# Supplementary material for: The importance of evolutionarily conserved C‐terminal basic residues for the stability of proapoptotic Bax protein
Source: FEBS Open Bio. 2016 Aug 25;6(10):976–86. doi: 10.1002/2211-5463.12096 (PMC5055034; doi:10.1002/2211-5463.12096)
Supplement: Supplementary file 1 — Appendix S1. Figure 6 snapshot: AA_500K_EXT.pdb. [file FEB4-6-0976-s001.pdb]

HEADER Model of Human Bax
TITLE AA DPM (K189A/K190A)
JRNL        AUTH   J.L. ROSAS-TRIGUEROS                                 
JRNL        TITL   THE IMPORTANCE OF EVOLUTIONARY CONSERVED C-TERMINAL BASIC RESIDUES 
JRNL        TITL 2 IN THE STRUCTURAL STABILITY OF HUMAN BAX: AN IN-SILICO STUDY
JRNL        REF    FEBS Open Bio
JRNL        REFN   ISSN 2211-5463
REMARK 250
REMARK 250 EXPERIMENTAL DETAILS
REMARK 250  EXPERIMENT TYPE: MOLECULAR DYNAMICS SIMULATION,  500 K EXTENDED, FINAL
REMARK 250                   STRUCTURE
REMARK 250  GENERATED BY TRJCONV (GROMACS)
REMARK 250  THIS IS A SIMULATION BOX
REMARK 250
CRYST1   97.969   97.969   97.969  60.00  60.00  90.00 P 1           1
ATOM      1  N   MET X   1      70.980  54.220  21.520  1.00  0.00            
ATOM      2  H1  MET X   1      71.310  53.340  21.850  1.00  0.00            
ATOM      3  H2  MET X   1      70.950  54.780  22.370  1.00  0.00            
ATOM      4  H3  MET X   1      70.040  54.360  21.190  1.00  0.00            
ATOM      5  CA  MET X   1      71.840  54.800  20.500  1.00  0.00            
ATOM      6  HA  MET X   1      72.780  55.200  20.880  1.00  0.00            
ATOM      7  CB  MET X   1      72.130  53.740  19.420  1.00  0.00            
ATOM      8  HB1 MET X   1      71.190  53.200  19.330  1.00  0.00            
ATOM      9  HB2 MET X   1      72.260  54.280  18.470  1.00  0.00            
ATOM     10  CG  MET X   1      73.410  52.960  19.680  1.00  0.00            
ATOM     11  HG1 MET X   1      74.230  53.560  19.260  1.00  0.00            
ATOM     12  HG2 MET X   1      73.590  53.050  20.750  1.00  0.00            
ATOM     13  SD  MET X   1      73.530  51.290  18.990  1.00  0.00            
ATOM     14  CE  MET X   1      71.860  50.600  19.120  1.00  0.00            
ATOM     15  HE1 MET X   1      71.260  51.150  18.400  1.00  0.00            
ATOM     16  HE2 MET X   1      71.850  49.520  18.960  1.00  0.00            
ATOM     17  HE3 MET X   1      71.660  50.850  20.170  1.00  0.00            
ATOM     18  C   MET X   1      71.010  55.870  19.800  1.00  0.00            
ATOM     19  O   MET X   1      69.800  55.710  19.690  1.00  0.00            
ATOM     20  N   ASP X   2      71.650  56.950  19.330  1.00  0.00            
ATOM     21  H   ASP X   2      72.600  57.000  19.670  1.00  0.00            
ATOM     22  CA  ASP X   2      71.180  58.090  18.570  1.00  0.00            
ATOM     23  HA  ASP X   2      70.600  58.760  19.230  1.00  0.00            
ATOM     24  CB  ASP X   2      72.470  58.780  18.160  1.00  0.00            
ATOM     25  HB1 ASP X   2      73.260  58.870  18.900  1.00  0.00            
ATOM     26  HB2 ASP X   2      72.900  58.310  17.280  1.00  0.00            
ATOM     27  CG  ASP X   2      72.270  60.210  17.670  1.00  0.00            
ATOM     28  OD1 ASP X   2      71.130  60.710  17.770  1.00  0.00            
ATOM     29  OD2 ASP X   2      73.200  60.910  17.210  1.00  0.00            
ATOM     30  C   ASP X   2      70.450  57.760  17.270  1.00  0.00            
ATOM     31  O   ASP X   2      70.580  56.640  16.760  1.00  0.00            
ATOM     32  N   GLY X   3      69.580  58.700  16.930  1.00  0.00            
ATOM     33  H   GLY X   3      69.620  59.590  17.430  1.00  0.00            
ATOM     34  CA  GLY X   3      68.370  58.490  16.140  1.00  0.00            
ATOM     35  HA1 GLY X   3      68.310  59.270  15.390  1.00  0.00            
ATOM     36  HA2 GLY X   3      68.240  57.450  15.850  1.00  0.00            
ATOM     37  C   GLY X   3      67.160  58.960  16.930  1.00  0.00            
ATOM     38  O   GLY X   3      67.260  59.450  18.060  1.00  0.00            
ATOM     39  N   SER X   4      66.020  58.930  16.240  1.00  0.00            
ATOM     40  H   SER X   4      65.900  58.210  15.540  1.00  0.00            
ATOM     41  CA  SER X   4      64.740  59.550  16.510  1.00  0.00            
ATOM     42  HA  SER X   4      64.670  60.580  16.840  1.00  0.00            
ATOM     43  CB  SER X   4      63.960  59.510  15.210  1.00  0.00            
ATOM     44  HB1 SER X   4      63.070  60.150  15.250  1.00  0.00            
ATOM     45  HB2 SER X   4      64.430  59.950  14.330  1.00  0.00            
ATOM     46  OG  SER X   4      63.470  58.240  14.860  1.00  0.00            
ATOM     47  HG  SER X   4      62.720  57.940  15.360  1.00  0.00            
ATOM     48  C   SER X   4      63.900  58.840  17.550  1.00  0.00            
ATOM     49  O   SER X   4      62.740  59.100  17.840  1.00  0.00            
ATOM     50  N   GLY X   5      64.450  57.920  18.350  1.00  0.00            
ATOM     51  H   GLY X   5      65.430  57.710  18.210  1.00  0.00            
ATOM     52  CA  GLY X   5      63.940  57.310  19.580  1.00  0.00            
ATOM     53  HA1 GLY X   5      62.930  57.480  19.950  1.00  0.00            
ATOM     54  HA2 GLY X   5      64.050  56.230  19.520  1.00  0.00            
ATOM     55  C   GLY X   5      64.850  57.530  20.780  1.00  0.00            
ATOM     56  O   GLY X   5      64.430  57.490  21.950  1.00  0.00            
ATOM     57  N   GLU X   6      66.080  57.940  20.500  1.00  0.00            
ATOM     58  H   GLU X   6      66.300  58.270  19.560  1.00  0.00            
ATOM     59  CA  GLU X   6      66.900  58.370  21.620  1.00  0.00            
ATOM     60  HA  GLU X   6      66.660  57.570  22.290  1.00  0.00            
ATOM     61  CB  GLU X   6      68.390  58.420  21.250  1.00  0.00            
ATOM     62  HB1 GLU X   6      68.620  57.740  20.430  1.00  0.00            
ATOM     63  HB2 GLU X   6      68.590  59.380  20.810  1.00  0.00            
ATOM     64  CG  GLU X   6      69.520  58.230  22.270  1.00  0.00            
ATOM     65  HG1 GLU X   6      70.430  58.060  21.700  1.00  0.00            
ATOM     66  HG2 GLU X   6      69.620  59.220  22.720  1.00  0.00            
ATOM     67  CD  GLU X   6      69.710  57.160  23.340  1.00  0.00            
ATOM     68  OE1 GLU X   6      70.740  56.480  23.250  1.00  0.00            
ATOM     69  OE2 GLU X   6      68.860  56.920  24.220  1.00  0.00            
ATOM     70  C   GLU X   6      66.370  59.720  22.080  1.00  0.00            
ATOM     71  O   GLU X   6      66.470  60.740  21.430  1.00  0.00            
ATOM     72  N   GLN X   7      65.680  59.740  23.230  1.00  0.00            
ATOM     73  H   GLN X   7      65.430  58.870  23.680  1.00  0.00            
ATOM     74  CA  GLN X   7      65.130  60.870  23.970  1.00  0.00            
ATOM     75  HA  GLN X   7      65.890  61.650  23.980  1.00  0.00            
ATOM     76  CB  GLN X   7      63.930  61.560  23.310  1.00  0.00            
ATOM     77  HB1 GLN X   7      63.660  62.390  23.960  1.00  0.00            
ATOM     78  HB2 GLN X   7      64.190  61.930  22.330  1.00  0.00            
ATOM     79  CG  GLN X   7      62.610  60.790  23.260  1.00  0.00            
ATOM     80  HG1 GLN X   7      62.610  59.890  23.850  1.00  0.00            
ATOM     81  HG2 GLN X   7      61.840  61.320  23.860  1.00  0.00            
ATOM     82  CD  GLN X   7      62.090  60.620  21.850  1.00  0.00            
ATOM     83  OE1 GLN X   7      60.850  60.610  21.750  1.00  0.00            
ATOM     84  NE2 GLN X   7      62.920  60.420  20.840  1.00  0.00            
ATOM     85 1HE2 GLN X   7      62.590  60.170  19.910  1.00  0.00            
ATOM     86 2HE2 GLN X   7      63.900  60.400  21.070  1.00  0.00            
ATOM     87  C   GLN X   7      64.840  60.570  25.430  1.00  0.00            
ATOM     88  O   GLN X   7      64.400  59.440  25.550  1.00  0.00            
ATOM     89  N   PRO X   8      64.950  61.440  26.460  1.00  0.00            
ATOM     90  CA  PRO X   8      64.510  60.930  27.750  1.00  0.00            
ATOM     91  HA  PRO X   8      64.760  59.870  27.810  1.00  0.00            
ATOM     92  CB  PRO X   8      65.360  61.760  28.700  1.00  0.00            
ATOM     93  HB1 PRO X   8      64.910  62.020  29.660  1.00  0.00            
ATOM     94  HB2 PRO X   8      66.300  61.220  28.880  1.00  0.00            
ATOM     95  CG  PRO X   8      65.650  63.090  28.000  1.00  0.00            
ATOM     96  HG1 PRO X   8      65.020  63.970  28.110  1.00  0.00            
ATOM     97  HG2 PRO X   8      66.590  63.560  28.220  1.00  0.00            
ATOM     98  CD  PRO X   8      65.700  62.670  26.520  1.00  0.00            
ATOM     99  HD1 PRO X   8      65.300  63.460  25.890  1.00  0.00            
ATOM    100  HD2 PRO X   8      66.740  62.420  26.290  1.00  0.00            
ATOM    101  C   PRO X   8      63.020  61.090  27.940  1.00  0.00            
ATOM    102  O   PRO X   8      62.460  62.170  27.820  1.00  0.00            
ATOM    103  N   ARG X   9      62.290  60.010  28.260  1.00  0.00            
ATOM    104  H   ARG X   9      62.850  59.200  28.470  1.00  0.00            
ATOM    105  CA  ARG X   9      60.890  59.850  27.940  1.00  0.00            
ATOM    106  HA  ARG X   9      60.420  60.790  28.200  1.00  0.00            
ATOM    107  CB  ARG X   9      60.660  59.590  26.460  1.00  0.00            
ATOM    108  HB1 ARG X   9      61.360  60.300  26.030  1.00  0.00            
ATOM    109  HB2 ARG X   9      60.910  58.550  26.270  1.00  0.00            
ATOM    110  CG  ARG X   9      59.300  60.060  25.950  1.00  0.00            
ATOM    111  HG1 ARG X   9      58.540  59.570  26.570  1.00  0.00            
ATOM    112  HG2 ARG X   9      59.090  61.120  26.110  1.00  0.00            
ATOM    113  CD  ARG X   9      59.180  59.640  24.490  1.00  0.00            
ATOM    114  HD1 ARG X   9      59.890  60.200  23.900  1.00  0.00            
ATOM    115  HD2 ARG X   9      59.440  58.570  24.510  1.00  0.00            
ATOM    116  NE  ARG X   9      57.810  59.810  24.010  1.00  0.00            
ATOM    117  HE  ARG X   9      57.150  59.600  24.740  1.00  0.00            
ATOM    118  CZ  ARG X   9      57.440  59.580  22.740  1.00  0.00            
ATOM    119  NH1 ARG X   9      58.290  59.630  21.720  1.00  0.00            
ATOM    120 1HH1 ARG X   9      59.310  59.580  21.760  1.00  0.00            
ATOM    121 2HH1 ARG X   9      57.950  59.300  20.830  1.00  0.00            
ATOM    122  NH2 ARG X   9      56.120  59.580  22.510  1.00  0.00            
ATOM    123 1HH2 ARG X   9      55.630  59.650  21.620  1.00  0.00            
ATOM    124 2HH2 ARG X   9      55.540  59.890  23.270  1.00  0.00            
ATOM    125  C   ARG X   9      60.350  58.740  28.840  1.00  0.00            
ATOM    126  O   ARG X   9      59.270  58.930  29.410  1.00  0.00            
ATOM    127  N   GLY X  10      61.020  57.590  29.060  1.00  0.00            
ATOM    128  H   GLY X  10      61.890  57.370  28.580  1.00  0.00            
ATOM    129  CA  GLY X  10      60.650  56.600  30.040  1.00  0.00            
ATOM    130  HA1 GLY X  10      61.470  56.400  30.730  1.00  0.00            
ATOM    131  HA2 GLY X  10      59.810  56.800  30.720  1.00  0.00            
ATOM    132  C   GLY X  10      60.210  55.320  29.350  1.00  0.00            
ATOM    133  O   GLY X  10      59.070  55.250  28.900  1.00  0.00            
ATOM    134  N   GLY X  11      61.090  54.330  29.220  1.00  0.00            
ATOM    135  H   GLY X  11      62.020  54.610  29.440  1.00  0.00            
ATOM    136  CA  GLY X  11      60.910  53.140  28.400  1.00  0.00            
ATOM    137  HA1 GLY X  11      60.030  53.070  27.770  1.00  0.00            
ATOM    138  HA2 GLY X  11      61.840  53.040  27.870  1.00  0.00            
ATOM    139  C   GLY X  11      60.830  51.860  29.250  1.00  0.00            
ATOM    140  O   GLY X  11      60.800  50.790  28.650  1.00  0.00            
ATOM    141  N   GLY X  12      60.930  52.020  30.580  1.00  0.00            
ATOM    142  H   GLY X  12      61.310  52.910  30.770  1.00  0.00            
ATOM    143  CA  GLY X  12      61.180  50.950  31.520  1.00  0.00            
ATOM    144  HA1 GLY X  12      60.390  51.130  32.260  1.00  0.00            
ATOM    145  HA2 GLY X  12      61.120  49.880  31.280  1.00  0.00            
ATOM    146  C   GLY X  12      62.340  51.250  32.440  1.00  0.00            
ATOM    147  O   GLY X  12      62.280  52.360  32.990  1.00  0.00            
ATOM    148  N   PRO X  13      63.440  50.510  32.490  1.00  0.00            
ATOM    149  CA  PRO X  13      64.570  50.850  33.320  1.00  0.00            
ATOM    150  HA  PRO X  13      64.200  51.140  34.290  1.00  0.00            
ATOM    151  CB  PRO X  13      65.280  49.530  33.550  1.00  0.00            
ATOM    152  HB1 PRO X  13      66.350  49.800  33.470  1.00  0.00            
ATOM    153  HB2 PRO X  13      65.140  49.060  34.530  1.00  0.00            
ATOM    154  CG  PRO X  13      64.860  48.590  32.410  1.00  0.00            
ATOM    155  HG1 PRO X  13      65.620  48.650  31.640  1.00  0.00            
ATOM    156  HG2 PRO X  13      64.820  47.560  32.730  1.00  0.00            
ATOM    157  CD  PRO X  13      63.480  49.140  32.020  1.00  0.00            
ATOM    158  HD1 PRO X  13      63.430  49.240  30.940  1.00  0.00            
ATOM    159  HD2 PRO X  13      62.680  48.460  32.320  1.00  0.00            
ATOM    160  C   PRO X  13      65.430  51.980  32.770  1.00  0.00            
ATOM    161  O   PRO X  13      66.340  52.480  33.420  1.00  0.00            
ATOM    162  N   THR X  14      65.150  52.350  31.510  1.00  0.00            
ATOM    163  H   THR X  14      64.450  51.810  31.010  1.00  0.00            
ATOM    164  CA  THR X  14      65.750  53.380  30.730  1.00  0.00            
ATOM    165  HA  THR X  14      66.660  53.770  31.200  1.00  0.00            
ATOM    166  CB  THR X  14      66.060  52.700  29.400  1.00  0.00            
ATOM    167  HB  THR X  14      66.500  53.440  28.750  1.00  0.00            
ATOM    168  OG1 THR X  14      64.940  52.050  28.800  1.00  0.00            
ATOM    169  HG1 THR X  14      65.070  52.110  27.880  1.00  0.00            
ATOM    170  CG2 THR X  14      67.360  51.890  29.450  1.00  0.00            
ATOM    171 1HG2 THR X  14      67.280  50.820  29.240  1.00  0.00            
ATOM    172 2HG2 THR X  14      67.860  52.270  28.550  1.00  0.00            
ATOM    173 3HG2 THR X  14      67.940  51.870  30.370  1.00  0.00            
ATOM    174  C   THR X  14      64.810  54.520  30.400  1.00  0.00            
ATOM    175  O   THR X  14      63.620  54.310  30.160  1.00  0.00            
ATOM    176  N   SER X  15      65.450  55.690  30.250  1.00  0.00            
ATOM    177  H   SER X  15      66.410  55.820  30.490  1.00  0.00            
ATOM    178  CA  SER X  15      64.940  56.940  29.720  1.00  0.00            
ATOM    179  HA  SER X  15      63.910  57.110  30.030  1.00  0.00            
ATOM    180  CB  SER X  15      65.820  58.090  30.230  1.00  0.00            
ATOM    181  HB1 SER X  15      65.300  59.050  30.240  1.00  0.00            
ATOM    182  HB2 SER X  15      66.050  57.940  31.300  1.00  0.00            
ATOM    183  OG  SER X  15      67.150  58.010  29.780  1.00  0.00            
ATOM    184  HG  SER X  15      67.510  57.490  30.500  1.00  0.00            
ATOM    185  C   SER X  15      64.750  56.930  28.210  1.00  0.00            
ATOM    186  O   SER X  15      63.730  57.540  27.870  1.00  0.00            
ATOM    187  N   SER X  16      65.600  56.270  27.430  1.00  0.00            
ATOM    188  H   SER X  16      66.480  55.980  27.800  1.00  0.00            
ATOM    189  CA  SER X  16      65.430  55.930  26.030  1.00  0.00            
ATOM    190  HA  SER X  16      65.740  56.830  25.490  1.00  0.00            
ATOM    191  CB  SER X  16      66.610  55.030  25.620  1.00  0.00            
ATOM    192  HB1 SER X  16      67.540  55.450  26.040  1.00  0.00            
ATOM    193  HB2 SER X  16      66.410  54.080  26.110  1.00  0.00            
ATOM    194  OG  SER X  16      66.730  54.900  24.220  1.00  0.00            
ATOM    195  HG  SER X  16      67.440  55.490  23.980  1.00  0.00            
ATOM    196  C   SER X  16      64.070  55.320  25.710  1.00  0.00            
ATOM    197  O   SER X  16      63.640  54.390  26.390  1.00  0.00            
ATOM    198  N   GLU X  17      63.340  55.880  24.750  1.00  0.00            
ATOM    199  H   GLU X  17      63.920  56.300  24.030  1.00  0.00            
ATOM    200  CA  GLU X  17      61.970  55.520  24.440  1.00  0.00            
ATOM    201  HA  GLU X  17      61.500  55.520  25.440  1.00  0.00            
ATOM    202  CB  GLU X  17      61.430  56.570  23.470  1.00  0.00            
ATOM    203  HB1 GLU X  17      61.480  57.540  23.970  1.00  0.00            
ATOM    204  HB2 GLU X  17      61.940  56.640  22.520  1.00  0.00            
ATOM    205  CG  GLU X  17      60.000  56.450  22.910  1.00  0.00            
ATOM    206  HG1 GLU X  17      59.790  57.390  22.390  1.00  0.00            
ATOM    207  HG2 GLU X  17      59.880  55.550  22.310  1.00  0.00            
ATOM    208  CD  GLU X  17      58.900  56.030  23.870  1.00  0.00            
ATOM    209  OE1 GLU X  17      57.850  56.680  23.720  1.00  0.00            
ATOM    210  OE2 GLU X  17      59.020  55.120  24.710  1.00  0.00            
ATOM    211  C   GLU X  17      62.010  54.100  23.880  1.00  0.00            
ATOM    212  O   GLU X  17      62.910  53.720  23.140  1.00  0.00            
ATOM    213  N   GLN X  18      60.930  53.340  24.060  1.00  0.00            
ATOM    214  H   GLN X  18      60.090  53.720  24.450  1.00  0.00            
ATOM    215  CA  GLN X  18      60.730  51.990  23.520  1.00  0.00            
ATOM    216  HA  GLN X  18      60.970  51.950  22.470  1.00  0.00            
ATOM    217  CB  GLN X  18      61.730  51.010  24.110  1.00  0.00            
ATOM    218  HB1 GLN X  18      62.490  50.810  23.320  1.00  0.00            
ATOM    219  HB2 GLN X  18      62.370  51.340  24.950  1.00  0.00            
ATOM    220  CG  GLN X  18      61.210  49.690  24.680  1.00  0.00            
ATOM    221  HG1 GLN X  18      61.940  49.260  25.380  1.00  0.00            
ATOM    222  HG2 GLN X  18      60.280  49.750  25.250  1.00  0.00            
ATOM    223  CD  GLN X  18      60.980  48.540  23.710  1.00  0.00            
ATOM    224  OE1 GLN X  18      60.520  47.470  24.100  1.00  0.00            
ATOM    225  NE2 GLN X  18      61.270  48.690  22.410  1.00  0.00            
ATOM    226 1HE2 GLN X  18      61.430  49.560  21.930  1.00  0.00            
ATOM    227 2HE2 GLN X  18      61.120  47.910  21.800  1.00  0.00            
ATOM    228  C   GLN X  18      59.250  51.660  23.490  1.00  0.00            
ATOM    229  O   GLN X  18      58.900  50.720  22.780  1.00  0.00            
ATOM    230  N   ILE X  19      58.340  52.470  24.010  1.00  0.00            
ATOM    231  H   ILE X  19      58.560  53.430  24.220  1.00  0.00            
ATOM    232  CA  ILE X  19      56.910  52.190  24.090  1.00  0.00            
ATOM    233  HA  ILE X  19      56.700  51.170  23.750  1.00  0.00            
ATOM    234  CB  ILE X  19      56.490  52.300  25.550  1.00  0.00            
ATOM    235  HB  ILE X  19      56.430  53.360  25.830  1.00  0.00            
ATOM    236  CG1 ILE X  19      57.350  51.720  26.670  1.00  0.00            
ATOM    237 1HG1 ILE X  19      57.080  50.670  26.810  1.00  0.00            
ATOM    238 2HG1 ILE X  19      58.410  51.850  26.500  1.00  0.00            
ATOM    239  CG2 ILE X  19      55.070  51.770  25.780  1.00  0.00            
ATOM    240 1HG2 ILE X  19      54.870  50.710  25.720  1.00  0.00            
ATOM    241 2HG2 ILE X  19      54.760  52.220  26.710  1.00  0.00            
ATOM    242 3HG2 ILE X  19      54.430  52.250  25.040  1.00  0.00            
ATOM    243  CD  ILE X  19      57.260  52.400  28.030  1.00  0.00            
ATOM    244  HD1 ILE X  19      57.990  51.870  28.630  1.00  0.00            
ATOM    245  HD2 ILE X  19      57.620  53.430  27.880  1.00  0.00            
ATOM    246  HD3 ILE X  19      56.230  52.480  28.370  1.00  0.00            
ATOM    247  C   ILE X  19      56.230  53.160  23.130  1.00  0.00            
ATOM    248  O   ILE X  19      56.470  54.350  23.160  1.00  0.00            
ATOM    249  N   MET X  20      55.360  52.640  22.250  1.00  0.00            
ATOM    250  H   MET X  20      55.250  51.660  22.380  1.00  0.00            
ATOM    251  CA  MET X  20      54.620  53.360  21.220  1.00  0.00            
ATOM    252  HA  MET X  20      55.100  54.330  21.080  1.00  0.00            
ATOM    253  CB  MET X  20      54.840  52.590  19.930  1.00  0.00            
ATOM    254  HB1 MET X  20      55.810  52.750  19.440  1.00  0.00            
ATOM    255  HB2 MET X  20      54.870  51.550  20.240  1.00  0.00            
ATOM    256  CG  MET X  20      53.780  52.770  18.850  1.00  0.00            
ATOM    257  HG1 MET X  20      52.730  52.880  19.110  1.00  0.00            
ATOM    258  HG2 MET X  20      54.050  53.730  18.450  1.00  0.00            
ATOM    259  SD  MET X  20      53.940  51.470  17.570  1.00  0.00            
ATOM    260  CE  MET X  20      52.210  51.380  17.090  1.00  0.00            
ATOM    261  HE1 MET X  20      51.500  51.250  17.900  1.00  0.00            
ATOM    262  HE2 MET X  20      51.930  52.370  16.750  1.00  0.00            
ATOM    263  HE3 MET X  20      52.090  50.600  16.320  1.00  0.00            
ATOM    264  C   MET X  20      53.190  53.560  21.710  1.00  0.00            
ATOM    265  O   MET X  20      52.560  52.660  22.270  1.00  0.00            
ATOM    266  N   LYS X  21      52.680  54.760  21.510  1.00  0.00            
ATOM    267  H   LYS X  21      53.280  55.490  21.150  1.00  0.00            
ATOM    268  CA  LYS X  21      51.360  55.090  22.010  1.00  0.00            
ATOM    269  HA  LYS X  21      50.770  54.170  22.150  1.00  0.00            
ATOM    270  CB  LYS X  21      51.450  55.690  23.410  1.00  0.00            
ATOM    271  HB1 LYS X  21      50.410  55.670  23.730  1.00  0.00            
ATOM    272  HB2 LYS X  21      51.860  54.980  24.110  1.00  0.00            
ATOM    273  CG  LYS X  21      52.090  57.080  23.580  1.00  0.00            
ATOM    274  HG1 LYS X  21      52.580  57.220  22.610  1.00  0.00            
ATOM    275  HG2 LYS X  21      51.230  57.740  23.670  1.00  0.00            
ATOM    276  CD  LYS X  21      53.190  57.180  24.630  1.00  0.00            
ATOM    277  HD1 LYS X  21      53.380  58.220  24.910  1.00  0.00            
ATOM    278  HD2 LYS X  21      52.860  56.630  25.500  1.00  0.00            
ATOM    279  CE  LYS X  21      54.460  56.670  23.960  1.00  0.00            
ATOM    280  HE1 LYS X  21      54.370  55.580  23.890  1.00  0.00            
ATOM    281  HE2 LYS X  21      54.730  57.020  22.960  1.00  0.00            
ATOM    282  NZ  LYS X  21      55.630  56.990  24.790  1.00  0.00            
ATOM    283  HZ1 LYS X  21      55.570  57.990  24.930  1.00  0.00            
ATOM    284  HZ2 LYS X  21      55.790  56.640  25.720  1.00  0.00            
ATOM    285  HZ3 LYS X  21      56.510  56.900  24.290  1.00  0.00            
ATOM    286  C   LYS X  21      50.410  55.850  21.090  1.00  0.00            
ATOM    287  O   LYS X  21      49.310  56.190  21.500  1.00  0.00            
ATOM    288  N   THR X  22      50.790  56.000  19.820  1.00  0.00            
ATOM    289  H   THR X  22      51.740  55.690  19.660  1.00  0.00            
ATOM    290  CA  THR X  22      49.890  56.210  18.710  1.00  0.00            
ATOM    291  HA  THR X  22      48.910  55.720  18.880  1.00  0.00            
ATOM    292  CB  THR X  22      49.520  57.650  18.350  1.00  0.00            
ATOM    293  HB  THR X  22      49.730  58.240  19.230  1.00  0.00            
ATOM    294  OG1 THR X  22      48.150  57.950  18.310  1.00  0.00            
ATOM    295  HG1 THR X  22      47.880  57.760  17.410  1.00  0.00            
ATOM    296  CG2 THR X  22      50.080  58.470  17.190  1.00  0.00            
ATOM    297 1HG2 THR X  22      49.830  58.040  16.210  1.00  0.00            
ATOM    298 2HG2 THR X  22      49.560  59.400  17.330  1.00  0.00            
ATOM    299 3HG2 THR X  22      51.130  58.770  17.350  1.00  0.00            
ATOM    300  C   THR X  22      50.480  55.440  17.520  1.00  0.00            
ATOM    301  O   THR X  22      51.640  55.030  17.480  1.00  0.00            
ATOM    302  N   GLY X  23      49.630  55.190  16.530  1.00  0.00            
ATOM    303  H   GLY X  23      48.770  55.710  16.430  1.00  0.00            
ATOM    304  CA  GLY X  23      49.760  54.120  15.550  1.00  0.00            
ATOM    305  HA1 GLY X  23      49.810  54.640  14.590  1.00  0.00            
ATOM    306  HA2 GLY X  23      50.760  53.670  15.550  1.00  0.00            
ATOM    307  C   GLY X  23      48.620  53.120  15.640  1.00  0.00            
ATOM    308  O   GLY X  23      47.480  53.320  16.020  1.00  0.00            
ATOM    309  N   ALA X  24      48.970  51.930  15.180  1.00  0.00            
ATOM    310  H   ALA X  24      49.930  51.760  14.920  1.00  0.00            
ATOM    311  CA  ALA X  24      48.120  50.800  14.870  1.00  0.00            
ATOM    312  HA  ALA X  24      47.480  51.070  14.030  1.00  0.00            
ATOM    313  CB  ALA X  24      49.010  49.640  14.440  1.00  0.00            
ATOM    314  HB1 ALA X  24      49.250  48.890  15.200  1.00  0.00            
ATOM    315  HB2 ALA X  24      48.510  49.010  13.700  1.00  0.00            
ATOM    316  HB3 ALA X  24      50.010  49.890  14.070  1.00  0.00            
ATOM    317  C   ALA X  24      47.100  50.280  15.880  1.00  0.00            
ATOM    318  O   ALA X  24      46.010  50.020  15.390  1.00  0.00            
ATOM    319  N   LEU X  25      47.400  50.140  17.180  1.00  0.00            
ATOM    320  H   LEU X  25      48.390  50.310  17.260  1.00  0.00            
ATOM    321  CA  LEU X  25      46.410  49.940  18.230  1.00  0.00            
ATOM    322  HA  LEU X  25      46.180  48.880  18.200  1.00  0.00            
ATOM    323  CB  LEU X  25      47.150  49.990  19.590  1.00  0.00            
ATOM    324  HB1 LEU X  25      46.450  49.770  20.380  1.00  0.00            
ATOM    325  HB2 LEU X  25      47.850  49.160  19.540  1.00  0.00            
ATOM    326  CG  LEU X  25      47.950  51.230  19.950  1.00  0.00            
ATOM    327  HG  LEU X  25      47.460  51.980  19.310  1.00  0.00            
ATOM    328  CD1 LEU X  25      47.780  51.550  21.430  1.00  0.00            
ATOM    329 1HD1 LEU X  25      47.950  50.610  21.950  1.00  0.00            
ATOM    330 2HD1 LEU X  25      48.530  52.270  21.740  1.00  0.00            
ATOM    331 3HD1 LEU X  25      46.770  51.960  21.540  1.00  0.00            
ATOM    332  CD2 LEU X  25      49.420  50.970  19.640  1.00  0.00            
ATOM    333 1HD2 LEU X  25      49.590  51.040  18.570  1.00  0.00            
ATOM    334 2HD2 LEU X  25      50.160  51.650  20.090  1.00  0.00            
ATOM    335 3HD2 LEU X  25      49.740  49.990  20.010  1.00  0.00            
ATOM    336  C   LEU X  25      45.190  50.840  18.230  1.00  0.00            
ATOM    337  O   LEU X  25      44.170  50.450  18.750  1.00  0.00            
ATOM    338  N   LEU X  26      45.180  52.030  17.620  1.00  0.00            
ATOM    339  H   LEU X  26      46.000  52.280  17.090  1.00  0.00            
ATOM    340  CA  LEU X  26      44.170  53.070  17.760  1.00  0.00            
ATOM    341  HA  LEU X  26      43.430  52.630  18.430  1.00  0.00            
ATOM    342  CB  LEU X  26      44.690  54.340  18.400  1.00  0.00            
ATOM    343  HB1 LEU X  26      45.520  54.620  17.740  1.00  0.00            
ATOM    344  HB2 LEU X  26      44.000  55.160  18.170  1.00  0.00            
ATOM    345  CG  LEU X  26      44.990  54.200  19.890  1.00  0.00            
ATOM    346  HG  LEU X  26      45.800  53.510  20.200  1.00  0.00            
ATOM    347  CD1 LEU X  26      45.770  55.360  20.490  1.00  0.00            
ATOM    348 1HD1 LEU X  26      46.640  55.570  19.860  1.00  0.00            
ATOM    349 2HD1 LEU X  26      45.160  56.250  20.660  1.00  0.00            
ATOM    350 3HD1 LEU X  26      46.110  55.060  21.490  1.00  0.00            
ATOM    351  CD2 LEU X  26      43.820  53.720  20.740  1.00  0.00            
ATOM    352 1HD2 LEU X  26      43.880  53.940  21.800  1.00  0.00            
ATOM    353 2HD2 LEU X  26      42.890  54.230  20.500  1.00  0.00            
ATOM    354 3HD2 LEU X  26      43.630  52.670  20.520  1.00  0.00            
ATOM    355  C   LEU X  26      43.620  53.370  16.350  1.00  0.00            
ATOM    356  O   LEU X  26      42.780  54.270  16.240  1.00  0.00            
ATOM    357  N   LEU X  27      43.970  52.520  15.380  1.00  0.00            
ATOM    358  H   LEU X  27      44.360  51.660  15.700  1.00  0.00            
ATOM    359  CA  LEU X  27      43.770  52.770  13.970  1.00  0.00            
ATOM    360  HA  LEU X  27      42.910  53.420  13.820  1.00  0.00            
ATOM    361  CB  LEU X  27      45.020  53.380  13.370  1.00  0.00            
ATOM    362  HB1 LEU X  27      45.760  52.580  13.230  1.00  0.00            
ATOM    363  HB2 LEU X  27      44.630  53.640  12.370  1.00  0.00            
ATOM    364  CG  LEU X  27      45.460  54.720  13.940  1.00  0.00            
ATOM    365  HG  LEU X  27      45.600  54.880  15.010  1.00  0.00            
ATOM    366  CD1 LEU X  27      46.820  54.980  13.330  1.00  0.00            
ATOM    367 1HD1 LEU X  27      46.630  55.460  12.360  1.00  0.00            
ATOM    368 2HD1 LEU X  27      47.310  55.700  14.000  1.00  0.00            
ATOM    369 3HD1 LEU X  27      47.360  54.070  13.120  1.00  0.00            
ATOM    370  CD2 LEU X  27      44.540  55.920  13.590  1.00  0.00            
ATOM    371 1HD2 LEU X  27      44.990  56.910  13.660  1.00  0.00            
ATOM    372 2HD2 LEU X  27      44.270  55.870  12.540  1.00  0.00            
ATOM    373 3HD2 LEU X  27      43.710  55.860  14.260  1.00  0.00            
ATOM    374  C   LEU X  27      43.220  51.480  13.390  1.00  0.00            
ATOM    375  O   LEU X  27      42.050  51.430  12.990  1.00  0.00            
ATOM    376  N   GLN X  28      43.950  50.360  13.480  1.00  0.00            
ATOM    377  H   GLN X  28      44.950  50.470  13.580  1.00  0.00            
ATOM    378  CA  GLN X  28      43.610  49.050  12.920  1.00  0.00            
ATOM    379  HA  GLN X  28      42.720  49.040  12.280  1.00  0.00            
ATOM    380  CB  GLN X  28      44.660  48.490  11.990  1.00  0.00            
ATOM    381  HB1 GLN X  28      45.650  48.680  12.420  1.00  0.00            
ATOM    382  HB2 GLN X  28      44.430  47.430  12.030  1.00  0.00            
ATOM    383  CG  GLN X  28      44.650  49.080  10.580  1.00  0.00            
ATOM    384  HG1 GLN X  28      45.100  48.420   9.830  1.00  0.00            
ATOM    385  HG2 GLN X  28      43.620  49.220  10.220  1.00  0.00            
ATOM    386  CD  GLN X  28      45.260  50.460  10.520  1.00  0.00            
ATOM    387  OE1 GLN X  28      44.670  51.430  10.010  1.00  0.00            
ATOM    388  NE2 GLN X  28      46.520  50.660  10.840  1.00  0.00            
ATOM    389 1HE2 GLN X  28      47.200  49.960  11.120  1.00  0.00            
ATOM    390 2HE2 GLN X  28      46.860  51.610  10.770  1.00  0.00            
ATOM    391  C   GLN X  28      43.190  48.110  14.040  1.00  0.00            
ATOM    392  O   GLN X  28      42.270  47.330  13.830  1.00  0.00            
ATOM    393  N   GLY X  29      43.790  48.240  15.240  1.00  0.00            
ATOM    394  H   GLY X  29      44.660  48.740  15.330  1.00  0.00            
ATOM    395  CA  GLY X  29      43.580  47.240  16.270  1.00  0.00            
ATOM    396  HA1 GLY X  29      43.020  47.520  17.140  1.00  0.00            
ATOM    397  HA2 GLY X  29      43.030  46.370  15.890  1.00  0.00            
ATOM    398  C   GLY X  29      44.950  46.660  16.600  1.00  0.00            
ATOM    399  O   GLY X  29      46.010  47.260  16.420  1.00  0.00            
ATOM    400  N   PHE X  30      44.960  45.680  17.500  1.00  0.00            
ATOM    401  H   PHE X  30      44.060  45.410  17.870  1.00  0.00            
ATOM    402  CA  PHE X  30      46.120  44.880  17.860  1.00  0.00            
ATOM    403  HA  PHE X  30      46.990  45.510  18.050  1.00  0.00            
ATOM    404  CB  PHE X  30      45.790  44.270  19.220  1.00  0.00            
ATOM    405  HB1 PHE X  30      44.880  43.700  19.060  1.00  0.00            
ATOM    406  HB2 PHE X  30      46.720  43.790  19.500  1.00  0.00            
ATOM    407  CG  PHE X  30      45.510  45.140  20.430  1.00  0.00            
ATOM    408  CD1 PHE X  30      46.470  46.080  20.810  1.00  0.00            
ATOM    409  HD1 PHE X  30      47.360  46.090  20.170  1.00  0.00            
ATOM    410  CD2 PHE X  30      44.330  45.100  21.180  1.00  0.00            
ATOM    411  HD2 PHE X  30      43.450  44.560  20.870  1.00  0.00            
ATOM    412  CE1 PHE X  30      46.320  47.020  21.820  1.00  0.00            
ATOM    413  HE1 PHE X  30      47.100  47.740  22.010  1.00  0.00            
ATOM    414  CE2 PHE X  30      44.090  46.140  22.080  1.00  0.00            
ATOM    415  HE2 PHE X  30      43.090  46.040  22.500  1.00  0.00            
ATOM    416  CZ  PHE X  30      45.120  46.950  22.570  1.00  0.00            
ATOM    417  HZ  PHE X  30      44.880  47.740  23.250  1.00  0.00            
ATOM    418  C   PHE X  30      46.480  43.840  16.800  1.00  0.00            
ATOM    419  O   PHE X  30      45.970  42.710  16.700  1.00  0.00            
ATOM    420  N   ILE X  31      47.080  44.410  15.760  1.00  0.00            
ATOM    421  H   ILE X  31      47.420  45.350  15.910  1.00  0.00            
ATOM    422  CA  ILE X  31      47.660  43.730  14.630  1.00  0.00            
ATOM    423  HA  ILE X  31      47.020  42.970  14.180  1.00  0.00            
ATOM    424  CB  ILE X  31      47.930  44.660  13.450  1.00  0.00            
ATOM    425  HB  ILE X  31      48.560  44.090  12.760  1.00  0.00            
ATOM    426  CG1 ILE X  31      48.390  46.110  13.640  1.00  0.00            
ATOM    427 1HG1 ILE X  31      48.020  46.640  12.770  1.00  0.00            
ATOM    428 2HG1 ILE X  31      47.800  46.640  14.380  1.00  0.00            
ATOM    429  CG2 ILE X  31      46.630  44.530  12.650  1.00  0.00            
ATOM    430 1HG2 ILE X  31      45.770  45.030  13.100  1.00  0.00            
ATOM    431 2HG2 ILE X  31      46.580  45.300  11.880  1.00  0.00            
ATOM    432 3HG2 ILE X  31      46.620  43.630  12.040  1.00  0.00            
ATOM    433  CD  ILE X  31      49.890  46.310  13.860  1.00  0.00            
ATOM    434  HD1 ILE X  31      50.410  45.900  13.000  1.00  0.00            
ATOM    435  HD2 ILE X  31      50.110  47.380  13.790  1.00  0.00            
ATOM    436  HD3 ILE X  31      50.390  45.940  14.770  1.00  0.00            
ATOM    437  C   ILE X  31      48.910  42.950  15.030  1.00  0.00            
ATOM    438  O   ILE X  31      49.040  41.750  14.790  1.00  0.00            
ATOM    439  N   GLN X  32      49.870  43.590  15.720  1.00  0.00            
ATOM    440  H   GLN X  32      49.590  44.540  15.770  1.00  0.00            
ATOM    441  CA  GLN X  32      51.220  43.270  16.160  1.00  0.00            
ATOM    442  HA  GLN X  32      51.250  42.190  16.370  1.00  0.00            
ATOM    443  CB  GLN X  32      52.270  43.680  15.130  1.00  0.00            
ATOM    444  HB1 GLN X  32      52.020  44.690  14.850  1.00  0.00            
ATOM    445  HB2 GLN X  32      53.260  43.540  15.570  1.00  0.00            
ATOM    446  CG  GLN X  32      52.000  42.910  13.830  1.00  0.00            
ATOM    447  HG1 GLN X  32      52.420  41.920  14.090  1.00  0.00            
ATOM    448  HG2 GLN X  32      51.010  43.040  13.420  1.00  0.00            
ATOM    449  CD  GLN X  32      52.820  43.390  12.660  1.00  0.00            
ATOM    450  OE1 GLN X  32      52.600  43.180  11.450  1.00  0.00            
ATOM    451  NE2 GLN X  32      53.840  44.210  12.920  1.00  0.00            
ATOM    452 1HE2 GLN X  32      54.050  44.470  13.870  1.00  0.00            
ATOM    453 2HE2 GLN X  32      54.350  44.600  12.130  1.00  0.00            
ATOM    454  C   GLN X  32      51.360  44.030  17.480  1.00  0.00            
ATOM    455  O   GLN X  32      50.900  45.190  17.520  1.00  0.00            
ATOM    456  N   ASP X  33      52.150  43.550  18.410  1.00  0.00            
ATOM    457  H   ASP X  33      52.530  42.620  18.210  1.00  0.00            
ATOM    458  CA  ASP X  33      52.580  44.050  19.700  1.00  0.00            
ATOM    459  HA  ASP X  33      51.940  44.930  19.870  1.00  0.00            
ATOM    460  CB  ASP X  33      52.290  43.040  20.810  1.00  0.00            
ATOM    461  HB1 ASP X  33      52.470  43.470  21.800  1.00  0.00            
ATOM    462  HB2 ASP X  33      51.220  42.760  20.760  1.00  0.00            
ATOM    463  CG  ASP X  33      53.180  41.800  20.720  1.00  0.00            
ATOM    464  OD1 ASP X  33      53.990  41.570  21.640  1.00  0.00            
ATOM    465  OD2 ASP X  33      52.990  40.990  19.780  1.00  0.00            
ATOM    466  C   ASP X  33      54.020  44.500  19.790  1.00  0.00            
ATOM    467  O   ASP X  33      54.430  45.010  20.820  1.00  0.00            
ATOM    468  N   ARG X  34      54.710  44.560  18.650  1.00  0.00            
ATOM    469  H   ARG X  34      54.190  44.110  17.910  1.00  0.00            
ATOM    470  CA  ARG X  34      56.030  45.020  18.250  1.00  0.00            
ATOM    471  HA  ARG X  34      56.340  45.930  18.730  1.00  0.00            
ATOM    472  CB  ARG X  34      57.080  44.040  18.700  1.00  0.00            
ATOM    473  HB1 ARG X  34      57.040  43.750  19.770  1.00  0.00            
ATOM    474  HB2 ARG X  34      56.890  43.170  18.060  1.00  0.00            
ATOM    475  CG  ARG X  34      58.470  44.460  18.210  1.00  0.00            
ATOM    476  HG1 ARG X  34      58.450  44.470  17.120  1.00  0.00            
ATOM    477  HG2 ARG X  34      58.750  45.500  18.320  1.00  0.00            
ATOM    478  CD  ARG X  34      59.630  43.540  18.630  1.00  0.00            
ATOM    479  HD1 ARG X  34      59.820  43.760  19.680  1.00  0.00            
ATOM    480  HD2 ARG X  34      59.480  42.480  18.440  1.00  0.00            
ATOM    481  NE  ARG X  34      60.820  44.080  17.990  1.00  0.00            
ATOM    482  HE  ARG X  34      61.140  45.030  18.170  1.00  0.00            
ATOM    483  CZ  ARG X  34      61.730  43.350  17.320  1.00  0.00            
ATOM    484  NH1 ARG X  34      61.410  42.120  16.870  1.00  0.00            
ATOM    485 1HH1 ARG X  34      60.500  41.720  16.810  1.00  0.00            
ATOM    486 2HH1 ARG X  34      62.180  41.550  16.550  1.00  0.00            
ATOM    487  NH2 ARG X  34      62.980  43.760  17.140  1.00  0.00            
ATOM    488 1HH2 ARG X  34      63.730  43.110  16.920  1.00  0.00            
ATOM    489 2HH2 ARG X  34      63.300  44.710  17.300  1.00  0.00            
ATOM    490  C   ARG X  34      55.850  45.450  16.790  1.00  0.00            
ATOM    491  O   ARG X  34      55.430  44.800  15.830  1.00  0.00            
ATOM    492  N   ALA X  35      56.100  46.760  16.780  1.00  0.00            
ATOM    493  H   ALA X  35      56.380  47.220  17.640  1.00  0.00            
ATOM    494  CA  ALA X  35      56.010  47.660  15.650  1.00  0.00            
ATOM    495  HA  ALA X  35      55.420  47.200  14.840  1.00  0.00            
ATOM    496  CB  ALA X  35      55.360  48.940  16.130  1.00  0.00            
ATOM    497  HB1 ALA X  35      55.270  49.690  15.350  1.00  0.00            
ATOM    498  HB2 ALA X  35      54.340  48.640  16.460  1.00  0.00            
ATOM    499  HB3 ALA X  35      55.830  49.300  17.040  1.00  0.00            
ATOM    500  C   ALA X  35      57.430  48.050  15.250  1.00  0.00            
ATOM    501  O   ALA X  35      58.180  48.500  16.140  1.00  0.00            
ATOM    502  N   GLY X  36      57.870  47.950  14.010  1.00  0.00            
ATOM    503  H   GLY X  36      57.200  47.670  13.290  1.00  0.00            
ATOM    504  CA  GLY X  36      59.110  48.410  13.420  1.00  0.00            
ATOM    505  HA1 GLY X  36      59.740  48.780  14.220  1.00  0.00            
ATOM    506  HA2 GLY X  36      59.670  47.550  13.070  1.00  0.00            
ATOM    507  C   GLY X  36      59.060  49.310  12.170  1.00  0.00            
ATOM    508  O   GLY X  36      60.000  49.910  11.680  1.00  0.00            
ATOM    509  N   ARG X  37      57.930  49.250  11.480  1.00  0.00            
ATOM    510  H   ARG X  37      57.170  48.620  11.720  1.00  0.00            
ATOM    511  CA  ARG X  37      57.630  50.030  10.290  1.00  0.00            
ATOM    512  HA  ARG X  37      58.630  50.160   9.900  1.00  0.00            
ATOM    513  CB  ARG X  37      56.680  49.330   9.330  1.00  0.00            
ATOM    514  HB1 ARG X  37      55.740  49.430   9.860  1.00  0.00            
ATOM    515  HB2 ARG X  37      56.680  49.920   8.410  1.00  0.00            
ATOM    516  CG  ARG X  37      57.120  47.920   8.910  1.00  0.00            
ATOM    517  HG1 ARG X  37      57.900  47.970   8.130  1.00  0.00            
ATOM    518  HG2 ARG X  37      57.530  47.240   9.640  1.00  0.00            
ATOM    519  CD  ARG X  37      56.020  47.280   8.090  1.00  0.00            
ATOM    520  HD1 ARG X  37      55.280  48.000   7.730  1.00  0.00            
ATOM    521  HD2 ARG X  37      56.410  46.720   7.230  1.00  0.00            
ATOM    522  NE  ARG X  37      55.200  46.260   8.760  1.00  0.00            
ATOM    523  HE  ARG X  37      55.380  46.350   9.750  1.00  0.00            
ATOM    524  CZ  ARG X  37      54.040  45.670   8.460  1.00  0.00            
ATOM    525  NH1 ARG X  37      53.620  45.720   7.200  1.00  0.00            
ATOM    526 1HH1 ARG X  37      54.290  45.820   6.440  1.00  0.00            
ATOM    527 2HH1 ARG X  37      52.640  45.670   6.920  1.00  0.00            
ATOM    528  NH2 ARG X  37      53.400  44.970   9.420  1.00  0.00            
ATOM    529 1HH2 ARG X  37      53.740  45.130  10.360  1.00  0.00            
ATOM    530 2HH2 ARG X  37      52.490  44.610   9.210  1.00  0.00            
ATOM    531  C   ARG X  37      57.160  51.420  10.710  1.00  0.00            
ATOM    532  O   ARG X  37      56.050  51.490  11.230  1.00  0.00            
ATOM    533  N   MET X  38      57.910  52.470  10.400  1.00  0.00            
ATOM    534  H   MET X  38      58.890  52.300  10.190  1.00  0.00            
ATOM    535  CA  MET X  38      57.620  53.890  10.360  1.00  0.00            
ATOM    536  HA  MET X  38      57.060  54.240  11.230  1.00  0.00            
ATOM    537  CB  MET X  38      58.890  54.730  10.160  1.00  0.00            
ATOM    538  HB1 MET X  38      59.690  54.030  10.410  1.00  0.00            
ATOM    539  HB2 MET X  38      59.200  54.970   9.160  1.00  0.00            
ATOM    540  CG  MET X  38      59.170  55.850  11.180  1.00  0.00            
ATOM    541  HG1 MET X  38      58.510  56.710  11.030  1.00  0.00            
ATOM    542  HG2 MET X  38      58.900  55.470  12.170  1.00  0.00            
ATOM    543  SD  MET X  38      60.900  56.370  11.080  1.00  0.00            
ATOM    544  CE  MET X  38      61.590  54.960  11.960  1.00  0.00            
ATOM    545  HE1 MET X  38      61.660  54.100  11.310  1.00  0.00            
ATOM    546  HE2 MET X  38      62.620  55.220  12.220  1.00  0.00            
ATOM    547  HE3 MET X  38      61.080  54.750  12.900  1.00  0.00            
ATOM    548  C   MET X  38      56.890  53.960   9.040  1.00  0.00            
ATOM    549  O   MET X  38      57.490  53.790   7.970  1.00  0.00            
ATOM    550  N   GLY X  39      55.580  54.250   9.100  1.00  0.00            
ATOM    551  H   GLY X  39      55.180  54.610   9.950  1.00  0.00            
ATOM    552  CA  GLY X  39      54.710  54.570   7.990  1.00  0.00            
ATOM    553  HA1 GLY X  39      54.190  55.500   8.210  1.00  0.00            
ATOM    554  HA2 GLY X  39      55.170  54.700   7.010  1.00  0.00            
ATOM    555  C   GLY X  39      53.660  53.500   7.900  1.00  0.00            
ATOM    556  O   GLY X  39      52.930  53.550   6.910  1.00  0.00            
ATOM    557  N   GLY X  40      53.720  52.500   8.800  1.00  0.00            
ATOM    558  H   GLY X  40      54.370  52.550   9.580  1.00  0.00            
ATOM    559  CA  GLY X  40      53.020  51.250   8.590  1.00  0.00            
ATOM    560  HA1 GLY X  40      52.080  51.530   8.160  1.00  0.00            
ATOM    561  HA2 GLY X  40      53.680  50.470   8.220  1.00  0.00            
ATOM    562  C   GLY X  40      52.450  50.640   9.870  1.00  0.00            
ATOM    563  O   GLY X  40      51.240  50.520   9.940  1.00  0.00            
ATOM    564  N   GLU X  41      53.240  50.340  10.900  1.00  0.00            
ATOM    565  H   GLU X  41      54.240  50.500  10.820  1.00  0.00            
ATOM    566  CA  GLU X  41      52.850  50.090  12.270  1.00  0.00            
ATOM    567  HA  GLU X  41      51.850  49.640  12.300  1.00  0.00            
ATOM    568  CB  GLU X  41      53.880  49.150  12.870  1.00  0.00            
ATOM    569  HB1 GLU X  41      54.860  49.540  12.610  1.00  0.00            
ATOM    570  HB2 GLU X  41      53.900  49.060  13.970  1.00  0.00            
ATOM    571  CG  GLU X  41      53.600  47.740  12.370  1.00  0.00            
ATOM    572  HG1 GLU X  41      53.060  47.210  13.150  1.00  0.00            
ATOM    573  HG2 GLU X  41      53.020  47.660  11.440  1.00  0.00            
ATOM    574  CD  GLU X  41      54.890  47.100  11.890  1.00  0.00            
ATOM    575  OE1 GLU X  41      55.940  47.790  11.830  1.00  0.00            
ATOM    576  OE2 GLU X  41      54.830  45.920  11.480  1.00  0.00            
ATOM    577  C   GLU X  41      52.750  51.370  13.100  1.00  0.00            
ATOM    578  O   GLU X  41      51.730  51.780  13.640  1.00  0.00            
ATOM    579  N   ALA X  42      53.960  51.940  13.230  1.00  0.00            
ATOM    580  H   ALA X  42      54.700  51.460  12.750  1.00  0.00            
ATOM    581  CA  ALA X  42      54.180  53.220  13.850  1.00  0.00            
ATOM    582  HA  ALA X  42      53.490  53.360  14.680  1.00  0.00            
ATOM    583  CB  ALA X  42      55.650  53.150  14.250  1.00  0.00            
ATOM    584  HB1 ALA X  42      56.370  53.010  13.440  1.00  0.00            
ATOM    585  HB2 ALA X  42      55.910  54.030  14.850  1.00  0.00            
ATOM    586  HB3 ALA X  42      55.780  52.300  14.910  1.00  0.00            
ATOM    587  C   ALA X  42      54.020  54.270  12.760  1.00  0.00            
ATOM    588  O   ALA X  42      54.260  53.960  11.590  1.00  0.00            
ATOM    589  N   PRO X  43      53.740  55.540  13.070  1.00  0.00            
ATOM    590  CA  PRO X  43      53.540  56.720  12.230  1.00  0.00            
ATOM    591  HA  PRO X  43      52.930  56.430  11.380  1.00  0.00            
ATOM    592  CB  PRO X  43      52.740  57.710  13.080  1.00  0.00            
ATOM    593  HB1 PRO X  43      52.810  58.730  12.720  1.00  0.00            
ATOM    594  HB2 PRO X  43      51.680  57.530  13.210  1.00  0.00            
ATOM    595  CG  PRO X  43      53.370  57.410  14.440  1.00  0.00            
ATOM    596  HG1 PRO X  43      54.340  57.870  14.410  1.00  0.00            
ATOM    597  HG2 PRO X  43      52.810  57.740  15.320  1.00  0.00            
ATOM    598  CD  PRO X  43      53.430  55.880  14.430  1.00  0.00            
ATOM    599  HD1 PRO X  43      54.290  55.570  15.010  1.00  0.00            
ATOM    600  HD2 PRO X  43      52.470  55.490  14.790  1.00  0.00            
ATOM    601  C   PRO X  43      54.850  57.320  11.740  1.00  0.00            
ATOM    602  O   PRO X  43      55.910  56.690  11.790  1.00  0.00            
ATOM    603  N   GLU X  44      54.820  58.510  11.140  1.00  0.00            
ATOM    604  H   GLU X  44      53.910  58.880  10.930  1.00  0.00            
ATOM    605  CA  GLU X  44      55.930  59.340  10.700  1.00  0.00            
ATOM    606  HA  GLU X  44      56.730  58.800  10.200  1.00  0.00            
ATOM    607  CB  GLU X  44      55.480  60.370   9.660  1.00  0.00            
ATOM    608  HB1 GLU X  44      54.920  60.000   8.800  1.00  0.00            
ATOM    609  HB2 GLU X  44      54.820  61.180   9.960  1.00  0.00            
ATOM    610  CG  GLU X  44      56.700  61.200   9.240  1.00  0.00            
ATOM    611  HG1 GLU X  44      56.400  62.190   9.530  1.00  0.00            
ATOM    612  HG2 GLU X  44      57.700  61.060   9.630  1.00  0.00            
ATOM    613  CD  GLU X  44      56.980  61.000   7.760  1.00  0.00            
ATOM    614  OE1 GLU X  44      56.280  61.630   6.910  1.00  0.00            
ATOM    615  OE2 GLU X  44      57.950  60.320   7.420  1.00  0.00            
ATOM    616  C   GLU X  44      56.620  59.990  11.880  1.00  0.00            
ATOM    617  O   GLU X  44      55.950  60.350  12.830  1.00  0.00            
ATOM    618  N   LEU X  45      57.950  60.180  11.850  1.00  0.00            
ATOM    619  H   LEU X  45      58.540  59.870  11.060  1.00  0.00            
ATOM    620  CA  LEU X  45      58.690  60.870  12.880  1.00  0.00            
ATOM    621  HA  LEU X  45      58.440  60.290  13.770  1.00  0.00            
ATOM    622  CB  LEU X  45      60.210  60.780  12.690  1.00  0.00            
ATOM    623  HB1 LEU X  45      60.780  60.590  13.600  1.00  0.00            
ATOM    624  HB2 LEU X  45      60.470  59.830  12.220  1.00  0.00            
ATOM    625  CG  LEU X  45      61.010  61.950  12.150  1.00  0.00            
ATOM    626  HG  LEU X  45      60.500  62.600  11.420  1.00  0.00            
ATOM    627  CD1 LEU X  45      61.640  62.830  13.220  1.00  0.00            
ATOM    628 1HD1 LEU X  45      62.060  62.290  14.070  1.00  0.00            
ATOM    629 2HD1 LEU X  45      62.250  63.610  12.760  1.00  0.00            
ATOM    630 3HD1 LEU X  45      60.980  63.460  13.820  1.00  0.00            
ATOM    631  CD2 LEU X  45      62.180  61.320  11.370  1.00  0.00            
ATOM    632 1HD2 LEU X  45      62.840  60.960  12.180  1.00  0.00            
ATOM    633 2HD2 LEU X  45      61.780  60.470  10.820  1.00  0.00            
ATOM    634 3HD2 LEU X  45      62.630  61.970  10.640  1.00  0.00            
ATOM    635  C   LEU X  45      58.300  62.320  13.070  1.00  0.00            
ATOM    636  O   LEU X  45      58.560  62.890  14.130  1.00  0.00            
ATOM    637  N   ALA X  46      57.700  62.990  12.080  1.00  0.00            
ATOM    638  H   ALA X  46      57.730  62.470  11.220  1.00  0.00            
ATOM    639  CA  ALA X  46      56.970  64.240  12.200  1.00  0.00            
ATOM    640  HA  ALA X  46      57.780  64.680  12.780  1.00  0.00            
ATOM    641  CB  ALA X  46      56.800  64.740  10.760  1.00  0.00            
ATOM    642  HB1 ALA X  46      55.920  64.270  10.330  1.00  0.00            
ATOM    643  HB2 ALA X  46      56.690  65.820  10.890  1.00  0.00            
ATOM    644  HB3 ALA X  46      57.680  64.520  10.150  1.00  0.00            
ATOM    645  C   ALA X  46      55.620  64.290  12.860  1.00  0.00            
ATOM    646  O   ALA X  46      55.050  65.340  13.110  1.00  0.00            
ATOM    647  N   LEU X  47      55.050  63.190  13.360  1.00  0.00            
ATOM    648  H   LEU X  47      55.470  62.310  13.090  1.00  0.00            
ATOM    649  CA  LEU X  47      53.870  63.140  14.200  1.00  0.00            
ATOM    650  HA  LEU X  47      53.180  63.920  13.880  1.00  0.00            
ATOM    651  CB  LEU X  47      53.120  61.850  13.820  1.00  0.00            
ATOM    652  HB1 LEU X  47      53.240  61.490  12.800  1.00  0.00            
ATOM    653  HB2 LEU X  47      53.480  60.950  14.340  1.00  0.00            
ATOM    654  CG  LEU X  47      51.620  61.680  14.030  1.00  0.00            
ATOM    655  HG  LEU X  47      51.390  60.760  13.490  1.00  0.00            
ATOM    656  CD1 LEU X  47      51.010  61.470  15.430  1.00  0.00            
ATOM    657 1HD1 LEU X  47      49.950  61.650  15.350  1.00  0.00            
ATOM    658 2HD1 LEU X  47      51.280  60.480  15.800  1.00  0.00            
ATOM    659 3HD1 LEU X  47      51.400  62.280  16.050  1.00  0.00            
ATOM    660  CD2 LEU X  47      50.780  62.680  13.250  1.00  0.00            
ATOM    661 1HD2 LEU X  47      51.180  62.820  12.250  1.00  0.00            
ATOM    662 2HD2 LEU X  47      49.750  62.370  13.090  1.00  0.00            
ATOM    663 3HD2 LEU X  47      50.550  63.700  13.570  1.00  0.00            
ATOM    664  C   LEU X  47      54.250  63.110  15.680  1.00  0.00            
ATOM    665  O   LEU X  47      53.710  63.870  16.480  1.00  0.00            
ATOM    666  N   ASP X  48      55.040  62.120  16.070  1.00  0.00            
ATOM    667  H   ASP X  48      55.350  61.450  15.370  1.00  0.00            
ATOM    668  CA  ASP X  48      55.620  61.840  17.370  1.00  0.00            
ATOM    669  HA  ASP X  48      55.710  62.860  17.740  1.00  0.00            
ATOM    670  CB  ASP X  48      54.700  60.970  18.230  1.00  0.00            
ATOM    671  HB1 ASP X  48      53.760  61.520  18.250  1.00  0.00            
ATOM    672  HB2 ASP X  48      54.410  60.000  17.820  1.00  0.00            
ATOM    673  CG  ASP X  48      55.140  60.770  19.670  1.00  0.00            
ATOM    674  OD1 ASP X  48      54.550  61.470  20.510  1.00  0.00            
ATOM    675  OD2 ASP X  48      56.040  59.950  19.970  1.00  0.00            
ATOM    676  C   ASP X  48      56.920  61.130  17.010  1.00  0.00            
ATOM    677  O   ASP X  48      56.790  60.090  16.380  1.00  0.00            
ATOM    678  N   PRO X  49      58.030  61.640  17.530  1.00  0.00            
ATOM    679  CA  PRO X  49      59.340  61.040  17.430  1.00  0.00            
ATOM    680  HA  PRO X  49      59.520  60.960  16.360  1.00  0.00            
ATOM    681  CB  PRO X  49      60.370  61.990  18.040  1.00  0.00            
ATOM    682  HB1 PRO X  49      61.200  61.560  18.600  1.00  0.00            
ATOM    683  HB2 PRO X  49      60.680  62.400  17.080  1.00  0.00            
ATOM    684  CG  PRO X  49      59.560  63.050  18.800  1.00  0.00            
ATOM    685  HG1 PRO X  49      59.770  62.660  19.810  1.00  0.00            
ATOM    686  HG2 PRO X  49      59.900  64.090  18.830  1.00  0.00            
ATOM    687  CD  PRO X  49      58.120  62.860  18.330  1.00  0.00            
ATOM    688  HD1 PRO X  49      57.510  62.880  19.220  1.00  0.00            
ATOM    689  HD2 PRO X  49      57.740  63.770  17.860  1.00  0.00            
ATOM    690  C   PRO X  49      59.400  59.620  17.990  1.00  0.00            
ATOM    691  O   PRO X  49      59.260  59.350  19.180  1.00  0.00            
ATOM    692  N   VAL X  50      59.550  58.750  17.000  1.00  0.00            
ATOM    693  H   VAL X  50      59.450  58.950  16.000  1.00  0.00            
ATOM    694  CA  VAL X  50      59.360  57.300  17.000  1.00  0.00            
ATOM    695  HA  VAL X  50      58.810  57.110  17.910  1.00  0.00            
ATOM    696  CB  VAL X  50      58.370  57.100  15.860  1.00  0.00            
ATOM    697  HB  VAL X  50      57.470  57.590  16.230  1.00  0.00            
ATOM    698  CG1 VAL X  50      58.810  57.680  14.510  1.00  0.00            
ATOM    699 1HG1 VAL X  50      59.320  56.940  13.930  1.00  0.00            
ATOM    700 2HG1 VAL X  50      57.980  57.860  13.820  1.00  0.00            
ATOM    701 3HG1 VAL X  50      59.480  58.530  14.640  1.00  0.00            
ATOM    702  CG2 VAL X  50      58.000  55.620  15.710  1.00  0.00            
ATOM    703 1HG2 VAL X  50      57.620  55.150  16.620  1.00  0.00            
ATOM    704 2HG2 VAL X  50      57.400  55.460  14.810  1.00  0.00            
ATOM    705 3HG2 VAL X  50      58.950  55.170  15.390  1.00  0.00            
ATOM    706  C   VAL X  50      60.710  56.620  16.860  1.00  0.00            
ATOM    707  O   VAL X  50      61.410  56.880  15.880  1.00  0.00            
ATOM    708  N   PRO X  51      60.920  55.570  17.680  1.00  0.00            
ATOM    709  CA  PRO X  51      61.950  54.600  17.340  1.00  0.00            
ATOM    710  HA  PRO X  51      62.850  55.020  16.910  1.00  0.00            
ATOM    711  CB  PRO X  51      62.170  53.810  18.630  1.00  0.00            
ATOM    712  HB1 PRO X  51      62.280  52.740  18.400  1.00  0.00            
ATOM    713  HB2 PRO X  51      63.150  54.100  19.030  1.00  0.00            
ATOM    714  CG  PRO X  51      61.030  54.180  19.580  1.00  0.00            
ATOM    715  HG1 PRO X  51      60.490  53.250  19.760  1.00  0.00            
ATOM    716  HG2 PRO X  51      61.490  54.490  20.500  1.00  0.00            
ATOM    717  CD  PRO X  51      60.200  55.260  18.890  1.00  0.00            
ATOM    718  HD1 PRO X  51      59.230  54.930  18.510  1.00  0.00            
ATOM    719  HD2 PRO X  51      60.030  56.200  19.420  1.00  0.00            
ATOM    720  C   PRO X  51      61.510  53.550  16.320  1.00  0.00            
ATOM    721  O   PRO X  51      60.370  53.120  16.280  1.00  0.00            
ATOM    722  N   GLN X  52      62.480  53.060  15.530  1.00  0.00            
ATOM    723  H   GLN X  52      63.400  53.440  15.570  1.00  0.00            
ATOM    724  CA  GLN X  52      62.320  52.080  14.470  1.00  0.00            
ATOM    725  HA  GLN X  52      61.410  52.390  13.930  1.00  0.00            
ATOM    726  CB  GLN X  52      63.630  52.170  13.690  1.00  0.00            
ATOM    727  HB1 GLN X  52      63.390  51.780  12.710  1.00  0.00            
ATOM    728  HB2 GLN X  52      63.750  53.200  13.320  1.00  0.00            
ATOM    729  CG  GLN X  52      65.040  51.760  14.120  1.00  0.00            
ATOM    730  HG1 GLN X  52      64.930  50.690  14.330  1.00  0.00            
ATOM    731  HG2 GLN X  52      65.650  51.740  13.230  1.00  0.00            
ATOM    732  CD  GLN X  52      65.620  52.720  15.120  1.00  0.00            
ATOM    733  OE1 GLN X  52      65.240  53.880  15.280  1.00  0.00            
ATOM    734  NE2 GLN X  52      66.500  52.120  15.940  1.00  0.00            
ATOM    735 1HE2 GLN X  52      67.000  51.340  15.540  1.00  0.00            
ATOM    736 2HE2 GLN X  52      66.670  52.360  16.890  1.00  0.00            
ATOM    737  C   GLN X  52      62.250  50.660  15.000  1.00  0.00            
ATOM    738  O   GLN X  52      62.370  49.710  14.230  1.00  0.00            
ATOM    739  N   ASP X  53      61.960  50.420  16.280  1.00  0.00            
ATOM    740  H   ASP X  53      61.860  51.230  16.880  1.00  0.00            
ATOM    741  CA  ASP X  53      61.720  49.180  17.020  1.00  0.00            
ATOM    742  HA  ASP X  53      60.990  48.650  16.400  1.00  0.00            
ATOM    743  CB  ASP X  53      62.970  48.370  17.320  1.00  0.00            
ATOM    744  HB1 ASP X  53      63.350  48.140  16.340  1.00  0.00            
ATOM    745  HB2 ASP X  53      63.830  48.880  17.760  1.00  0.00            
ATOM    746  CG  ASP X  53      62.660  47.030  17.970  1.00  0.00            
ATOM    747  OD1 ASP X  53      63.690  46.340  18.110  1.00  0.00            
ATOM    748  OD2 ASP X  53      61.480  46.600  17.960  1.00  0.00            
ATOM    749  C   ASP X  53      61.040  49.660  18.290  1.00  0.00            
ATOM    750  O   ASP X  53      61.630  50.310  19.130  1.00  0.00            
ATOM    751  N   ALA X  54      59.750  49.400  18.460  1.00  0.00            
ATOM    752  H   ALA X  54      59.460  48.600  17.930  1.00  0.00            
ATOM    753  CA  ALA X  54      58.820  49.990  19.400  1.00  0.00            
ATOM    754  HA  ALA X  54      59.280  50.250  20.350  1.00  0.00            
ATOM    755  CB  ALA X  54      57.990  51.060  18.730  1.00  0.00            
ATOM    756  HB1 ALA X  54      58.470  52.030  18.570  1.00  0.00            
ATOM    757  HB2 ALA X  54      57.670  50.650  17.780  1.00  0.00            
ATOM    758  HB3 ALA X  54      57.160  51.330  19.390  1.00  0.00            
ATOM    759  C   ALA X  54      57.930  48.820  19.830  1.00  0.00            
ATOM    760  O   ALA X  54      57.750  47.860  19.110  1.00  0.00            
ATOM    761  N   SER X  55      57.270  49.040  20.970  1.00  0.00            
ATOM    762  H   SER X  55      57.370  49.940  21.410  1.00  0.00            
ATOM    763  CA  SER X  55      56.450  48.030  21.600  1.00  0.00            
ATOM    764  HA  SER X  55      55.860  47.430  20.890  1.00  0.00            
ATOM    765  CB  SER X  55      57.340  47.130  22.450  1.00  0.00            
ATOM    766  HB1 SER X  55      58.190  46.720  21.890  1.00  0.00            
ATOM    767  HB2 SER X  55      57.910  47.870  23.020  1.00  0.00            
ATOM    768  OG  SER X  55      56.600  46.250  23.250  1.00  0.00            
ATOM    769  HG  SER X  55      56.720  46.460  24.150  1.00  0.00            
ATOM    770  C   SER X  55      55.250  48.700  22.280  1.00  0.00            
ATOM    771  O   SER X  55      55.110  49.920  22.390  1.00  0.00            
ATOM    772  N   THR X  56      54.230  47.930  22.680  1.00  0.00            
ATOM    773  H   THR X  56      54.240  46.910  22.660  1.00  0.00            
ATOM    774  CA  THR X  56      52.910  48.410  23.070  1.00  0.00            
ATOM    775  HA  THR X  56      52.790  49.500  23.110  1.00  0.00            
ATOM    776  CB  THR X  56      51.870  48.160  21.970  1.00  0.00            
ATOM    777  HB  THR X  56      50.890  48.570  22.210  1.00  0.00            
ATOM    778  OG1 THR X  56      51.700  46.770  21.880  1.00  0.00            
ATOM    779  HG1 THR X  56      51.040  46.640  22.540  1.00  0.00            
ATOM    780  CG2 THR X  56      52.230  48.780  20.610  1.00  0.00            
ATOM    781 1HG2 THR X  56      53.190  48.370  20.230  1.00  0.00            
ATOM    782 2HG2 THR X  56      51.570  48.300  19.900  1.00  0.00            
ATOM    783 3HG2 THR X  56      52.320  49.870  20.580  1.00  0.00            
ATOM    784  C   THR X  56      52.460  47.960  24.440  1.00  0.00            
ATOM    785  O   THR X  56      51.280  47.970  24.780  1.00  0.00            
ATOM    786  N   LYS X  57      53.450  47.550  25.250  1.00  0.00            
ATOM    787  H   LYS X  57      54.380  47.890  25.110  1.00  0.00            
ATOM    788  CA  LYS X  57      53.230  46.800  26.460  1.00  0.00            
ATOM    789  HA  LYS X  57      52.240  46.910  26.940  1.00  0.00            
ATOM    790  CB  LYS X  57      53.160  45.310  26.180  1.00  0.00            
ATOM    791  HB1 LYS X  57      53.180  44.720  27.090  1.00  0.00            
ATOM    792  HB2 LYS X  57      52.230  44.970  25.720  1.00  0.00            
ATOM    793  CG  LYS X  57      54.310  44.840  25.270  1.00  0.00            
ATOM    794  HG1 LYS X  57      54.190  45.280  24.280  1.00  0.00            
ATOM    795  HG2 LYS X  57      55.210  45.210  25.750  1.00  0.00            
ATOM    796  CD  LYS X  57      54.300  43.310  25.260  1.00  0.00            
ATOM    797  HD1 LYS X  57      54.190  43.040  26.320  1.00  0.00            
ATOM    798  HD2 LYS X  57      53.360  42.970  24.790  1.00  0.00            
ATOM    799  CE  LYS X  57      55.480  42.640  24.560  1.00  0.00            
ATOM    800  HE1 LYS X  57      56.440  43.140  24.650  1.00  0.00            
ATOM    801  HE2 LYS X  57      55.590  41.590  24.830  1.00  0.00            
ATOM    802  NZ  LYS X  57      55.410  43.040  23.140  1.00  0.00            
ATOM    803  HZ1 LYS X  57      55.300  44.020  22.950  1.00  0.00            
ATOM    804  HZ2 LYS X  57      56.340  42.810  22.830  1.00  0.00            
ATOM    805  HZ3 LYS X  57      54.840  42.410  22.600  1.00  0.00            
ATOM    806  C   LYS X  57      54.050  47.400  27.610  1.00  0.00            
ATOM    807  O   LYS X  57      54.900  48.250  27.390  1.00  0.00            
ATOM    808  N   LYS X  58      53.690  47.010  28.840  1.00  0.00            
ATOM    809  H   LYS X  58      53.260  46.100  28.910  1.00  0.00            
ATOM    810  CA  LYS X  58      54.310  47.450  30.080  1.00  0.00            
ATOM    811  HA  LYS X  58      55.280  47.860  29.820  1.00  0.00            
ATOM    812  CB  LYS X  58      53.340  48.480  30.680  1.00  0.00            
ATOM    813  HB1 LYS X  58      52.360  48.430  30.180  1.00  0.00            
ATOM    814  HB2 LYS X  58      53.290  48.280  31.740  1.00  0.00            
ATOM    815  CG  LYS X  58      54.000  49.820  30.390  1.00  0.00            
ATOM    816  HG1 LYS X  58      55.000  49.910  30.840  1.00  0.00            
ATOM    817  HG2 LYS X  58      54.280  49.910  29.340  1.00  0.00            
ATOM    818  CD  LYS X  58      53.080  51.030  30.490  1.00  0.00            
ATOM    819  HD1 LYS X  58      52.160  51.060  29.890  1.00  0.00            
ATOM    820  HD2 LYS X  58      52.900  50.750  31.520  1.00  0.00            
ATOM    821  CE  LYS X  58      53.890  52.310  30.620  1.00  0.00            
ATOM    822  HE1 LYS X  58      54.630  52.360  31.430  1.00  0.00            
ATOM    823  HE2 LYS X  58      54.420  52.490  29.680  1.00  0.00            
ATOM    824  NZ  LYS X  58      53.030  53.500  30.700  1.00  0.00            
ATOM    825  HZ1 LYS X  58      52.470  53.600  29.880  1.00  0.00            
ATOM    826  HZ2 LYS X  58      52.550  53.230  31.560  1.00  0.00            
ATOM    827  HZ3 LYS X  58      53.520  54.360  30.930  1.00  0.00            
ATOM    828  C   LYS X  58      54.690  46.240  30.910  1.00  0.00            
ATOM    829  O   LYS X  58      53.970  45.240  30.940  1.00  0.00            
ATOM    830  N   LEU X  59      55.760  46.370  31.700  1.00  0.00            
ATOM    831  H   LEU X  59      56.080  47.320  31.630  1.00  0.00            
ATOM    832  CA  LEU X  59      56.410  45.450  32.610  1.00  0.00            
ATOM    833  HA  LEU X  59      55.860  44.500  32.550  1.00  0.00            
ATOM    834  CB  LEU X  59      57.870  45.140  32.270  1.00  0.00            
ATOM    835  HB1 LEU X  59      58.360  46.030  32.650  1.00  0.00            
ATOM    836  HB2 LEU X  59      58.340  44.340  32.840  1.00  0.00            
ATOM    837  CG  LEU X  59      58.280  44.710  30.860  1.00  0.00            
ATOM    838  HG  LEU X  59      57.760  45.200  30.050  1.00  0.00            
ATOM    839  CD1 LEU X  59      59.790  44.730  30.650  1.00  0.00            
ATOM    840 1HD1 LEU X  59      60.280  45.710  30.530  1.00  0.00            
ATOM    841 2HD1 LEU X  59      60.320  44.200  31.440  1.00  0.00            
ATOM    842 3HD1 LEU X  59      59.990  44.390  29.640  1.00  0.00            
ATOM    843  CD2 LEU X  59      57.910  43.240  30.710  1.00  0.00            
ATOM    844 1HD2 LEU X  59      57.580  42.980  29.700  1.00  0.00            
ATOM    845 2HD2 LEU X  59      58.870  42.710  30.690  1.00  0.00            
ATOM    846 3HD2 LEU X  59      57.310  42.720  31.450  1.00  0.00            
ATOM    847  C   LEU X  59      56.130  45.860  34.060  1.00  0.00            
ATOM    848  O   LEU X  59      56.910  45.530  34.970  1.00  0.00            
ATOM    849  N   SER X  60      55.240  46.820  34.290  1.00  0.00            
ATOM    850  H   SER X  60      54.920  47.190  33.410  1.00  0.00            
ATOM    851  CA  SER X  60      54.690  47.270  35.540  1.00  0.00            
ATOM    852  HA  SER X  60      53.990  48.040  35.220  1.00  0.00            
ATOM    853  CB  SER X  60      53.960  46.130  36.240  1.00  0.00            
ATOM    854  HB1 SER X  60      53.130  45.860  35.600  1.00  0.00            
ATOM    855  HB2 SER X  60      54.690  45.310  36.360  1.00  0.00            
ATOM    856  OG  SER X  60      53.390  46.380  37.500  1.00  0.00            
ATOM    857  HG  SER X  60      52.470  46.480  37.280  1.00  0.00            
ATOM    858  C   SER X  60      55.570  48.210  36.370  1.00  0.00            
ATOM    859  O   SER X  60      56.680  48.500  35.940  1.00  0.00            
ATOM    860  N   GLU X  61      55.060  48.760  37.480  1.00  0.00            
ATOM    861  H   GLU X  61      54.180  48.320  37.690  1.00  0.00            
ATOM    862  CA  GLU X  61      55.480  49.650  38.550  1.00  0.00            
ATOM    863  HA  GLU X  61      55.810  50.600  38.160  1.00  0.00            
ATOM    864  CB  GLU X  61      54.310  49.740  39.540  1.00  0.00            
ATOM    865  HB1 GLU X  61      53.290  49.680  39.200  1.00  0.00            
ATOM    866  HB2 GLU X  61      54.370  48.970  40.330  1.00  0.00            
ATOM    867  CG  GLU X  61      54.400  50.990  40.400  1.00  0.00            
ATOM    868  HG1 GLU X  61      53.610  50.950  41.170  1.00  0.00            
ATOM    869  HG2 GLU X  61      55.390  51.060  40.860  1.00  0.00            
ATOM    870  CD  GLU X  61      54.310  52.330  39.710  1.00  0.00            
ATOM    871  OE1 GLU X  61      54.580  53.220  40.540  1.00  0.00            
ATOM    872  OE2 GLU X  61      53.680  52.520  38.640  1.00  0.00            
ATOM    873  C   GLU X  61      56.690  49.040  39.240  1.00  0.00            
ATOM    874  O   GLU X  61      57.300  49.720  40.050  1.00  0.00            
ATOM    875  N   CYS X  62      57.070  47.820  38.860  1.00  0.00            
ATOM    876  H   CYS X  62      56.530  47.230  38.260  1.00  0.00            
ATOM    877  CA  CYS X  62      58.090  46.980  39.460  1.00  0.00            
ATOM    878  HA  CYS X  62      58.290  47.280  40.490  1.00  0.00            
ATOM    879  CB  CYS X  62      57.650  45.530  39.610  1.00  0.00            
ATOM    880  HB1 CYS X  62      58.460  44.880  39.930  1.00  0.00            
ATOM    881  HB2 CYS X  62      56.980  45.610  40.470  1.00  0.00            
ATOM    882  SG  CYS X  62      56.540  44.750  38.400  1.00  0.00            
ATOM    883  HG  CYS X  62      57.590  44.430  37.640  1.00  0.00            
ATOM    884  C   CYS X  62      59.410  47.090  38.710  1.00  0.00            
ATOM    885  O   CYS X  62      60.380  46.530  39.210  1.00  0.00            
ATOM    886  N   LEU X  63      59.380  47.940  37.680  1.00  0.00            
ATOM    887  H   LEU X  63      58.500  48.430  37.590  1.00  0.00            
ATOM    888  CA  LEU X  63      60.380  48.180  36.680  1.00  0.00            
ATOM    889  HA  LEU X  63      61.220  48.140  37.390  1.00  0.00            
ATOM    890  CB  LEU X  63      60.610  47.120  35.610  1.00  0.00            
ATOM    891  HB1 LEU X  63      59.560  47.040  35.270  1.00  0.00            
ATOM    892  HB2 LEU X  63      61.080  47.360  34.660  1.00  0.00            
ATOM    893  CG  LEU X  63      61.320  45.770  35.820  1.00  0.00            
ATOM    894  HG  LEU X  63      61.350  45.430  36.850  1.00  0.00            
ATOM    895  CD1 LEU X  63      60.540  44.780  34.970  1.00  0.00            
ATOM    896 1HD1 LEU X  63      60.880  43.760  34.840  1.00  0.00            
ATOM    897 2HD1 LEU X  63      59.720  44.540  35.660  1.00  0.00            
ATOM    898 3HD1 LEU X  63      60.100  45.180  34.060  1.00  0.00            
ATOM    899  CD2 LEU X  63      62.780  45.870  35.390  1.00  0.00            
ATOM    900 1HD2 LEU X  63      62.910  46.230  34.370  1.00  0.00            
ATOM    901 2HD2 LEU X  63      63.470  46.500  35.960  1.00  0.00            
ATOM    902 3HD2 LEU X  63      63.280  44.930  35.610  1.00  0.00            
ATOM    903  C   LEU X  63      60.510  49.620  36.180  1.00  0.00            
ATOM    904  O   LEU X  63      61.070  49.880  35.120  1.00  0.00            
ATOM    905  N   LYS X  64      60.030  50.580  36.990  1.00  0.00            
ATOM    906  H   LYS X  64      59.820  50.320  37.950  1.00  0.00            
ATOM    907  CA  LYS X  64      60.210  52.020  36.920  1.00  0.00            
ATOM    908  HA  LYS X  64      61.210  52.330  36.610  1.00  0.00            
ATOM    909  CB  LYS X  64      59.270  52.590  35.850  1.00  0.00            
ATOM    910  HB1 LYS X  64      59.350  53.680  35.930  1.00  0.00            
ATOM    911  HB2 LYS X  64      59.600  52.370  34.830  1.00  0.00            
ATOM    912  CG  LYS X  64      57.780  52.400  36.070  1.00  0.00            
ATOM    913  HG1 LYS X  64      57.510  51.420  35.690  1.00  0.00            
ATOM    914  HG2 LYS X  64      57.430  52.490  37.110  1.00  0.00            
ATOM    915  CD  LYS X  64      56.870  53.260  35.170  1.00  0.00            
ATOM    916  HD1 LYS X  64      57.060  54.310  35.470  1.00  0.00            
ATOM    917  HD2 LYS X  64      57.410  53.090  34.250  1.00  0.00            
ATOM    918  CE  LYS X  64      55.410  52.810  35.210  1.00  0.00            
ATOM    919  HE1 LYS X  64      55.210  51.850  34.750  1.00  0.00            
ATOM    920  HE2 LYS X  64      55.040  52.680  36.220  1.00  0.00            
ATOM    921  NZ  LYS X  64      54.450  53.760  34.630  1.00  0.00            
ATOM    922  HZ1 LYS X  64      53.550  53.340  34.650  1.00  0.00            
ATOM    923  HZ2 LYS X  64      54.300  54.630  35.130  1.00  0.00            
ATOM    924  HZ3 LYS X  64      54.570  53.950  33.640  1.00  0.00            
ATOM    925  C   LYS X  64      60.060  52.600  38.320  1.00  0.00            
ATOM    926  O   LYS X  64      59.290  52.090  39.130  1.00  0.00            
ATOM    927  N   ARG X  65      60.850  53.650  38.610  1.00  0.00            
ATOM    928  H   ARG X  65      61.390  53.960  37.820  1.00  0.00            
ATOM    929  CA  ARG X  65      60.870  54.350  39.880  1.00  0.00            
ATOM    930  HA  ARG X  65      60.460  53.590  40.540  1.00  0.00            
ATOM    931  CB  ARG X  65      62.290  54.490  40.410  1.00  0.00            
ATOM    932  HB1 ARG X  65      62.690  53.490  40.530  1.00  0.00            
ATOM    933  HB2 ARG X  65      62.950  55.110  39.790  1.00  0.00            
ATOM    934  CG  ARG X  65      62.460  55.210  41.760  1.00  0.00            
ATOM    935  HG1 ARG X  65      62.340  56.280  41.660  1.00  0.00            
ATOM    936  HG2 ARG X  65      61.790  54.800  42.530  1.00  0.00            
ATOM    937  CD  ARG X  65      63.910  54.980  42.210  1.00  0.00            
ATOM    938  HD1 ARG X  65      64.180  53.960  41.930  1.00  0.00            
ATOM    939  HD2 ARG X  65      64.560  55.750  41.810  1.00  0.00            
ATOM    940  NE  ARG X  65      63.880  55.340  43.630  1.00  0.00            
ATOM    941  HE  ARG X  65      63.090  54.920  44.110  1.00  0.00            
ATOM    942  CZ  ARG X  65      64.880  55.910  44.330  1.00  0.00            
ATOM    943  NH1 ARG X  65      66.010  56.360  43.780  1.00  0.00            
ATOM    944 1HH1 ARG X  65      66.790  56.540  44.390  1.00  0.00            
ATOM    945 2HH1 ARG X  65      66.250  56.120  42.830  1.00  0.00            
ATOM    946  NH2 ARG X  65      64.720  55.870  45.660  1.00  0.00            
ATOM    947 1HH2 ARG X  65      65.460  56.140  46.300  1.00  0.00            
ATOM    948 2HH2 ARG X  65      63.880  55.570  46.120  1.00  0.00            
ATOM    949  C   ARG X  65      60.030  55.630  39.800  1.00  0.00            
ATOM    950  O   ARG X  65      59.230  55.890  40.680  1.00  0.00            
ATOM    951  N   ILE X  66      60.270  56.330  38.690  1.00  0.00            
ATOM    952  H   ILE X  66      60.840  55.880  37.990  1.00  0.00            
ATOM    953  CA  ILE X  66      60.060  57.750  38.520  1.00  0.00            
ATOM    954  HA  ILE X  66      59.880  58.040  39.550  1.00  0.00            
ATOM    955  CB  ILE X  66      61.280  58.500  37.980  1.00  0.00            
ATOM    956  HB  ILE X  66      60.970  59.540  37.820  1.00  0.00            
ATOM    957  CG1 ILE X  66      61.910  57.950  36.710  1.00  0.00            
ATOM    958 1HG1 ILE X  66      62.620  57.200  37.040  1.00  0.00            
ATOM    959 2HG1 ILE X  66      61.130  57.550  36.060  1.00  0.00            
ATOM    960  CG2 ILE X  66      62.450  58.700  38.970  1.00  0.00            
ATOM    961 1HG2 ILE X  66      62.920  57.730  39.020  1.00  0.00            
ATOM    962 2HG2 ILE X  66      63.140  59.420  38.530  1.00  0.00            
ATOM    963 3HG2 ILE X  66      62.270  59.030  39.980  1.00  0.00            
ATOM    964  CD  ILE X  66      63.000  58.720  35.960  1.00  0.00            
ATOM    965  HD1 ILE X  66      62.620  59.670  35.550  1.00  0.00            
ATOM    966  HD2 ILE X  66      63.700  59.150  36.680  1.00  0.00            
ATOM    967  HD3 ILE X  66      63.610  58.050  35.330  1.00  0.00            
ATOM    968  C   ILE X  66      58.900  58.090  37.600  1.00  0.00            
ATOM    969  O   ILE X  66      58.100  59.010  37.850  1.00  0.00            
ATOM    970  N   GLY X  67      58.670  57.240  36.600  1.00  0.00            
ATOM    971  H   GLY X  67      59.360  56.510  36.510  1.00  0.00            
ATOM    972  CA  GLY X  67      57.490  57.290  35.770  1.00  0.00            
ATOM    973  HA1 GLY X  67      56.790  56.500  36.030  1.00  0.00            
ATOM    974  HA2 GLY X  67      56.760  58.050  36.080  1.00  0.00            
ATOM    975  C   GLY X  67      57.700  57.320  34.250  1.00  0.00            
ATOM    976  O   GLY X  67      58.640  56.660  33.810  1.00  0.00            
ATOM    977  N   ASP X  68      56.770  57.730  33.400  1.00  0.00            
ATOM    978  H   ASP X  68      55.950  58.220  33.730  1.00  0.00            
ATOM    979  CA  ASP X  68      56.680  57.630  31.960  1.00  0.00            
ATOM    980  HA  ASP X  68      57.550  58.050  31.460  1.00  0.00            
ATOM    981  CB  ASP X  68      56.510  56.170  31.540  1.00  0.00            
ATOM    982  HB1 ASP X  68      56.830  56.150  30.490  1.00  0.00            
ATOM    983  HB2 ASP X  68      57.050  55.440  32.130  1.00  0.00            
ATOM    984  CG  ASP X  68      55.060  55.680  31.460  1.00  0.00            
ATOM    985  OD1 ASP X  68      54.680  55.000  32.440  1.00  0.00            
ATOM    986  OD2 ASP X  68      54.400  55.960  30.430  1.00  0.00            
ATOM    987  C   ASP X  68      55.720  58.610  31.290  1.00  0.00            
ATOM    988  O   ASP X  68      55.120  59.290  32.120  1.00  0.00            
ATOM    989  N   GLU X  69      55.640  58.690  29.960  1.00  0.00            
ATOM    990  H   GLU X  69      56.220  58.020  29.480  1.00  0.00            
ATOM    991  CA  GLU X  69      54.820  59.640  29.250  1.00  0.00            
ATOM    992  HA  GLU X  69      55.210  60.640  29.450  1.00  0.00            
ATOM    993  CB  GLU X  69      54.810  59.430  27.740  1.00  0.00            
ATOM    994  HB1 GLU X  69      55.720  58.940  27.420  1.00  0.00            
ATOM    995  HB2 GLU X  69      54.220  58.540  27.540  1.00  0.00            
ATOM    996  CG  GLU X  69      54.520  60.700  26.930  1.00  0.00            
ATOM    997  HG1 GLU X  69      53.440  60.620  27.030  1.00  0.00            
ATOM    998  HG2 GLU X  69      54.870  61.700  27.220  1.00  0.00            
ATOM    999  CD  GLU X  69      54.890  60.450  25.480  1.00  0.00            
ATOM   1000  OE1 GLU X  69      55.620  59.470  25.230  1.00  0.00            
ATOM   1001  OE2 GLU X  69      54.690  61.350  24.640  1.00  0.00            
ATOM   1002  C   GLU X  69      53.340  59.660  29.640  1.00  0.00            
ATOM   1003  O   GLU X  69      52.740  60.730  29.870  1.00  0.00            
ATOM   1004  N   LEU X  70      52.850  58.440  29.780  1.00  0.00            
ATOM   1005  H   LEU X  70      53.610  57.780  29.800  1.00  0.00            
ATOM   1006  CA  LEU X  70      51.490  57.970  30.000  1.00  0.00            
ATOM   1007  HA  LEU X  70      50.850  58.850  30.120  1.00  0.00            
ATOM   1008  CB  LEU X  70      51.050  57.370  28.680  1.00  0.00            
ATOM   1009  HB1 LEU X  70      51.870  57.300  27.980  1.00  0.00            
ATOM   1010  HB2 LEU X  70      50.740  56.310  28.790  1.00  0.00            
ATOM   1011  CG  LEU X  70      49.950  58.120  27.910  1.00  0.00            
ATOM   1012  HG  LEU X  70      49.120  58.310  28.600  1.00  0.00            
ATOM   1013  CD1 LEU X  70      50.500  59.470  27.480  1.00  0.00            
ATOM   1014 1HD1 LEU X  70      49.610  60.000  27.130  1.00  0.00            
ATOM   1015 2HD1 LEU X  70      50.880  60.280  28.110  1.00  0.00            
ATOM   1016 3HD1 LEU X  70      51.200  59.250  26.680  1.00  0.00            
ATOM   1017  CD2 LEU X  70      49.370  57.220  26.820  1.00  0.00            
ATOM   1018 1HD2 LEU X  70      48.570  57.800  26.340  1.00  0.00            
ATOM   1019 2HD2 LEU X  70      50.100  56.970  26.070  1.00  0.00            
ATOM   1020 3HD2 LEU X  70      48.950  56.290  27.220  1.00  0.00            
ATOM   1021  C   LEU X  70      51.460  57.110  31.250  1.00  0.00            
ATOM   1022  O   LEU X  70      50.670  56.180  31.440  1.00  0.00            
ATOM   1023  N   ASP X  71      52.210  57.500  32.270  1.00  0.00            
ATOM   1024  H   ASP X  71      52.800  58.320  32.180  1.00  0.00            
ATOM   1025  CA  ASP X  71      52.230  57.060  33.650  1.00  0.00            
ATOM   1026  HA  ASP X  71      52.420  55.990  33.550  1.00  0.00            
ATOM   1027  CB  ASP X  71      53.500  57.630  34.290  1.00  0.00            
ATOM   1028  HB1 ASP X  71      54.360  57.220  33.780  1.00  0.00            
ATOM   1029  HB2 ASP X  71      53.570  58.700  34.150  1.00  0.00            
ATOM   1030  CG  ASP X  71      53.860  57.180  35.700  1.00  0.00            
ATOM   1031  OD1 ASP X  71      54.010  55.950  35.840  1.00  0.00            
ATOM   1032  OD2 ASP X  71      54.130  58.020  36.580  1.00  0.00            
ATOM   1033  C   ASP X  71      50.950  57.230  34.480  1.00  0.00            
ATOM   1034  O   ASP X  71      50.610  58.390  34.640  1.00  0.00            
ATOM   1035  N   SER X  72      50.340  56.190  35.030  1.00  0.00            
ATOM   1036  H   SER X  72      50.670  55.220  35.000  1.00  0.00            
ATOM   1037  CA  SER X  72      49.060  56.540  35.630  1.00  0.00            
ATOM   1038  HA  SER X  72      48.440  57.170  35.000  1.00  0.00            
ATOM   1039  CB  SER X  72      48.330  55.200  35.840  1.00  0.00            
ATOM   1040  HB1 SER X  72      47.350  55.230  36.310  1.00  0.00            
ATOM   1041  HB2 SER X  72      48.120  54.830  34.840  1.00  0.00            
ATOM   1042  OG  SER X  72      48.990  54.140  36.490  1.00  0.00            
ATOM   1043  HG  SER X  72      49.680  53.950  35.860  1.00  0.00            
ATOM   1044  C   SER X  72      49.110  57.230  36.990  1.00  0.00            
ATOM   1045  O   SER X  72      48.040  57.740  37.330  1.00  0.00            
ATOM   1046  N   ASN X  73      50.240  57.270  37.680  1.00  0.00            
ATOM   1047  H   ASN X  73      51.030  56.680  37.430  1.00  0.00            
ATOM   1048  CA  ASN X  73      50.200  57.730  39.050  1.00  0.00            
ATOM   1049  HA  ASN X  73      49.240  57.430  39.480  1.00  0.00            
ATOM   1050  CB  ASN X  73      51.380  57.260  39.900  1.00  0.00            
ATOM   1051  HB1 ASN X  73      51.780  56.270  39.660  1.00  0.00            
ATOM   1052  HB2 ASN X  73      52.230  57.930  39.750  1.00  0.00            
ATOM   1053  CG  ASN X  73      51.100  57.100  41.380  1.00  0.00            
ATOM   1054  OD1 ASN X  73      50.810  58.030  42.110  1.00  0.00            
ATOM   1055  ND2 ASN X  73      50.910  55.890  41.910  1.00  0.00            
ATOM   1056 1HD2 ASN X  73      51.340  55.110  41.450  1.00  0.00            
ATOM   1057 2HD2 ASN X  73      50.800  55.630  42.900  1.00  0.00            
ATOM   1058  C   ASN X  73      49.970  59.220  39.120  1.00  0.00            
ATOM   1059  O   ASN X  73      49.150  59.700  39.930  1.00  0.00            
ATOM   1060  N   MET X  74      50.640  59.890  38.190  1.00  0.00            
ATOM   1061  H   MET X  74      51.220  59.390  37.550  1.00  0.00            
ATOM   1062  CA  MET X  74      50.830  61.310  37.920  1.00  0.00            
ATOM   1063  HA  MET X  74      51.190  61.330  36.900  1.00  0.00            
ATOM   1064  CB  MET X  74      49.540  62.140  38.020  1.00  0.00            
ATOM   1065  HB1 MET X  74      48.690  61.660  37.500  1.00  0.00            
ATOM   1066  HB2 MET X  74      49.200  62.350  39.040  1.00  0.00            
ATOM   1067  CG  MET X  74      49.500  63.490  37.320  1.00  0.00            
ATOM   1068  HG1 MET X  74      50.180  64.220  37.760  1.00  0.00            
ATOM   1069  HG2 MET X  74      49.960  63.350  36.340  1.00  0.00            
ATOM   1070  SD  MET X  74      47.840  64.020  36.860  1.00  0.00            
ATOM   1071  CE  MET X  74      46.810  64.030  38.340  1.00  0.00            
ATOM   1072  HE1 MET X  74      45.790  64.200  37.930  1.00  0.00            
ATOM   1073  HE2 MET X  74      46.900  63.150  38.960  1.00  0.00            
ATOM   1074  HE3 MET X  74      47.040  64.920  38.940  1.00  0.00            
ATOM   1075  C   MET X  74      52.010  61.660  38.790  1.00  0.00            
ATOM   1076  O   MET X  74      52.170  61.310  39.960  1.00  0.00            
ATOM   1077  N   GLU X  75      52.940  62.420  38.210  1.00  0.00            
ATOM   1078  H   GLU X  75      52.570  62.900  37.390  1.00  0.00            
ATOM   1079  CA  GLU X  75      54.180  62.930  38.760  1.00  0.00            
ATOM   1080  HA  GLU X  75      54.990  62.220  38.920  1.00  0.00            
ATOM   1081  CB  GLU X  75      54.870  63.830  37.730  1.00  0.00            
ATOM   1082  HB1 GLU X  75      55.770  64.290  38.150  1.00  0.00            
ATOM   1083  HB2 GLU X  75      55.310  63.220  36.940  1.00  0.00            
ATOM   1084  CG  GLU X  75      53.980  64.930  37.160  1.00  0.00            
ATOM   1085  HG1 GLU X  75      53.200  65.340  37.810  1.00  0.00            
ATOM   1086  HG2 GLU X  75      54.750  65.650  36.960  1.00  0.00            
ATOM   1087  CD  GLU X  75      53.330  64.630  35.810  1.00  0.00            
ATOM   1088  OE1 GLU X  75      52.900  63.490  35.550  1.00  0.00            
ATOM   1089  OE2 GLU X  75      53.280  65.570  34.980  1.00  0.00            
ATOM   1090  C   GLU X  75      54.070  63.600  40.120  1.00  0.00            
ATOM   1091  O   GLU X  75      54.900  63.470  41.010  1.00  0.00            
ATOM   1092  N   LEU X  76      52.920  64.260  40.350  1.00  0.00            
ATOM   1093  H   LEU X  76      52.110  64.150  39.740  1.00  0.00            
ATOM   1094  CA  LEU X  76      52.620  64.980  41.560  1.00  0.00            
ATOM   1095  HA  LEU X  76      53.440  65.690  41.750  1.00  0.00            
ATOM   1096  CB  LEU X  76      51.400  65.880  41.330  1.00  0.00            
ATOM   1097  HB1 LEU X  76      50.530  65.270  41.060  1.00  0.00            
ATOM   1098  HB2 LEU X  76      51.140  66.340  42.290  1.00  0.00            
ATOM   1099  CG  LEU X  76      51.440  66.960  40.260  1.00  0.00            
ATOM   1100  HG  LEU X  76      51.500  66.570  39.230  1.00  0.00            
ATOM   1101  CD1 LEU X  76      50.040  67.550  40.140  1.00  0.00            
ATOM   1102 1HD1 LEU X  76      49.690  68.040  41.050  1.00  0.00            
ATOM   1103 2HD1 LEU X  76      50.110  68.280  39.330  1.00  0.00            
ATOM   1104 3HD1 LEU X  76      49.380  66.780  39.730  1.00  0.00            
ATOM   1105  CD2 LEU X  76      52.470  68.090  40.410  1.00  0.00            
ATOM   1106 1HD2 LEU X  76      52.400  68.800  41.230  1.00  0.00            
ATOM   1107 2HD2 LEU X  76      53.490  67.750  40.500  1.00  0.00            
ATOM   1108 3HD2 LEU X  76      52.490  68.820  39.590  1.00  0.00            
ATOM   1109  C   LEU X  76      52.300  64.160  42.810  1.00  0.00            
ATOM   1110  O   LEU X  76      52.580  64.580  43.930  1.00  0.00            
ATOM   1111  N   GLN X  77      51.810  62.940  42.620  1.00  0.00            
ATOM   1112  H   GLN X  77      51.740  62.460  41.730  1.00  0.00            
ATOM   1113  CA  GLN X  77      51.710  61.960  43.660  1.00  0.00            
ATOM   1114  HA  GLN X  77      51.330  62.470  44.570  1.00  0.00            
ATOM   1115  CB  GLN X  77      50.500  61.070  43.380  1.00  0.00            
ATOM   1116  HB1 GLN X  77      50.660  60.320  42.600  1.00  0.00            
ATOM   1117  HB2 GLN X  77      50.520  60.360  44.220  1.00  0.00            
ATOM   1118  CG  GLN X  77      49.150  61.750  43.240  1.00  0.00            
ATOM   1119  HG1 GLN X  77      48.970  62.370  44.130  1.00  0.00            
ATOM   1120  HG2 GLN X  77      49.220  62.410  42.380  1.00  0.00            
ATOM   1121  CD  GLN X  77      47.980  60.830  42.950  1.00  0.00            
ATOM   1122  OE1 GLN X  77      46.830  61.300  42.860  1.00  0.00            
ATOM   1123  NE2 GLN X  77      48.150  59.510  42.830  1.00  0.00            
ATOM   1124 1HE2 GLN X  77      49.020  59.280  42.380  1.00  0.00            
ATOM   1125 2HE2 GLN X  77      47.400  58.880  42.640  1.00  0.00            
ATOM   1126  C   GLN X  77      52.930  61.080  43.840  1.00  0.00            
ATOM   1127  O   GLN X  77      53.030  60.330  44.810  1.00  0.00            
ATOM   1128  N   ARG X  78      53.930  61.290  42.980  1.00  0.00            
ATOM   1129  H   ARG X  78      53.860  62.120  42.410  1.00  0.00            
ATOM   1130  CA  ARG X  78      55.240  60.690  43.000  1.00  0.00            
ATOM   1131  HA  ARG X  78      55.330  59.800  43.630  1.00  0.00            
ATOM   1132  CB  ARG X  78      55.530  60.270  41.570  1.00  0.00            
ATOM   1133  HB1 ARG X  78      55.470  61.080  40.830  1.00  0.00            
ATOM   1134  HB2 ARG X  78      56.590  60.070  41.410  1.00  0.00            
ATOM   1135  CG  ARG X  78      54.810  59.030  41.090  1.00  0.00            
ATOM   1136  HG1 ARG X  78      54.760  58.180  41.790  1.00  0.00            
ATOM   1137  HG2 ARG X  78      53.770  59.350  41.140  1.00  0.00            
ATOM   1138  CD  ARG X  78      55.380  58.670  39.710  1.00  0.00            
ATOM   1139  HD1 ARG X  78      55.360  59.520  39.040  1.00  0.00            
ATOM   1140  HD2 ARG X  78      56.400  58.340  39.860  1.00  0.00            
ATOM   1141  NE  ARG X  78      54.650  57.660  38.930  1.00  0.00            
ATOM   1142  HE  ARG X  78      54.520  57.940  37.970  1.00  0.00            
ATOM   1143  CZ  ARG X  78      54.410  56.390  39.270  1.00  0.00            
ATOM   1144  NH1 ARG X  78      54.750  55.840  40.450  1.00  0.00            
ATOM   1145 1HH1 ARG X  78      55.330  56.280  41.150  1.00  0.00            
ATOM   1146 2HH1 ARG X  78      54.540  54.860  40.620  1.00  0.00            
ATOM   1147  NH2 ARG X  78      53.950  55.450  38.440  1.00  0.00            
ATOM   1148 1HH2 ARG X  78      53.860  54.490  38.720  1.00  0.00            
ATOM   1149 2HH2 ARG X  78      53.810  55.660  37.450  1.00  0.00            
ATOM   1150  C   ARG X  78      56.360  61.520  43.600  1.00  0.00            
ATOM   1151  O   ARG X  78      57.500  61.070  43.690  1.00  0.00            
ATOM   1152  N   MET X  79      56.080  62.790  43.880  1.00  0.00            
ATOM   1153  H   MET X  79      55.110  63.080  43.780  1.00  0.00            
ATOM   1154  CA  MET X  79      56.940  63.890  44.300  1.00  0.00            
ATOM   1155  HA  MET X  79      57.760  63.850  43.580  1.00  0.00            
ATOM   1156  CB  MET X  79      56.360  65.300  44.270  1.00  0.00            
ATOM   1157  HB1 MET X  79      55.710  65.390  43.410  1.00  0.00            
ATOM   1158  HB2 MET X  79      55.690  65.490  45.110  1.00  0.00            
ATOM   1159  CG  MET X  79      57.470  66.330  44.020  1.00  0.00            
ATOM   1160  HG1 MET X  79      58.130  66.320  44.880  1.00  0.00            
ATOM   1161  HG2 MET X  79      58.030  66.070  43.110  1.00  0.00            
ATOM   1162  SD  MET X  79      56.860  68.030  43.920  1.00  0.00            
ATOM   1163  CE  MET X  79      58.530  68.700  43.860  1.00  0.00            
ATOM   1164  HE1 MET X  79      59.370  68.040  44.070  1.00  0.00            
ATOM   1165  HE2 MET X  79      58.820  69.180  42.930  1.00  0.00            
ATOM   1166  HE3 MET X  79      58.750  69.560  44.510  1.00  0.00            
ATOM   1167  C   MET X  79      57.570  63.710  45.660  1.00  0.00            
ATOM   1168  O   MET X  79      56.870  63.440  46.640  1.00  0.00            
ATOM   1169  N   ILE X  80      58.890  63.910  45.670  1.00  0.00            
ATOM   1170  H   ILE X  80      59.380  63.830  44.790  1.00  0.00            
ATOM   1171  CA  ILE X  80      59.870  64.070  46.730  1.00  0.00            
ATOM   1172  HA  ILE X  80      59.930  63.080  47.210  1.00  0.00            
ATOM   1173  CB  ILE X  80      61.210  64.500  46.130  1.00  0.00            
ATOM   1174  HB  ILE X  80      61.750  65.010  46.940  1.00  0.00            
ATOM   1175  CG1 ILE X  80      61.090  65.620  45.090  1.00  0.00            
ATOM   1176 1HG1 ILE X  80      61.020  65.100  44.150  1.00  0.00            
ATOM   1177 2HG1 ILE X  80      60.180  66.200  45.220  1.00  0.00            
ATOM   1178  CG2 ILE X  80      62.040  63.320  45.680  1.00  0.00            
ATOM   1179 1HG2 ILE X  80      62.800  63.680  45.000  1.00  0.00            
ATOM   1180 2HG2 ILE X  80      62.500  62.730  46.480  1.00  0.00            
ATOM   1181 3HG2 ILE X  80      61.310  62.670  45.200  1.00  0.00            
ATOM   1182  CD  ILE X  80      62.390  66.440  45.060  1.00  0.00            
ATOM   1183  HD1 ILE X  80      62.420  66.980  46.000  1.00  0.00            
ATOM   1184  HD2 ILE X  80      63.340  65.890  45.150  1.00  0.00            
ATOM   1185  HD3 ILE X  80      62.560  67.100  44.210  1.00  0.00            
ATOM   1186  C   ILE X  80      59.420  65.050  47.810  1.00  0.00            
ATOM   1187  O   ILE X  80      58.500  65.790  47.480  1.00  0.00            
ATOM   1188  N   ALA X  81      60.000  65.150  49.010  1.00  0.00            
ATOM   1189  H   ALA X  81      60.700  64.460  49.300  1.00  0.00            
ATOM   1190  CA  ALA X  81      59.520  66.170  49.910  1.00  0.00            
ATOM   1191  HA  ALA X  81      58.430  66.280  49.960  1.00  0.00            
ATOM   1192  CB  ALA X  81      59.970  65.920  51.350  1.00  0.00            
ATOM   1193  HB1 ALA X  81      59.580  66.830  51.830  1.00  0.00            
ATOM   1194  HB2 ALA X  81      59.220  65.220  51.670  1.00  0.00            
ATOM   1195  HB3 ALA X  81      60.950  65.580  51.710  1.00  0.00            
ATOM   1196  C   ALA X  81      60.220  67.510  49.640  1.00  0.00            
ATOM   1197  O   ALA X  81      61.420  67.600  49.410  1.00  0.00            
ATOM   1198  N   ALA X  82      59.450  68.590  49.640  1.00  0.00            
ATOM   1199  H   ALA X  82      58.440  68.530  49.690  1.00  0.00            
ATOM   1200  CA  ALA X  82      59.950  69.950  49.500  1.00  0.00            
ATOM   1201  HA  ALA X  82      60.690  70.090  48.710  1.00  0.00            
ATOM   1202  CB  ALA X  82      58.780  70.840  49.070  1.00  0.00            
ATOM   1203  HB1 ALA X  82      58.490  70.750  48.020  1.00  0.00            
ATOM   1204  HB2 ALA X  82      57.880  70.800  49.660  1.00  0.00            
ATOM   1205  HB3 ALA X  82      58.990  71.920  49.120  1.00  0.00            
ATOM   1206  C   ALA X  82      60.620  70.510  50.750  1.00  0.00            
ATOM   1207  O   ALA X  82      60.310  71.640  51.130  1.00  0.00            
ATOM   1208  N   VAL X  83      61.570  69.810  51.350  1.00  0.00            
ATOM   1209  H   VAL X  83      61.930  69.020  50.840  1.00  0.00            
ATOM   1210  CA  VAL X  83      62.380  70.180  52.500  1.00  0.00            
ATOM   1211  HA  VAL X  83      61.760  70.770  53.190  1.00  0.00            
ATOM   1212  CB  VAL X  83      62.890  68.930  53.230  1.00  0.00            
ATOM   1213  HB  VAL X  83      63.240  68.140  52.560  1.00  0.00            
ATOM   1214  CG1 VAL X  83      64.150  69.110  54.080  1.00  0.00            
ATOM   1215 1HG1 VAL X  83      65.060  69.200  53.500  1.00  0.00            
ATOM   1216 2HG1 VAL X  83      64.110  70.010  54.730  1.00  0.00            
ATOM   1217 3HG1 VAL X  83      64.370  68.240  54.680  1.00  0.00            
ATOM   1218  CG2 VAL X  83      61.730  68.330  54.020  1.00  0.00            
ATOM   1219 1HG2 VAL X  83      61.080  69.120  54.430  1.00  0.00            
ATOM   1220 2HG2 VAL X  83      60.970  67.890  53.380  1.00  0.00            
ATOM   1221 3HG2 VAL X  83      62.140  67.590  54.720  1.00  0.00            
ATOM   1222  C   VAL X  83      63.520  70.920  51.820  1.00  0.00            
ATOM   1223  O   VAL X  83      63.920  72.040  52.080  1.00  0.00            
ATOM   1224  N   ASP X  84      64.220  70.280  50.870  1.00  0.00            
ATOM   1225  H   ASP X  84      63.860  69.430  50.450  1.00  0.00            
ATOM   1226  CA  ASP X  84      65.380  70.790  50.160  1.00  0.00            
ATOM   1227  HA  ASP X  84      65.180  71.860  50.140  1.00  0.00            
ATOM   1228  CB  ASP X  84      66.700  70.610  50.900  1.00  0.00            
ATOM   1229  HB1 ASP X  84      67.350  71.310  50.390  1.00  0.00            
ATOM   1230  HB2 ASP X  84      66.690  70.830  51.960  1.00  0.00            
ATOM   1231  CG  ASP X  84      67.470  69.300  50.810  1.00  0.00            
ATOM   1232  OD1 ASP X  84      67.390  68.470  51.730  1.00  0.00            
ATOM   1233  OD2 ASP X  84      68.370  69.160  49.950  1.00  0.00            
ATOM   1234  C   ASP X  84      65.330  70.160  48.770  1.00  0.00            
ATOM   1235  O   ASP X  84      64.810  69.040  48.600  1.00  0.00            
ATOM   1236  N   THR X  85      66.160  70.670  47.870  1.00  0.00            
ATOM   1237  H   THR X  85      66.660  71.500  48.180  1.00  0.00            
ATOM   1238  CA  THR X  85      66.310  70.230  46.500  1.00  0.00            
ATOM   1239  HA  THR X  85      66.360  69.170  46.320  1.00  0.00            
ATOM   1240  CB  THR X  85      65.160  70.670  45.590  1.00  0.00            
ATOM   1241  HB  THR X  85      65.580  70.780  44.580  1.00  0.00            
ATOM   1242  OG1 THR X  85      64.560  71.890  45.940  1.00  0.00            
ATOM   1243  HG1 THR X  85      65.160  72.580  45.740  1.00  0.00            
ATOM   1244  CG2 THR X  85      64.040  69.610  45.650  1.00  0.00            
ATOM   1245 1HG2 THR X  85      63.370  69.750  46.510  1.00  0.00            
ATOM   1246 2HG2 THR X  85      63.320  69.560  44.830  1.00  0.00            
ATOM   1247 3HG2 THR X  85      64.360  68.580  45.800  1.00  0.00            
ATOM   1248  C   THR X  85      67.650  70.830  46.100  1.00  0.00            
ATOM   1249  O   THR X  85      67.920  72.000  46.370  1.00  0.00            
ATOM   1250  N   ASP X  86      68.510  70.000  45.510  1.00  0.00            
ATOM   1251  H   ASP X  86      68.320  69.010  45.430  1.00  0.00            
ATOM   1252  CA  ASP X  86      69.810  70.380  44.940  1.00  0.00            
ATOM   1253  HA  ASP X  86      69.670  71.440  44.810  1.00  0.00            
ATOM   1254  CB  ASP X  86      70.960  70.350  45.950  1.00  0.00            
ATOM   1255  HB1 ASP X  86      71.000  71.170  46.670  1.00  0.00            
ATOM   1256  HB2 ASP X  86      70.860  69.470  46.600  1.00  0.00            
ATOM   1257  CG  ASP X  86      72.390  70.100  45.480  1.00  0.00            
ATOM   1258  OD1 ASP X  86      73.320  70.910  45.700  1.00  0.00            
ATOM   1259  OD2 ASP X  86      72.720  69.100  44.830  1.00  0.00            
ATOM   1260  C   ASP X  86      70.000  69.570  43.670  1.00  0.00            
ATOM   1261  O   ASP X  86      69.730  68.370  43.650  1.00  0.00            
ATOM   1262  N   SER X  87      70.730  70.220  42.770  1.00  0.00            
ATOM   1263  H   SER X  87      71.090  71.110  43.100  1.00  0.00            
ATOM   1264  CA  SER X  87      71.020  69.660  41.470  1.00  0.00            
ATOM   1265  HA  SER X  87      70.410  68.750  41.410  1.00  0.00            
ATOM   1266  CB  SER X  87      70.760  70.650  40.340  1.00  0.00            
ATOM   1267  HB1 SER X  87      71.590  71.360  40.370  1.00  0.00            
ATOM   1268  HB2 SER X  87      70.890  70.230  39.350  1.00  0.00            
ATOM   1269  OG  SER X  87      69.460  71.200  40.180  1.00  0.00            
ATOM   1270  HG  SER X  87      69.410  71.670  40.990  1.00  0.00            
ATOM   1271  C   SER X  87      72.450  69.160  41.430  1.00  0.00            
ATOM   1272  O   SER X  87      73.340  69.880  41.890  1.00  0.00            
ATOM   1273  N   PRO X  88      72.640  67.900  41.060  1.00  0.00            
ATOM   1274  CA  PRO X  88      73.950  67.270  41.130  1.00  0.00            
ATOM   1275  HA  PRO X  88      74.330  67.340  42.150  1.00  0.00            
ATOM   1276  CB  PRO X  88      73.670  65.810  40.800  1.00  0.00            
ATOM   1277  HB1 PRO X  88      74.560  65.490  40.280  1.00  0.00            
ATOM   1278  HB2 PRO X  88      73.560  65.150  41.660  1.00  0.00            
ATOM   1279  CG  PRO X  88      72.410  65.770  39.960  1.00  0.00            
ATOM   1280  HG1 PRO X  88      72.530  65.770  38.870  1.00  0.00            
ATOM   1281  HG2 PRO X  88      71.760  64.910  40.140  1.00  0.00            
ATOM   1282  CD  PRO X  88      71.690  67.080  40.350  1.00  0.00            
ATOM   1283  HD1 PRO X  88      71.300  67.670  39.510  1.00  0.00            
ATOM   1284  HD2 PRO X  88      70.810  66.850  40.960  1.00  0.00            
ATOM   1285  C   PRO X  88      74.960  68.020  40.270  1.00  0.00            
ATOM   1286  O   PRO X  88      74.690  68.640  39.250  1.00  0.00            
ATOM   1287  N   ARG X  89      76.180  68.060  40.800  1.00  0.00            
ATOM   1288  H   ARG X  89      76.250  67.620  41.700  1.00  0.00            
ATOM   1289  CA  ARG X  89      77.460  68.270  40.130  1.00  0.00            
ATOM   1290  HA  ARG X  89      77.330  68.780  39.180  1.00  0.00            
ATOM   1291  CB  ARG X  89      78.420  69.090  41.010  1.00  0.00            
ATOM   1292  HB1 ARG X  89      78.880  68.650  41.880  1.00  0.00            
ATOM   1293  HB2 ARG X  89      79.300  69.320  40.370  1.00  0.00            
ATOM   1294  CG  ARG X  89      77.920  70.510  41.280  1.00  0.00            
ATOM   1295  HG1 ARG X  89      78.500  71.340  40.850  1.00  0.00            
ATOM   1296  HG2 ARG X  89      76.880  70.710  40.990  1.00  0.00            
ATOM   1297  CD  ARG X  89      77.840  70.790  42.780  1.00  0.00            
ATOM   1298  HD1 ARG X  89      78.830  70.770  43.210  1.00  0.00            
ATOM   1299  HD2 ARG X  89      77.630  71.840  42.940  1.00  0.00            
ATOM   1300  NE  ARG X  89      77.050  69.750  43.440  1.00  0.00            
ATOM   1301  HE  ARG X  89      77.310  68.760  43.350  1.00  0.00            
ATOM   1302  CZ  ARG X  89      75.800  69.880  43.870  1.00  0.00            
ATOM   1303  NH1 ARG X  89      75.070  71.010  43.930  1.00  0.00            
ATOM   1304 1HH1 ARG X  89      75.200  71.740  43.220  1.00  0.00            
ATOM   1305 2HH1 ARG X  89      74.230  71.020  44.460  1.00  0.00            
ATOM   1306  NH2 ARG X  89      75.380  68.890  44.660  1.00  0.00            
ATOM   1307 1HH2 ARG X  89      74.390  69.030  44.790  1.00  0.00            
ATOM   1308 2HH2 ARG X  89      75.810  67.980  44.520  1.00  0.00            
ATOM   1309  C   ARG X  89      78.170  66.960  39.900  1.00  0.00            
ATOM   1310  O   ARG X  89      78.900  66.740  38.940  1.00  0.00            
ATOM   1311  N   GLU X  90      78.110  66.150  40.960  1.00  0.00            
ATOM   1312  H   GLU X  90      77.660  66.490  41.800  1.00  0.00            
ATOM   1313  CA  GLU X  90      78.640  64.800  41.140  1.00  0.00            
ATOM   1314  HA  GLU X  90      79.650  64.690  40.750  1.00  0.00            
ATOM   1315  CB  GLU X  90      78.620  64.680  42.670  1.00  0.00            
ATOM   1316  HB1 GLU X  90      78.920  63.680  42.960  1.00  0.00            
ATOM   1317  HB2 GLU X  90      79.430  65.260  43.100  1.00  0.00            
ATOM   1318  CG  GLU X  90      77.320  64.800  43.460  1.00  0.00            
ATOM   1319  HG1 GLU X  90      76.590  64.330  42.830  1.00  0.00            
ATOM   1320  HG2 GLU X  90      77.360  64.180  44.350  1.00  0.00            
ATOM   1321  CD  GLU X  90      76.800  66.190  43.830  1.00  0.00            
ATOM   1322  OE1 GLU X  90      77.120  67.170  43.130  1.00  0.00            
ATOM   1323  OE2 GLU X  90      75.770  66.260  44.560  1.00  0.00            
ATOM   1324  C   GLU X  90      77.810  63.750  40.400  1.00  0.00            
ATOM   1325  O   GLU X  90      77.600  62.700  41.000  1.00  0.00            
ATOM   1326  N   VAL X  91      77.300  64.100  39.220  1.00  0.00            
ATOM   1327  H   VAL X  91      77.470  65.070  39.030  1.00  0.00            
ATOM   1328  CA  VAL X  91      76.320  63.390  38.420  1.00  0.00            
ATOM   1329  HA  VAL X  91      75.350  63.360  38.910  1.00  0.00            
ATOM   1330  CB  VAL X  91      76.280  64.240  37.140  1.00  0.00            
ATOM   1331  HB  VAL X  91      75.590  63.760  36.440  1.00  0.00            
ATOM   1332  CG1 VAL X  91      75.780  65.670  37.310  1.00  0.00            
ATOM   1333 1HG1 VAL X  91      76.460  66.330  36.760  1.00  0.00            
ATOM   1334 2HG1 VAL X  91      74.770  65.860  36.890  1.00  0.00            
ATOM   1335 3HG1 VAL X  91      75.670  65.900  38.370  1.00  0.00            
ATOM   1336  CG2 VAL X  91      77.600  64.280  36.380  1.00  0.00            
ATOM   1337 1HG2 VAL X  91      77.870  63.280  36.000  1.00  0.00            
ATOM   1338 2HG2 VAL X  91      77.470  64.860  35.460  1.00  0.00            
ATOM   1339 3HG2 VAL X  91      78.340  64.800  36.980  1.00  0.00            
ATOM   1340  C   VAL X  91      76.540  61.900  38.200  1.00  0.00            
ATOM   1341  O   VAL X  91      75.600  61.220  37.780  1.00  0.00            
ATOM   1342  N   PHE X  92      77.770  61.430  38.430  1.00  0.00            
ATOM   1343  H   PHE X  92      78.490  62.100  38.720  1.00  0.00            
ATOM   1344  CA  PHE X  92      78.450  60.170  38.280  1.00  0.00            
ATOM   1345  HA  PHE X  92      77.880  59.600  37.550  1.00  0.00            
ATOM   1346  CB  PHE X  92      79.880  60.520  37.850  1.00  0.00            
ATOM   1347  HB1 PHE X  92      80.560  59.670  37.870  1.00  0.00            
ATOM   1348  HB2 PHE X  92      79.720  60.810  36.800  1.00  0.00            
ATOM   1349  CG  PHE X  92      80.730  61.620  38.390  1.00  0.00            
ATOM   1350  CD1 PHE X  92      81.070  62.630  37.480  1.00  0.00            
ATOM   1351  HD1 PHE X  92      80.910  62.440  36.410  1.00  0.00            
ATOM   1352  CD2 PHE X  92      81.020  61.920  39.730  1.00  0.00            
ATOM   1353  HD2 PHE X  92      80.580  61.230  40.460  1.00  0.00            
ATOM   1354  CE1 PHE X  92      81.720  63.790  37.870  1.00  0.00            
ATOM   1355  HE1 PHE X  92      81.970  64.670  37.290  1.00  0.00            
ATOM   1356  CE2 PHE X  92      81.700  63.050  40.140  1.00  0.00            
ATOM   1357  HE2 PHE X  92      81.950  63.120  41.190  1.00  0.00            
ATOM   1358  CZ  PHE X  92      82.080  64.020  39.200  1.00  0.00            
ATOM   1359  HZ  PHE X  92      82.620  64.940  39.390  1.00  0.00            
ATOM   1360  C   PHE X  92      78.470  59.320  39.550  1.00  0.00            
ATOM   1361  O   PHE X  92      78.700  58.100  39.410  1.00  0.00            
ATOM   1362  N   PHE X  93      78.260  59.980  40.690  1.00  0.00            
ATOM   1363  H   PHE X  93      77.670  60.790  40.540  1.00  0.00            
ATOM   1364  CA  PHE X  93      78.500  59.420  42.000  1.00  0.00            
ATOM   1365  HA  PHE X  93      78.980  58.460  41.850  1.00  0.00            
ATOM   1366  CB  PHE X  93      79.420  60.300  42.840  1.00  0.00            
ATOM   1367  HB1 PHE X  93      79.170  61.330  42.600  1.00  0.00            
ATOM   1368  HB2 PHE X  93      79.250  60.070  43.890  1.00  0.00            
ATOM   1369  CG  PHE X  93      80.930  60.240  42.860  1.00  0.00            
ATOM   1370  CD1 PHE X  93      81.620  61.070  43.740  1.00  0.00            
ATOM   1371  HD1 PHE X  93      81.110  61.780  44.370  1.00  0.00            
ATOM   1372  CD2 PHE X  93      81.570  59.340  42.000  1.00  0.00            
ATOM   1373  HD2 PHE X  93      81.200  58.580  41.330  1.00  0.00            
ATOM   1374  CE1 PHE X  93      83.010  61.170  43.630  1.00  0.00            
ATOM   1375  HE1 PHE X  93      83.390  61.940  44.280  1.00  0.00            
ATOM   1376  CE2 PHE X  93      82.970  59.310  42.040  1.00  0.00            
ATOM   1377  HE2 PHE X  93      83.500  58.620  41.390  1.00  0.00            
ATOM   1378  CZ  PHE X  93      83.650  60.340  42.710  1.00  0.00            
ATOM   1379  HZ  PHE X  93      84.720  60.290  42.820  1.00  0.00            
ATOM   1380  C   PHE X  93      77.240  59.250  42.850  1.00  0.00            
ATOM   1381  O   PHE X  93      76.880  58.220  43.420  1.00  0.00            
ATOM   1382  N   ARG X  94      76.360  60.250  42.730  1.00  0.00            
ATOM   1383  H   ARG X  94      76.730  61.020  42.190  1.00  0.00            
ATOM   1384  CA  ARG X  94      75.140  60.330  43.500  1.00  0.00            
ATOM   1385  HA  ARG X  94      75.350  59.840  44.460  1.00  0.00            
ATOM   1386  CB  ARG X  94      74.880  61.830  43.610  1.00  0.00            
ATOM   1387  HB1 ARG X  94      75.830  62.350  43.780  1.00  0.00            
ATOM   1388  HB2 ARG X  94      74.640  62.180  42.610  1.00  0.00            
ATOM   1389  CG  ARG X  94      73.850  62.160  44.680  1.00  0.00            
ATOM   1390  HG1 ARG X  94      72.960  61.550  44.530  1.00  0.00            
ATOM   1391  HG2 ARG X  94      74.140  61.720  45.630  1.00  0.00            
ATOM   1392  CD  ARG X  94      73.700  63.660  44.960  1.00  0.00            
ATOM   1393  HD1 ARG X  94      73.820  63.910  46.030  1.00  0.00            
ATOM   1394  HD2 ARG X  94      74.450  64.380  44.610  1.00  0.00            
ATOM   1395  NE  ARG X  94      72.400  64.290  44.740  1.00  0.00            
ATOM   1396  HE  ARG X  94      71.600  63.670  44.750  1.00  0.00            
ATOM   1397  CZ  ARG X  94      72.180  65.570  44.440  1.00  0.00            
ATOM   1398  NH1 ARG X  94      73.060  66.580  44.400  1.00  0.00            
ATOM   1399 1HH1 ARG X  94      72.780  67.550  44.500  1.00  0.00            
ATOM   1400 2HH1 ARG X  94      74.050  66.390  44.320  1.00  0.00            
ATOM   1401  NH2 ARG X  94      70.910  65.940  44.230  1.00  0.00            
ATOM   1402 1HH2 ARG X  94      70.620  66.900  44.180  1.00  0.00            
ATOM   1403 2HH2 ARG X  94      70.180  65.240  44.320  1.00  0.00            
ATOM   1404  C   ARG X  94      73.990  59.560  42.870  1.00  0.00            
ATOM   1405  O   ARG X  94      72.810  59.770  43.120  1.00  0.00            
ATOM   1406  N   VAL X  95      74.260  58.730  41.870  1.00  0.00            
ATOM   1407  H   VAL X  95      75.190  58.760  41.500  1.00  0.00            
ATOM   1408  CA  VAL X  95      73.320  57.910  41.110  1.00  0.00            
ATOM   1409  HA  VAL X  95      72.920  58.750  40.550  1.00  0.00            
ATOM   1410  CB  VAL X  95      74.160  57.070  40.110  1.00  0.00            
ATOM   1411  HB  VAL X  95      74.730  56.390  40.740  1.00  0.00            
ATOM   1412  CG1 VAL X  95      73.240  56.300  39.180  1.00  0.00            
ATOM   1413 1HG1 VAL X  95      73.730  55.420  38.760  1.00  0.00            
ATOM   1414 2HG1 VAL X  95      72.330  55.740  39.460  1.00  0.00            
ATOM   1415 3HG1 VAL X  95      72.730  56.720  38.320  1.00  0.00            
ATOM   1416  CG2 VAL X  95      75.100  57.860  39.210  1.00  0.00            
ATOM   1417 1HG2 VAL X  95      75.900  58.320  39.770  1.00  0.00            
ATOM   1418 2HG2 VAL X  95      75.600  57.090  38.620  1.00  0.00            
ATOM   1419 3HG2 VAL X  95      74.560  58.640  38.670  1.00  0.00            
ATOM   1420  C   VAL X  95      72.440  57.130  42.050  1.00  0.00            
ATOM   1421  O   VAL X  95      72.860  56.280  42.830  1.00  0.00            
ATOM   1422  N   ALA X  96      71.130  57.420  41.980  1.00  0.00            
ATOM   1423  H   ALA X  96      70.900  58.310  41.540  1.00  0.00            
ATOM   1424  CA  ALA X  96      70.080  56.900  42.840  1.00  0.00            
ATOM   1425  HA  ALA X  96      69.240  57.480  42.460  1.00  0.00            
ATOM   1426  CB  ALA X  96      69.750  55.450  42.570  1.00  0.00            
ATOM   1427  HB1 ALA X  96      69.670  55.220  41.510  1.00  0.00            
ATOM   1428  HB2 ALA X  96      70.480  54.690  42.890  1.00  0.00            
ATOM   1429  HB3 ALA X  96      68.810  55.200  43.060  1.00  0.00            
ATOM   1430  C   ALA X  96      70.130  57.120  44.350  1.00  0.00            
ATOM   1431  O   ALA X  96      69.210  56.840  45.090  1.00  0.00            
ATOM   1432  N   ALA X  97      71.190  57.760  44.860  1.00  0.00            
ATOM   1433  H   ALA X  97      71.770  58.310  44.230  1.00  0.00            
ATOM   1434  CA  ALA X  97      71.590  58.010  46.230  1.00  0.00            
ATOM   1435  HA  ALA X  97      71.390  57.160  46.890  1.00  0.00            
ATOM   1436  CB  ALA X  97      73.010  58.570  46.420  1.00  0.00            
ATOM   1437  HB1 ALA X  97      73.330  58.690  47.460  1.00  0.00            
ATOM   1438  HB2 ALA X  97      73.600  57.720  46.070  1.00  0.00            
ATOM   1439  HB3 ALA X  97      73.320  59.490  45.920  1.00  0.00            
ATOM   1440  C   ALA X  97      70.710  59.120  46.760  1.00  0.00            
ATOM   1441  O   ALA X  97      70.790  59.330  47.970  1.00  0.00            
ATOM   1442  N   ASP X  98      69.890  59.770  45.950  1.00  0.00            
ATOM   1443  H   ASP X  98      69.870  59.450  44.990  1.00  0.00            
ATOM   1444  CA  ASP X  98      68.720  60.620  46.120  1.00  0.00            
ATOM   1445  HA  ASP X  98      68.210  60.160  46.960  1.00  0.00            
ATOM   1446  CB  ASP X  98      69.090  62.050  46.580  1.00  0.00            
ATOM   1447  HB1 ASP X  98      68.820  62.280  47.600  1.00  0.00            
ATOM   1448  HB2 ASP X  98      70.160  62.070  46.370  1.00  0.00            
ATOM   1449  CG  ASP X  98      68.720  63.230  45.690  1.00  0.00            
ATOM   1450  OD1 ASP X  98      67.510  63.550  45.640  1.00  0.00            
ATOM   1451  OD2 ASP X  98      69.610  63.860  45.050  1.00  0.00            
ATOM   1452  C   ASP X  98      67.860  60.420  44.880  1.00  0.00            
ATOM   1453  O   ASP X  98      68.320  59.940  43.860  1.00  0.00            
ATOM   1454  N   MET X  99      66.540  60.560  45.080  1.00  0.00            
ATOM   1455  H   MET X  99      66.280  61.050  45.910  1.00  0.00            
ATOM   1456  CA  MET X  99      65.450  60.270  44.160  1.00  0.00            
ATOM   1457  HA  MET X  99      65.780  59.330  43.720  1.00  0.00            
ATOM   1458  CB  MET X  99      64.100  60.040  44.850  1.00  0.00            
ATOM   1459  HB1 MET X  99      64.200  59.940  45.920  1.00  0.00            
ATOM   1460  HB2 MET X  99      63.510  60.950  44.730  1.00  0.00            
ATOM   1461  CG  MET X  99      63.160  58.940  44.340  1.00  0.00            
ATOM   1462  HG1 MET X  99      62.750  59.210  43.360  1.00  0.00            
ATOM   1463  HG2 MET X  99      63.780  58.090  44.050  1.00  0.00            
ATOM   1464  SD  MET X  99      61.760  58.620  45.430  1.00  0.00            
ATOM   1465  CE  MET X  99      60.730  57.720  44.260  1.00  0.00            
ATOM   1466  HE1 MET X  99      59.740  57.430  44.630  1.00  0.00            
ATOM   1467  HE2 MET X  99      60.570  58.240  43.310  1.00  0.00            
ATOM   1468  HE3 MET X  99      61.360  56.870  43.920  1.00  0.00            
ATOM   1469  C   MET X  99      65.360  61.450  43.210  1.00  0.00            
ATOM   1470  O   MET X  99      64.690  61.210  42.210  1.00  0.00            
ATOM   1471  N   PHE X 100      66.050  62.590  43.280  1.00  0.00            
ATOM   1472  H   PHE X 100      66.600  62.840  44.070  1.00  0.00            
ATOM   1473  CA  PHE X 100      66.040  63.600  42.240  1.00  0.00            
ATOM   1474  HA  PHE X 100      65.100  63.750  41.690  1.00  0.00            
ATOM   1475  CB  PHE X 100      66.610  64.800  42.970  1.00  0.00            
ATOM   1476  HB1 PHE X 100      66.250  65.030  43.980  1.00  0.00            
ATOM   1477  HB2 PHE X 100      67.700  64.690  43.120  1.00  0.00            
ATOM   1478  CG  PHE X 100      66.420  66.200  42.430  1.00  0.00            
ATOM   1479  CD1 PHE X 100      67.550  66.950  42.110  1.00  0.00            
ATOM   1480  HD1 PHE X 100      68.530  66.510  42.140  1.00  0.00            
ATOM   1481  CD2 PHE X 100      65.130  66.670  42.140  1.00  0.00            
ATOM   1482  HD2 PHE X 100      64.270  66.040  42.390  1.00  0.00            
ATOM   1483  CE1 PHE X 100      67.370  68.250  41.620  1.00  0.00            
ATOM   1484  HE1 PHE X 100      68.280  68.740  41.320  1.00  0.00            
ATOM   1485  CE2 PHE X 100      65.000  67.930  41.580  1.00  0.00            
ATOM   1486  HE2 PHE X 100      64.050  68.280  41.210  1.00  0.00            
ATOM   1487  CZ  PHE X 100      66.100  68.780  41.370  1.00  0.00            
ATOM   1488  HZ  PHE X 100      65.950  69.690  40.820  1.00  0.00            
ATOM   1489  C   PHE X 100      67.030  63.150  41.160  1.00  0.00            
ATOM   1490  O   PHE X 100      67.190  63.740  40.090  1.00  0.00            
ATOM   1491  N   SER X 101      67.940  62.210  41.450  1.00  0.00            
ATOM   1492  H   SER X 101      67.760  61.550  42.190  1.00  0.00            
ATOM   1493  CA  SER X 101      69.260  61.980  40.930  1.00  0.00            
ATOM   1494  HA  SER X 101      69.180  62.430  39.930  1.00  0.00            
ATOM   1495  CB  SER X 101      70.280  62.710  41.800  1.00  0.00            
ATOM   1496  HB1 SER X 101      70.340  63.790  41.600  1.00  0.00            
ATOM   1497  HB2 SER X 101      69.980  62.570  42.850  1.00  0.00            
ATOM   1498  OG  SER X 101      71.630  62.310  41.690  1.00  0.00            
ATOM   1499  HG  SER X 101      71.740  61.470  42.100  1.00  0.00            
ATOM   1500  C   SER X 101      69.370  60.480  40.680  1.00  0.00            
ATOM   1501  O   SER X 101      70.150  59.770  41.310  1.00  0.00            
ATOM   1502  N   ASP X 102      68.530  60.030  39.740  1.00  0.00            
ATOM   1503  H   ASP X 102      67.910  60.690  39.300  1.00  0.00            
ATOM   1504  CA  ASP X 102      68.170  58.670  39.420  1.00  0.00            
ATOM   1505  HA  ASP X 102      68.920  57.890  39.570  1.00  0.00            
ATOM   1506  CB  ASP X 102      67.020  58.360  40.380  1.00  0.00            
ATOM   1507  HB1 ASP X 102      67.460  58.560  41.350  1.00  0.00            
ATOM   1508  HB2 ASP X 102      66.150  59.010  40.250  1.00  0.00            
ATOM   1509  CG  ASP X 102      66.580  56.910  40.290  1.00  0.00            
ATOM   1510  OD1 ASP X 102      66.790  56.170  41.280  1.00  0.00            
ATOM   1511  OD2 ASP X 102      65.870  56.530  39.320  1.00  0.00            
ATOM   1512  C   ASP X 102      67.900  58.660  37.930  1.00  0.00            
ATOM   1513  O   ASP X 102      67.650  59.730  37.350  1.00  0.00            
ATOM   1514  N   GLY X 103      67.780  57.460  37.360  1.00  0.00            
ATOM   1515  H   GLY X 103      67.990  56.630  37.900  1.00  0.00            
ATOM   1516  CA  GLY X 103      67.440  57.070  36.000  1.00  0.00            
ATOM   1517  HA1 GLY X 103      67.010  58.010  35.630  1.00  0.00            
ATOM   1518  HA2 GLY X 103      68.290  56.910  35.350  1.00  0.00            
ATOM   1519  C   GLY X 103      66.300  56.100  35.840  1.00  0.00            
ATOM   1520  O   GLY X 103      65.810  55.890  34.740  1.00  0.00            
ATOM   1521  N   ASN X 104      65.690  55.450  36.850  1.00  0.00            
ATOM   1522  H   ASN X 104      66.070  55.760  37.720  1.00  0.00            
ATOM   1523  CA  ASN X 104      64.960  54.220  37.050  1.00  0.00            
ATOM   1524  HA  ASN X 104      64.410  54.700  37.860  1.00  0.00            
ATOM   1525  CB  ASN X 104      64.060  53.810  35.880  1.00  0.00            
ATOM   1526  HB1 ASN X 104      64.630  53.630  34.980  1.00  0.00            
ATOM   1527  HB2 ASN X 104      63.600  52.820  36.100  1.00  0.00            
ATOM   1528  CG  ASN X 104      62.940  54.800  35.590  1.00  0.00            
ATOM   1529  OD1 ASN X 104      62.010  54.910  36.380  1.00  0.00            
ATOM   1530  ND2 ASN X 104      62.920  55.490  34.430  1.00  0.00            
ATOM   1531 1HD2 ASN X 104      62.180  56.150  34.280  1.00  0.00            
ATOM   1532 2HD2 ASN X 104      63.810  55.490  33.940  1.00  0.00            
ATOM   1533  C   ASN X 104      65.860  53.110  37.620  1.00  0.00            
ATOM   1534  O   ASN X 104      65.800  53.010  38.840  1.00  0.00            
ATOM   1535  N   PHE X 105      66.380  52.260  36.730  1.00  0.00            
ATOM   1536  H   PHE X 105      66.130  52.570  35.810  1.00  0.00            
ATOM   1537  CA  PHE X 105      67.320  51.220  37.110  1.00  0.00            
ATOM   1538  HA  PHE X 105      67.780  51.590  38.030  1.00  0.00            
ATOM   1539  CB  PHE X 105      66.640  49.930  37.560  1.00  0.00            
ATOM   1540  HB1 PHE X 105      66.020  49.560  36.740  1.00  0.00            
ATOM   1541  HB2 PHE X 105      67.300  49.080  37.780  1.00  0.00            
ATOM   1542  CG  PHE X 105      65.680  49.890  38.730  1.00  0.00            
ATOM   1543  CD1 PHE X 105      64.310  50.040  38.530  1.00  0.00            
ATOM   1544  HD1 PHE X 105      63.920  49.930  37.520  1.00  0.00            
ATOM   1545  CD2 PHE X 105      66.240  49.920  40.020  1.00  0.00            
ATOM   1546  HD2 PHE X 105      67.310  49.870  40.180  1.00  0.00            
ATOM   1547  CE1 PHE X 105      63.460  50.040  39.640  1.00  0.00            
ATOM   1548  HE1 PHE X 105      62.430  49.850  39.350  1.00  0.00            
ATOM   1549  CE2 PHE X 105      65.360  50.170  41.080  1.00  0.00            
ATOM   1550  HE2 PHE X 105      65.770  50.540  41.990  1.00  0.00            
ATOM   1551  CZ  PHE X 105      63.980  49.950  40.940  1.00  0.00            
ATOM   1552  HZ  PHE X 105      63.300  49.950  41.780  1.00  0.00            
ATOM   1553  C   PHE X 105      68.400  51.170  36.060  1.00  0.00            
ATOM   1554  O   PHE X 105      68.760  50.110  35.570  1.00  0.00            
ATOM   1555  N   ASN X 106      68.870  52.340  35.610  1.00  0.00            
ATOM   1556  H   ASN X 106      68.430  53.180  35.980  1.00  0.00            
ATOM   1557  CA  ASN X 106      70.000  52.630  34.750  1.00  0.00            
ATOM   1558  HA  ASN X 106      70.300  51.690  34.300  1.00  0.00            
ATOM   1559  CB  ASN X 106      69.690  53.430  33.470  1.00  0.00            
ATOM   1560  HB1 ASN X 106      68.860  52.810  33.150  1.00  0.00            
ATOM   1561  HB2 ASN X 106      69.110  54.330  33.620  1.00  0.00            
ATOM   1562  CG  ASN X 106      70.640  53.630  32.290  1.00  0.00            
ATOM   1563  OD1 ASN X 106      71.430  54.570  32.340  1.00  0.00            
ATOM   1564  ND2 ASN X 106      70.530  52.870  31.200  1.00  0.00            
ATOM   1565 1HD2 ASN X 106      69.950  52.060  31.180  1.00  0.00            
ATOM   1566 2HD2 ASN X 106      71.120  52.890  30.380  1.00  0.00            
ATOM   1567  C   ASN X 106      71.130  53.360  35.450  1.00  0.00            
ATOM   1568  O   ASN X 106      70.830  54.200  36.310  1.00  0.00            
ATOM   1569  N   TRP X 107      72.380  53.090  35.120  1.00  0.00            
ATOM   1570  H   TRP X 107      72.500  52.560  34.270  1.00  0.00            
ATOM   1571  CA  TRP X 107      73.570  53.560  35.800  1.00  0.00            
ATOM   1572  HA  TRP X 107      73.200  53.860  36.780  1.00  0.00            
ATOM   1573  CB  TRP X 107      74.320  52.280  36.200  1.00  0.00            
ATOM   1574  HB1 TRP X 107      74.860  51.720  35.420  1.00  0.00            
ATOM   1575  HB2 TRP X 107      75.080  52.460  36.970  1.00  0.00            
ATOM   1576  CG  TRP X 107      73.430  51.300  36.860  1.00  0.00            
ATOM   1577  CD1 TRP X 107      72.840  50.190  36.330  1.00  0.00            
ATOM   1578  HD1 TRP X 107      72.970  49.660  35.400  1.00  0.00            
ATOM   1579  CD2 TRP X 107      72.830  51.390  38.180  1.00  0.00            
ATOM   1580  NE1 TRP X 107      71.730  49.920  37.100  1.00  0.00            
ATOM   1581  HE1 TRP X 107      71.000  49.240  36.830  1.00  0.00            
ATOM   1582  CE2 TRP X 107      71.650  50.600  38.270  1.00  0.00            
ATOM   1583  CE3 TRP X 107      73.150  52.150  39.310  1.00  0.00            
ATOM   1584  HE3 TRP X 107      73.960  52.860  39.280  1.00  0.00            
ATOM   1585  CZ2 TRP X 107      70.730  50.740  39.340  1.00  0.00            
ATOM   1586  HZ2 TRP X 107      69.800  50.200  39.290  1.00  0.00            
ATOM   1587  CZ3 TRP X 107      72.210  52.340  40.340  1.00  0.00            
ATOM   1588  HZ3 TRP X 107      72.430  53.150  41.010  1.00  0.00            
ATOM   1589  CH2 TRP X 107      70.980  51.670  40.360  1.00  0.00            
ATOM   1590  HH2 TRP X 107      70.270  51.870  41.150  1.00  0.00            
ATOM   1591  C   TRP X 107      74.460  54.540  35.060  1.00  0.00            
ATOM   1592  O   TRP X 107      75.500  54.850  35.660  1.00  0.00            
ATOM   1593  N   GLY X 108      73.970  55.080  33.950  1.00  0.00            
ATOM   1594  H   GLY X 108      73.200  54.760  33.360  1.00  0.00            
ATOM   1595  CA  GLY X 108      74.790  56.010  33.200  1.00  0.00            
ATOM   1596  HA1 GLY X 108      75.840  55.940  33.480  1.00  0.00            
ATOM   1597  HA2 GLY X 108      74.870  55.790  32.140  1.00  0.00            
ATOM   1598  C   GLY X 108      74.250  57.420  32.980  1.00  0.00            
ATOM   1599  O   GLY X 108      74.950  58.280  32.430  1.00  0.00            
ATOM   1600  N   ARG X 109      73.010  57.720  33.360  1.00  0.00            
ATOM   1601  H   ARG X 109      72.630  56.910  33.810  1.00  0.00            
ATOM   1602  CA  ARG X 109      72.290  58.990  33.290  1.00  0.00            
ATOM   1603  HA  ARG X 109      72.990  59.740  33.630  1.00  0.00            
ATOM   1604  CB  ARG X 109      71.890  59.310  31.840  1.00  0.00            
ATOM   1605  HB1 ARG X 109      71.150  60.100  31.740  1.00  0.00            
ATOM   1606  HB2 ARG X 109      72.780  59.770  31.420  1.00  0.00            
ATOM   1607  CG  ARG X 109      71.560  58.150  30.910  1.00  0.00            
ATOM   1608  HG1 ARG X 109      72.270  57.310  30.970  1.00  0.00            
ATOM   1609  HG2 ARG X 109      70.560  57.830  31.210  1.00  0.00            
ATOM   1610  CD  ARG X 109      71.480  58.620  29.460  1.00  0.00            
ATOM   1611  HD1 ARG X 109      70.940  59.570  29.430  1.00  0.00            
ATOM   1612  HD2 ARG X 109      72.530  58.890  29.420  1.00  0.00            
ATOM   1613  NE  ARG X 109      71.370  57.550  28.480  1.00  0.00            
ATOM   1614  HE  ARG X 109      71.770  56.660  28.730  1.00  0.00            
ATOM   1615  CZ  ARG X 109      70.910  57.600  27.230  1.00  0.00            
ATOM   1616  NH1 ARG X 109      70.450  58.820  26.920  1.00  0.00            
ATOM   1617 1HH1 ARG X 109      69.960  59.010  26.040  1.00  0.00            
ATOM   1618 2HH1 ARG X 109      70.480  59.660  27.490  1.00  0.00            
ATOM   1619  NH2 ARG X 109      70.920  56.570  26.350  1.00  0.00            
ATOM   1620 1HH2 ARG X 109      70.430  56.800  25.510  1.00  0.00            
ATOM   1621 2HH2 ARG X 109      71.120  55.600  26.530  1.00  0.00            
ATOM   1622  C   ARG X 109      71.200  59.040  34.320  1.00  0.00            
ATOM   1623  O   ARG X 109      70.630  58.020  34.690  1.00  0.00            
ATOM   1624  N   VAL X 110      71.020  60.320  34.680  1.00  0.00            
ATOM   1625  H   VAL X 110      71.470  61.080  34.160  1.00  0.00            
ATOM   1626  CA  VAL X 110      70.200  60.880  35.730  1.00  0.00            
ATOM   1627  HA  VAL X 110      69.470  60.100  35.970  1.00  0.00            
ATOM   1628  CB  VAL X 110      70.940  61.230  37.010  1.00  0.00            
ATOM   1629  HB  VAL X 110      70.200  61.530  37.760  1.00  0.00            
ATOM   1630  CG1 VAL X 110      71.650  60.040  37.670  1.00  0.00            
ATOM   1631 1HG1 VAL X 110      72.210  60.350  38.550  1.00  0.00            
ATOM   1632 2HG1 VAL X 110      70.900  59.320  37.980  1.00  0.00            
ATOM   1633 3HG1 VAL X 110      72.510  59.570  37.210  1.00  0.00            
ATOM   1634  CG2 VAL X 110      71.880  62.440  36.960  1.00  0.00            
ATOM   1635 1HG2 VAL X 110      72.290  62.700  37.930  1.00  0.00            
ATOM   1636 2HG2 VAL X 110      72.670  62.280  36.230  1.00  0.00            
ATOM   1637 3HG2 VAL X 110      71.420  63.400  36.680  1.00  0.00            
ATOM   1638  C   VAL X 110      69.280  61.900  35.050  1.00  0.00            
ATOM   1639  O   VAL X 110      69.740  62.760  34.310  1.00  0.00            
ATOM   1640  N   VAL X 111      67.980  61.630  35.120  1.00  0.00            
ATOM   1641  H   VAL X 111      67.760  60.790  35.600  1.00  0.00            
ATOM   1642  CA  VAL X 111      67.020  62.270  34.220  1.00  0.00            
ATOM   1643  HA  VAL X 111      67.310  63.170  33.720  1.00  0.00            
ATOM   1644  CB  VAL X 111      66.740  61.290  33.070  1.00  0.00            
ATOM   1645  HB  VAL X 111      65.740  61.560  32.690  1.00  0.00            
ATOM   1646  CG1 VAL X 111      67.750  61.400  31.930  1.00  0.00            
ATOM   1647 1HG1 VAL X 111      68.290  60.450  31.870  1.00  0.00            
ATOM   1648 2HG1 VAL X 111      67.240  61.510  30.980  1.00  0.00            
ATOM   1649 3HG1 VAL X 111      68.430  62.250  31.920  1.00  0.00            
ATOM   1650  CG2 VAL X 111      66.530  59.850  33.510  1.00  0.00            
ATOM   1651 1HG2 VAL X 111      65.910  59.340  32.770  1.00  0.00            
ATOM   1652 2HG2 VAL X 111      67.490  59.360  33.650  1.00  0.00            
ATOM   1653 3HG2 VAL X 111      65.840  59.830  34.350  1.00  0.00            
ATOM   1654  C   VAL X 111      65.820  62.610  35.060  1.00  0.00            
ATOM   1655  O   VAL X 111      65.150  63.560  34.650  1.00  0.00            
ATOM   1656  N   ALA X 112      65.590  62.040  36.260  1.00  0.00            
ATOM   1657  H   ALA X 112      66.460  61.590  36.490  1.00  0.00            
ATOM   1658  CA  ALA X 112      64.530  62.190  37.240  1.00  0.00            
ATOM   1659  HA  ALA X 112      63.740  61.570  36.850  1.00  0.00            
ATOM   1660  CB  ALA X 112      64.860  61.470  38.540  1.00  0.00            
ATOM   1661  HB1 ALA X 112      65.540  61.940  39.220  1.00  0.00            
ATOM   1662  HB2 ALA X 112      63.920  61.280  39.060  1.00  0.00            
ATOM   1663  HB3 ALA X 112      65.320  60.520  38.240  1.00  0.00            
ATOM   1664  C   ALA X 112      64.150  63.640  37.560  1.00  0.00            
ATOM   1665  O   ALA X 112      62.970  63.970  37.540  1.00  0.00            
ATOM   1666  N   LEU X 113      65.160  64.460  37.890  1.00  0.00            
ATOM   1667  H   LEU X 113      66.040  64.000  38.060  1.00  0.00            
ATOM   1668  CA  LEU X 113      65.050  65.910  38.070  1.00  0.00            
ATOM   1669  HA  LEU X 113      64.460  65.940  38.980  1.00  0.00            
ATOM   1670  CB  LEU X 113      66.460  66.420  38.370  1.00  0.00            
ATOM   1671  HB1 LEU X 113      66.470  67.490  38.620  1.00  0.00            
ATOM   1672  HB2 LEU X 113      66.780  65.820  39.230  1.00  0.00            
ATOM   1673  CG  LEU X 113      67.500  66.090  37.310  1.00  0.00            
ATOM   1674  HG  LEU X 113      66.960  66.160  36.360  1.00  0.00            
ATOM   1675  CD1 LEU X 113      68.590  67.140  37.160  1.00  0.00            
ATOM   1676 1HD1 LEU X 113      69.510  66.790  36.700  1.00  0.00            
ATOM   1677 2HD1 LEU X 113      68.140  68.090  36.850  1.00  0.00            
ATOM   1678 3HD1 LEU X 113      68.840  67.350  38.200  1.00  0.00            
ATOM   1679  CD2 LEU X 113      68.190  64.750  37.450  1.00  0.00            
ATOM   1680 1HD2 LEU X 113      68.550  64.520  36.460  1.00  0.00            
ATOM   1681 2HD2 LEU X 113      69.180  64.780  37.910  1.00  0.00            
ATOM   1682 3HD2 LEU X 113      67.510  63.990  37.850  1.00  0.00            
ATOM   1683  C   LEU X 113      64.440  66.660  36.900  1.00  0.00            
ATOM   1684  O   LEU X 113      63.880  67.730  37.130  1.00  0.00            
ATOM   1685  N   PHE X 114      64.470  66.180  35.650  1.00  0.00            
ATOM   1686  H   PHE X 114      64.580  65.170  35.590  1.00  0.00            
ATOM   1687  CA  PHE X 114      63.930  66.850  34.470  1.00  0.00            
ATOM   1688  HA  PHE X 114      63.920  67.930  34.550  1.00  0.00            
ATOM   1689  CB  PHE X 114      64.950  66.510  33.380  1.00  0.00            
ATOM   1690  HB1 PHE X 114      65.030  65.450  33.120  1.00  0.00            
ATOM   1691  HB2 PHE X 114      64.630  67.020  32.470  1.00  0.00            
ATOM   1692  CG  PHE X 114      66.350  67.050  33.550  1.00  0.00            
ATOM   1693  CD1 PHE X 114      66.680  68.360  33.230  1.00  0.00            
ATOM   1694  HD1 PHE X 114      65.830  69.010  33.140  1.00  0.00            
ATOM   1695  CD2 PHE X 114      67.410  66.130  33.560  1.00  0.00            
ATOM   1696  HD2 PHE X 114      67.030  65.200  33.980  1.00  0.00            
ATOM   1697  CE1 PHE X 114      68.020  68.770  33.200  1.00  0.00            
ATOM   1698  HE1 PHE X 114      68.340  69.790  33.350  1.00  0.00            
ATOM   1699  CE2 PHE X 114      68.750  66.480  33.440  1.00  0.00            
ATOM   1700  HE2 PHE X 114      69.500  65.890  33.950  1.00  0.00            
ATOM   1701  CZ  PHE X 114      69.060  67.840  33.280  1.00  0.00            
ATOM   1702  HZ  PHE X 114      70.080  68.220  33.350  1.00  0.00            
ATOM   1703  C   PHE X 114      62.550  66.270  34.280  1.00  0.00            
ATOM   1704  O   PHE X 114      61.730  66.850  33.570  1.00  0.00            
ATOM   1705  N   TYR X 115      62.210  65.220  35.040  1.00  0.00            
ATOM   1706  H   TYR X 115      63.040  64.710  35.310  1.00  0.00            
ATOM   1707  CA  TYR X 115      60.930  64.550  35.030  1.00  0.00            
ATOM   1708  HA  TYR X 115      60.330  64.570  34.100  1.00  0.00            
ATOM   1709  CB  TYR X 115      60.870  63.060  35.350  1.00  0.00            
ATOM   1710  HB1 TYR X 115      61.650  62.810  36.040  1.00  0.00            
ATOM   1711  HB2 TYR X 115      59.870  62.810  35.670  1.00  0.00            
ATOM   1712  CG  TYR X 115      61.140  62.190  34.140  1.00  0.00            
ATOM   1713  CD1 TYR X 115      60.700  60.850  34.100  1.00  0.00            
ATOM   1714  HD1 TYR X 115      60.060  60.570  34.920  1.00  0.00            
ATOM   1715  CD2 TYR X 115      62.180  62.460  33.250  1.00  0.00            
ATOM   1716  HD2 TYR X 115      62.720  63.390  33.240  1.00  0.00            
ATOM   1717  CE1 TYR X 115      61.150  59.910  33.190  1.00  0.00            
ATOM   1718  HE1 TYR X 115      60.740  58.910  33.160  1.00  0.00            
ATOM   1719  CE2 TYR X 115      62.690  61.530  32.330  1.00  0.00            
ATOM   1720  HE2 TYR X 115      63.620  61.620  31.780  1.00  0.00            
ATOM   1721  CZ  TYR X 115      62.060  60.290  32.190  1.00  0.00            
ATOM   1722  OH  TYR X 115      62.360  59.540  31.080  1.00  0.00            
ATOM   1723  HH  TYR X 115      61.540  59.700  30.650  1.00  0.00            
ATOM   1724  C   TYR X 115      59.990  65.240  36.020  1.00  0.00            
ATOM   1725  O   TYR X 115      58.850  65.470  35.680  1.00  0.00            
ATOM   1726  N   PHE X 116      60.460  65.790  37.160  1.00  0.00            
ATOM   1727  H   PHE X 116      61.460  65.640  37.260  1.00  0.00            
ATOM   1728  CA  PHE X 116      59.590  66.590  37.980  1.00  0.00            
ATOM   1729  HA  PHE X 116      58.530  66.370  37.950  1.00  0.00            
ATOM   1730  CB  PHE X 116      60.120  66.490  39.410  1.00  0.00            
ATOM   1731  HB1 PHE X 116      61.160  66.810  39.530  1.00  0.00            
ATOM   1732  HB2 PHE X 116      59.650  67.230  40.050  1.00  0.00            
ATOM   1733  CG  PHE X 116      60.050  65.110  40.010  1.00  0.00            
ATOM   1734  CD1 PHE X 116      61.180  64.300  40.200  1.00  0.00            
ATOM   1735  HD1 PHE X 116      62.130  64.760  39.950  1.00  0.00            
ATOM   1736  CD2 PHE X 116      58.850  64.590  40.490  1.00  0.00            
ATOM   1737  HD2 PHE X 116      57.960  65.200  40.470  1.00  0.00            
ATOM   1738  CE1 PHE X 116      61.120  63.030  40.790  1.00  0.00            
ATOM   1739  HE1 PHE X 116      61.920  62.300  40.800  1.00  0.00            
ATOM   1740  CE2 PHE X 116      58.690  63.330  41.120  1.00  0.00            
ATOM   1741  HE2 PHE X 116      57.760  62.940  41.480  1.00  0.00            
ATOM   1742  CZ  PHE X 116      59.890  62.620  41.300  1.00  0.00            
ATOM   1743  HZ  PHE X 116      59.840  61.680  41.830  1.00  0.00            
ATOM   1744  C   PHE X 116      59.590  68.070  37.600  1.00  0.00            
ATOM   1745  O   PHE X 116      58.880  68.880  38.180  1.00  0.00            
ATOM   1746  N   ALA X 117      60.400  68.460  36.620  1.00  0.00            
ATOM   1747  H   ALA X 117      60.940  67.730  36.190  1.00  0.00            
ATOM   1748  CA  ALA X 117      60.430  69.770  35.990  1.00  0.00            
ATOM   1749  HA  ALA X 117      60.580  70.500  36.770  1.00  0.00            
ATOM   1750  CB  ALA X 117      61.800  69.790  35.320  1.00  0.00            
ATOM   1751  HB1 ALA X 117      62.700  69.820  35.960  1.00  0.00            
ATOM   1752  HB2 ALA X 117      62.000  69.120  34.490  1.00  0.00            
ATOM   1753  HB3 ALA X 117      61.840  70.840  34.970  1.00  0.00            
ATOM   1754  C   ALA X 117      59.260  70.030  35.050  1.00  0.00            
ATOM   1755  O   ALA X 117      58.190  70.510  35.410  1.00  0.00            
ATOM   1756  N   SER X 118      59.440  69.590  33.810  1.00  0.00            
ATOM   1757  H   SER X 118      60.370  69.280  33.550  1.00  0.00            
ATOM   1758  CA  SER X 118      58.370  69.590  32.820  1.00  0.00            
ATOM   1759  HA  SER X 118      57.390  69.540  33.320  1.00  0.00            
ATOM   1760  CB  SER X 118      58.490  70.860  32.000  1.00  0.00            
ATOM   1761  HB1 SER X 118      58.430  71.720  32.650  1.00  0.00            
ATOM   1762  HB2 SER X 118      59.340  70.900  31.310  1.00  0.00            
ATOM   1763  OG  SER X 118      57.370  71.100  31.170  1.00  0.00            
ATOM   1764  HG  SER X 118      56.780  71.550  31.750  1.00  0.00            
ATOM   1765  C   SER X 118      58.340  68.320  31.990  1.00  0.00            
ATOM   1766  O   SER X 118      59.000  68.370  30.940  1.00  0.00            
ATOM   1767  N   LYS X 119      57.780  67.310  32.630  1.00  0.00            
ATOM   1768  H   LYS X 119      57.350  67.430  33.540  1.00  0.00            
ATOM   1769  CA  LYS X 119      57.790  65.910  32.220  1.00  0.00            
ATOM   1770  HA  LYS X 119      58.780  65.710  32.650  1.00  0.00            
ATOM   1771  CB  LYS X 119      56.820  65.050  33.030  1.00  0.00            
ATOM   1772  HB1 LYS X 119      57.010  65.180  34.090  1.00  0.00            
ATOM   1773  HB2 LYS X 119      55.880  65.510  32.680  1.00  0.00            
ATOM   1774  CG  LYS X 119      56.960  63.550  32.770  1.00  0.00            
ATOM   1775  HG1 LYS X 119      56.910  63.280  31.710  1.00  0.00            
ATOM   1776  HG2 LYS X 119      58.000  63.240  32.690  1.00  0.00            
ATOM   1777  CD  LYS X 119      56.050  62.710  33.670  1.00  0.00            
ATOM   1778  HD1 LYS X 119      56.220  61.620  33.660  1.00  0.00            
ATOM   1779  HD2 LYS X 119      55.940  63.010  34.700  1.00  0.00            
ATOM   1780  CE  LYS X 119      54.620  62.600  33.120  1.00  0.00            
ATOM   1781  HE1 LYS X 119      54.130  63.480  32.700  1.00  0.00            
ATOM   1782  HE2 LYS X 119      54.850  61.810  32.390  1.00  0.00            
ATOM   1783  NZ  LYS X 119      53.830  61.720  33.990  1.00  0.00            
ATOM   1784  HZ1 LYS X 119      54.370  60.950  34.360  1.00  0.00            
ATOM   1785  HZ2 LYS X 119      53.510  62.360  34.700  1.00  0.00            
ATOM   1786  HZ3 LYS X 119      52.970  61.330  33.620  1.00  0.00            
ATOM   1787  C   LYS X 119      57.680  65.690  30.720  1.00  0.00            
ATOM   1788  O   LYS X 119      58.670  65.140  30.200  1.00  0.00            
ATOM   1789  N   LEU X 120      56.560  66.150  30.180  1.00  0.00            
ATOM   1790  H   LEU X 120      55.960  66.750  30.710  1.00  0.00            
ATOM   1791  CA  LEU X 120      56.100  65.930  28.810  1.00  0.00            
ATOM   1792  HA  LEU X 120      56.140  64.860  28.600  1.00  0.00            
ATOM   1793  CB  LEU X 120      54.650  66.420  28.800  1.00  0.00            
ATOM   1794  HB1 LEU X 120      54.640  67.390  29.270  1.00  0.00            
ATOM   1795  HB2 LEU X 120      54.270  66.370  27.780  1.00  0.00            
ATOM   1796  CG  LEU X 120      53.780  65.460  29.580  1.00  0.00            
ATOM   1797  HG  LEU X 120      54.230  65.340  30.580  1.00  0.00            
ATOM   1798  CD1 LEU X 120      52.450  66.120  30.000  1.00  0.00            
ATOM   1799 1HD1 LEU X 120      52.160  65.810  31.000  1.00  0.00            
ATOM   1800 2HD1 LEU X 120      52.490  67.190  29.910  1.00  0.00            
ATOM   1801 3HD1 LEU X 120      51.680  65.840  29.280  1.00  0.00            
ATOM   1802  CD2 LEU X 120      53.530  64.120  28.890  1.00  0.00            
ATOM   1803 1HD2 LEU X 120      53.050  64.340  27.940  1.00  0.00            
ATOM   1804 2HD2 LEU X 120      54.470  63.620  28.640  1.00  0.00            
ATOM   1805 3HD2 LEU X 120      53.040  63.490  29.620  1.00  0.00            
ATOM   1806  C   LEU X 120      57.010  66.380  27.670  1.00  0.00            
ATOM   1807  O   LEU X 120      56.880  65.820  26.580  1.00  0.00            
ATOM   1808  N   VAL X 121      57.780  67.470  27.760  1.00  0.00            
ATOM   1809  H   VAL X 121      57.560  68.060  28.570  1.00  0.00            
ATOM   1810  CA  VAL X 121      58.380  68.120  26.620  1.00  0.00            
ATOM   1811  HA  VAL X 121      57.800  67.990  25.700  1.00  0.00            
ATOM   1812  CB  VAL X 121      58.510  69.610  26.840  1.00  0.00            
ATOM   1813  HB  VAL X 121      59.190  69.940  26.060  1.00  0.00            
ATOM   1814  CG1 VAL X 121      57.140  70.290  26.770  1.00  0.00            
ATOM   1815 1HG1 VAL X 121      57.080  71.400  26.770  1.00  0.00            
ATOM   1816 2HG1 VAL X 121      56.480  69.960  26.000  1.00  0.00            
ATOM   1817 3HG1 VAL X 121      56.570  69.950  27.660  1.00  0.00            
ATOM   1818  CG2 VAL X 121      59.100  70.090  28.160  1.00  0.00            
ATOM   1819 1HG2 VAL X 121      58.250  69.890  28.820  1.00  0.00            
ATOM   1820 2HG2 VAL X 121      60.030  69.510  28.280  1.00  0.00            
ATOM   1821 3HG2 VAL X 121      59.110  71.160  28.040  1.00  0.00            
ATOM   1822  C   VAL X 121      59.740  67.480  26.360  1.00  0.00            
ATOM   1823  O   VAL X 121      60.310  67.930  25.350  1.00  0.00            
ATOM   1824  N   LEU X 122      60.290  66.580  27.140  1.00  0.00            
ATOM   1825  H   LEU X 122      59.780  66.280  27.960  1.00  0.00            
ATOM   1826  CA  LEU X 122      61.600  65.990  26.900  1.00  0.00            
ATOM   1827  HA  LEU X 122      62.340  66.780  26.980  1.00  0.00            
ATOM   1828  CB  LEU X 122      61.940  65.080  28.080  1.00  0.00            
ATOM   1829  HB1 LEU X 122      61.200  64.280  28.000  1.00  0.00            
ATOM   1830  HB2 LEU X 122      62.800  64.530  27.740  1.00  0.00            
ATOM   1831  CG  LEU X 122      62.090  65.610  29.510  1.00  0.00            
ATOM   1832  HG  LEU X 122      61.190  66.170  29.770  1.00  0.00            
ATOM   1833  CD1 LEU X 122      62.100  64.490  30.570  1.00  0.00            
ATOM   1834 1HD1 LEU X 122      62.190  64.840  31.600  1.00  0.00            
ATOM   1835 2HD1 LEU X 122      61.190  63.900  30.480  1.00  0.00            
ATOM   1836 3HD1 LEU X 122      62.920  63.780  30.640  1.00  0.00            
ATOM   1837  CD2 LEU X 122      63.390  66.400  29.590  1.00  0.00            
ATOM   1838 1HD2 LEU X 122      64.150  65.700  29.240  1.00  0.00            
ATOM   1839 2HD2 LEU X 122      63.560  67.210  28.880  1.00  0.00            
ATOM   1840 3HD2 LEU X 122      63.530  66.850  30.570  1.00  0.00            
ATOM   1841  C   LEU X 122      61.600  65.190  25.610  1.00  0.00            
ATOM   1842  O   LEU X 122      62.640  64.930  25.020  1.00  0.00            
ATOM   1843  N   LYS X 123      60.400  64.910  25.060  1.00  0.00            
ATOM   1844  H   LYS X 123      59.490  65.130  25.430  1.00  0.00            
ATOM   1845  CA  LYS X 123      60.420  64.180  23.810  1.00  0.00            
ATOM   1846  HA  LYS X 123      61.110  63.320  23.870  1.00  0.00            
ATOM   1847  CB  LYS X 123      58.970  63.710  23.650  1.00  0.00            
ATOM   1848  HB1 LYS X 123      59.140  62.860  23.010  1.00  0.00            
ATOM   1849  HB2 LYS X 123      58.720  63.320  24.640  1.00  0.00            
ATOM   1850  CG  LYS X 123      57.970  64.760  23.150  1.00  0.00            
ATOM   1851  HG1 LYS X 123      57.970  65.760  23.570  1.00  0.00            
ATOM   1852  HG2 LYS X 123      58.040  65.010  22.090  1.00  0.00            
ATOM   1853  CD  LYS X 123      56.520  64.350  23.420  1.00  0.00            
ATOM   1854  HD1 LYS X 123      56.630  63.970  24.440  1.00  0.00            
ATOM   1855  HD2 LYS X 123      55.850  65.170  23.190  1.00  0.00            
ATOM   1856  CE  LYS X 123      56.220  63.260  22.370  1.00  0.00            
ATOM   1857  HE1 LYS X 123      56.220  63.780  21.410  1.00  0.00            
ATOM   1858  HE2 LYS X 123      56.820  62.360  22.280  1.00  0.00            
ATOM   1859  NZ  LYS X 123      54.800  62.910  22.560  1.00  0.00            
ATOM   1860  HZ1 LYS X 123      54.780  62.340  23.390  1.00  0.00            
ATOM   1861  HZ2 LYS X 123      54.040  63.570  22.460  1.00  0.00            
ATOM   1862  HZ3 LYS X 123      54.740  62.360  21.710  1.00  0.00            
ATOM   1863  C   LYS X 123      60.830  65.070  22.650  1.00  0.00            
ATOM   1864  O   LYS X 123      61.430  64.670  21.650  1.00  0.00            
ATOM   1865  N   ALA X 124      60.460  66.350  22.670  1.00  0.00            
ATOM   1866  H   ALA X 124      60.000  66.630  23.510  1.00  0.00            
ATOM   1867  CA  ALA X 124      60.570  67.370  21.660  1.00  0.00            
ATOM   1868  HA  ALA X 124      60.540  66.970  20.650  1.00  0.00            
ATOM   1869  CB  ALA X 124      59.460  68.410  21.880  1.00  0.00            
ATOM   1870  HB1 ALA X 124      59.710  69.000  22.750  1.00  0.00            
ATOM   1871  HB2 ALA X 124      59.410  69.150  21.090  1.00  0.00            
ATOM   1872  HB3 ALA X 124      58.460  68.000  21.960  1.00  0.00            
ATOM   1873  C   ALA X 124      61.870  68.170  21.860  1.00  0.00            
ATOM   1874  O   ALA X 124      62.260  69.040  21.100  1.00  0.00            
ATOM   1875  N   LEU X 125      62.610  67.880  22.920  1.00  0.00            
ATOM   1876  H   LEU X 125      62.260  67.220  23.600  1.00  0.00            
ATOM   1877  CA  LEU X 125      63.970  68.360  23.150  1.00  0.00            
ATOM   1878  HA  LEU X 125      64.180  69.200  22.490  1.00  0.00            
ATOM   1879  CB  LEU X 125      64.020  68.560  24.660  1.00  0.00            
ATOM   1880  HB1 LEU X 125      63.480  67.800  25.230  1.00  0.00            
ATOM   1881  HB2 LEU X 125      65.050  68.520  25.020  1.00  0.00            
ATOM   1882  CG  LEU X 125      63.470  69.930  25.080  1.00  0.00            
ATOM   1883  HG  LEU X 125      62.460  70.100  24.700  1.00  0.00            
ATOM   1884  CD1 LEU X 125      63.380  70.040  26.600  1.00  0.00            
ATOM   1885 1HD1 LEU X 125      64.440  70.240  26.820  1.00  0.00            
ATOM   1886 2HD1 LEU X 125      62.790  70.850  27.000  1.00  0.00            
ATOM   1887 3HD1 LEU X 125      63.300  69.140  27.220  1.00  0.00            
ATOM   1888  CD2 LEU X 125      64.300  71.090  24.520  1.00  0.00            
ATOM   1889 1HD2 LEU X 125      65.310  71.000  24.880  1.00  0.00            
ATOM   1890 2HD2 LEU X 125      64.300  71.110  23.430  1.00  0.00            
ATOM   1891 3HD2 LEU X 125      63.900  72.030  24.880  1.00  0.00            
ATOM   1892  C   LEU X 125      64.960  67.340  22.600  1.00  0.00            
ATOM   1893  O   LEU X 125      66.110  67.570  22.930  1.00  0.00            
ATOM   1894  N   CYS X 126      64.580  66.260  21.920  1.00  0.00            
ATOM   1895  H   CYS X 126      63.650  66.180  21.560  1.00  0.00            
ATOM   1896  CA  CYS X 126      65.440  65.090  21.730  1.00  0.00            
ATOM   1897  HA  CYS X 126      65.500  64.620  22.700  1.00  0.00            
ATOM   1898  CB  CYS X 126      64.540  64.110  20.980  1.00  0.00            
ATOM   1899  HB1 CYS X 126      65.020  63.150  20.760  1.00  0.00            
ATOM   1900  HB2 CYS X 126      63.690  63.860  21.630  1.00  0.00            
ATOM   1901  SG  CYS X 126      63.910  64.550  19.340  1.00  0.00            
ATOM   1902  HG  CYS X 126      62.640  64.660  19.770  1.00  0.00            
ATOM   1903  C   CYS X 126      66.850  65.290  21.220  1.00  0.00            
ATOM   1904  O   CYS X 126      67.830  64.740  21.750  1.00  0.00            
ATOM   1905  N   THR X 127      66.940  65.980  20.090  1.00  0.00            
ATOM   1906  H   THR X 127      65.990  66.110  19.720  1.00  0.00            
ATOM   1907  CA  THR X 127      68.120  66.500  19.440  1.00  0.00            
ATOM   1908  HA  THR X 127      68.710  65.600  19.250  1.00  0.00            
ATOM   1909  CB  THR X 127      67.940  67.220  18.110  1.00  0.00            
ATOM   1910  HB  THR X 127      67.500  68.180  18.430  1.00  0.00            
ATOM   1911  OG1 THR X 127      67.160  66.370  17.320  1.00  0.00            
ATOM   1912  HG1 THR X 127      67.590  65.530  17.270  1.00  0.00            
ATOM   1913  CG2 THR X 127      69.190  67.490  17.270  1.00  0.00            
ATOM   1914 1HG2 THR X 127      68.850  67.890  16.330  1.00  0.00            
ATOM   1915 2HG2 THR X 127      69.710  68.220  17.910  1.00  0.00            
ATOM   1916 3HG2 THR X 127      69.930  66.710  17.070  1.00  0.00            
ATOM   1917  C   THR X 127      68.880  67.450  20.370  1.00  0.00            
ATOM   1918  O   THR X 127      70.110  67.330  20.310  1.00  0.00            
ATOM   1919  N   LYS X 128      68.270  68.310  21.170  1.00  0.00            
ATOM   1920  H   LYS X 128      67.260  68.300  21.280  1.00  0.00            
ATOM   1921  CA  LYS X 128      68.810  69.500  21.830  1.00  0.00            
ATOM   1922  HA  LYS X 128      69.580  69.840  21.150  1.00  0.00            
ATOM   1923  CB  LYS X 128      67.650  70.510  21.840  1.00  0.00            
ATOM   1924  HB1 LYS X 128      67.360  70.630  20.790  1.00  0.00            
ATOM   1925  HB2 LYS X 128      66.910  69.990  22.440  1.00  0.00            
ATOM   1926  CG  LYS X 128      67.910  71.910  22.410  1.00  0.00            
ATOM   1927  HG1 LYS X 128      66.980  72.320  22.800  1.00  0.00            
ATOM   1928  HG2 LYS X 128      68.660  71.920  23.180  1.00  0.00            
ATOM   1929  CD  LYS X 128      68.410  72.990  21.460  1.00  0.00            
ATOM   1930  HD1 LYS X 128      69.260  72.680  20.860  1.00  0.00            
ATOM   1931  HD2 LYS X 128      67.770  73.460  20.740  1.00  0.00            
ATOM   1932  CE  LYS X 128      69.080  74.160  22.190  1.00  0.00            
ATOM   1933  HE1 LYS X 128      68.340  74.740  22.740  1.00  0.00            
ATOM   1934  HE2 LYS X 128      69.800  73.780  22.920  1.00  0.00            
ATOM   1935  NZ  LYS X 128      69.870  74.980  21.260  1.00  0.00            
ATOM   1936  HZ1 LYS X 128      70.450  75.660  21.730  1.00  0.00            
ATOM   1937  HZ2 LYS X 128      70.440  74.300  20.770  1.00  0.00            
ATOM   1938  HZ3 LYS X 128      69.260  75.510  20.650  1.00  0.00            
ATOM   1939  C   LYS X 128      69.560  69.310  23.150  1.00  0.00            
ATOM   1940  O   LYS X 128      70.420  70.090  23.540  1.00  0.00            
ATOM   1941  N   VAL X 129      69.270  68.180  23.800  1.00  0.00            
ATOM   1942  H   VAL X 129      68.630  67.470  23.500  1.00  0.00            
ATOM   1943  CA  VAL X 129      69.790  67.990  25.140  1.00  0.00            
ATOM   1944  HA  VAL X 129      69.570  68.950  25.590  1.00  0.00            
ATOM   1945  CB  VAL X 129      68.940  67.010  25.960  1.00  0.00            
ATOM   1946  HB  VAL X 129      69.140  66.970  27.040  1.00  0.00            
ATOM   1947  CG1 VAL X 129      67.480  67.370  25.720  1.00  0.00            
ATOM   1948 1HG1 VAL X 129      66.990  66.920  26.580  1.00  0.00            
ATOM   1949 2HG1 VAL X 129      67.360  68.450  25.730  1.00  0.00            
ATOM   1950 3HG1 VAL X 129      67.130  66.870  24.820  1.00  0.00            
ATOM   1951  CG2 VAL X 129      69.360  65.580  25.630  1.00  0.00            
ATOM   1952 1HG2 VAL X 129      70.350  65.360  26.060  1.00  0.00            
ATOM   1953 2HG2 VAL X 129      68.650  64.860  26.050  1.00  0.00            
ATOM   1954 3HG2 VAL X 129      69.340  65.390  24.560  1.00  0.00            
ATOM   1955  C   VAL X 129      71.280  67.730  25.100  1.00  0.00            
ATOM   1956  O   VAL X 129      71.830  67.270  24.090  1.00  0.00            
ATOM   1957  N   PRO X 130      71.980  67.930  26.210  1.00  0.00            
ATOM   1958  CA  PRO X 130      73.400  67.650  26.390  1.00  0.00            
ATOM   1959  HA  PRO X 130      73.850  68.300  25.640  1.00  0.00            
ATOM   1960  CB  PRO X 130      73.870  68.050  27.800  1.00  0.00            
ATOM   1961  HB1 PRO X 130      74.390  67.230  28.290  1.00  0.00            
ATOM   1962  HB2 PRO X 130      74.680  68.760  27.820  1.00  0.00            
ATOM   1963  CG  PRO X 130      72.540  68.340  28.520  1.00  0.00            
ATOM   1964  HG1 PRO X 130      72.290  67.700  29.360  1.00  0.00            
ATOM   1965  HG2 PRO X 130      72.530  69.360  28.890  1.00  0.00            
ATOM   1966  CD  PRO X 130      71.390  68.230  27.510  1.00  0.00            
ATOM   1967  HD1 PRO X 130      70.870  67.390  27.990  1.00  0.00            
ATOM   1968  HD2 PRO X 130      70.710  69.090  27.590  1.00  0.00            
ATOM   1969  C   PRO X 130      73.660  66.220  25.970  1.00  0.00            
ATOM   1970  O   PRO X 130      73.230  65.230  26.560  1.00  0.00            
ATOM   1971  N   GLU X 131      74.500  65.990  24.960  1.00  0.00            
ATOM   1972  H   GLU X 131      74.670  66.900  24.570  1.00  0.00            
ATOM   1973  CA  GLU X 131      74.960  64.830  24.200  1.00  0.00            
ATOM   1974  HA  GLU X 131      74.110  64.550  23.590  1.00  0.00            
ATOM   1975  CB  GLU X 131      76.230  65.250  23.430  1.00  0.00            
ATOM   1976  HB1 GLU X 131      76.200  66.340  23.380  1.00  0.00            
ATOM   1977  HB2 GLU X 131      77.020  64.900  24.100  1.00  0.00            
ATOM   1978  CG  GLU X 131      76.420  64.710  22.020  1.00  0.00            
ATOM   1979  HG1 GLU X 131      77.360  65.120  21.640  1.00  0.00            
ATOM   1980  HG2 GLU X 131      76.280  63.620  21.980  1.00  0.00            
ATOM   1981  CD  GLU X 131      75.470  65.370  21.030  1.00  0.00            
ATOM   1982  OE1 GLU X 131      74.770  64.800  20.170  1.00  0.00            
ATOM   1983  OE2 GLU X 131      75.230  66.590  21.130  1.00  0.00            
ATOM   1984  C   GLU X 131      75.220  63.600  25.050  1.00  0.00            
ATOM   1985  O   GLU X 131      74.900  62.480  24.670  1.00  0.00            
ATOM   1986  N   LEU X 132      75.880  63.750  26.210  1.00  0.00            
ATOM   1987  H   LEU X 132      76.100  64.570  26.740  1.00  0.00            
ATOM   1988  CA  LEU X 132      76.250  62.720  27.140  1.00  0.00            
ATOM   1989  HA  LEU X 132      76.550  61.810  26.630  1.00  0.00            
ATOM   1990  CB  LEU X 132      77.240  63.260  28.160  1.00  0.00            
ATOM   1991  HB1 LEU X 132      76.780  64.170  28.560  1.00  0.00            
ATOM   1992  HB2 LEU X 132      77.390  62.650  29.040  1.00  0.00            
ATOM   1993  CG  LEU X 132      78.620  63.530  27.540  1.00  0.00            
ATOM   1994  HG  LEU X 132      78.620  64.170  26.660  1.00  0.00            
ATOM   1995  CD1 LEU X 132      79.430  64.410  28.490  1.00  0.00            
ATOM   1996 1HD1 LEU X 132      79.280  63.990  29.490  1.00  0.00            
ATOM   1997 2HD1 LEU X 132      80.510  64.390  28.460  1.00  0.00            
ATOM   1998 3HD1 LEU X 132      78.930  65.360  28.650  1.00  0.00            
ATOM   1999  CD2 LEU X 132      79.350  62.310  27.000  1.00  0.00            
ATOM   2000 1HD2 LEU X 132      80.430  62.380  27.020  1.00  0.00            
ATOM   2001 2HD2 LEU X 132      79.300  61.460  27.690  1.00  0.00            
ATOM   2002 3HD2 LEU X 132      79.010  62.150  25.980  1.00  0.00            
ATOM   2003  C   LEU X 132      75.020  62.160  27.870  1.00  0.00            
ATOM   2004  O   LEU X 132      74.990  60.970  28.180  1.00  0.00            
ATOM   2005  N   ILE X 133      74.040  63.010  28.160  1.00  0.00            
ATOM   2006  H   ILE X 133      74.030  63.930  27.760  1.00  0.00            
ATOM   2007  CA  ILE X 133      72.740  62.630  28.680  1.00  0.00            
ATOM   2008  HA  ILE X 133      72.890  61.600  29.020  1.00  0.00            
ATOM   2009  CB  ILE X 133      72.140  63.450  29.820  1.00  0.00            
ATOM   2010  HB  ILE X 133      71.210  62.920  30.070  1.00  0.00            
ATOM   2011  CG1 ILE X 133      71.780  64.920  29.730  1.00  0.00            
ATOM   2012 1HG1 ILE X 133      72.550  65.560  30.170  1.00  0.00            
ATOM   2013 2HG1 ILE X 133      71.730  65.260  28.690  1.00  0.00            
ATOM   2014  CG2 ILE X 133      73.100  63.090  30.960  1.00  0.00            
ATOM   2015 1HG2 ILE X 133      74.170  63.330  30.890  1.00  0.00            
ATOM   2016 2HG2 ILE X 133      72.860  63.690  31.840  1.00  0.00            
ATOM   2017 3HG2 ILE X 133      73.170  62.020  31.140  1.00  0.00            
ATOM   2018  CD  ILE X 133      70.390  65.310  30.220  1.00  0.00            
ATOM   2019  HD1 ILE X 133      70.220  64.950  31.240  1.00  0.00            
ATOM   2020  HD2 ILE X 133      70.300  66.400  30.340  1.00  0.00            
ATOM   2021  HD3 ILE X 133      69.510  65.080  29.630  1.00  0.00            
ATOM   2022  C   ILE X 133      71.760  62.330  27.540  1.00  0.00            
ATOM   2023  O   ILE X 133      70.710  61.770  27.800  1.00  0.00            
ATOM   2024  N   ARG X 134      72.000  62.750  26.290  1.00  0.00            
ATOM   2025  H   ARG X 134      72.720  63.450  26.110  1.00  0.00            
ATOM   2026  CA  ARG X 134      71.270  62.450  25.080  1.00  0.00            
ATOM   2027  HA  ARG X 134      70.190  62.520  25.190  1.00  0.00            
ATOM   2028  CB  ARG X 134      71.580  63.470  23.980  1.00  0.00            
ATOM   2029  HB1 ARG X 134      71.680  64.440  24.450  1.00  0.00            
ATOM   2030  HB2 ARG X 134      72.570  63.250  23.570  1.00  0.00            
ATOM   2031  CG  ARG X 134      70.660  63.520  22.760  1.00  0.00            
ATOM   2032  HG1 ARG X 134      70.580  62.480  22.400  1.00  0.00            
ATOM   2033  HG2 ARG X 134      69.770  64.060  23.080  1.00  0.00            
ATOM   2034  CD  ARG X 134      71.130  64.470  21.660  1.00  0.00            
ATOM   2035  HD1 ARG X 134      70.300  64.680  20.980  1.00  0.00            
ATOM   2036  HD2 ARG X 134      71.340  65.450  22.110  1.00  0.00            
ATOM   2037  NE  ARG X 134      72.230  63.980  20.830  1.00  0.00            
ATOM   2038  HE  ARG X 134      73.050  64.550  20.950  1.00  0.00            
ATOM   2039  CZ  ARG X 134      72.110  63.220  19.730  1.00  0.00            
ATOM   2040  NH1 ARG X 134      70.930  62.700  19.360  1.00  0.00            
ATOM   2041 1HH1 ARG X 134      70.000  62.920  19.710  1.00  0.00            
ATOM   2042 2HH1 ARG X 134      71.000  61.900  18.750  1.00  0.00            
ATOM   2043  NH2 ARG X 134      73.210  62.910  19.050  1.00  0.00            
ATOM   2044 1HH2 ARG X 134      74.050  63.350  19.410  1.00  0.00            
ATOM   2045 2HH2 ARG X 134      73.250  62.360  18.190  1.00  0.00            
ATOM   2046  C   ARG X 134      71.470  61.000  24.630  1.00  0.00            
ATOM   2047  O   ARG X 134      70.480  60.310  24.510  1.00  0.00            
ATOM   2048  N   THR X 135      72.690  60.530  24.370  1.00  0.00            
ATOM   2049  H   THR X 135      73.600  61.000  24.290  1.00  0.00            
ATOM   2050  CA  THR X 135      73.000  59.200  23.890  1.00  0.00            
ATOM   2051  HA  THR X 135      72.220  58.510  24.220  1.00  0.00            
ATOM   2052  CB  THR X 135      73.120  59.150  22.380  1.00  0.00            
ATOM   2053  HB  THR X 135      72.180  59.560  22.030  1.00  0.00            
ATOM   2054  OG1 THR X 135      73.200  57.760  22.070  1.00  0.00            
ATOM   2055  HG1 THR X 135      72.400  57.320  22.320  1.00  0.00            
ATOM   2056  CG2 THR X 135      74.430  59.660  21.750  1.00  0.00            
ATOM   2057 1HG2 THR X 135      74.530  60.680  22.150  1.00  0.00            
ATOM   2058 2HG2 THR X 135      75.330  59.090  21.980  1.00  0.00            
ATOM   2059 3HG2 THR X 135      74.240  59.690  20.670  1.00  0.00            
ATOM   2060  C   THR X 135      74.250  58.670  24.590  1.00  0.00            
ATOM   2061  O   THR X 135      75.120  59.410  25.020  1.00  0.00            
ATOM   2062  N   ILE X 136      74.290  57.360  24.790  1.00  0.00            
ATOM   2063  H   ILE X 136      73.530  56.800  24.420  1.00  0.00            
ATOM   2064  CA  ILE X 136      75.350  56.570  25.410  1.00  0.00            
ATOM   2065  HA  ILE X 136      76.120  57.300  25.230  1.00  0.00            
ATOM   2066  CB  ILE X 136      75.110  56.520  26.920  1.00  0.00            
ATOM   2067  HB  ILE X 136      74.130  56.080  27.140  1.00  0.00            
ATOM   2068  CG1 ILE X 136      75.020  57.850  27.640  1.00  0.00            
ATOM   2069 1HG1 ILE X 136      75.800  58.490  27.230  1.00  0.00            
ATOM   2070 2HG1 ILE X 136      74.050  58.340  27.570  1.00  0.00            
ATOM   2071  CG2 ILE X 136      75.870  55.450  27.700  1.00  0.00            
ATOM   2072 1HG2 ILE X 136      75.290  55.290  28.600  1.00  0.00            
ATOM   2073 2HG2 ILE X 136      75.780  54.410  27.370  1.00  0.00            
ATOM   2074 3HG2 ILE X 136      76.900  55.710  27.980  1.00  0.00            
ATOM   2075  CD  ILE X 136      75.480  57.780  29.100  1.00  0.00            
ATOM   2076  HD1 ILE X 136      75.820  56.890  29.610  1.00  0.00            
ATOM   2077  HD2 ILE X 136      76.280  58.510  29.180  1.00  0.00            
ATOM   2078  HD3 ILE X 136      74.800  58.230  29.840  1.00  0.00            
ATOM   2079  C   ILE X 136      75.780  55.300  24.670  1.00  0.00            
ATOM   2080  O   ILE X 136      74.970  54.650  24.010  1.00  0.00            
ATOM   2081  N   MET X 137      77.060  54.940  24.680  1.00  0.00            
ATOM   2082  H   MET X 137      77.780  55.360  25.240  1.00  0.00            
ATOM   2083  CA  MET X 137      77.710  53.930  23.870  1.00  0.00            
ATOM   2084  HA  MET X 137      77.100  53.020  23.840  1.00  0.00            
ATOM   2085  CB  MET X 137      77.700  54.310  22.400  1.00  0.00            
ATOM   2086  HB1 MET X 137      77.070  55.190  22.360  1.00  0.00            
ATOM   2087  HB2 MET X 137      78.630  54.620  21.920  1.00  0.00            
ATOM   2088  CG  MET X 137      76.990  53.280  21.490  1.00  0.00            
ATOM   2089  HG1 MET X 137      76.170  52.760  21.950  1.00  0.00            
ATOM   2090  HG2 MET X 137      76.590  53.840  20.630  1.00  0.00            
ATOM   2091  SD  MET X 137      78.060  51.930  20.950  1.00  0.00            
ATOM   2092  CE  MET X 137      78.010  52.470  19.210  1.00  0.00            
ATOM   2093  HE1 MET X 137      78.280  51.570  18.670  1.00  0.00            
ATOM   2094  HE2 MET X 137      76.940  52.530  19.020  1.00  0.00            
ATOM   2095  HE3 MET X 137      78.610  53.310  18.890  1.00  0.00            
ATOM   2096  C   MET X 137      79.060  53.620  24.460  1.00  0.00            
ATOM   2097  O   MET X 137      79.420  54.120  25.540  1.00  0.00            
ATOM   2098  N   GLY X 138      79.840  52.920  23.630  1.00  0.00            
ATOM   2099  H   GLY X 138      79.500  52.430  22.810  1.00  0.00            
ATOM   2100  CA  GLY X 138      81.080  52.300  24.080  1.00  0.00            
ATOM   2101  HA1 GLY X 138      81.860  52.610  23.370  1.00  0.00            
ATOM   2102  HA2 GLY X 138      81.450  52.540  25.080  1.00  0.00            
ATOM   2103  C   GLY X 138      80.900  50.800  24.050  1.00  0.00            
ATOM   2104  O   GLY X 138      79.960  50.320  23.400  1.00  0.00            
ATOM   2105  N   TRP X 139      81.810  50.090  24.720  1.00  0.00            
ATOM   2106  H   TRP X 139      82.710  50.470  25.000  1.00  0.00            
ATOM   2107  CA  TRP X 139      81.790  48.640  24.760  1.00  0.00            
ATOM   2108  HA  TRP X 139      81.430  48.170  23.850  1.00  0.00            
ATOM   2109  CB  TRP X 139      83.240  48.250  25.040  1.00  0.00            
ATOM   2110  HB1 TRP X 139      83.770  48.990  25.660  1.00  0.00            
ATOM   2111  HB2 TRP X 139      83.120  47.370  25.660  1.00  0.00            
ATOM   2112  CG  TRP X 139      84.040  47.850  23.840  1.00  0.00            
ATOM   2113  CD1 TRP X 139      85.330  48.230  23.650  1.00  0.00            
ATOM   2114  HD1 TRP X 139      85.950  48.630  24.440  1.00  0.00            
ATOM   2115  CD2 TRP X 139      83.700  47.070  22.660  1.00  0.00            
ATOM   2116  NE1 TRP X 139      85.760  47.780  22.420  1.00  0.00            
ATOM   2117  HE1 TRP X 139      86.750  47.760  22.200  1.00  0.00            
ATOM   2118  CE2 TRP X 139      84.760  47.140  21.730  1.00  0.00            
ATOM   2119  CE3 TRP X 139      82.520  46.400  22.290  1.00  0.00            
ATOM   2120  HE3 TRP X 139      81.670  46.310  22.950  1.00  0.00            
ATOM   2121  CZ2 TRP X 139      84.610  46.560  20.460  1.00  0.00            
ATOM   2122  HZ2 TRP X 139      85.380  46.820  19.750  1.00  0.00            
ATOM   2123  CZ3 TRP X 139      82.400  45.840  21.000  1.00  0.00            
ATOM   2124  HZ3 TRP X 139      81.520  45.270  20.750  1.00  0.00            
ATOM   2125  CH2 TRP X 139      83.420  45.930  20.050  1.00  0.00            
ATOM   2126  HH2 TRP X 139      83.410  45.480  19.070  1.00  0.00            
ATOM   2127  C   TRP X 139      80.890  48.050  25.850  1.00  0.00            
ATOM   2128  O   TRP X 139      80.690  46.860  26.060  1.00  0.00            
ATOM   2129  N   THR X 140      80.420  48.960  26.700  1.00  0.00            
ATOM   2130  H   THR X 140      80.490  49.940  26.510  1.00  0.00            
ATOM   2131  CA  THR X 140      79.950  48.880  28.080  1.00  0.00            
ATOM   2132  HA  THR X 140      80.580  48.190  28.660  1.00  0.00            
ATOM   2133  CB  THR X 140      80.110  50.340  28.570  1.00  0.00            
ATOM   2134  HB  THR X 140      79.540  50.420  29.500  1.00  0.00            
ATOM   2135  OG1 THR X 140      79.510  51.230  27.670  1.00  0.00            
ATOM   2136  HG1 THR X 140      79.930  52.080  27.670  1.00  0.00            
ATOM   2137  CG2 THR X 140      81.580  50.650  28.890  1.00  0.00            
ATOM   2138 1HG2 THR X 140      82.300  50.280  28.170  1.00  0.00            
ATOM   2139 2HG2 THR X 140      81.870  51.660  29.170  1.00  0.00            
ATOM   2140 3HG2 THR X 140      81.820  50.060  29.780  1.00  0.00            
ATOM   2141  C   THR X 140      78.550  48.320  28.110  1.00  0.00            
ATOM   2142  O   THR X 140      78.310  47.350  28.810  1.00  0.00            
ATOM   2143  N   LEU X 141      77.700  48.680  27.140  1.00  0.00            
ATOM   2144  H   LEU X 141      78.290  49.000  26.380  1.00  0.00            
ATOM   2145  CA  LEU X 141      76.260  48.580  26.960  1.00  0.00            
ATOM   2146  HA  LEU X 141      76.070  49.560  27.410  1.00  0.00            
ATOM   2147  CB  LEU X 141      75.800  48.650  25.510  1.00  0.00            
ATOM   2148  HB1 LEU X 141      76.240  47.760  25.050  1.00  0.00            
ATOM   2149  HB2 LEU X 141      74.720  48.520  25.350  1.00  0.00            
ATOM   2150  CG  LEU X 141      75.930  49.860  24.590  1.00  0.00            
ATOM   2151  HG  LEU X 141      76.960  50.190  24.750  1.00  0.00            
ATOM   2152  CD1 LEU X 141      75.800  49.550  23.100  1.00  0.00            
ATOM   2153 1HD1 LEU X 141      75.980  50.370  22.420  1.00  0.00            
ATOM   2154 2HD1 LEU X 141      76.730  48.990  22.940  1.00  0.00            
ATOM   2155 3HD1 LEU X 141      74.830  49.110  22.820  1.00  0.00            
ATOM   2156  CD2 LEU X 141      74.980  50.930  25.130  1.00  0.00            
ATOM   2157 1HD2 LEU X 141      73.930  50.620  25.180  1.00  0.00            
ATOM   2158 2HD2 LEU X 141      75.090  51.320  26.130  1.00  0.00            
ATOM   2159 3HD2 LEU X 141      75.040  51.740  24.390  1.00  0.00            
ATOM   2160  C   LEU X 141      75.290  47.860  27.880  1.00  0.00            
ATOM   2161  O   LEU X 141      74.120  48.140  28.090  1.00  0.00            
ATOM   2162  N   ASP X 142      75.780  46.790  28.500  1.00  0.00            
ATOM   2163  H   ASP X 142      76.750  46.590  28.300  1.00  0.00            
ATOM   2164  CA  ASP X 142      74.910  45.850  29.160  1.00  0.00            
ATOM   2165  HA  ASP X 142      73.880  45.930  28.800  1.00  0.00            
ATOM   2166  CB  ASP X 142      75.360  44.400  29.050  1.00  0.00            
ATOM   2167  HB1 ASP X 142      75.550  44.190  28.000  1.00  0.00            
ATOM   2168  HB2 ASP X 142      76.270  44.300  29.650  1.00  0.00            
ATOM   2169  CG  ASP X 142      74.530  43.240  29.600  1.00  0.00            
ATOM   2170  OD1 ASP X 142      73.350  43.100  29.210  1.00  0.00            
ATOM   2171  OD2 ASP X 142      74.930  42.340  30.340  1.00  0.00            
ATOM   2172  C   ASP X 142      74.620  46.150  30.630  1.00  0.00            
ATOM   2173  O   ASP X 142      73.440  46.360  30.950  1.00  0.00            
ATOM   2174  N   PHE X 143      75.630  46.170  31.500  1.00  0.00            
ATOM   2175  H   PHE X 143      76.550  45.980  31.130  1.00  0.00            
ATOM   2176  CA  PHE X 143      75.520  46.490  32.910  1.00  0.00            
ATOM   2177  HA  PHE X 143      74.690  45.880  33.270  1.00  0.00            
ATOM   2178  CB  PHE X 143      76.810  46.040  33.630  1.00  0.00            
ATOM   2179  HB1 PHE X 143      76.710  45.960  34.690  1.00  0.00            
ATOM   2180  HB2 PHE X 143      76.920  45.030  33.220  1.00  0.00            
ATOM   2181  CG  PHE X 143      78.050  46.740  33.100  1.00  0.00            
ATOM   2182  CD1 PHE X 143      78.730  46.100  32.060  1.00  0.00            
ATOM   2183  HD1 PHE X 143      78.430  45.150  31.650  1.00  0.00            
ATOM   2184  CD2 PHE X 143      78.570  47.850  33.790  1.00  0.00            
ATOM   2185  HD2 PHE X 143      78.100  48.240  34.670  1.00  0.00            
ATOM   2186  CE1 PHE X 143      79.930  46.630  31.570  1.00  0.00            
ATOM   2187  HE1 PHE X 143      80.510  46.120  30.810  1.00  0.00            
ATOM   2188  CE2 PHE X 143      79.810  48.330  33.310  1.00  0.00            
ATOM   2189  HE2 PHE X 143      80.290  49.230  33.620  1.00  0.00            
ATOM   2190  CZ  PHE X 143      80.480  47.700  32.260  1.00  0.00            
ATOM   2191  HZ  PHE X 143      81.470  48.170  32.140  1.00  0.00            
ATOM   2192  C   PHE X 143      75.220  47.910  33.350  1.00  0.00            
ATOM   2193  O   PHE X 143      74.790  48.160  34.480  1.00  0.00            
ATOM   2194  N   LEU X 144      75.320  48.870  32.430  1.00  0.00            
ATOM   2195  H   LEU X 144      75.890  48.650  31.630  1.00  0.00            
ATOM   2196  CA  LEU X 144      74.940  50.270  32.630  1.00  0.00            
ATOM   2197  HA  LEU X 144      75.360  50.600  33.580  1.00  0.00            
ATOM   2198  CB  LEU X 144      75.290  51.190  31.470  1.00  0.00            
ATOM   2199  HB1 LEU X 144      74.760  50.910  30.560  1.00  0.00            
ATOM   2200  HB2 LEU X 144      74.920  52.190  31.720  1.00  0.00            
ATOM   2201  CG  LEU X 144      76.780  51.110  31.140  1.00  0.00            
ATOM   2202  HG  LEU X 144      77.020  50.100  30.840  1.00  0.00            
ATOM   2203  CD1 LEU X 144      77.020  51.940  29.860  1.00  0.00            
ATOM   2204 1HD1 LEU X 144      78.070  52.160  29.670  1.00  0.00            
ATOM   2205 2HD1 LEU X 144      76.590  51.460  28.970  1.00  0.00            
ATOM   2206 3HD1 LEU X 144      76.460  52.880  29.840  1.00  0.00            
ATOM   2207  CD2 LEU X 144      77.740  51.510  32.260  1.00  0.00            
ATOM   2208 1HD2 LEU X 144      77.450  51.290  33.290  1.00  0.00            
ATOM   2209 2HD2 LEU X 144      78.700  51.100  31.950  1.00  0.00            
ATOM   2210 3HD2 LEU X 144      77.800  52.600  32.270  1.00  0.00            
ATOM   2211  C   LEU X 144      73.420  50.240  32.620  1.00  0.00            
ATOM   2212  O   LEU X 144      72.760  51.220  32.970  1.00  0.00            
ATOM   2213  N   ARG X 145      72.810  49.280  31.930  1.00  0.00            
ATOM   2214  H   ARG X 145      73.510  48.710  31.510  1.00  0.00            
ATOM   2215  CA  ARG X 145      71.390  49.040  31.680  1.00  0.00            
ATOM   2216  HA  ARG X 145      71.350  48.150  31.060  1.00  0.00            
ATOM   2217  CB  ARG X 145      70.520  48.920  32.920  1.00  0.00            
ATOM   2218  HB1 ARG X 145      70.630  49.690  33.670  1.00  0.00            
ATOM   2219  HB2 ARG X 145      69.460  48.740  32.690  1.00  0.00            
ATOM   2220  CG  ARG X 145      70.650  47.610  33.720  1.00  0.00            
ATOM   2221  HG1 ARG X 145      71.710  47.550  34.000  1.00  0.00            
ATOM   2222  HG2 ARG X 145      70.260  47.760  34.730  1.00  0.00            
ATOM   2223  CD  ARG X 145      70.120  46.330  33.070  1.00  0.00            
ATOM   2224  HD1 ARG X 145      70.060  45.540  33.810  1.00  0.00            
ATOM   2225  HD2 ARG X 145      69.100  46.560  32.760  1.00  0.00            
ATOM   2226  NE  ARG X 145      70.780  45.660  31.930  1.00  0.00            
ATOM   2227  HE  ARG X 145      71.770  45.840  31.940  1.00  0.00            
ATOM   2228  CZ  ARG X 145      70.240  44.990  30.910  1.00  0.00            
ATOM   2229  NH1 ARG X 145      68.940  45.130  30.600  1.00  0.00            
ATOM   2230 1HH1 ARG X 145      68.340  45.860  30.970  1.00  0.00            
ATOM   2231 2HH1 ARG X 145      68.600  44.480  29.910  1.00  0.00            
ATOM   2232  NH2 ARG X 145      71.040  44.180  30.200  1.00  0.00            
ATOM   2233 1HH2 ARG X 145      72.050  44.110  30.310  1.00  0.00            
ATOM   2234 2HH2 ARG X 145      70.550  43.620  29.520  1.00  0.00            
ATOM   2235  C   ARG X 145      70.850  50.010  30.640  1.00  0.00            
ATOM   2236  O   ARG X 145      69.660  50.190  30.480  1.00  0.00            
ATOM   2237  N   GLU X 146      71.670  50.510  29.700  1.00  0.00            
ATOM   2238  H   GLU X 146      72.640  50.220  29.730  1.00  0.00            
ATOM   2239  CA  GLU X 146      71.410  51.180  28.450  1.00  0.00            
ATOM   2240  HA  GLU X 146      70.690  51.970  28.590  1.00  0.00            
ATOM   2241  CB  GLU X 146      72.750  51.780  28.000  1.00  0.00            
ATOM   2242  HB1 GLU X 146      73.490  50.990  28.110  1.00  0.00            
ATOM   2243  HB2 GLU X 146      72.660  51.920  26.910  1.00  0.00            
ATOM   2244  CG  GLU X 146      73.180  53.060  28.700  1.00  0.00            
ATOM   2245  HG1 GLU X 146      73.030  52.800  29.760  1.00  0.00            
ATOM   2246  HG2 GLU X 146      74.240  53.220  28.550  1.00  0.00            
ATOM   2247  CD  GLU X 146      72.210  54.140  28.210  1.00  0.00            
ATOM   2248  OE1 GLU X 146      72.080  55.180  28.910  1.00  0.00            
ATOM   2249  OE2 GLU X 146      71.730  54.040  27.060  1.00  0.00            
ATOM   2250  C   GLU X 146      70.900  50.210  27.390  1.00  0.00            
ATOM   2251  O   GLU X 146      70.180  50.570  26.460  1.00  0.00            
ATOM   2252  N   ARG X 147      71.390  48.960  27.450  1.00  0.00            
ATOM   2253  H   ARG X 147      72.150  48.800  28.100  1.00  0.00            
ATOM   2254  CA  ARG X 147      70.730  47.890  26.740  1.00  0.00            
ATOM   2255  HA  ARG X 147      70.690  48.090  25.660  1.00  0.00            
ATOM   2256  CB  ARG X 147      71.540  46.600  26.930  1.00  0.00            
ATOM   2257  HB1 ARG X 147      72.570  46.850  26.650  1.00  0.00            
ATOM   2258  HB2 ARG X 147      71.610  46.240  27.970  1.00  0.00            
ATOM   2259  CG  ARG X 147      71.250  45.460  25.950  1.00  0.00            
ATOM   2260  HG1 ARG X 147      70.250  45.080  26.120  1.00  0.00            
ATOM   2261  HG2 ARG X 147      71.470  45.790  24.950  1.00  0.00            
ATOM   2262  CD  ARG X 147      72.220  44.330  26.310  1.00  0.00            
ATOM   2263  HD1 ARG X 147      73.250  44.700  26.300  1.00  0.00            
ATOM   2264  HD2 ARG X 147      72.030  44.100  27.360  1.00  0.00            
ATOM   2265  NE  ARG X 147      72.030  43.100  25.530  1.00  0.00            
ATOM   2266  HE  ARG X 147      71.970  43.320  24.540  1.00  0.00            
ATOM   2267  CZ  ARG X 147      72.340  41.850  25.930  1.00  0.00            
ATOM   2268  NH1 ARG X 147      73.010  41.600  27.060  1.00  0.00            
ATOM   2269 1HH1 ARG X 147      73.340  40.690  27.300  1.00  0.00            
ATOM   2270 2HH1 ARG X 147      73.080  42.280  27.810  1.00  0.00            
ATOM   2271  NH2 ARG X 147      72.120  40.850  25.080  1.00  0.00            
ATOM   2272 1HH2 ARG X 147      72.200  39.920  25.470  1.00  0.00            
ATOM   2273 2HH2 ARG X 147      71.600  40.890  24.210  1.00  0.00            
ATOM   2274  C   ARG X 147      69.450  47.540  27.460  1.00  0.00            
ATOM   2275  O   ARG X 147      69.310  47.600  28.680  1.00  0.00            
ATOM   2276  N   LEU X 148      68.530  47.040  26.640  1.00  0.00            
ATOM   2277  H   LEU X 148      68.840  46.960  25.680  1.00  0.00            
ATOM   2278  CA  LEU X 148      67.150  46.750  26.970  1.00  0.00            
ATOM   2279  HA  LEU X 148      67.000  47.270  27.900  1.00  0.00            
ATOM   2280  CB  LEU X 148      66.200  47.210  25.870  1.00  0.00            
ATOM   2281  HB1 LEU X 148      66.800  47.000  24.980  1.00  0.00            
ATOM   2282  HB2 LEU X 148      65.370  46.520  25.760  1.00  0.00            
ATOM   2283  CG  LEU X 148      65.780  48.660  25.620  1.00  0.00            
ATOM   2284  HG  LEU X 148      66.680  49.280  25.710  1.00  0.00            
ATOM   2285  CD1 LEU X 148      65.360  48.700  24.150  1.00  0.00            
ATOM   2286 1HD1 LEU X 148      66.190  48.490  23.490  1.00  0.00            
ATOM   2287 2HD1 LEU X 148      64.600  47.970  23.800  1.00  0.00            
ATOM   2288 3HD1 LEU X 148      65.000  49.660  23.750  1.00  0.00            
ATOM   2289  CD2 LEU X 148      64.820  49.250  26.650  1.00  0.00            
ATOM   2290 1HD2 LEU X 148      63.820  48.850  26.700  1.00  0.00            
ATOM   2291 2HD2 LEU X 148      65.080  49.180  27.720  1.00  0.00            
ATOM   2292 3HD2 LEU X 148      64.630  50.300  26.450  1.00  0.00            
ATOM   2293  C   LEU X 148      67.050  45.300  27.420  1.00  0.00            
ATOM   2294  O   LEU X 148      66.600  44.960  28.500  1.00  0.00            
ATOM   2295  N   LEU X 149      67.600  44.370  26.620  1.00  0.00            
ATOM   2296  H   LEU X 149      68.120  44.700  25.830  1.00  0.00            
ATOM   2297  CA  LEU X 149      67.490  42.940  26.890  1.00  0.00            
ATOM   2298  HA  LEU X 149      66.460  42.780  27.170  1.00  0.00            
ATOM   2299  CB  LEU X 149      67.820  42.310  25.530  1.00  0.00            
ATOM   2300  HB1 LEU X 149      68.050  42.980  24.720  1.00  0.00            
ATOM   2301  HB2 LEU X 149      68.800  41.850  25.630  1.00  0.00            
ATOM   2302  CG  LEU X 149      66.690  41.390  25.070  1.00  0.00            
ATOM   2303  HG  LEU X 149      66.370  40.620  25.760  1.00  0.00            
ATOM   2304  CD1 LEU X 149      65.470  42.210  24.710  1.00  0.00            
ATOM   2305 1HD1 LEU X 149      65.760  43.250  24.480  1.00  0.00            
ATOM   2306 2HD1 LEU X 149      64.870  41.830  23.900  1.00  0.00            
ATOM   2307 3HD1 LEU X 149      64.870  42.310  25.630  1.00  0.00            
ATOM   2308  CD2 LEU X 149      67.110  40.570  23.820  1.00  0.00            
ATOM   2309 1HD2 LEU X 149      68.170  40.330  23.860  1.00  0.00            
ATOM   2310 2HD2 LEU X 149      66.520  39.720  23.530  1.00  0.00            
ATOM   2311 3HD2 LEU X 149      67.180  41.260  23.000  1.00  0.00            
ATOM   2312  C   LEU X 149      68.500  42.390  27.880  1.00  0.00            
ATOM   2313  O   LEU X 149      69.380  43.090  28.370  1.00  0.00            
ATOM   2314  N   GLY X 150      68.320  41.160  28.380  1.00  0.00            
ATOM   2315  H   GLY X 150      67.590  40.570  28.000  1.00  0.00            
ATOM   2316  CA  GLY X 150      68.940  40.580  29.550  1.00  0.00            
ATOM   2317  HA1 GLY X 150      69.590  39.840  29.090  1.00  0.00            
ATOM   2318  HA2 GLY X 150      69.480  41.470  29.890  1.00  0.00            
ATOM   2319  C   GLY X 150      67.970  39.990  30.560  1.00  0.00            
ATOM   2320  O   GLY X 150      66.790  39.830  30.230  1.00  0.00            
ATOM   2321  N   TRP X 151      68.360  39.960  31.820  1.00  0.00            
ATOM   2322  H   TRP X 151      69.300  40.250  32.100  1.00  0.00            
ATOM   2323  CA  TRP X 151      67.680  39.580  33.040  1.00  0.00            
ATOM   2324  HA  TRP X 151      68.100  40.280  33.780  1.00  0.00            
ATOM   2325  CB  TRP X 151      66.190  39.950  33.040  1.00  0.00            
ATOM   2326  HB1 TRP X 151      65.950  40.800  32.410  1.00  0.00            
ATOM   2327  HB2 TRP X 151      65.570  39.190  32.550  1.00  0.00            
ATOM   2328  CG  TRP X 151      65.400  40.010  34.320  1.00  0.00            
ATOM   2329  CD1 TRP X 151      65.560  40.880  35.330  1.00  0.00            
ATOM   2330  HD1 TRP X 151      66.320  41.650  35.220  1.00  0.00            
ATOM   2331  CD2 TRP X 151      64.410  39.030  34.740  1.00  0.00            
ATOM   2332  NE1 TRP X 151      64.750  40.510  36.390  1.00  0.00            
ATOM   2333  HE1 TRP X 151      64.720  41.060  37.220  1.00  0.00            
ATOM   2334  CE2 TRP X 151      64.080  39.340  36.090  1.00  0.00            
ATOM   2335  CE3 TRP X 151      63.840  37.870  34.200  1.00  0.00            
ATOM   2336  HE3 TRP X 151      64.000  37.610  33.150  1.00  0.00            
ATOM   2337  CZ2 TRP X 151      63.130  38.630  36.810  1.00  0.00            
ATOM   2338  HZ2 TRP X 151      62.920  38.880  37.840  1.00  0.00            
ATOM   2339  CZ3 TRP X 151      62.960  37.110  34.960  1.00  0.00            
ATOM   2340  HZ3 TRP X 151      62.590  36.180  34.550  1.00  0.00            
ATOM   2341  CH2 TRP X 151      62.540  37.490  36.250  1.00  0.00            
ATOM   2342  HH2 TRP X 151      61.790  36.840  36.650  1.00  0.00            
ATOM   2343  C   TRP X 151      67.940  38.120  33.360  1.00  0.00            
ATOM   2344  O   TRP X 151      68.220  37.790  34.510  1.00  0.00            
ATOM   2345  N   ILE X 152      67.860  37.170  32.430  1.00  0.00            
ATOM   2346  H   ILE X 152      67.470  37.390  31.530  1.00  0.00            
ATOM   2347  CA  ILE X 152      68.200  35.780  32.700  1.00  0.00            
ATOM   2348  HA  ILE X 152      68.760  35.600  33.610  1.00  0.00            
ATOM   2349  CB  ILE X 152      66.960  34.930  32.460  1.00  0.00            
ATOM   2350  HB  ILE X 152      66.560  35.280  31.510  1.00  0.00            
ATOM   2351  CG1 ILE X 152      65.880  35.250  33.490  1.00  0.00            
ATOM   2352 1HG1 ILE X 152      65.740  36.330  33.370  1.00  0.00            
ATOM   2353 2HG1 ILE X 152      64.920  34.890  33.150  1.00  0.00            
ATOM   2354  CG2 ILE X 152      67.220  33.430  32.380  1.00  0.00            
ATOM   2355 1HG2 ILE X 152      66.270  32.930  32.310  1.00  0.00            
ATOM   2356 2HG2 ILE X 152      67.750  33.460  31.410  1.00  0.00            
ATOM   2357 3HG2 ILE X 152      67.810  33.050  33.220  1.00  0.00            
ATOM   2358  CD  ILE X 152      66.190  34.990  34.970  1.00  0.00            
ATOM   2359  HD1 ILE X 152      65.300  35.290  35.530  1.00  0.00            
ATOM   2360  HD2 ILE X 152      66.520  33.970  35.160  1.00  0.00            
ATOM   2361  HD3 ILE X 152      66.960  35.680  35.300  1.00  0.00            
ATOM   2362  C   ILE X 152      69.280  35.520  31.660  1.00  0.00            
ATOM   2363  O   ILE X 152      69.110  35.700  30.470  1.00  0.00            
ATOM   2364  N   GLN X 153      70.520  35.210  32.070  1.00  0.00            
ATOM   2365  H   GLN X 153      70.620  35.050  33.070  1.00  0.00            
ATOM   2366  CA  GLN X 153      71.710  35.220  31.250  1.00  0.00            
ATOM   2367  HA  GLN X 153      71.450  35.770  30.350  1.00  0.00            
ATOM   2368  CB  GLN X 153      72.890  35.560  32.160  1.00  0.00            
ATOM   2369  HB1 GLN X 153      73.150  34.700  32.780  1.00  0.00            
ATOM   2370  HB2 GLN X 153      73.880  35.580  31.710  1.00  0.00            
ATOM   2371  CG  GLN X 153      72.960  36.870  32.930  1.00  0.00            
ATOM   2372  HG1 GLN X 153      73.980  36.930  33.330  1.00  0.00            
ATOM   2373  HG2 GLN X 153      72.930  37.690  32.200  1.00  0.00            
ATOM   2374  CD  GLN X 153      71.880  37.130  33.980  1.00  0.00            
ATOM   2375  OE1 GLN X 153      71.170  36.300  34.550  1.00  0.00            
ATOM   2376  NE2 GLN X 153      71.590  38.420  34.150  1.00  0.00            
ATOM   2377 1HE2 GLN X 153      71.890  39.250  33.690  1.00  0.00            
ATOM   2378 2HE2 GLN X 153      70.780  38.580  34.740  1.00  0.00            
ATOM   2379  C   GLN X 153      71.980  33.870  30.590  1.00  0.00            
ATOM   2380  O   GLN X 153      73.110  33.570  30.220  1.00  0.00            
ATOM   2381  N   ASP X 154      70.900  33.110  30.400  1.00  0.00            
ATOM   2382  H   ASP X 154      70.030  33.320  30.870  1.00  0.00            
ATOM   2383  CA  ASP X 154      70.730  32.090  29.390  1.00  0.00            
ATOM   2384  HA  ASP X 154      71.680  31.900  28.860  1.00  0.00            
ATOM   2385  CB  ASP X 154      70.580  30.710  30.020  1.00  0.00            
ATOM   2386  HB1 ASP X 154      71.560  30.230  30.090  1.00  0.00            
ATOM   2387  HB2 ASP X 154      70.150  30.730  31.020  1.00  0.00            
ATOM   2388  CG  ASP X 154      69.660  29.700  29.340  1.00  0.00            
ATOM   2389  OD1 ASP X 154      68.780  29.150  30.040  1.00  0.00            
ATOM   2390  OD2 ASP X 154      70.000  29.190  28.250  1.00  0.00            
ATOM   2391  C   ASP X 154      69.530  32.570  28.580  1.00  0.00            
ATOM   2392  O   ASP X 154      68.380  32.670  29.020  1.00  0.00            
ATOM   2393  N   GLN X 155      69.830  32.810  27.300  1.00  0.00            
ATOM   2394  H   GLN X 155      70.660  32.410  26.870  1.00  0.00            
ATOM   2395  CA  GLN X 155      69.020  33.500  26.330  1.00  0.00            
ATOM   2396  HA  GLN X 155      67.970  33.490  26.620  1.00  0.00            
ATOM   2397  CB  GLN X 155      69.390  34.970  26.170  1.00  0.00            
ATOM   2398  HB1 GLN X 155      70.440  35.150  25.960  1.00  0.00            
ATOM   2399  HB2 GLN X 155      68.720  35.320  25.370  1.00  0.00            
ATOM   2400  CG  GLN X 155      69.000  35.880  27.350  1.00  0.00            
ATOM   2401  HG1 GLN X 155      69.480  35.550  28.260  1.00  0.00            
ATOM   2402  HG2 GLN X 155      69.280  36.880  27.020  1.00  0.00            
ATOM   2403  CD  GLN X 155      67.480  35.830  27.470  1.00  0.00            
ATOM   2404  OE1 GLN X 155      66.840  36.770  26.990  1.00  0.00            
ATOM   2405  NE2 GLN X 155      66.860  35.040  28.350  1.00  0.00            
ATOM   2406 1HE2 GLN X 155      67.360  34.350  28.890  1.00  0.00            
ATOM   2407 2HE2 GLN X 155      65.930  35.320  28.630  1.00  0.00            
ATOM   2408  C   GLN X 155      69.380  32.730  25.070  1.00  0.00            
ATOM   2409  O   GLN X 155      69.900  33.210  24.050  1.00  0.00            
ATOM   2410  N   GLY X 156      69.210  31.400  25.110  1.00  0.00            
ATOM   2411  H   GLY X 156      68.620  31.100  25.880  1.00  0.00            
ATOM   2412  CA  GLY X 156      69.650  30.320  24.260  1.00  0.00            
ATOM   2413  HA1 GLY X 156      69.570  29.300  24.640  1.00  0.00            
ATOM   2414  HA2 GLY X 156      69.050  30.400  23.360  1.00  0.00            
ATOM   2415  C   GLY X 156      71.110  30.480  23.840  1.00  0.00            
ATOM   2416  O   GLY X 156      71.430  30.780  22.690  1.00  0.00            
ATOM   2417  N   GLY X 157      72.050  30.450  24.790  1.00  0.00            
ATOM   2418  H   GLY X 157      71.670  30.490  25.730  1.00  0.00            
ATOM   2419  CA  GLY X 157      73.420  30.900  24.740  1.00  0.00            
ATOM   2420  HA1 GLY X 157      74.030  29.990  24.830  1.00  0.00            
ATOM   2421  HA2 GLY X 157      73.520  31.440  23.810  1.00  0.00            
ATOM   2422  C   GLY X 157      73.680  31.670  26.040  1.00  0.00            
ATOM   2423  O   GLY X 157      72.730  31.810  26.810  1.00  0.00            
ATOM   2424  N   TRP X 158      74.870  32.180  26.320  1.00  0.00            
ATOM   2425  H   TRP X 158      75.590  32.300  25.610  1.00  0.00            
ATOM   2426  CA  TRP X 158      75.210  32.750  27.600  1.00  0.00            
ATOM   2427  HA  TRP X 158      74.300  32.730  28.210  1.00  0.00            
ATOM   2428  CB  TRP X 158      76.270  31.990  28.370  1.00  0.00            
ATOM   2429  HB1 TRP X 158      75.640  31.130  28.610  1.00  0.00            
ATOM   2430  HB2 TRP X 158      77.010  31.770  27.600  1.00  0.00            
ATOM   2431  CG  TRP X 158      76.870  32.640  29.560  1.00  0.00            
ATOM   2432  CD1 TRP X 158      78.020  33.350  29.360  1.00  0.00            
ATOM   2433  HD1 TRP X 158      78.550  33.260  28.420  1.00  0.00            
ATOM   2434  CD2 TRP X 158      76.540  32.900  30.960  1.00  0.00            
ATOM   2435  NE1 TRP X 158      78.450  33.970  30.510  1.00  0.00            
ATOM   2436  HE1 TRP X 158      79.160  34.690  30.510  1.00  0.00            
ATOM   2437  CE2 TRP X 158      77.480  33.830  31.470  1.00  0.00            
ATOM   2438  CE3 TRP X 158      75.410  32.610  31.740  1.00  0.00            
ATOM   2439  HE3 TRP X 158      74.530  32.200  31.240  1.00  0.00            
ATOM   2440  CZ2 TRP X 158      77.410  34.180  32.830  1.00  0.00            
ATOM   2441  HZ2 TRP X 158      78.270  34.620  33.310  1.00  0.00            
ATOM   2442  CZ3 TRP X 158      75.170  33.190  32.990  1.00  0.00            
ATOM   2443  HZ3 TRP X 158      74.280  32.950  33.540  1.00  0.00            
ATOM   2444  CH2 TRP X 158      76.270  33.840  33.580  1.00  0.00            
ATOM   2445  HH2 TRP X 158      76.140  34.050  34.640  1.00  0.00            
ATOM   2446  C   TRP X 158      75.480  34.240  27.350  1.00  0.00            
ATOM   2447  O   TRP X 158      76.180  34.560  26.390  1.00  0.00            
ATOM   2448  N   ASP X 159      74.990  35.200  28.130  1.00  0.00            
ATOM   2449  H   ASP X 159      74.420  34.880  28.900  1.00  0.00            
ATOM   2450  CA  ASP X 159      74.870  36.620  27.870  1.00  0.00            
ATOM   2451  HA  ASP X 159      75.770  36.950  27.360  1.00  0.00            
ATOM   2452  CB  ASP X 159      73.590  36.920  27.080  1.00  0.00            
ATOM   2453  HB1 ASP X 159      73.270  36.200  26.330  1.00  0.00            
ATOM   2454  HB2 ASP X 159      72.800  37.050  27.800  1.00  0.00            
ATOM   2455  CG  ASP X 159      73.380  38.240  26.350  1.00  0.00            
ATOM   2456  OD1 ASP X 159      72.330  38.360  25.690  1.00  0.00            
ATOM   2457  OD2 ASP X 159      74.190  39.180  26.460  1.00  0.00            
ATOM   2458  C   ASP X 159      75.050  37.260  29.240  1.00  0.00            
ATOM   2459  O   ASP X 159      74.120  37.880  29.770  1.00  0.00            
ATOM   2460  N   GLY X 160      76.210  36.930  29.810  1.00  0.00            
ATOM   2461  H   GLY X 160      76.890  36.500  29.200  1.00  0.00            
ATOM   2462  CA  GLY X 160      76.800  37.500  30.990  1.00  0.00            
ATOM   2463  HA1 GLY X 160      76.340  38.460  31.260  1.00  0.00            
ATOM   2464  HA2 GLY X 160      76.720  36.830  31.860  1.00  0.00            
ATOM   2465  C   GLY X 160      78.260  37.810  30.680  1.00  0.00            
ATOM   2466  O   GLY X 160      79.120  37.720  31.580  1.00  0.00            
ATOM   2467  N   LEU X 161      78.510  38.120  29.420  1.00  0.00            
ATOM   2468  H   LEU X 161      77.690  38.120  28.830  1.00  0.00            
ATOM   2469  CA  LEU X 161      79.820  38.270  28.800  1.00  0.00            
ATOM   2470  HA  LEU X 161      80.140  37.280  29.120  1.00  0.00            
ATOM   2471  CB  LEU X 161      79.760  38.320  27.270  1.00  0.00            
ATOM   2472  HB1 LEU X 161      78.900  37.800  26.860  1.00  0.00            
ATOM   2473  HB2 LEU X 161      79.690  39.380  27.030  1.00  0.00            
ATOM   2474  CG  LEU X 161      80.990  37.850  26.460  1.00  0.00            
ATOM   2475  HG  LEU X 161      81.780  38.370  27.000  1.00  0.00            
ATOM   2476  CD1 LEU X 161      81.370  36.380  26.540  1.00  0.00            
ATOM   2477 1HD1 LEU X 161      82.210  35.990  25.970  1.00  0.00            
ATOM   2478 2HD1 LEU X 161      81.660  36.360  27.590  1.00  0.00            
ATOM   2479 3HD1 LEU X 161      80.720  35.550  26.260  1.00  0.00            
ATOM   2480  CD2 LEU X 161      80.900  38.360  25.030  1.00  0.00            
ATOM   2481 1HD2 LEU X 161      80.740  37.640  24.220  1.00  0.00            
ATOM   2482 2HD2 LEU X 161      80.220  39.190  24.830  1.00  0.00            
ATOM   2483 3HD2 LEU X 161      81.880  38.730  24.790  1.00  0.00            
ATOM   2484  C   LEU X 161      80.610  39.420  29.380  1.00  0.00            
ATOM   2485  O   LEU X 161      81.810  39.260  29.330  1.00  0.00            
ATOM   2486  N   LEU X 162      80.020  40.610  29.570  1.00  0.00            
ATOM   2487  H   LEU X 162      79.060  40.750  29.250  1.00  0.00            
ATOM   2488  CA  LEU X 162      80.510  41.950  29.870  1.00  0.00            
ATOM   2489  HA  LEU X 162      81.530  42.010  29.480  1.00  0.00            
ATOM   2490  CB  LEU X 162      79.500  42.870  29.210  1.00  0.00            
ATOM   2491  HB1 LEU X 162      78.490  42.490  29.280  1.00  0.00            
ATOM   2492  HB2 LEU X 162      79.540  43.870  29.650  1.00  0.00            
ATOM   2493  CG  LEU X 162      79.780  43.110  27.720  1.00  0.00            
ATOM   2494  HG  LEU X 162      80.050  42.230  27.130  1.00  0.00            
ATOM   2495  CD1 LEU X 162      78.450  43.570  27.100  1.00  0.00            
ATOM   2496 1HD1 LEU X 162      78.080  44.490  27.580  1.00  0.00            
ATOM   2497 2HD1 LEU X 162      78.680  43.890  26.090  1.00  0.00            
ATOM   2498 3HD1 LEU X 162      77.620  42.870  27.040  1.00  0.00            
ATOM   2499  CD2 LEU X 162      80.940  43.980  27.250  1.00  0.00            
ATOM   2500 1HD2 LEU X 162      80.780  45.020  27.510  1.00  0.00            
ATOM   2501 2HD2 LEU X 162      81.910  43.640  27.620  1.00  0.00            
ATOM   2502 3HD2 LEU X 162      80.920  44.030  26.160  1.00  0.00            
ATOM   2503  C   LEU X 162      80.690  42.170  31.360  1.00  0.00            
ATOM   2504  O   LEU X 162      81.150  43.290  31.520  1.00  0.00            
ATOM   2505  N   SER X 163      80.370  41.280  32.300  1.00  0.00            
ATOM   2506  H   SER X 163      80.040  40.400  31.940  1.00  0.00            
ATOM   2507  CA  SER X 163      80.490  41.550  33.720  1.00  0.00            
ATOM   2508  HA  SER X 163      81.100  42.420  33.910  1.00  0.00            
ATOM   2509  CB  SER X 163      79.070  41.630  34.290  1.00  0.00            
ATOM   2510  HB1 SER X 163      79.120  41.650  35.380  1.00  0.00            
ATOM   2511  HB2 SER X 163      78.660  42.600  33.960  1.00  0.00            
ATOM   2512  OG  SER X 163      78.310  40.490  33.980  1.00  0.00            
ATOM   2513  HG  SER X 163      78.920  39.780  33.960  1.00  0.00            
ATOM   2514  C   SER X 163      81.160  40.300  34.280  1.00  0.00            
ATOM   2515  O   SER X 163      80.510  39.260  34.410  1.00  0.00            
ATOM   2516  N   TYR X 164      82.470  40.320  34.540  1.00  0.00            
ATOM   2517  H   TYR X 164      82.750  41.290  34.500  1.00  0.00            
ATOM   2518  CA  TYR X 164      83.410  39.320  35.020  1.00  0.00            
ATOM   2519  HA  TYR X 164      82.860  38.380  35.010  1.00  0.00            
ATOM   2520  CB  TYR X 164      84.650  39.020  34.180  1.00  0.00            
ATOM   2521  HB1 TYR X 164      85.300  38.330  34.710  1.00  0.00            
ATOM   2522  HB2 TYR X 164      84.430  38.410  33.290  1.00  0.00            
ATOM   2523  CG  TYR X 164      85.340  40.260  33.650  1.00  0.00            
ATOM   2524  CD1 TYR X 164      84.920  40.810  32.430  1.00  0.00            
ATOM   2525  HD1 TYR X 164      84.140  40.420  31.800  1.00  0.00            
ATOM   2526  CD2 TYR X 164      86.190  40.980  34.510  1.00  0.00            
ATOM   2527  HD2 TYR X 164      86.410  40.730  35.540  1.00  0.00            
ATOM   2528  CE1 TYR X 164      85.450  42.030  32.000  1.00  0.00            
ATOM   2529  HE1 TYR X 164      85.090  42.460  31.090  1.00  0.00            
ATOM   2530  CE2 TYR X 164      86.730  42.170  34.040  1.00  0.00            
ATOM   2531  HE2 TYR X 164      87.290  42.770  34.740  1.00  0.00            
ATOM   2532  CZ  TYR X 164      86.340  42.730  32.820  1.00  0.00            
ATOM   2533  OH  TYR X 164      86.900  43.890  32.360  1.00  0.00            
ATOM   2534  HH  TYR X 164      87.050  43.980  31.420  1.00  0.00            
ATOM   2535  C   TYR X 164      83.740  39.470  36.500  1.00  0.00            
ATOM   2536  O   TYR X 164      84.820  39.270  37.040  1.00  0.00            
ATOM   2537  N   PHE X 165      82.710  39.930  37.190  1.00  0.00            
ATOM   2538  H   PHE X 165      81.890  40.180  36.650  1.00  0.00            
ATOM   2539  CA  PHE X 165      82.840  40.270  38.600  1.00  0.00            
ATOM   2540  HA  PHE X 165      83.730  39.780  38.980  1.00  0.00            
ATOM   2541  CB  PHE X 165      82.870  41.780  38.860  1.00  0.00            
ATOM   2542  HB1 PHE X 165      82.780  42.070  39.910  1.00  0.00            
ATOM   2543  HB2 PHE X 165      83.910  42.130  38.800  1.00  0.00            
ATOM   2544  CG  PHE X 165      81.870  42.570  38.080  1.00  0.00            
ATOM   2545  CD1 PHE X 165      80.500  42.610  38.370  1.00  0.00            
ATOM   2546  HD1 PHE X 165      80.060  41.940  39.100  1.00  0.00            
ATOM   2547  CD2 PHE X 165      82.260  43.350  36.980  1.00  0.00            
ATOM   2548  HD2 PHE X 165      83.220  43.200  36.510  1.00  0.00            
ATOM   2549  CE1 PHE X 165      79.640  43.540  37.750  1.00  0.00            
ATOM   2550  HE1 PHE X 165      78.650  43.670  38.150  1.00  0.00            
ATOM   2551  CE2 PHE X 165      81.440  44.210  36.280  1.00  0.00            
ATOM   2552  HE2 PHE X 165      81.660  44.770  35.360  1.00  0.00            
ATOM   2553  CZ  PHE X 165      80.090  44.260  36.650  1.00  0.00            
ATOM   2554  HZ  PHE X 165      79.370  44.710  35.970  1.00  0.00            
ATOM   2555  C   PHE X 165      81.820  39.540  39.480  1.00  0.00            
ATOM   2556  O   PHE X 165      81.590  39.910  40.620  1.00  0.00            
ATOM   2557  N   GLY X 166      81.130  38.640  38.770  1.00  0.00            
ATOM   2558  H   GLY X 166      81.280  38.720  37.760  1.00  0.00            
ATOM   2559  CA  GLY X 166      79.880  38.010  39.110  1.00  0.00            
ATOM   2560  HA1 GLY X 166      80.020  36.980  38.880  1.00  0.00            
ATOM   2561  HA2 GLY X 166      79.560  38.270  40.130  1.00  0.00            
ATOM   2562  C   GLY X 166      78.800  38.760  38.350  1.00  0.00            
ATOM   2563  O   GLY X 166      78.970  39.440  37.350  1.00  0.00            
ATOM   2564  N   THR X 167      77.540  38.540  38.730  1.00  0.00            
ATOM   2565  H   THR X 167      77.340  38.010  39.560  1.00  0.00            
ATOM   2566  CA  THR X 167      76.380  39.150  38.100  1.00  0.00            
ATOM   2567  HA  THR X 167      76.540  39.400  37.070  1.00  0.00            
ATOM   2568  CB  THR X 167      75.370  38.060  37.770  1.00  0.00            
ATOM   2569  HB  THR X 167      74.500  38.540  37.310  1.00  0.00            
ATOM   2570  OG1 THR X 167      75.080  37.290  38.920  1.00  0.00            
ATOM   2571  HG1 THR X 167      75.940  36.980  39.190  1.00  0.00            
ATOM   2572  CG2 THR X 167      75.850  37.090  36.690  1.00  0.00            
ATOM   2573 1HG2 THR X 167      75.320  36.250  36.240  1.00  0.00            
ATOM   2574 2HG2 THR X 167      76.300  37.650  35.870  1.00  0.00            
ATOM   2575 3HG2 THR X 167      76.640  36.510  37.140  1.00  0.00            
ATOM   2576  C   THR X 167      75.930  40.270  39.020  1.00  0.00            
ATOM   2577  O   THR X 167      75.860  40.150  40.240  1.00  0.00            
ATOM   2578  N   PRO X 168      75.840  41.480  38.460  1.00  0.00            
ATOM   2579  CA  PRO X 168      75.610  42.730  39.170  1.00  0.00            
ATOM   2580  HA  PRO X 168      76.370  42.710  39.950  1.00  0.00            
ATOM   2581  CB  PRO X 168      75.900  43.870  38.220  1.00  0.00            
ATOM   2582  HB1 PRO X 168      75.120  44.640  38.270  1.00  0.00            
ATOM   2583  HB2 PRO X 168      76.670  44.550  38.600  1.00  0.00            
ATOM   2584  CG  PRO X 168      75.930  43.310  36.800  1.00  0.00            
ATOM   2585  HG1 PRO X 168      75.080  43.650  36.210  1.00  0.00            
ATOM   2586  HG2 PRO X 168      76.920  43.570  36.430  1.00  0.00            
ATOM   2587  CD  PRO X 168      76.130  41.800  37.090  1.00  0.00            
ATOM   2588  HD1 PRO X 168      75.550  41.160  36.420  1.00  0.00            
ATOM   2589  HD2 PRO X 168      77.110  41.540  36.720  1.00  0.00            
ATOM   2590  C   PRO X 168      74.160  42.660  39.650  1.00  0.00            
ATOM   2591  O   PRO X 168      73.270  42.220  38.940  1.00  0.00            
ATOM   2592  N   THR X 169      73.820  43.450  40.670  1.00  0.00            
ATOM   2593  H   THR X 169      74.640  43.710  41.200  1.00  0.00            
ATOM   2594  CA  THR X 169      72.590  43.490  41.420  1.00  0.00            
ATOM   2595  HA  THR X 169      71.890  42.900  40.830  1.00  0.00            
ATOM   2596  CB  THR X 169      72.820  43.070  42.890  1.00  0.00            
ATOM   2597  HB  THR X 169      72.130  43.510  43.620  1.00  0.00            
ATOM   2598  OG1 THR X 169      74.040  43.580  43.360  1.00  0.00            
ATOM   2599  HG1 THR X 169      73.840  44.360  43.830  1.00  0.00            
ATOM   2600  CG2 THR X 169      72.610  41.560  42.980  1.00  0.00            
ATOM   2601 1HG2 THR X 169      73.490  40.970  42.660  1.00  0.00            
ATOM   2602 2HG2 THR X 169      72.670  41.400  44.060  1.00  0.00            
ATOM   2603 3HG2 THR X 169      71.810  41.150  42.370  1.00  0.00            
ATOM   2604  C   THR X 169      71.960  44.860  41.320  1.00  0.00            
ATOM   2605  O   THR X 169      71.450  45.480  42.260  1.00  0.00            
ATOM   2606  N   TRP X 170      71.980  45.320  40.070  1.00  0.00            
ATOM   2607  H   TRP X 170      72.450  44.810  39.320  1.00  0.00            
ATOM   2608  CA  TRP X 170      71.310  46.540  39.640  1.00  0.00            
ATOM   2609  HA  TRP X 170      71.960  47.400  39.770  1.00  0.00            
ATOM   2610  CB  TRP X 170      71.380  46.670  38.120  1.00  0.00            
ATOM   2611  HB1 TRP X 170      70.820  47.550  37.800  1.00  0.00            
ATOM   2612  HB2 TRP X 170      72.340  46.970  37.730  1.00  0.00            
ATOM   2613  CG  TRP X 170      70.830  45.490  37.390  1.00  0.00            
ATOM   2614  CD1 TRP X 170      71.500  44.350  37.150  1.00  0.00            
ATOM   2615  HD1 TRP X 170      72.450  44.020  37.570  1.00  0.00            
ATOM   2616  CD2 TRP X 170      69.590  45.360  36.640  1.00  0.00            
ATOM   2617  NE1 TRP X 170      70.680  43.520  36.420  1.00  0.00            
ATOM   2618  HE1 TRP X 170      70.950  42.550  36.240  1.00  0.00            
ATOM   2619  CE2 TRP X 170      69.540  44.100  35.960  1.00  0.00            
ATOM   2620  CE3 TRP X 170      68.510  46.230  36.430  1.00  0.00            
ATOM   2621  HE3 TRP X 170      68.610  47.240  36.820  1.00  0.00            
ATOM   2622  CZ2 TRP X 170      68.510  43.820  35.060  1.00  0.00            
ATOM   2623  HZ2 TRP X 170      68.470  42.860  34.560  1.00  0.00            
ATOM   2624  CZ3 TRP X 170      67.370  45.830  35.710  1.00  0.00            
ATOM   2625  HZ3 TRP X 170      66.510  46.500  35.720  1.00  0.00            
ATOM   2626  CH2 TRP X 170      67.360  44.620  35.020  1.00  0.00            
ATOM   2627  HH2 TRP X 170      66.550  44.470  34.330  1.00  0.00            
ATOM   2628  C   TRP X 170      69.840  46.720  40.040  1.00  0.00            
ATOM   2629  O   TRP X 170      69.530  47.870  40.360  1.00  0.00            
ATOM   2630  N   GLN X 171      69.040  45.690  40.320  1.00  0.00            
ATOM   2631  H   GLN X 171      69.470  44.800  40.510  1.00  0.00            
ATOM   2632  CA  GLN X 171      67.700  45.700  40.860  1.00  0.00            
ATOM   2633  HA  GLN X 171      67.510  46.760  40.990  1.00  0.00            
ATOM   2634  CB  GLN X 171      66.640  45.030  39.980  1.00  0.00            
ATOM   2635  HB1 GLN X 171      67.140  44.720  39.060  1.00  0.00            
ATOM   2636  HB2 GLN X 171      66.330  44.100  40.450  1.00  0.00            
ATOM   2637  CG  GLN X 171      65.470  45.840  39.430  1.00  0.00            
ATOM   2638  HG1 GLN X 171      65.750  46.800  39.000  1.00  0.00            
ATOM   2639  HG2 GLN X 171      65.020  45.230  38.670  1.00  0.00            
ATOM   2640  CD  GLN X 171      64.470  45.920  40.570  1.00  0.00            
ATOM   2641  OE1 GLN X 171      64.870  46.410  41.630  1.00  0.00            
ATOM   2642  NE2 GLN X 171      63.160  45.790  40.360  1.00  0.00            
ATOM   2643 1HE2 GLN X 171      62.790  45.610  39.440  1.00  0.00            
ATOM   2644 2HE2 GLN X 171      62.580  46.250  41.040  1.00  0.00            
ATOM   2645  C   GLN X 171      67.720  45.100  42.270  1.00  0.00            
ATOM   2646  O   GLN X 171      68.550  44.220  42.420  1.00  0.00            
ATOM   2647  N   THR X 172      66.940  45.630  43.210  1.00  0.00            
ATOM   2648  H   THR X 172      66.400  46.400  42.800  1.00  0.00            
ATOM   2649  CA  THR X 172      66.870  45.260  44.600  1.00  0.00            
ATOM   2650  HA  THR X 172      67.860  45.280  45.040  1.00  0.00            
ATOM   2651  CB  THR X 172      66.210  46.420  45.390  1.00  0.00            
ATOM   2652  HB  THR X 172      66.490  46.280  46.430  1.00  0.00            
ATOM   2653  OG1 THR X 172      64.820  46.340  45.300  1.00  0.00            
ATOM   2654  HG1 THR X 172      64.510  46.880  46.000  1.00  0.00            
ATOM   2655  CG2 THR X 172      66.680  47.830  45.070  1.00  0.00            
ATOM   2656 1HG2 THR X 172      66.100  48.320  44.290  1.00  0.00            
ATOM   2657 2HG2 THR X 172      66.570  48.370  46.010  1.00  0.00            
ATOM   2658 3HG2 THR X 172      67.740  47.730  44.820  1.00  0.00            
ATOM   2659  C   THR X 172      66.250  43.900  44.880  1.00  0.00            
ATOM   2660  O   THR X 172      66.600  43.380  45.930  1.00  0.00            
ATOM   2661  N   VAL X 173      65.420  43.250  44.050  1.00  0.00            
ATOM   2662  H   VAL X 173      65.210  43.800  43.240  1.00  0.00            
ATOM   2663  CA  VAL X 173      65.140  41.830  44.040  1.00  0.00            
ATOM   2664  HA  VAL X 173      65.840  41.240  44.610  1.00  0.00            
ATOM   2665  CB  VAL X 173      63.720  41.500  44.520  1.00  0.00            
ATOM   2666  HB  VAL X 173      63.560  40.540  44.020  1.00  0.00            
ATOM   2667  CG1 VAL X 173      63.890  41.280  46.030  1.00  0.00            
ATOM   2668 1HG1 VAL X 173      64.530  40.450  46.340  1.00  0.00            
ATOM   2669 2HG1 VAL X 173      64.270  42.130  46.600  1.00  0.00            
ATOM   2670 3HG1 VAL X 173      62.940  41.010  46.480  1.00  0.00            
ATOM   2671  CG2 VAL X 173      62.590  42.440  44.110  1.00  0.00            
ATOM   2672 1HG2 VAL X 173      62.830  43.490  44.240  1.00  0.00            
ATOM   2673 2HG2 VAL X 173      62.430  42.470  43.030  1.00  0.00            
ATOM   2674 3HG2 VAL X 173      61.680  42.300  44.680  1.00  0.00            
ATOM   2675  C   VAL X 173      65.340  41.390  42.590  1.00  0.00            
ATOM   2676  O   VAL X 173      64.950  42.200  41.760  1.00  0.00            
ATOM   2677  N   THR X 174      65.950  40.220  42.320  1.00  0.00            
ATOM   2678  H   THR X 174      66.230  39.640  43.090  1.00  0.00            
ATOM   2679  CA  THR X 174      66.410  39.800  41.020  1.00  0.00            
ATOM   2680  HA  THR X 174      66.180  40.610  40.340  1.00  0.00            
ATOM   2681  CB  THR X 174      67.920  39.620  41.190  1.00  0.00            
ATOM   2682  HB  THR X 174      68.280  39.150  40.270  1.00  0.00            
ATOM   2683  OG1 THR X 174      68.380  38.830  42.250  1.00  0.00            
ATOM   2684  HG1 THR X 174      68.990  38.230  41.830  1.00  0.00            
ATOM   2685  CG2 THR X 174      68.640  40.990  41.240  1.00  0.00            
ATOM   2686 1HG2 THR X 174      69.600  40.930  41.730  1.00  0.00            
ATOM   2687 2HG2 THR X 174      68.540  41.620  40.340  1.00  0.00            
ATOM   2688 3HG2 THR X 174      68.160  41.590  42.000  1.00  0.00            
ATOM   2689  C   THR X 174      65.650  38.650  40.380  1.00  0.00            
ATOM   2690  O   THR X 174      66.000  38.210  39.280  1.00  0.00            
ATOM   2691  N   ILE X 175      64.610  38.230  41.100  1.00  0.00            
ATOM   2692  H   ILE X 175      64.480  38.730  41.970  1.00  0.00            
ATOM   2693  CA  ILE X 175      63.580  37.290  40.680  1.00  0.00            
ATOM   2694  HA  ILE X 175      63.370  37.490  39.640  1.00  0.00            
ATOM   2695  CB  ILE X 175      64.130  35.870  40.680  1.00  0.00            
ATOM   2696  HB  ILE X 175      64.770  35.810  39.800  1.00  0.00            
ATOM   2697  CG1 ILE X 175      63.180  34.680  40.620  1.00  0.00            
ATOM   2698 1HG1 ILE X 175      63.530  33.660  40.740  1.00  0.00            
ATOM   2699 2HG1 ILE X 175      62.500  34.720  41.470  1.00  0.00            
ATOM   2700  CG2 ILE X 175      65.030  35.650  41.910  1.00  0.00            
ATOM   2701 1HG2 ILE X 175      64.610  35.280  42.850  1.00  0.00            
ATOM   2702 2HG2 ILE X 175      65.560  34.760  41.570  1.00  0.00            
ATOM   2703 3HG2 ILE X 175      65.680  36.460  42.250  1.00  0.00            
ATOM   2704  CD  ILE X 175      62.520  34.600  39.230  1.00  0.00            
ATOM   2705  HD1 ILE X 175      62.510  35.620  38.840  1.00  0.00            
ATOM   2706  HD2 ILE X 175      63.080  33.990  38.510  1.00  0.00            
ATOM   2707  HD3 ILE X 175      61.500  34.220  39.160  1.00  0.00            
ATOM   2708  C   ILE X 175      62.280  37.650  41.400  1.00  0.00            
ATOM   2709  O   ILE X 175      62.150  37.500  42.610  1.00  0.00            
ATOM   2710  N   PHE X 176      61.220  37.940  40.650  1.00  0.00            
ATOM   2711  H   PHE X 176      61.280  38.000  39.650  1.00  0.00            
ATOM   2712  CA  PHE X 176      59.960  38.350  41.240  1.00  0.00            
ATOM   2713  HA  PHE X 176      60.130  38.800  42.220  1.00  0.00            
ATOM   2714  CB  PHE X 176      59.250  39.370  40.330  1.00  0.00            
ATOM   2715  HB1 PHE X 176      58.950  38.820  39.450  1.00  0.00            
ATOM   2716  HB2 PHE X 176      58.260  39.560  40.750  1.00  0.00            
ATOM   2717  CG  PHE X 176      59.880  40.690  39.920  1.00  0.00            
ATOM   2718  CD1 PHE X 176      60.600  41.480  40.820  1.00  0.00            
ATOM   2719  HD1 PHE X 176      60.620  41.300  41.870  1.00  0.00            
ATOM   2720  CD2 PHE X 176      59.610  41.080  38.610  1.00  0.00            
ATOM   2721  HD2 PHE X 176      58.960  40.530  37.950  1.00  0.00            
ATOM   2722  CE1 PHE X 176      61.110  42.720  40.390  1.00  0.00            
ATOM   2723  HE1 PHE X 176      61.740  43.300  41.060  1.00  0.00            
ATOM   2724  CE2 PHE X 176      60.270  42.250  38.210  1.00  0.00            
ATOM   2725  HE2 PHE X 176      59.980  42.510  37.210  1.00  0.00            
ATOM   2726  CZ  PHE X 176      61.000  43.120  39.060  1.00  0.00            
ATOM   2727  HZ  PHE X 176      61.270  44.090  38.670  1.00  0.00            
ATOM   2728  C   PHE X 176      59.100  37.100  41.350  1.00  0.00            
ATOM   2729  O   PHE X 176      58.970  36.350  40.400  1.00  0.00            
ATOM   2730  N   VAL X 177      58.600  36.810  42.550  1.00  0.00            
ATOM   2731  H   VAL X 177      58.860  37.350  43.370  1.00  0.00            
ATOM   2732  CA  VAL X 177      57.910  35.650  43.090  1.00  0.00            
ATOM   2733  HA  VAL X 177      57.650  35.070  42.210  1.00  0.00            
ATOM   2734  CB  VAL X 177      58.810  34.920  44.110  1.00  0.00            
ATOM   2735  HB  VAL X 177      58.090  34.270  44.610  1.00  0.00            
ATOM   2736  CG1 VAL X 177      59.800  34.070  43.310  1.00  0.00            
ATOM   2737 1HG1 VAL X 177      60.600  33.590  43.860  1.00  0.00            
ATOM   2738 2HG1 VAL X 177      59.240  33.240  42.870  1.00  0.00            
ATOM   2739 3HG1 VAL X 177      60.110  34.580  42.390  1.00  0.00            
ATOM   2740  CG2 VAL X 177      59.380  35.850  45.180  1.00  0.00            
ATOM   2741 1HG2 VAL X 177      59.800  36.750  44.740  1.00  0.00            
ATOM   2742 2HG2 VAL X 177      58.700  36.160  45.960  1.00  0.00            
ATOM   2743 3HG2 VAL X 177      59.990  35.110  45.700  1.00  0.00            
ATOM   2744  C   VAL X 177      56.640  36.250  43.690  1.00  0.00            
ATOM   2745  O   VAL X 177      56.690  37.190  44.480  1.00  0.00            
ATOM   2746  N   ALA X 178      55.510  35.560  43.580  1.00  0.00            
ATOM   2747  H   ALA X 178      55.620  34.680  43.100  1.00  0.00            
ATOM   2748  CA  ALA X 178      54.230  35.980  44.140  1.00  0.00            
ATOM   2749  HA  ALA X 178      54.300  36.730  44.920  1.00  0.00            
ATOM   2750  CB  ALA X 178      53.240  36.510  43.100  1.00  0.00            
ATOM   2751  HB1 ALA X 178      53.600  37.220  42.340  1.00  0.00            
ATOM   2752  HB2 ALA X 178      52.780  35.740  42.490  1.00  0.00            
ATOM   2753  HB3 ALA X 178      52.340  36.940  43.570  1.00  0.00            
ATOM   2754  C   ALA X 178      53.690  34.790  44.920  1.00  0.00            
ATOM   2755  O   ALA X 178      52.520  34.410  44.840  1.00  0.00            
ATOM   2756  N   GLY X 179      54.560  34.350  45.820  1.00  0.00            
ATOM   2757  H   GLY X 179      55.450  34.800  45.950  1.00  0.00            
ATOM   2758  CA  GLY X 179      54.320  33.250  46.760  1.00  0.00            
ATOM   2759  HA1 GLY X 179      54.210  33.710  47.740  1.00  0.00            
ATOM   2760  HA2 GLY X 179      53.430  32.700  46.460  1.00  0.00            
ATOM   2761  C   GLY X 179      55.520  32.310  46.660  1.00  0.00            
ATOM   2762  O   GLY X 179      56.650  32.720  46.860  1.00  0.00            
ATOM   2763  N   VAL X 180      55.340  31.050  46.260  1.00  0.00            
ATOM   2764  H   VAL X 180      54.360  30.800  46.230  1.00  0.00            
ATOM   2765  CA  VAL X 180      56.450  30.170  45.960  1.00  0.00            
ATOM   2766  HA  VAL X 180      57.490  30.470  46.080  1.00  0.00            
ATOM   2767  CB  VAL X 180      56.320  28.950  46.890  1.00  0.00            
ATOM   2768  HB  VAL X 180      56.740  28.140  46.290  1.00  0.00            
ATOM   2769  CG1 VAL X 180      56.900  29.140  48.290  1.00  0.00            
ATOM   2770 1HG1 VAL X 180      56.350  29.970  48.730  1.00  0.00            
ATOM   2771 2HG1 VAL X 180      56.720  28.380  49.050  1.00  0.00            
ATOM   2772 3HG1 VAL X 180      57.950  29.410  48.370  1.00  0.00            
ATOM   2773  CG2 VAL X 180      54.920  28.400  47.110  1.00  0.00            
ATOM   2774 1HG2 VAL X 180      54.450  28.590  48.080  1.00  0.00            
ATOM   2775 2HG2 VAL X 180      54.140  28.390  46.350  1.00  0.00            
ATOM   2776 3HG2 VAL X 180      55.170  27.350  47.210  1.00  0.00            
ATOM   2777  C   VAL X 180      56.610  29.830  44.490  1.00  0.00            
ATOM   2778  O   VAL X 180      57.340  28.900  44.130  1.00  0.00            
ATOM   2779  N   LEU X 181      55.960  30.620  43.630  1.00  0.00            
ATOM   2780  H   LEU X 181      55.610  31.490  44.010  1.00  0.00            
ATOM   2781  CA  LEU X 181      56.030  30.560  42.190  1.00  0.00            
ATOM   2782  HA  LEU X 181      56.810  29.940  41.770  1.00  0.00            
ATOM   2783  CB  LEU X 181      54.810  29.910  41.540  1.00  0.00            
ATOM   2784  HB1 LEU X 181      54.690  30.360  40.550  1.00  0.00            
ATOM   2785  HB2 LEU X 181      54.970  28.830  41.400  1.00  0.00            
ATOM   2786  CG  LEU X 181      53.420  30.100  42.120  1.00  0.00            
ATOM   2787  HG  LEU X 181      53.320  29.780  43.160  1.00  0.00            
ATOM   2788  CD1 LEU X 181      53.140  31.570  42.370  1.00  0.00            
ATOM   2789 1HD1 LEU X 181      52.230  31.700  42.970  1.00  0.00            
ATOM   2790 2HD1 LEU X 181      53.810  32.320  42.810  1.00  0.00            
ATOM   2791 3HD1 LEU X 181      52.810  32.080  41.460  1.00  0.00            
ATOM   2792  CD2 LEU X 181      52.350  29.510  41.190  1.00  0.00            
ATOM   2793 1HD2 LEU X 181      51.430  29.290  41.710  1.00  0.00            
ATOM   2794 2HD2 LEU X 181      52.170  30.080  40.280  1.00  0.00            
ATOM   2795 3HD2 LEU X 181      52.680  28.520  40.870  1.00  0.00            
ATOM   2796  C   LEU X 181      56.450  31.970  41.770  1.00  0.00            
ATOM   2797  O   LEU X 181      56.130  32.960  42.430  1.00  0.00            
ATOM   2798  N   THR X 182      57.150  32.020  40.640  1.00  0.00            
ATOM   2799  H   THR X 182      57.400  31.230  40.070  1.00  0.00            
ATOM   2800  CA  THR X 182      57.600  33.100  39.790  1.00  0.00            
ATOM   2801  HA  THR X 182      58.150  33.740  40.480  1.00  0.00            
ATOM   2802  CB  THR X 182      58.530  32.450  38.790  1.00  0.00            
ATOM   2803  HB  THR X 182      57.960  31.680  38.270  1.00  0.00            
ATOM   2804  OG1 THR X 182      59.590  31.860  39.520  1.00  0.00            
ATOM   2805  HG1 THR X 182      59.200  31.400  40.250  1.00  0.00            
ATOM   2806  CG2 THR X 182      59.280  33.420  37.870  1.00  0.00            
ATOM   2807 1HG2 THR X 182      59.650  34.340  38.360  1.00  0.00            
ATOM   2808 2HG2 THR X 182      60.240  32.970  37.630  1.00  0.00            
ATOM   2809 3HG2 THR X 182      58.650  33.850  37.090  1.00  0.00            
ATOM   2810  C   THR X 182      56.340  33.880  39.370  1.00  0.00            
ATOM   2811  O   THR X 182      55.290  33.350  39.010  1.00  0.00            
ATOM   2812  N   ALA X 183      56.600  35.170  39.180  1.00  0.00            
ATOM   2813  H   ALA X 183      57.540  35.520  39.290  1.00  0.00            
ATOM   2814  CA  ALA X 183      55.750  36.230  38.710  1.00  0.00            
ATOM   2815  HA  ALA X 183      54.870  35.690  38.310  1.00  0.00            
ATOM   2816  CB  ALA X 183      55.390  37.170  39.850  1.00  0.00            
ATOM   2817  HB1 ALA X 183      54.900  38.120  39.570  1.00  0.00            
ATOM   2818  HB2 ALA X 183      54.630  36.660  40.400  1.00  0.00            
ATOM   2819  HB3 ALA X 183      56.180  37.560  40.490  1.00  0.00            
ATOM   2820  C   ALA X 183      56.330  37.040  37.560  1.00  0.00            
ATOM   2821  O   ALA X 183      57.450  36.760  37.130  1.00  0.00            
ATOM   2822  N   SER X 184      55.500  37.850  36.930  1.00  0.00            
ATOM   2823  H   SER X 184      54.510  37.860  37.210  1.00  0.00            
ATOM   2824  CA  SER X 184      55.940  38.790  35.900  1.00  0.00            
ATOM   2825  HA  SER X 184      56.740  39.370  36.380  1.00  0.00            
ATOM   2826  CB  SER X 184      56.420  38.070  34.630  1.00  0.00            
ATOM   2827  HB1 SER X 184      56.120  38.620  33.750  1.00  0.00            
ATOM   2828  HB2 SER X 184      57.480  37.980  34.820  1.00  0.00            
ATOM   2829  OG  SER X 184      55.760  36.850  34.510  1.00  0.00            
ATOM   2830  HG  SER X 184      55.450  36.580  35.350  1.00  0.00            
ATOM   2831  C   SER X 184      54.610  39.510  35.720  1.00  0.00            
ATOM   2832  O   SER X 184      53.610  39.070  35.160  1.00  0.00            
ATOM   2833  N   LEU X 185      54.550  40.760  36.200  1.00  0.00            
ATOM   2834  H   LEU X 185      55.470  41.120  36.440  1.00  0.00            
ATOM   2835  CA  LEU X 185      53.410  41.650  36.160  1.00  0.00            
ATOM   2836  HA  LEU X 185      52.510  41.050  36.050  1.00  0.00            
ATOM   2837  CB  LEU X 185      53.460  42.690  37.280  1.00  0.00            
ATOM   2838  HB1 LEU X 185      54.480  43.040  37.230  1.00  0.00            
ATOM   2839  HB2 LEU X 185      52.830  43.520  36.950  1.00  0.00            
ATOM   2840  CG  LEU X 185      52.890  42.180  38.610  1.00  0.00            
ATOM   2841  HG  LEU X 185      53.000  41.100  38.510  1.00  0.00            
ATOM   2842  CD1 LEU X 185      53.680  42.860  39.740  1.00  0.00            
ATOM   2843 1HD1 LEU X 185      54.000  43.910  39.650  1.00  0.00            
ATOM   2844 2HD1 LEU X 185      53.130  42.760  40.670  1.00  0.00            
ATOM   2845 3HD1 LEU X 185      54.550  42.260  40.000  1.00  0.00            
ATOM   2846  CD2 LEU X 185      51.460  42.680  38.730  1.00  0.00            
ATOM   2847 1HD2 LEU X 185      50.830  42.390  37.900  1.00  0.00            
ATOM   2848 2HD2 LEU X 185      51.050  42.340  39.680  1.00  0.00            
ATOM   2849 3HD2 LEU X 185      51.460  43.770  38.870  1.00  0.00            
ATOM   2850  C   LEU X 185      53.510  42.390  34.840  1.00  0.00            
ATOM   2851  O   LEU X 185      54.520  43.040  34.560  1.00  0.00            
ATOM   2852  N   THR X 186      52.500  42.360  33.980  1.00  0.00            
ATOM   2853  H   THR X 186      51.640  41.870  34.220  1.00  0.00            
ATOM   2854  CA  THR X 186      52.490  42.940  32.650  1.00  0.00            
ATOM   2855  HA  THR X 186      53.160  43.800  32.600  1.00  0.00            
ATOM   2856  CB  THR X 186      53.180  41.960  31.700  1.00  0.00            
ATOM   2857  HB  THR X 186      54.180  41.840  32.100  1.00  0.00            
ATOM   2858  OG1 THR X 186      53.370  42.490  30.390  1.00  0.00            
ATOM   2859  HG1 THR X 186      53.520  43.410  30.340  1.00  0.00            
ATOM   2860  CG2 THR X 186      52.580  40.560  31.620  1.00  0.00            
ATOM   2861 1HG2 THR X 186      53.380  39.830  31.560  1.00  0.00            
ATOM   2862 2HG2 THR X 186      52.160  40.160  32.560  1.00  0.00            
ATOM   2863 3HG2 THR X 186      51.770  40.330  30.920  1.00  0.00            
ATOM   2864  C   THR X 186      51.130  43.320  32.110  1.00  0.00            
ATOM   2865  O   THR X 186      50.130  42.750  32.580  1.00  0.00            
ATOM   2866  N   ILE X 187      51.150  44.430  31.390  1.00  0.00            
ATOM   2867  H   ILE X 187      52.080  44.770  31.160  1.00  0.00            
ATOM   2868  CA  ILE X 187      50.050  45.210  30.850  1.00  0.00            
ATOM   2869  HA  ILE X 187      49.070  44.750  31.040  1.00  0.00            
ATOM   2870  CB  ILE X 187      49.860  46.630  31.400  1.00  0.00            
ATOM   2871  HB  ILE X 187      50.830  47.090  31.500  1.00  0.00            
ATOM   2872  CG1 ILE X 187      49.520  46.770  32.870  1.00  0.00            
ATOM   2873 1HG1 ILE X 187      50.230  46.230  33.500  1.00  0.00            
ATOM   2874 2HG1 ILE X 187      49.650  47.850  33.030  1.00  0.00            
ATOM   2875  CG2 ILE X 187      49.080  47.710  30.640  1.00  0.00            
ATOM   2876 1HG2 ILE X 187      49.650  47.960  29.760  1.00  0.00            
ATOM   2877 2HG2 ILE X 187      48.070  47.440  30.320  1.00  0.00            
ATOM   2878 3HG2 ILE X 187      48.900  48.580  31.270  1.00  0.00            
ATOM   2879  CD  ILE X 187      48.060  46.490  33.280  1.00  0.00            
ATOM   2880  HD1 ILE X 187      48.120  45.430  33.010  1.00  0.00            
ATOM   2881  HD2 ILE X 187      47.750  46.800  34.260  1.00  0.00            
ATOM   2882  HD3 ILE X 187      47.310  46.940  32.630  1.00  0.00            
ATOM   2883  C   ILE X 187      50.170  45.240  29.320  1.00  0.00            
ATOM   2884  O   ILE X 187      51.280  45.430  28.830  1.00  0.00            
ATOM   2885  N   TRP X 188      49.020  45.070  28.650  1.00  0.00            
ATOM   2886  H   TRP X 188      48.190  45.150  29.210  1.00  0.00            
ATOM   2887  CA  TRP X 188      48.970  44.740  27.240  1.00  0.00            
ATOM   2888  HA  TRP X 188      49.970  44.770  26.810  1.00  0.00            
ATOM   2889  CB  TRP X 188      48.620  43.300  26.900  1.00  0.00            
ATOM   2890  HB1 TRP X 188      48.580  43.180  25.820  1.00  0.00            
ATOM   2891  HB2 TRP X 188      49.500  42.750  27.220  1.00  0.00            
ATOM   2892  CG  TRP X 188      47.330  42.860  27.530  1.00  0.00            
ATOM   2893  CD1 TRP X 188      46.170  43.200  26.960  1.00  0.00            
ATOM   2894  HD1 TRP X 188      46.060  43.800  26.060  1.00  0.00            
ATOM   2895  CD2 TRP X 188      47.080  42.090  28.740  1.00  0.00            
ATOM   2896  NE1 TRP X 188      45.210  42.780  27.850  1.00  0.00            
ATOM   2897  HE1 TRP X 188      44.280  43.110  27.650  1.00  0.00            
ATOM   2898  CE2 TRP X 188      45.690  42.190  29.010  1.00  0.00            
ATOM   2899  CE3 TRP X 188      47.880  41.630  29.810  1.00  0.00            
ATOM   2900  HE3 TRP X 188      48.950  41.790  29.790  1.00  0.00            
ATOM   2901  CZ2 TRP X 188      45.090  41.570  30.110  1.00  0.00            
ATOM   2902  HZ2 TRP X 188      44.020  41.430  30.130  1.00  0.00            
ATOM   2903  CZ3 TRP X 188      47.230  41.030  30.900  1.00  0.00            
ATOM   2904  HZ3 TRP X 188      47.820  40.490  31.600  1.00  0.00            
ATOM   2905  CH2 TRP X 188      45.850  41.050  31.170  1.00  0.00            
ATOM   2906  HH2 TRP X 188      45.360  40.680  32.050  1.00  0.00            
ATOM   2907  C   TRP X 188      48.380  45.810  26.340  1.00  0.00            
ATOM   2908  O   TRP X 188      48.020  45.530  25.180  1.00  0.00            
ATOM   2909  N   ALA X 189      48.360  47.040  26.830  1.00  0.00            
ATOM   2910  H   ALA X 189      48.890  47.280  27.660  1.00  0.00            
ATOM   2911  CA  ALA X 189      48.190  48.300  26.150  1.00  0.00            
ATOM   2912  HA  ALA X 189      48.640  48.100  25.180  1.00  0.00            
ATOM   2913  CB  ALA X 189      46.680  48.450  25.950  1.00  0.00            
ATOM   2914  HB1 ALA X 189      46.400  49.130  26.750  1.00  0.00            
ATOM   2915  HB2 ALA X 189      46.550  48.860  24.940  1.00  0.00            
ATOM   2916  HB3 ALA X 189      46.000  47.590  26.020  1.00  0.00            
ATOM   2917  C   ALA X 189      48.900  49.440  26.880  1.00  0.00            
ATOM   2918  O   ALA X 189      48.830  49.350  28.120  1.00  0.00            
ATOM   2919  N   ALA X 190      49.530  50.390  26.180  1.00  0.00            
ATOM   2920  H   ALA X 190      49.120  50.680  25.290  1.00  0.00            
ATOM   2921  CA  ALA X 190      50.500  51.320  26.710  1.00  0.00            
ATOM   2922  HA  ALA X 190      51.410  50.860  27.100  1.00  0.00            
ATOM   2923  CB  ALA X 190      50.750  52.200  25.480  1.00  0.00            
ATOM   2924  HB1 ALA X 190      49.920  52.540  24.860  1.00  0.00            
ATOM   2925  HB2 ALA X 190      51.460  53.000  25.710  1.00  0.00            
ATOM   2926  HB3 ALA X 190      51.370  51.600  24.840  1.00  0.00            
ATOM   2927  C   ALA X 190      50.140  52.240  27.860  1.00  0.00            
ATOM   2928  O   ALA X 190      50.870  53.130  28.310  1.00  0.00            
ATOM   2929  N   MET X 191      48.950  52.040  28.420  1.00  0.00            
ATOM   2930  H   MET X 191      48.320  51.270  28.230  1.00  0.00            
ATOM   2931  CA  MET X 191      48.490  52.750  29.600  1.00  0.00            
ATOM   2932  HA  MET X 191      48.770  53.800  29.740  1.00  0.00            
ATOM   2933  CB  MET X 191      46.980  52.600  29.570  1.00  0.00            
ATOM   2934  HB1 MET X 191      46.750  51.610  29.920  1.00  0.00            
ATOM   2935  HB2 MET X 191      46.450  53.070  30.400  1.00  0.00            
ATOM   2936  CG  MET X 191      46.340  52.770  28.190  1.00  0.00            
ATOM   2937  HG1 MET X 191      46.850  53.550  27.600  1.00  0.00            
ATOM   2938  HG2 MET X 191      46.570  51.890  27.600  1.00  0.00            
ATOM   2939  SD  MET X 191      44.600  53.250  28.190  1.00  0.00            
ATOM   2940  CE  MET X 191      44.350  54.810  29.080  1.00  0.00            
ATOM   2941  HE1 MET X 191      45.170  55.520  29.010  1.00  0.00            
ATOM   2942  HE2 MET X 191      43.380  55.200  28.800  1.00  0.00            
ATOM   2943  HE3 MET X 191      44.330  54.610  30.140  1.00  0.00            
ATOM   2944  C   MET X 191      48.920  51.980  30.850  1.00  0.00            
ATOM   2945  O   MET X 191      48.750  50.770  30.980  1.00  0.00            
ATOM   2946  N   GLY X 192      49.350  52.860  31.750  1.00  0.00            
ATOM   2947  H   GLY X 192      49.470  53.850  31.570  1.00  0.00            
ATOM   2948  CA  GLY X 192      49.760  52.640  33.120  1.00  0.00            
ATOM   2949  HA1 GLY X 192      49.050  53.170  33.760  1.00  0.00            
ATOM   2950  HA2 GLY X 192      49.880  51.580  33.350  1.00  0.00            
ATOM   2951  C   GLY X 192      51.090  53.040  33.700  1.00  0.00            
ATOM   2952  O1  GLY X 192      51.050  53.580  34.830  1.00  0.00            
ATOM   2953  O2  GLY X 192      52.070  52.770  32.950  1.00  0.00            
END
