# Supplementary material for: The importance of evolutionarily conserved C‐terminal basic residues for the stability of proapoptotic Bax protein
Source: FEBS Open Bio. 2016 Aug 25;6(10):976–86. doi: 10.1002/2211-5463.12096 (PMC5055034; doi:10.1002/2211-5463.12096)
Supplement: Supplementary file 2 — Appendix S2. Figure 2 snapshots zip file. [file FEB4-6-0976-s002.zip]

Archive with 35 entries (32 files):
- Figure 2 snapshots/
- Figure 2 snapshots/AA_310K.pdb
- __MACOSX/
- __MACOSX/Figure 2 snapshots/
- __MACOSX/Figure 2 snapshots/._AA_310K.pdb
- Figure 2 snapshots/AA_400K.pdb
- __MACOSX/Figure 2 snapshots/._AA_400K.pdb
- Figure 2 snapshots/AA_500K.pdb
- __MACOSX/Figure 2 snapshots/._AA_500K.pdb
- Figure 2 snapshots/AK_310K.pdb
- __MACOSX/Figure 2 snapshots/._AK_310K.pdb
- Figure 2 snapshots/AK_400K.pdb
- __MACOSX/Figure 2 snapshots/._AK_400K.pdb
- Figure 2 snapshots/AK_500K.pdb
- __MACOSX/Figure 2 snapshots/._AK_500K.pdb
- Figure 2 snapshots/EE_310K.pdb
- __MACOSX/Figure 2 snapshots/._EE_310K.pdb
- Figure 2 snapshots/EE_400K.pdb
- __MACOSX/Figure 2 snapshots/._EE_400K.pdb
- Figure 2 snapshots/EE_500K.pdb
- __MACOSX/Figure 2 snapshots/._EE_500K.pdb
- Figure 2 snapshots/KA_310K.pdb
- __MACOSX/Figure 2 snapshots/._KA_310K.pdb
- Figure 2 snapshots/KA_400K.pdb
- __MACOSX/Figure 2 snapshots/._KA_400K.pdb
- Figure 2 snapshots/KA_500K.pdb
- __MACOSX/Figure 2 snapshots/._KA_500K.pdb
- Figure 2 snapshots/MM_400K.pdb
- __MACOSX/Figure 2 snapshots/._MM_400K.pdb
- Figure 2 snapshots/WT_310K.pdb
- __MACOSX/Figure 2 snapshots/._WT_310K.pdb
- Figure 2 snapshots/WT_400K.pdb
- __MACOSX/Figure 2 snapshots/._WT_400K.pdb
- Figure 2 snapshots/WT_500K.pdb
- __MACOSX/Figure 2 snapshots/._WT_500K.pdb
