# Supplementary material for: The importance of evolutionarily conserved C‐terminal basic residues for the stability of proapoptotic Bax protein
Source: FEBS Open Bio. 2016 Aug 25;6(10):976–86. doi: 10.1002/2211-5463.12096 (PMC5055034; doi:10.1002/2211-5463.12096)
Supplement: Supplementary file 2 — Appendix S2. Figure 2 snapshots zip file. [file FEB4-6-0976-s002.zip › Figure 2 snapshots/AA_310K.pdb]

HEADER Model of Human Bax
TITLE AA DPM (K189A/K190A) 20 ns
JRNL        AUTH   J.L. ROSAS-TRIGUEROS                                 
JRNL        TITL   THE IMPORTANCE OF EVOLUTIONARILY CONSERVED C-TERMINAL BASIC 
JRNL        TITL 2 RESIDUES FOR THE STABILITY OF PROAPOPTOTIC BAX PROTEIN
JRNL        REF    FEBS Open Bio
JRNL        REFN   ISSN 2211-5463
REMARK 250
REMARK 250 EXPERIMENTAL DETAILS
REMARK 250  EXPERIMENT TYPE: MOLECULAR DYNAMICS SIMULATION, 310 K, FINAL STRUCTURE
REMARK 250  GENERATED BY GROMACS
REMARK 250  THIS IS A SIMULATION BOX
REMARK 250   
CRYST1   87.871   87.871   87.871  60.00  60.00  90.00 P 1           1
ATOM      1  N   MET X   1      72.230  78.950  35.130  1.00  0.00            
ATOM      2  H1  MET X   1      71.760  79.330  34.330  1.00  0.00            
ATOM      3  H2  MET X   1      73.130  79.390  35.170  1.00  0.00            
ATOM      4  H3  MET X   1      72.160  77.960  35.000  1.00  0.00            
ATOM      5  CA  MET X   1      71.420  79.330  36.310  1.00  0.00            
ATOM      6  HA  MET X   1      71.570  80.370  36.610  1.00  0.00            
ATOM      7  CB  MET X   1      69.960  78.940  36.120  1.00  0.00            
ATOM      8  HB1 MET X   1      69.680  78.910  35.060  1.00  0.00            
ATOM      9  HB2 MET X   1      69.820  77.880  36.350  1.00  0.00            
ATOM     10  CG  MET X   1      69.020  79.740  37.020  1.00  0.00            
ATOM     11  HG1 MET X   1      69.240  79.720  38.090  1.00  0.00            
ATOM     12  HG2 MET X   1      69.180  80.770  36.690  1.00  0.00            
ATOM     13  SD  MET X   1      67.260  79.420  36.820  1.00  0.00            
ATOM     14  CE  MET X   1      66.630  81.010  37.390  1.00  0.00            
ATOM     15  HE1 MET X   1      66.540  81.810  36.650  1.00  0.00            
ATOM     16  HE2 MET X   1      65.620  80.810  37.690  1.00  0.00            
ATOM     17  HE3 MET X   1      67.110  81.330  38.320  1.00  0.00            
ATOM     18  C   MET X   1      72.150  78.800  37.540  1.00  0.00            
ATOM     19  O   MET X   1      71.530  78.040  38.280  1.00  0.00            
ATOM     20  N   ASP X   2      73.450  79.040  37.680  1.00  0.00            
ATOM     21  H   ASP X   2      73.860  79.650  36.990  1.00  0.00            
ATOM     22  CA  ASP X   2      74.440  78.490  38.600  1.00  0.00            
ATOM     23  HA  ASP X   2      73.830  77.740  39.130  1.00  0.00            
ATOM     24  CB  ASP X   2      75.520  77.780  37.820  1.00  0.00            
ATOM     25  HB1 ASP X   2      75.130  76.850  37.430  1.00  0.00            
ATOM     26  HB2 ASP X   2      75.880  78.340  36.950  1.00  0.00            
ATOM     27  CG  ASP X   2      76.620  77.240  38.710  1.00  0.00            
ATOM     28  OD1 ASP X   2      76.390  76.520  39.720  1.00  0.00            
ATOM     29  OD2 ASP X   2      77.770  77.420  38.270  1.00  0.00            
ATOM     30  C   ASP X   2      74.970  79.580  39.520  1.00  0.00            
ATOM     31  O   ASP X   2      75.500  80.550  38.970  1.00  0.00            
ATOM     32  N   GLY X   3      74.910  79.440  40.840  1.00  0.00            
ATOM     33  H   GLY X   3      74.390  78.700  41.290  1.00  0.00            
ATOM     34  CA  GLY X   3      75.270  80.420  41.850  1.00  0.00            
ATOM     35  HA1 GLY X   3      75.670  81.310  41.380  1.00  0.00            
ATOM     36  HA2 GLY X   3      74.310  80.560  42.350  1.00  0.00            
ATOM     37  C   GLY X   3      76.210  79.790  42.860  1.00  0.00            
ATOM     38  O   GLY X   3      77.010  78.930  42.470  1.00  0.00            
ATOM     39  N   SER X   4      76.260  80.220  44.130  1.00  0.00            
ATOM     40  H   SER X   4      75.440  80.810  44.180  1.00  0.00            
ATOM     41  CA  SER X   4      76.990  79.820  45.310  1.00  0.00            
ATOM     42  HA  SER X   4      78.030  79.910  44.990  1.00  0.00            
ATOM     43  CB  SER X   4      76.600  80.820  46.390  1.00  0.00            
ATOM     44  HB1 SER X   4      76.890  80.430  47.370  1.00  0.00            
ATOM     45  HB2 SER X   4      77.170  81.730  46.220  1.00  0.00            
ATOM     46  OG  SER X   4      75.230  81.150  46.450  1.00  0.00            
ATOM     47  HG  SER X   4      74.700  80.380  46.600  1.00  0.00            
ATOM     48  C   SER X   4      76.560  78.430  45.770  1.00  0.00            
ATOM     49  O   SER X   4      75.380  78.190  45.980  1.00  0.00            
ATOM     50  N   GLY X   5      77.530  77.530  45.930  1.00  0.00            
ATOM     51  H   GLY X   5      78.480  77.690  45.650  1.00  0.00            
ATOM     52  CA  GLY X   5      77.300  76.150  46.310  1.00  0.00            
ATOM     53  HA1 GLY X   5      76.230  75.950  46.190  1.00  0.00            
ATOM     54  HA2 GLY X   5      77.880  75.720  45.490  1.00  0.00            
ATOM     55  C   GLY X   5      77.870  75.750  47.650  1.00  0.00            
ATOM     56  O   GLY X   5      78.690  76.550  48.090  1.00  0.00            
ATOM     57  N   GLU X   6      77.390  74.670  48.280  1.00  0.00            
ATOM     58  H   GLU X   6      76.750  74.070  47.790  1.00  0.00            
ATOM     59  CA  GLU X   6      77.970  74.270  49.540  1.00  0.00            
ATOM     60  HA  GLU X   6      78.430  75.110  50.060  1.00  0.00            
ATOM     61  CB  GLU X   6      76.740  73.950  50.370  1.00  0.00            
ATOM     62  HB1 GLU X   6      75.890  74.610  50.190  1.00  0.00            
ATOM     63  HB2 GLU X   6      76.340  72.940  50.320  1.00  0.00            
ATOM     64  CG  GLU X   6      76.820  74.330  51.850  1.00  0.00            
ATOM     65  HG1 GLU X   6      75.800  74.180  52.240  1.00  0.00            
ATOM     66  HG2 GLU X   6      77.420  73.650  52.450  1.00  0.00            
ATOM     67  CD  GLU X   6      77.090  75.750  52.300  1.00  0.00            
ATOM     68  OE1 GLU X   6      76.870  76.630  51.450  1.00  0.00            
ATOM     69  OE2 GLU X   6      77.650  75.860  53.410  1.00  0.00            
ATOM     70  C   GLU X   6      78.950  73.100  49.550  1.00  0.00            
ATOM     71  O   GLU X   6      79.310  72.480  50.550  1.00  0.00            
ATOM     72  N   GLN X   7      79.390  72.700  48.350  1.00  0.00            
ATOM     73  H   GLN X   7      79.010  73.150  47.540  1.00  0.00            
ATOM     74  CA  GLN X   7      80.570  71.930  48.040  1.00  0.00            
ATOM     75  HA  GLN X   7      81.190  71.830  48.940  1.00  0.00            
ATOM     76  CB  GLN X   7      80.050  70.520  47.700  1.00  0.00            
ATOM     77  HB1 GLN X   7      79.190  70.150  48.240  1.00  0.00            
ATOM     78  HB2 GLN X   7      79.830  70.510  46.630  1.00  0.00            
ATOM     79  CG  GLN X   7      81.130  69.460  47.770  1.00  0.00            
ATOM     80  HG1 GLN X   7      80.700  68.680  47.140  1.00  0.00            
ATOM     81  HG2 GLN X   7      82.020  69.750  47.200  1.00  0.00            
ATOM     82  CD  GLN X   7      81.490  68.880  49.120  1.00  0.00            
ATOM     83  OE1 GLN X   7      82.290  67.970  49.310  1.00  0.00            
ATOM     84  NE2 GLN X   7      80.900  69.430  50.200  1.00  0.00            
ATOM     85 1HE2 GLN X   7      80.500  70.360  50.130  1.00  0.00            
ATOM     86 2HE2 GLN X   7      81.030  68.960  51.090  1.00  0.00            
ATOM     87  C   GLN X   7      81.260  72.560  46.840  1.00  0.00            
ATOM     88  O   GLN X   7      80.460  72.950  46.010  1.00  0.00            
ATOM     89  N   PRO X   8      82.600  72.560  46.740  1.00  0.00            
ATOM     90  CA  PRO X   8      83.300  73.130  45.610  1.00  0.00            
ATOM     91  HA  PRO X   8      82.770  74.030  45.270  1.00  0.00            
ATOM     92  CB  PRO X   8      84.690  73.380  46.170  1.00  0.00            
ATOM     93  HB1 PRO X   8      85.600  73.270  45.560  1.00  0.00            
ATOM     94  HB2 PRO X   8      84.640  74.390  46.600  1.00  0.00            
ATOM     95  CG  PRO X   8      84.900  72.320  47.250  1.00  0.00            
ATOM     96  HG1 PRO X   8      85.260  71.430  46.750  1.00  0.00            
ATOM     97  HG2 PRO X   8      85.650  72.660  47.970  1.00  0.00            
ATOM     98  CD  PRO X   8      83.490  72.160  47.820  1.00  0.00            
ATOM     99  HD1 PRO X   8      83.300  71.170  48.220  1.00  0.00            
ATOM    100  HD2 PRO X   8      83.310  72.780  48.690  1.00  0.00            
ATOM    101  C   PRO X   8      83.360  72.150  44.450  1.00  0.00            
ATOM    102  O   PRO X   8      83.330  70.950  44.690  1.00  0.00            
ATOM    103  N   ARG X   9      83.420  72.560  43.170  1.00  0.00            
ATOM    104  H   ARG X   9      83.530  73.540  42.970  1.00  0.00            
ATOM    105  CA  ARG X   9      83.610  71.620  42.110  1.00  0.00            
ATOM    106  HA  ARG X   9      83.410  70.570  42.380  1.00  0.00            
ATOM    107  CB  ARG X   9      82.650  71.940  40.960  1.00  0.00            
ATOM    108  HB1 ARG X   9      82.810  72.940  40.550  1.00  0.00            
ATOM    109  HB2 ARG X   9      82.950  71.290  40.140  1.00  0.00            
ATOM    110  CG  ARG X   9      81.150  71.700  41.200  1.00  0.00            
ATOM    111  HG1 ARG X   9      80.890  71.180  40.290  1.00  0.00            
ATOM    112  HG2 ARG X   9      80.940  71.010  42.020  1.00  0.00            
ATOM    113  CD  ARG X   9      80.270  72.930  41.410  1.00  0.00            
ATOM    114  HD1 ARG X   9      79.280  72.530  41.640  1.00  0.00            
ATOM    115  HD2 ARG X   9      80.600  73.440  42.310  1.00  0.00            
ATOM    116  NE  ARG X   9      80.190  73.850  40.270  1.00  0.00            
ATOM    117  HE  ARG X   9      81.010  74.060  39.750  1.00  0.00            
ATOM    118  CZ  ARG X   9      79.210  74.640  39.810  1.00  0.00            
ATOM    119  NH1 ARG X   9      77.970  74.600  40.340  1.00  0.00            
ATOM    120 1HH1 ARG X   9      77.790  74.350  41.300  1.00  0.00            
ATOM    121 2HH1 ARG X   9      77.310  75.320  40.080  1.00  0.00            
ATOM    122  NH2 ARG X   9      79.380  75.450  38.760  1.00  0.00            
ATOM    123 1HH2 ARG X   9      80.260  75.590  38.270  1.00  0.00            
ATOM    124 2HH2 ARG X   9      78.680  76.140  38.520  1.00  0.00            
ATOM    125  C   ARG X   9      85.080  71.650  41.680  1.00  0.00            
ATOM    126  O   ARG X   9      85.910  72.400  42.190  1.00  0.00            
ATOM    127  N   GLY X  10      85.410  70.760  40.740  1.00  0.00            
ATOM    128  H   GLY X  10      84.630  70.190  40.450  1.00  0.00            
ATOM    129  CA  GLY X  10      86.640  70.730  39.980  1.00  0.00            
ATOM    130  HA1 GLY X  10      87.310  71.420  40.490  1.00  0.00            
ATOM    131  HA2 GLY X  10      87.130  69.780  40.150  1.00  0.00            
ATOM    132  C   GLY X  10      86.330  71.010  38.510  1.00  0.00            
ATOM    133  O   GLY X  10      85.240  70.650  38.060  1.00  0.00            
ATOM    134  N   GLY X  11      87.300  71.500  37.730  1.00  0.00            
ATOM    135  H   GLY X  11      88.240  71.560  38.050  1.00  0.00            
ATOM    136  CA  GLY X  11      87.030  71.770  36.330  1.00  0.00            
ATOM    137  HA1 GLY X  11      85.940  71.770  36.180  1.00  0.00            
ATOM    138  HA2 GLY X  11      87.260  72.820  36.140  1.00  0.00            
ATOM    139  C   GLY X  11      87.860  70.960  35.350  1.00  0.00            
ATOM    140  O   GLY X  11      88.940  70.460  35.660  1.00  0.00            
ATOM    141  N   GLY X  12      87.420  70.900  34.080  1.00  0.00            
ATOM    142  H   GLY X  12      86.470  71.070  33.840  1.00  0.00            
ATOM    143  CA  GLY X  12      87.950  70.060  33.010  1.00  0.00            
ATOM    144  HA1 GLY X  12      88.450  70.630  32.230  1.00  0.00            
ATOM    145  HA2 GLY X  12      88.740  69.400  33.390  1.00  0.00            
ATOM    146  C   GLY X  12      86.900  69.160  32.380  1.00  0.00            
ATOM    147  O   GLY X  12      85.780  69.090  32.920  1.00  0.00            
ATOM    148  N   PRO X  13      87.190  68.520  31.250  1.00  0.00            
ATOM    149  CA  PRO X  13      86.190  67.670  30.640  1.00  0.00            
ATOM    150  HA  PRO X  13      85.230  68.160  30.490  1.00  0.00            
ATOM    151  CB  PRO X  13      86.800  67.310  29.290  1.00  0.00            
ATOM    152  HB1 PRO X  13      86.500  66.280  29.090  1.00  0.00            
ATOM    153  HB2 PRO X  13      86.570  67.980  28.460  1.00  0.00            
ATOM    154  CG  PRO X  13      88.310  67.540  29.420  1.00  0.00            
ATOM    155  HG1 PRO X  13      88.960  66.680  29.570  1.00  0.00            
ATOM    156  HG2 PRO X  13      88.650  68.150  28.590  1.00  0.00            
ATOM    157  CD  PRO X  13      88.490  68.490  30.610  1.00  0.00            
ATOM    158  HD1 PRO X  13      89.270  68.100  31.260  1.00  0.00            
ATOM    159  HD2 PRO X  13      88.790  69.420  30.110  1.00  0.00            
ATOM    160  C   PRO X  13      86.000  66.480  31.570  1.00  0.00            
ATOM    161  O   PRO X  13      86.940  65.900  32.120  1.00  0.00            
ATOM    162  N   THR X  14      84.730  66.050  31.710  1.00  0.00            
ATOM    163  H   THR X  14      84.010  66.490  31.170  1.00  0.00            
ATOM    164  CA  THR X  14      84.250  65.010  32.590  1.00  0.00            
ATOM    165  HA  THR X  14      83.180  64.830  32.500  1.00  0.00            
ATOM    166  CB  THR X  14      84.740  63.640  32.120  1.00  0.00            
ATOM    167  HB  THR X  14      84.290  62.960  32.840  1.00  0.00            
ATOM    168  OG1 THR X  14      86.100  63.340  32.320  1.00  0.00            
ATOM    169  HG1 THR X  14      86.580  64.130  32.140  1.00  0.00            
ATOM    170  CG2 THR X  14      84.310  63.320  30.700  1.00  0.00            
ATOM    171 1HG2 THR X  14      83.230  63.150  30.740  1.00  0.00            
ATOM    172 2HG2 THR X  14      84.620  64.110  30.010  1.00  0.00            
ATOM    173 3HG2 THR X  14      84.700  62.370  30.340  1.00  0.00            
ATOM    174  C   THR X  14      84.490  65.380  34.050  1.00  0.00            
ATOM    175  O   THR X  14      84.400  64.490  34.890  1.00  0.00            
ATOM    176  N   SER X  15      84.700  66.660  34.360  1.00  0.00            
ATOM    177  H   SER X  15      84.800  67.390  33.660  1.00  0.00            
ATOM    178  CA  SER X  15      84.990  67.160  35.680  1.00  0.00            
ATOM    179  HA  SER X  15      84.920  66.360  36.420  1.00  0.00            
ATOM    180  CB  SER X  15      86.260  68.010  35.730  1.00  0.00            
ATOM    181  HB1 SER X  15      86.930  67.830  34.890  1.00  0.00            
ATOM    182  HB2 SER X  15      85.910  69.040  35.710  1.00  0.00            
ATOM    183  OG  SER X  15      86.940  67.950  36.960  1.00  0.00            
ATOM    184  HG  SER X  15      87.390  67.110  36.870  1.00  0.00            
ATOM    185  C   SER X  15      83.740  67.890  36.110  1.00  0.00            
ATOM    186  O   SER X  15      83.020  68.500  35.320  1.00  0.00            
ATOM    187  N   SER X  16      83.370  67.860  37.400  1.00  0.00            
ATOM    188  H   SER X  16      83.980  67.390  38.050  1.00  0.00            
ATOM    189  CA  SER X  16      82.090  68.160  38.010  1.00  0.00            
ATOM    190  HA  SER X  16      81.430  67.340  37.740  1.00  0.00            
ATOM    191  CB  SER X  16      82.280  68.010  39.510  1.00  0.00            
ATOM    192  HB1 SER X  16      81.370  68.140  40.090  1.00  0.00            
ATOM    193  HB2 SER X  16      82.460  66.950  39.700  1.00  0.00            
ATOM    194  OG  SER X  16      83.250  68.800  40.160  1.00  0.00            
ATOM    195  HG  SER X  16      84.000  68.330  39.840  1.00  0.00            
ATOM    196  C   SER X  16      81.440  69.470  37.590  1.00  0.00            
ATOM    197  O   SER X  16      80.250  69.450  37.270  1.00  0.00            
ATOM    198  N   GLU X  17      82.190  70.580  37.540  1.00  0.00            
ATOM    199  H   GLU X  17      83.170  70.420  37.680  1.00  0.00            
ATOM    200  CA  GLU X  17      81.860  71.940  37.140  1.00  0.00            
ATOM    201  HA  GLU X  17      81.110  72.300  37.840  1.00  0.00            
ATOM    202  CB  GLU X  17      83.120  72.800  37.090  1.00  0.00            
ATOM    203  HB1 GLU X  17      83.600  72.760  38.050  1.00  0.00            
ATOM    204  HB2 GLU X  17      83.870  72.330  36.450  1.00  0.00            
ATOM    205  CG  GLU X  17      83.100  74.260  36.650  1.00  0.00            
ATOM    206  HG1 GLU X  17      84.090  74.680  36.500  1.00  0.00            
ATOM    207  HG2 GLU X  17      82.610  74.360  35.690  1.00  0.00            
ATOM    208  CD  GLU X  17      82.190  75.090  37.540  1.00  0.00            
ATOM    209  OE1 GLU X  17      82.170  74.850  38.770  1.00  0.00            
ATOM    210  OE2 GLU X  17      81.500  76.060  37.120  1.00  0.00            
ATOM    211  C   GLU X  17      81.220  71.860  35.760  1.00  0.00            
ATOM    212  O   GLU X  17      80.140  72.390  35.540  1.00  0.00            
ATOM    213  N   GLN X  18      81.840  71.180  34.790  1.00  0.00            
ATOM    214  H   GLN X  18      82.630  70.600  35.070  1.00  0.00            
ATOM    215  CA  GLN X  18      81.390  70.980  33.430  1.00  0.00            
ATOM    216  HA  GLN X  18      81.040  71.930  33.010  1.00  0.00            
ATOM    217  CB  GLN X  18      82.560  70.450  32.600  1.00  0.00            
ATOM    218  HB1 GLN X  18      82.950  69.540  33.030  1.00  0.00            
ATOM    219  HB2 GLN X  18      82.030  70.110  31.710  1.00  0.00            
ATOM    220  CG  GLN X  18      83.520  71.470  31.990  1.00  0.00            
ATOM    221  HG1 GLN X  18      84.260  70.970  31.350  1.00  0.00            
ATOM    222  HG2 GLN X  18      82.950  72.180  31.400  1.00  0.00            
ATOM    223  CD  GLN X  18      84.320  72.250  33.030  1.00  0.00            
ATOM    224  OE1 GLN X  18      84.790  71.790  34.060  1.00  0.00            
ATOM    225  NE2 GLN X  18      84.380  73.570  32.860  1.00  0.00            
ATOM    226 1HE2 GLN X  18      84.000  73.980  32.010  1.00  0.00            
ATOM    227 2HE2 GLN X  18      84.890  74.200  33.460  1.00  0.00            
ATOM    228  C   GLN X  18      80.230  70.010  33.260  1.00  0.00            
ATOM    229  O   GLN X  18      79.490  70.180  32.290  1.00  0.00            
ATOM    230  N   ILE X  19      80.020  69.000  34.100  1.00  0.00            
ATOM    231  H   ILE X  19      80.750  68.890  34.790  1.00  0.00            
ATOM    232  CA  ILE X  19      78.870  68.140  34.250  1.00  0.00            
ATOM    233  HA  ILE X  19      78.650  67.890  33.210  1.00  0.00            
ATOM    234  CB  ILE X  19      78.980  66.860  35.090  1.00  0.00            
ATOM    235  HB  ILE X  19      79.100  67.130  36.140  1.00  0.00            
ATOM    236  CG1 ILE X  19      80.250  66.100  34.750  1.00  0.00            
ATOM    237 1HG1 ILE X  19      80.240  65.740  33.730  1.00  0.00            
ATOM    238 2HG1 ILE X  19      81.140  66.720  34.750  1.00  0.00            
ATOM    239  CG2 ILE X  19      77.820  65.870  34.970  1.00  0.00            
ATOM    240 1HG2 ILE X  19      77.870  65.080  35.720  1.00  0.00            
ATOM    241 2HG2 ILE X  19      76.950  66.470  35.190  1.00  0.00            
ATOM    242 3HG2 ILE X  19      77.630  65.510  33.960  1.00  0.00            
ATOM    243  CD  ILE X  19      80.760  65.070  35.760  1.00  0.00            
ATOM    244  HD1 ILE X  19      81.840  64.920  35.750  1.00  0.00            
ATOM    245  HD2 ILE X  19      80.540  65.380  36.790  1.00  0.00            
ATOM    246  HD3 ILE X  19      80.310  64.100  35.550  1.00  0.00            
ATOM    247  C   ILE X  19      77.630  68.930  34.650  1.00  0.00            
ATOM    248  O   ILE X  19      76.550  68.640  34.120  1.00  0.00            
ATOM    249  N   MET X  20      77.710  69.890  35.560  1.00  0.00            
ATOM    250  H   MET X  20      78.540  69.910  36.140  1.00  0.00            
ATOM    251  CA  MET X  20      76.700  70.910  35.800  1.00  0.00            
ATOM    252  HA  MET X  20      75.770  70.380  35.960  1.00  0.00            
ATOM    253  CB  MET X  20      77.150  71.740  37.010  1.00  0.00            
ATOM    254  HB1 MET X  20      77.670  71.200  37.800  1.00  0.00            
ATOM    255  HB2 MET X  20      77.950  72.410  36.690  1.00  0.00            
ATOM    256  CG  MET X  20      76.080  72.690  37.560  1.00  0.00            
ATOM    257  HG1 MET X  20      76.560  73.520  38.080  1.00  0.00            
ATOM    258  HG2 MET X  20      75.510  73.110  36.740  1.00  0.00            
ATOM    259  SD  MET X  20      75.030  71.740  38.670  1.00  0.00            
ATOM    260  CE  MET X  20      73.470  72.260  37.930  1.00  0.00            
ATOM    261  HE1 MET X  20      73.270  73.330  37.890  1.00  0.00            
ATOM    262  HE2 MET X  20      73.340  71.730  36.970  1.00  0.00            
ATOM    263  HE3 MET X  20      72.610  71.860  38.460  1.00  0.00            
ATOM    264  C   MET X  20      76.440  71.860  34.620  1.00  0.00            
ATOM    265  O   MET X  20      75.280  72.150  34.340  1.00  0.00            
ATOM    266  N   LYS X  21      77.490  72.390  34.000  1.00  0.00            
ATOM    267  H   LYS X  21      78.360  72.170  34.440  1.00  0.00            
ATOM    268  CA  LYS X  21      77.350  73.220  32.820  1.00  0.00            
ATOM    269  HA  LYS X  21      76.680  74.050  33.080  1.00  0.00            
ATOM    270  CB  LYS X  21      78.680  73.860  32.450  1.00  0.00            
ATOM    271  HB1 LYS X  21      79.390  73.050  32.250  1.00  0.00            
ATOM    272  HB2 LYS X  21      78.550  74.360  31.500  1.00  0.00            
ATOM    273  CG  LYS X  21      79.240  74.740  33.590  1.00  0.00            
ATOM    274  HG1 LYS X  21      78.660  75.650  33.440  1.00  0.00            
ATOM    275  HG2 LYS X  21      79.100  74.410  34.620  1.00  0.00            
ATOM    276  CD  LYS X  21      80.700  75.110  33.320  1.00  0.00            
ATOM    277  HD1 LYS X  21      81.390  74.420  33.830  1.00  0.00            
ATOM    278  HD2 LYS X  21      80.850  74.880  32.270  1.00  0.00            
ATOM    279  CE  LYS X  21      81.100  76.580  33.450  1.00  0.00            
ATOM    280  HE1 LYS X  21      82.180  76.690  33.370  1.00  0.00            
ATOM    281  HE2 LYS X  21      80.840  77.160  32.560  1.00  0.00            
ATOM    282  NZ  LYS X  21      80.700  77.050  34.780  1.00  0.00            
ATOM    283  HZ1 LYS X  21      79.700  77.110  34.820  1.00  0.00            
ATOM    284  HZ2 LYS X  21      81.120  76.540  35.540  1.00  0.00            
ATOM    285  HZ3 LYS X  21      80.970  78.020  34.870  1.00  0.00            
ATOM    286  C   LYS X  21      76.700  72.530  31.630  1.00  0.00            
ATOM    287  O   LYS X  21      76.250  73.100  30.650  1.00  0.00            
ATOM    288  N   THR X  22      76.610  71.190  31.650  1.00  0.00            
ATOM    289  H   THR X  22      76.950  70.700  32.450  1.00  0.00            
ATOM    290  CA  THR X  22      76.110  70.330  30.610  1.00  0.00            
ATOM    291  HA  THR X  22      75.670  71.010  29.860  1.00  0.00            
ATOM    292  CB  THR X  22      77.250  69.690  29.830  1.00  0.00            
ATOM    293  HB  THR X  22      76.820  69.000  29.100  1.00  0.00            
ATOM    294  OG1 THR X  22      77.950  68.850  30.710  1.00  0.00            
ATOM    295  HG1 THR X  22      78.380  69.400  31.330  1.00  0.00            
ATOM    296  CG2 THR X  22      78.310  70.630  29.230  1.00  0.00            
ATOM    297 1HG2 THR X  22      79.020  71.040  29.950  1.00  0.00            
ATOM    298 2HG2 THR X  22      78.940  70.050  28.560  1.00  0.00            
ATOM    299 3HG2 THR X  22      77.950  71.570  28.810  1.00  0.00            
ATOM    300  C   THR X  22      74.990  69.430  31.110  1.00  0.00            
ATOM    301  O   THR X  22      74.850  68.300  30.650  1.00  0.00            
ATOM    302  N   GLY X  23      74.180  69.980  32.020  1.00  0.00            
ATOM    303  H   GLY X  23      74.500  70.910  32.330  1.00  0.00            
ATOM    304  CA  GLY X  23      73.040  69.410  32.700  1.00  0.00            
ATOM    305  HA1 GLY X  23      72.890  68.360  32.400  1.00  0.00            
ATOM    306  HA2 GLY X  23      73.310  69.290  33.760  1.00  0.00            
ATOM    307  C   GLY X  23      71.740  70.170  32.510  1.00  0.00            
ATOM    308  O   GLY X  23      70.690  69.540  32.590  1.00  0.00            
ATOM    309  N   ALA X  24      71.760  71.470  32.190  1.00  0.00            
ATOM    310  H   ALA X  24      72.570  72.020  31.920  1.00  0.00            
ATOM    311  CA  ALA X  24      70.520  72.090  31.780  1.00  0.00            
ATOM    312  HA  ALA X  24      69.660  71.760  32.340  1.00  0.00            
ATOM    313  CB  ALA X  24      70.650  73.560  32.170  1.00  0.00            
ATOM    314  HB1 ALA X  24      69.720  74.110  32.210  1.00  0.00            
ATOM    315  HB2 ALA X  24      70.840  73.590  33.250  1.00  0.00            
ATOM    316  HB3 ALA X  24      71.480  74.030  31.630  1.00  0.00            
ATOM    317  C   ALA X  24      70.280  72.000  30.280  1.00  0.00            
ATOM    318  O   ALA X  24      69.130  71.980  29.860  1.00  0.00            
ATOM    319  N   LEU X  25      71.340  71.800  29.480  1.00  0.00            
ATOM    320  H   LEU X  25      72.250  71.960  29.870  1.00  0.00            
ATOM    321  CA  LEU X  25      71.350  71.370  28.100  1.00  0.00            
ATOM    322  HA  LEU X  25      70.980  72.220  27.520  1.00  0.00            
ATOM    323  CB  LEU X  25      72.810  71.070  27.720  1.00  0.00            
ATOM    324  HB1 LEU X  25      73.540  71.850  27.920  1.00  0.00            
ATOM    325  HB2 LEU X  25      73.120  70.190  28.300  1.00  0.00            
ATOM    326  CG  LEU X  25      73.040  70.650  26.280  1.00  0.00            
ATOM    327  HG  LEU X  25      72.430  69.760  26.060  1.00  0.00            
ATOM    328  CD1 LEU X  25      72.570  71.770  25.370  1.00  0.00            
ATOM    329 1HD1 LEU X  25      71.480  71.660  25.300  1.00  0.00            
ATOM    330 2HD1 LEU X  25      72.770  72.690  25.910  1.00  0.00            
ATOM    331 3HD1 LEU X  25      72.980  71.610  24.370  1.00  0.00            
ATOM    332  CD2 LEU X  25      74.470  70.210  25.960  1.00  0.00            
ATOM    333 1HD2 LEU X  25      74.610  70.250  24.870  1.00  0.00            
ATOM    334 2HD2 LEU X  25      75.310  70.830  26.310  1.00  0.00            
ATOM    335 3HD2 LEU X  25      74.740  69.190  26.190  1.00  0.00            
ATOM    336  C   LEU X  25      70.480  70.160  27.820  1.00  0.00            
ATOM    337  O   LEU X  25      69.770  70.150  26.810  1.00  0.00            
ATOM    338  N   LEU X  26      70.460  69.200  28.740  1.00  0.00            
ATOM    339  H   LEU X  26      71.150  69.270  29.480  1.00  0.00            
ATOM    340  CA  LEU X  26      69.670  67.980  28.760  1.00  0.00            
ATOM    341  HA  LEU X  26      69.630  67.530  27.760  1.00  0.00            
ATOM    342  CB  LEU X  26      70.340  67.010  29.730  1.00  0.00            
ATOM    343  HB1 LEU X  26      70.250  67.450  30.720  1.00  0.00            
ATOM    344  HB2 LEU X  26      69.750  66.080  29.740  1.00  0.00            
ATOM    345  CG  LEU X  26      71.800  66.690  29.470  1.00  0.00            
ATOM    346  HG  LEU X  26      72.270  67.670  29.390  1.00  0.00            
ATOM    347  CD1 LEU X  26      72.390  66.070  30.730  1.00  0.00            
ATOM    348 1HD1 LEU X  26      72.230  66.680  31.620  1.00  0.00            
ATOM    349 2HD1 LEU X  26      71.860  65.150  31.010  1.00  0.00            
ATOM    350 3HD1 LEU X  26      73.440  65.750  30.690  1.00  0.00            
ATOM    351  CD2 LEU X  26      72.160  65.870  28.230  1.00  0.00            
ATOM    352 1HD2 LEU X  26      73.250  65.760  28.160  1.00  0.00            
ATOM    353 2HD2 LEU X  26      71.670  64.910  28.050  1.00  0.00            
ATOM    354 3HD2 LEU X  26      71.760  66.460  27.400  1.00  0.00            
ATOM    355  C   LEU X  26      68.200  68.210  29.090  1.00  0.00            
ATOM    356  O   LEU X  26      67.320  67.470  28.670  1.00  0.00            
ATOM    357  N   LEU X  27      67.860  69.300  29.790  1.00  0.00            
ATOM    358  H   LEU X  27      68.640  69.880  30.030  1.00  0.00            
ATOM    359  CA  LEU X  27      66.500  69.760  30.030  1.00  0.00            
ATOM    360  HA  LEU X  27      65.850  68.880  30.120  1.00  0.00            
ATOM    361  CB  LEU X  27      66.450  70.610  31.300  1.00  0.00            
ATOM    362  HB1 LEU X  27      67.040  71.520  31.190  1.00  0.00            
ATOM    363  HB2 LEU X  27      65.440  71.030  31.260  1.00  0.00            
ATOM    364  CG  LEU X  27      66.860  69.990  32.640  1.00  0.00            
ATOM    365  HG  LEU X  27      67.960  70.020  32.570  1.00  0.00            
ATOM    366  CD1 LEU X  27      66.510  70.920  33.800  1.00  0.00            
ATOM    367 1HD1 LEU X  27      65.440  71.150  33.840  1.00  0.00            
ATOM    368 2HD1 LEU X  27      66.740  70.510  34.780  1.00  0.00            
ATOM    369 3HD1 LEU X  27      67.050  71.870  33.720  1.00  0.00            
ATOM    370  CD2 LEU X  27      66.280  68.580  32.820  1.00  0.00            
ATOM    371 1HD2 LEU X  27      65.190  68.590  32.880  1.00  0.00            
ATOM    372 2HD2 LEU X  27      66.600  68.010  31.960  1.00  0.00            
ATOM    373 3HD2 LEU X  27      66.610  68.120  33.760  1.00  0.00            
ATOM    374  C   LEU X  27      65.920  70.510  28.850  1.00  0.00            
ATOM    375  O   LEU X  27      64.720  70.380  28.560  1.00  0.00            
ATOM    376  N   GLN X  28      66.770  71.280  28.170  1.00  0.00            
ATOM    377  H   GLN X  28      67.740  71.280  28.420  1.00  0.00            
ATOM    378  CA  GLN X  28      66.540  72.100  26.990  1.00  0.00            
ATOM    379  HA  GLN X  28      65.520  72.480  26.960  1.00  0.00            
ATOM    380  CB  GLN X  28      67.590  73.200  26.890  1.00  0.00            
ATOM    381  HB1 GLN X  28      68.620  72.870  26.860  1.00  0.00            
ATOM    382  HB2 GLN X  28      67.450  73.740  25.940  1.00  0.00            
ATOM    383  CG  GLN X  28      67.410  74.150  28.060  1.00  0.00            
ATOM    384  HG1 GLN X  28      66.470  74.710  28.000  1.00  0.00            
ATOM    385  HG2 GLN X  28      67.300  73.620  29.010  1.00  0.00            
ATOM    386  CD  GLN X  28      68.560  75.140  28.170  1.00  0.00            
ATOM    387  OE1 GLN X  28      68.680  75.720  29.250  1.00  0.00            
ATOM    388  NE2 GLN X  28      69.450  75.400  27.190  1.00  0.00            
ATOM    389 1HE2 GLN X  28      69.230  74.860  26.350  1.00  0.00            
ATOM    390 2HE2 GLN X  28      70.190  76.070  27.250  1.00  0.00            
ATOM    391  C   GLN X  28      66.530  71.210  25.760  1.00  0.00            
ATOM    392  O   GLN X  28      67.050  71.550  24.690  1.00  0.00            
ATOM    393  N   GLY X  29      65.990  70.010  25.910  1.00  0.00            
ATOM    394  H   GLY X  29      65.580  69.810  26.820  1.00  0.00            
ATOM    395  CA  GLY X  29      65.980  68.940  24.930  1.00  0.00            
ATOM    396  HA1 GLY X  29      66.710  69.080  24.160  1.00  0.00            
ATOM    397  HA2 GLY X  29      66.390  68.040  25.420  1.00  0.00            
ATOM    398  C   GLY X  29      64.630  68.700  24.240  1.00  0.00            
ATOM    399  O   GLY X  29      64.450  69.160  23.120  1.00  0.00            
ATOM    400  N   PHE X  30      63.830  67.870  24.890  1.00  0.00            
ATOM    401  H   PHE X  30      64.130  67.670  25.830  1.00  0.00            
ATOM    402  CA  PHE X  30      62.470  67.510  24.520  1.00  0.00            
ATOM    403  HA  PHE X  30      62.550  67.090  23.520  1.00  0.00            
ATOM    404  CB  PHE X  30      61.960  66.550  25.610  1.00  0.00            
ATOM    405  HB1 PHE X  30      62.600  65.680  25.760  1.00  0.00            
ATOM    406  HB2 PHE X  30      61.980  67.070  26.560  1.00  0.00            
ATOM    407  CG  PHE X  30      60.530  66.120  25.490  1.00  0.00            
ATOM    408  CD1 PHE X  30      60.020  65.390  24.410  1.00  0.00            
ATOM    409  HD1 PHE X  30      60.630  64.960  23.630  1.00  0.00            
ATOM    410  CD2 PHE X  30      59.590  66.500  26.460  1.00  0.00            
ATOM    411  HD2 PHE X  30      59.800  67.020  27.390  1.00  0.00            
ATOM    412  CE1 PHE X  30      58.680  65.000  24.310  1.00  0.00            
ATOM    413  HE1 PHE X  30      58.300  64.460  23.450  1.00  0.00            
ATOM    414  CE2 PHE X  30      58.220  66.220  26.310  1.00  0.00            
ATOM    415  HE2 PHE X  30      57.540  66.460  27.120  1.00  0.00            
ATOM    416  CZ  PHE X  30      57.750  65.430  25.260  1.00  0.00            
ATOM    417  HZ  PHE X  30      56.710  65.130  25.360  1.00  0.00            
ATOM    418  C   PHE X  30      61.610  68.720  24.220  1.00  0.00            
ATOM    419  O   PHE X  30      60.890  68.800  23.210  1.00  0.00            
ATOM    420  N   ILE X  31      61.570  69.800  25.010  1.00  0.00            
ATOM    421  H   ILE X  31      62.050  69.760  25.900  1.00  0.00            
ATOM    422  CA  ILE X  31      60.910  71.060  24.750  1.00  0.00            
ATOM    423  HA  ILE X  31      59.840  70.810  24.720  1.00  0.00            
ATOM    424  CB  ILE X  31      61.180  72.060  25.870  1.00  0.00            
ATOM    425  HB  ILE X  31      60.740  72.980  25.510  1.00  0.00            
ATOM    426  CG1 ILE X  31      62.640  72.400  26.190  1.00  0.00            
ATOM    427 1HG1 ILE X  31      63.100  71.590  26.760  1.00  0.00            
ATOM    428 2HG1 ILE X  31      63.220  72.490  25.260  1.00  0.00            
ATOM    429  CG2 ILE X  31      60.380  71.780  27.150  1.00  0.00            
ATOM    430 1HG2 ILE X  31      60.750  70.870  27.600  1.00  0.00            
ATOM    431 2HG2 ILE X  31      60.620  72.540  27.870  1.00  0.00            
ATOM    432 3HG2 ILE X  31      59.300  71.840  26.940  1.00  0.00            
ATOM    433  CD  ILE X  31      62.870  73.820  26.700  1.00  0.00            
ATOM    434  HD1 ILE X  31      63.920  74.100  26.560  1.00  0.00            
ATOM    435  HD2 ILE X  31      62.370  74.510  26.020  1.00  0.00            
ATOM    436  HD3 ILE X  31      62.540  74.120  27.690  1.00  0.00            
ATOM    437  C   ILE X  31      61.300  71.690  23.420  1.00  0.00            
ATOM    438  O   ILE X  31      60.480  72.380  22.840  1.00  0.00            
ATOM    439  N   GLN X  32      62.500  71.510  22.860  1.00  0.00            
ATOM    440  H   GLN X  32      63.260  71.100  23.380  1.00  0.00            
ATOM    441  CA  GLN X  32      62.850  72.050  21.560  1.00  0.00            
ATOM    442  HA  GLN X  32      62.320  73.000  21.460  1.00  0.00            
ATOM    443  CB  GLN X  32      64.360  72.280  21.470  1.00  0.00            
ATOM    444  HB1 GLN X  32      64.800  71.360  21.070  1.00  0.00            
ATOM    445  HB2 GLN X  32      64.470  73.010  20.670  1.00  0.00            
ATOM    446  CG  GLN X  32      65.040  72.680  22.790  1.00  0.00            
ATOM    447  HG1 GLN X  32      64.760  72.120  23.680  1.00  0.00            
ATOM    448  HG2 GLN X  32      66.090  72.660  22.530  1.00  0.00            
ATOM    449  CD  GLN X  32      64.940  74.140  23.220  1.00  0.00            
ATOM    450  OE1 GLN X  32      65.440  74.490  24.270  1.00  0.00            
ATOM    451  NE2 GLN X  32      64.400  75.070  22.410  1.00  0.00            
ATOM    452 1HE2 GLN X  32      64.130  74.820  21.480  1.00  0.00            
ATOM    453 2HE2 GLN X  32      64.450  76.030  22.730  1.00  0.00            
ATOM    454  C   GLN X  32      62.290  71.220  20.420  1.00  0.00            
ATOM    455  O   GLN X  32      62.370  71.730  19.310  1.00  0.00            
ATOM    456  N   ASP X  33      61.710  70.050  20.670  1.00  0.00            
ATOM    457  H   ASP X  33      61.600  69.700  21.620  1.00  0.00            
ATOM    458  CA  ASP X  33      61.070  69.240  19.650  1.00  0.00            
ATOM    459  HA  ASP X  33      61.600  69.160  18.690  1.00  0.00            
ATOM    460  CB  ASP X  33      61.020  67.830  20.220  1.00  0.00            
ATOM    461  HB1 ASP X  33      61.960  67.470  20.640  1.00  0.00            
ATOM    462  HB2 ASP X  33      60.270  67.840  21.010  1.00  0.00            
ATOM    463  CG  ASP X  33      60.490  66.800  19.230  1.00  0.00            
ATOM    464  OD1 ASP X  33      59.400  66.220  19.400  1.00  0.00            
ATOM    465  OD2 ASP X  33      61.220  66.470  18.270  1.00  0.00            
ATOM    466  C   ASP X  33      59.670  69.740  19.330  1.00  0.00            
ATOM    467  O   ASP X  33      59.190  69.590  18.210  1.00  0.00            
ATOM    468  N   ARG X  34      58.950  70.090  20.410  1.00  0.00            
ATOM    469  H   ARG X  34      59.430  70.150  21.300  1.00  0.00            
ATOM    470  CA  ARG X  34      57.580  70.530  20.510  1.00  0.00            
ATOM    471  HA  ARG X  34      56.910  69.930  19.880  1.00  0.00            
ATOM    472  CB  ARG X  34      57.230  70.360  21.980  1.00  0.00            
ATOM    473  HB1 ARG X  34      58.100  70.500  22.620  1.00  0.00            
ATOM    474  HB2 ARG X  34      56.440  71.060  22.210  1.00  0.00            
ATOM    475  CG  ARG X  34      56.560  69.010  22.240  1.00  0.00            
ATOM    476  HG1 ARG X  34      56.190  69.010  23.270  1.00  0.00            
ATOM    477  HG2 ARG X  34      55.640  68.970  21.660  1.00  0.00            
ATOM    478  CD  ARG X  34      57.400  67.790  21.900  1.00  0.00            
ATOM    479  HD1 ARG X  34      57.400  67.720  20.810  1.00  0.00            
ATOM    480  HD2 ARG X  34      58.340  67.630  22.430  1.00  0.00            
ATOM    481  NE  ARG X  34      56.600  66.620  22.310  1.00  0.00            
ATOM    482  HE  ARG X  34      55.880  66.890  22.960  1.00  0.00            
ATOM    483  CZ  ARG X  34      56.770  65.360  21.900  1.00  0.00            
ATOM    484  NH1 ARG X  34      57.650  64.950  20.980  1.00  0.00            
ATOM    485 1HH1 ARG X  34      58.240  65.550  20.410  1.00  0.00            
ATOM    486 2HH1 ARG X  34      57.570  64.020  20.580  1.00  0.00            
ATOM    487  NH2 ARG X  34      55.900  64.510  22.450  1.00  0.00            
ATOM    488 1HH2 ARG X  34      55.310  64.640  23.240  1.00  0.00            
ATOM    489 2HH2 ARG X  34      55.680  63.630  21.990  1.00  0.00            
ATOM    490  C   ARG X  34      57.510  71.970  19.990  1.00  0.00            
ATOM    491  O   ARG X  34      56.570  72.360  19.320  1.00  0.00            
ATOM    492  N   ALA X  35      58.550  72.760  20.310  1.00  0.00            
ATOM    493  H   ALA X  35      59.210  72.360  20.960  1.00  0.00            
ATOM    494  CA  ALA X  35      58.760  74.080  19.780  1.00  0.00            
ATOM    495  HA  ALA X  35      57.910  74.760  19.710  1.00  0.00            
ATOM    496  CB  ALA X  35      59.870  74.780  20.570  1.00  0.00            
ATOM    497  HB1 ALA X  35      59.810  75.790  20.190  1.00  0.00            
ATOM    498  HB2 ALA X  35      59.720  74.910  21.650  1.00  0.00            
ATOM    499  HB3 ALA X  35      60.900  74.560  20.280  1.00  0.00            
ATOM    500  C   ALA X  35      59.350  74.010  18.370  1.00  0.00            
ATOM    501  O   ALA X  35      58.910  74.680  17.430  1.00  0.00            
ATOM    502  N   GLY X  36      60.340  73.140  18.140  1.00  0.00            
ATOM    503  H   GLY X  36      60.680  72.600  18.920  1.00  0.00            
ATOM    504  CA  GLY X  36      60.910  72.790  16.860  1.00  0.00            
ATOM    505  HA1 GLY X  36      61.040  71.720  16.810  1.00  0.00            
ATOM    506  HA2 GLY X  36      60.250  73.020  16.020  1.00  0.00            
ATOM    507  C   GLY X  36      62.270  73.420  16.570  1.00  0.00            
ATOM    508  O   GLY X  36      62.950  72.920  15.680  1.00  0.00            
ATOM    509  N   ARG X  37      62.800  74.310  17.420  1.00  0.00            
ATOM    510  H   ARG X  37      62.240  74.630  18.210  1.00  0.00            
ATOM    511  CA  ARG X  37      64.110  74.900  17.300  1.00  0.00            
ATOM    512  HA  ARG X  37      64.830  74.230  16.800  1.00  0.00            
ATOM    513  CB  ARG X  37      64.100  76.100  16.360  1.00  0.00            
ATOM    514  HB1 ARG X  37      65.130  76.240  16.030  1.00  0.00            
ATOM    515  HB2 ARG X  37      63.640  75.890  15.390  1.00  0.00            
ATOM    516  CG  ARG X  37      63.600  77.490  16.770  1.00  0.00            
ATOM    517  HG1 ARG X  37      62.550  77.260  17.010  1.00  0.00            
ATOM    518  HG2 ARG X  37      64.070  77.830  17.690  1.00  0.00            
ATOM    519  CD  ARG X  37      63.540  78.600  15.720  1.00  0.00            
ATOM    520  HD1 ARG X  37      64.260  78.480  14.910  1.00  0.00            
ATOM    521  HD2 ARG X  37      62.600  78.580  15.190  1.00  0.00            
ATOM    522  NE  ARG X  37      63.860  79.910  16.280  1.00  0.00            
ATOM    523  HE  ARG X  37      64.350  79.850  17.180  1.00  0.00            
ATOM    524  CZ  ARG X  37      63.540  81.070  15.690  1.00  0.00            
ATOM    525  NH1 ARG X  37      63.060  81.190  14.450  1.00  0.00            
ATOM    526 1HH1 ARG X  37      62.920  80.410  13.810  1.00  0.00            
ATOM    527 2HH1 ARG X  37      62.700  82.020  13.990  1.00  0.00            
ATOM    528  NH2 ARG X  37      63.760  82.250  16.260  1.00  0.00            
ATOM    529 1HH2 ARG X  37      64.090  82.460  17.180  1.00  0.00            
ATOM    530 2HH2 ARG X  37      63.440  83.120  15.830  1.00  0.00            
ATOM    531  C   ARG X  37      64.730  75.310  18.630  1.00  0.00            
ATOM    532  O   ARG X  37      64.060  75.170  19.650  1.00  0.00            
ATOM    533  N   MET X  38      66.050  75.510  18.700  1.00  0.00            
ATOM    534  H   MET X  38      66.470  75.650  17.800  1.00  0.00            
ATOM    535  CA  MET X  38      66.900  75.260  19.850  1.00  0.00            
ATOM    536  HA  MET X  38      66.440  74.520  20.500  1.00  0.00            
ATOM    537  CB  MET X  38      68.260  74.790  19.340  1.00  0.00            
ATOM    538  HB1 MET X  38      68.210  74.130  18.480  1.00  0.00            
ATOM    539  HB2 MET X  38      68.920  75.590  18.990  1.00  0.00            
ATOM    540  CG  MET X  38      69.070  74.050  20.400  1.00  0.00            
ATOM    541  HG1 MET X  38      69.170  74.750  21.230  1.00  0.00            
ATOM    542  HG2 MET X  38      68.520  73.190  20.750  1.00  0.00            
ATOM    543  SD  MET X  38      70.720  73.510  19.910  1.00  0.00            
ATOM    544  CE  MET X  38      71.410  73.060  21.540  1.00  0.00            
ATOM    545  HE1 MET X  38      70.710  72.470  22.130  1.00  0.00            
ATOM    546  HE2 MET X  38      72.360  72.540  21.540  1.00  0.00            
ATOM    547  HE3 MET X  38      71.510  74.000  22.060  1.00  0.00            
ATOM    548  C   MET X  38      67.050  76.560  20.620  1.00  0.00            
ATOM    549  O   MET X  38      67.400  76.690  21.790  1.00  0.00            
ATOM    550  N   GLY X  39      66.780  77.630  19.890  1.00  0.00            
ATOM    551  H   GLY X  39      66.590  77.430  18.930  1.00  0.00            
ATOM    552  CA  GLY X  39      66.720  79.000  20.400  1.00  0.00            
ATOM    553  HA1 GLY X  39      67.110  79.210  21.400  1.00  0.00            
ATOM    554  HA2 GLY X  39      67.550  79.460  19.860  1.00  0.00            
ATOM    555  C   GLY X  39      65.490  79.750  19.910  1.00  0.00            
ATOM    556  O   GLY X  39      65.170  79.630  18.720  1.00  0.00            
ATOM    557  N   GLY X  40      64.830  80.480  20.800  1.00  0.00            
ATOM    558  H   GLY X  40      65.280  80.560  21.700  1.00  0.00            
ATOM    559  CA  GLY X  40      63.710  81.400  20.620  1.00  0.00            
ATOM    560  HA1 GLY X  40      63.980  82.360  21.060  1.00  0.00            
ATOM    561  HA2 GLY X  40      63.360  81.540  19.610  1.00  0.00            
ATOM    562  C   GLY X  40      62.480  80.890  21.370  1.00  0.00            
ATOM    563  O   GLY X  40      62.610  80.160  22.360  1.00  0.00            
ATOM    564  N   GLU X  41      61.280  81.290  20.950  1.00  0.00            
ATOM    565  H   GLU X  41      61.260  82.080  20.330  1.00  0.00            
ATOM    566  CA  GLU X  41      59.990  80.750  21.360  1.00  0.00            
ATOM    567  HA  GLU X  41      59.380  81.070  20.510  1.00  0.00            
ATOM    568  CB  GLU X  41      59.990  79.220  21.480  1.00  0.00            
ATOM    569  HB1 GLU X  41      60.650  78.830  20.690  1.00  0.00            
ATOM    570  HB2 GLU X  41      60.470  78.910  22.410  1.00  0.00            
ATOM    571  CG  GLU X  41      58.650  78.550  21.240  1.00  0.00            
ATOM    572  HG1 GLU X  41      58.760  77.470  21.130  1.00  0.00            
ATOM    573  HG2 GLU X  41      57.960  78.880  22.010  1.00  0.00            
ATOM    574  CD  GLU X  41      57.970  78.820  19.900  1.00  0.00            
ATOM    575  OE1 GLU X  41      58.340  78.360  18.790  1.00  0.00            
ATOM    576  OE2 GLU X  41      56.930  79.490  20.000  1.00  0.00            
ATOM    577  C   GLU X  41      59.420  81.470  22.560  1.00  0.00            
ATOM    578  O   GLU X  41      58.280  81.930  22.490  1.00  0.00            
ATOM    579  N   ALA X  42      60.240  81.720  23.580  1.00  0.00            
ATOM    580  H   ALA X  42      61.180  81.390  23.440  1.00  0.00            
ATOM    581  CA  ALA X  42      60.010  82.490  24.790  1.00  0.00            
ATOM    582  HA  ALA X  42      59.270  83.240  24.520  1.00  0.00            
ATOM    583  CB  ALA X  42      59.460  81.520  25.830  1.00  0.00            
ATOM    584  HB1 ALA X  42      59.940  80.540  25.750  1.00  0.00            
ATOM    585  HB2 ALA X  42      59.520  81.900  26.850  1.00  0.00            
ATOM    586  HB3 ALA X  42      58.380  81.540  25.680  1.00  0.00            
ATOM    587  C   ALA X  42      61.330  83.180  25.120  1.00  0.00            
ATOM    588  O   ALA X  42      62.380  82.610  24.890  1.00  0.00            
ATOM    589  N   PRO X  43      61.260  84.470  25.490  1.00  0.00            
ATOM    590  CA  PRO X  43      62.460  85.210  25.860  1.00  0.00            
ATOM    591  HA  PRO X  43      62.990  85.290  24.910  1.00  0.00            
ATOM    592  CB  PRO X  43      61.940  86.540  26.390  1.00  0.00            
ATOM    593  HB1 PRO X  43      61.920  86.450  27.480  1.00  0.00            
ATOM    594  HB2 PRO X  43      62.620  87.370  26.220  1.00  0.00            
ATOM    595  CG  PRO X  43      60.590  86.760  25.710  1.00  0.00            
ATOM    596  HG1 PRO X  43      59.860  87.330  26.270  1.00  0.00            
ATOM    597  HG2 PRO X  43      60.760  87.340  24.790  1.00  0.00            
ATOM    598  CD  PRO X  43      60.120  85.350  25.350  1.00  0.00            
ATOM    599  HD1 PRO X  43      59.390  84.970  26.080  1.00  0.00            
ATOM    600  HD2 PRO X  43      59.630  85.290  24.390  1.00  0.00            
ATOM    601  C   PRO X  43      63.510  84.610  26.770  1.00  0.00            
ATOM    602  O   PRO X  43      64.690  84.930  26.650  1.00  0.00            
ATOM    603  N   GLU X  44      63.110  83.800  27.750  1.00  0.00            
ATOM    604  H   GLU X  44      62.120  83.610  27.920  1.00  0.00            
ATOM    605  CA  GLU X  44      64.010  83.160  28.700  1.00  0.00            
ATOM    606  HA  GLU X  44      64.670  83.950  29.050  1.00  0.00            
ATOM    607  CB  GLU X  44      63.150  82.540  29.800  1.00  0.00            
ATOM    608  HB1 GLU X  44      62.230  83.100  29.930  1.00  0.00            
ATOM    609  HB2 GLU X  44      62.780  81.560  29.520  1.00  0.00            
ATOM    610  CG  GLU X  44      63.940  82.400  31.100  1.00  0.00            
ATOM    611  HG1 GLU X  44      63.520  81.550  31.650  1.00  0.00            
ATOM    612  HG2 GLU X  44      64.950  82.000  30.980  1.00  0.00            
ATOM    613  CD  GLU X  44      64.030  83.610  32.020  1.00  0.00            
ATOM    614  OE1 GLU X  44      63.410  84.650  31.690  1.00  0.00            
ATOM    615  OE2 GLU X  44      64.530  83.540  33.160  1.00  0.00            
ATOM    616  C   GLU X  44      64.880  82.100  28.060  1.00  0.00            
ATOM    617  O   GLU X  44      65.850  81.670  28.640  1.00  0.00            
ATOM    618  N   LEU X  45      64.450  81.610  26.880  1.00  0.00            
ATOM    619  H   LEU X  45      63.670  82.120  26.450  1.00  0.00            
ATOM    620  CA  LEU X  45      65.310  80.720  26.140  1.00  0.00            
ATOM    621  HA  LEU X  45      66.210  80.590  26.720  1.00  0.00            
ATOM    622  CB  LEU X  45      64.670  79.340  26.000  1.00  0.00            
ATOM    623  HB1 LEU X  45      63.830  79.420  25.310  1.00  0.00            
ATOM    624  HB2 LEU X  45      65.430  78.750  25.470  1.00  0.00            
ATOM    625  CG  LEU X  45      64.300  78.570  27.260  1.00  0.00            
ATOM    626  HG  LEU X  45      63.820  79.210  27.990  1.00  0.00            
ATOM    627  CD1 LEU X  45      63.420  77.380  26.900  1.00  0.00            
ATOM    628 1HD1 LEU X  45      63.330  76.670  27.730  1.00  0.00            
ATOM    629 2HD1 LEU X  45      62.420  77.620  26.500  1.00  0.00            
ATOM    630 3HD1 LEU X  45      63.870  76.810  26.090  1.00  0.00            
ATOM    631  CD2 LEU X  45      65.590  78.100  27.950  1.00  0.00            
ATOM    632 1HD2 LEU X  45      66.090  77.230  27.540  1.00  0.00            
ATOM    633 2HD2 LEU X  45      66.380  78.810  28.170  1.00  0.00            
ATOM    634 3HD2 LEU X  45      65.330  77.820  28.980  1.00  0.00            
ATOM    635  C   LEU X  45      65.590  81.270  24.750  1.00  0.00            
ATOM    636  O   LEU X  45      65.520  80.540  23.760  1.00  0.00            
ATOM    637  N   ALA X  46      65.880  82.570  24.620  1.00  0.00            
ATOM    638  H   ALA X  46      65.840  83.160  25.440  1.00  0.00            
ATOM    639  CA  ALA X  46      65.860  83.250  23.350  1.00  0.00            
ATOM    640  HA  ALA X  46      64.910  83.060  22.870  1.00  0.00            
ATOM    641  CB  ALA X  46      65.990  84.740  23.670  1.00  0.00            
ATOM    642  HB1 ALA X  46      65.120  85.130  24.220  1.00  0.00            
ATOM    643  HB2 ALA X  46      66.840  84.980  24.290  1.00  0.00            
ATOM    644  HB3 ALA X  46      66.030  85.450  22.850  1.00  0.00            
ATOM    645  C   ALA X  46      66.910  82.800  22.330  1.00  0.00            
ATOM    646  O   ALA X  46      66.650  82.980  21.140  1.00  0.00            
ATOM    647  N   LEU X  47      68.050  82.380  22.860  1.00  0.00            
ATOM    648  H   LEU X  47      67.950  82.050  23.820  1.00  0.00            
ATOM    649  CA  LEU X  47      69.300  82.040  22.230  1.00  0.00            
ATOM    650  HA  LEU X  47      69.110  82.010  21.160  1.00  0.00            
ATOM    651  CB  LEU X  47      70.400  83.070  22.520  1.00  0.00            
ATOM    652  HB1 LEU X  47      70.180  83.390  23.540  1.00  0.00            
ATOM    653  HB2 LEU X  47      71.370  82.580  22.660  1.00  0.00            
ATOM    654  CG  LEU X  47      70.650  84.300  21.640  1.00  0.00            
ATOM    655  HG  LEU X  47      70.850  83.980  20.620  1.00  0.00            
ATOM    656  CD1 LEU X  47      69.420  85.210  21.610  1.00  0.00            
ATOM    657 1HD1 LEU X  47      68.680  84.730  20.970  1.00  0.00            
ATOM    658 2HD1 LEU X  47      69.110  85.430  22.640  1.00  0.00            
ATOM    659 3HD1 LEU X  47      69.760  86.160  21.230  1.00  0.00            
ATOM    660  CD2 LEU X  47      71.830  85.160  22.100  1.00  0.00            
ATOM    661 1HD2 LEU X  47      72.690  84.510  22.070  1.00  0.00            
ATOM    662 2HD2 LEU X  47      72.060  86.080  21.550  1.00  0.00            
ATOM    663 3HD2 LEU X  47      71.850  85.500  23.150  1.00  0.00            
ATOM    664  C   LEU X  47      69.690  80.680  22.770  1.00  0.00            
ATOM    665  O   LEU X  47      69.530  80.510  23.980  1.00  0.00            
ATOM    666  N   ASP X  48      70.310  79.890  21.890  1.00  0.00            
ATOM    667  H   ASP X  48      70.550  80.330  21.020  1.00  0.00            
ATOM    668  CA  ASP X  48      70.910  78.600  22.130  1.00  0.00            
ATOM    669  HA  ASP X  48      70.130  78.210  22.790  1.00  0.00            
ATOM    670  CB  ASP X  48      70.970  77.590  20.980  1.00  0.00            
ATOM    671  HB1 ASP X  48      71.400  76.630  21.300  1.00  0.00            
ATOM    672  HB2 ASP X  48      69.940  77.270  20.770  1.00  0.00            
ATOM    673  CG  ASP X  48      71.780  78.000  19.780  1.00  0.00            
ATOM    674  OD1 ASP X  48      71.730  79.200  19.400  1.00  0.00            
ATOM    675  OD2 ASP X  48      72.460  77.110  19.210  1.00  0.00            
ATOM    676  C   ASP X  48      72.240  78.730  22.850  1.00  0.00            
ATOM    677  O   ASP X  48      73.080  79.530  22.450  1.00  0.00            
ATOM    678  N   PRO X  49      72.510  77.930  23.890  1.00  0.00            
ATOM    679  CA  PRO X  49      73.770  77.940  24.590  1.00  0.00            
ATOM    680  HA  PRO X  49      73.940  78.920  25.030  1.00  0.00            
ATOM    681  CB  PRO X  49      73.630  76.970  25.750  1.00  0.00            
ATOM    682  HB1 PRO X  49      74.470  76.300  25.900  1.00  0.00            
ATOM    683  HB2 PRO X  49      73.440  77.460  26.700  1.00  0.00            
ATOM    684  CG  PRO X  49      72.390  76.110  25.440  1.00  0.00            
ATOM    685  HG1 PRO X  49      72.780  75.130  25.150  1.00  0.00            
ATOM    686  HG2 PRO X  49      71.850  76.090  26.370  1.00  0.00            
ATOM    687  CD  PRO X  49      71.590  76.940  24.420  1.00  0.00            
ATOM    688  HD1 PRO X  49      71.250  76.200  23.680  1.00  0.00            
ATOM    689  HD2 PRO X  49      70.740  77.450  24.850  1.00  0.00            
ATOM    690  C   PRO X  49      74.940  77.470  23.750  1.00  0.00            
ATOM    691  O   PRO X  49      74.760  76.700  22.810  1.00  0.00            
ATOM    692  N   VAL X  50      76.120  77.860  24.250  1.00  0.00            
ATOM    693  H   VAL X  50      76.040  78.390  25.100  1.00  0.00            
ATOM    694  CA  VAL X  50      77.350  77.480  23.560  1.00  0.00            
ATOM    695  HA  VAL X  50      77.260  77.410  22.490  1.00  0.00            
ATOM    696  CB  VAL X  50      78.460  78.520  23.740  1.00  0.00            
ATOM    697  HB  VAL X  50      78.790  78.560  24.770  1.00  0.00            
ATOM    698  CG1 VAL X  50      79.730  78.350  22.910  1.00  0.00            
ATOM    699 1HG1 VAL X  50      79.470  78.350  21.840  1.00  0.00            
ATOM    700 2HG1 VAL X  50      80.430  79.130  23.190  1.00  0.00            
ATOM    701 3HG1 VAL X  50      80.380  77.490  23.130  1.00  0.00            
ATOM    702  CG2 VAL X  50      77.820  79.890  23.610  1.00  0.00            
ATOM    703 1HG2 VAL X  50      77.130  80.160  24.400  1.00  0.00            
ATOM    704 2HG2 VAL X  50      78.520  80.720  23.540  1.00  0.00            
ATOM    705 3HG2 VAL X  50      77.220  79.970  22.680  1.00  0.00            
ATOM    706  C   VAL X  50      77.790  76.200  24.270  1.00  0.00            
ATOM    707  O   VAL X  50      77.950  76.220  25.490  1.00  0.00            
ATOM    708  N   PRO X  51      77.940  75.070  23.590  1.00  0.00            
ATOM    709  CA  PRO X  51      78.250  73.800  24.200  1.00  0.00            
ATOM    710  HA  PRO X  51      77.650  73.580  25.090  1.00  0.00            
ATOM    711  CB  PRO X  51      77.880  72.810  23.110  1.00  0.00            
ATOM    712  HB1 PRO X  51      78.480  71.910  23.170  1.00  0.00            
ATOM    713  HB2 PRO X  51      76.850  72.470  23.220  1.00  0.00            
ATOM    714  CG  PRO X  51      78.240  73.500  21.790  1.00  0.00            
ATOM    715  HG1 PRO X  51      79.340  73.470  21.720  1.00  0.00            
ATOM    716  HG2 PRO X  51      77.660  73.110  20.950  1.00  0.00            
ATOM    717  CD  PRO X  51      77.870  74.940  22.140  1.00  0.00            
ATOM    718  HD1 PRO X  51      78.680  75.570  21.800  1.00  0.00            
ATOM    719  HD2 PRO X  51      76.910  75.230  21.700  1.00  0.00            
ATOM    720  C   PRO X  51      79.660  73.630  24.760  1.00  0.00            
ATOM    721  O   PRO X  51      80.510  74.440  24.400  1.00  0.00            
ATOM    722  N   GLN X  52      79.820  72.910  25.860  1.00  0.00            
ATOM    723  H   GLN X  52      79.180  72.180  26.150  1.00  0.00            
ATOM    724  CA  GLN X  52      81.130  72.780  26.470  1.00  0.00            
ATOM    725  HA  GLN X  52      81.830  73.610  26.400  1.00  0.00            
ATOM    726  CB  GLN X  52      80.960  72.450  27.960  1.00  0.00            
ATOM    727  HB1 GLN X  52      80.680  71.400  28.120  1.00  0.00            
ATOM    728  HB2 GLN X  52      81.950  72.410  28.440  1.00  0.00            
ATOM    729  CG  GLN X  52      80.050  73.400  28.730  1.00  0.00            
ATOM    730  HG1 GLN X  52      79.040  73.270  28.350  1.00  0.00            
ATOM    731  HG2 GLN X  52      79.990  73.210  29.810  1.00  0.00            
ATOM    732  CD  GLN X  52      80.500  74.850  28.620  1.00  0.00            
ATOM    733  OE1 GLN X  52      81.020  75.300  29.630  1.00  0.00            
ATOM    734  NE2 GLN X  52      80.400  75.610  27.520  1.00  0.00            
ATOM    735 1HE2 GLN X  52      79.950  75.210  26.700  1.00  0.00            
ATOM    736 2HE2 GLN X  52      80.450  76.600  27.680  1.00  0.00            
ATOM    737  C   GLN X  52      81.800  71.550  25.860  1.00  0.00            
ATOM    738  O   GLN X  52      83.020  71.520  25.760  1.00  0.00            
ATOM    739  N   ASP X  53      80.960  70.580  25.510  1.00  0.00            
ATOM    740  H   ASP X  53      79.970  70.730  25.570  1.00  0.00            
ATOM    741  CA  ASP X  53      81.390  69.290  25.000  1.00  0.00            
ATOM    742  HA  ASP X  53      82.350  69.440  24.500  1.00  0.00            
ATOM    743  CB  ASP X  53      81.680  68.270  26.100  1.00  0.00            
ATOM    744  HB1 ASP X  53      82.750  68.100  26.070  1.00  0.00            
ATOM    745  HB2 ASP X  53      81.680  68.670  27.110  1.00  0.00            
ATOM    746  CG  ASP X  53      81.060  66.870  26.050  1.00  0.00            
ATOM    747  OD1 ASP X  53      81.690  65.790  25.970  1.00  0.00            
ATOM    748  OD2 ASP X  53      79.840  66.860  26.250  1.00  0.00            
ATOM    749  C   ASP X  53      80.550  68.740  23.860  1.00  0.00            
ATOM    750  O   ASP X  53      79.410  69.150  23.660  1.00  0.00            
ATOM    751  N   ALA X  54      81.060  67.750  23.130  1.00  0.00            
ATOM    752  H   ALA X  54      81.980  67.410  23.410  1.00  0.00            
ATOM    753  CA  ALA X  54      80.350  67.270  21.970  1.00  0.00            
ATOM    754  HA  ALA X  54      79.730  67.970  21.410  1.00  0.00            
ATOM    755  CB  ALA X  54      81.330  66.750  20.910  1.00  0.00            
ATOM    756  HB1 ALA X  54      81.720  67.550  20.280  1.00  0.00            
ATOM    757  HB2 ALA X  54      82.230  66.250  21.270  1.00  0.00            
ATOM    758  HB3 ALA X  54      80.820  65.940  20.400  1.00  0.00            
ATOM    759  C   ALA X  54      79.360  66.140  22.220  1.00  0.00            
ATOM    760  O   ALA X  54      78.330  66.040  21.550  1.00  0.00            
ATOM    761  N   SER X  55      79.570  65.340  23.280  1.00  0.00            
ATOM    762  H   SER X  55      80.320  65.640  23.880  1.00  0.00            
ATOM    763  CA  SER X  55      78.790  64.170  23.630  1.00  0.00            
ATOM    764  HA  SER X  55      78.650  63.630  22.700  1.00  0.00            
ATOM    765  CB  SER X  55      79.500  63.250  24.620  1.00  0.00            
ATOM    766  HB1 SER X  55      78.930  62.320  24.710  1.00  0.00            
ATOM    767  HB2 SER X  55      80.510  63.030  24.260  1.00  0.00            
ATOM    768  OG  SER X  55      79.730  63.830  25.890  1.00  0.00            
ATOM    769  HG  SER X  55      80.110  64.670  25.780  1.00  0.00            
ATOM    770  C   SER X  55      77.450  64.560  24.230  1.00  0.00            
ATOM    771  O   SER X  55      76.420  64.010  23.850  1.00  0.00            
ATOM    772  N   THR X  56      77.440  65.540  25.140  1.00  0.00            
ATOM    773  H   THR X  56      78.350  65.930  25.340  1.00  0.00            
ATOM    774  CA  THR X  56      76.260  65.960  25.870  1.00  0.00            
ATOM    775  HA  THR X  56      75.910  65.100  26.400  1.00  0.00            
ATOM    776  CB  THR X  56      76.670  66.880  27.020  1.00  0.00            
ATOM    777  HB  THR X  56      75.750  67.380  27.360  1.00  0.00            
ATOM    778  OG1 THR X  56      77.500  67.970  26.690  1.00  0.00            
ATOM    779  HG1 THR X  56      78.340  67.610  26.450  1.00  0.00            
ATOM    780  CG2 THR X  56      77.310  66.200  28.230  1.00  0.00            
ATOM    781 1HG2 THR X  56      78.160  65.570  27.910  1.00  0.00            
ATOM    782 2HG2 THR X  56      77.790  66.870  28.950  1.00  0.00            
ATOM    783 3HG2 THR X  56      76.590  65.530  28.680  1.00  0.00            
ATOM    784  C   THR X  56      75.230  66.660  25.000  1.00  0.00            
ATOM    785  O   THR X  56      74.000  66.590  25.140  1.00  0.00            
ATOM    786  N   LYS X  57      75.770  67.380  24.020  1.00  0.00            
ATOM    787  H   LYS X  57      76.790  67.320  24.050  1.00  0.00            
ATOM    788  CA  LYS X  57      75.180  68.070  22.890  1.00  0.00            
ATOM    789  HA  LYS X  57      74.300  68.600  23.280  1.00  0.00            
ATOM    790  CB  LYS X  57      76.310  68.810  22.180  1.00  0.00            
ATOM    791  HB1 LYS X  57      76.740  69.470  22.930  1.00  0.00            
ATOM    792  HB2 LYS X  57      77.070  68.070  21.900  1.00  0.00            
ATOM    793  CG  LYS X  57      75.930  69.510  20.880  1.00  0.00            
ATOM    794  HG1 LYS X  57      75.530  68.830  20.130  1.00  0.00            
ATOM    795  HG2 LYS X  57      75.270  70.340  21.100  1.00  0.00            
ATOM    796  CD  LYS X  57      77.250  69.890  20.200  1.00  0.00            
ATOM    797  HD1 LYS X  57      77.900  70.620  20.730  1.00  0.00            
ATOM    798  HD2 LYS X  57      77.940  69.080  19.980  1.00  0.00            
ATOM    799  CE  LYS X  57      76.910  70.550  18.870  1.00  0.00            
ATOM    800  HE1 LYS X  57      76.260  69.820  18.400  1.00  0.00            
ATOM    801  HE2 LYS X  57      76.360  71.490  18.990  1.00  0.00            
ATOM    802  NZ  LYS X  57      77.940  70.690  17.800  1.00  0.00            
ATOM    803  HZ1 LYS X  57      77.460  70.880  16.940  1.00  0.00            
ATOM    804  HZ2 LYS X  57      78.470  71.530  17.950  1.00  0.00            
ATOM    805  HZ3 LYS X  57      78.450  69.860  17.570  1.00  0.00            
ATOM    806  C   LYS X  57      74.460  67.090  21.970  1.00  0.00            
ATOM    807  O   LYS X  57      73.280  67.250  21.670  1.00  0.00            
ATOM    808  N   LYS X  58      75.120  66.010  21.510  1.00  0.00            
ATOM    809  H   LYS X  58      76.090  65.930  21.760  1.00  0.00            
ATOM    810  CA  LYS X  58      74.440  64.920  20.840  1.00  0.00            
ATOM    811  HA  LYS X  58      74.120  65.220  19.830  1.00  0.00            
ATOM    812  CB  LYS X  58      75.370  63.770  20.450  1.00  0.00            
ATOM    813  HB1 LYS X  58      76.240  64.150  19.880  1.00  0.00            
ATOM    814  HB2 LYS X  58      75.910  63.400  21.320  1.00  0.00            
ATOM    815  CG  LYS X  58      74.750  62.520  19.860  1.00  0.00            
ATOM    816  HG1 LYS X  58      74.170  61.910  20.550  1.00  0.00            
ATOM    817  HG2 LYS X  58      73.960  62.930  19.240  1.00  0.00            
ATOM    818  CD  LYS X  58      75.820  61.680  19.160  1.00  0.00            
ATOM    819  HD1 LYS X  58      76.340  62.360  18.480  1.00  0.00            
ATOM    820  HD2 LYS X  58      76.540  61.420  19.940  1.00  0.00            
ATOM    821  CE  LYS X  58      75.240  60.420  18.530  1.00  0.00            
ATOM    822  HE1 LYS X  58      75.200  59.580  19.230  1.00  0.00            
ATOM    823  HE2 LYS X  58      74.210  60.640  18.240  1.00  0.00            
ATOM    824  NZ  LYS X  58      76.000  59.940  17.350  1.00  0.00            
ATOM    825  HZ1 LYS X  58      76.090  60.670  16.650  1.00  0.00            
ATOM    826  HZ2 LYS X  58      76.890  59.470  17.440  1.00  0.00            
ATOM    827  HZ3 LYS X  58      75.500  59.210  16.870  1.00  0.00            
ATOM    828  C   LYS X  58      73.320  64.440  21.730  1.00  0.00            
ATOM    829  O   LYS X  58      72.180  64.290  21.280  1.00  0.00            
ATOM    830  N   LEU X  59      73.550  64.130  23.010  1.00  0.00            
ATOM    831  H   LEU X  59      74.490  64.130  23.390  1.00  0.00            
ATOM    832  CA  LEU X  59      72.620  63.520  23.920  1.00  0.00            
ATOM    833  HA  LEU X  59      72.400  62.540  23.480  1.00  0.00            
ATOM    834  CB  LEU X  59      73.290  63.260  25.260  1.00  0.00            
ATOM    835  HB1 LEU X  59      74.230  62.720  25.050  1.00  0.00            
ATOM    836  HB2 LEU X  59      73.500  64.220  25.700  1.00  0.00            
ATOM    837  CG  LEU X  59      72.650  62.450  26.390  1.00  0.00            
ATOM    838  HG  LEU X  59      71.720  62.890  26.780  1.00  0.00            
ATOM    839  CD1 LEU X  59      72.440  61.010  25.910  1.00  0.00            
ATOM    840 1HD1 LEU X  59      72.140  60.270  26.660  1.00  0.00            
ATOM    841 2HD1 LEU X  59      71.620  61.060  25.190  1.00  0.00            
ATOM    842 3HD1 LEU X  59      73.360  60.570  25.530  1.00  0.00            
ATOM    843  CD2 LEU X  59      73.550  62.440  27.640  1.00  0.00            
ATOM    844 1HD2 LEU X  59      74.560  62.070  27.500  1.00  0.00            
ATOM    845 2HD2 LEU X  59      73.650  63.450  28.030  1.00  0.00            
ATOM    846 3HD2 LEU X  59      73.070  61.730  28.310  1.00  0.00            
ATOM    847  C   LEU X  59      71.250  64.200  24.070  1.00  0.00            
ATOM    848  O   LEU X  59      70.210  63.580  24.230  1.00  0.00            
ATOM    849  N   SER X  60      71.250  65.530  23.940  1.00  0.00            
ATOM    850  H   SER X  60      72.160  65.930  23.790  1.00  0.00            
ATOM    851  CA  SER X  60      70.050  66.350  23.910  1.00  0.00            
ATOM    852  HA  SER X  60      69.490  66.200  24.830  1.00  0.00            
ATOM    853  CB  SER X  60      70.550  67.800  23.980  1.00  0.00            
ATOM    854  HB1 SER X  60      71.530  67.860  24.440  1.00  0.00            
ATOM    855  HB2 SER X  60      70.700  68.230  22.990  1.00  0.00            
ATOM    856  OG  SER X  60      69.620  68.660  24.600  1.00  0.00            
ATOM    857  HG  SER X  60      69.580  68.530  25.530  1.00  0.00            
ATOM    858  C   SER X  60      69.190  66.150  22.660  1.00  0.00            
ATOM    859  O   SER X  60      68.000  66.360  22.810  1.00  0.00            
ATOM    860  N   GLU X  61      69.740  65.670  21.540  1.00  0.00            
ATOM    861  H   GLU X  61      70.730  65.460  21.530  1.00  0.00            
ATOM    862  CA  GLU X  61      68.930  65.400  20.370  1.00  0.00            
ATOM    863  HA  GLU X  61      68.220  66.210  20.220  1.00  0.00            
ATOM    864  CB  GLU X  61      69.960  65.370  19.230  1.00  0.00            
ATOM    865  HB1 GLU X  61      70.740  66.110  19.400  1.00  0.00            
ATOM    866  HB2 GLU X  61      70.460  64.400  19.260  1.00  0.00            
ATOM    867  CG  GLU X  61      69.490  65.580  17.800  1.00  0.00            
ATOM    868  HG1 GLU X  61      70.200  65.190  17.080  1.00  0.00            
ATOM    869  HG2 GLU X  61      68.510  65.160  17.570  1.00  0.00            
ATOM    870  CD  GLU X  61      69.460  67.070  17.480  1.00  0.00            
ATOM    871  OE1 GLU X  61      70.550  67.680  17.510  1.00  0.00            
ATOM    872  OE2 GLU X  61      68.360  67.610  17.180  1.00  0.00            
ATOM    873  C   GLU X  61      68.310  64.010  20.420  1.00  0.00            
ATOM    874  O   GLU X  61      67.230  63.760  19.880  1.00  0.00            
ATOM    875  N   CYS X  62      68.980  63.050  21.060  1.00  0.00            
ATOM    876  H   CYS X  62      69.890  63.340  21.380  1.00  0.00            
ATOM    877  CA  CYS X  62      68.410  61.760  21.360  1.00  0.00            
ATOM    878  HA  CYS X  62      68.100  61.360  20.390  1.00  0.00            
ATOM    879  CB  CYS X  62      69.420  60.710  21.840  1.00  0.00            
ATOM    880  HB1 CYS X  62      69.380  60.680  22.920  1.00  0.00            
ATOM    881  HB2 CYS X  62      69.140  59.690  21.550  1.00  0.00            
ATOM    882  SG  CYS X  62      71.170  60.900  21.450  1.00  0.00            
ATOM    883  HG  CYS X  62      70.970  60.760  20.120  1.00  0.00            
ATOM    884  C   CYS X  62      67.210  61.850  22.270  1.00  0.00            
ATOM    885  O   CYS X  62      66.160  61.230  22.070  1.00  0.00            
ATOM    886  N   LEU X  63      67.330  62.680  23.310  1.00  0.00            
ATOM    887  H   LEU X  63      68.190  63.130  23.600  1.00  0.00            
ATOM    888  CA  LEU X  63      66.300  63.050  24.270  1.00  0.00            
ATOM    889  HA  LEU X  63      65.900  62.160  24.750  1.00  0.00            
ATOM    890  CB  LEU X  63      66.790  63.950  25.400  1.00  0.00            
ATOM    891  HB1 LEU X  63      67.290  64.810  24.950  1.00  0.00            
ATOM    892  HB2 LEU X  63      65.900  64.300  25.920  1.00  0.00            
ATOM    893  CG  LEU X  63      67.700  63.200  26.380  1.00  0.00            
ATOM    894  HG  LEU X  63      68.280  62.570  25.690  1.00  0.00            
ATOM    895  CD1 LEU X  63      68.560  64.170  27.180  1.00  0.00            
ATOM    896 1HD1 LEU X  63      67.950  64.950  27.620  1.00  0.00            
ATOM    897 2HD1 LEU X  63      68.990  63.600  28.020  1.00  0.00            
ATOM    898 3HD1 LEU X  63      69.370  64.620  26.620  1.00  0.00            
ATOM    899  CD2 LEU X  63      66.930  62.350  27.390  1.00  0.00            
ATOM    900 1HD2 LEU X  63      67.650  61.730  27.920  1.00  0.00            
ATOM    901 2HD2 LEU X  63      66.510  63.100  28.060  1.00  0.00            
ATOM    902 3HD2 LEU X  63      66.100  61.770  26.970  1.00  0.00            
ATOM    903  C   LEU X  63      65.090  63.710  23.640  1.00  0.00            
ATOM    904  O   LEU X  63      64.100  63.770  24.350  1.00  0.00            
ATOM    905  N   LYS X  64      65.080  64.080  22.350  1.00  0.00            
ATOM    906  H   LYS X  64      66.010  64.400  22.070  1.00  0.00            
ATOM    907  CA  LYS X  64      63.890  64.560  21.670  1.00  0.00            
ATOM    908  HA  LYS X  64      63.280  65.180  22.320  1.00  0.00            
ATOM    909  CB  LYS X  64      64.290  65.500  20.540  1.00  0.00            
ATOM    910  HB1 LYS X  64      65.020  64.990  19.920  1.00  0.00            
ATOM    911  HB2 LYS X  64      63.460  65.640  19.840  1.00  0.00            
ATOM    912  CG  LYS X  64      64.660  66.950  20.880  1.00  0.00            
ATOM    913  HG1 LYS X  64      63.920  67.460  21.490  1.00  0.00            
ATOM    914  HG2 LYS X  64      65.500  66.730  21.550  1.00  0.00            
ATOM    915  CD  LYS X  64      64.970  67.810  19.660  1.00  0.00            
ATOM    916  HD1 LYS X  64      65.180  67.250  18.750  1.00  0.00            
ATOM    917  HD2 LYS X  64      64.160  68.470  19.340  1.00  0.00            
ATOM    918  CE  LYS X  64      66.230  68.600  20.010  1.00  0.00            
ATOM    919  HE1 LYS X  64      66.060  69.500  20.580  1.00  0.00            
ATOM    920  HE2 LYS X  64      66.970  68.050  20.600  1.00  0.00            
ATOM    921  NZ  LYS X  64      66.880  69.160  18.810  1.00  0.00            
ATOM    922  HZ1 LYS X  64      67.660  69.710  19.170  1.00  0.00            
ATOM    923  HZ2 LYS X  64      67.220  68.460  18.160  1.00  0.00            
ATOM    924  HZ3 LYS X  64      66.250  69.780  18.310  1.00  0.00            
ATOM    925  C   LYS X  64      63.050  63.370  21.250  1.00  0.00            
ATOM    926  O   LYS X  64      61.880  63.190  21.580  1.00  0.00            
ATOM    927  N   ARG X  65      63.710  62.420  20.570  1.00  0.00            
ATOM    928  H   ARG X  65      64.680  62.530  20.290  1.00  0.00            
ATOM    929  CA  ARG X  65      63.100  61.180  20.160  1.00  0.00            
ATOM    930  HA  ARG X  65      62.120  61.460  19.770  1.00  0.00            
ATOM    931  CB  ARG X  65      63.910  60.450  19.090  1.00  0.00            
ATOM    932  HB1 ARG X  65      64.730  59.930  19.610  1.00  0.00            
ATOM    933  HB2 ARG X  65      63.280  59.700  18.590  1.00  0.00            
ATOM    934  CG  ARG X  65      64.450  61.360  17.990  1.00  0.00            
ATOM    935  HG1 ARG X  65      64.820  62.320  18.370  1.00  0.00            
ATOM    936  HG2 ARG X  65      65.280  60.760  17.640  1.00  0.00            
ATOM    937  CD  ARG X  65      63.390  61.590  16.910  1.00  0.00            
ATOM    938  HD1 ARG X  65      63.960  61.870  16.030  1.00  0.00            
ATOM    939  HD2 ARG X  65      62.840  60.650  16.770  1.00  0.00            
ATOM    940  NE  ARG X  65      62.580  62.740  17.270  1.00  0.00            
ATOM    941  HE  ARG X  65      63.100  63.600  17.200  1.00  0.00            
ATOM    942  CZ  ARG X  65      61.250  62.740  17.450  1.00  0.00            
ATOM    943  NH1 ARG X  65      60.480  61.660  17.280  1.00  0.00            
ATOM    944 1HH1 ARG X  65      60.800  60.770  16.950  1.00  0.00            
ATOM    945 2HH1 ARG X  65      59.600  61.670  17.780  1.00  0.00            
ATOM    946  NH2 ARG X  65      60.560  63.880  17.600  1.00  0.00            
ATOM    947 1HH2 ARG X  65      60.970  64.770  17.850  1.00  0.00            
ATOM    948 2HH2 ARG X  65      59.590  64.050  17.390  1.00  0.00            
ATOM    949  C   ARG X  65      62.810  60.190  21.270  1.00  0.00            
ATOM    950  O   ARG X  65      61.810  59.470  21.300  1.00  0.00            
ATOM    951  N   ILE X  66      63.690  60.050  22.270  1.00  0.00            
ATOM    952  H   ILE X  66      64.490  60.660  22.270  1.00  0.00            
ATOM    953  CA  ILE X  66      63.440  59.350  23.510  1.00  0.00            
ATOM    954  HA  ILE X  66      63.060  58.350  23.320  1.00  0.00            
ATOM    955  CB  ILE X  66      64.810  59.180  24.190  1.00  0.00            
ATOM    956  HB  ILE X  66      65.330  60.130  24.130  1.00  0.00            
ATOM    957  CG1 ILE X  66      65.640  58.250  23.310  1.00  0.00            
ATOM    958 1HG1 ILE X  66      65.140  57.290  23.310  1.00  0.00            
ATOM    959 2HG1 ILE X  66      65.700  58.650  22.300  1.00  0.00            
ATOM    960  CG2 ILE X  66      64.850  58.750  25.670  1.00  0.00            
ATOM    961 1HG2 ILE X  66      64.280  59.390  26.330  1.00  0.00            
ATOM    962 2HG2 ILE X  66      64.570  57.710  25.830  1.00  0.00            
ATOM    963 3HG2 ILE X  66      65.840  58.960  26.100  1.00  0.00            
ATOM    964  CD  ILE X  66      67.090  58.170  23.810  1.00  0.00            
ATOM    965  HD1 ILE X  66      67.740  57.650  23.100  1.00  0.00            
ATOM    966  HD2 ILE X  66      67.540  59.170  23.860  1.00  0.00            
ATOM    967  HD3 ILE X  66      67.340  57.580  24.700  1.00  0.00            
ATOM    968  C   ILE X  66      62.400  59.990  24.420  1.00  0.00            
ATOM    969  O   ILE X  66      61.730  59.240  25.120  1.00  0.00            
ATOM    970  N   GLY X  67      62.210  61.310  24.330  1.00  0.00            
ATOM    971  H   GLY X  67      62.660  61.860  23.610  1.00  0.00            
ATOM    972  CA  GLY X  67      61.230  61.980  25.160  1.00  0.00            
ATOM    973  HA1 GLY X  67      61.100  61.590  26.170  1.00  0.00            
ATOM    974  HA2 GLY X  67      61.550  63.030  25.240  1.00  0.00            
ATOM    975  C   GLY X  67      59.920  61.780  24.420  1.00  0.00            
ATOM    976  O   GLY X  67      58.860  61.570  25.000  1.00  0.00            
ATOM    977  N   ASP X  68      59.930  61.860  23.090  1.00  0.00            
ATOM    978  H   ASP X  68      60.730  62.270  22.640  1.00  0.00            
ATOM    979  CA  ASP X  68      58.810  61.660  22.190  1.00  0.00            
ATOM    980  HA  ASP X  68      58.010  62.380  22.420  1.00  0.00            
ATOM    981  CB  ASP X  68      59.150  61.800  20.710  1.00  0.00            
ATOM    982  HB1 ASP X  68      59.710  62.710  20.480  1.00  0.00            
ATOM    983  HB2 ASP X  68      59.910  61.040  20.460  1.00  0.00            
ATOM    984  CG  ASP X  68      58.030  61.780  19.670  1.00  0.00            
ATOM    985  OD1 ASP X  68      58.110  61.050  18.670  1.00  0.00            
ATOM    986  OD2 ASP X  68      57.110  62.610  19.840  1.00  0.00            
ATOM    987  C   ASP X  68      58.200  60.280  22.390  1.00  0.00            
ATOM    988  O   ASP X  68      56.980  60.190  22.330  1.00  0.00            
ATOM    989  N   GLU X  69      59.120  59.320  22.500  1.00  0.00            
ATOM    990  H   GLU X  69      60.090  59.620  22.540  1.00  0.00            
ATOM    991  CA  GLU X  69      58.770  57.930  22.750  1.00  0.00            
ATOM    992  HA  GLU X  69      58.040  57.780  21.960  1.00  0.00            
ATOM    993  CB  GLU X  69      59.990  57.000  22.720  1.00  0.00            
ATOM    994  HB1 GLU X  69      60.830  57.310  22.100  1.00  0.00            
ATOM    995  HB2 GLU X  69      60.350  57.010  23.750  1.00  0.00            
ATOM    996  CG  GLU X  69      59.860  55.550  22.290  1.00  0.00            
ATOM    997  HG1 GLU X  69      60.890  55.180  22.280  1.00  0.00            
ATOM    998  HG2 GLU X  69      59.240  55.110  23.070  1.00  0.00            
ATOM    999  CD  GLU X  69      59.270  55.250  20.920  1.00  0.00            
ATOM   1000  OE1 GLU X  69      60.020  55.560  19.950  1.00  0.00            
ATOM   1001  OE2 GLU X  69      58.200  54.620  20.810  1.00  0.00            
ATOM   1002  C   GLU X  69      58.020  57.750  24.060  1.00  0.00            
ATOM   1003  O   GLU X  69      57.120  56.930  24.200  1.00  0.00            
ATOM   1004  N   LEU X  70      58.310  58.550  25.090  1.00  0.00            
ATOM   1005  H   LEU X  70      59.140  59.110  25.010  1.00  0.00            
ATOM   1006  CA  LEU X  70      57.630  58.470  26.380  1.00  0.00            
ATOM   1007  HA  LEU X  70      57.400  57.420  26.560  1.00  0.00            
ATOM   1008  CB  LEU X  70      58.570  59.080  27.410  1.00  0.00            
ATOM   1009  HB1 LEU X  70      58.880  60.110  27.280  1.00  0.00            
ATOM   1010  HB2 LEU X  70      58.040  59.230  28.340  1.00  0.00            
ATOM   1011  CG  LEU X  70      59.810  58.250  27.810  1.00  0.00            
ATOM   1012  HG  LEU X  70      60.180  57.960  26.830  1.00  0.00            
ATOM   1013  CD1 LEU X  70      60.900  59.080  28.470  1.00  0.00            
ATOM   1014 1HD1 LEU X  70      60.630  59.160  29.530  1.00  0.00            
ATOM   1015 2HD1 LEU X  70      61.830  58.530  28.370  1.00  0.00            
ATOM   1016 3HD1 LEU X  70      61.110  60.080  28.080  1.00  0.00            
ATOM   1017  CD2 LEU X  70      59.460  56.940  28.510  1.00  0.00            
ATOM   1018 1HD2 LEU X  70      60.330  56.290  28.590  1.00  0.00            
ATOM   1019 2HD2 LEU X  70      59.200  57.190  29.540  1.00  0.00            
ATOM   1020 3HD2 LEU X  70      58.720  56.290  28.050  1.00  0.00            
ATOM   1021  C   LEU X  70      56.360  59.300  26.350  1.00  0.00            
ATOM   1022  O   LEU X  70      55.360  58.780  26.880  1.00  0.00            
ATOM   1023  N   ASP X  71      56.240  60.340  25.540  1.00  0.00            
ATOM   1024  H   ASP X  71      57.100  60.780  25.230  1.00  0.00            
ATOM   1025  CA  ASP X  71      54.970  61.000  25.350  1.00  0.00            
ATOM   1026  HA  ASP X  71      54.400  61.170  26.270  1.00  0.00            
ATOM   1027  CB  ASP X  71      55.260  62.360  24.710  1.00  0.00            
ATOM   1028  HB1 ASP X  71      56.330  62.540  24.730  1.00  0.00            
ATOM   1029  HB2 ASP X  71      54.920  62.320  23.670  1.00  0.00            
ATOM   1030  CG  ASP X  71      54.610  63.540  25.430  1.00  0.00            
ATOM   1031  OD1 ASP X  71      54.520  63.630  26.660  1.00  0.00            
ATOM   1032  OD2 ASP X  71      54.410  64.520  24.680  1.00  0.00            
ATOM   1033  C   ASP X  71      54.000  60.220  24.470  1.00  0.00            
ATOM   1034  O   ASP X  71      52.850  60.670  24.400  1.00  0.00            
ATOM   1035  N   SER X  72      54.440  59.200  23.760  1.00  0.00            
ATOM   1036  H   SER X  72      55.410  58.950  23.780  1.00  0.00            
ATOM   1037  CA  SER X  72      53.530  58.350  23.000  1.00  0.00            
ATOM   1038  HA  SER X  72      52.600  58.850  22.710  1.00  0.00            
ATOM   1039  CB  SER X  72      54.380  57.770  21.860  1.00  0.00            
ATOM   1040  HB1 SER X  72      55.030  56.980  22.200  1.00  0.00            
ATOM   1041  HB2 SER X  72      53.740  57.260  21.130  1.00  0.00            
ATOM   1042  OG  SER X  72      55.030  58.740  21.060  1.00  0.00            
ATOM   1043  HG  SER X  72      55.710  59.120  21.600  1.00  0.00            
ATOM   1044  C   SER X  72      52.920  57.170  23.750  1.00  0.00            
ATOM   1045  O   SER X  72      52.010  56.510  23.250  1.00  0.00            
ATOM   1046  N   ASN X  73      53.400  56.930  24.970  1.00  0.00            
ATOM   1047  H   ASN X  73      54.030  57.620  25.330  1.00  0.00            
ATOM   1048  CA  ASN X  73      52.870  55.990  25.940  1.00  0.00            
ATOM   1049  HA  ASN X  73      52.410  55.100  25.510  1.00  0.00            
ATOM   1050  CB  ASN X  73      53.870  55.670  27.060  1.00  0.00            
ATOM   1051  HB1 ASN X  73      54.760  55.290  26.570  1.00  0.00            
ATOM   1052  HB2 ASN X  73      54.330  56.500  27.580  1.00  0.00            
ATOM   1053  CG  ASN X  73      53.500  54.610  28.080  1.00  0.00            
ATOM   1054  OD1 ASN X  73      52.530  54.820  28.800  1.00  0.00            
ATOM   1055  ND2 ASN X  73      54.180  53.480  28.220  1.00  0.00            
ATOM   1056 1HD2 ASN X  73      55.110  53.350  27.820  1.00  0.00            
ATOM   1057 2HD2 ASN X  73      53.800  52.760  28.840  1.00  0.00            
ATOM   1058  C   ASN X  73      51.690  56.720  26.560  1.00  0.00            
ATOM   1059  O   ASN X  73      51.970  57.750  27.160  1.00  0.00            
ATOM   1060  N   MET X  74      50.470  56.170  26.570  1.00  0.00            
ATOM   1061  H   MET X  74      50.390  55.180  26.330  1.00  0.00            
ATOM   1062  CA  MET X  74      49.300  56.910  26.960  1.00  0.00            
ATOM   1063  HA  MET X  74      49.460  57.990  27.000  1.00  0.00            
ATOM   1064  CB  MET X  74      48.250  56.590  25.900  1.00  0.00            
ATOM   1065  HB1 MET X  74      48.690  56.850  24.920  1.00  0.00            
ATOM   1066  HB2 MET X  74      48.110  55.520  25.790  1.00  0.00            
ATOM   1067  CG  MET X  74      46.860  57.200  26.030  1.00  0.00            
ATOM   1068  HG1 MET X  74      46.160  56.700  26.710  1.00  0.00            
ATOM   1069  HG2 MET X  74      46.970  58.260  26.270  1.00  0.00            
ATOM   1070  SD  MET X  74      45.920  57.090  24.490  1.00  0.00            
ATOM   1071  CE  MET X  74      45.610  55.310  24.270  1.00  0.00            
ATOM   1072  HE1 MET X  74      46.550  54.780  24.400  1.00  0.00            
ATOM   1073  HE2 MET X  74      44.860  54.950  24.970  1.00  0.00            
ATOM   1074  HE3 MET X  74      45.260  55.140  23.270  1.00  0.00            
ATOM   1075  C   MET X  74      48.820  56.560  28.350  1.00  0.00            
ATOM   1076  O   MET X  74      48.310  57.340  29.150  1.00  0.00            
ATOM   1077  N   GLU X  75      49.120  55.290  28.680  1.00  0.00            
ATOM   1078  H   GLU X  75      49.520  54.730  27.950  1.00  0.00            
ATOM   1079  CA  GLU X  75      48.880  54.700  29.990  1.00  0.00            
ATOM   1080  HA  GLU X  75      47.860  54.820  30.310  1.00  0.00            
ATOM   1081  CB  GLU X  75      49.220  53.220  29.950  1.00  0.00            
ATOM   1082  HB1 GLU X  75      50.030  53.210  29.240  1.00  0.00            
ATOM   1083  HB2 GLU X  75      49.670  52.710  30.820  1.00  0.00            
ATOM   1084  CG  GLU X  75      48.180  52.300  29.300  1.00  0.00            
ATOM   1085  HG1 GLU X  75      47.970  52.650  28.290  1.00  0.00            
ATOM   1086  HG2 GLU X  75      48.720  51.370  29.100  1.00  0.00            
ATOM   1087  CD  GLU X  75      46.900  52.080  30.100  1.00  0.00            
ATOM   1088  OE1 GLU X  75      46.190  53.110  30.200  1.00  0.00            
ATOM   1089  OE2 GLU X  75      46.580  50.950  30.510  1.00  0.00            
ATOM   1090  C   GLU X  75      49.700  55.440  31.060  1.00  0.00            
ATOM   1091  O   GLU X  75      49.090  55.720  32.100  1.00  0.00            
ATOM   1092  N   LEU X  76      50.940  55.830  30.780  1.00  0.00            
ATOM   1093  H   LEU X  76      51.280  55.460  29.900  1.00  0.00            
ATOM   1094  CA  LEU X  76      51.820  56.730  31.510  1.00  0.00            
ATOM   1095  HA  LEU X  76      51.810  56.430  32.550  1.00  0.00            
ATOM   1096  CB  LEU X  76      53.200  56.670  30.860  1.00  0.00            
ATOM   1097  HB1 LEU X  76      53.520  55.630  30.910  1.00  0.00            
ATOM   1098  HB2 LEU X  76      53.110  56.930  29.810  1.00  0.00            
ATOM   1099  CG  LEU X  76      54.420  57.470  31.360  1.00  0.00            
ATOM   1100  HG  LEU X  76      54.280  58.520  31.110  1.00  0.00            
ATOM   1101  CD1 LEU X  76      54.640  57.380  32.860  1.00  0.00            
ATOM   1102 1HD1 LEU X  76      55.290  56.510  32.950  1.00  0.00            
ATOM   1103 2HD1 LEU X  76      55.170  58.190  33.370  1.00  0.00            
ATOM   1104 3HD1 LEU X  76      53.730  57.320  33.450  1.00  0.00            
ATOM   1105  CD2 LEU X  76      55.650  57.100  30.530  1.00  0.00            
ATOM   1106 1HD2 LEU X  76      55.560  57.240  29.450  1.00  0.00            
ATOM   1107 2HD2 LEU X  76      56.430  57.760  30.910  1.00  0.00            
ATOM   1108 3HD2 LEU X  76      56.020  56.120  30.840  1.00  0.00            
ATOM   1109  C   LEU X  76      51.350  58.170  31.510  1.00  0.00            
ATOM   1110  O   LEU X  76      51.580  58.820  32.530  1.00  0.00            
ATOM   1111  N   GLN X  77      50.750  58.800  30.490  1.00  0.00            
ATOM   1112  H   GLN X  77      50.780  58.300  29.610  1.00  0.00            
ATOM   1113  CA  GLN X  77      50.390  60.200  30.460  1.00  0.00            
ATOM   1114  HA  GLN X  77      51.270  60.790  30.720  1.00  0.00            
ATOM   1115  CB  GLN X  77      50.020  60.450  29.000  1.00  0.00            
ATOM   1116  HB1 GLN X  77      50.730  59.940  28.330  1.00  0.00            
ATOM   1117  HB2 GLN X  77      49.060  59.980  28.750  1.00  0.00            
ATOM   1118  CG  GLN X  77      49.760  61.900  28.610  1.00  0.00            
ATOM   1119  HG1 GLN X  77      49.110  61.820  27.740  1.00  0.00            
ATOM   1120  HG2 GLN X  77      49.340  62.510  29.410  1.00  0.00            
ATOM   1121  CD  GLN X  77      50.990  62.650  28.120  1.00  0.00            
ATOM   1122  OE1 GLN X  77      50.830  63.790  27.700  1.00  0.00            
ATOM   1123  NE2 GLN X  77      52.200  62.090  28.170  1.00  0.00            
ATOM   1124 1HE2 GLN X  77      52.310  61.150  28.500  1.00  0.00            
ATOM   1125 2HE2 GLN X  77      52.980  62.510  27.660  1.00  0.00            
ATOM   1126  C   GLN X  77      49.110  60.400  31.270  1.00  0.00            
ATOM   1127  O   GLN X  77      48.980  61.520  31.760  1.00  0.00            
ATOM   1128  N   ARG X  78      48.210  59.420  31.370  1.00  0.00            
ATOM   1129  H   ARG X  78      48.370  58.680  30.690  1.00  0.00            
ATOM   1130  CA  ARG X  78      47.010  59.280  32.150  1.00  0.00            
ATOM   1131  HA  ARG X  78      46.390  60.150  31.960  1.00  0.00            
ATOM   1132  CB  ARG X  78      46.280  58.000  31.760  1.00  0.00            
ATOM   1133  HB1 ARG X  78      46.800  57.060  31.940  1.00  0.00            
ATOM   1134  HB2 ARG X  78      45.400  57.910  32.400  1.00  0.00            
ATOM   1135  CG  ARG X  78      45.570  57.890  30.410  1.00  0.00            
ATOM   1136  HG1 ARG X  78      44.670  58.520  30.460  1.00  0.00            
ATOM   1137  HG2 ARG X  78      46.100  58.400  29.620  1.00  0.00            
ATOM   1138  CD  ARG X  78      45.170  56.440  30.120  1.00  0.00            
ATOM   1139  HD1 ARG X  78      45.980  55.800  29.740  1.00  0.00            
ATOM   1140  HD2 ARG X  78      44.680  55.880  30.920  1.00  0.00            
ATOM   1141  NE  ARG X  78      44.200  56.390  29.030  1.00  0.00            
ATOM   1142  HE  ARG X  78      43.670  57.230  28.830  1.00  0.00            
ATOM   1143  CZ  ARG X  78      44.070  55.440  28.110  1.00  0.00            
ATOM   1144  NH1 ARG X  78      44.720  54.260  28.180  1.00  0.00            
ATOM   1145 1HH1 ARG X  78      45.490  54.110  28.830  1.00  0.00            
ATOM   1146 2HH1 ARG X  78      44.590  53.610  27.420  1.00  0.00            
ATOM   1147  NH2 ARG X  78      43.270  55.670  27.060  1.00  0.00            
ATOM   1148 1HH2 ARG X  78      42.690  56.490  27.120  1.00  0.00            
ATOM   1149 2HH2 ARG X  78      42.970  55.030  26.340  1.00  0.00            
ATOM   1150  C   ARG X  78      47.480  59.260  33.600  1.00  0.00            
ATOM   1151  O   ARG X  78      46.840  59.800  34.490  1.00  0.00            
ATOM   1152  N   MET X  79      48.640  58.670  33.910  1.00  0.00            
ATOM   1153  H   MET X  79      49.080  58.140  33.160  1.00  0.00            
ATOM   1154  CA  MET X  79      49.170  58.640  35.250  1.00  0.00            
ATOM   1155  HA  MET X  79      48.330  58.510  35.930  1.00  0.00            
ATOM   1156  CB  MET X  79      50.150  57.470  35.410  1.00  0.00            
ATOM   1157  HB1 MET X  79      49.870  56.610  34.790  1.00  0.00            
ATOM   1158  HB2 MET X  79      51.070  57.840  34.960  1.00  0.00            
ATOM   1159  CG  MET X  79      50.260  57.000  36.860  1.00  0.00            
ATOM   1160  HG1 MET X  79      50.420  57.760  37.630  1.00  0.00            
ATOM   1161  HG2 MET X  79      49.380  56.480  37.220  1.00  0.00            
ATOM   1162  SD  MET X  79      51.490  55.700  37.090  1.00  0.00            
ATOM   1163  CE  MET X  79      50.690  54.350  36.160  1.00  0.00            
ATOM   1164  HE1 MET X  79      49.620  54.340  36.410  1.00  0.00            
ATOM   1165  HE2 MET X  79      50.900  54.520  35.110  1.00  0.00            
ATOM   1166  HE3 MET X  79      51.150  53.380  36.340  1.00  0.00            
ATOM   1167  C   MET X  79      49.780  59.980  35.640  1.00  0.00            
ATOM   1168  O   MET X  79      49.600  60.530  36.720  1.00  0.00            
ATOM   1169  N   ILE X  80      50.540  60.550  34.700  1.00  0.00            
ATOM   1170  H   ILE X  80      50.660  60.140  33.790  1.00  0.00            
ATOM   1171  CA  ILE X  80      51.020  61.930  34.740  1.00  0.00            
ATOM   1172  HA  ILE X  80      51.580  62.050  35.660  1.00  0.00            
ATOM   1173  CB  ILE X  80      52.040  62.280  33.650  1.00  0.00            
ATOM   1174  HB  ILE X  80      51.560  61.990  32.720  1.00  0.00            
ATOM   1175  CG1 ILE X  80      53.270  61.380  33.700  1.00  0.00            
ATOM   1176 1HG1 ILE X  80      54.010  61.510  34.480  1.00  0.00            
ATOM   1177 2HG1 ILE X  80      53.000  60.350  33.940  1.00  0.00            
ATOM   1178  CG2 ILE X  80      52.320  63.770  33.630  1.00  0.00            
ATOM   1179 1HG2 ILE X  80      52.790  64.000  34.580  1.00  0.00            
ATOM   1180 2HG2 ILE X  80      52.820  64.100  32.710  1.00  0.00            
ATOM   1181 3HG2 ILE X  80      51.360  64.290  33.490  1.00  0.00            
ATOM   1182  CD  ILE X  80      54.060  61.350  32.380  1.00  0.00            
ATOM   1183  HD1 ILE X  80      53.430  60.880  31.620  1.00  0.00            
ATOM   1184  HD2 ILE X  80      54.280  62.360  32.050  1.00  0.00            
ATOM   1185  HD3 ILE X  80      55.000  60.790  32.470  1.00  0.00            
ATOM   1186  C   ILE X  80      49.920  62.980  34.910  1.00  0.00            
ATOM   1187  O   ILE X  80      50.050  63.810  35.800  1.00  0.00            
ATOM   1188  N   ALA X  81      48.810  62.890  34.180  1.00  0.00            
ATOM   1189  H   ALA X  81      48.740  62.100  33.560  1.00  0.00            
ATOM   1190  CA  ALA X  81      47.690  63.800  34.140  1.00  0.00            
ATOM   1191  HA  ALA X  81      47.940  64.790  33.790  1.00  0.00            
ATOM   1192  CB  ALA X  81      46.630  63.360  33.130  1.00  0.00            
ATOM   1193  HB1 ALA X  81      46.420  62.300  33.280  1.00  0.00            
ATOM   1194  HB2 ALA X  81      45.780  64.060  33.110  1.00  0.00            
ATOM   1195  HB3 ALA X  81      47.110  63.390  32.150  1.00  0.00            
ATOM   1196  C   ALA X  81      46.960  63.910  35.480  1.00  0.00            
ATOM   1197  O   ALA X  81      46.310  64.910  35.790  1.00  0.00            
ATOM   1198  N   ALA X  82      46.990  62.780  36.200  1.00  0.00            
ATOM   1199  H   ALA X  82      47.410  61.990  35.730  1.00  0.00            
ATOM   1200  CA  ALA X  82      46.410  62.570  37.510  1.00  0.00            
ATOM   1201  HA  ALA X  82      45.400  62.980  37.610  1.00  0.00            
ATOM   1202  CB  ALA X  82      46.250  61.060  37.680  1.00  0.00            
ATOM   1203  HB1 ALA X  82      46.020  60.770  38.710  1.00  0.00            
ATOM   1204  HB2 ALA X  82      45.320  60.680  37.210  1.00  0.00            
ATOM   1205  HB3 ALA X  82      47.140  60.530  37.390  1.00  0.00            
ATOM   1206  C   ALA X  82      47.190  63.160  38.670  1.00  0.00            
ATOM   1207  O   ALA X  82      46.480  63.400  39.640  1.00  0.00            
ATOM   1208  N   VAL X  83      48.490  63.430  38.480  1.00  0.00            
ATOM   1209  H   VAL X  83      48.850  63.180  37.560  1.00  0.00            
ATOM   1210  CA  VAL X  83      49.440  63.880  39.470  1.00  0.00            
ATOM   1211  HA  VAL X  83      49.060  63.670  40.460  1.00  0.00            
ATOM   1212  CB  VAL X  83      50.730  63.050  39.350  1.00  0.00            
ATOM   1213  HB  VAL X  83      50.750  62.900  38.270  1.00  0.00            
ATOM   1214  CG1 VAL X  83      52.040  63.650  39.830  1.00  0.00            
ATOM   1215 1HG1 VAL X  83      51.880  64.000  40.870  1.00  0.00            
ATOM   1216 2HG1 VAL X  83      52.790  62.850  39.890  1.00  0.00            
ATOM   1217 3HG1 VAL X  83      52.480  64.340  39.110  1.00  0.00            
ATOM   1218  CG2 VAL X  83      50.570  61.620  39.850  1.00  0.00            
ATOM   1219 1HG2 VAL X  83      51.310  61.080  39.300  1.00  0.00            
ATOM   1220 2HG2 VAL X  83      50.780  61.480  40.910  1.00  0.00            
ATOM   1221 3HG2 VAL X  83      49.560  61.250  39.630  1.00  0.00            
ATOM   1222  C   VAL X  83      49.800  65.340  39.200  1.00  0.00            
ATOM   1223  O   VAL X  83      50.350  65.970  40.100  1.00  0.00            
ATOM   1224  N   ASP X  84      49.450  65.880  38.040  1.00  0.00            
ATOM   1225  H   ASP X  84      49.060  65.320  37.280  1.00  0.00            
ATOM   1226  CA  ASP X  84      49.370  67.280  37.710  1.00  0.00            
ATOM   1227  HA  ASP X  84      50.410  67.630  37.770  1.00  0.00            
ATOM   1228  CB  ASP X  84      49.040  67.470  36.230  1.00  0.00            
ATOM   1229  HB1 ASP X  84      49.780  66.960  35.610  1.00  0.00            
ATOM   1230  HB2 ASP X  84      48.160  66.890  35.960  1.00  0.00            
ATOM   1231  CG  ASP X  84      48.890  68.920  35.800  1.00  0.00            
ATOM   1232  OD1 ASP X  84      47.880  69.620  36.080  1.00  0.00            
ATOM   1233  OD2 ASP X  84      49.660  69.360  34.940  1.00  0.00            
ATOM   1234  C   ASP X  84      48.390  67.890  38.720  1.00  0.00            
ATOM   1235  O   ASP X  84      47.290  67.370  38.840  1.00  0.00            
ATOM   1236  N   THR X  85      48.880  68.910  39.410  1.00  0.00            
ATOM   1237  H   THR X  85      49.790  69.270  39.150  1.00  0.00            
ATOM   1238  CA  THR X  85      48.070  69.780  40.230  1.00  0.00            
ATOM   1239  HA  THR X  85      47.200  69.930  39.590  1.00  0.00            
ATOM   1240  CB  THR X  85      47.580  69.100  41.520  1.00  0.00            
ATOM   1241  HB  THR X  85      46.930  68.270  41.250  1.00  0.00            
ATOM   1242  OG1 THR X  85      46.870  69.980  42.340  1.00  0.00            
ATOM   1243  HG1 THR X  85      46.060  70.320  41.990  1.00  0.00            
ATOM   1244  CG2 THR X  85      48.780  68.580  42.330  1.00  0.00            
ATOM   1245 1HG2 THR X  85      49.310  67.700  41.950  1.00  0.00            
ATOM   1246 2HG2 THR X  85      49.550  69.340  42.490  1.00  0.00            
ATOM   1247 3HG2 THR X  85      48.410  68.190  43.280  1.00  0.00            
ATOM   1248  C   THR X  85      48.730  71.140  40.330  1.00  0.00            
ATOM   1249  O   THR X  85      49.840  71.400  39.870  1.00  0.00            
ATOM   1250  N   ASP X  86      47.880  72.100  40.720  1.00  0.00            
ATOM   1251  H   ASP X  86      47.020  71.750  41.120  1.00  0.00            
ATOM   1252  CA  ASP X  86      48.070  73.510  40.970  1.00  0.00            
ATOM   1253  HA  ASP X  86      47.990  74.070  40.030  1.00  0.00            
ATOM   1254  CB  ASP X  86      46.830  73.880  41.770  1.00  0.00            
ATOM   1255  HB1 ASP X  86      45.960  73.940  41.120  1.00  0.00            
ATOM   1256  HB2 ASP X  86      46.500  73.100  42.460  1.00  0.00            
ATOM   1257  CG  ASP X  86      46.820  75.170  42.590  1.00  0.00            
ATOM   1258  OD1 ASP X  86      46.480  76.220  42.020  1.00  0.00            
ATOM   1259  OD2 ASP X  86      47.300  75.170  43.740  1.00  0.00            
ATOM   1260  C   ASP X  86      49.380  74.040  41.530  1.00  0.00            
ATOM   1261  O   ASP X  86      49.950  74.980  40.980  1.00  0.00            
ATOM   1262  N   SER X  87      49.870  73.470  42.630  1.00  0.00            
ATOM   1263  H   SER X  87      49.280  72.790  43.100  1.00  0.00            
ATOM   1264  CA  SER X  87      51.180  73.750  43.200  1.00  0.00            
ATOM   1265  HA  SER X  87      51.240  74.840  43.120  1.00  0.00            
ATOM   1266  CB  SER X  87      51.230  73.360  44.660  1.00  0.00            
ATOM   1267  HB1 SER X  87      50.370  73.560  45.300  1.00  0.00            
ATOM   1268  HB2 SER X  87      51.440  72.300  44.790  1.00  0.00            
ATOM   1269  OG  SER X  87      52.350  73.970  45.270  1.00  0.00            
ATOM   1270  HG  SER X  87      52.130  74.890  45.280  1.00  0.00            
ATOM   1271  C   SER X  87      52.220  72.950  42.430  1.00  0.00            
ATOM   1272  O   SER X  87      52.140  71.730  42.430  1.00  0.00            
ATOM   1273  N   PRO X  88      53.240  73.570  41.820  1.00  0.00            
ATOM   1274  CA  PRO X  88      54.080  72.800  40.920  1.00  0.00            
ATOM   1275  HA  PRO X  88      53.380  72.150  40.390  1.00  0.00            
ATOM   1276  CB  PRO X  88      54.770  73.850  40.050  1.00  0.00            
ATOM   1277  HB1 PRO X  88      55.700  73.530  39.580  1.00  0.00            
ATOM   1278  HB2 PRO X  88      54.140  73.870  39.150  1.00  0.00            
ATOM   1279  CG  PRO X  88      54.770  75.150  40.860  1.00  0.00            
ATOM   1280  HG1 PRO X  88      55.770  75.240  41.300  1.00  0.00            
ATOM   1281  HG2 PRO X  88      54.620  75.960  40.150  1.00  0.00            
ATOM   1282  CD  PRO X  88      53.530  74.980  41.750  1.00  0.00            
ATOM   1283  HD1 PRO X  88      53.700  75.480  42.710  1.00  0.00            
ATOM   1284  HD2 PRO X  88      52.690  75.520  41.320  1.00  0.00            
ATOM   1285  C   PRO X  88      55.050  71.910  41.680  1.00  0.00            
ATOM   1286  O   PRO X  88      55.540  70.910  41.150  1.00  0.00            
ATOM   1287  N   ARG X  89      55.220  72.200  42.970  1.00  0.00            
ATOM   1288  H   ARG X  89      54.810  73.060  43.290  1.00  0.00            
ATOM   1289  CA  ARG X  89      56.020  71.630  44.040  1.00  0.00            
ATOM   1290  HA  ARG X  89      57.070  71.540  43.740  1.00  0.00            
ATOM   1291  CB  ARG X  89      55.860  72.440  45.320  1.00  0.00            
ATOM   1292  HB1 ARG X  89      54.870  72.480  45.770  1.00  0.00            
ATOM   1293  HB2 ARG X  89      56.520  71.970  46.050  1.00  0.00            
ATOM   1294  CG  ARG X  89      56.190  73.910  45.120  1.00  0.00            
ATOM   1295  HG1 ARG X  89      57.010  74.090  44.390  1.00  0.00            
ATOM   1296  HG2 ARG X  89      55.350  74.440  44.650  1.00  0.00            
ATOM   1297  CD  ARG X  89      56.430  74.580  46.470  1.00  0.00            
ATOM   1298  HD1 ARG X  89      56.240  75.640  46.370  1.00  0.00            
ATOM   1299  HD2 ARG X  89      55.660  74.290  47.190  1.00  0.00            
ATOM   1300  NE  ARG X  89      57.790  74.290  46.930  1.00  0.00            
ATOM   1301  HE  ARG X  89      57.840  73.460  47.510  1.00  0.00            
ATOM   1302  CZ  ARG X  89      58.870  75.060  46.980  1.00  0.00            
ATOM   1303  NH1 ARG X  89      58.910  76.250  46.360  1.00  0.00            
ATOM   1304 1HH1 ARG X  89      58.050  76.650  46.020  1.00  0.00            
ATOM   1305 2HH1 ARG X  89      59.700  76.870  46.520  1.00  0.00            
ATOM   1306  NH2 ARG X  89      60.000  74.560  47.520  1.00  0.00            
ATOM   1307 1HH2 ARG X  89      60.180  73.600  47.790  1.00  0.00            
ATOM   1308 2HH2 ARG X  89      60.830  75.130  47.610  1.00  0.00            
ATOM   1309  C   ARG X  89      55.510  70.210  44.230  1.00  0.00            
ATOM   1310  O   ARG X  89      56.280  69.270  44.180  1.00  0.00            
ATOM   1311  N   GLU X  90      54.190  70.030  44.340  1.00  0.00            
ATOM   1312  H   GLU X  90      53.690  70.900  44.500  1.00  0.00            
ATOM   1313  CA  GLU X  90      53.560  68.780  44.740  1.00  0.00            
ATOM   1314  HA  GLU X  90      54.000  68.410  45.670  1.00  0.00            
ATOM   1315  CB  GLU X  90      52.050  68.970  44.870  1.00  0.00            
ATOM   1316  HB1 GLU X  90      51.670  69.950  45.150  1.00  0.00            
ATOM   1317  HB2 GLU X  90      51.610  69.090  43.870  1.00  0.00            
ATOM   1318  CG  GLU X  90      51.380  67.790  45.570  1.00  0.00            
ATOM   1319  HG1 GLU X  90      50.310  67.810  45.340  1.00  0.00            
ATOM   1320  HG2 GLU X  90      51.740  66.820  45.210  1.00  0.00            
ATOM   1321  CD  GLU X  90      51.630  67.790  47.060  1.00  0.00            
ATOM   1322  OE1 GLU X  90      52.010  68.850  47.590  1.00  0.00            
ATOM   1323  OE2 GLU X  90      51.500  66.710  47.670  1.00  0.00            
ATOM   1324  C   GLU X  90      53.700  67.790  43.600  1.00  0.00            
ATOM   1325  O   GLU X  90      53.890  66.610  43.900  1.00  0.00            
ATOM   1326  N   VAL X  91      53.790  68.280  42.350  1.00  0.00            
ATOM   1327  H   VAL X  91      53.820  69.280  42.250  1.00  0.00            
ATOM   1328  CA  VAL X  91      53.890  67.430  41.190  1.00  0.00            
ATOM   1329  HA  VAL X  91      53.240  66.550  41.300  1.00  0.00            
ATOM   1330  CB  VAL X  91      53.480  68.170  39.910  1.00  0.00            
ATOM   1331  HB  VAL X  91      54.310  68.840  39.670  1.00  0.00            
ATOM   1332  CG1 VAL X  91      53.370  67.280  38.670  1.00  0.00            
ATOM   1333 1HG1 VAL X  91      54.270  66.790  38.280  1.00  0.00            
ATOM   1334 2HG1 VAL X  91      52.540  66.590  38.640  1.00  0.00            
ATOM   1335 3HG1 VAL X  91      53.120  67.970  37.880  1.00  0.00            
ATOM   1336  CG2 VAL X  91      52.190  68.970  40.060  1.00  0.00            
ATOM   1337 1HG2 VAL X  91      51.860  69.350  39.100  1.00  0.00            
ATOM   1338 2HG2 VAL X  91      51.460  68.230  40.370  1.00  0.00            
ATOM   1339 3HG2 VAL X  91      52.360  69.780  40.780  1.00  0.00            
ATOM   1340  C   VAL X  91      55.280  66.840  41.030  1.00  0.00            
ATOM   1341  O   VAL X  91      55.440  65.710  40.580  1.00  0.00            
ATOM   1342  N   PHE X  92      56.270  67.700  41.290  1.00  0.00            
ATOM   1343  H   PHE X  92      55.850  68.600  41.540  1.00  0.00            
ATOM   1344  CA  PHE X  92      57.670  67.700  40.950  1.00  0.00            
ATOM   1345  HA  PHE X  92      57.880  67.260  39.980  1.00  0.00            
ATOM   1346  CB  PHE X  92      58.160  69.130  40.750  1.00  0.00            
ATOM   1347  HB1 PHE X  92      57.580  69.690  40.020  1.00  0.00            
ATOM   1348  HB2 PHE X  92      58.000  69.670  41.680  1.00  0.00            
ATOM   1349  CG  PHE X  92      59.620  69.160  40.340  1.00  0.00            
ATOM   1350  CD1 PHE X  92      59.980  68.880  39.020  1.00  0.00            
ATOM   1351  HD1 PHE X  92      59.290  68.610  38.240  1.00  0.00            
ATOM   1352  CD2 PHE X  92      60.620  69.560  41.250  1.00  0.00            
ATOM   1353  HD2 PHE X  92      60.310  69.820  42.240  1.00  0.00            
ATOM   1354  CE1 PHE X  92      61.310  68.970  38.590  1.00  0.00            
ATOM   1355  HE1 PHE X  92      61.600  68.750  37.570  1.00  0.00            
ATOM   1356  CE2 PHE X  92      61.980  69.530  40.910  1.00  0.00            
ATOM   1357  HE2 PHE X  92      62.770  69.610  41.650  1.00  0.00            
ATOM   1358  CZ  PHE X  92      62.280  69.260  39.570  1.00  0.00            
ATOM   1359  HZ  PHE X  92      63.320  69.240  39.280  1.00  0.00            
ATOM   1360  C   PHE X  92      58.460  66.940  42.000  1.00  0.00            
ATOM   1361  O   PHE X  92      59.070  65.900  41.760  1.00  0.00            
ATOM   1362  N   PHE X  93      58.460  67.510  43.220  1.00  0.00            
ATOM   1363  H   PHE X  93      57.680  68.110  43.450  1.00  0.00            
ATOM   1364  CA  PHE X  93      59.450  67.200  44.220  1.00  0.00            
ATOM   1365  HA  PHE X  93      60.490  67.120  43.900  1.00  0.00            
ATOM   1366  CB  PHE X  93      59.650  68.270  45.310  1.00  0.00            
ATOM   1367  HB1 PHE X  93      58.690  68.360  45.820  1.00  0.00            
ATOM   1368  HB2 PHE X  93      60.350  67.950  46.080  1.00  0.00            
ATOM   1369  CG  PHE X  93      60.100  69.670  44.940  1.00  0.00            
ATOM   1370  CD1 PHE X  93      61.440  69.890  44.580  1.00  0.00            
ATOM   1371  HD1 PHE X  93      62.070  69.040  44.410  1.00  0.00            
ATOM   1372  CD2 PHE X  93      59.240  70.750  45.160  1.00  0.00            
ATOM   1373  HD2 PHE X  93      58.230  70.540  45.460  1.00  0.00            
ATOM   1374  CE1 PHE X  93      61.920  71.170  44.290  1.00  0.00            
ATOM   1375  HE1 PHE X  93      62.970  71.320  44.050  1.00  0.00            
ATOM   1376  CE2 PHE X  93      59.820  72.030  45.030  1.00  0.00            
ATOM   1377  HE2 PHE X  93      59.140  72.830  45.270  1.00  0.00            
ATOM   1378  CZ  PHE X  93      61.120  72.280  44.600  1.00  0.00            
ATOM   1379  HZ  PHE X  93      61.620  73.210  44.370  1.00  0.00            
ATOM   1380  C   PHE X  93      59.260  65.870  44.940  1.00  0.00            
ATOM   1381  O   PHE X  93      60.230  65.230  45.340  1.00  0.00            
ATOM   1382  N   ARG X  94      58.000  65.480  45.090  1.00  0.00            
ATOM   1383  H   ARG X  94      57.310  66.160  44.810  1.00  0.00            
ATOM   1384  CA  ARG X  94      57.520  64.220  45.670  1.00  0.00            
ATOM   1385  HA  ARG X  94      57.920  64.110  46.670  1.00  0.00            
ATOM   1386  CB  ARG X  94      55.990  64.200  45.760  1.00  0.00            
ATOM   1387  HB1 ARG X  94      55.600  64.410  44.750  1.00  0.00            
ATOM   1388  HB2 ARG X  94      55.580  63.220  45.990  1.00  0.00            
ATOM   1389  CG  ARG X  94      55.430  65.230  46.730  1.00  0.00            
ATOM   1390  HG1 ARG X  94      56.090  65.230  47.600  1.00  0.00            
ATOM   1391  HG2 ARG X  94      55.400  66.220  46.270  1.00  0.00            
ATOM   1392  CD  ARG X  94      53.980  64.900  47.090  1.00  0.00            
ATOM   1393  HD1 ARG X  94      53.670  65.800  47.620  1.00  0.00            
ATOM   1394  HD2 ARG X  94      53.300  64.800  46.240  1.00  0.00            
ATOM   1395  NE  ARG X  94      53.650  63.680  47.800  1.00  0.00            
ATOM   1396  HE  ARG X  94      54.450  63.070  47.830  1.00  0.00            
ATOM   1397  CZ  ARG X  94      52.640  63.400  48.640  1.00  0.00            
ATOM   1398  NH1 ARG X  94      51.700  64.300  48.980  1.00  0.00            
ATOM   1399 1HH1 ARG X  94      51.830  65.270  48.730  1.00  0.00            
ATOM   1400 2HH1 ARG X  94      51.030  64.050  49.680  1.00  0.00            
ATOM   1401  NH2 ARG X  94      52.420  62.140  49.030  1.00  0.00            
ATOM   1402 1HH2 ARG X  94      53.040  61.470  48.600  1.00  0.00            
ATOM   1403 2HH2 ARG X  94      51.800  61.810  49.760  1.00  0.00            
ATOM   1404  C   ARG X  94      57.810  63.030  44.760  1.00  0.00            
ATOM   1405  O   ARG X  94      58.050  61.920  45.220  1.00  0.00            
ATOM   1406  N   VAL X  95      57.840  63.220  43.430  1.00  0.00            
ATOM   1407  H   VAL X  95      57.770  64.220  43.260  1.00  0.00            
ATOM   1408  CA  VAL X  95      58.130  62.240  42.410  1.00  0.00            
ATOM   1409  HA  VAL X  95      57.810  61.270  42.770  1.00  0.00            
ATOM   1410  CB  VAL X  95      57.370  62.680  41.170  1.00  0.00            
ATOM   1411  HB  VAL X  95      57.490  63.740  40.940  1.00  0.00            
ATOM   1412  CG1 VAL X  95      57.780  61.930  39.910  1.00  0.00            
ATOM   1413 1HG1 VAL X  95      58.810  62.040  39.590  1.00  0.00            
ATOM   1414 2HG1 VAL X  95      57.600  60.860  40.070  1.00  0.00            
ATOM   1415 3HG1 VAL X  95      57.120  62.170  39.080  1.00  0.00            
ATOM   1416  CG2 VAL X  95      55.840  62.540  41.330  1.00  0.00            
ATOM   1417 1HG2 VAL X  95      55.540  63.360  41.970  1.00  0.00            
ATOM   1418 2HG2 VAL X  95      55.310  62.590  40.380  1.00  0.00            
ATOM   1419 3HG2 VAL X  95      55.560  61.600  41.790  1.00  0.00            
ATOM   1420  C   VAL X  95      59.660  62.170  42.350  1.00  0.00            
ATOM   1421  O   VAL X  95      60.210  61.060  42.270  1.00  0.00            
ATOM   1422  N   ALA X  96      60.390  63.260  42.300  1.00  0.00            
ATOM   1423  H   ALA X  96      59.930  64.160  42.420  1.00  0.00            
ATOM   1424  CA  ALA X  96      61.830  63.380  42.110  1.00  0.00            
ATOM   1425  HA  ALA X  96      62.050  62.710  41.310  1.00  0.00            
ATOM   1426  CB  ALA X  96      61.980  64.880  41.830  1.00  0.00            
ATOM   1427  HB1 ALA X  96      61.610  65.220  40.860  1.00  0.00            
ATOM   1428  HB2 ALA X  96      61.580  65.460  42.650  1.00  0.00            
ATOM   1429  HB3 ALA X  96      63.030  65.140  41.700  1.00  0.00            
ATOM   1430  C   ALA X  96      62.650  63.030  43.340  1.00  0.00            
ATOM   1431  O   ALA X  96      63.870  62.870  43.210  1.00  0.00            
ATOM   1432  N   ALA X  97      61.980  62.880  44.490  1.00  0.00            
ATOM   1433  H   ALA X  97      61.050  63.190  44.630  1.00  0.00            
ATOM   1434  CA  ALA X  97      62.580  62.280  45.670  1.00  0.00            
ATOM   1435  HA  ALA X  97      63.500  62.860  45.830  1.00  0.00            
ATOM   1436  CB  ALA X  97      61.630  62.470  46.840  1.00  0.00            
ATOM   1437  HB1 ALA X  97      61.930  62.070  47.810  1.00  0.00            
ATOM   1438  HB2 ALA X  97      61.360  63.510  46.970  1.00  0.00            
ATOM   1439  HB3 ALA X  97      60.680  62.070  46.500  1.00  0.00            
ATOM   1440  C   ALA X  97      62.840  60.800  45.450  1.00  0.00            
ATOM   1441  O   ALA X  97      63.900  60.220  45.700  1.00  0.00            
ATOM   1442  N   ASP X  98      61.830  60.080  44.940  1.00  0.00            
ATOM   1443  H   ASP X  98      61.010  60.490  44.520  1.00  0.00            
ATOM   1444  CA  ASP X  98      61.890  58.670  44.680  1.00  0.00            
ATOM   1445  HA  ASP X  98      62.270  58.130  45.560  1.00  0.00            
ATOM   1446  CB  ASP X  98      60.450  58.150  44.660  1.00  0.00            
ATOM   1447  HB1 ASP X  98      59.910  58.370  45.580  1.00  0.00            
ATOM   1448  HB2 ASP X  98      59.980  58.540  43.750  1.00  0.00            
ATOM   1449  CG  ASP X  98      60.390  56.660  44.330  1.00  0.00            
ATOM   1450  OD1 ASP X  98      61.010  55.850  45.050  1.00  0.00            
ATOM   1451  OD2 ASP X  98      59.800  56.260  43.290  1.00  0.00            
ATOM   1452  C   ASP X  98      62.690  58.290  43.440  1.00  0.00            
ATOM   1453  O   ASP X  98      63.560  57.420  43.530  1.00  0.00            
ATOM   1454  N   MET X  99      62.490  58.990  42.320  1.00  0.00            
ATOM   1455  H   MET X  99      61.640  59.540  42.450  1.00  0.00            
ATOM   1456  CA  MET X  99      63.090  58.810  41.020  1.00  0.00            
ATOM   1457  HA  MET X  99      62.880  57.770  40.740  1.00  0.00            
ATOM   1458  CB  MET X  99      62.290  59.670  40.050  1.00  0.00            
ATOM   1459  HB1 MET X  99      61.350  60.050  40.420  1.00  0.00            
ATOM   1460  HB2 MET X  99      62.880  60.580  39.850  1.00  0.00            
ATOM   1461  CG  MET X  99      61.890  58.970  38.750  1.00  0.00            
ATOM   1462  HG1 MET X  99      62.740  58.820  38.070  1.00  0.00            
ATOM   1463  HG2 MET X  99      61.620  57.940  38.900  1.00  0.00            
ATOM   1464  SD  MET X  99      60.620  59.860  37.810  1.00  0.00            
ATOM   1465  CE  MET X  99      61.250  61.560  37.850  1.00  0.00            
ATOM   1466  HE1 MET X  99      60.470  62.170  37.400  1.00  0.00            
ATOM   1467  HE2 MET X  99      61.260  61.870  38.900  1.00  0.00            
ATOM   1468  HE3 MET X  99      62.170  61.710  37.300  1.00  0.00            
ATOM   1469  C   MET X  99      64.560  59.180  40.900  1.00  0.00            
ATOM   1470  O   MET X  99      65.190  58.780  39.930  1.00  0.00            
ATOM   1471  N   PHE X 100      65.030  60.000  41.850  1.00  0.00            
ATOM   1472  H   PHE X 100      64.530  60.370  42.650  1.00  0.00            
ATOM   1473  CA  PHE X 100      66.420  60.400  41.830  1.00  0.00            
ATOM   1474  HA  PHE X 100      66.940  59.680  41.200  1.00  0.00            
ATOM   1475  CB  PHE X 100      66.460  61.820  41.250  1.00  0.00            
ATOM   1476  HB1 PHE X 100      65.460  62.010  40.870  1.00  0.00            
ATOM   1477  HB2 PHE X 100      66.580  62.570  42.040  1.00  0.00            
ATOM   1478  CG  PHE X 100      67.540  62.090  40.240  1.00  0.00            
ATOM   1479  CD1 PHE X 100      67.440  61.400  39.020  1.00  0.00            
ATOM   1480  HD1 PHE X 100      66.620  60.730  38.880  1.00  0.00            
ATOM   1481  CD2 PHE X 100      68.650  62.930  40.410  1.00  0.00            
ATOM   1482  HD2 PHE X 100      68.830  63.420  41.360  1.00  0.00            
ATOM   1483  CE1 PHE X 100      68.390  61.570  38.000  1.00  0.00            
ATOM   1484  HE1 PHE X 100      68.330  61.020  37.060  1.00  0.00            
ATOM   1485  CE2 PHE X 100      69.510  63.210  39.340  1.00  0.00            
ATOM   1486  HE2 PHE X 100      70.400  63.790  39.520  1.00  0.00            
ATOM   1487  CZ  PHE X 100      69.400  62.510  38.130  1.00  0.00            
ATOM   1488  HZ  PHE X 100      70.120  62.550  37.310  1.00  0.00            
ATOM   1489  C   PHE X 100      67.070  60.320  43.200  1.00  0.00            
ATOM   1490  O   PHE X 100      67.930  61.160  43.480  1.00  0.00            
ATOM   1491  N   SER X 101      66.680  59.280  43.930  1.00  0.00            
ATOM   1492  H   SER X 101      66.070  58.570  43.530  1.00  0.00            
ATOM   1493  CA  SER X 101      67.260  59.030  45.240  1.00  0.00            
ATOM   1494  HA  SER X 101      67.050  59.900  45.850  1.00  0.00            
ATOM   1495  CB  SER X 101      66.660  57.750  45.820  1.00  0.00            
ATOM   1496  HB1 SER X 101      67.180  57.430  46.730  1.00  0.00            
ATOM   1497  HB2 SER X 101      65.650  58.040  46.110  1.00  0.00            
ATOM   1498  OG  SER X 101      66.570  56.790  44.800  1.00  0.00            
ATOM   1499  HG  SER X 101      65.850  56.210  45.000  1.00  0.00            
ATOM   1500  C   SER X 101      68.780  58.940  45.250  1.00  0.00            
ATOM   1501  O   SER X 101      69.400  58.680  44.220  1.00  0.00            
ATOM   1502  N   ASP X 102      69.370  58.980  46.460  1.00  0.00            
ATOM   1503  H   ASP X 102      68.760  59.270  47.200  1.00  0.00            
ATOM   1504  CA  ASP X 102      70.760  58.780  46.840  1.00  0.00            
ATOM   1505  HA  ASP X 102      71.410  59.380  46.200  1.00  0.00            
ATOM   1506  CB  ASP X 102      70.990  59.150  48.300  1.00  0.00            
ATOM   1507  HB1 ASP X 102      70.840  60.220  48.390  1.00  0.00            
ATOM   1508  HB2 ASP X 102      70.160  58.690  48.870  1.00  0.00            
ATOM   1509  CG  ASP X 102      72.230  58.550  48.940  1.00  0.00            
ATOM   1510  OD1 ASP X 102      73.330  59.090  48.760  1.00  0.00            
ATOM   1511  OD2 ASP X 102      72.020  57.540  49.660  1.00  0.00            
ATOM   1512  C   ASP X 102      71.190  57.360  46.510  1.00  0.00            
ATOM   1513  O   ASP X 102      70.330  56.470  46.520  1.00  0.00            
ATOM   1514  N   GLY X 103      72.410  57.140  46.020  1.00  0.00            
ATOM   1515  H   GLY X 103      72.920  57.960  45.760  1.00  0.00            
ATOM   1516  CA  GLY X 103      72.940  55.860  45.590  1.00  0.00            
ATOM   1517  HA1 GLY X 103      73.690  55.600  46.330  1.00  0.00            
ATOM   1518  HA2 GLY X 103      72.190  55.080  45.580  1.00  0.00            
ATOM   1519  C   GLY X 103      73.610  55.860  44.220  1.00  0.00            
ATOM   1520  O   GLY X 103      74.420  56.750  43.970  1.00  0.00            
ATOM   1521  N   ASN X 104      73.370  54.800  43.430  1.00  0.00            
ATOM   1522  H   ASN X 104      72.730  54.090  43.700  1.00  0.00            
ATOM   1523  CA  ASN X 104      74.030  54.560  42.160  1.00  0.00            
ATOM   1524  HA  ASN X 104      75.070  54.880  42.210  1.00  0.00            
ATOM   1525  CB  ASN X 104      73.860  53.070  41.880  1.00  0.00            
ATOM   1526  HB1 ASN X 104      74.400  52.720  40.990  1.00  0.00            
ATOM   1527  HB2 ASN X 104      74.310  52.660  42.780  1.00  0.00            
ATOM   1528  CG  ASN X 104      72.420  52.580  41.780  1.00  0.00            
ATOM   1529  OD1 ASN X 104      71.780  52.340  42.800  1.00  0.00            
ATOM   1530  ND2 ASN X 104      71.830  52.270  40.610  1.00  0.00            
ATOM   1531 1HD2 ASN X 104      72.400  52.380  39.800  1.00  0.00            
ATOM   1532 2HD2 ASN X 104      70.930  51.820  40.530  1.00  0.00            
ATOM   1533  C   ASN X 104      73.380  55.360  41.040  1.00  0.00            
ATOM   1534  O   ASN X 104      72.320  55.930  41.280  1.00  0.00            
ATOM   1535  N   PHE X 105      73.950  55.270  39.840  1.00  0.00            
ATOM   1536  H   PHE X 105      74.850  54.810  39.820  1.00  0.00            
ATOM   1537  CA  PHE X 105      73.520  55.700  38.520  1.00  0.00            
ATOM   1538  HA  PHE X 105      72.890  56.570  38.620  1.00  0.00            
ATOM   1539  CB  PHE X 105      74.600  56.000  37.490  1.00  0.00            
ATOM   1540  HB1 PHE X 105      75.380  56.650  37.860  1.00  0.00            
ATOM   1541  HB2 PHE X 105      75.170  55.120  37.230  1.00  0.00            
ATOM   1542  CG  PHE X 105      74.190  56.550  36.140  1.00  0.00            
ATOM   1543  CD1 PHE X 105      73.320  57.640  36.050  1.00  0.00            
ATOM   1544  HD1 PHE X 105      72.810  58.100  36.890  1.00  0.00            
ATOM   1545  CD2 PHE X 105      74.660  55.970  34.960  1.00  0.00            
ATOM   1546  HD2 PHE X 105      75.140  55.010  34.930  1.00  0.00            
ATOM   1547  CE1 PHE X 105      73.000  58.210  34.810  1.00  0.00            
ATOM   1548  HE1 PHE X 105      72.300  59.040  34.720  1.00  0.00            
ATOM   1549  CE2 PHE X 105      74.370  56.560  33.730  1.00  0.00            
ATOM   1550  HE2 PHE X 105      74.740  56.220  32.760  1.00  0.00            
ATOM   1551  CZ  PHE X 105      73.520  57.670  33.630  1.00  0.00            
ATOM   1552  HZ  PHE X 105      73.280  58.290  32.790  1.00  0.00            
ATOM   1553  C   PHE X 105      72.770  54.500  37.950  1.00  0.00            
ATOM   1554  O   PHE X 105      73.340  53.430  37.760  1.00  0.00            
ATOM   1555  N   ASN X 106      71.490  54.680  37.630  1.00  0.00            
ATOM   1556  H   ASN X 106      71.170  55.620  37.770  1.00  0.00            
ATOM   1557  CA  ASN X 106      70.780  53.850  36.670  1.00  0.00            
ATOM   1558  HA  ASN X 106      71.300  52.910  36.520  1.00  0.00            
ATOM   1559  CB  ASN X 106      69.410  53.480  37.240  1.00  0.00            
ATOM   1560  HB1 ASN X 106      69.610  52.650  37.920  1.00  0.00            
ATOM   1561  HB2 ASN X 106      68.870  54.210  37.830  1.00  0.00            
ATOM   1562  CG  ASN X 106      68.460  52.920  36.180  1.00  0.00            
ATOM   1563  OD1 ASN X 106      67.630  53.720  35.750  1.00  0.00            
ATOM   1564  ND2 ASN X 106      68.430  51.620  35.850  1.00  0.00            
ATOM   1565 1HD2 ASN X 106      68.970  50.890  36.320  1.00  0.00            
ATOM   1566 2HD2 ASN X 106      67.870  51.440  35.030  1.00  0.00            
ATOM   1567  C   ASN X 106      70.550  54.670  35.410  1.00  0.00            
ATOM   1568  O   ASN X 106      70.140  55.820  35.520  1.00  0.00            
ATOM   1569  N   TRP X 107      70.830  54.030  34.270  1.00  0.00            
ATOM   1570  H   TRP X 107      71.200  53.080  34.280  1.00  0.00            
ATOM   1571  CA  TRP X 107      70.790  54.590  32.950  1.00  0.00            
ATOM   1572  HA  TRP X 107      71.570  55.350  32.990  1.00  0.00            
ATOM   1573  CB  TRP X 107      71.100  53.560  31.850  1.00  0.00            
ATOM   1574  HB1 TRP X 107      71.320  54.030  30.890  1.00  0.00            
ATOM   1575  HB2 TRP X 107      72.030  53.050  32.070  1.00  0.00            
ATOM   1576  CG  TRP X 107      69.970  52.600  31.620  1.00  0.00            
ATOM   1577  CD1 TRP X 107      70.030  51.310  32.040  1.00  0.00            
ATOM   1578  HD1 TRP X 107      70.850  50.890  32.590  1.00  0.00            
ATOM   1579  CD2 TRP X 107      68.740  52.710  30.860  1.00  0.00            
ATOM   1580  NE1 TRP X 107      68.810  50.680  31.820  1.00  0.00            
ATOM   1581  HE1 TRP X 107      68.490  49.800  32.190  1.00  0.00            
ATOM   1582  CE2 TRP X 107      68.000  51.520  31.100  1.00  0.00            
ATOM   1583  CE3 TRP X 107      68.100  53.720  30.120  1.00  0.00            
ATOM   1584  HE3 TRP X 107      68.550  54.690  29.950  1.00  0.00            
ATOM   1585  CZ2 TRP X 107      66.720  51.280  30.540  1.00  0.00            
ATOM   1586  HZ2 TRP X 107      66.260  50.330  30.750  1.00  0.00            
ATOM   1587  CZ3 TRP X 107      66.800  53.530  29.610  1.00  0.00            
ATOM   1588  HZ3 TRP X 107      66.370  54.340  29.050  1.00  0.00            
ATOM   1589  CH2 TRP X 107      66.120  52.340  29.870  1.00  0.00            
ATOM   1590  HH2 TRP X 107      65.110  52.230  29.480  1.00  0.00            
ATOM   1591  C   TRP X 107      69.610  55.440  32.530  1.00  0.00            
ATOM   1592  O   TRP X 107      69.700  56.250  31.590  1.00  0.00            
ATOM   1593  N   GLY X 108      68.470  55.200  33.180  1.00  0.00            
ATOM   1594  H   GLY X 108      68.620  54.490  33.890  1.00  0.00            
ATOM   1595  CA  GLY X 108      67.130  55.560  32.770  1.00  0.00            
ATOM   1596  HA1 GLY X 108      67.270  56.030  31.800  1.00  0.00            
ATOM   1597  HA2 GLY X 108      66.580  54.650  32.560  1.00  0.00            
ATOM   1598  C   GLY X 108      66.420  56.580  33.660  1.00  0.00            
ATOM   1599  O   GLY X 108      65.340  57.070  33.310  1.00  0.00            
ATOM   1600  N   ARG X 109      66.950  56.750  34.860  1.00  0.00            
ATOM   1601  H   ARG X 109      67.660  56.100  35.150  1.00  0.00            
ATOM   1602  CA  ARG X 109      66.350  57.570  35.900  1.00  0.00            
ATOM   1603  HA  ARG X 109      65.260  57.560  35.960  1.00  0.00            
ATOM   1604  CB  ARG X 109      66.940  57.240  37.270  1.00  0.00            
ATOM   1605  HB1 ARG X 109      68.000  57.070  37.160  1.00  0.00            
ATOM   1606  HB2 ARG X 109      66.920  58.090  37.960  1.00  0.00            
ATOM   1607  CG  ARG X 109      66.210  56.050  37.910  1.00  0.00            
ATOM   1608  HG1 ARG X 109      65.140  56.270  37.950  1.00  0.00            
ATOM   1609  HG2 ARG X 109      66.400  55.180  37.280  1.00  0.00            
ATOM   1610  CD  ARG X 109      66.800  55.870  39.300  1.00  0.00            
ATOM   1611  HD1 ARG X 109      67.870  55.670  39.310  1.00  0.00            
ATOM   1612  HD2 ARG X 109      66.850  56.820  39.820  1.00  0.00            
ATOM   1613  NE  ARG X 109      65.880  54.970  40.010  1.00  0.00            
ATOM   1614  HE  ARG X 109      65.770  54.100  39.510  1.00  0.00            
ATOM   1615  CZ  ARG X 109      65.340  55.170  41.220  1.00  0.00            
ATOM   1616  NH1 ARG X 109      65.680  56.260  41.920  1.00  0.00            
ATOM   1617 1HH1 ARG X 109      66.520  56.740  41.650  1.00  0.00            
ATOM   1618 2HH1 ARG X 109      65.170  56.540  42.760  1.00  0.00            
ATOM   1619  NH2 ARG X 109      64.450  54.310  41.740  1.00  0.00            
ATOM   1620 1HH2 ARG X 109      64.300  53.390  41.350  1.00  0.00            
ATOM   1621 2HH2 ARG X 109      63.930  54.410  42.590  1.00  0.00            
ATOM   1622  C   ARG X 109      66.650  59.040  35.610  1.00  0.00            
ATOM   1623  O   ARG X 109      65.890  59.890  36.050  1.00  0.00            
ATOM   1624  N   VAL X 110      67.750  59.410  34.950  1.00  0.00            
ATOM   1625  H   VAL X 110      68.380  58.640  34.750  1.00  0.00            
ATOM   1626  CA  VAL X 110      68.060  60.640  34.260  1.00  0.00            
ATOM   1627  HA  VAL X 110      68.070  61.450  34.980  1.00  0.00            
ATOM   1628  CB  VAL X 110      69.490  60.530  33.710  1.00  0.00            
ATOM   1629  HB  VAL X 110      69.480  61.240  32.900  1.00  0.00            
ATOM   1630  CG1 VAL X 110      70.570  61.110  34.620  1.00  0.00            
ATOM   1631 1HG1 VAL X 110      70.600  60.600  35.570  1.00  0.00            
ATOM   1632 2HG1 VAL X 110      71.610  61.160  34.270  1.00  0.00            
ATOM   1633 3HG1 VAL X 110      70.290  62.140  34.820  1.00  0.00            
ATOM   1634  CG2 VAL X 110      69.950  59.130  33.280  1.00  0.00            
ATOM   1635 1HG2 VAL X 110      70.000  58.510  34.190  1.00  0.00            
ATOM   1636 2HG2 VAL X 110      69.120  58.650  32.770  1.00  0.00            
ATOM   1637 3HG2 VAL X 110      70.860  59.060  32.690  1.00  0.00            
ATOM   1638  C   VAL X 110      67.060  60.970  33.160  1.00  0.00            
ATOM   1639  O   VAL X 110      66.350  61.970  33.140  1.00  0.00            
ATOM   1640  N   VAL X 111      66.860  60.010  32.250  1.00  0.00            
ATOM   1641  H   VAL X 111      67.370  59.140  32.320  1.00  0.00            
ATOM   1642  CA  VAL X 111      65.910  60.090  31.160  1.00  0.00            
ATOM   1643  HA  VAL X 111      66.180  60.960  30.570  1.00  0.00            
ATOM   1644  CB  VAL X 111      65.970  58.890  30.220  1.00  0.00            
ATOM   1645  HB  VAL X 111      65.810  58.030  30.880  1.00  0.00            
ATOM   1646  CG1 VAL X 111      65.030  58.820  29.030  1.00  0.00            
ATOM   1647 1HG1 VAL X 111      65.140  57.860  28.560  1.00  0.00            
ATOM   1648 2HG1 VAL X 111      63.990  59.030  29.290  1.00  0.00            
ATOM   1649 3HG1 VAL X 111      65.280  59.600  28.310  1.00  0.00            
ATOM   1650  CG2 VAL X 111      67.410  58.720  29.710  1.00  0.00            
ATOM   1651 1HG2 VAL X 111      67.520  57.800  29.100  1.00  0.00            
ATOM   1652 2HG2 VAL X 111      67.660  59.590  29.100  1.00  0.00            
ATOM   1653 3HG2 VAL X 111      68.110  58.560  30.520  1.00  0.00            
ATOM   1654  C   VAL X 111      64.490  60.340  31.650  1.00  0.00            
ATOM   1655  O   VAL X 111      63.790  61.120  31.010  1.00  0.00            
ATOM   1656  N   ALA X 112      64.110  59.730  32.770  1.00  0.00            
ATOM   1657  H   ALA X 112      64.710  58.930  32.950  1.00  0.00            
ATOM   1658  CA  ALA X 112      62.810  59.920  33.390  1.00  0.00            
ATOM   1659  HA  ALA X 112      62.090  59.780  32.580  1.00  0.00            
ATOM   1660  CB  ALA X 112      62.710  59.000  34.600  1.00  0.00            
ATOM   1661  HB1 ALA X 112      61.730  59.130  35.080  1.00  0.00            
ATOM   1662  HB2 ALA X 112      62.990  57.980  34.340  1.00  0.00            
ATOM   1663  HB3 ALA X 112      63.460  59.350  35.320  1.00  0.00            
ATOM   1664  C   ALA X 112      62.630  61.350  33.900  1.00  0.00            
ATOM   1665  O   ALA X 112      61.610  61.960  33.600  1.00  0.00            
ATOM   1666  N   LEU X 113      63.690  61.870  34.510  1.00  0.00            
ATOM   1667  H   LEU X 113      64.570  61.380  34.400  1.00  0.00            
ATOM   1668  CA  LEU X 113      63.780  63.240  34.960  1.00  0.00            
ATOM   1669  HA  LEU X 113      62.920  63.390  35.630  1.00  0.00            
ATOM   1670  CB  LEU X 113      65.030  63.430  35.820  1.00  0.00            
ATOM   1671  HB1 LEU X 113      65.110  62.700  36.610  1.00  0.00            
ATOM   1672  HB2 LEU X 113      66.010  63.460  35.360  1.00  0.00            
ATOM   1673  CG  LEU X 113      64.940  64.670  36.730  1.00  0.00            
ATOM   1674  HG  LEU X 113      64.350  65.330  36.100  1.00  0.00            
ATOM   1675  CD1 LEU X 113      64.100  64.560  37.990  1.00  0.00            
ATOM   1676 1HD1 LEU X 113      63.030  64.400  37.810  1.00  0.00            
ATOM   1677 2HD1 LEU X 113      64.470  63.830  38.720  1.00  0.00            
ATOM   1678 3HD1 LEU X 113      64.210  65.520  38.480  1.00  0.00            
ATOM   1679  CD2 LEU X 113      66.300  65.190  37.180  1.00  0.00            
ATOM   1680 1HD2 LEU X 113      66.750  65.740  36.370  1.00  0.00            
ATOM   1681 2HD2 LEU X 113      66.340  65.850  38.060  1.00  0.00            
ATOM   1682 3HD2 LEU X 113      67.110  64.480  37.370  1.00  0.00            
ATOM   1683  C   LEU X 113      63.770  64.250  33.820  1.00  0.00            
ATOM   1684  O   LEU X 113      62.900  65.120  33.750  1.00  0.00            
ATOM   1685  N   PHE X 114      64.660  64.080  32.860  1.00  0.00            
ATOM   1686  H   PHE X 114      65.270  63.280  32.960  1.00  0.00            
ATOM   1687  CA  PHE X 114      64.860  65.010  31.760  1.00  0.00            
ATOM   1688  HA  PHE X 114      65.060  65.980  32.200  1.00  0.00            
ATOM   1689  CB  PHE X 114      66.100  64.540  30.990  1.00  0.00            
ATOM   1690  HB1 PHE X 114      65.930  63.510  30.670  1.00  0.00            
ATOM   1691  HB2 PHE X 114      66.180  65.080  30.050  1.00  0.00            
ATOM   1692  CG  PHE X 114      67.450  64.510  31.680  1.00  0.00            
ATOM   1693  CD1 PHE X 114      68.440  63.770  31.010  1.00  0.00            
ATOM   1694  HD1 PHE X 114      68.250  63.050  30.220  1.00  0.00            
ATOM   1695  CD2 PHE X 114      67.770  65.240  32.840  1.00  0.00            
ATOM   1696  HD2 PHE X 114      67.010  65.730  33.400  1.00  0.00            
ATOM   1697  CE1 PHE X 114      69.750  63.800  31.490  1.00  0.00            
ATOM   1698  HE1 PHE X 114      70.460  63.410  30.780  1.00  0.00            
ATOM   1699  CE2 PHE X 114      69.090  65.260  33.330  1.00  0.00            
ATOM   1700  HE2 PHE X 114      69.330  65.750  34.260  1.00  0.00            
ATOM   1701  CZ  PHE X 114      70.060  64.510  32.650  1.00  0.00            
ATOM   1702  HZ  PHE X 114      71.030  64.380  33.100  1.00  0.00            
ATOM   1703  C   PHE X 114      63.680  65.010  30.810  1.00  0.00            
ATOM   1704  O   PHE X 114      63.500  66.020  30.130  1.00  0.00            
ATOM   1705  N   TYR X 115      62.870  63.960  30.760  1.00  0.00            
ATOM   1706  H   TYR X 115      63.190  63.160  31.300  1.00  0.00            
ATOM   1707  CA  TYR X 115      61.520  63.940  30.230  1.00  0.00            
ATOM   1708  HA  TYR X 115      61.560  64.460  29.260  1.00  0.00            
ATOM   1709  CB  TYR X 115      61.050  62.490  30.030  1.00  0.00            
ATOM   1710  HB1 TYR X 115      61.690  61.990  29.300  1.00  0.00            
ATOM   1711  HB2 TYR X 115      61.220  61.920  30.940  1.00  0.00            
ATOM   1712  CG  TYR X 115      59.610  62.420  29.640  1.00  0.00            
ATOM   1713  CD1 TYR X 115      59.160  63.190  28.550  1.00  0.00            
ATOM   1714  HD1 TYR X 115      59.860  63.890  28.130  1.00  0.00            
ATOM   1715  CD2 TYR X 115      58.690  61.530  30.210  1.00  0.00            
ATOM   1716  HD2 TYR X 115      59.150  60.900  30.960  1.00  0.00            
ATOM   1717  CE1 TYR X 115      57.830  63.080  28.150  1.00  0.00            
ATOM   1718  HE1 TYR X 115      57.440  63.780  27.420  1.00  0.00            
ATOM   1719  CE2 TYR X 115      57.360  61.410  29.780  1.00  0.00            
ATOM   1720  HE2 TYR X 115      56.710  60.670  30.190  1.00  0.00            
ATOM   1721  CZ  TYR X 115      56.860  62.300  28.820  1.00  0.00            
ATOM   1722  OH  TYR X 115      55.550  62.330  28.460  1.00  0.00            
ATOM   1723  HH  TYR X 115      55.370  62.850  27.700  1.00  0.00            
ATOM   1724  C   TYR X 115      60.610  64.700  31.180  1.00  0.00            
ATOM   1725  O   TYR X 115      60.370  65.840  30.790  1.00  0.00            
ATOM   1726  N   PHE X 116      60.310  64.130  32.340  1.00  0.00            
ATOM   1727  H   PHE X 116      60.720  63.220  32.420  1.00  0.00            
ATOM   1728  CA  PHE X 116      59.480  64.570  33.440  1.00  0.00            
ATOM   1729  HA  PHE X 116      58.530  64.510  32.910  1.00  0.00            
ATOM   1730  CB  PHE X 116      59.460  63.620  34.640  1.00  0.00            
ATOM   1731  HB1 PHE X 116      59.410  62.600  34.230  1.00  0.00            
ATOM   1732  HB2 PHE X 116      60.350  63.710  35.240  1.00  0.00            
ATOM   1733  CG  PHE X 116      58.200  63.780  35.450  1.00  0.00            
ATOM   1734  CD1 PHE X 116      56.930  63.330  35.070  1.00  0.00            
ATOM   1735  HD1 PHE X 116      56.730  62.740  34.180  1.00  0.00            
ATOM   1736  CD2 PHE X 116      58.320  64.440  36.680  1.00  0.00            
ATOM   1737  HD2 PHE X 116      59.260  64.820  37.030  1.00  0.00            
ATOM   1738  CE1 PHE X 116      55.790  63.570  35.850  1.00  0.00            
ATOM   1739  HE1 PHE X 116      54.830  63.190  35.550  1.00  0.00            
ATOM   1740  CE2 PHE X 116      57.180  64.670  37.460  1.00  0.00            
ATOM   1741  HE2 PHE X 116      57.220  65.270  38.370  1.00  0.00            
ATOM   1742  CZ  PHE X 116      55.900  64.330  37.020  1.00  0.00            
ATOM   1743  HZ  PHE X 116      55.140  64.770  37.640  1.00  0.00            
ATOM   1744  C   PHE X 116      59.470  66.050  33.830  1.00  0.00            
ATOM   1745  O   PHE X 116      58.510  66.810  33.710  1.00  0.00            
ATOM   1746  N   ALA X 117      60.670  66.540  34.120  1.00  0.00            
ATOM   1747  H   ALA X 117      61.530  66.050  33.920  1.00  0.00            
ATOM   1748  CA  ALA X 117      60.920  67.960  34.330  1.00  0.00            
ATOM   1749  HA  ALA X 117      60.270  68.270  35.150  1.00  0.00            
ATOM   1750  CB  ALA X 117      62.390  68.050  34.760  1.00  0.00            
ATOM   1751  HB1 ALA X 117      62.700  69.020  35.110  1.00  0.00            
ATOM   1752  HB2 ALA X 117      62.640  67.550  35.690  1.00  0.00            
ATOM   1753  HB3 ALA X 117      63.120  67.750  33.990  1.00  0.00            
ATOM   1754  C   ALA X 117      60.650  68.850  33.130  1.00  0.00            
ATOM   1755  O   ALA X 117      59.950  69.850  33.260  1.00  0.00            
ATOM   1756  N   SER X 118      61.180  68.560  31.950  1.00  0.00            
ATOM   1757  H   SER X 118      61.860  67.800  31.880  1.00  0.00            
ATOM   1758  CA  SER X 118      60.940  69.230  30.700  1.00  0.00            
ATOM   1759  HA  SER X 118      61.270  70.240  30.910  1.00  0.00            
ATOM   1760  CB  SER X 118      61.930  68.790  29.610  1.00  0.00            
ATOM   1761  HB1 SER X 118      62.130  69.470  28.780  1.00  0.00            
ATOM   1762  HB2 SER X 118      62.950  68.700  29.970  1.00  0.00            
ATOM   1763  OG  SER X 118      61.500  67.600  29.000  1.00  0.00            
ATOM   1764  HG  SER X 118      61.600  66.970  29.720  1.00  0.00            
ATOM   1765  C   SER X 118      59.470  69.290  30.290  1.00  0.00            
ATOM   1766  O   SER X 118      59.070  70.230  29.610  1.00  0.00            
ATOM   1767  N   LYS X 119      58.680  68.330  30.770  1.00  0.00            
ATOM   1768  H   LYS X 119      59.040  67.510  31.220  1.00  0.00            
ATOM   1769  CA  LYS X 119      57.350  68.070  30.260  1.00  0.00            
ATOM   1770  HA  LYS X 119      57.270  68.110  29.170  1.00  0.00            
ATOM   1771  CB  LYS X 119      57.030  66.650  30.680  1.00  0.00            
ATOM   1772  HB1 LYS X 119      57.740  65.960  30.240  1.00  0.00            
ATOM   1773  HB2 LYS X 119      57.200  66.640  31.770  1.00  0.00            
ATOM   1774  CG  LYS X 119      55.600  66.110  30.500  1.00  0.00            
ATOM   1775  HG1 LYS X 119      55.470  65.120  30.920  1.00  0.00            
ATOM   1776  HG2 LYS X 119      54.890  66.610  31.170  1.00  0.00            
ATOM   1777  CD  LYS X 119      55.040  66.030  29.080  1.00  0.00            
ATOM   1778  HD1 LYS X 119      54.940  66.990  28.580  1.00  0.00            
ATOM   1779  HD2 LYS X 119      55.760  65.480  28.480  1.00  0.00            
ATOM   1780  CE  LYS X 119      53.640  65.390  29.120  1.00  0.00            
ATOM   1781  HE1 LYS X 119      53.710  64.470  29.710  1.00  0.00            
ATOM   1782  HE2 LYS X 119      52.990  65.990  29.750  1.00  0.00            
ATOM   1783  NZ  LYS X 119      53.110  65.340  27.740  1.00  0.00            
ATOM   1784  HZ1 LYS X 119      53.100  66.270  27.380  1.00  0.00            
ATOM   1785  HZ2 LYS X 119      53.620  64.760  27.080  1.00  0.00            
ATOM   1786  HZ3 LYS X 119      52.210  64.890  27.640  1.00  0.00            
ATOM   1787  C   LYS X 119      56.400  69.070  30.910  1.00  0.00            
ATOM   1788  O   LYS X 119      55.400  69.360  30.250  1.00  0.00            
ATOM   1789  N   LEU X 120      56.820  69.640  32.040  1.00  0.00            
ATOM   1790  H   LEU X 120      57.690  69.290  32.420  1.00  0.00            
ATOM   1791  CA  LEU X 120      56.050  70.700  32.660  1.00  0.00            
ATOM   1792  HA  LEU X 120      55.000  70.440  32.520  1.00  0.00            
ATOM   1793  CB  LEU X 120      56.290  70.680  34.170  1.00  0.00            
ATOM   1794  HB1 LEU X 120      57.370  70.800  34.250  1.00  0.00            
ATOM   1795  HB2 LEU X 120      55.850  71.560  34.640  1.00  0.00            
ATOM   1796  CG  LEU X 120      55.970  69.390  34.920  1.00  0.00            
ATOM   1797  HG  LEU X 120      56.070  68.600  34.190  1.00  0.00            
ATOM   1798  CD1 LEU X 120      57.040  69.060  35.950  1.00  0.00            
ATOM   1799 1HD1 LEU X 120      58.020  69.500  35.830  1.00  0.00            
ATOM   1800 2HD1 LEU X 120      56.730  69.280  36.980  1.00  0.00            
ATOM   1801 3HD1 LEU X 120      57.180  67.990  35.950  1.00  0.00            
ATOM   1802  CD2 LEU X 120      54.550  69.210  35.480  1.00  0.00            
ATOM   1803 1HD2 LEU X 120      54.300  70.000  36.190  1.00  0.00            
ATOM   1804 2HD2 LEU X 120      53.900  69.250  34.610  1.00  0.00            
ATOM   1805 3HD2 LEU X 120      54.410  68.280  36.020  1.00  0.00            
ATOM   1806  C   LEU X 120      56.360  72.090  32.110  1.00  0.00            
ATOM   1807  O   LEU X 120      55.520  72.990  32.120  1.00  0.00            
ATOM   1808  N   VAL X 121      57.560  72.340  31.580  1.00  0.00            
ATOM   1809  H   VAL X 121      58.240  71.580  31.510  1.00  0.00            
ATOM   1810  CA  VAL X 121      58.080  73.570  31.050  1.00  0.00            
ATOM   1811  HA  VAL X 121      57.900  74.410  31.730  1.00  0.00            
ATOM   1812  CB  VAL X 121      59.590  73.460  30.770  1.00  0.00            
ATOM   1813  HB  VAL X 121      59.570  72.750  29.940  1.00  0.00            
ATOM   1814  CG1 VAL X 121      60.300  74.740  30.330  1.00  0.00            
ATOM   1815 1HG1 VAL X 121      59.750  75.420  29.690  1.00  0.00            
ATOM   1816 2HG1 VAL X 121      60.580  75.400  31.170  1.00  0.00            
ATOM   1817 3HG1 VAL X 121      61.290  74.610  29.890  1.00  0.00            
ATOM   1818  CG2 VAL X 121      60.410  72.800  31.860  1.00  0.00            
ATOM   1819 1HG2 VAL X 121      60.360  73.420  32.760  1.00  0.00            
ATOM   1820 2HG2 VAL X 121      59.980  71.830  32.160  1.00  0.00            
ATOM   1821 3HG2 VAL X 121      61.410  72.630  31.480  1.00  0.00            
ATOM   1822  C   VAL X 121      57.400  73.920  29.730  1.00  0.00            
ATOM   1823  O   VAL X 121      57.230  75.090  29.370  1.00  0.00            
ATOM   1824  N   LEU X 122      56.700  72.990  29.090  1.00  0.00            
ATOM   1825  H   LEU X 122      56.700  72.050  29.460  1.00  0.00            
ATOM   1826  CA  LEU X 122      55.760  73.060  28.000  1.00  0.00            
ATOM   1827  HA  LEU X 122      56.290  73.630  27.240  1.00  0.00            
ATOM   1828  CB  LEU X 122      55.310  71.660  27.600  1.00  0.00            
ATOM   1829  HB1 LEU X 122      54.900  71.150  28.470  1.00  0.00            
ATOM   1830  HB2 LEU X 122      54.520  71.880  26.890  1.00  0.00            
ATOM   1831  CG  LEU X 122      56.250  70.690  26.870  1.00  0.00            
ATOM   1832  HG  LEU X 122      57.120  70.490  27.500  1.00  0.00            
ATOM   1833  CD1 LEU X 122      55.560  69.320  26.800  1.00  0.00            
ATOM   1834 1HD1 LEU X 122      56.130  68.480  26.400  1.00  0.00            
ATOM   1835 2HD1 LEU X 122      55.290  68.980  27.790  1.00  0.00            
ATOM   1836 3HD1 LEU X 122      54.620  69.440  26.250  1.00  0.00            
ATOM   1837  CD2 LEU X 122      56.780  71.210  25.530  1.00  0.00            
ATOM   1838 1HD2 LEU X 122      55.910  71.390  24.900  1.00  0.00            
ATOM   1839 2HD2 LEU X 122      57.300  72.160  25.640  1.00  0.00            
ATOM   1840 3HD2 LEU X 122      57.400  70.520  24.970  1.00  0.00            
ATOM   1841  C   LEU X 122      54.600  74.000  28.280  1.00  0.00            
ATOM   1842  O   LEU X 122      54.000  74.610  27.390  1.00  0.00            
ATOM   1843  N   LYS X 123      54.210  74.190  29.540  1.00  0.00            
ATOM   1844  H   LYS X 123      54.720  73.820  30.330  1.00  0.00            
ATOM   1845  CA  LYS X 123      53.130  75.070  29.960  1.00  0.00            
ATOM   1846  HA  LYS X 123      52.300  74.900  29.270  1.00  0.00            
ATOM   1847  CB  LYS X 123      52.650  74.710  31.360  1.00  0.00            
ATOM   1848  HB1 LYS X 123      53.420  75.010  32.070  1.00  0.00            
ATOM   1849  HB2 LYS X 123      51.890  75.430  31.690  1.00  0.00            
ATOM   1850  CG  LYS X 123      52.230  73.270  31.600  1.00  0.00            
ATOM   1851  HG1 LYS X 123      51.200  73.070  31.290  1.00  0.00            
ATOM   1852  HG2 LYS X 123      52.780  72.510  31.040  1.00  0.00            
ATOM   1853  CD  LYS X 123      52.210  72.900  33.090  1.00  0.00            
ATOM   1854  HD1 LYS X 123      53.190  72.780  33.540  1.00  0.00            
ATOM   1855  HD2 LYS X 123      51.640  73.670  33.600  1.00  0.00            
ATOM   1856  CE  LYS X 123      51.320  71.680  33.340  1.00  0.00            
ATOM   1857  HE1 LYS X 123      50.490  71.660  32.620  1.00  0.00            
ATOM   1858  HE2 LYS X 123      51.850  70.750  33.120  1.00  0.00            
ATOM   1859  NZ  LYS X 123      50.760  71.580  34.690  1.00  0.00            
ATOM   1860  HZ1 LYS X 123      51.500  71.720  35.360  1.00  0.00            
ATOM   1861  HZ2 LYS X 123      50.090  72.320  34.750  1.00  0.00            
ATOM   1862  HZ3 LYS X 123      50.310  70.670  34.780  1.00  0.00            
ATOM   1863  C   LYS X 123      53.650  76.490  30.160  1.00  0.00            
ATOM   1864  O   LYS X 123      52.810  77.340  30.450  1.00  0.00            
ATOM   1865  N   ALA X 124      54.950  76.780  30.020  1.00  0.00            
ATOM   1866  H   ALA X 124      55.550  76.000  29.840  1.00  0.00            
ATOM   1867  CA  ALA X 124      55.670  78.040  29.950  1.00  0.00            
ATOM   1868  HA  ALA X 124      55.060  78.820  30.380  1.00  0.00            
ATOM   1869  CB  ALA X 124      57.010  77.800  30.640  1.00  0.00            
ATOM   1870  HB1 ALA X 124      57.410  78.800  30.830  1.00  0.00            
ATOM   1871  HB2 ALA X 124      56.910  77.280  31.590  1.00  0.00            
ATOM   1872  HB3 ALA X 124      57.830  77.360  30.070  1.00  0.00            
ATOM   1873  C   ALA X 124      55.960  78.510  28.520  1.00  0.00            
ATOM   1874  O   ALA X 124      55.900  79.680  28.140  1.00  0.00            
ATOM   1875  N   LEU X 125      56.320  77.530  27.670  1.00  0.00            
ATOM   1876  H   LEU X 125      56.200  76.630  28.100  1.00  0.00            
ATOM   1877  CA  LEU X 125      56.620  77.730  26.280  1.00  0.00            
ATOM   1878  HA  LEU X 125      57.490  78.400  26.210  1.00  0.00            
ATOM   1879  CB  LEU X 125      57.020  76.430  25.580  1.00  0.00            
ATOM   1880  HB1 LEU X 125      56.610  75.620  26.180  1.00  0.00            
ATOM   1881  HB2 LEU X 125      56.570  76.270  24.590  1.00  0.00            
ATOM   1882  CG  LEU X 125      58.520  76.120  25.470  1.00  0.00            
ATOM   1883  HG  LEU X 125      59.000  76.910  24.910  1.00  0.00            
ATOM   1884  CD1 LEU X 125      59.240  76.080  26.820  1.00  0.00            
ATOM   1885 1HD1 LEU X 125      60.290  75.960  26.530  1.00  0.00            
ATOM   1886 2HD1 LEU X 125      59.150  76.960  27.450  1.00  0.00            
ATOM   1887 3HD1 LEU X 125      58.840  75.210  27.360  1.00  0.00            
ATOM   1888  CD2 LEU X 125      58.810  74.870  24.630  1.00  0.00            
ATOM   1889 1HD2 LEU X 125      59.840  74.610  24.410  1.00  0.00            
ATOM   1890 2HD2 LEU X 125      58.450  74.000  25.170  1.00  0.00            
ATOM   1891 3HD2 LEU X 125      58.200  74.850  23.720  1.00  0.00            
ATOM   1892  C   LEU X 125      55.510  78.460  25.520  1.00  0.00            
ATOM   1893  O   LEU X 125      55.820  79.360  24.760  1.00  0.00            
ATOM   1894  N   CYS X 126      54.270  78.010  25.770  1.00  0.00            
ATOM   1895  H   CYS X 126      54.190  77.330  26.510  1.00  0.00            
ATOM   1896  CA  CYS X 126      53.130  78.520  25.030  1.00  0.00            
ATOM   1897  HA  CYS X 126      53.360  78.770  23.990  1.00  0.00            
ATOM   1898  CB  CYS X 126      52.010  77.490  24.990  1.00  0.00            
ATOM   1899  HB1 CYS X 126      51.150  78.040  24.590  1.00  0.00            
ATOM   1900  HB2 CYS X 126      52.160  76.690  24.290  1.00  0.00            
ATOM   1901  SG  CYS X 126      51.560  76.910  26.650  1.00  0.00            
ATOM   1902  HG  CYS X 126      50.790  77.990  26.860  1.00  0.00            
ATOM   1903  C   CYS X 126      52.560  79.810  25.610  1.00  0.00            
ATOM   1904  O   CYS X 126      52.030  80.610  24.840  1.00  0.00            
ATOM   1905  N   THR X 127      52.690  80.010  26.920  1.00  0.00            
ATOM   1906  H   THR X 127      53.080  79.190  27.370  1.00  0.00            
ATOM   1907  CA  THR X 127      52.180  81.150  27.670  1.00  0.00            
ATOM   1908  HA  THR X 127      51.210  81.370  27.220  1.00  0.00            
ATOM   1909  CB  THR X 127      51.790  80.750  29.090  1.00  0.00            
ATOM   1910  HB  THR X 127      51.330  81.450  29.780  1.00  0.00            
ATOM   1911  OG1 THR X 127      52.920  80.370  29.840  1.00  0.00            
ATOM   1912  HG1 THR X 127      52.740  79.540  30.280  1.00  0.00            
ATOM   1913  CG2 THR X 127      50.770  79.600  29.180  1.00  0.00            
ATOM   1914 1HG2 THR X 127      49.810  80.050  28.990  1.00  0.00            
ATOM   1915 2HG2 THR X 127      51.160  78.820  28.530  1.00  0.00            
ATOM   1916 3HG2 THR X 127      50.760  79.230  30.200  1.00  0.00            
ATOM   1917  C   THR X 127      53.040  82.400  27.510  1.00  0.00            
ATOM   1918  O   THR X 127      52.530  83.510  27.360  1.00  0.00            
ATOM   1919  N   LYS X 128      54.350  82.190  27.540  1.00  0.00            
ATOM   1920  H   LYS X 128      54.700  81.260  27.710  1.00  0.00            
ATOM   1921  CA  LYS X 128      55.440  83.150  27.500  1.00  0.00            
ATOM   1922  HA  LYS X 128      56.310  82.600  27.150  1.00  0.00            
ATOM   1923  CB  LYS X 128      55.290  84.240  26.430  1.00  0.00            
ATOM   1924  HB1 LYS X 128      54.700  84.990  26.980  1.00  0.00            
ATOM   1925  HB2 LYS X 128      56.270  84.680  26.290  1.00  0.00            
ATOM   1926  CG  LYS X 128      54.800  83.850  25.030  1.00  0.00            
ATOM   1927  HG1 LYS X 128      53.740  83.640  25.070  1.00  0.00            
ATOM   1928  HG2 LYS X 128      54.900  84.750  24.420  1.00  0.00            
ATOM   1929  CD  LYS X 128      55.570  82.680  24.440  1.00  0.00            
ATOM   1930  HD1 LYS X 128      56.620  82.970  24.290  1.00  0.00            
ATOM   1931  HD2 LYS X 128      55.490  81.810  25.090  1.00  0.00            
ATOM   1932  CE  LYS X 128      55.030  82.340  23.060  1.00  0.00            
ATOM   1933  HE1 LYS X 128      53.990  82.040  23.160  1.00  0.00            
ATOM   1934  HE2 LYS X 128      55.150  83.130  22.320  1.00  0.00            
ATOM   1935  NZ  LYS X 128      55.750  81.240  22.380  1.00  0.00            
ATOM   1936  HZ1 LYS X 128      56.720  81.480  22.360  1.00  0.00            
ATOM   1937  HZ2 LYS X 128      55.580  80.380  22.880  1.00  0.00            
ATOM   1938  HZ3 LYS X 128      55.470  81.040  21.420  1.00  0.00            
ATOM   1939  C   LYS X 128      55.920  83.460  28.910  1.00  0.00            
ATOM   1940  O   LYS X 128      56.790  84.320  29.070  1.00  0.00            
ATOM   1941  N   VAL X 129      55.410  82.840  29.970  1.00  0.00            
ATOM   1942  H   VAL X 129      54.740  82.110  29.770  1.00  0.00            
ATOM   1943  CA  VAL X 129      55.650  83.140  31.360  1.00  0.00            
ATOM   1944  HA  VAL X 129      55.550  84.210  31.510  1.00  0.00            
ATOM   1945  CB  VAL X 129      54.610  82.450  32.250  1.00  0.00            
ATOM   1946  HB  VAL X 129      54.640  81.390  32.050  1.00  0.00            
ATOM   1947  CG1 VAL X 129      54.880  82.480  33.750  1.00  0.00            
ATOM   1948 1HG1 VAL X 129      54.720  83.480  34.170  1.00  0.00            
ATOM   1949 2HG1 VAL X 129      54.320  81.700  34.260  1.00  0.00            
ATOM   1950 3HG1 VAL X 129      55.890  82.230  34.100  1.00  0.00            
ATOM   1951  CG2 VAL X 129      53.160  82.880  32.010  1.00  0.00            
ATOM   1952 1HG2 VAL X 129      52.640  82.220  32.710  1.00  0.00            
ATOM   1953 2HG2 VAL X 129      52.930  83.910  32.250  1.00  0.00            
ATOM   1954 3HG2 VAL X 129      52.890  82.580  31.000  1.00  0.00            
ATOM   1955  C   VAL X 129      57.010  82.510  31.680  1.00  0.00            
ATOM   1956  O   VAL X 129      57.150  81.300  31.560  1.00  0.00            
ATOM   1957  N   PRO X 130      58.000  83.260  32.150  1.00  0.00            
ATOM   1958  CA  PRO X 130      59.290  82.660  32.420  1.00  0.00            
ATOM   1959  HA  PRO X 130      59.560  81.810  31.790  1.00  0.00            
ATOM   1960  CB  PRO X 130      60.250  83.840  32.230  1.00  0.00            
ATOM   1961  HB1 PRO X 130      61.140  83.760  32.860  1.00  0.00            
ATOM   1962  HB2 PRO X 130      60.420  83.920  31.160  1.00  0.00            
ATOM   1963  CG  PRO X 130      59.460  85.030  32.750  1.00  0.00            
ATOM   1964  HG1 PRO X 130      59.540  84.910  33.840  1.00  0.00            
ATOM   1965  HG2 PRO X 130      59.940  85.950  32.440  1.00  0.00            
ATOM   1966  CD  PRO X 130      58.050  84.700  32.270  1.00  0.00            
ATOM   1967  HD1 PRO X 130      57.270  85.070  32.950  1.00  0.00            
ATOM   1968  HD2 PRO X 130      57.900  85.200  31.310  1.00  0.00            
ATOM   1969  C   PRO X 130      59.420  82.030  33.810  1.00  0.00            
ATOM   1970  O   PRO X 130      60.290  81.190  34.010  1.00  0.00            
ATOM   1971  N   GLU X 131      58.400  82.280  34.640  1.00  0.00            
ATOM   1972  H   GLU X 131      57.870  83.060  34.300  1.00  0.00            
ATOM   1973  CA  GLU X 131      58.370  81.830  36.020  1.00  0.00            
ATOM   1974  HA  GLU X 131      59.240  82.240  36.540  1.00  0.00            
ATOM   1975  CB  GLU X 131      57.080  82.410  36.600  1.00  0.00            
ATOM   1976  HB1 GLU X 131      57.020  83.470  36.340  1.00  0.00            
ATOM   1977  HB2 GLU X 131      56.230  81.820  36.250  1.00  0.00            
ATOM   1978  CG  GLU X 131      56.840  82.380  38.120  1.00  0.00            
ATOM   1979  HG1 GLU X 131      55.890  82.810  38.430  1.00  0.00            
ATOM   1980  HG2 GLU X 131      56.840  81.340  38.450  1.00  0.00            
ATOM   1981  CD  GLU X 131      57.860  83.170  38.910  1.00  0.00            
ATOM   1982  OE1 GLU X 131      58.420  84.180  38.420  1.00  0.00            
ATOM   1983  OE2 GLU X 131      57.920  82.880  40.130  1.00  0.00            
ATOM   1984  C   GLU X 131      58.310  80.320  36.150  1.00  0.00            
ATOM   1985  O   GLU X 131      58.910  79.720  37.030  1.00  0.00            
ATOM   1986  N   LEU X 132      57.640  79.700  35.180  1.00  0.00            
ATOM   1987  H   LEU X 132      57.140  80.340  34.580  1.00  0.00            
ATOM   1988  CA  LEU X 132      57.500  78.270  35.010  1.00  0.00            
ATOM   1989  HA  LEU X 132      57.370  77.730  35.950  1.00  0.00            
ATOM   1990  CB  LEU X 132      56.240  78.110  34.150  1.00  0.00            
ATOM   1991  HB1 LEU X 132      56.420  78.720  33.270  1.00  0.00            
ATOM   1992  HB2 LEU X 132      56.190  77.090  33.780  1.00  0.00            
ATOM   1993  CG  LEU X 132      54.860  78.510  34.700  1.00  0.00            
ATOM   1994  HG  LEU X 132      54.950  79.480  35.210  1.00  0.00            
ATOM   1995  CD1 LEU X 132      53.740  78.590  33.660  1.00  0.00            
ATOM   1996 1HD1 LEU X 132      54.030  79.040  32.700  1.00  0.00            
ATOM   1997 2HD1 LEU X 132      53.440  77.570  33.400  1.00  0.00            
ATOM   1998 3HD1 LEU X 132      52.840  79.090  34.010  1.00  0.00            
ATOM   1999  CD2 LEU X 132      54.520  77.520  35.810  1.00  0.00            
ATOM   2000 1HD2 LEU X 132      54.290  76.550  35.370  1.00  0.00            
ATOM   2001 2HD2 LEU X 132      55.360  77.250  36.440  1.00  0.00            
ATOM   2002 3HD2 LEU X 132      53.670  77.780  36.440  1.00  0.00            
ATOM   2003  C   LEU X 132      58.620  77.710  34.150  1.00  0.00            
ATOM   2004  O   LEU X 132      58.730  76.500  33.930  1.00  0.00            
ATOM   2005  N   ILE X 133      59.610  78.490  33.740  1.00  0.00            
ATOM   2006  H   ILE X 133      59.540  79.500  33.690  1.00  0.00            
ATOM   2007  CA  ILE X 133      60.900  77.930  33.360  1.00  0.00            
ATOM   2008  HA  ILE X 133      60.860  76.900  33.030  1.00  0.00            
ATOM   2009  CB  ILE X 133      61.590  78.700  32.220  1.00  0.00            
ATOM   2010  HB  ILE X 133      61.540  79.730  32.560  1.00  0.00            
ATOM   2011  CG1 ILE X 133      60.730  78.490  30.970  1.00  0.00            
ATOM   2012 1HG1 ILE X 133      60.980  77.510  30.550  1.00  0.00            
ATOM   2013 2HG1 ILE X 133      59.700  78.450  31.310  1.00  0.00            
ATOM   2014  CG2 ILE X 133      63.000  78.280  31.820  1.00  0.00            
ATOM   2015 1HG2 ILE X 133      63.360  79.060  31.140  1.00  0.00            
ATOM   2016 2HG2 ILE X 133      63.660  78.200  32.670  1.00  0.00            
ATOM   2017 3HG2 ILE X 133      63.140  77.420  31.160  1.00  0.00            
ATOM   2018  CD  ILE X 133      60.980  79.520  29.860  1.00  0.00            
ATOM   2019  HD1 ILE X 133      60.680  80.460  30.300  1.00  0.00            
ATOM   2020  HD2 ILE X 133      62.030  79.590  29.570  1.00  0.00            
ATOM   2021  HD3 ILE X 133      60.440  79.380  28.930  1.00  0.00            
ATOM   2022  C   ILE X 133      61.680  78.030  34.670  1.00  0.00            
ATOM   2023  O   ILE X 133      62.250  77.000  35.040  1.00  0.00            
ATOM   2024  N   ARG X 134      61.810  79.180  35.320  1.00  0.00            
ATOM   2025  H   ARG X 134      61.380  80.020  34.950  1.00  0.00            
ATOM   2026  CA  ARG X 134      62.720  79.380  36.430  1.00  0.00            
ATOM   2027  HA  ARG X 134      63.800  79.230  36.230  1.00  0.00            
ATOM   2028  CB  ARG X 134      62.540  80.840  36.790  1.00  0.00            
ATOM   2029  HB1 ARG X 134      61.520  81.110  37.060  1.00  0.00            
ATOM   2030  HB2 ARG X 134      63.250  81.070  37.590  1.00  0.00            
ATOM   2031  CG  ARG X 134      62.970  81.870  35.740  1.00  0.00            
ATOM   2032  HG1 ARG X 134      64.060  81.930  35.750  1.00  0.00            
ATOM   2033  HG2 ARG X 134      62.680  81.560  34.740  1.00  0.00            
ATOM   2034  CD  ARG X 134      62.410  83.270  36.010  1.00  0.00            
ATOM   2035  HD1 ARG X 134      61.390  83.300  36.420  1.00  0.00            
ATOM   2036  HD2 ARG X 134      62.940  83.750  36.830  1.00  0.00            
ATOM   2037  NE  ARG X 134      62.660  84.160  34.870  1.00  0.00            
ATOM   2038  HE  ARG X 134      63.350  83.880  34.190  1.00  0.00            
ATOM   2039  CZ  ARG X 134      62.340  85.460  34.770  1.00  0.00            
ATOM   2040  NH1 ARG X 134      61.740  86.090  35.780  1.00  0.00            
ATOM   2041 1HH1 ARG X 134      61.490  85.690  36.680  1.00  0.00            
ATOM   2042 2HH1 ARG X 134      61.440  87.040  35.620  1.00  0.00            
ATOM   2043  NH2 ARG X 134      62.660  86.130  33.650  1.00  0.00            
ATOM   2044 1HH2 ARG X 134      62.980  85.580  32.850  1.00  0.00            
ATOM   2045 2HH2 ARG X 134      62.510  87.130  33.600  1.00  0.00            
ATOM   2046  C   ARG X 134      62.470  78.510  37.660  1.00  0.00            
ATOM   2047  O   ARG X 134      63.410  78.150  38.340  1.00  0.00            
ATOM   2048  N   THR X 135      61.200  78.200  37.940  1.00  0.00            
ATOM   2049  H   THR X 135      60.420  78.530  37.390  1.00  0.00            
ATOM   2050  CA  THR X 135      60.860  77.350  39.060  1.00  0.00            
ATOM   2051  HA  THR X 135      61.330  77.670  39.980  1.00  0.00            
ATOM   2052  CB  THR X 135      59.370  77.380  39.400  1.00  0.00            
ATOM   2053  HB  THR X 135      59.130  76.530  40.030  1.00  0.00            
ATOM   2054  OG1 THR X 135      58.470  77.260  38.330  1.00  0.00            
ATOM   2055  HG1 THR X 135      58.370  78.130  37.960  1.00  0.00            
ATOM   2056  CG2 THR X 135      58.850  78.580  40.210  1.00  0.00            
ATOM   2057 1HG2 THR X 135      57.780  78.470  40.360  1.00  0.00            
ATOM   2058 2HG2 THR X 135      59.240  78.780  41.200  1.00  0.00            
ATOM   2059 3HG2 THR X 135      59.040  79.510  39.690  1.00  0.00            
ATOM   2060  C   THR X 135      61.300  75.930  38.750  1.00  0.00            
ATOM   2061  O   THR X 135      62.330  75.530  39.290  1.00  0.00            
ATOM   2062  N   ILE X 136      60.580  75.130  37.970  1.00  0.00            
ATOM   2063  H   ILE X 136      59.780  75.600  37.570  1.00  0.00            
ATOM   2064  CA  ILE X 136      60.810  73.770  37.540  1.00  0.00            
ATOM   2065  HA  ILE X 136      60.840  73.110  38.410  1.00  0.00            
ATOM   2066  CB  ILE X 136      59.630  73.340  36.650  1.00  0.00            
ATOM   2067  HB  ILE X 136      59.370  74.220  36.060  1.00  0.00            
ATOM   2068  CG1 ILE X 136      58.310  73.220  37.420  1.00  0.00            
ATOM   2069 1HG1 ILE X 136      58.280  74.010  38.170  1.00  0.00            
ATOM   2070 2HG1 ILE X 136      57.620  73.330  36.600  1.00  0.00            
ATOM   2071  CG2 ILE X 136      59.750  72.280  35.560  1.00  0.00            
ATOM   2072 1HG2 ILE X 136      60.280  71.400  35.920  1.00  0.00            
ATOM   2073 2HG2 ILE X 136      58.770  72.120  35.090  1.00  0.00            
ATOM   2074 3HG2 ILE X 136      60.310  72.720  34.730  1.00  0.00            
ATOM   2075  CD  ILE X 136      58.240  71.920  38.240  1.00  0.00            
ATOM   2076  HD1 ILE X 136      59.080  71.990  38.930  1.00  0.00            
ATOM   2077  HD2 ILE X 136      57.350  71.840  38.870  1.00  0.00            
ATOM   2078  HD3 ILE X 136      58.370  71.030  37.650  1.00  0.00            
ATOM   2079  C   ILE X 136      62.200  73.590  36.960  1.00  0.00            
ATOM   2080  O   ILE X 136      62.880  72.650  37.340  1.00  0.00            
ATOM   2081  N   MET X 137      62.610  74.370  35.940  1.00  0.00            
ATOM   2082  H   MET X 137      62.090  75.200  35.700  1.00  0.00            
ATOM   2083  CA  MET X 137      63.920  74.240  35.350  1.00  0.00            
ATOM   2084  HA  MET X 137      64.100  73.160  35.320  1.00  0.00            
ATOM   2085  CB  MET X 137      63.850  74.750  33.920  1.00  0.00            
ATOM   2086  HB1 MET X 137      62.830  74.530  33.640  1.00  0.00            
ATOM   2087  HB2 MET X 137      64.110  75.800  33.750  1.00  0.00            
ATOM   2088  CG  MET X 137      64.590  73.780  32.990  1.00  0.00            
ATOM   2089  HG1 MET X 137      65.620  73.660  33.300  1.00  0.00            
ATOM   2090  HG2 MET X 137      64.160  72.780  33.150  1.00  0.00            
ATOM   2091  SD  MET X 137      64.560  74.270  31.250  1.00  0.00            
ATOM   2092  CE  MET X 137      66.090  75.240  31.200  1.00  0.00            
ATOM   2093  HE1 MET X 137      66.250  75.580  30.170  1.00  0.00            
ATOM   2094  HE2 MET X 137      66.020  76.110  31.850  1.00  0.00            
ATOM   2095  HE3 MET X 137      66.980  74.660  31.480  1.00  0.00            
ATOM   2096  C   MET X 137      65.070  74.880  36.130  1.00  0.00            
ATOM   2097  O   MET X 137      66.230  74.850  35.730  1.00  0.00            
ATOM   2098  N   GLY X 138      64.750  75.450  37.300  1.00  0.00            
ATOM   2099  H   GLY X 138      63.780  75.610  37.530  1.00  0.00            
ATOM   2100  CA  GLY X 138      65.720  75.870  38.300  1.00  0.00            
ATOM   2101  HA1 GLY X 138      66.690  75.930  37.830  1.00  0.00            
ATOM   2102  HA2 GLY X 138      65.580  76.890  38.650  1.00  0.00            
ATOM   2103  C   GLY X 138      65.850  74.840  39.420  1.00  0.00            
ATOM   2104  O   GLY X 138      66.970  74.490  39.790  1.00  0.00            
ATOM   2105  N   TRP X 139      64.740  74.290  39.940  1.00  0.00            
ATOM   2106  H   TRP X 139      63.860  74.640  39.570  1.00  0.00            
ATOM   2107  CA  TRP X 139      64.670  73.320  41.000  1.00  0.00            
ATOM   2108  HA  TRP X 139      65.230  73.780  41.810  1.00  0.00            
ATOM   2109  CB  TRP X 139      63.200  73.100  41.350  1.00  0.00            
ATOM   2110  HB1 TRP X 139      62.680  72.820  40.440  1.00  0.00            
ATOM   2111  HB2 TRP X 139      62.990  72.250  42.000  1.00  0.00            
ATOM   2112  CG  TRP X 139      62.500  74.130  42.170  1.00  0.00            
ATOM   2113  CD1 TRP X 139      63.110  75.170  42.810  1.00  0.00            
ATOM   2114  HD1 TRP X 139      64.160  75.360  42.880  1.00  0.00            
ATOM   2115  CD2 TRP X 139      61.090  74.460  42.190  1.00  0.00            
ATOM   2116  NE1 TRP X 139      62.130  76.040  43.240  1.00  0.00            
ATOM   2117  HE1 TRP X 139      62.450  76.960  43.560  1.00  0.00            
ATOM   2118  CE2 TRP X 139      60.850  75.660  42.940  1.00  0.00            
ATOM   2119  CE3 TRP X 139      59.920  73.930  41.620  1.00  0.00            
ATOM   2120  HE3 TRP X 139      60.000  72.980  41.100  1.00  0.00            
ATOM   2121  CZ2 TRP X 139      59.600  76.280  43.000  1.00  0.00            
ATOM   2122  HZ2 TRP X 139      59.450  77.260  43.430  1.00  0.00            
ATOM   2123  CZ3 TRP X 139      58.630  74.450  41.760  1.00  0.00            
ATOM   2124  HZ3 TRP X 139      57.720  74.000  41.390  1.00  0.00            
ATOM   2125  CH2 TRP X 139      58.460  75.630  42.500  1.00  0.00            
ATOM   2126  HH2 TRP X 139      57.450  76.050  42.580  1.00  0.00            
ATOM   2127  C   TRP X 139      65.350  72.010  40.610  1.00  0.00            
ATOM   2128  O   TRP X 139      66.030  71.400  41.440  1.00  0.00            
ATOM   2129  N   THR X 140      65.280  71.690  39.310  1.00  0.00            
ATOM   2130  H   THR X 140      64.610  72.220  38.800  1.00  0.00            
ATOM   2131  CA  THR X 140      65.950  70.490  38.840  1.00  0.00            
ATOM   2132  HA  THR X 140      65.640  69.690  39.510  1.00  0.00            
ATOM   2133  CB  THR X 140      65.610  70.280  37.360  1.00  0.00            
ATOM   2134  HB  THR X 140      66.070  71.040  36.730  1.00  0.00            
ATOM   2135  OG1 THR X 140      64.220  70.320  37.150  1.00  0.00            
ATOM   2136  HG1 THR X 140      63.790  71.170  37.240  1.00  0.00            
ATOM   2137  CG2 THR X 140      66.070  68.900  36.890  1.00  0.00            
ATOM   2138 1HG2 THR X 140      65.750  68.780  35.850  1.00  0.00            
ATOM   2139 2HG2 THR X 140      67.160  68.940  36.930  1.00  0.00            
ATOM   2140 3HG2 THR X 140      65.640  68.150  37.550  1.00  0.00            
ATOM   2141  C   THR X 140      67.460  70.510  39.040  1.00  0.00            
ATOM   2142  O   THR X 140      68.000  69.430  39.270  1.00  0.00            
ATOM   2143  N   LEU X 141      68.100  71.690  38.980  1.00  0.00            
ATOM   2144  H   LEU X 141      67.580  72.550  39.040  1.00  0.00            
ATOM   2145  CA  LEU X 141      69.540  71.790  39.060  1.00  0.00            
ATOM   2146  HA  LEU X 141      69.980  71.030  38.420  1.00  0.00            
ATOM   2147  CB  LEU X 141      69.920  73.170  38.540  1.00  0.00            
ATOM   2148  HB1 LEU X 141      69.570  73.900  39.270  1.00  0.00            
ATOM   2149  HB2 LEU X 141      71.000  73.320  38.580  1.00  0.00            
ATOM   2150  CG  LEU X 141      69.300  73.600  37.210  1.00  0.00            
ATOM   2151  HG  LEU X 141      68.260  73.320  37.150  1.00  0.00            
ATOM   2152  CD1 LEU X 141      69.350  75.130  37.140  1.00  0.00            
ATOM   2153 1HD1 LEU X 141      70.430  75.330  37.100  1.00  0.00            
ATOM   2154 2HD1 LEU X 141      68.970  75.530  36.200  1.00  0.00            
ATOM   2155 3HD1 LEU X 141      68.950  75.670  37.980  1.00  0.00            
ATOM   2156  CD2 LEU X 141      70.070  72.940  36.060  1.00  0.00            
ATOM   2157 1HD2 LEU X 141      70.210  71.870  36.250  1.00  0.00            
ATOM   2158 2HD2 LEU X 141      69.470  73.080  35.150  1.00  0.00            
ATOM   2159 3HD2 LEU X 141      71.060  73.370  35.950  1.00  0.00            
ATOM   2160  C   LEU X 141      70.090  71.520  40.460  1.00  0.00            
ATOM   2161  O   LEU X 141      71.180  70.980  40.580  1.00  0.00            
ATOM   2162  N   ASP X 142      69.210  71.560  41.470  1.00  0.00            
ATOM   2163  H   ASP X 142      68.280  71.810  41.150  1.00  0.00            
ATOM   2164  CA  ASP X 142      69.470  71.080  42.810  1.00  0.00            
ATOM   2165  HA  ASP X 142      70.390  71.630  43.020  1.00  0.00            
ATOM   2166  CB  ASP X 142      68.390  71.510  43.800  1.00  0.00            
ATOM   2167  HB1 ASP X 142      68.010  72.520  43.630  1.00  0.00            
ATOM   2168  HB2 ASP X 142      67.580  70.840  43.560  1.00  0.00            
ATOM   2169  CG  ASP X 142      68.930  71.430  45.220  1.00  0.00            
ATOM   2170  OD1 ASP X 142      69.680  72.370  45.600  1.00  0.00            
ATOM   2171  OD2 ASP X 142      68.580  70.490  45.970  1.00  0.00            
ATOM   2172  C   ASP X 142      69.700  69.580  42.910  1.00  0.00            
ATOM   2173  O   ASP X 142      70.750  69.170  43.380  1.00  0.00            
ATOM   2174  N   PHE X 143      68.780  68.810  42.300  1.00  0.00            
ATOM   2175  H   PHE X 143      67.970  69.380  42.180  1.00  0.00            
ATOM   2176  CA  PHE X 143      68.840  67.360  42.270  1.00  0.00            
ATOM   2177  HA  PHE X 143      68.980  67.080  43.320  1.00  0.00            
ATOM   2178  CB  PHE X 143      67.550  66.820  41.660  1.00  0.00            
ATOM   2179  HB1 PHE X 143      67.200  67.480  40.880  1.00  0.00            
ATOM   2180  HB2 PHE X 143      67.670  65.810  41.240  1.00  0.00            
ATOM   2181  CG  PHE X 143      66.370  66.800  42.610  1.00  0.00            
ATOM   2182  CD1 PHE X 143      66.300  65.840  43.610  1.00  0.00            
ATOM   2183  HD1 PHE X 143      67.100  65.100  43.690  1.00  0.00            
ATOM   2184  CD2 PHE X 143      65.330  67.720  42.460  1.00  0.00            
ATOM   2185  HD2 PHE X 143      65.390  68.530  41.750  1.00  0.00            
ATOM   2186  CE1 PHE X 143      65.210  65.770  44.470  1.00  0.00            
ATOM   2187  HE1 PHE X 143      65.180  64.930  45.160  1.00  0.00            
ATOM   2188  CE2 PHE X 143      64.190  67.560  43.260  1.00  0.00            
ATOM   2189  HE2 PHE X 143      63.310  68.140  42.980  1.00  0.00            
ATOM   2190  CZ  PHE X 143      64.100  66.630  44.320  1.00  0.00            
ATOM   2191  HZ  PHE X 143      63.150  66.450  44.750  1.00  0.00            
ATOM   2192  C   PHE X 143      69.940  66.770  41.400  1.00  0.00            
ATOM   2193  O   PHE X 143      70.590  65.820  41.820  1.00  0.00            
ATOM   2194  N   LEU X 144      70.270  67.450  40.290  1.00  0.00            
ATOM   2195  H   LEU X 144      69.600  68.170  40.030  1.00  0.00            
ATOM   2196  CA  LEU X 144      71.420  67.250  39.450  1.00  0.00            
ATOM   2197  HA  LEU X 144      71.400  66.160  39.340  1.00  0.00            
ATOM   2198  CB  LEU X 144      71.190  68.060  38.180  1.00  0.00            
ATOM   2199  HB1 LEU X 144      71.260  69.130  38.360  1.00  0.00            
ATOM   2200  HB2 LEU X 144      72.070  67.860  37.570  1.00  0.00            
ATOM   2201  CG  LEU X 144      69.980  67.670  37.340  1.00  0.00            
ATOM   2202  HG  LEU X 144      69.010  67.820  37.820  1.00  0.00            
ATOM   2203  CD1 LEU X 144      69.960  68.450  36.020  1.00  0.00            
ATOM   2204 1HD1 LEU X 144      70.780  68.140  35.360  1.00  0.00            
ATOM   2205 2HD1 LEU X 144      69.030  68.300  35.490  1.00  0.00            
ATOM   2206 3HD1 LEU X 144      69.960  69.520  36.190  1.00  0.00            
ATOM   2207  CD2 LEU X 144      69.890  66.170  37.100  1.00  0.00            
ATOM   2208 1HD2 LEU X 144      68.900  65.920  36.710  1.00  0.00            
ATOM   2209 2HD2 LEU X 144      70.630  65.890  36.340  1.00  0.00            
ATOM   2210 3HD2 LEU X 144      69.990  65.510  37.960  1.00  0.00            
ATOM   2211  C   LEU X 144      72.760  67.570  40.110  1.00  0.00            
ATOM   2212  O   LEU X 144      73.730  66.810  40.150  1.00  0.00            
ATOM   2213  N   ARG X 145      72.830  68.770  40.720  1.00  0.00            
ATOM   2214  H   ARG X 145      72.060  69.410  40.580  1.00  0.00            
ATOM   2215  CA  ARG X 145      73.950  69.280  41.470  1.00  0.00            
ATOM   2216  HA  ARG X 145      74.800  69.350  40.810  1.00  0.00            
ATOM   2217  CB  ARG X 145      73.680  70.630  42.160  1.00  0.00            
ATOM   2218  HB1 ARG X 145      73.650  71.390  41.390  1.00  0.00            
ATOM   2219  HB2 ARG X 145      72.730  70.630  42.680  1.00  0.00            
ATOM   2220  CG  ARG X 145      74.710  71.170  43.140  1.00  0.00            
ATOM   2221  HG1 ARG X 145      74.680  70.630  44.080  1.00  0.00            
ATOM   2222  HG2 ARG X 145      75.690  71.020  42.700  1.00  0.00            
ATOM   2223  CD  ARG X 145      74.480  72.640  43.540  1.00  0.00            
ATOM   2224  HD1 ARG X 145      75.100  72.980  44.360  1.00  0.00            
ATOM   2225  HD2 ARG X 145      74.710  73.190  42.620  1.00  0.00            
ATOM   2226  NE  ARG X 145      73.080  72.790  43.940  1.00  0.00            
ATOM   2227  HE  ARG X 145      72.840  72.290  44.780  1.00  0.00            
ATOM   2228  CZ  ARG X 145      72.230  73.690  43.420  1.00  0.00            
ATOM   2229  NH1 ARG X 145      72.550  74.520  42.420  1.00  0.00            
ATOM   2230 1HH1 ARG X 145      73.390  74.540  41.880  1.00  0.00            
ATOM   2231 2HH1 ARG X 145      71.830  75.000  41.880  1.00  0.00            
ATOM   2232  NH2 ARG X 145      71.010  73.860  43.920  1.00  0.00            
ATOM   2233 1HH2 ARG X 145      70.540  73.160  44.500  1.00  0.00            
ATOM   2234 2HH2 ARG X 145      70.430  74.660  43.690  1.00  0.00            
ATOM   2235  C   ARG X 145      74.400  68.310  42.550  1.00  0.00            
ATOM   2236  O   ARG X 145      75.550  67.920  42.720  1.00  0.00            
ATOM   2237  N   GLU X 146      73.410  67.780  43.270  1.00  0.00            
ATOM   2238  H   GLU X 146      72.490  68.160  43.100  1.00  0.00            
ATOM   2239  CA  GLU X 146      73.590  66.790  44.320  1.00  0.00            
ATOM   2240  HA  GLU X 146      74.430  67.190  44.880  1.00  0.00            
ATOM   2241  CB  GLU X 146      72.310  66.540  45.110  1.00  0.00            
ATOM   2242  HB1 GLU X 146      71.440  66.670  44.480  1.00  0.00            
ATOM   2243  HB2 GLU X 146      72.280  65.550  45.570  1.00  0.00            
ATOM   2244  CG  GLU X 146      72.170  67.470  46.320  1.00  0.00            
ATOM   2245  HG1 GLU X 146      72.060  68.490  45.920  1.00  0.00            
ATOM   2246  HG2 GLU X 146      71.220  67.300  46.820  1.00  0.00            
ATOM   2247  CD  GLU X 146      73.390  67.500  47.220  1.00  0.00            
ATOM   2248  OE1 GLU X 146      73.840  68.640  47.470  1.00  0.00            
ATOM   2249  OE2 GLU X 146      73.880  66.380  47.490  1.00  0.00            
ATOM   2250  C   GLU X 146      74.060  65.460  43.730  1.00  0.00            
ATOM   2251  O   GLU X 146      75.020  64.880  44.240  1.00  0.00            
ATOM   2252  N   ARG X 147      73.480  64.910  42.660  1.00  0.00            
ATOM   2253  H   ARG X 147      72.740  65.500  42.290  1.00  0.00            
ATOM   2254  CA  ARG X 147      73.600  63.490  42.410  1.00  0.00            
ATOM   2255  HA  ARG X 147      74.080  62.930  43.220  1.00  0.00            
ATOM   2256  CB  ARG X 147      72.170  62.970  42.330  1.00  0.00            
ATOM   2257  HB1 ARG X 147      71.670  63.290  41.420  1.00  0.00            
ATOM   2258  HB2 ARG X 147      72.290  61.890  42.180  1.00  0.00            
ATOM   2259  CG  ARG X 147      71.250  63.160  43.530  1.00  0.00            
ATOM   2260  HG1 ARG X 147      71.430  64.160  43.950  1.00  0.00            
ATOM   2261  HG2 ARG X 147      70.230  63.100  43.160  1.00  0.00            
ATOM   2262  CD  ARG X 147      71.420  62.090  44.610  1.00  0.00            
ATOM   2263  HD1 ARG X 147      70.710  61.260  44.520  1.00  0.00            
ATOM   2264  HD2 ARG X 147      72.400  61.650  44.450  1.00  0.00            
ATOM   2265  NE  ARG X 147      71.230  62.530  45.990  1.00  0.00            
ATOM   2266  HE  ARG X 147      72.090  62.880  46.380  1.00  0.00            
ATOM   2267  CZ  ARG X 147      70.050  62.630  46.600  1.00  0.00            
ATOM   2268  NH1 ARG X 147      68.940  62.220  45.980  1.00  0.00            
ATOM   2269 1HH1 ARG X 147      69.010  61.810  45.060  1.00  0.00            
ATOM   2270 2HH1 ARG X 147      68.030  62.210  46.400  1.00  0.00            
ATOM   2271  NH2 ARG X 147      70.000  63.070  47.880  1.00  0.00            
ATOM   2272 1HH2 ARG X 147      70.840  63.240  48.440  1.00  0.00            
ATOM   2273 2HH2 ARG X 147      69.190  63.250  48.430  1.00  0.00            
ATOM   2274  C   ARG X 147      74.430  63.160  41.170  1.00  0.00            
ATOM   2275  O   ARG X 147      75.180  62.180  41.180  1.00  0.00            
ATOM   2276  N   LEU X 148      74.150  63.870  40.080  1.00  0.00            
ATOM   2277  H   LEU X 148      73.610  64.690  40.310  1.00  0.00            
ATOM   2278  CA  LEU X 148      74.590  63.660  38.710  1.00  0.00            
ATOM   2279  HA  LEU X 148      74.430  62.610  38.490  1.00  0.00            
ATOM   2280  CB  LEU X 148      73.720  64.550  37.800  1.00  0.00            
ATOM   2281  HB1 LEU X 148      72.680  64.390  38.090  1.00  0.00            
ATOM   2282  HB2 LEU X 148      73.880  65.630  37.870  1.00  0.00            
ATOM   2283  CG  LEU X 148      73.830  64.210  36.320  1.00  0.00            
ATOM   2284  HG  LEU X 148      74.890  64.420  36.130  1.00  0.00            
ATOM   2285  CD1 LEU X 148      73.450  62.790  35.900  1.00  0.00            
ATOM   2286 1HD1 LEU X 148      74.000  62.020  36.450  1.00  0.00            
ATOM   2287 2HD1 LEU X 148      72.430  62.530  36.200  1.00  0.00            
ATOM   2288 3HD1 LEU X 148      73.590  62.760  34.830  1.00  0.00            
ATOM   2289  CD2 LEU X 148      73.020  65.150  35.420  1.00  0.00            
ATOM   2290 1HD2 LEU X 148      73.380  65.110  34.390  1.00  0.00            
ATOM   2291 2HD2 LEU X 148      71.990  64.830  35.500  1.00  0.00            
ATOM   2292 3HD2 LEU X 148      73.150  66.200  35.690  1.00  0.00            
ATOM   2293  C   LEU X 148      76.040  64.050  38.510  1.00  0.00            
ATOM   2294  O   LEU X 148      76.720  63.550  37.620  1.00  0.00            
ATOM   2295  N   LEU X 149      76.560  64.960  39.330  1.00  0.00            
ATOM   2296  H   LEU X 149      76.040  65.250  40.150  1.00  0.00            
ATOM   2297  CA  LEU X 149      77.930  65.430  39.160  1.00  0.00            
ATOM   2298  HA  LEU X 149      78.080  65.560  38.090  1.00  0.00            
ATOM   2299  CB  LEU X 149      78.090  66.760  39.900  1.00  0.00            
ATOM   2300  HB1 LEU X 149      78.110  66.610  40.980  1.00  0.00            
ATOM   2301  HB2 LEU X 149      79.120  67.020  39.660  1.00  0.00            
ATOM   2302  CG  LEU X 149      77.050  67.810  39.540  1.00  0.00            
ATOM   2303  HG  LEU X 149      76.080  67.540  39.940  1.00  0.00            
ATOM   2304  CD1 LEU X 149      77.490  69.100  40.240  1.00  0.00            
ATOM   2305 1HD1 LEU X 149      76.780  69.900  40.010  1.00  0.00            
ATOM   2306 2HD1 LEU X 149      77.630  69.090  41.320  1.00  0.00            
ATOM   2307 3HD1 LEU X 149      78.460  69.300  39.830  1.00  0.00            
ATOM   2308  CD2 LEU X 149      76.810  67.920  38.020  1.00  0.00            
ATOM   2309 1HD2 LEU X 149      76.430  67.000  37.590  1.00  0.00            
ATOM   2310 2HD2 LEU X 149      76.210  68.780  37.730  1.00  0.00            
ATOM   2311 3HD2 LEU X 149      77.790  68.130  37.580  1.00  0.00            
ATOM   2312  C   LEU X 149      78.900  64.410  39.740  1.00  0.00            
ATOM   2313  O   LEU X 149      80.070  64.540  39.370  1.00  0.00            
ATOM   2314  N   GLY X 150      78.440  63.550  40.640  1.00  0.00            
ATOM   2315  H   GLY X 150      77.580  63.740  41.150  1.00  0.00            
ATOM   2316  CA  GLY X 150      79.350  62.620  41.280  1.00  0.00            
ATOM   2317  HA1 GLY X 150      80.400  62.870  41.400  1.00  0.00            
ATOM   2318  HA2 GLY X 150      78.920  62.570  42.270  1.00  0.00            
ATOM   2319  C   GLY X 150      79.180  61.260  40.600  1.00  0.00            
ATOM   2320  O   GLY X 150      80.180  60.550  40.430  1.00  0.00            
ATOM   2321  N   TRP X 151      78.010  60.980  40.010  1.00  0.00            
ATOM   2322  H   TRP X 151      77.180  61.410  40.350  1.00  0.00            
ATOM   2323  CA  TRP X 151      77.710  59.850  39.160  1.00  0.00            
ATOM   2324  HA  TRP X 151      78.090  58.960  39.660  1.00  0.00            
ATOM   2325  CB  TRP X 151      76.220  59.810  38.800  1.00  0.00            
ATOM   2326  HB1 TRP X 151      76.000  60.830  38.470  1.00  0.00            
ATOM   2327  HB2 TRP X 151      76.040  59.200  37.930  1.00  0.00            
ATOM   2328  CG  TRP X 151      75.220  59.380  39.820  1.00  0.00            
ATOM   2329  CD1 TRP X 151      75.430  58.640  40.930  1.00  0.00            
ATOM   2330  HD1 TRP X 151      76.400  58.360  41.330  1.00  0.00            
ATOM   2331  CD2 TRP X 151      73.770  59.580  39.840  1.00  0.00            
ATOM   2332  NE1 TRP X 151      74.320  58.590  41.750  1.00  0.00            
ATOM   2333  HE1 TRP X 151      74.150  58.100  42.610  1.00  0.00            
ATOM   2334  CE2 TRP X 151      73.250  59.180  41.100  1.00  0.00            
ATOM   2335  CE3 TRP X 151      72.860  60.090  38.910  1.00  0.00            
ATOM   2336  HE3 TRP X 151      73.220  60.320  37.920  1.00  0.00            
ATOM   2337  CZ2 TRP X 151      71.880  59.330  41.390  1.00  0.00            
ATOM   2338  HZ2 TRP X 151      71.510  59.030  42.350  1.00  0.00            
ATOM   2339  CZ3 TRP X 151      71.480  60.160  39.150  1.00  0.00            
ATOM   2340  HZ3 TRP X 151      70.910  60.350  38.260  1.00  0.00            
ATOM   2341  CH2 TRP X 151      71.000  59.830  40.430  1.00  0.00            
ATOM   2342  HH2 TRP X 151      69.940  59.970  40.630  1.00  0.00            
ATOM   2343  C   TRP X 151      78.410  59.810  37.810  1.00  0.00            
ATOM   2344  O   TRP X 151      79.070  58.830  37.470  1.00  0.00            
ATOM   2345  N   ILE X 152      78.420  60.940  37.100  1.00  0.00            
ATOM   2346  H   ILE X 152      77.930  61.790  37.350  1.00  0.00            
ATOM   2347  CA  ILE X 152      79.030  60.970  35.780  1.00  0.00            
ATOM   2348  HA  ILE X 152      78.960  59.960  35.390  1.00  0.00            
ATOM   2349  CB  ILE X 152      78.300  61.990  34.910  1.00  0.00            
ATOM   2350  HB  ILE X 152      78.330  62.920  35.500  1.00  0.00            
ATOM   2351  CG1 ILE X 152      76.840  61.620  34.640  1.00  0.00            
ATOM   2352 1HG1 ILE X 152      76.220  61.740  35.530  1.00  0.00            
ATOM   2353 2HG1 ILE X 152      76.470  62.300  33.880  1.00  0.00            
ATOM   2354  CG2 ILE X 152      79.000  62.270  33.580  1.00  0.00            
ATOM   2355 1HG2 ILE X 152      78.470  63.070  33.070  1.00  0.00            
ATOM   2356 2HG2 ILE X 152      80.010  62.640  33.680  1.00  0.00            
ATOM   2357 3HG2 ILE X 152      78.850  61.330  33.050  1.00  0.00            
ATOM   2358  CD  ILE X 152      76.630  60.230  34.020  1.00  0.00            
ATOM   2359  HD1 ILE X 152      75.580  59.950  34.030  1.00  0.00            
ATOM   2360  HD2 ILE X 152      76.860  60.350  32.980  1.00  0.00            
ATOM   2361  HD3 ILE X 152      77.160  59.410  34.510  1.00  0.00            
ATOM   2362  C   ILE X 152      80.530  61.190  35.940  1.00  0.00            
ATOM   2363  O   ILE X 152      81.280  60.910  35.020  1.00  0.00            
ATOM   2364  N   GLN X 153      81.030  61.690  37.090  1.00  0.00            
ATOM   2365  H   GLN X 153      80.330  61.950  37.760  1.00  0.00            
ATOM   2366  CA  GLN X 153      82.450  61.850  37.360  1.00  0.00            
ATOM   2367  HA  GLN X 153      83.130  62.090  36.560  1.00  0.00            
ATOM   2368  CB  GLN X 153      82.480  62.730  38.620  1.00  0.00            
ATOM   2369  HB1 GLN X 153      82.180  63.740  38.320  1.00  0.00            
ATOM   2370  HB2 GLN X 153      81.950  62.260  39.430  1.00  0.00            
ATOM   2371  CG  GLN X 153      83.800  63.020  39.350  1.00  0.00            
ATOM   2372  HG1 GLN X 153      84.370  62.140  39.640  1.00  0.00            
ATOM   2373  HG2 GLN X 153      84.490  63.450  38.630  1.00  0.00            
ATOM   2374  CD  GLN X 153      83.720  64.020  40.490  1.00  0.00            
ATOM   2375  OE1 GLN X 153      84.720  64.410  41.090  1.00  0.00            
ATOM   2376  NE2 GLN X 153      82.540  64.530  40.860  1.00  0.00            
ATOM   2377 1HE2 GLN X 153      81.730  64.580  40.260  1.00  0.00            
ATOM   2378 2HE2 GLN X 153      82.350  65.080  41.690  1.00  0.00            
ATOM   2379  C   GLN X 153      83.040  60.530  37.830  1.00  0.00            
ATOM   2380  O   GLN X 153      84.250  60.310  37.660  1.00  0.00            
ATOM   2381  N   ASP X 154      82.270  59.620  38.400  1.00  0.00            
ATOM   2382  H   ASP X 154      81.270  59.820  38.360  1.00  0.00            
ATOM   2383  CA  ASP X 154      82.660  58.290  38.790  1.00  0.00            
ATOM   2384  HA  ASP X 154      83.660  58.320  39.240  1.00  0.00            
ATOM   2385  CB  ASP X 154      81.660  57.720  39.790  1.00  0.00            
ATOM   2386  HB1 ASP X 154      81.480  58.310  40.680  1.00  0.00            
ATOM   2387  HB2 ASP X 154      80.640  57.620  39.390  1.00  0.00            
ATOM   2388  CG  ASP X 154      82.010  56.340  40.320  1.00  0.00            
ATOM   2389  OD1 ASP X 154      82.830  56.190  41.260  1.00  0.00            
ATOM   2390  OD2 ASP X 154      81.350  55.370  39.880  1.00  0.00            
ATOM   2391  C   ASP X 154      82.630  57.380  37.570  1.00  0.00            
ATOM   2392  O   ASP X 154      83.460  56.490  37.380  1.00  0.00            
ATOM   2393  N   GLN X 155      81.750  57.690  36.620  1.00  0.00            
ATOM   2394  H   GLN X 155      81.120  58.430  36.900  1.00  0.00            
ATOM   2395  CA  GLN X 155      81.480  56.910  35.450  1.00  0.00            
ATOM   2396  HA  GLN X 155      81.680  55.850  35.580  1.00  0.00            
ATOM   2397  CB  GLN X 155      80.010  56.970  35.040  1.00  0.00            
ATOM   2398  HB1 GLN X 155      79.270  56.640  35.780  1.00  0.00            
ATOM   2399  HB2 GLN X 155      79.910  58.030  34.820  1.00  0.00            
ATOM   2400  CG  GLN X 155      79.750  56.300  33.680  1.00  0.00            
ATOM   2401  HG1 GLN X 155      78.820  56.790  33.370  1.00  0.00            
ATOM   2402  HG2 GLN X 155      80.530  56.520  32.950  1.00  0.00            
ATOM   2403  CD  GLN X 155      79.470  54.810  33.720  1.00  0.00            
ATOM   2404  OE1 GLN X 155      79.040  54.290  32.690  1.00  0.00            
ATOM   2405  NE2 GLN X 155      79.640  54.070  34.810  1.00  0.00            
ATOM   2406 1HE2 GLN X 155      79.880  54.440  35.720  1.00  0.00            
ATOM   2407 2HE2 GLN X 155      79.460  53.070  34.740  1.00  0.00            
ATOM   2408  C   GLN X 155      82.340  57.370  34.270  1.00  0.00            
ATOM   2409  O   GLN X 155      82.870  56.610  33.480  1.00  0.00            
ATOM   2410  N   GLY X 156      82.490  58.690  34.090  1.00  0.00            
ATOM   2411  H   GLY X 156      81.960  59.370  34.610  1.00  0.00            
ATOM   2412  CA  GLY X 156      83.490  59.250  33.210  1.00  0.00            
ATOM   2413  HA1 GLY X 156      83.980  60.040  33.790  1.00  0.00            
ATOM   2414  HA2 GLY X 156      84.210  58.460  32.980  1.00  0.00            
ATOM   2415  C   GLY X 156      82.950  59.960  31.980  1.00  0.00            
ATOM   2416  O   GLY X 156      83.700  60.230  31.030  1.00  0.00            
ATOM   2417  N   GLY X 157      81.640  60.150  31.940  1.00  0.00            
ATOM   2418  H   GLY X 157      81.070  59.920  32.730  1.00  0.00            
ATOM   2419  CA  GLY X 157      81.020  60.820  30.800  1.00  0.00            
ATOM   2420  HA1 GLY X 157      80.520  61.700  31.190  1.00  0.00            
ATOM   2421  HA2 GLY X 157      81.640  61.200  30.000  1.00  0.00            
ATOM   2422  C   GLY X 157      79.950  59.910  30.200  1.00  0.00            
ATOM   2423  O   GLY X 157      79.420  59.010  30.850  1.00  0.00            
ATOM   2424  N   TRP X 158      79.490  60.240  28.990  1.00  0.00            
ATOM   2425  H   TRP X 158      80.010  60.970  28.540  1.00  0.00            
ATOM   2426  CA  TRP X 158      78.340  59.640  28.320  1.00  0.00            
ATOM   2427  HA  TRP X 158      77.870  58.950  29.020  1.00  0.00            
ATOM   2428  CB  TRP X 158      77.430  60.830  28.030  1.00  0.00            
ATOM   2429  HB1 TRP X 158      77.980  61.530  27.390  1.00  0.00            
ATOM   2430  HB2 TRP X 158      76.640  60.670  27.300  1.00  0.00            
ATOM   2431  CG  TRP X 158      76.760  61.560  29.160  1.00  0.00            
ATOM   2432  CD1 TRP X 158      77.090  62.800  29.560  1.00  0.00            
ATOM   2433  HD1 TRP X 158      77.900  63.420  29.230  1.00  0.00            
ATOM   2434  CD2 TRP X 158      75.610  61.080  29.900  1.00  0.00            
ATOM   2435  NE1 TRP X 158      76.110  63.100  30.490  1.00  0.00            
ATOM   2436  HE1 TRP X 158      76.090  64.060  30.840  1.00  0.00            
ATOM   2437  CE2 TRP X 158      75.170  62.140  30.760  1.00  0.00            
ATOM   2438  CE3 TRP X 158      74.810  59.910  29.850  1.00  0.00            
ATOM   2439  HE3 TRP X 158      75.100  59.070  29.240  1.00  0.00            
ATOM   2440  CZ2 TRP X 158      74.040  62.020  31.570  1.00  0.00            
ATOM   2441  HZ2 TRP X 158      73.800  62.890  32.170  1.00  0.00            
ATOM   2442  CZ3 TRP X 158      73.600  59.880  30.530  1.00  0.00            
ATOM   2443  HZ3 TRP X 158      72.900  59.090  30.270  1.00  0.00            
ATOM   2444  CH2 TRP X 158      73.260  60.860  31.470  1.00  0.00            
ATOM   2445  HH2 TRP X 158      72.350  60.820  32.040  1.00  0.00            
ATOM   2446  C   TRP X 158      78.760  58.910  27.060  1.00  0.00            
ATOM   2447  O   TRP X 158      78.000  58.310  26.310  1.00  0.00            
ATOM   2448  N   ASP X 159      80.040  59.110  26.740  1.00  0.00            
ATOM   2449  H   ASP X 159      80.530  59.640  27.450  1.00  0.00            
ATOM   2450  CA  ASP X 159      80.770  58.690  25.560  1.00  0.00            
ATOM   2451  HA  ASP X 159      80.220  59.240  24.790  1.00  0.00            
ATOM   2452  CB  ASP X 159      82.240  59.080  25.630  1.00  0.00            
ATOM   2453  HB1 ASP X 159      82.340  60.150  25.840  1.00  0.00            
ATOM   2454  HB2 ASP X 159      82.810  58.590  26.420  1.00  0.00            
ATOM   2455  CG  ASP X 159      82.980  58.890  24.310  1.00  0.00            
ATOM   2456  OD1 ASP X 159      82.830  59.780  23.460  1.00  0.00            
ATOM   2457  OD2 ASP X 159      83.880  58.010  24.220  1.00  0.00            
ATOM   2458  C   ASP X 159      80.590  57.270  25.020  1.00  0.00            
ATOM   2459  O   ASP X 159      80.330  57.130  23.820  1.00  0.00            
ATOM   2460  N   GLY X 160      80.460  56.330  25.970  1.00  0.00            
ATOM   2461  H   GLY X 160      80.870  56.450  26.880  1.00  0.00            
ATOM   2462  CA  GLY X 160      80.090  55.050  25.440  1.00  0.00            
ATOM   2463  HA1 GLY X 160      80.130  54.930  24.360  1.00  0.00            
ATOM   2464  HA2 GLY X 160      80.940  54.450  25.740  1.00  0.00            
ATOM   2465  C   GLY X 160      78.680  54.630  25.840  1.00  0.00            
ATOM   2466  O   GLY X 160      78.170  53.680  25.260  1.00  0.00            
ATOM   2467  N   LEU X 161      77.990  55.400  26.680  1.00  0.00            
ATOM   2468  H   LEU X 161      78.500  56.230  26.970  1.00  0.00            
ATOM   2469  CA  LEU X 161      76.570  55.320  26.970  1.00  0.00            
ATOM   2470  HA  LEU X 161      76.310  54.260  26.980  1.00  0.00            
ATOM   2471  CB  LEU X 161      76.120  56.050  28.220  1.00  0.00            
ATOM   2472  HB1 LEU X 161      76.370  57.100  28.050  1.00  0.00            
ATOM   2473  HB2 LEU X 161      75.040  55.870  28.160  1.00  0.00            
ATOM   2474  CG  LEU X 161      76.610  55.500  29.550  1.00  0.00            
ATOM   2475  HG  LEU X 161      77.640  55.160  29.420  1.00  0.00            
ATOM   2476  CD1 LEU X 161      76.930  56.580  30.590  1.00  0.00            
ATOM   2477 1HD1 LEU X 161      76.130  57.300  30.830  1.00  0.00            
ATOM   2478 2HD1 LEU X 161      77.280  56.230  31.550  1.00  0.00            
ATOM   2479 3HD1 LEU X 161      77.790  57.180  30.320  1.00  0.00            
ATOM   2480  CD2 LEU X 161      75.670  54.430  30.100  1.00  0.00            
ATOM   2481 1HD2 LEU X 161      75.770  53.470  29.630  1.00  0.00            
ATOM   2482 2HD2 LEU X 161      75.910  54.130  31.120  1.00  0.00            
ATOM   2483 3HD2 LEU X 161      74.600  54.650  29.980  1.00  0.00            
ATOM   2484  C   LEU X 161      75.810  55.940  25.800  1.00  0.00            
ATOM   2485  O   LEU X 161      74.600  55.770  25.670  1.00  0.00            
ATOM   2486  N   LEU X 162      76.450  56.690  24.900  1.00  0.00            
ATOM   2487  H   LEU X 162      77.310  57.150  25.160  1.00  0.00            
ATOM   2488  CA  LEU X 162      75.800  57.060  23.660  1.00  0.00            
ATOM   2489  HA  LEU X 162      74.750  57.350  23.800  1.00  0.00            
ATOM   2490  CB  LEU X 162      76.590  58.190  22.980  1.00  0.00            
ATOM   2491  HB1 LEU X 162      77.660  58.000  23.030  1.00  0.00            
ATOM   2492  HB2 LEU X 162      76.430  58.100  21.890  1.00  0.00            
ATOM   2493  CG  LEU X 162      76.220  59.560  23.520  1.00  0.00            
ATOM   2494  HG  LEU X 162      75.980  59.440  24.570  1.00  0.00            
ATOM   2495  CD1 LEU X 162      77.390  60.540  23.430  1.00  0.00            
ATOM   2496 1HD1 LEU X 162      78.230  60.240  24.060  1.00  0.00            
ATOM   2497 2HD1 LEU X 162      77.720  60.690  22.400  1.00  0.00            
ATOM   2498 3HD1 LEU X 162      77.130  61.550  23.770  1.00  0.00            
ATOM   2499  CD2 LEU X 162      75.020  60.150  22.770  1.00  0.00            
ATOM   2500 1HD2 LEU X 162      75.200  60.110  21.700  1.00  0.00            
ATOM   2501 2HD2 LEU X 162      74.080  59.630  23.000  1.00  0.00            
ATOM   2502 3HD2 LEU X 162      74.830  61.210  22.900  1.00  0.00            
ATOM   2503  C   LEU X 162      75.730  55.850  22.740  1.00  0.00            
ATOM   2504  O   LEU X 162      74.870  55.930  21.880  1.00  0.00            
ATOM   2505  N   SER X 163      76.530  54.800  22.920  1.00  0.00            
ATOM   2506  H   SER X 163      77.120  54.800  23.740  1.00  0.00            
ATOM   2507  CA  SER X 163      76.580  53.570  22.170  1.00  0.00            
ATOM   2508  HA  SER X 163      76.310  53.690  21.120  1.00  0.00            
ATOM   2509  CB  SER X 163      77.980  52.980  22.100  1.00  0.00            
ATOM   2510  HB1 SER X 163      78.290  52.720  23.100  1.00  0.00            
ATOM   2511  HB2 SER X 163      78.060  52.010  21.610  1.00  0.00            
ATOM   2512  OG  SER X 163      78.960  53.940  21.720  1.00  0.00            
ATOM   2513  HG  SER X 163      78.760  54.200  20.830  1.00  0.00            
ATOM   2514  C   SER X 163      75.510  52.640  22.740  1.00  0.00            
ATOM   2515  O   SER X 163      74.830  51.910  22.020  1.00  0.00            
ATOM   2516  N   TYR X 164      75.190  52.820  24.020  1.00  0.00            
ATOM   2517  H   TYR X 164      75.720  53.390  24.650  1.00  0.00            
ATOM   2518  CA  TYR X 164      74.000  52.240  24.610  1.00  0.00            
ATOM   2519  HA  TYR X 164      73.980  51.150  24.510  1.00  0.00            
ATOM   2520  CB  TYR X 164      74.180  52.200  26.130  1.00  0.00            
ATOM   2521  HB1 TYR X 164      75.240  51.990  26.290  1.00  0.00            
ATOM   2522  HB2 TYR X 164      74.150  53.240  26.420  1.00  0.00            
ATOM   2523  CG  TYR X 164      73.360  51.250  26.950  1.00  0.00            
ATOM   2524  CD1 TYR X 164      72.020  51.530  27.220  1.00  0.00            
ATOM   2525  HD1 TYR X 164      71.620  52.480  26.910  1.00  0.00            
ATOM   2526  CD2 TYR X 164      74.050  50.150  27.490  1.00  0.00            
ATOM   2527  HD2 TYR X 164      75.120  50.080  27.310  1.00  0.00            
ATOM   2528  CE1 TYR X 164      71.350  50.730  28.160  1.00  0.00            
ATOM   2529  HE1 TYR X 164      70.330  51.010  28.340  1.00  0.00            
ATOM   2530  CE2 TYR X 164      73.360  49.390  28.430  1.00  0.00            
ATOM   2531  HE2 TYR X 164      73.830  48.520  28.860  1.00  0.00            
ATOM   2532  CZ  TYR X 164      71.990  49.620  28.710  1.00  0.00            
ATOM   2533  OH  TYR X 164      71.220  48.710  29.380  1.00  0.00            
ATOM   2534  HH  TYR X 164      71.840  48.060  29.660  1.00  0.00            
ATOM   2535  C   TYR X 164      72.700  52.820  24.060  1.00  0.00            
ATOM   2536  O   TYR X 164      71.790  52.040  23.810  1.00  0.00            
ATOM   2537  N   PHE X 165      72.600  54.140  23.870  1.00  0.00            
ATOM   2538  H   PHE X 165      73.260  54.830  24.200  1.00  0.00            
ATOM   2539  CA  PHE X 165      71.470  54.790  23.230  1.00  0.00            
ATOM   2540  HA  PHE X 165      70.530  54.250  23.280  1.00  0.00            
ATOM   2541  CB  PHE X 165      71.430  56.220  23.790  1.00  0.00            
ATOM   2542  HB1 PHE X 165      72.410  56.690  23.720  1.00  0.00            
ATOM   2543  HB2 PHE X 165      70.710  56.850  23.270  1.00  0.00            
ATOM   2544  CG  PHE X 165      71.020  56.280  25.230  1.00  0.00            
ATOM   2545  CD1 PHE X 165      70.070  55.430  25.820  1.00  0.00            
ATOM   2546  HD1 PHE X 165      69.510  54.760  25.190  1.00  0.00            
ATOM   2547  CD2 PHE X 165      71.660  57.260  26.030  1.00  0.00            
ATOM   2548  HD2 PHE X 165      72.420  57.870  25.570  1.00  0.00            
ATOM   2549  CE1 PHE X 165      69.640  55.620  27.130  1.00  0.00            
ATOM   2550  HE1 PHE X 165      68.900  54.940  27.550  1.00  0.00            
ATOM   2551  CE2 PHE X 165      71.280  57.360  27.370  1.00  0.00            
ATOM   2552  HE2 PHE X 165      71.800  58.140  27.910  1.00  0.00            
ATOM   2553  CZ  PHE X 165      70.220  56.620  27.930  1.00  0.00            
ATOM   2554  HZ  PHE X 165      69.930  56.730  28.960  1.00  0.00            
ATOM   2555  C   PHE X 165      71.760  54.910  21.740  1.00  0.00            
ATOM   2556  O   PHE X 165      71.380  55.870  21.100  1.00  0.00            
ATOM   2557  N   GLY X 166      72.150  53.800  21.100  1.00  0.00            
ATOM   2558  H   GLY X 166      72.340  53.030  21.740  1.00  0.00            
ATOM   2559  CA  GLY X 166      72.520  53.750  19.710  1.00  0.00            
ATOM   2560  HA1 GLY X 166      72.320  54.670  19.180  1.00  0.00            
ATOM   2561  HA2 GLY X 166      73.600  53.630  19.570  1.00  0.00            
ATOM   2562  C   GLY X 166      71.990  52.540  18.950  1.00  0.00            
ATOM   2563  O   GLY X 166      72.330  52.380  17.780  1.00  0.00            
ATOM   2564  N   THR X 167      71.050  51.780  19.500  1.00  0.00            
ATOM   2565  H   THR X 167      70.700  52.020  20.420  1.00  0.00            
ATOM   2566  CA  THR X 167      70.140  50.810  18.910  1.00  0.00            
ATOM   2567  HA  THR X 167      70.820  50.080  18.450  1.00  0.00            
ATOM   2568  CB  THR X 167      69.320  50.310  20.090  1.00  0.00            
ATOM   2569  HB  THR X 167      68.470  49.830  19.640  1.00  0.00            
ATOM   2570  OG1 THR X 167      68.820  51.310  20.970  1.00  0.00            
ATOM   2571  HG1 THR X 167      68.270  51.920  20.510  1.00  0.00            
ATOM   2572  CG2 THR X 167      70.060  49.310  20.980  1.00  0.00            
ATOM   2573 1HG2 THR X 167      70.710  48.750  20.320  1.00  0.00            
ATOM   2574 2HG2 THR X 167      70.820  49.880  21.540  1.00  0.00            
ATOM   2575 3HG2 THR X 167      69.510  48.550  21.530  1.00  0.00            
ATOM   2576  C   THR X 167      69.280  51.410  17.810  1.00  0.00            
ATOM   2577  O   THR X 167      69.010  52.600  17.870  1.00  0.00            
ATOM   2578  N   PRO X 168      68.780  50.710  16.780  1.00  0.00            
ATOM   2579  CA  PRO X 168      67.920  51.140  15.700  1.00  0.00            
ATOM   2580  HA  PRO X 168      68.230  52.100  15.330  1.00  0.00            
ATOM   2581  CB  PRO X 168      68.130  50.020  14.700  1.00  0.00            
ATOM   2582  HB1 PRO X 168      67.420  49.990  13.880  1.00  0.00            
ATOM   2583  HB2 PRO X 168      69.040  50.140  14.110  1.00  0.00            
ATOM   2584  CG  PRO X 168      68.210  48.770  15.590  1.00  0.00            
ATOM   2585  HG1 PRO X 168      67.180  48.440  15.720  1.00  0.00            
ATOM   2586  HG2 PRO X 168      68.820  48.000  15.130  1.00  0.00            
ATOM   2587  CD  PRO X 168      68.960  49.260  16.820  1.00  0.00            
ATOM   2588  HD1 PRO X 168      68.560  48.780  17.710  1.00  0.00            
ATOM   2589  HD2 PRO X 168      70.040  49.200  16.650  1.00  0.00            
ATOM   2590  C   PRO X 168      66.470  51.370  16.120  1.00  0.00            
ATOM   2591  O   PRO X 168      65.610  51.370  15.240  1.00  0.00            
ATOM   2592  N   THR X 169      66.250  51.500  17.440  1.00  0.00            
ATOM   2593  H   THR X 169      67.030  51.520  18.080  1.00  0.00            
ATOM   2594  CA  THR X 169      64.980  51.860  18.010  1.00  0.00            
ATOM   2595  HA  THR X 169      64.500  52.460  17.230  1.00  0.00            
ATOM   2596  CB  THR X 169      64.170  50.580  18.140  1.00  0.00            
ATOM   2597  HB  THR X 169      64.100  50.090  17.170  1.00  0.00            
ATOM   2598  OG1 THR X 169      62.840  50.820  18.560  1.00  0.00            
ATOM   2599  HG1 THR X 169      62.430  51.370  17.910  1.00  0.00            
ATOM   2600  CG2 THR X 169      64.740  49.580  19.160  1.00  0.00            
ATOM   2601 1HG2 THR X 169      64.980  50.120  20.080  1.00  0.00            
ATOM   2602 2HG2 THR X 169      63.980  48.840  19.400  1.00  0.00            
ATOM   2603 3HG2 THR X 169      65.540  49.030  18.670  1.00  0.00            
ATOM   2604  C   THR X 169      65.270  52.690  19.260  1.00  0.00            
ATOM   2605  O   THR X 169      66.280  52.520  19.940  1.00  0.00            
ATOM   2606  N   TRP X 170      64.270  53.510  19.660  1.00  0.00            
ATOM   2607  H   TRP X 170      63.420  53.420  19.110  1.00  0.00            
ATOM   2608  CA  TRP X 170      64.260  54.170  20.940  1.00  0.00            
ATOM   2609  HA  TRP X 170      65.290  54.370  21.240  1.00  0.00            
ATOM   2610  CB  TRP X 170      63.650  55.560  20.840  1.00  0.00            
ATOM   2611  HB1 TRP X 170      62.600  55.510  20.550  1.00  0.00            
ATOM   2612  HB2 TRP X 170      63.540  56.110  21.770  1.00  0.00            
ATOM   2613  CG  TRP X 170      64.430  56.330  19.810  1.00  0.00            
ATOM   2614  CD1 TRP X 170      63.900  56.810  18.670  1.00  0.00            
ATOM   2615  HD1 TRP X 170      62.830  56.680  18.550  1.00  0.00            
ATOM   2616  CD2 TRP X 170      65.840  56.710  19.750  1.00  0.00            
ATOM   2617  NE1 TRP X 170      64.870  57.420  17.900  1.00  0.00            
ATOM   2618  HE1 TRP X 170      64.640  57.840  17.000  1.00  0.00            
ATOM   2619  CE2 TRP X 170      66.040  57.510  18.590  1.00  0.00            
ATOM   2620  CE3 TRP X 170      66.950  56.600  20.600  1.00  0.00            
ATOM   2621  HE3 TRP X 170      66.870  56.030  21.490  1.00  0.00            
ATOM   2622  CZ2 TRP X 170      67.270  58.120  18.280  1.00  0.00            
ATOM   2623  HZ2 TRP X 170      67.430  58.690  17.370  1.00  0.00            
ATOM   2624  CZ3 TRP X 170      68.160  57.290  20.370  1.00  0.00            
ATOM   2625  HZ3 TRP X 170      69.030  57.050  20.960  1.00  0.00            
ATOM   2626  CH2 TRP X 170      68.310  58.050  19.210  1.00  0.00            
ATOM   2627  HH2 TRP X 170      69.250  58.510  18.970  1.00  0.00            
ATOM   2628  C   TRP X 170      63.460  53.430  21.990  1.00  0.00            
ATOM   2629  O   TRP X 170      63.570  53.610  23.200  1.00  0.00            
ATOM   2630  N   GLN X 171      62.620  52.470  21.590  1.00  0.00            
ATOM   2631  H   GLN X 171      62.580  52.140  20.620  1.00  0.00            
ATOM   2632  CA  GLN X 171      61.740  51.600  22.340  1.00  0.00            
ATOM   2633  HA  GLN X 171      61.070  52.300  22.830  1.00  0.00            
ATOM   2634  CB  GLN X 171      61.010  50.670  21.370  1.00  0.00            
ATOM   2635  HB1 GLN X 171      60.640  51.220  20.500  1.00  0.00            
ATOM   2636  HB2 GLN X 171      61.790  50.010  20.990  1.00  0.00            
ATOM   2637  CG  GLN X 171      59.830  49.850  21.900  1.00  0.00            
ATOM   2638  HG1 GLN X 171      60.080  49.350  22.840  1.00  0.00            
ATOM   2639  HG2 GLN X 171      58.960  50.440  22.190  1.00  0.00            
ATOM   2640  CD  GLN X 171      59.300  48.800  20.940  1.00  0.00            
ATOM   2641  OE1 GLN X 171      60.000  48.290  20.070  1.00  0.00            
ATOM   2642  NE2 GLN X 171      58.000  48.530  21.050  1.00  0.00            
ATOM   2643 1HE2 GLN X 171      57.470  49.010  21.760  1.00  0.00            
ATOM   2644 2HE2 GLN X 171      57.570  47.790  20.510  1.00  0.00            
ATOM   2645  C   GLN X 171      62.390  50.890  23.520  1.00  0.00            
ATOM   2646  O   GLN X 171      62.030  51.080  24.680  1.00  0.00            
ATOM   2647  N   THR X 172      63.400  50.080  23.220  1.00  0.00            
ATOM   2648  H   THR X 172      63.490  49.840  22.250  1.00  0.00            
ATOM   2649  CA  THR X 172      64.300  49.360  24.100  1.00  0.00            
ATOM   2650  HA  THR X 172      63.610  48.600  24.430  1.00  0.00            
ATOM   2651  CB  THR X 172      65.240  48.530  23.220  1.00  0.00            
ATOM   2652  HB  THR X 172      64.710  48.080  22.380  1.00  0.00            
ATOM   2653  OG1 THR X 172      65.650  47.400  23.960  1.00  0.00            
ATOM   2654  HG1 THR X 172      64.970  46.750  24.010  1.00  0.00            
ATOM   2655  CG2 THR X 172      66.510  49.260  22.770  1.00  0.00            
ATOM   2656 1HG2 THR X 172      66.910  48.610  21.990  1.00  0.00            
ATOM   2657 2HG2 THR X 172      66.300  50.200  22.270  1.00  0.00            
ATOM   2658 3HG2 THR X 172      67.330  49.530  23.450  1.00  0.00            
ATOM   2659  C   THR X 172      64.970  50.140  25.220  1.00  0.00            
ATOM   2660  O   THR X 172      65.330  49.540  26.230  1.00  0.00            
ATOM   2661  N   VAL X 173      65.100  51.450  25.040  1.00  0.00            
ATOM   2662  H   VAL X 173      64.760  51.810  24.160  1.00  0.00            
ATOM   2663  CA  VAL X 173      65.650  52.360  26.020  1.00  0.00            
ATOM   2664  HA  VAL X 173      65.810  51.750  26.910  1.00  0.00            
ATOM   2665  CB  VAL X 173      66.960  52.990  25.570  1.00  0.00            
ATOM   2666  HB  VAL X 173      67.210  53.860  26.180  1.00  0.00            
ATOM   2667  CG1 VAL X 173      68.060  52.000  25.990  1.00  0.00            
ATOM   2668 1HG1 VAL X 173      68.020  51.840  27.060  1.00  0.00            
ATOM   2669 2HG1 VAL X 173      67.910  51.070  25.440  1.00  0.00            
ATOM   2670 3HG1 VAL X 173      69.090  52.290  25.880  1.00  0.00            
ATOM   2671  CG2 VAL X 173      67.160  53.310  24.090  1.00  0.00            
ATOM   2672 1HG2 VAL X 173      67.960  54.010  23.910  1.00  0.00            
ATOM   2673 2HG2 VAL X 173      67.240  52.550  23.310  1.00  0.00            
ATOM   2674 3HG2 VAL X 173      66.230  53.850  23.850  1.00  0.00            
ATOM   2675  C   VAL X 173      64.590  53.330  26.530  1.00  0.00            
ATOM   2676  O   VAL X 173      65.010  54.320  27.100  1.00  0.00            
ATOM   2677  N   THR X 174      63.290  53.010  26.410  1.00  0.00            
ATOM   2678  H   THR X 174      62.990  52.340  25.730  1.00  0.00            
ATOM   2679  CA  THR X 174      62.260  53.790  27.090  1.00  0.00            
ATOM   2680  HA  THR X 174      62.700  54.400  27.870  1.00  0.00            
ATOM   2681  CB  THR X 174      61.580  54.760  26.110  1.00  0.00            
ATOM   2682  HB  THR X 174      60.800  55.270  26.670  1.00  0.00            
ATOM   2683  OG1 THR X 174      61.110  54.060  24.990  1.00  0.00            
ATOM   2684  HG1 THR X 174      61.760  53.900  24.320  1.00  0.00            
ATOM   2685  CG2 THR X 174      62.520  55.900  25.740  1.00  0.00            
ATOM   2686 1HG2 THR X 174      63.420  55.550  25.240  1.00  0.00            
ATOM   2687 2HG2 THR X 174      61.910  56.570  25.130  1.00  0.00            
ATOM   2688 3HG2 THR X 174      62.750  56.580  26.570  1.00  0.00            
ATOM   2689  C   THR X 174      61.210  53.000  27.850  1.00  0.00            
ATOM   2690  O   THR X 174      60.650  53.500  28.830  1.00  0.00            
ATOM   2691  N   ILE X 175      60.970  51.750  27.480  1.00  0.00            
ATOM   2692  H   ILE X 175      61.390  51.420  26.610  1.00  0.00            
ATOM   2693  CA  ILE X 175      60.010  50.900  28.170  1.00  0.00            
ATOM   2694  HA  ILE X 175      59.010  51.310  28.040  1.00  0.00            
ATOM   2695  CB  ILE X 175      59.950  49.530  27.480  1.00  0.00            
ATOM   2696  HB  ILE X 175      59.290  48.870  28.040  1.00  0.00            
ATOM   2697  CG1 ILE X 175      61.160  48.600  27.550  1.00  0.00            
ATOM   2698 1HG1 ILE X 175      62.100  49.100  27.300  1.00  0.00            
ATOM   2699 2HG1 ILE X 175      61.350  48.250  28.560  1.00  0.00            
ATOM   2700  CG2 ILE X 175      59.240  49.590  26.140  1.00  0.00            
ATOM   2701 1HG2 ILE X 175      58.250  50.030  26.170  1.00  0.00            
ATOM   2702 2HG2 ILE X 175      59.870  50.170  25.470  1.00  0.00            
ATOM   2703 3HG2 ILE X 175      59.120  48.580  25.740  1.00  0.00            
ATOM   2704  CD  ILE X 175      61.120  47.310  26.740  1.00  0.00            
ATOM   2705  HD1 ILE X 175      61.080  47.460  25.660  1.00  0.00            
ATOM   2706  HD2 ILE X 175      62.060  46.750  26.890  1.00  0.00            
ATOM   2707  HD3 ILE X 175      60.320  46.670  27.100  1.00  0.00            
ATOM   2708  C   ILE X 175      60.300  50.840  29.660  1.00  0.00            
ATOM   2709  O   ILE X 175      59.370  51.010  30.450  1.00  0.00            
ATOM   2710  N   PHE X 176      61.540  50.660  30.150  1.00  0.00            
ATOM   2711  H   PHE X 176      62.180  50.320  29.450  1.00  0.00            
ATOM   2712  CA  PHE X 176      61.940  50.610  31.540  1.00  0.00            
ATOM   2713  HA  PHE X 176      61.300  49.890  32.040  1.00  0.00            
ATOM   2714  CB  PHE X 176      63.360  50.040  31.660  1.00  0.00            
ATOM   2715  HB1 PHE X 176      63.300  49.040  31.220  1.00  0.00            
ATOM   2716  HB2 PHE X 176      64.070  50.600  31.080  1.00  0.00            
ATOM   2717  CG  PHE X 176      64.040  49.780  32.970  1.00  0.00            
ATOM   2718  CD1 PHE X 176      64.610  50.930  33.540  1.00  0.00            
ATOM   2719  HD1 PHE X 176      64.620  51.930  33.110  1.00  0.00            
ATOM   2720  CD2 PHE X 176      64.070  48.540  33.620  1.00  0.00            
ATOM   2721  HD2 PHE X 176      63.470  47.750  33.200  1.00  0.00            
ATOM   2722  CE1 PHE X 176      65.240  50.760  34.780  1.00  0.00            
ATOM   2723  HE1 PHE X 176      65.570  51.660  35.310  1.00  0.00            
ATOM   2724  CE2 PHE X 176      64.820  48.380  34.800  1.00  0.00            
ATOM   2725  HE2 PHE X 176      64.860  47.430  35.290  1.00  0.00            
ATOM   2726  CZ  PHE X 176      65.380  49.520  35.390  1.00  0.00            
ATOM   2727  HZ  PHE X 176      65.780  49.440  36.390  1.00  0.00            
ATOM   2728  C   PHE X 176      61.880  51.950  32.240  1.00  0.00            
ATOM   2729  O   PHE X 176      61.700  51.940  33.450  1.00  0.00            
ATOM   2730  N   VAL X 177      62.020  53.050  31.470  1.00  0.00            
ATOM   2731  H   VAL X 177      62.170  52.950  30.490  1.00  0.00            
ATOM   2732  CA  VAL X 177      61.800  54.400  31.940  1.00  0.00            
ATOM   2733  HA  VAL X 177      62.280  54.540  32.910  1.00  0.00            
ATOM   2734  CB  VAL X 177      62.390  55.390  30.930  1.00  0.00            
ATOM   2735  HB  VAL X 177      61.810  55.370  30.010  1.00  0.00            
ATOM   2736  CG1 VAL X 177      62.340  56.850  31.380  1.00  0.00            
ATOM   2737 1HG1 VAL X 177      62.810  57.410  30.580  1.00  0.00            
ATOM   2738 2HG1 VAL X 177      61.290  57.190  31.430  1.00  0.00            
ATOM   2739 3HG1 VAL X 177      62.800  57.130  32.320  1.00  0.00            
ATOM   2740  CG2 VAL X 177      63.810  55.190  30.420  1.00  0.00            
ATOM   2741 1HG2 VAL X 177      64.070  54.280  29.870  1.00  0.00            
ATOM   2742 2HG2 VAL X 177      64.240  55.940  29.750  1.00  0.00            
ATOM   2743 3HG2 VAL X 177      64.480  55.180  31.280  1.00  0.00            
ATOM   2744  C   VAL X 177      60.320  54.690  32.130  1.00  0.00            
ATOM   2745  O   VAL X 177      59.930  55.190  33.170  1.00  0.00            
ATOM   2746  N   ALA X 178      59.390  54.180  31.310  1.00  0.00            
ATOM   2747  H   ALA X 178      59.780  53.750  30.490  1.00  0.00            
ATOM   2748  CA  ALA X 178      57.960  54.150  31.530  1.00  0.00            
ATOM   2749  HA  ALA X 178      57.640  55.180  31.670  1.00  0.00            
ATOM   2750  CB  ALA X 178      57.170  53.640  30.310  1.00  0.00            
ATOM   2751  HB1 ALA X 178      57.060  54.460  29.600  1.00  0.00            
ATOM   2752  HB2 ALA X 178      57.670  52.800  29.860  1.00  0.00            
ATOM   2753  HB3 ALA X 178      56.170  53.390  30.640  1.00  0.00            
ATOM   2754  C   ALA X 178      57.640  53.370  32.790  1.00  0.00            
ATOM   2755  O   ALA X 178      56.880  53.770  33.660  1.00  0.00            
ATOM   2756  N   GLY X 179      58.240  52.180  32.930  1.00  0.00            
ATOM   2757  H   GLY X 179      58.770  51.840  32.150  1.00  0.00            
ATOM   2758  CA  GLY X 179      58.310  51.310  34.080  1.00  0.00            
ATOM   2759  HA1 GLY X 179      57.410  50.710  34.210  1.00  0.00            
ATOM   2760  HA2 GLY X 179      58.950  50.460  33.960  1.00  0.00            
ATOM   2761  C   GLY X 179      58.640  52.050  35.390  1.00  0.00            
ATOM   2762  O   GLY X 179      57.790  52.180  36.260  1.00  0.00            
ATOM   2763  N   VAL X 180      59.860  52.580  35.370  1.00  0.00            
ATOM   2764  H   VAL X 180      60.530  52.270  34.680  1.00  0.00            
ATOM   2765  CA  VAL X 180      60.400  53.390  36.450  1.00  0.00            
ATOM   2766  HA  VAL X 180      60.390  52.810  37.360  1.00  0.00            
ATOM   2767  CB  VAL X 180      61.870  53.710  36.120  1.00  0.00            
ATOM   2768  HB  VAL X 180      61.970  53.650  35.040  1.00  0.00            
ATOM   2769  CG1 VAL X 180      62.390  55.070  36.560  1.00  0.00            
ATOM   2770 1HG1 VAL X 180      62.560  55.270  37.620  1.00  0.00            
ATOM   2771 2HG1 VAL X 180      63.420  55.060  36.230  1.00  0.00            
ATOM   2772 3HG1 VAL X 180      62.110  56.000  36.050  1.00  0.00            
ATOM   2773  CG2 VAL X 180      62.800  52.650  36.690  1.00  0.00            
ATOM   2774 1HG2 VAL X 180      62.470  51.650  36.400  1.00  0.00            
ATOM   2775 2HG2 VAL X 180      63.860  52.780  36.480  1.00  0.00            
ATOM   2776 3HG2 VAL X 180      62.610  52.680  37.760  1.00  0.00            
ATOM   2777  C   VAL X 180      59.510  54.600  36.680  1.00  0.00            
ATOM   2778  O   VAL X 180      59.210  54.740  37.860  1.00  0.00            
ATOM   2779  N   LEU X 181      59.030  55.370  35.700  1.00  0.00            
ATOM   2780  H   LEU X 181      59.190  55.200  34.720  1.00  0.00            
ATOM   2781  CA  LEU X 181      58.150  56.510  35.860  1.00  0.00            
ATOM   2782  HA  LEU X 181      58.620  57.320  36.430  1.00  0.00            
ATOM   2783  CB  LEU X 181      57.860  57.130  34.480  1.00  0.00            
ATOM   2784  HB1 LEU X 181      57.750  56.230  33.890  1.00  0.00            
ATOM   2785  HB2 LEU X 181      56.930  57.680  34.510  1.00  0.00            
ATOM   2786  CG  LEU X 181      58.950  58.070  33.970  1.00  0.00            
ATOM   2787  HG  LEU X 181      59.940  57.600  34.060  1.00  0.00            
ATOM   2788  CD1 LEU X 181      58.800  58.240  32.470  1.00  0.00            
ATOM   2789 1HD1 LEU X 181      57.900  58.830  32.350  1.00  0.00            
ATOM   2790 2HD1 LEU X 181      59.620  58.860  32.100  1.00  0.00            
ATOM   2791 3HD1 LEU X 181      58.580  57.310  31.930  1.00  0.00            
ATOM   2792  CD2 LEU X 181      58.730  59.410  34.660  1.00  0.00            
ATOM   2793 1HD2 LEU X 181      58.800  59.340  35.740  1.00  0.00            
ATOM   2794 2HD2 LEU X 181      59.460  60.160  34.360  1.00  0.00            
ATOM   2795 3HD2 LEU X 181      57.750  59.850  34.470  1.00  0.00            
ATOM   2796  C   LEU X 181      56.900  56.150  36.640  1.00  0.00            
ATOM   2797  O   LEU X 181      56.600  56.660  37.740  1.00  0.00            
ATOM   2798  N   THR X 182      56.200  55.120  36.170  1.00  0.00            
ATOM   2799  H   THR X 182      56.750  54.690  35.430  1.00  0.00            
ATOM   2800  CA  THR X 182      55.040  54.560  36.810  1.00  0.00            
ATOM   2801  HA  THR X 182      54.390  55.450  36.870  1.00  0.00            
ATOM   2802  CB  THR X 182      54.330  53.660  35.790  1.00  0.00            
ATOM   2803  HB  THR X 182      53.370  53.320  36.190  1.00  0.00            
ATOM   2804  OG1 THR X 182      55.010  52.470  35.430  1.00  0.00            
ATOM   2805  HG1 THR X 182      55.710  52.810  34.890  1.00  0.00            
ATOM   2806  CG2 THR X 182      54.010  54.250  34.430  1.00  0.00            
ATOM   2807 1HG2 THR X 182      53.380  53.660  33.790  1.00  0.00            
ATOM   2808 2HG2 THR X 182      53.450  55.180  34.530  1.00  0.00            
ATOM   2809 3HG2 THR X 182      54.780  54.540  33.710  1.00  0.00            
ATOM   2810  C   THR X 182      55.110  53.930  38.190  1.00  0.00            
ATOM   2811  O   THR X 182      54.100  53.680  38.850  1.00  0.00            
ATOM   2812  N   ALA X 183      56.340  53.790  38.700  1.00  0.00            
ATOM   2813  H   ALA X 183      57.090  53.950  38.040  1.00  0.00            
ATOM   2814  CA  ALA X 183      56.570  53.440  40.080  1.00  0.00            
ATOM   2815  HA  ALA X 183      55.850  52.650  40.330  1.00  0.00            
ATOM   2816  CB  ALA X 183      58.020  52.950  40.200  1.00  0.00            
ATOM   2817  HB1 ALA X 183      58.410  52.300  39.420  1.00  0.00            
ATOM   2818  HB2 ALA X 183      58.820  53.690  40.290  1.00  0.00            
ATOM   2819  HB3 ALA X 183      58.200  52.460  41.150  1.00  0.00            
ATOM   2820  C   ALA X 183      56.380  54.620  41.010  1.00  0.00            
ATOM   2821  O   ALA X 183      55.830  54.440  42.110  1.00  0.00            
ATOM   2822  N   SER X 184      56.900  55.800  40.730  1.00  0.00            
ATOM   2823  H   SER X 184      57.470  55.830  39.880  1.00  0.00            
ATOM   2824  CA  SER X 184      57.020  56.940  41.590  1.00  0.00            
ATOM   2825  HA  SER X 184      57.480  56.600  42.520  1.00  0.00            
ATOM   2826  CB  SER X 184      58.020  57.950  41.030  1.00  0.00            
ATOM   2827  HB1 SER X 184      57.650  58.350  40.070  1.00  0.00            
ATOM   2828  HB2 SER X 184      58.010  58.840  41.640  1.00  0.00            
ATOM   2829  OG  SER X 184      59.320  57.400  40.850  1.00  0.00            
ATOM   2830  HG  SER X 184      59.550  57.180  41.740  1.00  0.00            
ATOM   2831  C   SER X 184      55.700  57.690  41.640  1.00  0.00            
ATOM   2832  O   SER X 184      55.330  58.350  42.620  1.00  0.00            
ATOM   2833  N   LEU X 185      55.000  57.630  40.510  1.00  0.00            
ATOM   2834  H   LEU X 185      55.290  57.070  39.730  1.00  0.00            
ATOM   2835  CA  LEU X 185      53.690  58.260  40.430  1.00  0.00            
ATOM   2836  HA  LEU X 185      53.710  59.230  40.940  1.00  0.00            
ATOM   2837  CB  LEU X 185      53.310  58.380  38.940  1.00  0.00            
ATOM   2838  HB1 LEU X 185      53.190  57.460  38.370  1.00  0.00            
ATOM   2839  HB2 LEU X 185      52.310  58.790  38.850  1.00  0.00            
ATOM   2840  CG  LEU X 185      54.180  59.230  38.010  1.00  0.00            
ATOM   2841  HG  LEU X 185      55.210  58.860  38.120  1.00  0.00            
ATOM   2842  CD1 LEU X 185      53.780  58.950  36.570  1.00  0.00            
ATOM   2843 1HD1 LEU X 185      52.770  59.290  36.350  1.00  0.00            
ATOM   2844 2HD1 LEU X 185      54.440  59.590  35.980  1.00  0.00            
ATOM   2845 3HD1 LEU X 185      53.850  57.920  36.190  1.00  0.00            
ATOM   2846  CD2 LEU X 185      54.440  60.690  38.390  1.00  0.00            
ATOM   2847 1HD2 LEU X 185      55.170  61.000  37.650  1.00  0.00            
ATOM   2848 2HD2 LEU X 185      53.550  61.310  38.420  1.00  0.00            
ATOM   2849 3HD2 LEU X 185      55.070  60.730  39.260  1.00  0.00            
ATOM   2850  C   LEU X 185      52.580  57.470  41.090  1.00  0.00            
ATOM   2851  O   LEU X 185      51.730  58.080  41.740  1.00  0.00            
ATOM   2852  N   THR X 186      52.730  56.150  41.160  1.00  0.00            
ATOM   2853  H   THR X 186      53.480  55.760  40.610  1.00  0.00            
ATOM   2854  CA  THR X 186      51.730  55.360  41.870  1.00  0.00            
ATOM   2855  HA  THR X 186      50.800  55.590  41.350  1.00  0.00            
ATOM   2856  CB  THR X 186      51.890  53.860  41.600  1.00  0.00            
ATOM   2857  HB  THR X 186      51.290  53.430  42.400  1.00  0.00            
ATOM   2858  OG1 THR X 186      53.230  53.430  41.650  1.00  0.00            
ATOM   2859  HG1 THR X 186      53.780  54.030  41.190  1.00  0.00            
ATOM   2860  CG2 THR X 186      51.230  53.390  40.290  1.00  0.00            
ATOM   2861 1HG2 THR X 186      51.730  53.770  39.400  1.00  0.00            
ATOM   2862 2HG2 THR X 186      51.380  52.300  40.300  1.00  0.00            
ATOM   2863 3HG2 THR X 186      50.160  53.510  40.200  1.00  0.00            
ATOM   2864  C   THR X 186      51.560  55.580  43.360  1.00  0.00            
ATOM   2865  O   THR X 186      50.480  55.490  43.960  1.00  0.00            
ATOM   2866  N   ILE X 187      52.700  55.820  44.020  1.00  0.00            
ATOM   2867  H   ILE X 187      53.570  55.820  43.530  1.00  0.00            
ATOM   2868  CA  ILE X 187      52.830  56.180  45.410  1.00  0.00            
ATOM   2869  HA  ILE X 187      52.010  55.670  45.910  1.00  0.00            
ATOM   2870  CB  ILE X 187      54.200  55.760  45.930  1.00  0.00            
ATOM   2871  HB  ILE X 187      54.170  55.970  47.010  1.00  0.00            
ATOM   2872  CG1 ILE X 187      55.430  56.470  45.380  1.00  0.00            
ATOM   2873 1HG1 ILE X 187      55.410  56.360  44.310  1.00  0.00            
ATOM   2874 2HG1 ILE X 187      55.320  57.540  45.560  1.00  0.00            
ATOM   2875  CG2 ILE X 187      54.440  54.250  45.840  1.00  0.00            
ATOM   2876 1HG2 ILE X 187      54.620  53.800  44.870  1.00  0.00            
ATOM   2877 2HG2 ILE X 187      55.330  54.030  46.420  1.00  0.00            
ATOM   2878 3HG2 ILE X 187      53.590  53.780  46.340  1.00  0.00            
ATOM   2879  CD  ILE X 187      56.820  56.200  45.990  1.00  0.00            
ATOM   2880  HD1 ILE X 187      57.330  55.260  45.800  1.00  0.00            
ATOM   2881  HD2 ILE X 187      57.560  56.950  45.740  1.00  0.00            
ATOM   2882  HD3 ILE X 187      56.730  56.110  47.070  1.00  0.00            
ATOM   2883  C   ILE X 187      52.560  57.650  45.730  1.00  0.00            
ATOM   2884  O   ILE X 187      52.370  58.000  46.890  1.00  0.00            
ATOM   2885  N   TRP X 188      52.500  58.560  44.750  1.00  0.00            
ATOM   2886  H   TRP X 188      52.430  58.180  43.810  1.00  0.00            
ATOM   2887  CA  TRP X 188      52.240  59.960  44.990  1.00  0.00            
ATOM   2888  HA  TRP X 188      52.990  60.350  45.690  1.00  0.00            
ATOM   2889  CB  TRP X 188      52.430  60.650  43.650  1.00  0.00            
ATOM   2890  HB1 TRP X 188      53.430  60.530  43.220  1.00  0.00            
ATOM   2891  HB2 TRP X 188      51.820  60.150  42.890  1.00  0.00            
ATOM   2892  CG  TRP X 188      52.250  62.130  43.740  1.00  0.00            
ATOM   2893  CD1 TRP X 188      53.260  63.000  43.830  1.00  0.00            
ATOM   2894  HD1 TRP X 188      54.290  62.700  43.900  1.00  0.00            
ATOM   2895  CD2 TRP X 188      51.020  62.870  43.460  1.00  0.00            
ATOM   2896  NE1 TRP X 188      52.730  64.280  43.710  1.00  0.00            
ATOM   2897  HE1 TRP X 188      53.280  65.120  43.700  1.00  0.00            
ATOM   2898  CE2 TRP X 188      51.370  64.240  43.560  1.00  0.00            
ATOM   2899  CE3 TRP X 188      49.660  62.600  43.260  1.00  0.00            
ATOM   2900  HE3 TRP X 188      49.290  61.590  43.150  1.00  0.00            
ATOM   2901  CZ2 TRP X 188      50.350  65.210  43.420  1.00  0.00            
ATOM   2902  HZ2 TRP X 188      50.630  66.240  43.310  1.00  0.00            
ATOM   2903  CZ3 TRP X 188      48.650  63.560  43.160  1.00  0.00            
ATOM   2904  HZ3 TRP X 188      47.610  63.270  43.110  1.00  0.00            
ATOM   2905  CH2 TRP X 188      48.990  64.920  43.260  1.00  0.00            
ATOM   2906  HH2 TRP X 188      48.200  65.650  43.150  1.00  0.00            
ATOM   2907  C   TRP X 188      50.820  60.170  45.490  1.00  0.00            
ATOM   2908  O   TRP X 188      50.590  60.940  46.420  1.00  0.00            
ATOM   2909  N   ALA X 189      49.930  59.380  44.880  1.00  0.00            
ATOM   2910  H   ALA X 189      50.330  58.760  44.190  1.00  0.00            
ATOM   2911  CA  ALA X 189      48.510  59.280  45.180  1.00  0.00            
ATOM   2912  HA  ALA X 189      48.190  60.330  45.080  1.00  0.00            
ATOM   2913  CB  ALA X 189      47.830  58.570  44.010  1.00  0.00            
ATOM   2914  HB1 ALA X 189      48.140  57.530  43.880  1.00  0.00            
ATOM   2915  HB2 ALA X 189      46.740  58.670  44.070  1.00  0.00            
ATOM   2916  HB3 ALA X 189      47.960  59.030  43.040  1.00  0.00            
ATOM   2917  C   ALA X 189      48.250  58.680  46.540  1.00  0.00            
ATOM   2918  O   ALA X 189      48.970  57.820  47.040  1.00  0.00            
ATOM   2919  N   ALA X 190      47.220  59.210  47.210  1.00  0.00            
ATOM   2920  H   ALA X 190      46.600  59.800  46.680  1.00  0.00            
ATOM   2921  CA  ALA X 190      46.810  58.670  48.490  1.00  0.00            
ATOM   2922  HA  ALA X 190      47.650  58.530  49.160  1.00  0.00            
ATOM   2923  CB  ALA X 190      45.710  59.610  48.990  1.00  0.00            
ATOM   2924  HB1 ALA X 190      45.780  60.630  48.590  1.00  0.00            
ATOM   2925  HB2 ALA X 190      44.680  59.310  48.770  1.00  0.00            
ATOM   2926  HB3 ALA X 190      45.640  59.610  50.080  1.00  0.00            
ATOM   2927  C   ALA X 190      46.170  57.320  48.190  1.00  0.00            
ATOM   2928  O   ALA X 190      45.650  57.000  47.120  1.00  0.00            
ATOM   2929  N   MET X 191      46.260  56.490  49.240  1.00  0.00            
ATOM   2930  H   MET X 191      46.510  56.870  50.130  1.00  0.00            
ATOM   2931  CA  MET X 191      45.830  55.100  49.220  1.00  0.00            
ATOM   2932  HA  MET X 191      45.940  54.630  48.250  1.00  0.00            
ATOM   2933  CB  MET X 191      46.800  54.390  50.160  1.00  0.00            
ATOM   2934  HB1 MET X 191      47.840  54.450  49.810  1.00  0.00            
ATOM   2935  HB2 MET X 191      46.710  54.800  51.170  1.00  0.00            
ATOM   2936  CG  MET X 191      46.440  52.910  50.290  1.00  0.00            
ATOM   2937  HG1 MET X 191      45.400  52.780  50.530  1.00  0.00            
ATOM   2938  HG2 MET X 191      46.560  52.500  49.300  1.00  0.00            
ATOM   2939  SD  MET X 191      47.400  51.800  51.390  1.00  0.00            
ATOM   2940  CE  MET X 191      49.060  51.900  50.680  1.00  0.00            
ATOM   2941  HE1 MET X 191      48.970  52.090  49.610  1.00  0.00            
ATOM   2942  HE2 MET X 191      49.310  52.840  51.180  1.00  0.00            
ATOM   2943  HE3 MET X 191      49.780  51.140  50.960  1.00  0.00            
ATOM   2944  C   MET X 191      44.430  54.990  49.790  1.00  0.00            
ATOM   2945  O   MET X 191      44.100  55.400  50.910  1.00  0.00            
ATOM   2946  N   GLY X 192      43.570  54.320  49.040  1.00  0.00            
ATOM   2947  H   GLY X 192      43.810  53.970  48.120  1.00  0.00            
ATOM   2948  CA  GLY X 192      42.180  54.110  49.400  1.00  0.00            
ATOM   2949  HA1 GLY X 192      41.750  54.840  50.080  1.00  0.00            
ATOM   2950  HA2 GLY X 192      41.650  54.390  48.500  1.00  0.00            
ATOM   2951  C   GLY X 192      41.840  52.630  49.570  1.00  0.00            
ATOM   2952  O1  GLY X 192      42.600  51.760  49.120  1.00  0.00            
ATOM   2953  O2  GLY X 192      40.730  52.330  50.060  1.00  0.00            
END
