# Supplementary material for: The importance of evolutionarily conserved C‐terminal basic residues for the stability of proapoptotic Bax protein
Source: FEBS Open Bio. 2016 Aug 25;6(10):976–86. doi: 10.1002/2211-5463.12096 (PMC5055034; doi:10.1002/2211-5463.12096)
Supplement: Supplementary file 2 — Appendix S2. Figure 2 snapshots zip file. [file FEB4-6-0976-s002.zip › Figure 2 snapshots/AA_400K.pdb]

HEADER Model of Human Bax
TITLE AA DPM (K189A/K190A) 40 ns
JRNL        AUTH   J.L. ROSAS-TRIGUEROS                                 
JRNL        TITL   THE IMPORTANCE OF EVOLUTIONARILY CONSERVED C-TERMINAL BASIC 
JRNL        TITL 2 RESIDUES FOR THE STABILITY OF PROAPOPTOTIC BAX PROTEIN
JRNL        REF    FEBS Open Bio
JRNL        REFN   ISSN 2211-5463
REMARK 250
REMARK 250 EXPERIMENTAL DETAILS
REMARK 250  EXPERIMENT TYPE: MOLECULAR DYNAMICS SIMULATION, 400 K, FINAL STRUCTURE
REMARK 250  GENERATED BY GROMACS
REMARK 250  THIS IS A SIMULATION BOX
REMARK 250   
CRYST1   90.852   90.852   90.852  60.00  60.00  90.00 P 1           1
ATOM      1  N   MET X   1      69.210  82.260  28.210  1.00  0.00            
ATOM      2  H1  MET X   1      68.600  83.050  28.110  1.00  0.00            
ATOM      3  H2  MET X   1      70.120  82.520  27.900  1.00  0.00            
ATOM      4  H3  MET X   1      68.700  81.500  27.730  1.00  0.00            
ATOM      5  CA  MET X   1      69.230  81.780  29.600  1.00  0.00            
ATOM      6  HA  MET X   1      69.420  82.590  30.310  1.00  0.00            
ATOM      7  CB  MET X   1      67.900  81.100  29.930  1.00  0.00            
ATOM      8  HB1 MET X   1      67.100  81.440  29.290  1.00  0.00            
ATOM      9  HB2 MET X   1      68.220  80.080  29.770  1.00  0.00            
ATOM     10  CG  MET X   1      67.390  81.290  31.360  1.00  0.00            
ATOM     11  HG1 MET X   1      68.030  80.800  32.080  1.00  0.00            
ATOM     12  HG2 MET X   1      67.330  82.300  31.730  1.00  0.00            
ATOM     13  SD  MET X   1      65.640  80.800  31.600  1.00  0.00            
ATOM     14  CE  MET X   1      65.820  80.540  33.390  1.00  0.00            
ATOM     15  HE1 MET X   1      64.880  80.150  33.810  1.00  0.00            
ATOM     16  HE2 MET X   1      66.580  79.770  33.530  1.00  0.00            
ATOM     17  HE3 MET X   1      66.110  81.360  34.030  1.00  0.00            
ATOM     18  C   MET X   1      70.460  80.890  29.730  1.00  0.00            
ATOM     19  O   MET X   1      71.000  80.370  28.760  1.00  0.00            
ATOM     20  N   ASP X   2      70.910  80.690  30.980  1.00  0.00            
ATOM     21  H   ASP X   2      70.250  80.850  31.730  1.00  0.00            
ATOM     22  CA  ASP X   2      71.920  79.740  31.340  1.00  0.00            
ATOM     23  HA  ASP X   2      71.890  78.980  30.570  1.00  0.00            
ATOM     24  CB  ASP X   2      73.330  80.320  31.210  1.00  0.00            
ATOM     25  HB1 ASP X   2      74.080  79.560  31.300  1.00  0.00            
ATOM     26  HB2 ASP X   2      73.420  80.780  30.210  1.00  0.00            
ATOM     27  CG  ASP X   2      73.800  81.260  32.320  1.00  0.00            
ATOM     28  OD1 ASP X   2      74.420  82.260  31.920  1.00  0.00            
ATOM     29  OD2 ASP X   2      73.630  80.980  33.540  1.00  0.00            
ATOM     30  C   ASP X   2      71.560  79.090  32.650  1.00  0.00            
ATOM     31  O   ASP X   2      70.570  79.420  33.300  1.00  0.00            
ATOM     32  N   GLY X   3      72.390  78.130  33.070  1.00  0.00            
ATOM     33  H   GLY X   3      73.250  78.010  32.570  1.00  0.00            
ATOM     34  CA  GLY X   3      72.260  77.350  34.280  1.00  0.00            
ATOM     35  HA1 GLY X   3      71.410  77.740  34.840  1.00  0.00            
ATOM     36  HA2 GLY X   3      72.060  76.340  33.940  1.00  0.00            
ATOM     37  C   GLY X   3      73.490  77.390  35.200  1.00  0.00            
ATOM     38  O   GLY X   3      73.840  76.490  35.940  1.00  0.00            
ATOM     39  N   SER X   4      74.160  78.540  35.140  1.00  0.00            
ATOM     40  H   SER X   4      73.910  79.230  34.440  1.00  0.00            
ATOM     41  CA  SER X   4      75.350  78.840  35.910  1.00  0.00            
ATOM     42  HA  SER X   4      75.180  78.150  36.740  1.00  0.00            
ATOM     43  CB  SER X   4      76.570  78.230  35.210  1.00  0.00            
ATOM     44  HB1 SER X   4      77.470  78.390  35.810  1.00  0.00            
ATOM     45  HB2 SER X   4      76.500  77.170  35.010  1.00  0.00            
ATOM     46  OG  SER X   4      76.850  78.840  33.980  1.00  0.00            
ATOM     47  HG  SER X   4      76.310  78.410  33.330  1.00  0.00            
ATOM     48  C   SER X   4      75.510  80.230  36.510  1.00  0.00            
ATOM     49  O   SER X   4      75.540  80.370  37.740  1.00  0.00            
ATOM     50  N   GLY X   5      75.400  81.250  35.670  1.00  0.00            
ATOM     51  H   GLY X   5      75.000  80.990  34.780  1.00  0.00            
ATOM     52  CA  GLY X   5      75.290  82.610  36.200  1.00  0.00            
ATOM     53  HA1 GLY X   5      75.260  82.720  37.290  1.00  0.00            
ATOM     54  HA2 GLY X   5      76.200  83.190  36.110  1.00  0.00            
ATOM     55  C   GLY X   5      74.020  83.400  35.920  1.00  0.00            
ATOM     56  O   GLY X   5      73.810  84.470  36.470  1.00  0.00            
ATOM     57  N   GLU X   6      73.040  82.930  35.140  1.00  0.00            
ATOM     58  H   GLU X   6      73.340  82.180  34.540  1.00  0.00            
ATOM     59  CA  GLU X   6      71.690  83.410  35.000  1.00  0.00            
ATOM     60  HA  GLU X   6      71.480  84.480  34.990  1.00  0.00            
ATOM     61  CB  GLU X   6      71.100  82.740  33.750  1.00  0.00            
ATOM     62  HB1 GLU X   6      71.660  82.860  32.830  1.00  0.00            
ATOM     63  HB2 GLU X   6      71.290  81.680  33.740  1.00  0.00            
ATOM     64  CG  GLU X   6      69.700  83.220  33.350  1.00  0.00            
ATOM     65  HG1 GLU X   6      69.280  82.280  32.960  1.00  0.00            
ATOM     66  HG2 GLU X   6      69.050  83.410  34.210  1.00  0.00            
ATOM     67  CD  GLU X   6      69.420  84.280  32.310  1.00  0.00            
ATOM     68  OE1 GLU X   6      68.270  84.770  32.280  1.00  0.00            
ATOM     69  OE2 GLU X   6      70.280  84.490  31.420  1.00  0.00            
ATOM     70  C   GLU X   6      70.950  82.980  36.250  1.00  0.00            
ATOM     71  O   GLU X   6      70.140  83.670  36.860  1.00  0.00            
ATOM     72  N   GLN X   7      71.060  81.680  36.570  1.00  0.00            
ATOM     73  H   GLN X   7      71.960  81.390  36.220  1.00  0.00            
ATOM     74  CA  GLN X   7      70.540  80.900  37.670  1.00  0.00            
ATOM     75  HA  GLN X   7      69.840  81.540  38.200  1.00  0.00            
ATOM     76  CB  GLN X   7      69.860  79.630  37.130  1.00  0.00            
ATOM     77  HB1 GLN X   7      70.440  78.940  36.510  1.00  0.00            
ATOM     78  HB2 GLN X   7      69.570  79.030  37.990  1.00  0.00            
ATOM     79  CG  GLN X   7      68.630  80.020  36.300  1.00  0.00            
ATOM     80  HG1 GLN X   7      68.880  80.790  35.580  1.00  0.00            
ATOM     81  HG2 GLN X   7      68.390  79.110  35.750  1.00  0.00            
ATOM     82  CD  GLN X   7      67.430  80.460  37.120  1.00  0.00            
ATOM     83  OE1 GLN X   7      66.420  80.980  36.670  1.00  0.00            
ATOM     84  NE2 GLN X   7      67.370  80.370  38.440  1.00  0.00            
ATOM     85 1HE2 GLN X   7      67.660  79.590  39.000  1.00  0.00            
ATOM     86 2HE2 GLN X   7      66.660  80.830  39.010  1.00  0.00            
ATOM     87  C   GLN X   7      71.780  80.540  38.470  1.00  0.00            
ATOM     88  O   GLN X   7      72.630  79.850  37.890  1.00  0.00            
ATOM     89  N   PRO X   8      71.920  81.110  39.660  1.00  0.00            
ATOM     90  CA  PRO X   8      73.190  81.030  40.370  1.00  0.00            
ATOM     91  HA  PRO X   8      74.060  81.120  39.730  1.00  0.00            
ATOM     92  CB  PRO X   8      73.160  82.230  41.320  1.00  0.00            
ATOM     93  HB1 PRO X   8      73.900  82.270  42.120  1.00  0.00            
ATOM     94  HB2 PRO X   8      73.570  83.040  40.720  1.00  0.00            
ATOM     95  CG  PRO X   8      71.700  82.550  41.590  1.00  0.00            
ATOM     96  HG1 PRO X   8      71.330  82.030  42.480  1.00  0.00            
ATOM     97  HG2 PRO X   8      71.290  83.540  41.730  1.00  0.00            
ATOM     98  CD  PRO X   8      71.010  82.010  40.320  1.00  0.00            
ATOM     99  HD1 PRO X   8      70.020  81.610  40.490  1.00  0.00            
ATOM    100  HD2 PRO X   8      70.940  82.880  39.670  1.00  0.00            
ATOM    101  C   PRO X   8      73.460  79.780  41.180  1.00  0.00            
ATOM    102  O   PRO X   8      72.510  79.020  41.300  1.00  0.00            
ATOM    103  N   ARG X   9      74.710  79.620  41.620  1.00  0.00            
ATOM    104  H   ARG X   9      75.330  80.350  41.300  1.00  0.00            
ATOM    105  CA  ARG X   9      75.110  78.520  42.470  1.00  0.00            
ATOM    106  HA  ARG X   9      74.150  78.100  42.810  1.00  0.00            
ATOM    107  CB  ARG X   9      75.820  77.470  41.620  1.00  0.00            
ATOM    108  HB1 ARG X   9      75.200  77.230  40.760  1.00  0.00            
ATOM    109  HB2 ARG X   9      76.700  77.950  41.200  1.00  0.00            
ATOM    110  CG  ARG X   9      76.170  76.210  42.450  1.00  0.00            
ATOM    111  HG1 ARG X   9      76.920  76.210  43.230  1.00  0.00            
ATOM    112  HG2 ARG X   9      75.230  76.070  42.980  1.00  0.00            
ATOM    113  CD  ARG X   9      76.530  75.030  41.550  1.00  0.00            
ATOM    114  HD1 ARG X   9      76.260  75.230  40.510  1.00  0.00            
ATOM    115  HD2 ARG X   9      77.610  74.900  41.590  1.00  0.00            
ATOM    116  NE  ARG X   9      76.070  73.740  42.060  1.00  0.00            
ATOM    117  HE  ARG X   9      75.410  73.810  42.820  1.00  0.00            
ATOM    118  CZ  ARG X   9      76.310  72.500  41.590  1.00  0.00            
ATOM    119  NH1 ARG X   9      77.150  72.400  40.540  1.00  0.00            
ATOM    120 1HH1 ARG X   9      77.360  71.500  40.140  1.00  0.00            
ATOM    121 2HH1 ARG X   9      77.410  73.210  40.010  1.00  0.00            
ATOM    122  NH2 ARG X   9      75.760  71.480  42.240  1.00  0.00            
ATOM    123 1HH2 ARG X   9      75.630  71.540  43.240  1.00  0.00            
ATOM    124 2HH2 ARG X   9      76.080  70.570  42.030  1.00  0.00            
ATOM    125  C   ARG X   9      75.910  78.970  43.680  1.00  0.00            
ATOM    126  O   ARG X   9      76.470  80.060  43.620  1.00  0.00            
ATOM    127  N   GLY X  10      75.940  78.170  44.750  1.00  0.00            
ATOM    128  H   GLY X  10      75.370  77.330  44.780  1.00  0.00            
ATOM    129  CA  GLY X  10      76.900  78.210  45.830  1.00  0.00            
ATOM    130  HA1 GLY X  10      77.790  78.720  45.480  1.00  0.00            
ATOM    131  HA2 GLY X  10      76.400  78.810  46.610  1.00  0.00            
ATOM    132  C   GLY X  10      77.310  76.810  46.260  1.00  0.00            
ATOM    133  O   GLY X  10      76.910  75.860  45.580  1.00  0.00            
ATOM    134  N   GLY X  11      78.020  76.620  47.370  1.00  0.00            
ATOM    135  H   GLY X  11      78.030  77.400  48.010  1.00  0.00            
ATOM    136  CA  GLY X  11      78.480  75.340  47.890  1.00  0.00            
ATOM    137  HA1 GLY X  11      78.160  75.410  48.930  1.00  0.00            
ATOM    138  HA2 GLY X  11      78.050  74.450  47.420  1.00  0.00            
ATOM    139  C   GLY X  11      80.010  75.300  47.880  1.00  0.00            
ATOM    140  O   GLY X  11      80.560  76.310  48.310  1.00  0.00            
ATOM    141  N   GLY X  12      80.540  74.180  47.410  1.00  0.00            
ATOM    142  H   GLY X  12      80.020  73.360  47.110  1.00  0.00            
ATOM    143  CA  GLY X  12      81.980  73.980  47.340  1.00  0.00            
ATOM    144  HA1 GLY X  12      82.520  74.840  47.730  1.00  0.00            
ATOM    145  HA2 GLY X  12      82.360  73.090  47.830  1.00  0.00            
ATOM    146  C   GLY X  12      82.390  73.970  45.880  1.00  0.00            
ATOM    147  O   GLY X  12      81.600  74.170  44.960  1.00  0.00            
ATOM    148  N   PRO X  13      83.680  73.750  45.610  1.00  0.00            
ATOM    149  CA  PRO X  13      84.250  73.850  44.270  1.00  0.00            
ATOM    150  HA  PRO X  13      83.980  74.810  43.810  1.00  0.00            
ATOM    151  CB  PRO X  13      85.770  73.730  44.400  1.00  0.00            
ATOM    152  HB1 PRO X  13      86.320  73.100  43.730  1.00  0.00            
ATOM    153  HB2 PRO X  13      86.150  74.750  44.390  1.00  0.00            
ATOM    154  CG  PRO X  13      86.060  73.270  45.830  1.00  0.00            
ATOM    155  HG1 PRO X  13      86.320  72.210  45.820  1.00  0.00            
ATOM    156  HG2 PRO X  13      86.840  73.870  46.330  1.00  0.00            
ATOM    157  CD  PRO X  13      84.720  73.370  46.550  1.00  0.00            
ATOM    158  HD1 PRO X  13      84.420  72.450  47.050  1.00  0.00            
ATOM    159  HD2 PRO X  13      84.810  74.090  47.350  1.00  0.00            
ATOM    160  C   PRO X  13      83.890  72.790  43.230  1.00  0.00            
ATOM    161  O   PRO X  13      84.020  71.600  43.490  1.00  0.00            
ATOM    162  N   THR X  14      83.240  73.110  42.110  1.00  0.00            
ATOM    163  H   THR X  14      83.070  74.040  41.780  1.00  0.00            
ATOM    164  CA  THR X  14      82.780  72.130  41.150  1.00  0.00            
ATOM    165  HA  THR X  14      83.610  71.390  41.120  1.00  0.00            
ATOM    166  CB  THR X  14      81.510  71.480  41.670  1.00  0.00            
ATOM    167  HB  THR X  14      81.690  70.940  42.610  1.00  0.00            
ATOM    168  OG1 THR X  14      80.940  70.560  40.760  1.00  0.00            
ATOM    169  HG1 THR X  14      81.460  69.780  40.780  1.00  0.00            
ATOM    170  CG2 THR X  14      80.480  72.530  42.060  1.00  0.00            
ATOM    171 1HG2 THR X  14      79.480  72.090  42.160  1.00  0.00            
ATOM    172 2HG2 THR X  14      80.720  72.870  43.060  1.00  0.00            
ATOM    173 3HG2 THR X  14      80.250  73.370  41.400  1.00  0.00            
ATOM    174  C   THR X  14      82.590  72.850  39.820  1.00  0.00            
ATOM    175  O   THR X  14      82.100  73.960  39.720  1.00  0.00            
ATOM    176  N   SER X  15      82.860  72.060  38.770  1.00  0.00            
ATOM    177  H   SER X  15      83.090  71.070  38.870  1.00  0.00            
ATOM    178  CA  SER X  15      82.750  72.380  37.350  1.00  0.00            
ATOM    179  HA  SER X  15      82.760  73.460  37.270  1.00  0.00            
ATOM    180  CB  SER X  15      84.000  71.790  36.700  1.00  0.00            
ATOM    181  HB1 SER X  15      83.730  71.640  35.660  1.00  0.00            
ATOM    182  HB2 SER X  15      84.830  72.490  36.750  1.00  0.00            
ATOM    183  OG  SER X  15      84.460  70.590  37.290  1.00  0.00            
ATOM    184  HG  SER X  15      83.720  70.010  37.390  1.00  0.00            
ATOM    185  C   SER X  15      81.460  71.870  36.740  1.00  0.00            
ATOM    186  O   SER X  15      81.270  71.920  35.510  1.00  0.00            
ATOM    187  N   SER X  16      80.520  71.410  37.570  1.00  0.00            
ATOM    188  H   SER X  16      80.530  71.520  38.580  1.00  0.00            
ATOM    189  CA  SER X  16      79.460  70.640  36.960  1.00  0.00            
ATOM    190  HA  SER X  16      79.990  70.030  36.250  1.00  0.00            
ATOM    191  CB  SER X  16      78.950  69.650  38.010  1.00  0.00            
ATOM    192  HB1 SER X  16      78.210  68.940  37.610  1.00  0.00            
ATOM    193  HB2 SER X  16      79.780  69.070  38.370  1.00  0.00            
ATOM    194  OG  SER X  16      78.370  70.280  39.130  1.00  0.00            
ATOM    195  HG  SER X  16      79.110  70.510  39.660  1.00  0.00            
ATOM    196  C   SER X  16      78.320  71.440  36.290  1.00  0.00            
ATOM    197  O   SER X  16      77.600  70.840  35.520  1.00  0.00            
ATOM    198  N   GLU X  17      78.160  72.730  36.570  1.00  0.00            
ATOM    199  H   GLU X  17      78.680  73.130  37.320  1.00  0.00            
ATOM    200  CA  GLU X  17      77.130  73.500  35.920  1.00  0.00            
ATOM    201  HA  GLU X  17      76.330  72.780  35.710  1.00  0.00            
ATOM    202  CB  GLU X  17      76.510  74.580  36.830  1.00  0.00            
ATOM    203  HB1 GLU X  17      75.640  74.940  36.270  1.00  0.00            
ATOM    204  HB2 GLU X  17      76.090  74.080  37.700  1.00  0.00            
ATOM    205  CG  GLU X  17      77.360  75.740  37.320  1.00  0.00            
ATOM    206  HG1 GLU X  17      77.900  76.220  36.500  1.00  0.00            
ATOM    207  HG2 GLU X  17      76.680  76.540  37.590  1.00  0.00            
ATOM    208  CD  GLU X  17      78.190  75.450  38.560  1.00  0.00            
ATOM    209  OE1 GLU X  17      78.760  76.500  38.940  1.00  0.00            
ATOM    210  OE2 GLU X  17      78.490  74.300  38.940  1.00  0.00            
ATOM    211  C   GLU X  17      77.530  74.150  34.590  1.00  0.00            
ATOM    212  O   GLU X  17      76.720  74.860  33.990  1.00  0.00            
ATOM    213  N   GLN X  18      78.830  74.060  34.320  1.00  0.00            
ATOM    214  H   GLN X  18      79.420  73.370  34.740  1.00  0.00            
ATOM    215  CA  GLN X  18      79.510  74.770  33.240  1.00  0.00            
ATOM    216  HA  GLN X  18      79.460  75.830  33.420  1.00  0.00            
ATOM    217  CB  GLN X  18      80.970  74.310  33.330  1.00  0.00            
ATOM    218  HB1 GLN X  18      81.050  73.220  33.360  1.00  0.00            
ATOM    219  HB2 GLN X  18      81.420  74.720  32.430  1.00  0.00            
ATOM    220  CG  GLN X  18      81.700  74.920  34.510  1.00  0.00            
ATOM    221  HG1 GLN X  18      81.380  75.960  34.570  1.00  0.00            
ATOM    222  HG2 GLN X  18      81.330  74.560  35.470  1.00  0.00            
ATOM    223  CD  GLN X  18      83.190  74.660  34.460  1.00  0.00            
ATOM    224  OE1 GLN X  18      83.960  75.350  35.120  1.00  0.00            
ATOM    225  NE2 GLN X  18      83.590  73.770  33.560  1.00  0.00            
ATOM    226 1HE2 GLN X  18      82.890  73.170  33.170  1.00  0.00            
ATOM    227 2HE2 GLN X  18      84.600  73.640  33.460  1.00  0.00            
ATOM    228  C   GLN X  18      79.050  74.380  31.840  1.00  0.00            
ATOM    229  O   GLN X  18      79.160  75.170  30.920  1.00  0.00            
ATOM    230  N   ILE X  19      78.340  73.250  31.760  1.00  0.00            
ATOM    231  H   ILE X  19      78.320  72.700  32.600  1.00  0.00            
ATOM    232  CA  ILE X  19      77.640  72.770  30.580  1.00  0.00            
ATOM    233  HA  ILE X  19      78.360  72.730  29.770  1.00  0.00            
ATOM    234  CB  ILE X  19      77.120  71.350  30.810  1.00  0.00            
ATOM    235  HB  ILE X  19      76.370  71.110  30.050  1.00  0.00            
ATOM    236  CG1 ILE X  19      76.440  71.040  32.120  1.00  0.00            
ATOM    237 1HG1 ILE X  19      77.120  70.680  32.930  1.00  0.00            
ATOM    238 2HG1 ILE X  19      76.190  72.020  32.510  1.00  0.00            
ATOM    239  CG2 ILE X  19      78.190  70.280  30.710  1.00  0.00            
ATOM    240 1HG2 ILE X  19      77.900  69.240  30.890  1.00  0.00            
ATOM    241 2HG2 ILE X  19      78.710  70.390  29.750  1.00  0.00            
ATOM    242 3HG2 ILE X  19      78.940  70.600  31.440  1.00  0.00            
ATOM    243  CD  ILE X  19      75.160  70.200  32.110  1.00  0.00            
ATOM    244  HD1 ILE X  19      75.140  69.230  31.610  1.00  0.00            
ATOM    245  HD2 ILE X  19      74.700  70.070  33.100  1.00  0.00            
ATOM    246  HD3 ILE X  19      74.380  70.710  31.560  1.00  0.00            
ATOM    247  C   ILE X  19      76.480  73.600  30.060  1.00  0.00            
ATOM    248  O   ILE X  19      75.990  73.350  28.950  1.00  0.00            
ATOM    249  N   MET X  20      75.960  74.590  30.800  1.00  0.00            
ATOM    250  H   MET X  20      76.390  74.710  31.700  1.00  0.00            
ATOM    251  CA  MET X  20      74.820  75.440  30.580  1.00  0.00            
ATOM    252  HA  MET X  20      74.590  75.410  29.510  1.00  0.00            
ATOM    253  CB  MET X  20      73.560  75.030  31.340  1.00  0.00            
ATOM    254  HB1 MET X  20      73.740  75.310  32.390  1.00  0.00            
ATOM    255  HB2 MET X  20      72.690  75.650  31.150  1.00  0.00            
ATOM    256  CG  MET X  20      73.060  73.620  31.080  1.00  0.00            
ATOM    257  HG1 MET X  20      72.760  73.510  30.040  1.00  0.00            
ATOM    258  HG2 MET X  20      73.860  72.910  31.290  1.00  0.00            
ATOM    259  SD  MET X  20      71.590  73.190  32.050  1.00  0.00            
ATOM    260  CE  MET X  20      72.330  72.660  33.610  1.00  0.00            
ATOM    261  HE1 MET X  20      71.480  72.230  34.140  1.00  0.00            
ATOM    262  HE2 MET X  20      73.210  72.040  33.470  1.00  0.00            
ATOM    263  HE3 MET X  20      72.530  73.510  34.260  1.00  0.00            
ATOM    264  C   MET X  20      75.390  76.810  30.900  1.00  0.00            
ATOM    265  O   MET X  20      75.060  77.390  31.950  1.00  0.00            
ATOM    266  N   LYS X  21      76.150  77.400  29.990  1.00  0.00            
ATOM    267  H   LYS X  21      76.150  76.890  29.120  1.00  0.00            
ATOM    268  CA  LYS X  21      76.830  78.680  30.120  1.00  0.00            
ATOM    269  HA  LYS X  21      76.480  79.270  30.970  1.00  0.00            
ATOM    270  CB  LYS X  21      78.350  78.530  30.340  1.00  0.00            
ATOM    271  HB1 LYS X  21      78.500  77.670  30.980  1.00  0.00            
ATOM    272  HB2 LYS X  21      78.670  78.110  29.390  1.00  0.00            
ATOM    273  CG  LYS X  21      79.160  79.790  30.640  1.00  0.00            
ATOM    274  HG1 LYS X  21      79.090  80.590  29.910  1.00  0.00            
ATOM    275  HG2 LYS X  21      78.760  80.220  31.550  1.00  0.00            
ATOM    276  CD  LYS X  21      80.630  79.470  30.920  1.00  0.00            
ATOM    277  HD1 LYS X  21      80.560  78.620  31.610  1.00  0.00            
ATOM    278  HD2 LYS X  21      81.240  79.210  30.070  1.00  0.00            
ATOM    279  CE  LYS X  21      81.460  80.540  31.640  1.00  0.00            
ATOM    280  HE1 LYS X  21      82.450  80.090  31.820  1.00  0.00            
ATOM    281  HE2 LYS X  21      81.770  81.420  31.080  1.00  0.00            
ATOM    282  NZ  LYS X  21      80.900  80.900  32.940  1.00  0.00            
ATOM    283  HZ1 LYS X  21      80.730  80.070  33.490  1.00  0.00            
ATOM    284  HZ2 LYS X  21      81.510  81.540  33.420  1.00  0.00            
ATOM    285  HZ3 LYS X  21      79.970  81.290  32.940  1.00  0.00            
ATOM    286  C   LYS X  21      76.450  79.560  28.940  1.00  0.00            
ATOM    287  O   LYS X  21      76.720  80.750  29.050  1.00  0.00            
ATOM    288  N   THR X  22      75.860  78.980  27.880  1.00  0.00            
ATOM    289  H   THR X  22      76.030  77.990  27.780  1.00  0.00            
ATOM    290  CA  THR X  22      75.100  79.620  26.840  1.00  0.00            
ATOM    291  HA  THR X  22      74.750  80.620  27.090  1.00  0.00            
ATOM    292  CB  THR X  22      75.980  79.940  25.630  1.00  0.00            
ATOM    293  HB  THR X  22      75.350  80.360  24.850  1.00  0.00            
ATOM    294  OG1 THR X  22      76.540  78.720  25.190  1.00  0.00            
ATOM    295  HG1 THR X  22      75.800  78.300  24.790  1.00  0.00            
ATOM    296  CG2 THR X  22      77.210  80.820  25.910  1.00  0.00            
ATOM    297 1HG2 THR X  22      77.770  80.470  26.770  1.00  0.00            
ATOM    298 2HG2 THR X  22      77.800  80.670  25.010  1.00  0.00            
ATOM    299 3HG2 THR X  22      77.000  81.880  25.950  1.00  0.00            
ATOM    300  C   THR X  22      73.810  78.860  26.500  1.00  0.00            
ATOM    301  O   THR X  22      73.720  78.400  25.350  1.00  0.00            
ATOM    302  N   GLY X  23      72.850  78.720  27.390  1.00  0.00            
ATOM    303  H   GLY X  23      72.900  79.020  28.350  1.00  0.00            
ATOM    304  CA  GLY X  23      71.700  77.860  27.130  1.00  0.00            
ATOM    305  HA1 GLY X  23      70.810  78.320  26.720  1.00  0.00            
ATOM    306  HA2 GLY X  23      71.940  77.150  26.350  1.00  0.00            
ATOM    307  C   GLY X  23      71.410  76.940  28.300  1.00  0.00            
ATOM    308  O   GLY X  23      72.270  76.710  29.130  1.00  0.00            
ATOM    309  N   ALA X  24      70.210  76.370  28.180  1.00  0.00            
ATOM    310  H   ALA X  24      69.510  76.800  27.570  1.00  0.00            
ATOM    311  CA  ALA X  24      69.720  75.370  29.120  1.00  0.00            
ATOM    312  HA  ALA X  24      70.420  75.120  29.920  1.00  0.00            
ATOM    313  CB  ALA X  24      68.510  75.940  29.880  1.00  0.00            
ATOM    314  HB1 ALA X  24      68.730  76.750  30.560  1.00  0.00            
ATOM    315  HB2 ALA X  24      67.830  76.400  29.140  1.00  0.00            
ATOM    316  HB3 ALA X  24      68.000  75.160  30.440  1.00  0.00            
ATOM    317  C   ALA X  24      69.520  73.960  28.590  1.00  0.00            
ATOM    318  O   ALA X  24      68.430  73.430  28.730  1.00  0.00            
ATOM    319  N   LEU X  25      70.490  73.420  27.860  1.00  0.00            
ATOM    320  H   LEU X  25      71.350  73.930  27.880  1.00  0.00            
ATOM    321  CA  LEU X  25      70.520  72.270  26.980  1.00  0.00            
ATOM    322  HA  LEU X  25      70.160  72.520  25.990  1.00  0.00            
ATOM    323  CB  LEU X  25      71.950  71.760  26.780  1.00  0.00            
ATOM    324  HB1 LEU X  25      72.470  71.730  27.740  1.00  0.00            
ATOM    325  HB2 LEU X  25      71.960  70.710  26.490  1.00  0.00            
ATOM    326  CG  LEU X  25      72.740  72.660  25.820  1.00  0.00            
ATOM    327  HG  LEU X  25      72.200  73.070  24.960  1.00  0.00            
ATOM    328  CD1 LEU X  25      73.310  73.910  26.470  1.00  0.00            
ATOM    329 1HD1 LEU X  25      73.820  73.700  27.420  1.00  0.00            
ATOM    330 2HD1 LEU X  25      73.990  74.390  25.790  1.00  0.00            
ATOM    331 3HD1 LEU X  25      72.490  74.620  26.600  1.00  0.00            
ATOM    332  CD2 LEU X  25      73.890  71.890  25.170  1.00  0.00            
ATOM    333 1HD2 LEU X  25      73.450  71.080  24.570  1.00  0.00            
ATOM    334 2HD2 LEU X  25      74.570  72.430  24.510  1.00  0.00            
ATOM    335 3HD2 LEU X  25      74.640  71.510  25.880  1.00  0.00            
ATOM    336  C   LEU X  25      69.830  71.020  27.530  1.00  0.00            
ATOM    337  O   LEU X  25      69.310  70.310  26.670  1.00  0.00            
ATOM    338  N   LEU X  26      69.870  70.730  28.830  1.00  0.00            
ATOM    339  H   LEU X  26      70.220  71.510  29.360  1.00  0.00            
ATOM    340  CA  LEU X  26      69.000  69.740  29.420  1.00  0.00            
ATOM    341  HA  LEU X  26      69.150  68.740  29.040  1.00  0.00            
ATOM    342  CB  LEU X  26      69.260  69.700  30.910  1.00  0.00            
ATOM    343  HB1 LEU X  26      68.680  70.490  31.400  1.00  0.00            
ATOM    344  HB2 LEU X  26      68.810  68.830  31.380  1.00  0.00            
ATOM    345  CG  LEU X  26      70.740  69.620  31.360  1.00  0.00            
ATOM    346  HG  LEU X  26      71.220  70.530  31.010  1.00  0.00            
ATOM    347  CD1 LEU X  26      70.740  69.530  32.880  1.00  0.00            
ATOM    348 1HD1 LEU X  26      69.830  69.090  33.280  1.00  0.00            
ATOM    349 2HD1 LEU X  26      71.610  69.040  33.320  1.00  0.00            
ATOM    350 3HD1 LEU X  26      70.610  70.520  33.300  1.00  0.00            
ATOM    351  CD2 LEU X  26      71.590  68.530  30.680  1.00  0.00            
ATOM    352 1HD2 LEU X  26      72.640  68.550  30.980  1.00  0.00            
ATOM    353 2HD2 LEU X  26      71.310  67.530  30.980  1.00  0.00            
ATOM    354 3HD2 LEU X  26      71.760  68.720  29.620  1.00  0.00            
ATOM    355  C   LEU X  26      67.490  69.890  29.190  1.00  0.00            
ATOM    356  O   LEU X  26      66.770  68.900  29.280  1.00  0.00            
ATOM    357  N   LEU X  27      67.010  71.090  28.860  1.00  0.00            
ATOM    358  H   LEU X  27      67.660  71.820  28.630  1.00  0.00            
ATOM    359  CA  LEU X  27      65.580  71.250  28.730  1.00  0.00            
ATOM    360  HA  LEU X  27      65.020  70.310  28.850  1.00  0.00            
ATOM    361  CB  LEU X  27      65.050  72.290  29.700  1.00  0.00            
ATOM    362  HB1 LEU X  27      65.470  73.260  29.440  1.00  0.00            
ATOM    363  HB2 LEU X  27      64.030  72.630  29.490  1.00  0.00            
ATOM    364  CG  LEU X  27      65.120  72.030  31.200  1.00  0.00            
ATOM    365  HG  LEU X  27      66.150  71.700  31.350  1.00  0.00            
ATOM    366  CD1 LEU X  27      65.120  73.300  32.070  1.00  0.00            
ATOM    367 1HD1 LEU X  27      65.500  72.920  33.020  1.00  0.00            
ATOM    368 2HD1 LEU X  27      65.900  73.890  31.580  1.00  0.00            
ATOM    369 3HD1 LEU X  27      64.140  73.720  32.290  1.00  0.00            
ATOM    370  CD2 LEU X  27      64.130  70.980  31.680  1.00  0.00            
ATOM    371 1HD2 LEU X  27      63.190  71.170  31.140  1.00  0.00            
ATOM    372 2HD2 LEU X  27      64.560  70.020  31.390  1.00  0.00            
ATOM    373 3HD2 LEU X  27      64.060  70.970  32.760  1.00  0.00            
ATOM    374  C   LEU X  27      65.230  71.620  27.290  1.00  0.00            
ATOM    375  O   LEU X  27      64.400  70.950  26.660  1.00  0.00            
ATOM    376  N   GLN X  28      66.030  72.570  26.820  1.00  0.00            
ATOM    377  H   GLN X  28      66.650  72.920  27.520  1.00  0.00            
ATOM    378  CA  GLN X  28      66.190  73.030  25.460  1.00  0.00            
ATOM    379  HA  GLN X  28      65.200  73.330  25.090  1.00  0.00            
ATOM    380  CB  GLN X  28      67.110  74.260  25.280  1.00  0.00            
ATOM    381  HB1 GLN X  28      68.160  73.980  25.220  1.00  0.00            
ATOM    382  HB2 GLN X  28      67.060  74.640  24.260  1.00  0.00            
ATOM    383  CG  GLN X  28      66.840  75.420  26.230  1.00  0.00            
ATOM    384  HG1 GLN X  28      65.760  75.460  26.370  1.00  0.00            
ATOM    385  HG2 GLN X  28      67.170  75.150  27.230  1.00  0.00            
ATOM    386  CD  GLN X  28      67.500  76.750  25.870  1.00  0.00            
ATOM    387  OE1 GLN X  28      67.920  77.430  26.800  1.00  0.00            
ATOM    388  NE2 GLN X  28      67.500  77.040  24.570  1.00  0.00            
ATOM    389 1HE2 GLN X  28      67.050  76.500  23.840  1.00  0.00            
ATOM    390 2HE2 GLN X  28      68.060  77.830  24.320  1.00  0.00            
ATOM    391  C   GLN X  28      66.520  71.930  24.470  1.00  0.00            
ATOM    392  O   GLN X  28      67.300  72.280  23.600  1.00  0.00            
ATOM    393  N   GLY X  29      66.030  70.710  24.660  1.00  0.00            
ATOM    394  H   GLY X  29      65.290  70.700  25.340  1.00  0.00            
ATOM    395  CA  GLY X  29      65.990  69.580  23.740  1.00  0.00            
ATOM    396  HA1 GLY X  29      66.540  69.850  22.830  1.00  0.00            
ATOM    397  HA2 GLY X  29      66.370  68.660  24.130  1.00  0.00            
ATOM    398  C   GLY X  29      64.530  69.350  23.390  1.00  0.00            
ATOM    399  O   GLY X  29      64.090  69.710  22.290  1.00  0.00            
ATOM    400  N   PHE X  30      63.780  68.680  24.260  1.00  0.00            
ATOM    401  H   PHE X  30      64.060  68.590  25.220  1.00  0.00            
ATOM    402  CA  PHE X  30      62.470  68.150  23.900  1.00  0.00            
ATOM    403  HA  PHE X  30      62.430  67.700  22.900  1.00  0.00            
ATOM    404  CB  PHE X  30      62.040  67.140  24.980  1.00  0.00            
ATOM    405  HB1 PHE X  30      62.650  66.230  25.050  1.00  0.00            
ATOM    406  HB2 PHE X  30      62.140  67.570  25.990  1.00  0.00            
ATOM    407  CG  PHE X  30      60.710  66.490  24.710  1.00  0.00            
ATOM    408  CD1 PHE X  30      60.510  65.740  23.550  1.00  0.00            
ATOM    409  HD1 PHE X  30      61.410  65.630  22.950  1.00  0.00            
ATOM    410  CD2 PHE X  30      59.710  66.630  25.690  1.00  0.00            
ATOM    411  HD2 PHE X  30      59.840  67.130  26.620  1.00  0.00            
ATOM    412  CE1 PHE X  30      59.290  65.130  23.260  1.00  0.00            
ATOM    413  HE1 PHE X  30      58.950  64.610  22.360  1.00  0.00            
ATOM    414  CE2 PHE X  30      58.510  65.970  25.400  1.00  0.00            
ATOM    415  HE2 PHE X  30      57.650  66.170  26.030  1.00  0.00            
ATOM    416  CZ  PHE X  30      58.290  65.240  24.230  1.00  0.00            
ATOM    417  HZ  PHE X  30      57.300  64.870  24.000  1.00  0.00            
ATOM    418  C   PHE X  30      61.470  69.260  23.680  1.00  0.00            
ATOM    419  O   PHE X  30      60.620  69.090  22.820  1.00  0.00            
ATOM    420  N   ILE X  31      61.470  70.410  24.340  1.00  0.00            
ATOM    421  H   ILE X  31      62.130  70.380  25.120  1.00  0.00            
ATOM    422  CA  ILE X  31      60.790  71.660  24.060  1.00  0.00            
ATOM    423  HA  ILE X  31      59.740  71.480  24.270  1.00  0.00            
ATOM    424  CB  ILE X  31      61.250  72.710  25.080  1.00  0.00            
ATOM    425  HB  ILE X  31      62.340  72.790  25.020  1.00  0.00            
ATOM    426  CG1 ILE X  31      61.080  72.320  26.530  1.00  0.00            
ATOM    427 1HG1 ILE X  31      59.980  72.300  26.630  1.00  0.00            
ATOM    428 2HG1 ILE X  31      61.510  71.320  26.630  1.00  0.00            
ATOM    429  CG2 ILE X  31      60.800  74.130  24.760  1.00  0.00            
ATOM    430 1HG2 ILE X  31      59.790  74.300  25.170  1.00  0.00            
ATOM    431 2HG2 ILE X  31      61.530  74.830  25.170  1.00  0.00            
ATOM    432 3HG2 ILE X  31      60.870  74.420  23.710  1.00  0.00            
ATOM    433  CD  ILE X  31      61.630  73.320  27.550  1.00  0.00            
ATOM    434  HD1 ILE X  31      61.230  74.330  27.550  1.00  0.00            
ATOM    435  HD2 ILE X  31      61.320  73.230  28.600  1.00  0.00            
ATOM    436  HD3 ILE X  31      62.720  73.250  27.430  1.00  0.00            
ATOM    437  C   ILE X  31      60.800  71.990  22.560  1.00  0.00            
ATOM    438  O   ILE X  31      59.760  72.350  22.020  1.00  0.00            
ATOM    439  N   GLN X  32      61.950  71.970  21.890  1.00  0.00            
ATOM    440  H   GLN X  32      62.870  71.790  22.280  1.00  0.00            
ATOM    441  CA  GLN X  32      62.180  72.510  20.560  1.00  0.00            
ATOM    442  HA  GLN X  32      61.860  73.520  20.400  1.00  0.00            
ATOM    443  CB  GLN X  32      63.670  72.660  20.250  1.00  0.00            
ATOM    444  HB1 GLN X  32      64.180  71.690  20.170  1.00  0.00            
ATOM    445  HB2 GLN X  32      63.780  72.990  19.230  1.00  0.00            
ATOM    446  CG  GLN X  32      64.180  73.650  21.300  1.00  0.00            
ATOM    447  HG1 GLN X  32      63.640  74.600  21.410  1.00  0.00            
ATOM    448  HG2 GLN X  32      64.330  73.140  22.240  1.00  0.00            
ATOM    449  CD  GLN X  32      65.610  74.010  20.910  1.00  0.00            
ATOM    450  OE1 GLN X  32      66.080  75.000  21.470  1.00  0.00            
ATOM    451  NE2 GLN X  32      66.360  73.350  20.030  1.00  0.00            
ATOM    452 1HE2 GLN X  32      66.010  72.480  19.630  1.00  0.00            
ATOM    453 2HE2 GLN X  32      67.300  73.660  19.850  1.00  0.00            
ATOM    454  C   GLN X  32      61.630  71.520  19.550  1.00  0.00            
ATOM    455  O   GLN X  32      61.250  71.980  18.470  1.00  0.00            
ATOM    456  N   ASP X  33      61.510  70.230  19.900  1.00  0.00            
ATOM    457  H   ASP X  33      61.940  70.020  20.800  1.00  0.00            
ATOM    458  CA  ASP X  33      60.900  69.230  19.050  1.00  0.00            
ATOM    459  HA  ASP X  33      61.280  69.390  18.040  1.00  0.00            
ATOM    460  CB  ASP X  33      61.350  67.800  19.380  1.00  0.00            
ATOM    461  HB1 ASP X  33      62.400  67.650  19.170  1.00  0.00            
ATOM    462  HB2 ASP X  33      61.260  67.600  20.440  1.00  0.00            
ATOM    463  CG  ASP X  33      60.590  66.770  18.550  1.00  0.00            
ATOM    464  OD1 ASP X  33      60.960  66.460  17.410  1.00  0.00            
ATOM    465  OD2 ASP X  33      59.500  66.330  19.000  1.00  0.00            
ATOM    466  C   ASP X  33      59.390  69.370  19.110  1.00  0.00            
ATOM    467  O   ASP X  33      58.730  69.380  18.060  1.00  0.00            
ATOM    468  N   ARG X  34      58.800  69.670  20.270  1.00  0.00            
ATOM    469  H   ARG X  34      59.370  69.890  21.070  1.00  0.00            
ATOM    470  CA  ARG X  34      57.400  70.000  20.450  1.00  0.00            
ATOM    471  HA  ARG X  34      56.660  69.470  19.870  1.00  0.00            
ATOM    472  CB  ARG X  34      57.080  69.880  21.950  1.00  0.00            
ATOM    473  HB1 ARG X  34      57.340  70.590  22.730  1.00  0.00            
ATOM    474  HB2 ARG X  34      56.000  69.860  21.830  1.00  0.00            
ATOM    475  CG  ARG X  34      57.410  68.490  22.510  1.00  0.00            
ATOM    476  HG1 ARG X  34      58.440  68.150  22.480  1.00  0.00            
ATOM    477  HG2 ARG X  34      57.330  68.550  23.600  1.00  0.00            
ATOM    478  CD  ARG X  34      56.500  67.410  21.960  1.00  0.00            
ATOM    479  HD1 ARG X  34      56.350  66.590  22.680  1.00  0.00            
ATOM    480  HD2 ARG X  34      55.480  67.720  21.700  1.00  0.00            
ATOM    481  NE  ARG X  34      57.040  66.780  20.780  1.00  0.00            
ATOM    482  HE  ARG X  34      57.980  67.060  20.480  1.00  0.00            
ATOM    483  CZ  ARG X  34      56.440  65.860  19.990  1.00  0.00            
ATOM    484  NH1 ARG X  34      55.360  65.220  20.420  1.00  0.00            
ATOM    485 1HH1 ARG X  34      55.020  65.120  21.370  1.00  0.00            
ATOM    486 2HH1 ARG X  34      55.080  64.440  19.840  1.00  0.00            
ATOM    487  NH2 ARG X  34      57.110  65.490  18.890  1.00  0.00            
ATOM    488 1HH2 ARG X  34      58.060  65.870  18.930  1.00  0.00            
ATOM    489 2HH2 ARG X  34      56.840  64.670  18.390  1.00  0.00            
ATOM    490  C   ARG X  34      57.080  71.450  20.090  1.00  0.00            
ATOM    491  O   ARG X  34      55.890  71.730  19.990  1.00  0.00            
ATOM    492  N   ALA X  35      58.080  72.300  19.820  1.00  0.00            
ATOM    493  H   ALA X  35      59.010  71.920  19.860  1.00  0.00            
ATOM    494  CA  ALA X  35      57.820  73.530  19.120  1.00  0.00            
ATOM    495  HA  ALA X  35      56.930  73.980  19.570  1.00  0.00            
ATOM    496  CB  ALA X  35      58.980  74.480  19.380  1.00  0.00            
ATOM    497  HB1 ALA X  35      59.290  74.320  20.410  1.00  0.00            
ATOM    498  HB2 ALA X  35      59.840  74.300  18.730  1.00  0.00            
ATOM    499  HB3 ALA X  35      58.620  75.500  19.240  1.00  0.00            
ATOM    500  C   ALA X  35      57.760  73.310  17.620  1.00  0.00            
ATOM    501  O   ALA X  35      56.980  74.040  17.040  1.00  0.00            
ATOM    502  N   GLY X  36      58.500  72.350  17.060  1.00  0.00            
ATOM    503  H   GLY X  36      58.750  71.630  17.730  1.00  0.00            
ATOM    504  CA  GLY X  36      58.560  72.110  15.630  1.00  0.00            
ATOM    505  HA1 GLY X  36      58.790  71.050  15.540  1.00  0.00            
ATOM    506  HA2 GLY X  36      57.620  72.190  15.070  1.00  0.00            
ATOM    507  C   GLY X  36      59.560  72.990  14.900  1.00  0.00            
ATOM    508  O   GLY X  36      59.410  73.190  13.710  1.00  0.00            
ATOM    509  N   ARG X  37      60.590  73.510  15.590  1.00  0.00            
ATOM    510  H   ARG X  37      60.730  73.350  16.570  1.00  0.00            
ATOM    511  CA  ARG X  37      61.560  74.440  15.050  1.00  0.00            
ATOM    512  HA  ARG X  37      61.640  74.280  13.980  1.00  0.00            
ATOM    513  CB  ARG X  37      61.140  75.830  15.480  1.00  0.00            
ATOM    514  HB1 ARG X  37      60.740  75.930  16.480  1.00  0.00            
ATOM    515  HB2 ARG X  37      62.010  76.460  15.460  1.00  0.00            
ATOM    516  CG  ARG X  37      60.250  76.550  14.450  1.00  0.00            
ATOM    517  HG1 ARG X  37      60.840  76.550  13.540  1.00  0.00            
ATOM    518  HG2 ARG X  37      59.350  76.020  14.150  1.00  0.00            
ATOM    519  CD  ARG X  37      59.910  78.010  14.820  1.00  0.00            
ATOM    520  HD1 ARG X  37      59.170  78.280  14.060  1.00  0.00            
ATOM    521  HD2 ARG X  37      59.490  77.960  15.820  1.00  0.00            
ATOM    522  NE  ARG X  37      61.040  78.930  14.790  1.00  0.00            
ATOM    523  HE  ARG X  37      61.930  78.540  14.510  1.00  0.00            
ATOM    524  CZ  ARG X  37      61.020  80.250  14.970  1.00  0.00            
ATOM    525  NH1 ARG X  37      59.870  80.890  15.190  1.00  0.00            
ATOM    526 1HH1 ARG X  37      58.980  80.500  15.430  1.00  0.00            
ATOM    527 2HH1 ARG X  37      59.690  81.880  15.060  1.00  0.00            
ATOM    528  NH2 ARG X  37      62.120  80.990  14.740  1.00  0.00            
ATOM    529 1HH2 ARG X  37      62.980  80.590  14.400  1.00  0.00            
ATOM    530 2HH2 ARG X  37      62.110  81.950  15.080  1.00  0.00            
ATOM    531  C   ARG X  37      62.970  74.070  15.570  1.00  0.00            
ATOM    532  O   ARG X  37      63.110  73.300  16.500  1.00  0.00            
ATOM    533  N   MET X  38      63.950  74.760  15.000  1.00  0.00            
ATOM    534  H   MET X  38      63.920  75.320  14.170  1.00  0.00            
ATOM    535  CA  MET X  38      65.330  74.780  15.470  1.00  0.00            
ATOM    536  HA  MET X  38      65.730  73.840  15.830  1.00  0.00            
ATOM    537  CB  MET X  38      66.290  75.000  14.320  1.00  0.00            
ATOM    538  HB1 MET X  38      65.820  74.610  13.410  1.00  0.00            
ATOM    539  HB2 MET X  38      66.450  75.990  13.890  1.00  0.00            
ATOM    540  CG  MET X  38      67.740  74.520  14.430  1.00  0.00            
ATOM    541  HG1 MET X  38      68.330  75.380  14.770  1.00  0.00            
ATOM    542  HG2 MET X  38      67.830  73.690  15.120  1.00  0.00            
ATOM    543  SD  MET X  38      68.370  73.870  12.870  1.00  0.00            
ATOM    544  CE  MET X  38      70.130  74.020  13.240  1.00  0.00            
ATOM    545  HE1 MET X  38      70.560  73.210  13.820  1.00  0.00            
ATOM    546  HE2 MET X  38      70.500  74.020  12.210  1.00  0.00            
ATOM    547  HE3 MET X  38      70.330  75.010  13.660  1.00  0.00            
ATOM    548  C   MET X  38      65.460  75.980  16.410  1.00  0.00            
ATOM    549  O   MET X  38      65.860  77.070  16.040  1.00  0.00            
ATOM    550  N   GLY X  39      64.880  75.750  17.600  1.00  0.00            
ATOM    551  H   GLY X  39      64.320  74.920  17.650  1.00  0.00            
ATOM    552  CA  GLY X  39      64.550  76.810  18.550  1.00  0.00            
ATOM    553  HA1 GLY X  39      65.260  76.770  19.370  1.00  0.00            
ATOM    554  HA2 GLY X  39      64.760  77.790  18.130  1.00  0.00            
ATOM    555  C   GLY X  39      63.050  76.710  18.790  1.00  0.00            
ATOM    556  O   GLY X  39      62.400  75.710  18.530  1.00  0.00            
ATOM    557  N   GLY X  40      62.420  77.760  19.310  1.00  0.00            
ATOM    558  H   GLY X  40      63.080  78.520  19.510  1.00  0.00            
ATOM    559  CA  GLY X  40      61.050  77.990  19.780  1.00  0.00            
ATOM    560  HA1 GLY X  40      60.480  77.080  19.780  1.00  0.00            
ATOM    561  HA2 GLY X  40      61.170  78.260  20.820  1.00  0.00            
ATOM    562  C   GLY X  40      60.410  79.200  19.100  1.00  0.00            
ATOM    563  O   GLY X  40      60.880  79.550  18.020  1.00  0.00            
ATOM    564  N   GLU X  41      59.370  79.790  19.700  1.00  0.00            
ATOM    565  H   GLU X  41      59.060  79.400  20.580  1.00  0.00            
ATOM    566  CA  GLU X  41      58.660  80.910  19.140  1.00  0.00            
ATOM    567  HA  GLU X  41      59.000  81.180  18.120  1.00  0.00            
ATOM    568  CB  GLU X  41      57.160  80.650  19.120  1.00  0.00            
ATOM    569  HB1 GLU X  41      56.910  80.190  20.070  1.00  0.00            
ATOM    570  HB2 GLU X  41      56.580  81.570  19.250  1.00  0.00            
ATOM    571  CG  GLU X  41      56.670  79.860  17.900  1.00  0.00            
ATOM    572  HG1 GLU X  41      57.200  78.940  17.790  1.00  0.00            
ATOM    573  HG2 GLU X  41      55.670  79.460  18.070  1.00  0.00            
ATOM    574  CD  GLU X  41      56.810  80.610  16.580  1.00  0.00            
ATOM    575  OE1 GLU X  41      57.350  80.120  15.570  1.00  0.00            
ATOM    576  OE2 GLU X  41      56.210  81.710  16.470  1.00  0.00            
ATOM    577  C   GLU X  41      59.000  82.070  20.080  1.00  0.00            
ATOM    578  O   GLU X  41      59.080  83.200  19.620  1.00  0.00            
ATOM    579  N   ALA X  42      59.060  81.780  21.370  1.00  0.00            
ATOM    580  H   ALA X  42      59.180  80.790  21.570  1.00  0.00            
ATOM    581  CA  ALA X  42      59.550  82.750  22.330  1.00  0.00            
ATOM    582  HA  ALA X  42      58.910  83.620  22.310  1.00  0.00            
ATOM    583  CB  ALA X  42      59.510  82.110  23.720  1.00  0.00            
ATOM    584  HB1 ALA X  42      60.190  81.280  23.870  1.00  0.00            
ATOM    585  HB2 ALA X  42      59.530  82.880  24.480  1.00  0.00            
ATOM    586  HB3 ALA X  42      58.470  81.780  23.810  1.00  0.00            
ATOM    587  C   ALA X  42      60.970  83.270  22.080  1.00  0.00            
ATOM    588  O   ALA X  42      61.900  82.510  21.780  1.00  0.00            
ATOM    589  N   PRO X  43      61.260  84.520  22.390  1.00  0.00            
ATOM    590  CA  PRO X  43      62.480  85.150  21.910  1.00  0.00            
ATOM    591  HA  PRO X  43      62.540  85.030  20.830  1.00  0.00            
ATOM    592  CB  PRO X  43      62.330  86.630  22.280  1.00  0.00            
ATOM    593  HB1 PRO X  43      63.260  87.160  22.500  1.00  0.00            
ATOM    594  HB2 PRO X  43      61.840  87.100  21.420  1.00  0.00            
ATOM    595  CG  PRO X  43      61.320  86.700  23.410  1.00  0.00            
ATOM    596  HG1 PRO X  43      61.890  86.540  24.340  1.00  0.00            
ATOM    597  HG2 PRO X  43      60.850  87.670  23.410  1.00  0.00            
ATOM    598  CD  PRO X  43      60.500  85.430  23.220  1.00  0.00            
ATOM    599  HD1 PRO X  43      60.110  84.940  24.110  1.00  0.00            
ATOM    600  HD2 PRO X  43      59.570  85.630  22.660  1.00  0.00            
ATOM    601  C   PRO X  43      63.750  84.700  22.620  1.00  0.00            
ATOM    602  O   PRO X  43      64.900  84.810  22.200  1.00  0.00            
ATOM    603  N   GLU X  44      63.580  84.080  23.770  1.00  0.00            
ATOM    604  H   GLU X  44      62.650  84.200  24.190  1.00  0.00            
ATOM    605  CA  GLU X  44      64.600  83.520  24.630  1.00  0.00            
ATOM    606  HA  GLU X  44      65.360  84.280  24.680  1.00  0.00            
ATOM    607  CB  GLU X  44      64.170  83.220  26.080  1.00  0.00            
ATOM    608  HB1 GLU X  44      63.420  83.900  26.510  1.00  0.00            
ATOM    609  HB2 GLU X  44      63.470  82.380  26.110  1.00  0.00            
ATOM    610  CG  GLU X  44      65.240  83.040  27.130  1.00  0.00            
ATOM    611  HG1 GLU X  44      64.910  82.980  28.160  1.00  0.00            
ATOM    612  HG2 GLU X  44      65.710  82.050  27.120  1.00  0.00            
ATOM    613  CD  GLU X  44      66.280  84.150  27.260  1.00  0.00            
ATOM    614  OE1 GLU X  44      66.030  85.320  26.840  1.00  0.00            
ATOM    615  OE2 GLU X  44      67.340  83.950  27.880  1.00  0.00            
ATOM    616  C   GLU X  44      65.100  82.180  24.060  1.00  0.00            
ATOM    617  O   GLU X  44      66.260  81.830  24.250  1.00  0.00            
ATOM    618  N   LEU X  45      64.360  81.510  23.190  1.00  0.00            
ATOM    619  H   LEU X  45      63.460  81.900  22.940  1.00  0.00            
ATOM    620  CA  LEU X  45      64.730  80.290  22.490  1.00  0.00            
ATOM    621  HA  LEU X  45      65.780  80.110  22.660  1.00  0.00            
ATOM    622  CB  LEU X  45      63.800  79.160  22.950  1.00  0.00            
ATOM    623  HB1 LEU X  45      62.770  79.340  22.640  1.00  0.00            
ATOM    624  HB2 LEU X  45      64.210  78.290  22.430  1.00  0.00            
ATOM    625  CG  LEU X  45      63.830  78.790  24.420  1.00  0.00            
ATOM    626  HG  LEU X  45      64.660  79.360  24.870  1.00  0.00            
ATOM    627  CD1 LEU X  45      62.620  79.330  25.180  1.00  0.00            
ATOM    628 1HD1 LEU X  45      61.770  78.680  25.090  1.00  0.00            
ATOM    629 2HD1 LEU X  45      62.860  79.420  26.240  1.00  0.00            
ATOM    630 3HD1 LEU X  45      62.390  80.350  24.870  1.00  0.00            
ATOM    631  CD2 LEU X  45      64.050  77.280  24.610  1.00  0.00            
ATOM    632 1HD2 LEU X  45      64.960  76.890  24.170  1.00  0.00            
ATOM    633 2HD2 LEU X  45      63.920  76.970  25.640  1.00  0.00            
ATOM    634 3HD2 LEU X  45      63.180  76.760  24.200  1.00  0.00            
ATOM    635  C   LEU X  45      64.560  80.610  21.020  1.00  0.00            
ATOM    636  O   LEU X  45      64.040  79.760  20.300  1.00  0.00            
ATOM    637  N   ALA X  46      64.990  81.780  20.550  1.00  0.00            
ATOM    638  H   ALA X  46      65.640  82.230  21.170  1.00  0.00            
ATOM    639  CA  ALA X  46      64.910  82.150  19.140  1.00  0.00            
ATOM    640  HA  ALA X  46      63.930  81.880  18.780  1.00  0.00            
ATOM    641  CB  ALA X  46      65.210  83.640  18.980  1.00  0.00            
ATOM    642  HB1 ALA X  46      65.080  83.700  17.880  1.00  0.00            
ATOM    643  HB2 ALA X  46      64.540  84.280  19.540  1.00  0.00            
ATOM    644  HB3 ALA X  46      66.250  83.860  19.210  1.00  0.00            
ATOM    645  C   ALA X  46      65.990  81.370  18.410  1.00  0.00            
ATOM    646  O   ALA X  46      65.750  80.920  17.300  1.00  0.00            
ATOM    647  N   LEU X  47      67.130  81.170  19.070  1.00  0.00            
ATOM    648  H   LEU X  47      67.270  81.620  19.960  1.00  0.00            
ATOM    649  CA  LEU X  47      68.070  80.190  18.520  1.00  0.00            
ATOM    650  HA  LEU X  47      67.780  79.950  17.490  1.00  0.00            
ATOM    651  CB  LEU X  47      69.460  80.790  18.450  1.00  0.00            
ATOM    652  HB1 LEU X  47      69.750  81.060  19.460  1.00  0.00            
ATOM    653  HB2 LEU X  47      70.150  79.980  18.230  1.00  0.00            
ATOM    654  CG  LEU X  47      69.670  82.030  17.550  1.00  0.00            
ATOM    655  HG  LEU X  47      69.260  82.810  18.180  1.00  0.00            
ATOM    656  CD1 LEU X  47      71.150  82.300  17.300  1.00  0.00            
ATOM    657 1HD1 LEU X  47      71.210  83.230  16.710  1.00  0.00            
ATOM    658 2HD1 LEU X  47      71.820  82.400  18.140  1.00  0.00            
ATOM    659 3HD1 LEU X  47      71.510  81.510  16.620  1.00  0.00            
ATOM    660  CD2 LEU X  47      68.880  81.990  16.250  1.00  0.00            
ATOM    661 1HD2 LEU X  47      69.340  81.200  15.670  1.00  0.00            
ATOM    662 2HD2 LEU X  47      67.820  81.750  16.300  1.00  0.00            
ATOM    663 3HD2 LEU X  47      69.000  82.960  15.740  1.00  0.00            
ATOM    664  C   LEU X  47      68.190  78.960  19.400  1.00  0.00            
ATOM    665  O   LEU X  47      68.020  79.050  20.620  1.00  0.00            
ATOM    666  N   ASP X  48      68.640  77.870  18.790  1.00  0.00            
ATOM    667  H   ASP X  48      68.830  78.260  17.880  1.00  0.00            
ATOM    668  CA  ASP X  48      69.290  76.690  19.310  1.00  0.00            
ATOM    669  HA  ASP X  48      68.520  76.310  20.010  1.00  0.00            
ATOM    670  CB  ASP X  48      69.490  75.660  18.200  1.00  0.00            
ATOM    671  HB1 ASP X  48      68.590  75.560  17.600  1.00  0.00            
ATOM    672  HB2 ASP X  48      70.350  75.840  17.570  1.00  0.00            
ATOM    673  CG  ASP X  48      69.840  74.250  18.680  1.00  0.00            
ATOM    674  OD1 ASP X  48      68.940  73.680  19.330  1.00  0.00            
ATOM    675  OD2 ASP X  48      70.880  73.730  18.210  1.00  0.00            
ATOM    676  C   ASP X  48      70.480  76.940  20.210  1.00  0.00            
ATOM    677  O   ASP X  48      71.400  77.630  19.750  1.00  0.00            
ATOM    678  N   PRO X  49      70.640  76.380  21.400  1.00  0.00            
ATOM    679  CA  PRO X  49      71.740  76.760  22.260  1.00  0.00            
ATOM    680  HA  PRO X  49      71.870  77.840  22.330  1.00  0.00            
ATOM    681  CB  PRO X  49      71.400  76.260  23.680  1.00  0.00            
ATOM    682  HB1 PRO X  49      72.220  75.840  24.250  1.00  0.00            
ATOM    683  HB2 PRO X  49      70.800  77.000  24.220  1.00  0.00            
ATOM    684  CG  PRO X  49      70.410  75.120  23.400  1.00  0.00            
ATOM    685  HG1 PRO X  49      70.900  74.140  23.420  1.00  0.00            
ATOM    686  HG2 PRO X  49      69.640  75.160  24.170  1.00  0.00            
ATOM    687  CD  PRO X  49      69.730  75.460  22.080  1.00  0.00            
ATOM    688  HD1 PRO X  49      69.590  74.650  21.360  1.00  0.00            
ATOM    689  HD2 PRO X  49      68.780  75.930  22.290  1.00  0.00            
ATOM    690  C   PRO X  49      73.100  76.160  21.950  1.00  0.00            
ATOM    691  O   PRO X  49      73.170  74.980  21.590  1.00  0.00            
ATOM    692  N   VAL X  50      74.150  76.920  22.230  1.00  0.00            
ATOM    693  H   VAL X  50      73.940  77.880  22.450  1.00  0.00            
ATOM    694  CA  VAL X  50      75.430  76.550  21.660  1.00  0.00            
ATOM    695  HA  VAL X  50      75.430  76.040  20.690  1.00  0.00            
ATOM    696  CB  VAL X  50      76.070  77.880  21.290  1.00  0.00            
ATOM    697  HB  VAL X  50      76.180  78.550  22.140  1.00  0.00            
ATOM    698  CG1 VAL X  50      77.560  77.840  20.960  1.00  0.00            
ATOM    699 1HG1 VAL X  50      78.170  77.280  21.670  1.00  0.00            
ATOM    700 2HG1 VAL X  50      77.620  77.290  20.000  1.00  0.00            
ATOM    701 3HG1 VAL X  50      77.980  78.820  20.810  1.00  0.00            
ATOM    702  CG2 VAL X  50      75.410  78.620  20.130  1.00  0.00            
ATOM    703 1HG2 VAL X  50      75.940  79.570  20.050  1.00  0.00            
ATOM    704 2HG2 VAL X  50      75.330  78.040  19.220  1.00  0.00            
ATOM    705 3HG2 VAL X  50      74.370  78.860  20.380  1.00  0.00            
ATOM    706  C   VAL X  50      76.130  75.720  22.730  1.00  0.00            
ATOM    707  O   VAL X  50      75.950  75.960  23.920  1.00  0.00            
ATOM    708  N   PRO X  51      76.800  74.610  22.400  1.00  0.00            
ATOM    709  CA  PRO X  51      77.450  73.710  23.330  1.00  0.00            
ATOM    710  HA  PRO X  51      76.830  73.400  24.150  1.00  0.00            
ATOM    711  CB  PRO X  51      77.720  72.460  22.460  1.00  0.00            
ATOM    712  HB1 PRO X  51      78.620  71.930  22.770  1.00  0.00            
ATOM    713  HB2 PRO X  51      76.980  71.690  22.590  1.00  0.00            
ATOM    714  CG  PRO X  51      77.890  72.980  21.040  1.00  0.00            
ATOM    715  HG1 PRO X  51      78.880  73.400  20.840  1.00  0.00            
ATOM    716  HG2 PRO X  51      77.640  72.330  20.210  1.00  0.00            
ATOM    717  CD  PRO X  51      76.950  74.200  21.010  1.00  0.00            
ATOM    718  HD1 PRO X  51      77.430  75.000  20.450  1.00  0.00            
ATOM    719  HD2 PRO X  51      75.970  74.000  20.590  1.00  0.00            
ATOM    720  C   PRO X  51      78.740  74.200  23.970  1.00  0.00            
ATOM    721  O   PRO X  51      79.400  75.070  23.400  1.00  0.00            
ATOM    722  N   GLN X  52      78.930  73.690  25.190  1.00  0.00            
ATOM    723  H   GLN X  52      78.330  73.010  25.630  1.00  0.00            
ATOM    724  CA  GLN X  52      80.200  73.830  25.880  1.00  0.00            
ATOM    725  HA  GLN X  52      80.940  74.390  25.310  1.00  0.00            
ATOM    726  CB  GLN X  52      80.040  74.530  27.220  1.00  0.00            
ATOM    727  HB1 GLN X  52      79.500  73.870  27.880  1.00  0.00            
ATOM    728  HB2 GLN X  52      81.020  74.560  27.720  1.00  0.00            
ATOM    729  CG  GLN X  52      79.330  75.900  27.080  1.00  0.00            
ATOM    730  HG1 GLN X  52      78.330  75.850  26.680  1.00  0.00            
ATOM    731  HG2 GLN X  52      79.100  76.220  28.100  1.00  0.00            
ATOM    732  CD  GLN X  52      80.280  76.870  26.410  1.00  0.00            
ATOM    733  OE1 GLN X  52      81.500  76.790  26.440  1.00  0.00            
ATOM    734  NE2 GLN X  52      79.740  77.900  25.750  1.00  0.00            
ATOM    735 1HE2 GLN X  52      78.740  77.870  25.620  1.00  0.00            
ATOM    736 2HE2 GLN X  52      80.250  78.530  25.160  1.00  0.00            
ATOM    737  C   GLN X  52      80.790  72.440  26.120  1.00  0.00            
ATOM    738  O   GLN X  52      81.950  72.370  26.490  1.00  0.00            
ATOM    739  N   ASP X  53      80.010  71.390  25.840  1.00  0.00            
ATOM    740  H   ASP X  53      79.170  71.620  25.330  1.00  0.00            
ATOM    741  CA  ASP X  53      80.350  69.990  25.800  1.00  0.00            
ATOM    742  HA  ASP X  53      81.430  69.930  25.560  1.00  0.00            
ATOM    743  CB  ASP X  53      80.330  69.320  27.170  1.00  0.00            
ATOM    744  HB1 ASP X  53      81.260  69.440  27.720  1.00  0.00            
ATOM    745  HB2 ASP X  53      79.610  69.840  27.810  1.00  0.00            
ATOM    746  CG  ASP X  53      79.960  67.850  27.130  1.00  0.00            
ATOM    747  OD1 ASP X  53      80.820  66.930  27.050  1.00  0.00            
ATOM    748  OD2 ASP X  53      78.740  67.540  27.150  1.00  0.00            
ATOM    749  C   ASP X  53      79.710  69.360  24.570  1.00  0.00            
ATOM    750  O   ASP X  53      78.770  69.950  24.040  1.00  0.00            
ATOM    751  N   ALA X  54      80.130  68.210  24.050  1.00  0.00            
ATOM    752  H   ALA X  54      81.050  67.990  24.390  1.00  0.00            
ATOM    753  CA  ALA X  54      79.580  67.530  22.900  1.00  0.00            
ATOM    754  HA  ALA X  54      79.010  68.130  22.190  1.00  0.00            
ATOM    755  CB  ALA X  54      80.750  66.920  22.140  1.00  0.00            
ATOM    756  HB1 ALA X  54      81.500  67.590  21.740  1.00  0.00            
ATOM    757  HB2 ALA X  54      81.350  66.210  22.700  1.00  0.00            
ATOM    758  HB3 ALA X  54      80.600  66.380  21.210  1.00  0.00            
ATOM    759  C   ALA X  54      78.500  66.540  23.340  1.00  0.00            
ATOM    760  O   ALA X  54      77.640  66.190  22.520  1.00  0.00            
ATOM    761  N   SER X  55      78.520  66.020  24.560  1.00  0.00            
ATOM    762  H   SER X  55      79.160  66.440  25.220  1.00  0.00            
ATOM    763  CA  SER X  55      77.740  64.870  24.970  1.00  0.00            
ATOM    764  HA  SER X  55      77.500  64.280  24.080  1.00  0.00            
ATOM    765  CB  SER X  55      78.450  64.120  26.090  1.00  0.00            
ATOM    766  HB1 SER X  55      77.900  63.190  26.260  1.00  0.00            
ATOM    767  HB2 SER X  55      79.490  64.040  25.800  1.00  0.00            
ATOM    768  OG  SER X  55      78.490  64.830  27.300  1.00  0.00            
ATOM    769  HG  SER X  55      78.840  65.720  27.200  1.00  0.00            
ATOM    770  C   SER X  55      76.410  65.460  25.430  1.00  0.00            
ATOM    771  O   SER X  55      75.370  64.910  25.120  1.00  0.00            
ATOM    772  N   THR X  56      76.340  66.600  26.130  1.00  0.00            
ATOM    773  H   THR X  56      77.170  67.020  26.530  1.00  0.00            
ATOM    774  CA  THR X  56      75.110  67.200  26.610  1.00  0.00            
ATOM    775  HA  THR X  56      74.550  66.400  27.100  1.00  0.00            
ATOM    776  CB  THR X  56      75.540  68.240  27.660  1.00  0.00            
ATOM    777  HB  THR X  56      74.660  68.760  28.040  1.00  0.00            
ATOM    778  OG1 THR X  56      76.400  69.260  27.220  1.00  0.00            
ATOM    779  HG1 THR X  56      77.280  68.950  27.320  1.00  0.00            
ATOM    780  CG2 THR X  56      76.150  67.710  28.940  1.00  0.00            
ATOM    781 1HG2 THR X  56      77.230  67.580  29.000  1.00  0.00            
ATOM    782 2HG2 THR X  56      76.100  68.500  29.700  1.00  0.00            
ATOM    783 3HG2 THR X  56      75.520  66.940  29.380  1.00  0.00            
ATOM    784  C   THR X  56      74.200  67.760  25.540  1.00  0.00            
ATOM    785  O   THR X  56      72.980  67.750  25.610  1.00  0.00            
ATOM    786  N   LYS X  57      74.780  68.250  24.440  1.00  0.00            
ATOM    787  H   LYS X  57      75.770  68.120  24.480  1.00  0.00            
ATOM    788  CA  LYS X  57      74.120  68.480  23.160  1.00  0.00            
ATOM    789  HA  LYS X  57      73.270  69.040  23.510  1.00  0.00            
ATOM    790  CB  LYS X  57      75.000  69.090  22.070  1.00  0.00            
ATOM    791  HB1 LYS X  57      75.580  69.840  22.590  1.00  0.00            
ATOM    792  HB2 LYS X  57      75.750  68.350  21.760  1.00  0.00            
ATOM    793  CG  LYS X  57      74.240  69.590  20.850  1.00  0.00            
ATOM    794  HG1 LYS X  57      74.890  69.770  20.010  1.00  0.00            
ATOM    795  HG2 LYS X  57      73.470  68.930  20.490  1.00  0.00            
ATOM    796  CD  LYS X  57      73.650  70.960  21.240  1.00  0.00            
ATOM    797  HD1 LYS X  57      72.880  70.720  21.970  1.00  0.00            
ATOM    798  HD2 LYS X  57      74.470  71.610  21.580  1.00  0.00            
ATOM    799  CE  LYS X  57      72.850  71.530  20.080  1.00  0.00            
ATOM    800  HE1 LYS X  57      73.630  71.830  19.390  1.00  0.00            
ATOM    801  HE2 LYS X  57      72.200  70.840  19.510  1.00  0.00            
ATOM    802  NZ  LYS X  57      71.940  72.590  20.470  1.00  0.00            
ATOM    803  HZ1 LYS X  57      72.390  73.460  20.700  1.00  0.00            
ATOM    804  HZ2 LYS X  57      71.460  72.830  19.610  1.00  0.00            
ATOM    805  HZ3 LYS X  57      71.180  72.390  21.120  1.00  0.00            
ATOM    806  C   LYS X  57      73.700  67.160  22.510  1.00  0.00            
ATOM    807  O   LYS X  57      72.500  67.070  22.240  1.00  0.00            
ATOM    808  N   LYS X  58      74.520  66.110  22.380  1.00  0.00            
ATOM    809  H   LYS X  58      75.540  66.180  22.370  1.00  0.00            
ATOM    810  CA  LYS X  58      73.950  64.880  21.840  1.00  0.00            
ATOM    811  HA  LYS X  58      73.480  65.160  20.900  1.00  0.00            
ATOM    812  CB  LYS X  58      75.030  63.830  21.670  1.00  0.00            
ATOM    813  HB1 LYS X  58      75.810  64.370  21.150  1.00  0.00            
ATOM    814  HB2 LYS X  58      75.340  63.590  22.680  1.00  0.00            
ATOM    815  CG  LYS X  58      74.660  62.540  20.920  1.00  0.00            
ATOM    816  HG1 LYS X  58      73.800  62.000  21.280  1.00  0.00            
ATOM    817  HG2 LYS X  58      74.430  62.840  19.880  1.00  0.00            
ATOM    818  CD  LYS X  58      75.770  61.510  20.980  1.00  0.00            
ATOM    819  HD1 LYS X  58      76.820  61.830  20.890  1.00  0.00            
ATOM    820  HD2 LYS X  58      75.650  60.990  21.940  1.00  0.00            
ATOM    821  CE  LYS X  58      75.590  60.510  19.830  1.00  0.00            
ATOM    822  HE1 LYS X  58      74.660  59.970  19.830  1.00  0.00            
ATOM    823  HE2 LYS X  58      75.650  61.070  18.900  1.00  0.00            
ATOM    824  NZ  LYS X  58      76.690  59.540  19.950  1.00  0.00            
ATOM    825  HZ1 LYS X  58      77.640  59.910  19.850  1.00  0.00            
ATOM    826  HZ2 LYS X  58      76.660  59.000  20.810  1.00  0.00            
ATOM    827  HZ3 LYS X  58      76.700  58.790  19.260  1.00  0.00            
ATOM    828  C   LYS X  58      72.810  64.360  22.720  1.00  0.00            
ATOM    829  O   LYS X  58      71.980  63.670  22.130  1.00  0.00            
ATOM    830  N   LEU X  59      72.790  64.550  24.040  1.00  0.00            
ATOM    831  H   LEU X  59      73.640  64.880  24.470  1.00  0.00            
ATOM    832  CA  LEU X  59      71.800  64.010  24.930  1.00  0.00            
ATOM    833  HA  LEU X  59      71.750  62.940  24.660  1.00  0.00            
ATOM    834  CB  LEU X  59      72.230  64.290  26.370  1.00  0.00            
ATOM    835  HB1 LEU X  59      73.180  63.840  26.610  1.00  0.00            
ATOM    836  HB2 LEU X  59      72.330  65.390  26.400  1.00  0.00            
ATOM    837  CG  LEU X  59      71.300  63.950  27.520  1.00  0.00            
ATOM    838  HG  LEU X  59      70.530  64.710  27.400  1.00  0.00            
ATOM    839  CD1 LEU X  59      70.730  62.520  27.530  1.00  0.00            
ATOM    840 1HD1 LEU X  59      70.170  62.310  26.620  1.00  0.00            
ATOM    841 2HD1 LEU X  59      71.510  61.760  27.540  1.00  0.00            
ATOM    842 3HD1 LEU X  59      70.180  62.340  28.450  1.00  0.00            
ATOM    843  CD2 LEU X  59      72.050  64.060  28.860  1.00  0.00            
ATOM    844 1HD2 LEU X  59      72.190  65.120  29.060  1.00  0.00            
ATOM    845 2HD2 LEU X  59      71.550  63.600  29.700  1.00  0.00            
ATOM    846 3HD2 LEU X  59      73.060  63.670  28.780  1.00  0.00            
ATOM    847  C   LEU X  59      70.460  64.650  24.590  1.00  0.00            
ATOM    848  O   LEU X  59      69.530  63.970  24.180  1.00  0.00            
ATOM    849  N   SER X  60      70.320  65.980  24.610  1.00  0.00            
ATOM    850  H   SER X  60      71.170  66.420  24.950  1.00  0.00            
ATOM    851  CA  SER X  60      69.220  66.810  24.180  1.00  0.00            
ATOM    852  HA  SER X  60      68.420  66.780  24.910  1.00  0.00            
ATOM    853  CB  SER X  60      69.670  68.260  24.450  1.00  0.00            
ATOM    854  HB1 SER X  60      68.860  68.970  24.340  1.00  0.00            
ATOM    855  HB2 SER X  60      69.960  68.250  25.500  1.00  0.00            
ATOM    856  OG  SER X  60      70.590  68.770  23.510  1.00  0.00            
ATOM    857  HG  SER X  60      71.200  68.130  23.220  1.00  0.00            
ATOM    858  C   SER X  60      68.640  66.630  22.800  1.00  0.00            
ATOM    859  O   SER X  60      67.460  66.720  22.470  1.00  0.00            
ATOM    860  N   GLU X  61      69.530  66.330  21.830  1.00  0.00            
ATOM    861  H   GLU X  61      70.520  66.350  22.060  1.00  0.00            
ATOM    862  CA  GLU X  61      69.230  66.040  20.440  1.00  0.00            
ATOM    863  HA  GLU X  61      68.560  66.750  19.960  1.00  0.00            
ATOM    864  CB  GLU X  61      70.530  66.160  19.660  1.00  0.00            
ATOM    865  HB1 GLU X  61      71.290  65.540  20.110  1.00  0.00            
ATOM    866  HB2 GLU X  61      70.430  65.720  18.670  1.00  0.00            
ATOM    867  CG  GLU X  61      71.040  67.610  19.590  1.00  0.00            
ATOM    868  HG1 GLU X  61      71.030  68.130  20.570  1.00  0.00            
ATOM    869  HG2 GLU X  61      72.060  67.600  19.230  1.00  0.00            
ATOM    870  CD  GLU X  61      70.200  68.430  18.620  1.00  0.00            
ATOM    871  OE1 GLU X  61      69.420  67.880  17.830  1.00  0.00            
ATOM    872  OE2 GLU X  61      70.150  69.670  18.680  1.00  0.00            
ATOM    873  C   GLU X  61      68.640  64.660  20.190  1.00  0.00            
ATOM    874  O   GLU X  61      67.880  64.470  19.250  1.00  0.00            
ATOM    875  N   CYS X  62      68.920  63.710  21.080  1.00  0.00            
ATOM    876  H   CYS X  62      69.710  63.870  21.690  1.00  0.00            
ATOM    877  CA  CYS X  62      68.430  62.330  21.070  1.00  0.00            
ATOM    878  HA  CYS X  62      68.390  62.010  20.030  1.00  0.00            
ATOM    879  CB  CYS X  62      69.490  61.530  21.810  1.00  0.00            
ATOM    880  HB1 CYS X  62      70.110  62.200  22.400  1.00  0.00            
ATOM    881  HB2 CYS X  62      69.090  60.690  22.360  1.00  0.00            
ATOM    882  SG  CYS X  62      70.610  60.890  20.530  1.00  0.00            
ATOM    883  HG  CYS X  62      71.450  61.900  20.280  1.00  0.00            
ATOM    884  C   CYS X  62      66.990  62.300  21.590  1.00  0.00            
ATOM    885  O   CYS X  62      66.210  61.510  21.080  1.00  0.00            
ATOM    886  N   LEU X  63      66.730  63.050  22.670  1.00  0.00            
ATOM    887  H   LEU X  63      67.530  63.540  23.030  1.00  0.00            
ATOM    888  CA  LEU X  63      65.530  63.170  23.470  1.00  0.00            
ATOM    889  HA  LEU X  63      65.470  62.170  23.920  1.00  0.00            
ATOM    890  CB  LEU X  63      65.730  64.140  24.620  1.00  0.00            
ATOM    891  HB1 LEU X  63      66.370  64.950  24.270  1.00  0.00            
ATOM    892  HB2 LEU X  63      64.800  64.660  24.930  1.00  0.00            
ATOM    893  CG  LEU X  63      66.390  63.510  25.850  1.00  0.00            
ATOM    894  HG  LEU X  63      67.200  62.980  25.340  1.00  0.00            
ATOM    895  CD1 LEU X  63      66.780  64.600  26.850  1.00  0.00            
ATOM    896 1HD1 LEU X  63      65.830  65.020  27.150  1.00  0.00            
ATOM    897 2HD1 LEU X  63      67.350  64.250  27.710  1.00  0.00            
ATOM    898 3HD1 LEU X  63      67.430  65.370  26.430  1.00  0.00            
ATOM    899  CD2 LEU X  63      65.590  62.410  26.560  1.00  0.00            
ATOM    900 1HD2 LEU X  63      64.780  62.770  27.200  1.00  0.00            
ATOM    901 2HD2 LEU X  63      65.110  61.790  25.830  1.00  0.00            
ATOM    902 3HD2 LEU X  63      66.180  61.830  27.260  1.00  0.00            
ATOM    903  C   LEU X  63      64.280  63.480  22.670  1.00  0.00            
ATOM    904  O   LEU X  63      63.130  63.230  23.090  1.00  0.00            
ATOM    905  N   LYS X  64      64.390  64.130  21.510  1.00  0.00            
ATOM    906  H   LYS X  64      65.370  64.230  21.270  1.00  0.00            
ATOM    907  CA  LYS X  64      63.320  64.570  20.660  1.00  0.00            
ATOM    908  HA  LYS X  64      62.600  65.010  21.350  1.00  0.00            
ATOM    909  CB  LYS X  64      64.010  65.420  19.580  1.00  0.00            
ATOM    910  HB1 LYS X  64      64.710  64.790  19.050  1.00  0.00            
ATOM    911  HB2 LYS X  64      63.310  65.700  18.790  1.00  0.00            
ATOM    912  CG  LYS X  64      64.760  66.640  20.090  1.00  0.00            
ATOM    913  HG1 LYS X  64      64.070  67.390  20.480  1.00  0.00            
ATOM    914  HG2 LYS X  64      65.500  66.410  20.860  1.00  0.00            
ATOM    915  CD  LYS X  64      65.560  67.250  18.930  1.00  0.00            
ATOM    916  HD1 LYS X  64      66.300  66.480  18.760  1.00  0.00            
ATOM    917  HD2 LYS X  64      64.980  67.530  18.060  1.00  0.00            
ATOM    918  CE  LYS X  64      66.160  68.590  19.340  1.00  0.00            
ATOM    919  HE1 LYS X  64      65.280  69.220  19.490  1.00  0.00            
ATOM    920  HE2 LYS X  64      66.810  68.490  20.220  1.00  0.00            
ATOM    921  NZ  LYS X  64      67.100  69.150  18.370  1.00  0.00            
ATOM    922  HZ1 LYS X  64      67.410  70.080  18.630  1.00  0.00            
ATOM    923  HZ2 LYS X  64      67.920  68.570  18.320  1.00  0.00            
ATOM    924  HZ3 LYS X  64      66.790  69.230  17.410  1.00  0.00            
ATOM    925  C   LYS X  64      62.590  63.430  20.000  1.00  0.00            
ATOM    926  O   LYS X  64      61.380  63.330  20.240  1.00  0.00            
ATOM    927  N   ARG X  65      63.230  62.530  19.240  1.00  0.00            
ATOM    928  H   ARG X  65      64.180  62.720  18.940  1.00  0.00            
ATOM    929  CA  ARG X  65      62.610  61.410  18.570  1.00  0.00            
ATOM    930  HA  ARG X  65      61.640  61.590  18.130  1.00  0.00            
ATOM    931  CB  ARG X  65      63.600  60.940  17.520  1.00  0.00            
ATOM    932  HB1 ARG X  65      64.480  60.390  17.870  1.00  0.00            
ATOM    933  HB2 ARG X  65      63.040  60.190  16.980  1.00  0.00            
ATOM    934  CG  ARG X  65      64.030  61.890  16.410  1.00  0.00            
ATOM    935  HG1 ARG X  65      64.310  62.810  16.920  1.00  0.00            
ATOM    936  HG2 ARG X  65      64.810  61.370  15.840  1.00  0.00            
ATOM    937  CD  ARG X  65      62.880  62.220  15.470  1.00  0.00            
ATOM    938  HD1 ARG X  65      63.320  62.540  14.540  1.00  0.00            
ATOM    939  HD2 ARG X  65      62.290  61.300  15.340  1.00  0.00            
ATOM    940  NE  ARG X  65      61.970  63.290  15.930  1.00  0.00            
ATOM    941  HE  ARG X  65      62.310  64.250  15.940  1.00  0.00            
ATOM    942  CZ  ARG X  65      60.660  63.170  16.060  1.00  0.00            
ATOM    943  NH1 ARG X  65      59.940  62.110  15.680  1.00  0.00            
ATOM    944 1HH1 ARG X  65      60.310  61.480  14.980  1.00  0.00            
ATOM    945 2HH1 ARG X  65      59.000  61.890  16.010  1.00  0.00            
ATOM    946  NH2 ARG X  65      59.930  64.170  16.600  1.00  0.00            
ATOM    947 1HH2 ARG X  65      60.410  65.020  16.870  1.00  0.00            
ATOM    948 2HH2 ARG X  65      58.930  64.090  16.650  1.00  0.00            
ATOM    949  C   ARG X  65      62.320  60.270  19.530  1.00  0.00            
ATOM    950  O   ARG X  65      61.350  59.520  19.380  1.00  0.00            
ATOM    951  N   ILE X  66      63.200  60.050  20.510  1.00  0.00            
ATOM    952  H   ILE X  66      63.960  60.720  20.460  1.00  0.00            
ATOM    953  CA  ILE X  66      63.050  59.270  21.710  1.00  0.00            
ATOM    954  HA  ILE X  66      62.850  58.250  21.370  1.00  0.00            
ATOM    955  CB  ILE X  66      64.360  59.150  22.510  1.00  0.00            
ATOM    956  HB  ILE X  66      64.650  60.140  22.840  1.00  0.00            
ATOM    957  CG1 ILE X  66      65.450  58.440  21.710  1.00  0.00            
ATOM    958 1HG1 ILE X  66      65.130  57.440  21.460  1.00  0.00            
ATOM    959 2HG1 ILE X  66      65.380  58.960  20.740  1.00  0.00            
ATOM    960  CG2 ILE X  66      64.210  58.630  23.950  1.00  0.00            
ATOM    961 1HG2 ILE X  66      63.400  59.090  24.500  1.00  0.00            
ATOM    962 2HG2 ILE X  66      64.120  57.540  23.880  1.00  0.00            
ATOM    963 3HG2 ILE X  66      65.030  58.910  24.610  1.00  0.00            
ATOM    964  CD  ILE X  66      66.860  58.310  22.290  1.00  0.00            
ATOM    965  HD1 ILE X  66      67.450  59.140  22.670  1.00  0.00            
ATOM    966  HD2 ILE X  66      66.790  57.620  23.130  1.00  0.00            
ATOM    967  HD3 ILE X  66      67.410  57.810  21.480  1.00  0.00            
ATOM    968  C   ILE X  66      61.790  59.690  22.460  1.00  0.00            
ATOM    969  O   ILE X  66      61.060  58.870  23.040  1.00  0.00            
ATOM    970  N   GLY X  67      61.600  60.990  22.730  1.00  0.00            
ATOM    971  H   GLY X  67      62.280  61.700  22.570  1.00  0.00            
ATOM    972  CA  GLY X  67      60.500  61.480  23.530  1.00  0.00            
ATOM    973  HA1 GLY X  67      60.260  60.730  24.280  1.00  0.00            
ATOM    974  HA2 GLY X  67      60.790  62.450  23.960  1.00  0.00            
ATOM    975  C   GLY X  67      59.270  61.720  22.680  1.00  0.00            
ATOM    976  O   GLY X  67      58.200  61.660  23.300  1.00  0.00            
ATOM    977  N   ASP X  68      59.290  61.710  21.340  1.00  0.00            
ATOM    978  H   ASP X  68      60.230  61.830  20.990  1.00  0.00            
ATOM    979  CA  ASP X  68      58.130  61.820  20.490  1.00  0.00            
ATOM    980  HA  ASP X  68      57.650  62.720  20.830  1.00  0.00            
ATOM    981  CB  ASP X  68      58.530  62.110  19.070  1.00  0.00            
ATOM    982  HB1 ASP X  68      58.970  63.100  18.880  1.00  0.00            
ATOM    983  HB2 ASP X  68      59.270  61.420  18.700  1.00  0.00            
ATOM    984  CG  ASP X  68      57.420  62.280  18.030  1.00  0.00            
ATOM    985  OD1 ASP X  68      56.460  63.020  18.330  1.00  0.00            
ATOM    986  OD2 ASP X  68      57.580  61.930  16.830  1.00  0.00            
ATOM    987  C   ASP X  68      57.210  60.610  20.640  1.00  0.00            
ATOM    988  O   ASP X  68      56.000  60.770  20.800  1.00  0.00            
ATOM    989  N   GLU X  69      57.750  59.390  20.760  1.00  0.00            
ATOM    990  H   GLU X  69      58.760  59.420  20.740  1.00  0.00            
ATOM    991  CA  GLU X  69      57.100  58.100  20.920  1.00  0.00            
ATOM    992  HA  GLU X  69      56.160  58.090  20.380  1.00  0.00            
ATOM    993  CB  GLU X  69      58.110  57.050  20.420  1.00  0.00            
ATOM    994  HB1 GLU X  69      58.890  57.490  19.800  1.00  0.00            
ATOM    995  HB2 GLU X  69      58.640  56.480  21.190  1.00  0.00            
ATOM    996  CG  GLU X  69      57.510  55.980  19.530  1.00  0.00            
ATOM    997  HG1 GLU X  69      58.050  55.030  19.470  1.00  0.00            
ATOM    998  HG2 GLU X  69      56.480  55.780  19.820  1.00  0.00            
ATOM    999  CD  GLU X  69      57.430  56.380  18.050  1.00  0.00            
ATOM   1000  OE1 GLU X  69      56.310  56.270  17.520  1.00  0.00            
ATOM   1001  OE2 GLU X  69      58.440  56.750  17.400  1.00  0.00            
ATOM   1002  C   GLU X  69      56.730  57.700  22.350  1.00  0.00            
ATOM   1003  O   GLU X  69      55.830  56.920  22.590  1.00  0.00            
ATOM   1004  N   LEU X  70      57.250  58.370  23.370  1.00  0.00            
ATOM   1005  H   LEU X  70      57.950  59.060  23.210  1.00  0.00            
ATOM   1006  CA  LEU X  70      56.700  58.210  24.720  1.00  0.00            
ATOM   1007  HA  LEU X  70      56.170  57.320  25.040  1.00  0.00            
ATOM   1008  CB  LEU X  70      57.790  58.540  25.750  1.00  0.00            
ATOM   1009  HB1 LEU X  70      58.200  59.530  25.570  1.00  0.00            
ATOM   1010  HB2 LEU X  70      57.420  58.690  26.750  1.00  0.00            
ATOM   1011  CG  LEU X  70      58.950  57.570  25.950  1.00  0.00            
ATOM   1012  HG  LEU X  70      59.250  57.180  24.980  1.00  0.00            
ATOM   1013  CD1 LEU X  70      60.150  58.300  26.550  1.00  0.00            
ATOM   1014 1HD1 LEU X  70      60.270  59.240  26.020  1.00  0.00            
ATOM   1015 2HD1 LEU X  70      60.060  58.380  27.630  1.00  0.00            
ATOM   1016 3HD1 LEU X  70      60.940  57.620  26.300  1.00  0.00            
ATOM   1017  CD2 LEU X  70      58.490  56.320  26.720  1.00  0.00            
ATOM   1018 1HD2 LEU X  70      58.240  56.610  27.730  1.00  0.00            
ATOM   1019 2HD2 LEU X  70      57.680  55.810  26.190  1.00  0.00            
ATOM   1020 3HD2 LEU X  70      59.350  55.650  26.820  1.00  0.00            
ATOM   1021  C   LEU X  70      55.710  59.340  25.000  1.00  0.00            
ATOM   1022  O   LEU X  70      55.000  59.320  26.010  1.00  0.00            
ATOM   1023  N   ASP X  71      55.670  60.410  24.200  1.00  0.00            
ATOM   1024  H   ASP X  71      56.310  60.400  23.430  1.00  0.00            
ATOM   1025  CA  ASP X  71      54.700  61.480  24.150  1.00  0.00            
ATOM   1026  HA  ASP X  71      54.240  61.610  25.130  1.00  0.00            
ATOM   1027  CB  ASP X  71      55.120  62.800  23.500  1.00  0.00            
ATOM   1028  HB1 ASP X  71      56.030  63.060  24.030  1.00  0.00            
ATOM   1029  HB2 ASP X  71      55.230  62.840  22.410  1.00  0.00            
ATOM   1030  CG  ASP X  71      54.220  64.010  23.740  1.00  0.00            
ATOM   1031  OD1 ASP X  71      54.250  64.840  22.800  1.00  0.00            
ATOM   1032  OD2 ASP X  71      53.850  64.170  24.910  1.00  0.00            
ATOM   1033  C   ASP X  71      53.490  60.920  23.410  1.00  0.00            
ATOM   1034  O   ASP X  71      52.390  61.270  23.820  1.00  0.00            
ATOM   1035  N   SER X  72      53.710  59.970  22.490  1.00  0.00            
ATOM   1036  H   SER X  72      54.640  59.860  22.150  1.00  0.00            
ATOM   1037  CA  SER X  72      52.700  59.080  21.970  1.00  0.00            
ATOM   1038  HA  SER X  72      51.750  59.650  21.840  1.00  0.00            
ATOM   1039  CB  SER X  72      53.220  58.580  20.620  1.00  0.00            
ATOM   1040  HB1 SER X  72      54.100  57.980  20.850  1.00  0.00            
ATOM   1041  HB2 SER X  72      52.480  57.930  20.170  1.00  0.00            
ATOM   1042  OG  SER X  72      53.640  59.660  19.820  1.00  0.00            
ATOM   1043  HG  SER X  72      54.400  60.070  20.190  1.00  0.00            
ATOM   1044  C   SER X  72      52.420  57.880  22.870  1.00  0.00            
ATOM   1045  O   SER X  72      52.510  56.720  22.470  1.00  0.00            
ATOM   1046  N   ASN X  73      52.160  58.180  24.140  1.00  0.00            
ATOM   1047  H   ASN X  73      52.030  59.150  24.430  1.00  0.00            
ATOM   1048  CA  ASN X  73      51.840  57.240  25.180  1.00  0.00            
ATOM   1049  HA  ASN X  73      51.310  56.420  24.690  1.00  0.00            
ATOM   1050  CB  ASN X  73      53.070  56.780  25.950  1.00  0.00            
ATOM   1051  HB1 ASN X  73      53.900  56.530  25.270  1.00  0.00            
ATOM   1052  HB2 ASN X  73      53.310  57.660  26.540  1.00  0.00            
ATOM   1053  CG  ASN X  73      52.680  55.690  26.930  1.00  0.00            
ATOM   1054  OD1 ASN X  73      52.240  56.040  28.040  1.00  0.00            
ATOM   1055  ND2 ASN X  73      52.960  54.390  26.810  1.00  0.00            
ATOM   1056 1HD2 ASN X  73      53.460  54.020  26.010  1.00  0.00            
ATOM   1057 2HD2 ASN X  73      52.490  53.750  27.440  1.00  0.00            
ATOM   1058  C   ASN X  73      50.880  57.940  26.130  1.00  0.00            
ATOM   1059  O   ASN X  73      51.020  59.090  26.540  1.00  0.00            
ATOM   1060  N   MET X  74      49.760  57.250  26.430  1.00  0.00            
ATOM   1061  H   MET X  74      49.660  56.400  25.900  1.00  0.00            
ATOM   1062  CA  MET X  74      48.720  57.710  27.330  1.00  0.00            
ATOM   1063  HA  MET X  74      48.770  58.790  27.270  1.00  0.00            
ATOM   1064  CB  MET X  74      47.370  57.340  26.680  1.00  0.00            
ATOM   1065  HB1 MET X  74      47.530  57.360  25.610  1.00  0.00            
ATOM   1066  HB2 MET X  74      47.080  56.330  26.960  1.00  0.00            
ATOM   1067  CG  MET X  74      46.190  58.290  26.890  1.00  0.00            
ATOM   1068  HG1 MET X  74      45.670  57.990  27.800  1.00  0.00            
ATOM   1069  HG2 MET X  74      46.570  59.280  27.170  1.00  0.00            
ATOM   1070  SD  MET X  74      45.010  58.370  25.520  1.00  0.00            
ATOM   1071  CE  MET X  74      43.750  59.620  25.910  1.00  0.00            
ATOM   1072  HE1 MET X  74      43.400  59.420  26.920  1.00  0.00            
ATOM   1073  HE2 MET X  74      44.190  60.610  25.760  1.00  0.00            
ATOM   1074  HE3 MET X  74      43.000  59.600  25.120  1.00  0.00            
ATOM   1075  C   MET X  74      48.770  57.180  28.750  1.00  0.00            
ATOM   1076  O   MET X  74      48.150  57.670  29.700  1.00  0.00            
ATOM   1077  N   GLU X  75      49.700  56.300  29.110  1.00  0.00            
ATOM   1078  H   GLU X  75      50.390  56.010  28.430  1.00  0.00            
ATOM   1079  CA  GLU X  75      50.020  55.920  30.470  1.00  0.00            
ATOM   1080  HA  GLU X  75      49.180  55.910  31.160  1.00  0.00            
ATOM   1081  CB  GLU X  75      50.800  54.610  30.330  1.00  0.00            
ATOM   1082  HB1 GLU X  75      50.420  53.890  29.610  1.00  0.00            
ATOM   1083  HB2 GLU X  75      51.810  54.860  30.020  1.00  0.00            
ATOM   1084  CG  GLU X  75      51.050  53.900  31.650  1.00  0.00            
ATOM   1085  HG1 GLU X  75      51.960  53.320  31.660  1.00  0.00            
ATOM   1086  HG2 GLU X  75      51.340  54.570  32.470  1.00  0.00            
ATOM   1087  CD  GLU X  75      49.880  53.040  32.150  1.00  0.00            
ATOM   1088  OE1 GLU X  75      48.940  52.790  31.380  1.00  0.00            
ATOM   1089  OE2 GLU X  75      49.940  52.550  33.310  1.00  0.00            
ATOM   1090  C   GLU X  75      50.900  56.940  31.180  1.00  0.00            
ATOM   1091  O   GLU X  75      50.730  57.440  32.280  1.00  0.00            
ATOM   1092  N   LEU X  76      51.780  57.560  30.370  1.00  0.00            
ATOM   1093  H   LEU X  76      52.040  57.110  29.500  1.00  0.00            
ATOM   1094  CA  LEU X  76      52.530  58.720  30.830  1.00  0.00            
ATOM   1095  HA  LEU X  76      52.640  58.540  31.890  1.00  0.00            
ATOM   1096  CB  LEU X  76      53.820  58.610  30.010  1.00  0.00            
ATOM   1097  HB1 LEU X  76      53.560  58.810  28.980  1.00  0.00            
ATOM   1098  HB2 LEU X  76      54.560  59.360  30.270  1.00  0.00            
ATOM   1099  CG  LEU X  76      54.700  57.370  30.090  1.00  0.00            
ATOM   1100  HG  LEU X  76      54.080  56.510  29.910  1.00  0.00            
ATOM   1101  CD1 LEU X  76      55.760  57.430  29.000  1.00  0.00            
ATOM   1102 1HD1 LEU X  76      55.260  57.640  28.040  1.00  0.00            
ATOM   1103 2HD1 LEU X  76      56.560  58.170  29.100  1.00  0.00            
ATOM   1104 3HD1 LEU X  76      56.400  56.550  29.090  1.00  0.00            
ATOM   1105  CD2 LEU X  76      55.320  57.270  31.490  1.00  0.00            
ATOM   1106 1HD2 LEU X  76      56.150  56.580  31.550  1.00  0.00            
ATOM   1107 2HD2 LEU X  76      55.690  58.240  31.840  1.00  0.00            
ATOM   1108 3HD2 LEU X  76      54.480  56.910  32.120  1.00  0.00            
ATOM   1109  C   LEU X  76      51.800  60.050  30.720  1.00  0.00            
ATOM   1110  O   LEU X  76      52.450  61.040  31.040  1.00  0.00            
ATOM   1111  N   GLN X  77      50.540  60.030  30.310  1.00  0.00            
ATOM   1112  H   GLN X  77      50.160  59.130  30.040  1.00  0.00            
ATOM   1113  CA  GLN X  77      49.640  61.160  30.480  1.00  0.00            
ATOM   1114  HA  GLN X  77      50.130  62.120  30.370  1.00  0.00            
ATOM   1115  CB  GLN X  77      48.640  61.240  29.330  1.00  0.00            
ATOM   1116  HB1 GLN X  77      49.220  61.610  28.490  1.00  0.00            
ATOM   1117  HB2 GLN X  77      48.310  60.210  29.190  1.00  0.00            
ATOM   1118  CG  GLN X  77      47.280  61.940  29.400  1.00  0.00            
ATOM   1119  HG1 GLN X  77      46.790  61.670  28.480  1.00  0.00            
ATOM   1120  HG2 GLN X  77      46.510  61.580  30.100  1.00  0.00            
ATOM   1121  CD  GLN X  77      47.390  63.460  29.460  1.00  0.00            
ATOM   1122  OE1 GLN X  77      47.520  64.050  28.410  1.00  0.00            
ATOM   1123  NE2 GLN X  77      47.370  63.930  30.710  1.00  0.00            
ATOM   1124 1HE2 GLN X  77      47.060  63.400  31.500  1.00  0.00            
ATOM   1125 2HE2 GLN X  77      47.550  64.930  30.820  1.00  0.00            
ATOM   1126  C   GLN X  77      48.870  60.960  31.800  1.00  0.00            
ATOM   1127  O   GLN X  77      48.760  61.890  32.580  1.00  0.00            
ATOM   1128  N   ARG X  78      48.340  59.750  31.970  1.00  0.00            
ATOM   1129  H   ARG X  78      48.460  59.140  31.170  1.00  0.00            
ATOM   1130  CA  ARG X  78      47.600  59.220  33.090  1.00  0.00            
ATOM   1131  HA  ARG X  78      46.720  59.870  33.080  1.00  0.00            
ATOM   1132  CB  ARG X  78      47.260  57.760  32.800  1.00  0.00            
ATOM   1133  HB1 ARG X  78      48.110  57.270  32.330  1.00  0.00            
ATOM   1134  HB2 ARG X  78      47.390  57.190  33.710  1.00  0.00            
ATOM   1135  CG  ARG X  78      45.940  57.620  32.040  1.00  0.00            
ATOM   1136  HG1 ARG X  78      45.090  58.100  32.480  1.00  0.00            
ATOM   1137  HG2 ARG X  78      46.060  58.190  31.100  1.00  0.00            
ATOM   1138  CD  ARG X  78      45.560  56.200  31.620  1.00  0.00            
ATOM   1139  HD1 ARG X  78      46.450  55.650  31.300  1.00  0.00            
ATOM   1140  HD2 ARG X  78      45.050  55.690  32.450  1.00  0.00            
ATOM   1141  NE  ARG X  78      44.770  56.200  30.390  1.00  0.00            
ATOM   1142  HE  ARG X  78      44.150  57.010  30.340  1.00  0.00            
ATOM   1143  CZ  ARG X  78      44.610  55.280  29.440  1.00  0.00            
ATOM   1144  NH1 ARG X  78      45.340  54.150  29.450  1.00  0.00            
ATOM   1145 1HH1 ARG X  78      45.900  53.970  30.270  1.00  0.00            
ATOM   1146 2HH1 ARG X  78      45.390  53.500  28.680  1.00  0.00            
ATOM   1147  NH2 ARG X  78      43.590  55.330  28.570  1.00  0.00            
ATOM   1148 1HH2 ARG X  78      43.010  56.170  28.580  1.00  0.00            
ATOM   1149 2HH2 ARG X  78      43.300  54.530  28.040  1.00  0.00            
ATOM   1150  C   ARG X  78      48.330  59.460  34.400  1.00  0.00            
ATOM   1151  O   ARG X  78      47.680  59.730  35.420  1.00  0.00            
ATOM   1152  N   MET X  79      49.660  59.350  34.450  1.00  0.00            
ATOM   1153  H   MET X  79      50.170  58.950  33.670  1.00  0.00            
ATOM   1154  CA  MET X  79      50.580  59.510  35.560  1.00  0.00            
ATOM   1155  HA  MET X  79      50.180  58.710  36.200  1.00  0.00            
ATOM   1156  CB  MET X  79      52.020  59.240  35.100  1.00  0.00            
ATOM   1157  HB1 MET X  79      52.140  58.570  34.250  1.00  0.00            
ATOM   1158  HB2 MET X  79      52.360  60.220  34.750  1.00  0.00            
ATOM   1159  CG  MET X  79      52.730  58.450  36.200  1.00  0.00            
ATOM   1160  HG1 MET X  79      52.520  58.750  37.230  1.00  0.00            
ATOM   1161  HG2 MET X  79      52.200  57.510  36.210  1.00  0.00            
ATOM   1162  SD  MET X  79      54.440  57.940  35.820  1.00  0.00            
ATOM   1163  CE  MET X  79      54.800  57.080  37.360  1.00  0.00            
ATOM   1164  HE1 MET X  79      54.330  56.120  37.210  1.00  0.00            
ATOM   1165  HE2 MET X  79      55.830  57.060  37.700  1.00  0.00            
ATOM   1166  HE3 MET X  79      54.190  57.660  38.060  1.00  0.00            
ATOM   1167  C   MET X  79      50.510  60.870  36.230  1.00  0.00            
ATOM   1168  O   MET X  79      51.030  61.030  37.330  1.00  0.00            
ATOM   1169  N   ILE X  80      50.100  62.000  35.680  1.00  0.00            
ATOM   1170  H   ILE X  80      49.800  61.850  34.710  1.00  0.00            
ATOM   1171  CA  ILE X  80      49.930  63.300  36.290  1.00  0.00            
ATOM   1172  HA  ILE X  80      50.750  63.500  37.000  1.00  0.00            
ATOM   1173  CB  ILE X  80      50.080  64.380  35.210  1.00  0.00            
ATOM   1174  HB  ILE X  80      49.340  64.270  34.440  1.00  0.00            
ATOM   1175  CG1 ILE X  80      51.360  64.420  34.380  1.00  0.00            
ATOM   1176 1HG1 ILE X  80      52.220  64.600  35.040  1.00  0.00            
ATOM   1177 2HG1 ILE X  80      51.560  63.410  33.960  1.00  0.00            
ATOM   1178  CG2 ILE X  80      49.940  65.770  35.830  1.00  0.00            
ATOM   1179 1HG2 ILE X  80      50.110  66.650  35.220  1.00  0.00            
ATOM   1180 2HG2 ILE X  80      48.890  65.980  36.020  1.00  0.00            
ATOM   1181 3HG2 ILE X  80      50.500  65.920  36.770  1.00  0.00            
ATOM   1182  CD  ILE X  80      51.170  65.290  33.130  1.00  0.00            
ATOM   1183  HD1 ILE X  80      51.930  65.140  32.360  1.00  0.00            
ATOM   1184  HD2 ILE X  80      50.230  65.060  32.680  1.00  0.00            
ATOM   1185  HD3 ILE X  80      51.400  66.330  33.380  1.00  0.00            
ATOM   1186  C   ILE X  80      48.610  63.310  37.040  1.00  0.00            
ATOM   1187  O   ILE X  80      48.430  64.170  37.890  1.00  0.00            
ATOM   1188  N   ALA X  81      47.660  62.420  36.780  1.00  0.00            
ATOM   1189  H   ALA X  81      47.930  61.510  36.450  1.00  0.00            
ATOM   1190  CA  ALA X  81      46.270  62.520  37.170  1.00  0.00            
ATOM   1191  HA  ALA X  81      45.940  63.490  36.790  1.00  0.00            
ATOM   1192  CB  ALA X  81      45.550  61.420  36.350  1.00  0.00            
ATOM   1193  HB1 ALA X  81      44.480  61.400  36.560  1.00  0.00            
ATOM   1194  HB2 ALA X  81      45.760  61.580  35.290  1.00  0.00            
ATOM   1195  HB3 ALA X  81      45.880  60.400  36.580  1.00  0.00            
ATOM   1196  C   ALA X  81      46.110  62.200  38.640  1.00  0.00            
ATOM   1197  O   ALA X  81      45.220  62.690  39.330  1.00  0.00            
ATOM   1198  N   ALA X  82      47.000  61.390  39.210  1.00  0.00            
ATOM   1199  H   ALA X  82      47.780  61.220  38.590  1.00  0.00            
ATOM   1200  CA  ALA X  82      46.990  60.790  40.530  1.00  0.00            
ATOM   1201  HA  ALA X  82      46.070  60.260  40.760  1.00  0.00            
ATOM   1202  CB  ALA X  82      47.960  59.630  40.280  1.00  0.00            
ATOM   1203  HB1 ALA X  82      47.830  59.000  41.150  1.00  0.00            
ATOM   1204  HB2 ALA X  82      47.850  58.990  39.400  1.00  0.00            
ATOM   1205  HB3 ALA X  82      48.980  60.010  40.210  1.00  0.00            
ATOM   1206  C   ALA X  82      47.700  61.680  41.550  1.00  0.00            
ATOM   1207  O   ALA X  82      47.850  61.280  42.700  1.00  0.00            
ATOM   1208  N   VAL X  83      48.260  62.830  41.170  1.00  0.00            
ATOM   1209  H   VAL X  83      47.940  63.160  40.260  1.00  0.00            
ATOM   1210  CA  VAL X  83      48.850  63.830  42.010  1.00  0.00            
ATOM   1211  HA  VAL X  83      48.390  63.730  43.010  1.00  0.00            
ATOM   1212  CB  VAL X  83      50.340  63.650  42.290  1.00  0.00            
ATOM   1213  HB  VAL X  83      50.680  64.630  42.600  1.00  0.00            
ATOM   1214  CG1 VAL X  83      50.780  62.740  43.450  1.00  0.00            
ATOM   1215 1HG1 VAL X  83      50.300  61.770  43.500  1.00  0.00            
ATOM   1216 2HG1 VAL X  83      51.850  62.610  43.360  1.00  0.00            
ATOM   1217 3HG1 VAL X  83      50.610  63.230  44.400  1.00  0.00            
ATOM   1218  CG2 VAL X  83      51.010  63.230  40.980  1.00  0.00            
ATOM   1219 1HG2 VAL X  83      50.780  63.860  40.120  1.00  0.00            
ATOM   1220 2HG2 VAL X  83      52.090  63.310  40.920  1.00  0.00            
ATOM   1221 3HG2 VAL X  83      50.720  62.280  40.510  1.00  0.00            
ATOM   1222  C   VAL X  83      48.460  65.260  41.610  1.00  0.00            
ATOM   1223  O   VAL X  83      48.690  66.110  42.460  1.00  0.00            
ATOM   1224  N   ASP X  84      47.970  65.490  40.400  1.00  0.00            
ATOM   1225  H   ASP X  84      47.690  64.680  39.880  1.00  0.00            
ATOM   1226  CA  ASP X  84      47.600  66.780  39.840  1.00  0.00            
ATOM   1227  HA  ASP X  84      47.150  67.450  40.570  1.00  0.00            
ATOM   1228  CB  ASP X  84      48.790  67.550  39.270  1.00  0.00            
ATOM   1229  HB1 ASP X  84      49.600  67.580  39.980  1.00  0.00            
ATOM   1230  HB2 ASP X  84      49.300  67.020  38.450  1.00  0.00            
ATOM   1231  CG  ASP X  84      48.560  69.010  38.870  1.00  0.00            
ATOM   1232  OD1 ASP X  84      48.680  69.920  39.730  1.00  0.00            
ATOM   1233  OD2 ASP X  84      48.420  69.250  37.650  1.00  0.00            
ATOM   1234  C   ASP X  84      46.620  66.490  38.720  1.00  0.00            
ATOM   1235  O   ASP X  84      45.860  65.530  38.740  1.00  0.00            
ATOM   1236  N   THR X  85      46.500  67.310  37.660  1.00  0.00            
ATOM   1237  H   THR X  85      47.240  68.010  37.700  1.00  0.00            
ATOM   1238  CA  THR X  85      45.720  67.130  36.460  1.00  0.00            
ATOM   1239  HA  THR X  85      45.630  66.040  36.390  1.00  0.00            
ATOM   1240  CB  THR X  85      44.290  67.630  36.590  1.00  0.00            
ATOM   1241  HB  THR X  85      43.670  67.160  37.350  1.00  0.00            
ATOM   1242  OG1 THR X  85      43.530  67.350  35.410  1.00  0.00            
ATOM   1243  HG1 THR X  85      43.350  66.430  35.380  1.00  0.00            
ATOM   1244  CG2 THR X  85      44.310  69.120  36.890  1.00  0.00            
ATOM   1245 1HG2 THR X  85      43.340  69.490  37.180  1.00  0.00            
ATOM   1246 2HG2 THR X  85      44.750  69.470  37.820  1.00  0.00            
ATOM   1247 3HG2 THR X  85      44.620  69.670  36.000  1.00  0.00            
ATOM   1248  C   THR X  85      46.510  67.400  35.190  1.00  0.00            
ATOM   1249  O   THR X  85      46.280  66.750  34.170  1.00  0.00            
ATOM   1250  N   ASP X  86      47.440  68.360  35.290  1.00  0.00            
ATOM   1251  H   ASP X  86      47.760  68.740  36.180  1.00  0.00            
ATOM   1252  CA  ASP X  86      48.100  68.880  34.110  1.00  0.00            
ATOM   1253  HA  ASP X  86      48.110  68.050  33.390  1.00  0.00            
ATOM   1254  CB  ASP X  86      47.220  69.800  33.270  1.00  0.00            
ATOM   1255  HB1 ASP X  86      47.200  69.640  32.190  1.00  0.00            
ATOM   1256  HB2 ASP X  86      46.190  69.680  33.650  1.00  0.00            
ATOM   1257  CG  ASP X  86      47.420  71.290  33.490  1.00  0.00            
ATOM   1258  OD1 ASP X  86      47.360  71.790  34.630  1.00  0.00            
ATOM   1259  OD2 ASP X  86      47.690  72.000  32.490  1.00  0.00            
ATOM   1260  C   ASP X  86      49.510  69.350  34.370  1.00  0.00            
ATOM   1261  O   ASP X  86      50.200  69.340  33.350  1.00  0.00            
ATOM   1262  N   SER X  87      50.000  69.660  35.570  1.00  0.00            
ATOM   1263  H   SER X  87      49.370  69.590  36.360  1.00  0.00            
ATOM   1264  CA  SER X  87      51.370  70.090  35.840  1.00  0.00            
ATOM   1265  HA  SER X  87      51.770  70.530  34.930  1.00  0.00            
ATOM   1266  CB  SER X  87      51.330  71.310  36.770  1.00  0.00            
ATOM   1267  HB1 SER X  87      50.750  72.080  36.290  1.00  0.00            
ATOM   1268  HB2 SER X  87      50.940  71.100  37.750  1.00  0.00            
ATOM   1269  OG  SER X  87      52.600  71.890  36.980  1.00  0.00            
ATOM   1270  HG  SER X  87      52.560  72.750  36.560  1.00  0.00            
ATOM   1271  C   SER X  87      52.180  68.930  36.390  1.00  0.00            
ATOM   1272  O   SER X  87      51.920  68.620  37.550  1.00  0.00            
ATOM   1273  N   PRO X  88      53.150  68.290  35.750  1.00  0.00            
ATOM   1274  CA  PRO X  88      53.890  67.150  36.230  1.00  0.00            
ATOM   1275  HA  PRO X  88      53.130  66.370  36.310  1.00  0.00            
ATOM   1276  CB  PRO X  88      54.840  66.730  35.100  1.00  0.00            
ATOM   1277  HB1 PRO X  88      55.880  66.630  35.370  1.00  0.00            
ATOM   1278  HB2 PRO X  88      54.470  65.730  34.890  1.00  0.00            
ATOM   1279  CG  PRO X  88      54.510  67.520  33.850  1.00  0.00            
ATOM   1280  HG1 PRO X  88      55.340  68.120  33.510  1.00  0.00            
ATOM   1281  HG2 PRO X  88      54.310  66.810  33.030  1.00  0.00            
ATOM   1282  CD  PRO X  88      53.420  68.500  34.340  1.00  0.00            
ATOM   1283  HD1 PRO X  88      53.770  69.530  34.270  1.00  0.00            
ATOM   1284  HD2 PRO X  88      52.530  68.470  33.710  1.00  0.00            
ATOM   1285  C   PRO X  88      54.750  67.330  37.490  1.00  0.00            
ATOM   1286  O   PRO X  88      55.450  66.370  37.790  1.00  0.00            
ATOM   1287  N   ARG X  89      54.630  68.380  38.290  1.00  0.00            
ATOM   1288  H   ARG X  89      53.820  68.990  38.140  1.00  0.00            
ATOM   1289  CA  ARG X  89      55.520  68.690  39.390  1.00  0.00            
ATOM   1290  HA  ARG X  89      56.400  68.680  38.740  1.00  0.00            
ATOM   1291  CB  ARG X  89      55.130  69.980  40.110  1.00  0.00            
ATOM   1292  HB1 ARG X  89      54.210  69.680  40.610  1.00  0.00            
ATOM   1293  HB2 ARG X  89      55.800  70.210  40.940  1.00  0.00            
ATOM   1294  CG  ARG X  89      55.090  71.260  39.280  1.00  0.00            
ATOM   1295  HG1 ARG X  89      56.110  71.650  39.370  1.00  0.00            
ATOM   1296  HG2 ARG X  89      54.810  71.180  38.240  1.00  0.00            
ATOM   1297  CD  ARG X  89      54.200  72.350  39.890  1.00  0.00            
ATOM   1298  HD1 ARG X  89      53.730  72.980  39.130  1.00  0.00            
ATOM   1299  HD2 ARG X  89      53.320  71.850  40.320  1.00  0.00            
ATOM   1300  NE  ARG X  89      54.920  73.200  40.820  1.00  0.00            
ATOM   1301  HE  ARG X  89      55.110  72.740  41.700  1.00  0.00            
ATOM   1302  CZ  ARG X  89      55.460  74.410  40.600  1.00  0.00            
ATOM   1303  NH1 ARG X  89      55.440  75.030  39.410  1.00  0.00            
ATOM   1304 1HH1 ARG X  89      54.990  74.680  38.570  1.00  0.00            
ATOM   1305 2HH1 ARG X  89      55.460  76.030  39.460  1.00  0.00            
ATOM   1306  NH2 ARG X  89      55.980  75.210  41.560  1.00  0.00            
ATOM   1307 1HH2 ARG X  89      55.980  75.010  42.540  1.00  0.00            
ATOM   1308 2HH2 ARG X  89      56.290  76.130  41.310  1.00  0.00            
ATOM   1309  C   ARG X  89      55.720  67.620  40.450  1.00  0.00            
ATOM   1310  O   ARG X  89      56.850  67.360  40.850  1.00  0.00            
ATOM   1311  N   GLU X  90      54.670  66.990  40.990  1.00  0.00            
ATOM   1312  H   GLU X  90      53.830  67.490  40.740  1.00  0.00            
ATOM   1313  CA  GLU X  90      54.710  65.910  41.950  1.00  0.00            
ATOM   1314  HA  GLU X  90      55.430  66.040  42.760  1.00  0.00            
ATOM   1315  CB  GLU X  90      53.350  65.660  42.620  1.00  0.00            
ATOM   1316  HB1 GLU X  90      52.650  65.700  41.780  1.00  0.00            
ATOM   1317  HB2 GLU X  90      53.330  64.600  42.860  1.00  0.00            
ATOM   1318  CG  GLU X  90      53.110  66.600  43.780  1.00  0.00            
ATOM   1319  HG1 GLU X  90      53.500  67.610  43.580  1.00  0.00            
ATOM   1320  HG2 GLU X  90      52.040  66.710  43.860  1.00  0.00            
ATOM   1321  CD  GLU X  90      53.790  66.210  45.090  1.00  0.00            
ATOM   1322  OE1 GLU X  90      54.110  65.010  45.250  1.00  0.00            
ATOM   1323  OE2 GLU X  90      54.020  67.080  45.950  1.00  0.00            
ATOM   1324  C   GLU X  90      55.270  64.650  41.320  1.00  0.00            
ATOM   1325  O   GLU X  90      56.150  64.020  41.890  1.00  0.00            
ATOM   1326  N   VAL X  91      54.850  64.330  40.080  1.00  0.00            
ATOM   1327  H   VAL X  91      54.180  64.930  39.640  1.00  0.00            
ATOM   1328  CA  VAL X  91      55.470  63.190  39.420  1.00  0.00            
ATOM   1329  HA  VAL X  91      55.350  62.340  40.070  1.00  0.00            
ATOM   1330  CB  VAL X  91      54.740  62.960  38.100  1.00  0.00            
ATOM   1331  HB  VAL X  91      54.710  63.950  37.640  1.00  0.00            
ATOM   1332  CG1 VAL X  91      55.510  62.010  37.160  1.00  0.00            
ATOM   1333 1HG1 VAL X  91      56.480  62.320  36.800  1.00  0.00            
ATOM   1334 2HG1 VAL X  91      55.510  61.030  37.660  1.00  0.00            
ATOM   1335 3HG1 VAL X  91      54.900  61.990  36.270  1.00  0.00            
ATOM   1336  CG2 VAL X  91      53.310  62.490  38.350  1.00  0.00            
ATOM   1337 1HG2 VAL X  91      52.890  62.340  37.350  1.00  0.00            
ATOM   1338 2HG2 VAL X  91      53.370  61.590  38.970  1.00  0.00            
ATOM   1339 3HG2 VAL X  91      52.760  63.320  38.820  1.00  0.00            
ATOM   1340  C   VAL X  91      56.970  63.360  39.210  1.00  0.00            
ATOM   1341  O   VAL X  91      57.670  62.450  39.640  1.00  0.00            
ATOM   1342  N   PHE X  92      57.390  64.500  38.650  1.00  0.00            
ATOM   1343  H   PHE X  92      56.580  65.050  38.380  1.00  0.00            
ATOM   1344  CA  PHE X  92      58.720  64.980  38.380  1.00  0.00            
ATOM   1345  HA  PHE X  92      59.140  64.460  37.520  1.00  0.00            
ATOM   1346  CB  PHE X  92      58.630  66.450  37.920  1.00  0.00            
ATOM   1347  HB1 PHE X  92      58.190  66.560  36.920  1.00  0.00            
ATOM   1348  HB2 PHE X  92      57.820  66.780  38.570  1.00  0.00            
ATOM   1349  CG  PHE X  92      59.840  67.350  38.050  1.00  0.00            
ATOM   1350  CD1 PHE X  92      61.040  67.050  37.420  1.00  0.00            
ATOM   1351  HD1 PHE X  92      61.250  66.150  36.870  1.00  0.00            
ATOM   1352  CD2 PHE X  92      59.660  68.610  38.650  1.00  0.00            
ATOM   1353  HD2 PHE X  92      58.750  68.960  39.110  1.00  0.00            
ATOM   1354  CE1 PHE X  92      62.050  68.030  37.430  1.00  0.00            
ATOM   1355  HE1 PHE X  92      63.020  67.810  37.020  1.00  0.00            
ATOM   1356  CE2 PHE X  92      60.630  69.620  38.520  1.00  0.00            
ATOM   1357  HE2 PHE X  92      60.430  70.620  38.860  1.00  0.00            
ATOM   1358  CZ  PHE X  92      61.840  69.350  37.880  1.00  0.00            
ATOM   1359  HZ  PHE X  92      62.680  70.010  37.940  1.00  0.00            
ATOM   1360  C   PHE X  92      59.610  64.880  39.620  1.00  0.00            
ATOM   1361  O   PHE X  92      60.630  64.210  39.580  1.00  0.00            
ATOM   1362  N   PHE X  93      59.320  65.460  40.780  1.00  0.00            
ATOM   1363  H   PHE X  93      58.460  65.970  40.780  1.00  0.00            
ATOM   1364  CA  PHE X  93      59.940  65.350  42.090  1.00  0.00            
ATOM   1365  HA  PHE X  93      60.950  65.770  42.160  1.00  0.00            
ATOM   1366  CB  PHE X  93      59.160  66.150  43.130  1.00  0.00            
ATOM   1367  HB1 PHE X  93      58.880  67.080  42.610  1.00  0.00            
ATOM   1368  HB2 PHE X  93      58.300  65.500  43.350  1.00  0.00            
ATOM   1369  CG  PHE X  93      59.930  66.450  44.380  1.00  0.00            
ATOM   1370  CD1 PHE X  93      60.300  65.420  45.280  1.00  0.00            
ATOM   1371  HD1 PHE X  93      60.290  64.390  45.010  1.00  0.00            
ATOM   1372  CD2 PHE X  93      60.300  67.770  44.680  1.00  0.00            
ATOM   1373  HD2 PHE X  93      60.090  68.520  43.940  1.00  0.00            
ATOM   1374  CE1 PHE X  93      61.030  65.710  46.430  1.00  0.00            
ATOM   1375  HE1 PHE X  93      61.290  64.790  46.960  1.00  0.00            
ATOM   1376  CE2 PHE X  93      61.130  68.060  45.780  1.00  0.00            
ATOM   1377  HE2 PHE X  93      61.360  69.090  45.970  1.00  0.00            
ATOM   1378  CZ  PHE X  93      61.460  67.020  46.640  1.00  0.00            
ATOM   1379  HZ  PHE X  93      62.060  67.150  47.550  1.00  0.00            
ATOM   1380  C   PHE X  93      60.000  63.890  42.520  1.00  0.00            
ATOM   1381  O   PHE X  93      61.100  63.430  42.830  1.00  0.00            
ATOM   1382  N   ARG X  94      58.890  63.190  42.480  1.00  0.00            
ATOM   1383  H   ARG X  94      58.020  63.570  42.130  1.00  0.00            
ATOM   1384  CA  ARG X  94      58.820  61.770  42.770  1.00  0.00            
ATOM   1385  HA  ARG X  94      59.110  61.750  43.800  1.00  0.00            
ATOM   1386  CB  ARG X  94      57.370  61.320  42.730  1.00  0.00            
ATOM   1387  HB1 ARG X  94      56.990  61.470  41.710  1.00  0.00            
ATOM   1388  HB2 ARG X  94      57.310  60.220  42.810  1.00  0.00            
ATOM   1389  CG  ARG X  94      56.480  61.820  43.860  1.00  0.00            
ATOM   1390  HG1 ARG X  94      56.850  61.460  44.790  1.00  0.00            
ATOM   1391  HG2 ARG X  94      56.580  62.890  44.040  1.00  0.00            
ATOM   1392  CD  ARG X  94      54.980  61.460  43.720  1.00  0.00            
ATOM   1393  HD1 ARG X  94      54.720  61.750  42.710  1.00  0.00            
ATOM   1394  HD2 ARG X  94      54.820  60.430  44.000  1.00  0.00            
ATOM   1395  NE  ARG X  94      54.170  62.330  44.580  1.00  0.00            
ATOM   1396  HE  ARG X  94      54.490  63.290  44.550  1.00  0.00            
ATOM   1397  CZ  ARG X  94      53.210  62.030  45.450  1.00  0.00            
ATOM   1398  NH1 ARG X  94      52.610  60.840  45.270  1.00  0.00            
ATOM   1399 1HH1 ARG X  94      52.960  60.020  44.800  1.00  0.00            
ATOM   1400 2HH1 ARG X  94      51.750  60.560  45.720  1.00  0.00            
ATOM   1401  NH2 ARG X  94      52.840  62.910  46.390  1.00  0.00            
ATOM   1402 1HH2 ARG X  94      52.940  63.890  46.150  1.00  0.00            
ATOM   1403 2HH2 ARG X  94      52.280  62.650  47.180  1.00  0.00            
ATOM   1404  C   ARG X  94      59.820  60.860  42.030  1.00  0.00            
ATOM   1405  O   ARG X  94      60.350  59.920  42.580  1.00  0.00            
ATOM   1406  N   VAL X  95      60.010  61.130  40.740  1.00  0.00            
ATOM   1407  H   VAL X  95      59.510  61.920  40.340  1.00  0.00            
ATOM   1408  CA  VAL X  95      60.950  60.470  39.870  1.00  0.00            
ATOM   1409  HA  VAL X  95      60.880  59.380  39.870  1.00  0.00            
ATOM   1410  CB  VAL X  95      60.590  60.840  38.420  1.00  0.00            
ATOM   1411  HB  VAL X  95      60.320  61.890  38.340  1.00  0.00            
ATOM   1412  CG1 VAL X  95      61.670  60.550  37.380  1.00  0.00            
ATOM   1413 1HG1 VAL X  95      62.700  60.760  37.650  1.00  0.00            
ATOM   1414 2HG1 VAL X  95      61.750  59.460  37.280  1.00  0.00            
ATOM   1415 3HG1 VAL X  95      61.470  61.010  36.410  1.00  0.00            
ATOM   1416  CG2 VAL X  95      59.350  60.090  37.970  1.00  0.00            
ATOM   1417 1HG2 VAL X  95      59.480  59.060  37.660  1.00  0.00            
ATOM   1418 2HG2 VAL X  95      58.450  60.260  38.570  1.00  0.00            
ATOM   1419 3HG2 VAL X  95      59.140  60.540  36.990  1.00  0.00            
ATOM   1420  C   VAL X  95      62.400  60.790  40.220  1.00  0.00            
ATOM   1421  O   VAL X  95      63.250  59.900  40.170  1.00  0.00            
ATOM   1422  N   ALA X  96      62.710  62.040  40.580  1.00  0.00            
ATOM   1423  H   ALA X  96      61.850  62.560  40.660  1.00  0.00            
ATOM   1424  CA  ALA X  96      63.950  62.610  41.060  1.00  0.00            
ATOM   1425  HA  ALA X  96      64.780  62.600  40.320  1.00  0.00            
ATOM   1426  CB  ALA X  96      63.840  64.110  41.300  1.00  0.00            
ATOM   1427  HB1 ALA X  96      63.220  64.240  42.190  1.00  0.00            
ATOM   1428  HB2 ALA X  96      64.850  64.430  41.570  1.00  0.00            
ATOM   1429  HB3 ALA X  96      63.370  64.730  40.530  1.00  0.00            
ATOM   1430  C   ALA X  96      64.400  62.040  42.400  1.00  0.00            
ATOM   1431  O   ALA X  96      65.550  61.660  42.520  1.00  0.00            
ATOM   1432  N   ALA X  97      63.420  61.900  43.300  1.00  0.00            
ATOM   1433  H   ALA X  97      62.540  62.350  43.060  1.00  0.00            
ATOM   1434  CA  ALA X  97      63.570  61.470  44.660  1.00  0.00            
ATOM   1435  HA  ALA X  97      64.070  62.210  45.320  1.00  0.00            
ATOM   1436  CB  ALA X  97      62.170  61.400  45.240  1.00  0.00            
ATOM   1437  HB1 ALA X  97      61.690  62.360  45.340  1.00  0.00            
ATOM   1438  HB2 ALA X  97      61.500  60.790  44.630  1.00  0.00            
ATOM   1439  HB3 ALA X  97      62.200  60.930  46.240  1.00  0.00            
ATOM   1440  C   ALA X  97      64.180  60.090  44.800  1.00  0.00            
ATOM   1441  O   ALA X  97      64.920  59.810  45.740  1.00  0.00            
ATOM   1442  N   ASP X  98      63.950  59.190  43.850  1.00  0.00            
ATOM   1443  H   ASP X  98      63.430  59.460  43.010  1.00  0.00            
ATOM   1444  CA  ASP X  98      64.580  57.880  43.680  1.00  0.00            
ATOM   1445  HA  ASP X  98      64.270  57.430  44.620  1.00  0.00            
ATOM   1446  CB  ASP X  98      63.920  57.020  42.620  1.00  0.00            
ATOM   1447  HB1 ASP X  98      62.840  56.880  42.770  1.00  0.00            
ATOM   1448  HB2 ASP X  98      64.060  57.350  41.600  1.00  0.00            
ATOM   1449  CG  ASP X  98      64.490  55.610  42.540  1.00  0.00            
ATOM   1450  OD1 ASP X  98      65.460  55.420  41.770  1.00  0.00            
ATOM   1451  OD2 ASP X  98      64.010  54.710  43.260  1.00  0.00            
ATOM   1452  C   ASP X  98      66.100  57.990  43.470  1.00  0.00            
ATOM   1453  O   ASP X  98      66.840  57.180  43.990  1.00  0.00            
ATOM   1454  N   MET X  99      66.500  59.050  42.790  1.00  0.00            
ATOM   1455  H   MET X  99      65.810  59.630  42.320  1.00  0.00            
ATOM   1456  CA  MET X  99      67.880  59.370  42.470  1.00  0.00            
ATOM   1457  HA  MET X  99      68.350  58.410  42.280  1.00  0.00            
ATOM   1458  CB  MET X  99      67.920  60.180  41.180  1.00  0.00            
ATOM   1459  HB1 MET X  99      67.230  59.680  40.500  1.00  0.00            
ATOM   1460  HB2 MET X  99      67.600  61.230  41.300  1.00  0.00            
ATOM   1461  CG  MET X  99      69.340  60.240  40.610  1.00  0.00            
ATOM   1462  HG1 MET X  99      69.920  60.950  41.210  1.00  0.00            
ATOM   1463  HG2 MET X  99      69.850  59.270  40.700  1.00  0.00            
ATOM   1464  SD  MET X  99      69.350  60.720  38.880  1.00  0.00            
ATOM   1465  CE  MET X  99      71.100  60.760  38.390  1.00  0.00            
ATOM   1466  HE1 MET X  99      71.560  61.680  38.760  1.00  0.00            
ATOM   1467  HE2 MET X  99      71.460  59.850  38.850  1.00  0.00            
ATOM   1468  HE3 MET X  99      71.210  60.510  37.330  1.00  0.00            
ATOM   1469  C   MET X  99      68.530  60.100  43.650  1.00  0.00            
ATOM   1470  O   MET X  99      69.730  59.960  43.920  1.00  0.00            
ATOM   1471  N   PHE X 100      67.790  61.050  44.200  1.00  0.00            
ATOM   1472  H   PHE X 100      66.860  61.180  43.830  1.00  0.00            
ATOM   1473  CA  PHE X 100      68.360  61.980  45.160  1.00  0.00            
ATOM   1474  HA  PHE X 100      69.260  62.560  44.940  1.00  0.00            
ATOM   1475  CB  PHE X 100      67.380  63.130  45.370  1.00  0.00            
ATOM   1476  HB1 PHE X 100      66.380  62.730  45.540  1.00  0.00            
ATOM   1477  HB2 PHE X 100      67.680  63.670  46.260  1.00  0.00            
ATOM   1478  CG  PHE X 100      67.300  64.180  44.290  1.00  0.00            
ATOM   1479  CD1 PHE X 100      68.080  63.960  43.140  1.00  0.00            
ATOM   1480  HD1 PHE X 100      68.460  62.980  42.950  1.00  0.00            
ATOM   1481  CD2 PHE X 100      66.610  65.370  44.520  1.00  0.00            
ATOM   1482  HD2 PHE X 100      66.030  65.660  45.390  1.00  0.00            
ATOM   1483  CE1 PHE X 100      68.170  64.990  42.210  1.00  0.00            
ATOM   1484  HE1 PHE X 100      68.820  64.830  41.370  1.00  0.00            
ATOM   1485  CE2 PHE X 100      66.740  66.400  43.570  1.00  0.00            
ATOM   1486  HE2 PHE X 100      66.240  67.350  43.730  1.00  0.00            
ATOM   1487  CZ  PHE X 100      67.520  66.230  42.420  1.00  0.00            
ATOM   1488  HZ  PHE X 100      67.710  66.960  41.660  1.00  0.00            
ATOM   1489  C   PHE X 100      68.530  61.280  46.510  1.00  0.00            
ATOM   1490  O   PHE X 100      68.970  61.930  47.460  1.00  0.00            
ATOM   1491  N   SER X 101      68.190  60.030  46.760  1.00  0.00            
ATOM   1492  H   SER X 101      67.690  59.520  46.060  1.00  0.00            
ATOM   1493  CA  SER X 101      68.360  59.300  48.010  1.00  0.00            
ATOM   1494  HA  SER X 101      69.050  59.870  48.640  1.00  0.00            
ATOM   1495  CB  SER X 101      67.110  59.210  48.890  1.00  0.00            
ATOM   1496  HB1 SER X 101      67.480  58.620  49.740  1.00  0.00            
ATOM   1497  HB2 SER X 101      66.730  60.170  49.240  1.00  0.00            
ATOM   1498  OG  SER X 101      66.040  58.500  48.330  1.00  0.00            
ATOM   1499  HG  SER X 101      65.720  59.050  47.640  1.00  0.00            
ATOM   1500  C   SER X 101      69.190  58.030  47.930  1.00  0.00            
ATOM   1501  O   SER X 101      69.210  57.230  48.860  1.00  0.00            
ATOM   1502  N   ASP X 102      70.030  57.880  46.910  1.00  0.00            
ATOM   1503  H   ASP X 102      70.140  58.620  46.250  1.00  0.00            
ATOM   1504  CA  ASP X 102      71.050  56.820  46.820  1.00  0.00            
ATOM   1505  HA  ASP X 102      71.500  56.610  47.780  1.00  0.00            
ATOM   1506  CB  ASP X 102      70.380  55.530  46.390  1.00  0.00            
ATOM   1507  HB1 ASP X 102      69.430  55.350  46.840  1.00  0.00            
ATOM   1508  HB2 ASP X 102      70.080  55.670  45.360  1.00  0.00            
ATOM   1509  CG  ASP X 102      71.260  54.280  46.440  1.00  0.00            
ATOM   1510  OD1 ASP X 102      71.090  53.420  47.330  1.00  0.00            
ATOM   1511  OD2 ASP X 102      72.230  54.110  45.660  1.00  0.00            
ATOM   1512  C   ASP X 102      72.100  57.380  45.860  1.00  0.00            
ATOM   1513  O   ASP X 102      71.910  58.480  45.340  1.00  0.00            
ATOM   1514  N   GLY X 103      73.170  56.660  45.510  1.00  0.00            
ATOM   1515  H   GLY X 103      73.050  55.680  45.730  1.00  0.00            
ATOM   1516  CA  GLY X 103      74.220  57.020  44.570  1.00  0.00            
ATOM   1517  HA1 GLY X 103      73.950  58.020  44.240  1.00  0.00            
ATOM   1518  HA2 GLY X 103      75.170  57.160  45.070  1.00  0.00            
ATOM   1519  C   GLY X 103      74.400  56.090  43.380  1.00  0.00            
ATOM   1520  O   GLY X 103      75.450  56.150  42.750  1.00  0.00            
ATOM   1521  N   ASN X 104      73.480  55.170  43.100  1.00  0.00            
ATOM   1522  H   ASN X 104      72.730  55.010  43.750  1.00  0.00            
ATOM   1523  CA  ASN X 104      73.650  54.160  42.060  1.00  0.00            
ATOM   1524  HA  ASN X 104      74.640  53.760  42.270  1.00  0.00            
ATOM   1525  CB  ASN X 104      72.610  53.050  42.270  1.00  0.00            
ATOM   1526  HB1 ASN X 104      72.870  52.330  41.490  1.00  0.00            
ATOM   1527  HB2 ASN X 104      72.720  52.600  43.260  1.00  0.00            
ATOM   1528  CG  ASN X 104      71.150  53.450  42.190  1.00  0.00            
ATOM   1529  OD1 ASN X 104      70.470  53.670  41.190  1.00  0.00            
ATOM   1530  ND2 ASN X 104      70.490  53.480  43.340  1.00  0.00            
ATOM   1531 1HD2 ASN X 104      71.040  53.520  44.190  1.00  0.00            
ATOM   1532 2HD2 ASN X 104      69.540  53.790  43.560  1.00  0.00            
ATOM   1533  C   ASN X 104      73.540  54.710  40.640  1.00  0.00            
ATOM   1534  O   ASN X 104      72.810  55.680  40.400  1.00  0.00            
ATOM   1535  N   PHE X 105      74.140  54.020  39.670  1.00  0.00            
ATOM   1536  H   PHE X 105      74.640  53.200  39.990  1.00  0.00            
ATOM   1537  CA  PHE X 105      74.110  54.320  38.250  1.00  0.00            
ATOM   1538  HA  PHE X 105      74.060  55.410  38.240  1.00  0.00            
ATOM   1539  CB  PHE X 105      75.430  53.840  37.660  1.00  0.00            
ATOM   1540  HB1 PHE X 105      76.090  54.640  37.990  1.00  0.00            
ATOM   1541  HB2 PHE X 105      75.780  52.840  37.960  1.00  0.00            
ATOM   1542  CG  PHE X 105      75.580  54.050  36.180  1.00  0.00            
ATOM   1543  CD1 PHE X 105      75.360  55.290  35.570  1.00  0.00            
ATOM   1544  HD1 PHE X 105      75.300  56.220  36.100  1.00  0.00            
ATOM   1545  CD2 PHE X 105      75.810  52.920  35.380  1.00  0.00            
ATOM   1546  HD2 PHE X 105      75.910  51.940  35.830  1.00  0.00            
ATOM   1547  CE1 PHE X 105      75.090  55.320  34.190  1.00  0.00            
ATOM   1548  HE1 PHE X 105      74.900  56.310  33.800  1.00  0.00            
ATOM   1549  CE2 PHE X 105      75.530  52.950  34.020  1.00  0.00            
ATOM   1550  HE2 PHE X 105      75.640  52.070  33.400  1.00  0.00            
ATOM   1551  CZ  PHE X 105      75.150  54.160  33.420  1.00  0.00            
ATOM   1552  HZ  PHE X 105      74.890  54.070  32.380  1.00  0.00            
ATOM   1553  C   PHE X 105      72.930  53.600  37.600  1.00  0.00            
ATOM   1554  O   PHE X 105      72.830  52.390  37.780  1.00  0.00            
ATOM   1555  N   ASN X 106      72.210  54.310  36.730  1.00  0.00            
ATOM   1556  H   ASN X 106      72.460  55.270  36.540  1.00  0.00            
ATOM   1557  CA  ASN X 106      70.940  53.960  36.130  1.00  0.00            
ATOM   1558  HA  ASN X 106      70.950  52.950  35.700  1.00  0.00            
ATOM   1559  CB  ASN X 106      69.780  54.010  37.140  1.00  0.00            
ATOM   1560  HB1 ASN X 106      69.990  53.250  37.890  1.00  0.00            
ATOM   1561  HB2 ASN X 106      69.780  54.860  37.830  1.00  0.00            
ATOM   1562  CG  ASN X 106      68.390  53.740  36.590  1.00  0.00            
ATOM   1563  OD1 ASN X 106      67.880  54.610  35.900  1.00  0.00            
ATOM   1564  ND2 ASN X 106      67.890  52.540  36.900  1.00  0.00            
ATOM   1565 1HD2 ASN X 106      68.380  51.960  37.530  1.00  0.00            
ATOM   1566 2HD2 ASN X 106      66.960  52.260  36.580  1.00  0.00            
ATOM   1567  C   ASN X 106      70.780  54.910  34.960  1.00  0.00            
ATOM   1568  O   ASN X 106      71.390  55.980  34.960  1.00  0.00            
ATOM   1569  N   TRP X 107      69.990  54.580  33.950  1.00  0.00            
ATOM   1570  H   TRP X 107      69.430  53.760  34.190  1.00  0.00            
ATOM   1571  CA  TRP X 107      69.880  55.290  32.700  1.00  0.00            
ATOM   1572  HA  TRP X 107      69.960  56.370  32.910  1.00  0.00            
ATOM   1573  CB  TRP X 107      71.020  54.920  31.740  1.00  0.00            
ATOM   1574  HB1 TRP X 107      70.730  55.400  30.810  1.00  0.00            
ATOM   1575  HB2 TRP X 107      71.870  55.410  32.220  1.00  0.00            
ATOM   1576  CG  TRP X 107      71.280  53.450  31.640  1.00  0.00            
ATOM   1577  CD1 TRP X 107      72.020  52.730  32.520  1.00  0.00            
ATOM   1578  HD1 TRP X 107      72.570  53.210  33.300  1.00  0.00            
ATOM   1579  CD2 TRP X 107      70.900  52.510  30.590  1.00  0.00            
ATOM   1580  NE1 TRP X 107      72.190  51.430  32.090  1.00  0.00            
ATOM   1581  HE1 TRP X 107      72.890  50.840  32.540  1.00  0.00            
ATOM   1582  CE2 TRP X 107      71.450  51.260  30.930  1.00  0.00            
ATOM   1583  CE3 TRP X 107      70.240  52.570  29.350  1.00  0.00            
ATOM   1584  HE3 TRP X 107      69.700  53.460  29.000  1.00  0.00            
ATOM   1585  CZ2 TRP X 107      71.200  50.060  30.250  1.00  0.00            
ATOM   1586  HZ2 TRP X 107      71.540  49.120  30.660  1.00  0.00            
ATOM   1587  CZ3 TRP X 107      70.020  51.410  28.620  1.00  0.00            
ATOM   1588  HZ3 TRP X 107      69.380  51.490  27.750  1.00  0.00            
ATOM   1589  CH2 TRP X 107      70.410  50.150  29.090  1.00  0.00            
ATOM   1590  HH2 TRP X 107      70.100  49.200  28.690  1.00  0.00            
ATOM   1591  C   TRP X 107      68.480  55.230  32.110  1.00  0.00            
ATOM   1592  O   TRP X 107      68.280  55.420  30.900  1.00  0.00            
ATOM   1593  N   GLY X 108      67.480  55.070  32.970  1.00  0.00            
ATOM   1594  H   GLY X 108      67.770  54.640  33.850  1.00  0.00            
ATOM   1595  CA  GLY X 108      66.060  55.230  32.740  1.00  0.00            
ATOM   1596  HA1 GLY X 108      65.940  55.380  31.680  1.00  0.00            
ATOM   1597  HA2 GLY X 108      65.580  54.310  33.070  1.00  0.00            
ATOM   1598  C   GLY X 108      65.400  56.310  33.600  1.00  0.00            
ATOM   1599  O   GLY X 108      64.580  57.030  33.040  1.00  0.00            
ATOM   1600  N   ARG X 109      65.880  56.400  34.850  1.00  0.00            
ATOM   1601  H   ARG X 109      66.420  55.630  35.230  1.00  0.00            
ATOM   1602  CA  ARG X 109      65.520  57.390  35.840  1.00  0.00            
ATOM   1603  HA  ARG X 109      64.450  57.390  35.970  1.00  0.00            
ATOM   1604  CB  ARG X 109      66.210  57.000  37.140  1.00  0.00            
ATOM   1605  HB1 ARG X 109      66.210  55.960  37.460  1.00  0.00            
ATOM   1606  HB2 ARG X 109      67.260  57.220  37.010  1.00  0.00            
ATOM   1607  CG  ARG X 109      65.810  57.760  38.410  1.00  0.00            
ATOM   1608  HG1 ARG X 109      66.270  58.740  38.360  1.00  0.00            
ATOM   1609  HG2 ARG X 109      64.720  57.880  38.410  1.00  0.00            
ATOM   1610  CD  ARG X 109      66.500  57.210  39.640  1.00  0.00            
ATOM   1611  HD1 ARG X 109      66.280  57.700  40.600  1.00  0.00            
ATOM   1612  HD2 ARG X 109      66.010  56.230  39.670  1.00  0.00            
ATOM   1613  NE  ARG X 109      67.960  57.000  39.620  1.00  0.00            
ATOM   1614  HE  ARG X 109      68.510  57.710  39.150  1.00  0.00            
ATOM   1615  CZ  ARG X 109      68.650  56.150  40.420  1.00  0.00            
ATOM   1616  NH1 ARG X 109      68.010  55.470  41.370  1.00  0.00            
ATOM   1617 1HH1 ARG X 109      67.060  55.680  41.640  1.00  0.00            
ATOM   1618 2HH1 ARG X 109      68.320  54.830  42.090  1.00  0.00            
ATOM   1619  NH2 ARG X 109      69.980  56.120  40.280  1.00  0.00            
ATOM   1620 1HH2 ARG X 109      70.650  56.640  39.760  1.00  0.00            
ATOM   1621 2HH2 ARG X 109      70.400  55.420  40.870  1.00  0.00            
ATOM   1622  C   ARG X 109      65.730  58.830  35.350  1.00  0.00            
ATOM   1623  O   ARG X 109      64.930  59.720  35.610  1.00  0.00            
ATOM   1624  N   VAL X 110      66.810  58.970  34.590  1.00  0.00            
ATOM   1625  H   VAL X 110      67.480  58.220  34.440  1.00  0.00            
ATOM   1626  CA  VAL X 110      67.040  60.160  33.800  1.00  0.00            
ATOM   1627  HA  VAL X 110      66.920  61.010  34.460  1.00  0.00            
ATOM   1628  CB  VAL X 110      68.480  60.000  33.300  1.00  0.00            
ATOM   1629  HB  VAL X 110      68.670  60.970  32.870  1.00  0.00            
ATOM   1630  CG1 VAL X 110      69.550  59.800  34.370  1.00  0.00            
ATOM   1631 1HG1 VAL X 110      69.510  58.770  34.740  1.00  0.00            
ATOM   1632 2HG1 VAL X 110      70.540  60.000  33.960  1.00  0.00            
ATOM   1633 3HG1 VAL X 110      69.400  60.420  35.270  1.00  0.00            
ATOM   1634  CG2 VAL X 110      68.660  58.860  32.300  1.00  0.00            
ATOM   1635 1HG2 VAL X 110      69.640  58.620  31.870  1.00  0.00            
ATOM   1636 2HG2 VAL X 110      68.300  57.870  32.610  1.00  0.00            
ATOM   1637 3HG2 VAL X 110      68.240  59.050  31.310  1.00  0.00            
ATOM   1638  C   VAL X 110      66.070  60.460  32.660  1.00  0.00            
ATOM   1639  O   VAL X 110      65.640  61.630  32.630  1.00  0.00            
ATOM   1640  N   VAL X 111      65.550  59.510  31.900  1.00  0.00            
ATOM   1641  H   VAL X 111      65.830  58.570  32.140  1.00  0.00            
ATOM   1642  CA  VAL X 111      64.690  59.750  30.760  1.00  0.00            
ATOM   1643  HA  VAL X 111      65.190  60.540  30.170  1.00  0.00            
ATOM   1644  CB  VAL X 111      64.620  58.470  29.940  1.00  0.00            
ATOM   1645  HB  VAL X 111      63.990  57.760  30.470  1.00  0.00            
ATOM   1646  CG1 VAL X 111      63.730  58.620  28.710  1.00  0.00            
ATOM   1647 1HG1 VAL X 111      62.690  58.750  29.040  1.00  0.00            
ATOM   1648 2HG1 VAL X 111      64.190  59.220  27.930  1.00  0.00            
ATOM   1649 3HG1 VAL X 111      63.610  57.670  28.180  1.00  0.00            
ATOM   1650  CG2 VAL X 111      65.960  57.970  29.430  1.00  0.00            
ATOM   1651 1HG2 VAL X 111      66.640  58.700  28.990  1.00  0.00            
ATOM   1652 2HG2 VAL X 111      66.530  57.470  30.240  1.00  0.00            
ATOM   1653 3HG2 VAL X 111      65.820  57.230  28.620  1.00  0.00            
ATOM   1654  C   VAL X 111      63.360  60.270  31.290  1.00  0.00            
ATOM   1655  O   VAL X 111      62.850  61.310  30.890  1.00  0.00            
ATOM   1656  N   ALA X 112      62.840  59.560  32.310  1.00  0.00            
ATOM   1657  H   ALA X 112      63.330  58.780  32.710  1.00  0.00            
ATOM   1658  CA  ALA X 112      61.780  60.010  33.180  1.00  0.00            
ATOM   1659  HA  ALA X 112      60.800  59.960  32.730  1.00  0.00            
ATOM   1660  CB  ALA X 112      61.690  59.000  34.310  1.00  0.00            
ATOM   1661  HB1 ALA X 112      60.660  58.890  34.660  1.00  0.00            
ATOM   1662  HB2 ALA X 112      61.900  58.000  33.940  1.00  0.00            
ATOM   1663  HB3 ALA X 112      62.370  59.230  35.150  1.00  0.00            
ATOM   1664  C   ALA X 112      61.930  61.440  33.710  1.00  0.00            
ATOM   1665  O   ALA X 112      61.050  62.270  33.530  1.00  0.00            
ATOM   1666  N   LEU X 113      63.120  61.730  34.270  1.00  0.00            
ATOM   1667  H   LEU X 113      63.690  60.890  34.250  1.00  0.00            
ATOM   1668  CA  LEU X 113      63.470  62.950  34.960  1.00  0.00            
ATOM   1669  HA  LEU X 113      62.600  63.010  35.620  1.00  0.00            
ATOM   1670  CB  LEU X 113      64.750  62.930  35.800  1.00  0.00            
ATOM   1671  HB1 LEU X 113      64.650  62.150  36.560  1.00  0.00            
ATOM   1672  HB2 LEU X 113      65.590  62.670  35.160  1.00  0.00            
ATOM   1673  CG  LEU X 113      65.240  64.170  36.520  1.00  0.00            
ATOM   1674  HG  LEU X 113      65.740  64.880  35.860  1.00  0.00            
ATOM   1675  CD1 LEU X 113      64.050  64.690  37.330  1.00  0.00            
ATOM   1676 1HD1 LEU X 113      63.130  64.920  36.810  1.00  0.00            
ATOM   1677 2HD1 LEU X 113      63.620  63.880  37.900  1.00  0.00            
ATOM   1678 3HD1 LEU X 113      64.290  65.510  38.010  1.00  0.00            
ATOM   1679  CD2 LEU X 113      66.460  63.900  37.410  1.00  0.00            
ATOM   1680 1HD2 LEU X 113      66.780  64.850  37.840  1.00  0.00            
ATOM   1681 2HD2 LEU X 113      66.120  63.130  38.100  1.00  0.00            
ATOM   1682 3HD2 LEU X 113      67.330  63.490  36.880  1.00  0.00            
ATOM   1683  C   LEU X 113      63.450  64.090  33.940  1.00  0.00            
ATOM   1684  O   LEU X 113      62.850  65.110  34.230  1.00  0.00            
ATOM   1685  N   PHE X 114      63.980  63.960  32.710  1.00  0.00            
ATOM   1686  H   PHE X 114      64.480  63.090  32.610  1.00  0.00            
ATOM   1687  CA  PHE X 114      64.090  64.960  31.680  1.00  0.00            
ATOM   1688  HA  PHE X 114      64.310  65.910  32.180  1.00  0.00            
ATOM   1689  CB  PHE X 114      65.060  64.580  30.580  1.00  0.00            
ATOM   1690  HB1 PHE X 114      64.730  63.780  29.930  1.00  0.00            
ATOM   1691  HB2 PHE X 114      65.160  65.300  29.740  1.00  0.00            
ATOM   1692  CG  PHE X 114      66.490  64.510  31.040  1.00  0.00            
ATOM   1693  CD1 PHE X 114      67.280  63.390  30.850  1.00  0.00            
ATOM   1694  HD1 PHE X 114      66.820  62.550  30.360  1.00  0.00            
ATOM   1695  CD2 PHE X 114      67.080  65.600  31.700  1.00  0.00            
ATOM   1696  HD2 PHE X 114      66.560  66.510  31.970  1.00  0.00            
ATOM   1697  CE1 PHE X 114      68.610  63.370  31.290  1.00  0.00            
ATOM   1698  HE1 PHE X 114      69.290  62.540  31.340  1.00  0.00            
ATOM   1699  CE2 PHE X 114      68.430  65.650  32.080  1.00  0.00            
ATOM   1700  HE2 PHE X 114      68.840  66.440  32.700  1.00  0.00            
ATOM   1701  CZ  PHE X 114      69.180  64.490  31.920  1.00  0.00            
ATOM   1702  HZ  PHE X 114      70.160  64.440  32.390  1.00  0.00            
ATOM   1703  C   PHE X 114      62.750  65.150  30.990  1.00  0.00            
ATOM   1704  O   PHE X 114      62.520  66.290  30.610  1.00  0.00            
ATOM   1705  N   TYR X 115      61.900  64.120  30.800  1.00  0.00            
ATOM   1706  H   TYR X 115      62.130  63.280  31.290  1.00  0.00            
ATOM   1707  CA  TYR X 115      60.590  64.140  30.180  1.00  0.00            
ATOM   1708  HA  TYR X 115      60.570  64.410  29.130  1.00  0.00            
ATOM   1709  CB  TYR X 115      60.200  62.660  30.130  1.00  0.00            
ATOM   1710  HB1 TYR X 115      60.770  62.020  29.460  1.00  0.00            
ATOM   1711  HB2 TYR X 115      60.350  62.280  31.130  1.00  0.00            
ATOM   1712  CG  TYR X 115      58.860  62.140  29.650  1.00  0.00            
ATOM   1713  CD1 TYR X 115      58.540  62.070  28.290  1.00  0.00            
ATOM   1714  HD1 TYR X 115      59.210  62.540  27.580  1.00  0.00            
ATOM   1715  CD2 TYR X 115      57.880  61.810  30.580  1.00  0.00            
ATOM   1716  HD2 TYR X 115      58.190  61.800  31.630  1.00  0.00            
ATOM   1717  CE1 TYR X 115      57.250  61.700  27.930  1.00  0.00            
ATOM   1718  HE1 TYR X 115      56.970  61.690  26.870  1.00  0.00            
ATOM   1719  CE2 TYR X 115      56.600  61.350  30.230  1.00  0.00            
ATOM   1720  HE2 TYR X 115      55.970  61.210  31.090  1.00  0.00            
ATOM   1721  CZ  TYR X 115      56.320  61.240  28.860  1.00  0.00            
ATOM   1722  OH  TYR X 115      55.070  61.020  28.400  1.00  0.00            
ATOM   1723  HH  TYR X 115      54.890  60.880  27.480  1.00  0.00            
ATOM   1724  C   TYR X 115      59.610  65.030  30.950  1.00  0.00            
ATOM   1725  O   TYR X 115      59.040  65.970  30.410  1.00  0.00            
ATOM   1726  N   PHE X 116      59.430  64.660  32.220  1.00  0.00            
ATOM   1727  H   PHE X 116      59.980  63.910  32.600  1.00  0.00            
ATOM   1728  CA  PHE X 116      58.570  65.360  33.150  1.00  0.00            
ATOM   1729  HA  PHE X 116      57.640  65.520  32.580  1.00  0.00            
ATOM   1730  CB  PHE X 116      58.330  64.480  34.390  1.00  0.00            
ATOM   1731  HB1 PHE X 116      59.220  64.140  34.890  1.00  0.00            
ATOM   1732  HB2 PHE X 116      57.900  65.080  35.200  1.00  0.00            
ATOM   1733  CG  PHE X 116      57.450  63.300  34.050  1.00  0.00            
ATOM   1734  CD1 PHE X 116      57.850  61.980  34.250  1.00  0.00            
ATOM   1735  HD1 PHE X 116      58.840  61.680  34.510  1.00  0.00            
ATOM   1736  CD2 PHE X 116      56.100  63.560  33.750  1.00  0.00            
ATOM   1737  HD2 PHE X 116      55.780  64.570  33.560  1.00  0.00            
ATOM   1738  CE1 PHE X 116      56.970  60.920  33.920  1.00  0.00            
ATOM   1739  HE1 PHE X 116      57.220  59.890  34.140  1.00  0.00            
ATOM   1740  CE2 PHE X 116      55.140  62.550  33.560  1.00  0.00            
ATOM   1741  HE2 PHE X 116      54.170  62.920  33.320  1.00  0.00            
ATOM   1742  CZ  PHE X 116      55.660  61.240  33.570  1.00  0.00            
ATOM   1743  HZ  PHE X 116      55.010  60.390  33.420  1.00  0.00            
ATOM   1744  C   PHE X 116      59.010  66.780  33.480  1.00  0.00            
ATOM   1745  O   PHE X 116      58.250  67.600  33.970  1.00  0.00            
ATOM   1746  N   ALA X 117      60.320  67.060  33.360  1.00  0.00            
ATOM   1747  H   ALA X 117      61.010  66.350  33.130  1.00  0.00            
ATOM   1748  CA  ALA X 117      60.870  68.380  33.510  1.00  0.00            
ATOM   1749  HA  ALA X 117      60.380  68.860  34.350  1.00  0.00            
ATOM   1750  CB  ALA X 117      62.360  68.350  33.870  1.00  0.00            
ATOM   1751  HB1 ALA X 117      62.960  68.160  32.980  1.00  0.00            
ATOM   1752  HB2 ALA X 117      62.670  69.320  34.280  1.00  0.00            
ATOM   1753  HB3 ALA X 117      62.460  67.500  34.530  1.00  0.00            
ATOM   1754  C   ALA X 117      60.740  69.280  32.280  1.00  0.00            
ATOM   1755  O   ALA X 117      60.370  70.440  32.480  1.00  0.00            
ATOM   1756  N   SER X 118      60.980  68.780  31.070  1.00  0.00            
ATOM   1757  H   SER X 118      61.130  67.820  30.830  1.00  0.00            
ATOM   1758  CA  SER X 118      60.640  69.550  29.880  1.00  0.00            
ATOM   1759  HA  SER X 118      61.240  70.450  29.720  1.00  0.00            
ATOM   1760  CB  SER X 118      60.930  68.690  28.670  1.00  0.00            
ATOM   1761  HB1 SER X 118      60.530  67.700  28.900  1.00  0.00            
ATOM   1762  HB2 SER X 118      60.510  68.980  27.710  1.00  0.00            
ATOM   1763  OG  SER X 118      62.330  68.420  28.590  1.00  0.00            
ATOM   1764  HG  SER X 118      62.440  67.740  29.250  1.00  0.00            
ATOM   1765  C   SER X 118      59.180  69.900  29.700  1.00  0.00            
ATOM   1766  O   SER X 118      58.850  70.940  29.140  1.00  0.00            
ATOM   1767  N   LYS X 119      58.250  68.990  30.020  1.00  0.00            
ATOM   1768  H   LYS X 119      58.500  68.120  30.470  1.00  0.00            
ATOM   1769  CA  LYS X 119      56.820  69.130  30.010  1.00  0.00            
ATOM   1770  HA  LYS X 119      56.660  69.470  28.990  1.00  0.00            
ATOM   1771  CB  LYS X 119      56.190  67.770  30.310  1.00  0.00            
ATOM   1772  HB1 LYS X 119      56.910  67.300  30.980  1.00  0.00            
ATOM   1773  HB2 LYS X 119      55.240  67.810  30.860  1.00  0.00            
ATOM   1774  CG  LYS X 119      56.050  66.890  29.070  1.00  0.00            
ATOM   1775  HG1 LYS X 119      55.360  67.390  28.380  1.00  0.00            
ATOM   1776  HG2 LYS X 119      56.950  66.830  28.460  1.00  0.00            
ATOM   1777  CD  LYS X 119      55.350  65.540  29.210  1.00  0.00            
ATOM   1778  HD1 LYS X 119      55.980  64.860  29.790  1.00  0.00            
ATOM   1779  HD2 LYS X 119      54.470  65.590  29.830  1.00  0.00            
ATOM   1780  CE  LYS X 119      55.230  64.790  27.870  1.00  0.00            
ATOM   1781  HE1 LYS X 119      55.900  65.300  27.170  1.00  0.00            
ATOM   1782  HE2 LYS X 119      55.560  63.760  27.760  1.00  0.00            
ATOM   1783  NZ  LYS X 119      53.830  64.720  27.380  1.00  0.00            
ATOM   1784  HZ1 LYS X 119      53.750  64.260  26.500  1.00  0.00            
ATOM   1785  HZ2 LYS X 119      53.270  64.240  28.080  1.00  0.00            
ATOM   1786  HZ3 LYS X 119      53.620  65.710  27.360  1.00  0.00            
ATOM   1787  C   LYS X 119      56.210  70.120  30.990  1.00  0.00            
ATOM   1788  O   LYS X 119      55.010  70.380  30.990  1.00  0.00            
ATOM   1789  N   LEU X 120      57.040  70.720  31.860  1.00  0.00            
ATOM   1790  H   LEU X 120      58.030  70.560  31.780  1.00  0.00            
ATOM   1791  CA  LEU X 120      56.700  71.580  32.970  1.00  0.00            
ATOM   1792  HA  LEU X 120      55.760  71.400  33.490  1.00  0.00            
ATOM   1793  CB  LEU X 120      57.710  71.370  34.100  1.00  0.00            
ATOM   1794  HB1 LEU X 120      58.100  70.360  33.880  1.00  0.00            
ATOM   1795  HB2 LEU X 120      58.570  72.030  34.060  1.00  0.00            
ATOM   1796  CG  LEU X 120      57.190  71.350  35.530  1.00  0.00            
ATOM   1797  HG  LEU X 120      56.280  70.780  35.620  1.00  0.00            
ATOM   1798  CD1 LEU X 120      58.080  70.510  36.440  1.00  0.00            
ATOM   1799 1HD1 LEU X 120      57.830  70.780  37.470  1.00  0.00            
ATOM   1800 2HD1 LEU X 120      57.840  69.510  36.100  1.00  0.00            
ATOM   1801 3HD1 LEU X 120      59.150  70.730  36.420  1.00  0.00            
ATOM   1802  CD2 LEU X 120      56.890  72.680  36.240  1.00  0.00            
ATOM   1803 1HD2 LEU X 120      56.290  73.350  35.620  1.00  0.00            
ATOM   1804 2HD2 LEU X 120      56.290  72.530  37.140  1.00  0.00            
ATOM   1805 3HD2 LEU X 120      57.840  73.080  36.530  1.00  0.00            
ATOM   1806  C   LEU X 120      56.730  72.980  32.400  1.00  0.00            
ATOM   1807  O   LEU X 120      56.000  73.890  32.800  1.00  0.00            
ATOM   1808  N   VAL X 121      57.750  73.200  31.560  1.00  0.00            
ATOM   1809  H   VAL X 121      58.390  72.440  31.320  1.00  0.00            
ATOM   1810  CA  VAL X 121      57.960  74.420  30.820  1.00  0.00            
ATOM   1811  HA  VAL X 121      57.740  75.240  31.520  1.00  0.00            
ATOM   1812  CB  VAL X 121      59.400  74.480  30.330  1.00  0.00            
ATOM   1813  HB  VAL X 121      59.510  74.090  29.310  1.00  0.00            
ATOM   1814  CG1 VAL X 121      59.940  75.920  30.230  1.00  0.00            
ATOM   1815 1HG1 VAL X 121      59.910  76.550  31.110  1.00  0.00            
ATOM   1816 2HG1 VAL X 121      60.930  75.930  29.800  1.00  0.00            
ATOM   1817 3HG1 VAL X 121      59.480  76.580  29.500  1.00  0.00            
ATOM   1818  CG2 VAL X 121      60.350  73.590  31.130  1.00  0.00            
ATOM   1819 1HG2 VAL X 121      61.370  73.660  30.730  1.00  0.00            
ATOM   1820 2HG2 VAL X 121      60.430  73.740  32.200  1.00  0.00            
ATOM   1821 3HG2 VAL X 121      60.000  72.590  30.870  1.00  0.00            
ATOM   1822  C   VAL X 121      57.050  74.680  29.640  1.00  0.00            
ATOM   1823  O   VAL X 121      56.600  75.800  29.420  1.00  0.00            
ATOM   1824  N   LEU X 122      56.720  73.590  28.920  1.00  0.00            
ATOM   1825  H   LEU X 122      57.210  72.770  29.250  1.00  0.00            
ATOM   1826  CA  LEU X 122      55.810  73.380  27.820  1.00  0.00            
ATOM   1827  HA  LEU X 122      56.120  74.090  27.060  1.00  0.00            
ATOM   1828  CB  LEU X 122      55.880  71.930  27.330  1.00  0.00            
ATOM   1829  HB1 LEU X 122      56.020  71.240  28.150  1.00  0.00            
ATOM   1830  HB2 LEU X 122      54.930  71.620  26.860  1.00  0.00            
ATOM   1831  CG  LEU X 122      56.980  71.710  26.310  1.00  0.00            
ATOM   1832  HG  LEU X 122      57.940  72.060  26.690  1.00  0.00            
ATOM   1833  CD1 LEU X 122      57.150  70.220  26.040  1.00  0.00            
ATOM   1834 1HD1 LEU X 122      57.490  69.690  26.950  1.00  0.00            
ATOM   1835 2HD1 LEU X 122      56.240  69.720  25.690  1.00  0.00            
ATOM   1836 3HD1 LEU X 122      57.910  70.040  25.300  1.00  0.00            
ATOM   1837  CD2 LEU X 122      56.790  72.360  24.950  1.00  0.00            
ATOM   1838 1HD2 LEU X 122      56.520  73.410  24.970  1.00  0.00            
ATOM   1839 2HD2 LEU X 122      57.580  72.350  24.180  1.00  0.00            
ATOM   1840 3HD2 LEU X 122      56.030  71.810  24.390  1.00  0.00            
ATOM   1841  C   LEU X 122      54.370  73.710  28.180  1.00  0.00            
ATOM   1842  O   LEU X 122      53.540  73.890  27.290  1.00  0.00            
ATOM   1843  N   LYS X 123      54.100  73.720  29.490  1.00  0.00            
ATOM   1844  H   LYS X 123      54.880  73.680  30.120  1.00  0.00            
ATOM   1845  CA  LYS X 123      52.870  74.220  30.110  1.00  0.00            
ATOM   1846  HA  LYS X 123      52.110  73.940  29.370  1.00  0.00            
ATOM   1847  CB  LYS X 123      52.500  73.490  31.390  1.00  0.00            
ATOM   1848  HB1 LYS X 123      52.150  72.560  30.980  1.00  0.00            
ATOM   1849  HB2 LYS X 123      53.370  73.200  31.990  1.00  0.00            
ATOM   1850  CG  LYS X 123      51.280  73.960  32.180  1.00  0.00            
ATOM   1851  HG1 LYS X 123      51.130  75.040  32.310  1.00  0.00            
ATOM   1852  HG2 LYS X 123      50.520  73.660  31.450  1.00  0.00            
ATOM   1853  CD  LYS X 123      51.060  73.350  33.550  1.00  0.00            
ATOM   1854  HD1 LYS X 123      50.820  72.280  33.500  1.00  0.00            
ATOM   1855  HD2 LYS X 123      51.970  73.320  34.150  1.00  0.00            
ATOM   1856  CE  LYS X 123      50.090  74.130  34.430  1.00  0.00            
ATOM   1857  HE1 LYS X 123      49.920  73.710  35.430  1.00  0.00            
ATOM   1858  HE2 LYS X 123      50.510  75.130  34.530  1.00  0.00            
ATOM   1859  NZ  LYS X 123      48.790  74.220  33.740  1.00  0.00            
ATOM   1860  HZ1 LYS X 123      48.990  74.880  33.010  1.00  0.00            
ATOM   1861  HZ2 LYS X 123      48.300  73.380  33.470  1.00  0.00            
ATOM   1862  HZ3 LYS X 123      48.260  74.850  34.330  1.00  0.00            
ATOM   1863  C   LYS X 123      52.840  75.740  30.120  1.00  0.00            
ATOM   1864  O   LYS X 123      51.730  76.260  29.930  1.00  0.00            
ATOM   1865  N   ALA X 124      53.900  76.460  30.500  1.00  0.00            
ATOM   1866  H   ALA X 124      54.620  75.880  30.880  1.00  0.00            
ATOM   1867  CA  ALA X 124      54.090  77.890  30.500  1.00  0.00            
ATOM   1868  HA  ALA X 124      53.310  78.330  31.110  1.00  0.00            
ATOM   1869  CB  ALA X 124      55.430  78.110  31.200  1.00  0.00            
ATOM   1870  HB1 ALA X 124      55.510  79.160  31.520  1.00  0.00            
ATOM   1871  HB2 ALA X 124      55.590  77.540  32.130  1.00  0.00            
ATOM   1872  HB3 ALA X 124      56.290  77.940  30.540  1.00  0.00            
ATOM   1873  C   ALA X 124      54.030  78.520  29.130  1.00  0.00            
ATOM   1874  O   ALA X 124      53.720  79.690  28.910  1.00  0.00            
ATOM   1875  N   LEU X 125      54.270  77.800  28.040  1.00  0.00            
ATOM   1876  H   LEU X 125      54.610  76.850  28.180  1.00  0.00            
ATOM   1877  CA  LEU X 125      54.610  78.290  26.720  1.00  0.00            
ATOM   1878  HA  LEU X 125      55.140  79.250  26.760  1.00  0.00            
ATOM   1879  CB  LEU X 125      55.390  77.250  25.920  1.00  0.00            
ATOM   1880  HB1 LEU X 125      54.840  76.290  25.960  1.00  0.00            
ATOM   1881  HB2 LEU X 125      55.330  77.550  24.880  1.00  0.00            
ATOM   1882  CG  LEU X 125      56.890  77.190  26.260  1.00  0.00            
ATOM   1883  HG  LEU X 125      56.990  76.960  27.310  1.00  0.00            
ATOM   1884  CD1 LEU X 125      57.670  76.050  25.590  1.00  0.00            
ATOM   1885 1HD1 LEU X 125      58.090  75.630  26.490  1.00  0.00            
ATOM   1886 2HD1 LEU X 125      57.010  75.470  24.980  1.00  0.00            
ATOM   1887 3HD1 LEU X 125      58.450  76.410  24.910  1.00  0.00            
ATOM   1888  CD2 LEU X 125      57.520  78.510  25.820  1.00  0.00            
ATOM   1889 1HD2 LEU X 125      57.180  78.740  24.810  1.00  0.00            
ATOM   1890 2HD2 LEU X 125      57.270  79.330  26.470  1.00  0.00            
ATOM   1891 3HD2 LEU X 125      58.600  78.470  25.820  1.00  0.00            
ATOM   1892  C   LEU X 125      53.470  78.820  25.870  1.00  0.00            
ATOM   1893  O   LEU X 125      53.610  79.350  24.750  1.00  0.00            
ATOM   1894  N   CYS X 126      52.280  78.970  26.480  1.00  0.00            
ATOM   1895  H   CYS X 126      52.310  78.530  27.400  1.00  0.00            
ATOM   1896  CA  CYS X 126      51.050  79.590  26.060  1.00  0.00            
ATOM   1897  HA  CYS X 126      50.880  79.170  25.080  1.00  0.00            
ATOM   1898  CB  CYS X 126      49.970  79.160  27.070  1.00  0.00            
ATOM   1899  HB1 CYS X 126      48.990  79.530  26.800  1.00  0.00            
ATOM   1900  HB2 CYS X 126      49.860  78.080  27.110  1.00  0.00            
ATOM   1901  SG  CYS X 126      50.360  79.810  28.710  1.00  0.00            
ATOM   1902  HG  CYS X 126      49.270  79.240  29.270  1.00  0.00            
ATOM   1903  C   CYS X 126      51.110  81.110  26.040  1.00  0.00            
ATOM   1904  O   CYS X 126      50.140  81.780  25.720  1.00  0.00            
ATOM   1905  N   THR X 127      52.300  81.690  26.150  1.00  0.00            
ATOM   1906  H   THR X 127      53.160  81.240  26.430  1.00  0.00            
ATOM   1907  CA  THR X 127      52.620  83.070  25.850  1.00  0.00            
ATOM   1908  HA  THR X 127      51.960  83.530  25.110  1.00  0.00            
ATOM   1909  CB  THR X 127      52.330  83.850  27.140  1.00  0.00            
ATOM   1910  HB  THR X 127      51.250  83.860  27.330  1.00  0.00            
ATOM   1911  OG1 THR X 127      52.860  85.160  27.090  1.00  0.00            
ATOM   1912  HG1 THR X 127      52.260  85.650  26.570  1.00  0.00            
ATOM   1913  CG2 THR X 127      52.970  83.210  28.370  1.00  0.00            
ATOM   1914 1HG2 THR X 127      52.650  83.680  29.300  1.00  0.00            
ATOM   1915 2HG2 THR X 127      53.050  82.120  28.370  1.00  0.00            
ATOM   1916 3HG2 THR X 127      54.010  83.520  28.410  1.00  0.00            
ATOM   1917  C   THR X 127      54.020  83.000  25.240  1.00  0.00            
ATOM   1918  O   THR X 127      54.770  82.080  25.550  1.00  0.00            
ATOM   1919  N   LYS X 128      54.400  83.990  24.430  1.00  0.00            
ATOM   1920  H   LYS X 128      53.720  84.720  24.270  1.00  0.00            
ATOM   1921  CA  LYS X 128      55.760  84.150  23.970  1.00  0.00            
ATOM   1922  HA  LYS X 128      56.300  83.210  24.090  1.00  0.00            
ATOM   1923  CB  LYS X 128      55.650  84.550  22.480  1.00  0.00            
ATOM   1924  HB1 LYS X 128      55.210  85.530  22.330  1.00  0.00            
ATOM   1925  HB2 LYS X 128      56.650  84.410  22.110  1.00  0.00            
ATOM   1926  CG  LYS X 128      54.840  83.570  21.640  1.00  0.00            
ATOM   1927  HG1 LYS X 128      55.090  82.530  21.840  1.00  0.00            
ATOM   1928  HG2 LYS X 128      53.830  83.600  22.060  1.00  0.00            
ATOM   1929  CD  LYS X 128      54.890  83.880  20.150  1.00  0.00            
ATOM   1930  HD1 LYS X 128      54.670  84.950  20.060  1.00  0.00            
ATOM   1931  HD2 LYS X 128      55.930  83.760  19.840  1.00  0.00            
ATOM   1932  CE  LYS X 128      53.980  82.970  19.310  1.00  0.00            
ATOM   1933  HE1 LYS X 128      54.310  81.950  19.490  1.00  0.00            
ATOM   1934  HE2 LYS X 128      52.910  83.190  19.400  1.00  0.00            
ATOM   1935  NZ  LYS X 128      54.260  83.160  17.870  1.00  0.00            
ATOM   1936  HZ1 LYS X 128      53.620  82.530  17.420  1.00  0.00            
ATOM   1937  HZ2 LYS X 128      54.270  84.090  17.510  1.00  0.00            
ATOM   1938  HZ3 LYS X 128      55.170  82.800  17.630  1.00  0.00            
ATOM   1939  C   LYS X 128      56.510  85.170  24.810  1.00  0.00            
ATOM   1940  O   LYS X 128      57.670  85.450  24.500  1.00  0.00            
ATOM   1941  N   VAL X 129      55.930  85.680  25.890  1.00  0.00            
ATOM   1942  H   VAL X 129      55.020  85.360  26.180  1.00  0.00            
ATOM   1943  CA  VAL X 129      56.640  86.550  26.800  1.00  0.00            
ATOM   1944  HA  VAL X 129      57.130  87.430  26.380  1.00  0.00            
ATOM   1945  CB  VAL X 129      55.540  87.180  27.660  1.00  0.00            
ATOM   1946  HB  VAL X 129      55.050  86.300  28.100  1.00  0.00            
ATOM   1947  CG1 VAL X 129      56.020  88.170  28.700  1.00  0.00            
ATOM   1948 1HG1 VAL X 129      56.700  87.760  29.460  1.00  0.00            
ATOM   1949 2HG1 VAL X 129      56.460  89.090  28.340  1.00  0.00            
ATOM   1950 3HG1 VAL X 129      55.170  88.360  29.370  1.00  0.00            
ATOM   1951  CG2 VAL X 129      54.460  87.940  26.880  1.00  0.00            
ATOM   1952 1HG2 VAL X 129      53.730  88.410  27.530  1.00  0.00            
ATOM   1953 2HG2 VAL X 129      54.830  88.830  26.370  1.00  0.00            
ATOM   1954 3HG2 VAL X 129      53.990  87.240  26.210  1.00  0.00            
ATOM   1955  C   VAL X 129      57.640  85.750  27.630  1.00  0.00            
ATOM   1956  O   VAL X 129      57.270  84.840  28.360  1.00  0.00            
ATOM   1957  N   PRO X 130      58.880  86.260  27.670  1.00  0.00            
ATOM   1958  CA  PRO X 130      59.920  85.430  28.240  1.00  0.00            
ATOM   1959  HA  PRO X 130      60.000  84.380  27.910  1.00  0.00            
ATOM   1960  CB  PRO X 130      61.200  86.020  27.710  1.00  0.00            
ATOM   1961  HB1 PRO X 130      61.940  85.800  28.490  1.00  0.00            
ATOM   1962  HB2 PRO X 130      61.390  85.490  26.770  1.00  0.00            
ATOM   1963  CG  PRO X 130      60.900  87.520  27.560  1.00  0.00            
ATOM   1964  HG1 PRO X 130      61.020  88.140  28.460  1.00  0.00            
ATOM   1965  HG2 PRO X 130      61.660  87.800  26.850  1.00  0.00            
ATOM   1966  CD  PRO X 130      59.420  87.490  27.170  1.00  0.00            
ATOM   1967  HD1 PRO X 130      58.850  88.340  27.550  1.00  0.00            
ATOM   1968  HD2 PRO X 130      59.280  87.660  26.090  1.00  0.00            
ATOM   1969  C   PRO X 130      59.950  85.290  29.760  1.00  0.00            
ATOM   1970  O   PRO X 130      60.300  84.200  30.220  1.00  0.00            
ATOM   1971  N   GLU X 131      59.500  86.270  30.550  1.00  0.00            
ATOM   1972  H   GLU X 131      59.090  87.100  30.140  1.00  0.00            
ATOM   1973  CA  GLU X 131      59.300  86.310  31.980  1.00  0.00            
ATOM   1974  HA  GLU X 131      60.340  86.250  32.270  1.00  0.00            
ATOM   1975  CB  GLU X 131      58.720  87.680  32.310  1.00  0.00            
ATOM   1976  HB1 GLU X 131      59.140  88.450  31.650  1.00  0.00            
ATOM   1977  HB2 GLU X 131      57.670  87.610  32.010  1.00  0.00            
ATOM   1978  CG  GLU X 131      58.650  88.060  33.790  1.00  0.00            
ATOM   1979  HG1 GLU X 131      58.460  89.130  33.760  1.00  0.00            
ATOM   1980  HG2 GLU X 131      57.840  87.580  34.350  1.00  0.00            
ATOM   1981  CD  GLU X 131      59.950  87.860  34.570  1.00  0.00            
ATOM   1982  OE1 GLU X 131      59.890  87.400  35.720  1.00  0.00            
ATOM   1983  OE2 GLU X 131      61.010  88.120  33.960  1.00  0.00            
ATOM   1984  C   GLU X 131      58.570  85.100  32.560  1.00  0.00            
ATOM   1985  O   GLU X 131      59.020  84.340  33.410  1.00  0.00            
ATOM   1986  N   LEU X 132      57.430  84.810  31.930  1.00  0.00            
ATOM   1987  H   LEU X 132      56.950  85.550  31.470  1.00  0.00            
ATOM   1988  CA  LEU X 132      56.460  83.800  32.340  1.00  0.00            
ATOM   1989  HA  LEU X 132      56.320  83.880  33.420  1.00  0.00            
ATOM   1990  CB  LEU X 132      55.090  84.190  31.790  1.00  0.00            
ATOM   1991  HB1 LEU X 132      55.240  83.970  30.740  1.00  0.00            
ATOM   1992  HB2 LEU X 132      54.220  83.620  32.110  1.00  0.00            
ATOM   1993  CG  LEU X 132      54.730  85.670  31.960  1.00  0.00            
ATOM   1994  HG  LEU X 132      55.450  86.300  31.440  1.00  0.00            
ATOM   1995  CD1 LEU X 132      53.430  85.950  31.220  1.00  0.00            
ATOM   1996 1HD1 LEU X 132      52.530  85.430  31.540  1.00  0.00            
ATOM   1997 2HD1 LEU X 132      53.230  86.980  30.950  1.00  0.00            
ATOM   1998 3HD1 LEU X 132      53.580  85.440  30.250  1.00  0.00            
ATOM   1999  CD2 LEU X 132      54.620  86.120  33.410  1.00  0.00            
ATOM   2000 1HD2 LEU X 132      54.110  87.060  33.600  1.00  0.00            
ATOM   2001 2HD2 LEU X 132      53.980  85.390  33.900  1.00  0.00            
ATOM   2002 3HD2 LEU X 132      55.580  86.040  33.940  1.00  0.00            
ATOM   2003  C   LEU X 132      56.920  82.410  31.940  1.00  0.00            
ATOM   2004  O   LEU X 132      56.200  81.480  32.280  1.00  0.00            
ATOM   2005  N   ILE X 133      57.990  82.240  31.140  1.00  0.00            
ATOM   2006  H   ILE X 133      58.640  83.010  31.150  1.00  0.00            
ATOM   2007  CA  ILE X 133      58.610  81.010  30.720  1.00  0.00            
ATOM   2008  HA  ILE X 133      57.940  80.130  30.640  1.00  0.00            
ATOM   2009  CB  ILE X 133      59.150  81.160  29.300  1.00  0.00            
ATOM   2010  HB  ILE X 133      59.800  82.040  29.320  1.00  0.00            
ATOM   2011  CG1 ILE X 133      58.040  81.250  28.230  1.00  0.00            
ATOM   2012 1HG1 ILE X 133      57.410  80.360  28.260  1.00  0.00            
ATOM   2013 2HG1 ILE X 133      57.500  82.150  28.560  1.00  0.00            
ATOM   2014  CG2 ILE X 133      60.020  79.990  28.900  1.00  0.00            
ATOM   2015 1HG2 ILE X 133      60.780  80.220  28.150  1.00  0.00            
ATOM   2016 2HG2 ILE X 133      60.610  79.580  29.730  1.00  0.00            
ATOM   2017 3HG2 ILE X 133      59.530  79.100  28.510  1.00  0.00            
ATOM   2018  CD  ILE X 133      58.510  81.660  26.830  1.00  0.00            
ATOM   2019  HD1 ILE X 133      59.300  80.980  26.500  1.00  0.00            
ATOM   2020  HD2 ILE X 133      57.660  81.520  26.160  1.00  0.00            
ATOM   2021  HD3 ILE X 133      58.920  82.650  26.770  1.00  0.00            
ATOM   2022  C   ILE X 133      59.670  80.790  31.790  1.00  0.00            
ATOM   2023  O   ILE X 133      59.530  79.820  32.540  1.00  0.00            
ATOM   2024  N   ARG X 134      60.550  81.760  31.980  1.00  0.00            
ATOM   2025  H   ARG X 134      60.550  82.420  31.220  1.00  0.00            
ATOM   2026  CA  ARG X 134      61.690  81.830  32.870  1.00  0.00            
ATOM   2027  HA  ARG X 134      62.410  81.250  32.290  1.00  0.00            
ATOM   2028  CB  ARG X 134      62.180  83.290  32.730  1.00  0.00            
ATOM   2029  HB1 ARG X 134      62.410  83.370  31.660  1.00  0.00            
ATOM   2030  HB2 ARG X 134      61.320  83.960  32.810  1.00  0.00            
ATOM   2031  CG  ARG X 134      63.400  83.620  33.590  1.00  0.00            
ATOM   2032  HG1 ARG X 134      63.140  83.820  34.630  1.00  0.00            
ATOM   2033  HG2 ARG X 134      64.090  82.800  33.540  1.00  0.00            
ATOM   2034  CD  ARG X 134      64.280  84.670  32.930  1.00  0.00            
ATOM   2035  HD1 ARG X 134      65.120  84.760  33.630  1.00  0.00            
ATOM   2036  HD2 ARG X 134      64.600  84.240  31.980  1.00  0.00            
ATOM   2037  NE  ARG X 134      63.600  85.960  32.900  1.00  0.00            
ATOM   2038  HE  ARG X 134      63.010  86.090  33.710  1.00  0.00            
ATOM   2039  CZ  ARG X 134      63.540  86.710  31.790  1.00  0.00            
ATOM   2040  NH1 ARG X 134      64.190  86.300  30.680  1.00  0.00            
ATOM   2041 1HH1 ARG X 134      64.810  85.520  30.740  1.00  0.00            
ATOM   2042 2HH1 ARG X 134      64.180  86.740  29.760  1.00  0.00            
ATOM   2043  NH2 ARG X 134      62.780  87.800  31.800  1.00  0.00            
ATOM   2044 1HH2 ARG X 134      62.280  87.980  32.660  1.00  0.00            
ATOM   2045 2HH2 ARG X 134      62.630  88.440  31.020  1.00  0.00            
ATOM   2046  C   ARG X 134      61.470  81.340  34.290  1.00  0.00            
ATOM   2047  O   ARG X 134      62.340  80.670  34.840  1.00  0.00            
ATOM   2048  N   THR X 135      60.300  81.730  34.790  1.00  0.00            
ATOM   2049  H   THR X 135      59.590  82.160  34.220  1.00  0.00            
ATOM   2050  CA  THR X 135      60.040  81.390  36.180  1.00  0.00            
ATOM   2051  HA  THR X 135      60.950  81.760  36.670  1.00  0.00            
ATOM   2052  CB  THR X 135      58.860  82.300  36.540  1.00  0.00            
ATOM   2053  HB  THR X 135      59.080  83.330  36.270  1.00  0.00            
ATOM   2054  OG1 THR X 135      58.540  82.360  37.900  1.00  0.00            
ATOM   2055  HG1 THR X 135      57.700  82.800  38.030  1.00  0.00            
ATOM   2056  CG2 THR X 135      57.610  81.790  35.840  1.00  0.00            
ATOM   2057 1HG2 THR X 135      57.760  81.650  34.790  1.00  0.00            
ATOM   2058 2HG2 THR X 135      57.190  80.850  36.200  1.00  0.00            
ATOM   2059 3HG2 THR X 135      56.810  82.540  36.000  1.00  0.00            
ATOM   2060  C   THR X 135      59.860  79.920  36.550  1.00  0.00            
ATOM   2061  O   THR X 135      60.420  79.500  37.570  1.00  0.00            
ATOM   2062  N   ILE X 136      59.180  79.130  35.730  1.00  0.00            
ATOM   2063  H   ILE X 136      58.620  79.490  34.960  1.00  0.00            
ATOM   2064  CA  ILE X 136      59.150  77.680  35.790  1.00  0.00            
ATOM   2065  HA  ILE X 136      59.040  77.420  36.840  1.00  0.00            
ATOM   2066  CB  ILE X 136      57.980  77.200  34.910  1.00  0.00            
ATOM   2067  HB  ILE X 136      58.290  77.130  33.870  1.00  0.00            
ATOM   2068  CG1 ILE X 136      56.660  77.990  34.860  1.00  0.00            
ATOM   2069 1HG1 ILE X 136      56.780  78.880  34.260  1.00  0.00            
ATOM   2070 2HG1 ILE X 136      55.910  77.450  34.280  1.00  0.00            
ATOM   2071  CG2 ILE X 136      57.700  75.720  35.190  1.00  0.00            
ATOM   2072 1HG2 ILE X 136      57.560  75.560  36.260  1.00  0.00            
ATOM   2073 2HG2 ILE X 136      56.890  75.210  34.680  1.00  0.00            
ATOM   2074 3HG2 ILE X 136      58.590  75.160  34.980  1.00  0.00            
ATOM   2075  CD  ILE X 136      56.020  78.380  36.210  1.00  0.00            
ATOM   2076  HD1 ILE X 136      55.200  79.060  35.940  1.00  0.00            
ATOM   2077  HD2 ILE X 136      55.590  77.580  36.800  1.00  0.00            
ATOM   2078  HD3 ILE X 136      56.630  78.940  36.910  1.00  0.00            
ATOM   2079  C   ILE X 136      60.460  77.110  35.290  1.00  0.00            
ATOM   2080  O   ILE X 136      60.760  76.020  35.790  1.00  0.00            
ATOM   2081  N   MET X 137      61.140  77.720  34.300  1.00  0.00            
ATOM   2082  H   MET X 137      60.780  78.500  33.780  1.00  0.00            
ATOM   2083  CA  MET X 137      62.430  77.290  33.800  1.00  0.00            
ATOM   2084  HA  MET X 137      62.360  76.250  33.460  1.00  0.00            
ATOM   2085  CB  MET X 137      62.730  78.090  32.520  1.00  0.00            
ATOM   2086  HB1 MET X 137      61.930  78.260  31.800  1.00  0.00            
ATOM   2087  HB2 MET X 137      62.980  79.150  32.570  1.00  0.00            
ATOM   2088  CG  MET X 137      63.780  77.470  31.600  1.00  0.00            
ATOM   2089  HG1 MET X 137      64.780  77.650  31.980  1.00  0.00            
ATOM   2090  HG2 MET X 137      63.720  76.380  31.490  1.00  0.00            
ATOM   2091  SD  MET X 137      63.730  78.250  29.970  1.00  0.00            
ATOM   2092  CE  MET X 137      65.100  77.240  29.350  1.00  0.00            
ATOM   2093  HE1 MET X 137      65.230  77.550  28.320  1.00  0.00            
ATOM   2094  HE2 MET X 137      66.080  77.580  29.680  1.00  0.00            
ATOM   2095  HE3 MET X 137      64.980  76.170  29.420  1.00  0.00            
ATOM   2096  C   MET X 137      63.630  77.390  34.740  1.00  0.00            
ATOM   2097  O   MET X 137      64.570  76.620  34.620  1.00  0.00            
ATOM   2098  N   GLY X 138      63.490  78.310  35.690  1.00  0.00            
ATOM   2099  H   GLY X 138      62.710  78.970  35.610  1.00  0.00            
ATOM   2100  CA  GLY X 138      64.450  78.530  36.770  1.00  0.00            
ATOM   2101  HA1 GLY X 138      65.480  78.350  36.550  1.00  0.00            
ATOM   2102  HA2 GLY X 138      64.480  79.540  37.200  1.00  0.00            
ATOM   2103  C   GLY X 138      64.020  77.760  38.000  1.00  0.00            
ATOM   2104  O   GLY X 138      64.890  77.350  38.790  1.00  0.00            
ATOM   2105  N   TRP X 139      62.720  77.520  38.190  1.00  0.00            
ATOM   2106  H   TRP X 139      62.120  77.870  37.470  1.00  0.00            
ATOM   2107  CA  TRP X 139      62.250  76.710  39.300  1.00  0.00            
ATOM   2108  HA  TRP X 139      62.750  77.090  40.190  1.00  0.00            
ATOM   2109  CB  TRP X 139      60.710  76.680  39.410  1.00  0.00            
ATOM   2110  HB1 TRP X 139      60.260  77.660  39.380  1.00  0.00            
ATOM   2111  HB2 TRP X 139      60.350  76.240  38.490  1.00  0.00            
ATOM   2112  CG  TRP X 139      60.020  76.060  40.580  1.00  0.00            
ATOM   2113  CD1 TRP X 139      60.250  76.450  41.840  1.00  0.00            
ATOM   2114  HD1 TRP X 139      60.810  77.350  42.130  1.00  0.00            
ATOM   2115  CD2 TRP X 139      59.370  74.760  40.650  1.00  0.00            
ATOM   2116  NE1 TRP X 139      59.730  75.510  42.700  1.00  0.00            
ATOM   2117  HE1 TRP X 139      59.690  75.510  43.720  1.00  0.00            
ATOM   2118  CE2 TRP X 139      59.310  74.390  42.030  1.00  0.00            
ATOM   2119  CE3 TRP X 139      59.040  73.790  39.700  1.00  0.00            
ATOM   2120  HE3 TRP X 139      59.220  74.010  38.650  1.00  0.00            
ATOM   2121  CZ2 TRP X 139      58.870  73.120  42.450  1.00  0.00            
ATOM   2122  HZ2 TRP X 139      58.750  72.920  43.500  1.00  0.00            
ATOM   2123  CZ3 TRP X 139      58.630  72.540  40.190  1.00  0.00            
ATOM   2124  HZ3 TRP X 139      58.420  71.870  39.340  1.00  0.00            
ATOM   2125  CH2 TRP X 139      58.520  72.150  41.510  1.00  0.00            
ATOM   2126  HH2 TRP X 139      58.430  71.090  41.790  1.00  0.00            
ATOM   2127  C   TRP X 139      62.620  75.250  39.100  1.00  0.00            
ATOM   2128  O   TRP X 139      62.890  74.600  40.110  1.00  0.00            
ATOM   2129  N   THR X 140      62.690  74.770  37.860  1.00  0.00            
ATOM   2130  H   THR X 140      62.700  75.480  37.140  1.00  0.00            
ATOM   2131  CA  THR X 140      63.160  73.460  37.500  1.00  0.00            
ATOM   2132  HA  THR X 140      62.590  72.850  38.210  1.00  0.00            
ATOM   2133  CB  THR X 140      62.650  73.150  36.100  1.00  0.00            
ATOM   2134  HB  THR X 140      63.450  72.550  35.640  1.00  0.00            
ATOM   2135  OG1 THR X 140      62.690  74.300  35.280  1.00  0.00            
ATOM   2136  HG1 THR X 140      61.830  74.740  35.280  1.00  0.00            
ATOM   2137  CG2 THR X 140      61.340  72.390  35.930  1.00  0.00            
ATOM   2138 1HG2 THR X 140      61.330  71.520  36.620  1.00  0.00            
ATOM   2139 2HG2 THR X 140      60.520  73.080  36.100  1.00  0.00            
ATOM   2140 3HG2 THR X 140      61.350  71.890  34.950  1.00  0.00            
ATOM   2141  C   THR X 140      64.670  73.350  37.680  1.00  0.00            
ATOM   2142  O   THR X 140      65.210  72.440  38.310  1.00  0.00            
ATOM   2143  N   LEU X 141      65.390  74.340  37.130  1.00  0.00            
ATOM   2144  H   LEU X 141      64.840  74.980  36.570  1.00  0.00            
ATOM   2145  CA  LEU X 141      66.830  74.370  37.150  1.00  0.00            
ATOM   2146  HA  LEU X 141      67.140  73.350  36.910  1.00  0.00            
ATOM   2147  CB  LEU X 141      67.400  75.390  36.170  1.00  0.00            
ATOM   2148  HB1 LEU X 141      67.000  76.350  36.480  1.00  0.00            
ATOM   2149  HB2 LEU X 141      68.460  75.530  36.450  1.00  0.00            
ATOM   2150  CG  LEU X 141      67.280  74.920  34.720  1.00  0.00            
ATOM   2151  HG  LEU X 141      66.320  74.430  34.540  1.00  0.00            
ATOM   2152  CD1 LEU X 141      67.480  76.060  33.720  1.00  0.00            
ATOM   2153 1HD1 LEU X 141      66.850  76.940  33.760  1.00  0.00            
ATOM   2154 2HD1 LEU X 141      68.450  76.520  33.810  1.00  0.00            
ATOM   2155 3HD1 LEU X 141      67.350  75.670  32.710  1.00  0.00            
ATOM   2156  CD2 LEU X 141      68.180  73.680  34.590  1.00  0.00            
ATOM   2157 1HD2 LEU X 141      68.620  73.630  33.590  1.00  0.00            
ATOM   2158 2HD2 LEU X 141      69.020  73.680  35.290  1.00  0.00            
ATOM   2159 3HD2 LEU X 141      67.570  72.810  34.810  1.00  0.00            
ATOM   2160  C   LEU X 141      67.380  74.520  38.560  1.00  0.00            
ATOM   2161  O   LEU X 141      68.450  74.000  38.880  1.00  0.00            
ATOM   2162  N   ASP X 142      66.700  75.270  39.440  1.00  0.00            
ATOM   2163  H   ASP X 142      65.800  75.670  39.210  1.00  0.00            
ATOM   2164  CA  ASP X 142      67.020  75.440  40.840  1.00  0.00            
ATOM   2165  HA  ASP X 142      68.080  75.670  40.720  1.00  0.00            
ATOM   2166  CB  ASP X 142      66.280  76.610  41.480  1.00  0.00            
ATOM   2167  HB1 ASP X 142      66.460  77.580  41.020  1.00  0.00            
ATOM   2168  HB2 ASP X 142      65.210  76.470  41.490  1.00  0.00            
ATOM   2169  CG  ASP X 142      66.700  76.960  42.890  1.00  0.00            
ATOM   2170  OD1 ASP X 142      67.890  77.340  43.000  1.00  0.00            
ATOM   2171  OD2 ASP X 142      65.820  76.940  43.790  1.00  0.00            
ATOM   2172  C   ASP X 142      66.890  74.150  41.650  1.00  0.00            
ATOM   2173  O   ASP X 142      67.650  73.930  42.590  1.00  0.00            
ATOM   2174  N   PHE X 143      65.930  73.270  41.310  1.00  0.00            
ATOM   2175  H   PHE X 143      65.200  73.670  40.750  1.00  0.00            
ATOM   2176  CA  PHE X 143      65.800  71.970  41.920  1.00  0.00            
ATOM   2177  HA  PHE X 143      65.730  72.160  42.980  1.00  0.00            
ATOM   2178  CB  PHE X 143      64.450  71.370  41.510  1.00  0.00            
ATOM   2179  HB1 PHE X 143      63.720  72.150  41.760  1.00  0.00            
ATOM   2180  HB2 PHE X 143      64.250  71.300  40.440  1.00  0.00            
ATOM   2181  CG  PHE X 143      64.130  69.970  42.020  1.00  0.00            
ATOM   2182  CD1 PHE X 143      63.750  68.970  41.130  1.00  0.00            
ATOM   2183  HD1 PHE X 143      63.670  69.030  40.050  1.00  0.00            
ATOM   2184  CD2 PHE X 143      64.040  69.670  43.370  1.00  0.00            
ATOM   2185  HD2 PHE X 143      64.230  70.470  44.060  1.00  0.00            
ATOM   2186  CE1 PHE X 143      63.500  67.660  41.560  1.00  0.00            
ATOM   2187  HE1 PHE X 143      63.440  66.810  40.880  1.00  0.00            
ATOM   2188  CE2 PHE X 143      63.680  68.400  43.860  1.00  0.00            
ATOM   2189  HE2 PHE X 143      63.680  68.290  44.920  1.00  0.00            
ATOM   2190  CZ  PHE X 143      63.490  67.360  42.930  1.00  0.00            
ATOM   2191  HZ  PHE X 143      63.380  66.400  43.390  1.00  0.00            
ATOM   2192  C   PHE X 143      66.960  71.070  41.480  1.00  0.00            
ATOM   2193  O   PHE X 143      67.810  70.540  42.190  1.00  0.00            
ATOM   2194  N   LEU X 144      67.020  70.890  40.160  1.00  0.00            
ATOM   2195  H   LEU X 144      66.400  71.530  39.680  1.00  0.00            
ATOM   2196  CA  LEU X 144      67.850  70.040  39.350  1.00  0.00            
ATOM   2197  HA  LEU X 144      67.820  69.010  39.670  1.00  0.00            
ATOM   2198  CB  LEU X 144      67.290  70.220  37.930  1.00  0.00            
ATOM   2199  HB1 LEU X 144      67.380  71.290  37.760  1.00  0.00            
ATOM   2200  HB2 LEU X 144      67.960  69.720  37.230  1.00  0.00            
ATOM   2201  CG  LEU X 144      65.940  69.580  37.620  1.00  0.00            
ATOM   2202  HG  LEU X 144      65.240  69.890  38.390  1.00  0.00            
ATOM   2203  CD1 LEU X 144      65.430  69.920  36.230  1.00  0.00            
ATOM   2204 1HD1 LEU X 144      66.290  70.060  35.570  1.00  0.00            
ATOM   2205 2HD1 LEU X 144      64.680  69.210  35.840  1.00  0.00            
ATOM   2206 3HD1 LEU X 144      64.910  70.880  36.350  1.00  0.00            
ATOM   2207  CD2 LEU X 144      65.890  68.070  37.920  1.00  0.00            
ATOM   2208 1HD2 LEU X 144      66.150  67.830  38.960  1.00  0.00            
ATOM   2209 2HD2 LEU X 144      64.920  67.580  37.810  1.00  0.00            
ATOM   2210 3HD2 LEU X 144      66.270  67.410  37.130  1.00  0.00            
ATOM   2211  C   LEU X 144      69.310  70.520  39.370  1.00  0.00            
ATOM   2212  O   LEU X 144      69.930  70.630  38.320  1.00  0.00            
ATOM   2213  N   ARG X 145      69.780  70.910  40.560  1.00  0.00            
ATOM   2214  H   ARG X 145      69.080  70.880  41.300  1.00  0.00            
ATOM   2215  CA  ARG X 145      71.080  71.330  41.000  1.00  0.00            
ATOM   2216  HA  ARG X 145      71.670  71.090  40.110  1.00  0.00            
ATOM   2217  CB  ARG X 145      71.110  72.840  41.240  1.00  0.00            
ATOM   2218  HB1 ARG X 145      70.550  73.490  40.590  1.00  0.00            
ATOM   2219  HB2 ARG X 145      70.740  73.040  42.250  1.00  0.00            
ATOM   2220  CG  ARG X 145      72.520  73.440  41.120  1.00  0.00            
ATOM   2221  HG1 ARG X 145      73.090  72.960  41.930  1.00  0.00            
ATOM   2222  HG2 ARG X 145      72.960  73.020  40.210  1.00  0.00            
ATOM   2223  CD  ARG X 145      72.540  74.960  41.250  1.00  0.00            
ATOM   2224  HD1 ARG X 145      73.460  75.350  40.840  1.00  0.00            
ATOM   2225  HD2 ARG X 145      71.720  75.280  40.610  1.00  0.00            
ATOM   2226  NE  ARG X 145      72.480  75.410  42.650  1.00  0.00            
ATOM   2227  HE  ARG X 145      73.100  74.940  43.310  1.00  0.00            
ATOM   2228  CZ  ARG X 145      71.510  76.050  43.270  1.00  0.00            
ATOM   2229  NH1 ARG X 145      70.510  76.500  42.500  1.00  0.00            
ATOM   2230 1HH1 ARG X 145      70.380  76.390  41.510  1.00  0.00            
ATOM   2231 2HH1 ARG X 145      69.730  76.910  43.020  1.00  0.00            
ATOM   2232  NH2 ARG X 145      71.470  76.130  44.620  1.00  0.00            
ATOM   2233 1HH2 ARG X 145      72.270  75.890  45.200  1.00  0.00            
ATOM   2234 2HH2 ARG X 145      70.730  76.670  45.040  1.00  0.00            
ATOM   2235  C   ARG X 145      71.680  70.410  42.050  1.00  0.00            
ATOM   2236  O   ARG X 145      72.310  69.450  41.590  1.00  0.00            
ATOM   2237  N   GLU X 146      71.630  70.700  43.340  1.00  0.00            
ATOM   2238  H   GLU X 146      71.010  71.460  43.590  1.00  0.00            
ATOM   2239  CA  GLU X 146      72.560  70.150  44.330  1.00  0.00            
ATOM   2240  HA  GLU X 146      73.450  70.500  43.830  1.00  0.00            
ATOM   2241  CB  GLU X 146      72.580  70.960  45.640  1.00  0.00            
ATOM   2242  HB1 GLU X 146      71.640  70.720  46.140  1.00  0.00            
ATOM   2243  HB2 GLU X 146      73.260  70.510  46.350  1.00  0.00            
ATOM   2244  CG  GLU X 146      72.920  72.440  45.630  1.00  0.00            
ATOM   2245  HG1 GLU X 146      72.040  72.850  45.130  1.00  0.00            
ATOM   2246  HG2 GLU X 146      73.110  72.850  46.630  1.00  0.00            
ATOM   2247  CD  GLU X 146      74.100  72.800  44.730  1.00  0.00            
ATOM   2248  OE1 GLU X 146      74.180  73.900  44.110  1.00  0.00            
ATOM   2249  OE2 GLU X 146      74.990  71.950  44.620  1.00  0.00            
ATOM   2250  C   GLU X 146      72.710  68.650  44.510  1.00  0.00            
ATOM   2251  O   GLU X 146      73.830  68.170  44.720  1.00  0.00            
ATOM   2252  N   ARG X 147      71.640  67.880  44.330  1.00  0.00            
ATOM   2253  H   ARG X 147      70.770  68.370  44.160  1.00  0.00            
ATOM   2254  CA  ARG X 147      71.730  66.460  44.540  1.00  0.00            
ATOM   2255  HA  ARG X 147      72.530  66.300  45.260  1.00  0.00            
ATOM   2256  CB  ARG X 147      70.470  65.970  45.240  1.00  0.00            
ATOM   2257  HB1 ARG X 147      69.630  66.080  44.530  1.00  0.00            
ATOM   2258  HB2 ARG X 147      70.590  64.890  45.420  1.00  0.00            
ATOM   2259  CG  ARG X 147      69.950  66.780  46.430  1.00  0.00            
ATOM   2260  HG1 ARG X 147      70.730  67.130  47.100  1.00  0.00            
ATOM   2261  HG2 ARG X 147      69.610  67.760  46.090  1.00  0.00            
ATOM   2262  CD  ARG X 147      69.010  66.040  47.410  1.00  0.00            
ATOM   2263  HD1 ARG X 147      68.690  66.640  48.260  1.00  0.00            
ATOM   2264  HD2 ARG X 147      68.120  65.800  46.840  1.00  0.00            
ATOM   2265  NE  ARG X 147      69.580  64.790  47.910  1.00  0.00            
ATOM   2266  HE  ARG X 147      69.350  64.170  47.150  1.00  0.00            
ATOM   2267  CZ  ARG X 147      70.250  64.500  49.040  1.00  0.00            
ATOM   2268  NH1 ARG X 147      70.580  65.490  49.870  1.00  0.00            
ATOM   2269 1HH1 ARG X 147      70.550  66.480  49.650  1.00  0.00            
ATOM   2270 2HH1 ARG X 147      71.040  65.210  50.730  1.00  0.00            
ATOM   2271  NH2 ARG X 147      70.410  63.210  49.390  1.00  0.00            
ATOM   2272 1HH2 ARG X 147      70.100  62.450  48.800  1.00  0.00            
ATOM   2273 2HH2 ARG X 147      71.120  62.950  50.050  1.00  0.00            
ATOM   2274  C   ARG X 147      71.920  65.670  43.240  1.00  0.00            
ATOM   2275  O   ARG X 147      71.770  64.460  43.250  1.00  0.00            
ATOM   2276  N   LEU X 148      72.060  66.430  42.130  1.00  0.00            
ATOM   2277  H   LEU X 148      72.010  67.430  42.200  1.00  0.00            
ATOM   2278  CA  LEU X 148      72.190  65.910  40.780  1.00  0.00            
ATOM   2279  HA  LEU X 148      72.060  64.840  40.700  1.00  0.00            
ATOM   2280  CB  LEU X 148      71.180  66.620  39.870  1.00  0.00            
ATOM   2281  HB1 LEU X 148      70.220  66.600  40.390  1.00  0.00            
ATOM   2282  HB2 LEU X 148      71.570  67.640  39.890  1.00  0.00            
ATOM   2283  CG  LEU X 148      70.920  65.970  38.520  1.00  0.00            
ATOM   2284  HG  LEU X 148      71.830  65.910  37.940  1.00  0.00            
ATOM   2285  CD1 LEU X 148      70.520  64.480  38.580  1.00  0.00            
ATOM   2286 1HD1 LEU X 148      70.610  63.970  37.620  1.00  0.00            
ATOM   2287 2HD1 LEU X 148      71.260  63.820  39.030  1.00  0.00            
ATOM   2288 3HD1 LEU X 148      69.560  64.240  39.020  1.00  0.00            
ATOM   2289  CD2 LEU X 148      69.910  66.820  37.750  1.00  0.00            
ATOM   2290 1HD2 LEU X 148      70.430  67.730  37.420  1.00  0.00            
ATOM   2291 2HD2 LEU X 148      69.580  66.450  36.790  1.00  0.00            
ATOM   2292 3HD2 LEU X 148      69.160  67.260  38.410  1.00  0.00            
ATOM   2293  C   LEU X 148      73.580  66.280  40.290  1.00  0.00            
ATOM   2294  O   LEU X 148      74.290  65.310  40.060  1.00  0.00            
ATOM   2295  N   LEU X 149      73.950  67.550  40.080  1.00  0.00            
ATOM   2296  H   LEU X 149      73.320  68.150  40.600  1.00  0.00            
ATOM   2297  CA  LEU X 149      75.160  68.050  39.470  1.00  0.00            
ATOM   2298  HA  LEU X 149      75.360  67.450  38.590  1.00  0.00            
ATOM   2299  CB  LEU X 149      74.940  69.530  39.210  1.00  0.00            
ATOM   2300  HB1 LEU X 149      74.640  70.080  40.100  1.00  0.00            
ATOM   2301  HB2 LEU X 149      75.780  70.170  38.880  1.00  0.00            
ATOM   2302  CG  LEU X 149      73.890  69.820  38.140  1.00  0.00            
ATOM   2303  HG  LEU X 149      72.920  69.650  38.620  1.00  0.00            
ATOM   2304  CD1 LEU X 149      73.810  71.320  37.790  1.00  0.00            
ATOM   2305 1HD1 LEU X 149      73.030  71.540  37.050  1.00  0.00            
ATOM   2306 2HD1 LEU X 149      73.610  72.070  38.540  1.00  0.00            
ATOM   2307 3HD1 LEU X 149      74.700  71.660  37.250  1.00  0.00            
ATOM   2308  CD2 LEU X 149      74.040  69.020  36.850  1.00  0.00            
ATOM   2309 1HD2 LEU X 149      75.020  68.920  36.400  1.00  0.00            
ATOM   2310 2HD2 LEU X 149      73.610  68.030  36.980  1.00  0.00            
ATOM   2311 3HD2 LEU X 149      73.340  69.350  36.080  1.00  0.00            
ATOM   2312  C   LEU X 149      76.360  67.880  40.420  1.00  0.00            
ATOM   2313  O   LEU X 149      76.510  68.630  41.390  1.00  0.00            
ATOM   2314  N   GLY X 150      77.230  66.950  40.050  1.00  0.00            
ATOM   2315  H   GLY X 150      77.140  66.330  39.260  1.00  0.00            
ATOM   2316  CA  GLY X 150      78.520  66.860  40.700  1.00  0.00            
ATOM   2317  HA1 GLY X 150      79.220  66.620  39.910  1.00  0.00            
ATOM   2318  HA2 GLY X 150      78.990  67.800  40.960  1.00  0.00            
ATOM   2319  C   GLY X 150      78.570  65.780  41.810  1.00  0.00            
ATOM   2320  O   GLY X 150      79.570  65.260  42.250  1.00  0.00            
ATOM   2321  N   TRP X 151      77.370  65.460  42.320  1.00  0.00            
ATOM   2322  H   TRP X 151      76.510  65.690  41.880  1.00  0.00            
ATOM   2323  CA  TRP X 151      77.140  64.600  43.450  1.00  0.00            
ATOM   2324  HA  TRP X 151      77.920  64.540  44.210  1.00  0.00            
ATOM   2325  CB  TRP X 151      75.880  65.140  44.140  1.00  0.00            
ATOM   2326  HB1 TRP X 151      75.960  66.140  44.560  1.00  0.00            
ATOM   2327  HB2 TRP X 151      75.100  65.320  43.390  1.00  0.00            
ATOM   2328  CG  TRP X 151      75.140  64.420  45.240  1.00  0.00            
ATOM   2329  CD1 TRP X 151      74.140  63.520  45.150  1.00  0.00            
ATOM   2330  HD1 TRP X 151      73.750  63.160  44.210  1.00  0.00            
ATOM   2331  CD2 TRP X 151      75.060  64.820  46.640  1.00  0.00            
ATOM   2332  NE1 TRP X 151      73.660  63.130  46.390  1.00  0.00            
ATOM   2333  HE1 TRP X 151      73.040  62.340  46.410  1.00  0.00            
ATOM   2334  CE2 TRP X 151      74.130  64.010  47.340  1.00  0.00            
ATOM   2335  CE3 TRP X 151      75.810  65.610  47.520  1.00  0.00            
ATOM   2336  HE3 TRP X 151      76.670  66.090  47.090  1.00  0.00            
ATOM   2337  CZ2 TRP X 151      73.780  64.150  48.670  1.00  0.00            
ATOM   2338  HZ2 TRP X 151      72.970  63.510  48.990  1.00  0.00            
ATOM   2339  CZ3 TRP X 151      75.560  65.710  48.890  1.00  0.00            
ATOM   2340  HZ3 TRP X 151      76.120  66.420  49.470  1.00  0.00            
ATOM   2341  CH2 TRP X 151      74.460  65.090  49.480  1.00  0.00            
ATOM   2342  HH2 TRP X 151      74.310  65.290  50.520  1.00  0.00            
ATOM   2343  C   TRP X 151      76.900  63.210  42.890  1.00  0.00            
ATOM   2344  O   TRP X 151      77.060  62.170  43.540  1.00  0.00            
ATOM   2345  N   ILE X 152      76.640  63.050  41.600  1.00  0.00            
ATOM   2346  H   ILE X 152      76.400  63.860  41.060  1.00  0.00            
ATOM   2347  CA  ILE X 152      76.320  61.840  40.850  1.00  0.00            
ATOM   2348  HA  ILE X 152      77.090  61.140  41.160  1.00  0.00            
ATOM   2349  CB  ILE X 152      74.960  61.170  41.070  1.00  0.00            
ATOM   2350  HB  ILE X 152      75.000  60.950  42.140  1.00  0.00            
ATOM   2351  CG1 ILE X 152      74.870  59.850  40.310  1.00  0.00            
ATOM   2352 1HG1 ILE X 152      74.660  60.090  39.270  1.00  0.00            
ATOM   2353 2HG1 ILE X 152      75.780  59.280  40.140  1.00  0.00            
ATOM   2354  CG2 ILE X 152      73.770  62.100  40.800  1.00  0.00            
ATOM   2355 1HG2 ILE X 152      72.960  61.610  41.350  1.00  0.00            
ATOM   2356 2HG2 ILE X 152      73.950  63.060  41.270  1.00  0.00            
ATOM   2357 3HG2 ILE X 152      73.690  62.010  39.730  1.00  0.00            
ATOM   2358  CD  ILE X 152      73.860  58.920  41.010  1.00  0.00            
ATOM   2359  HD1 ILE X 152      74.360  58.570  41.910  1.00  0.00            
ATOM   2360  HD2 ILE X 152      72.870  59.350  41.120  1.00  0.00            
ATOM   2361  HD3 ILE X 152      73.760  57.980  40.490  1.00  0.00            
ATOM   2362  C   ILE X 152      76.800  62.080  39.420  1.00  0.00            
ATOM   2363  O   ILE X 152      77.630  61.260  39.030  1.00  0.00            
ATOM   2364  N   GLN X 153      76.200  63.070  38.760  1.00  0.00            
ATOM   2365  H   GLN X 153      75.620  63.650  39.360  1.00  0.00            
ATOM   2366  CA  GLN X 153      76.300  63.300  37.340  1.00  0.00            
ATOM   2367  HA  GLN X 153      76.550  62.430  36.740  1.00  0.00            
ATOM   2368  CB  GLN X 153      75.010  63.940  36.760  1.00  0.00            
ATOM   2369  HB1 GLN X 153      74.620  64.680  37.470  1.00  0.00            
ATOM   2370  HB2 GLN X 153      75.310  64.500  35.880  1.00  0.00            
ATOM   2371  CG  GLN X 153      73.860  63.030  36.400  1.00  0.00            
ATOM   2372  HG1 GLN X 153      73.620  62.410  37.270  1.00  0.00            
ATOM   2373  HG2 GLN X 153      73.010  63.580  36.000  1.00  0.00            
ATOM   2374  CD  GLN X 153      74.120  61.900  35.390  1.00  0.00            
ATOM   2375  OE1 GLN X 153      73.160  61.140  35.240  1.00  0.00            
ATOM   2376  NE2 GLN X 153      75.300  61.740  34.810  1.00  0.00            
ATOM   2377 1HE2 GLN X 153      75.970  62.480  34.800  1.00  0.00            
ATOM   2378 2HE2 GLN X 153      75.310  60.830  34.350  1.00  0.00            
ATOM   2379  C   GLN X 153      77.290  64.460  37.390  1.00  0.00            
ATOM   2380  O   GLN X 153      77.010  65.500  37.930  1.00  0.00            
ATOM   2381  N   ASP X 154      78.500  64.290  36.850  1.00  0.00            
ATOM   2382  H   ASP X 154      78.870  63.360  36.700  1.00  0.00            
ATOM   2383  CA  ASP X 154      79.540  65.300  36.800  1.00  0.00            
ATOM   2384  HA  ASP X 154      79.230  66.160  37.410  1.00  0.00            
ATOM   2385  CB  ASP X 154      80.890  64.750  37.250  1.00  0.00            
ATOM   2386  HB1 ASP X 154      80.830  64.090  38.120  1.00  0.00            
ATOM   2387  HB2 ASP X 154      81.300  64.200  36.390  1.00  0.00            
ATOM   2388  CG  ASP X 154      81.840  65.760  37.850  1.00  0.00            
ATOM   2389  OD1 ASP X 154      81.550  66.160  39.000  1.00  0.00            
ATOM   2390  OD2 ASP X 154      82.870  66.110  37.240  1.00  0.00            
ATOM   2391  C   ASP X 154      79.620  65.930  35.410  1.00  0.00            
ATOM   2392  O   ASP X 154      78.640  65.910  34.680  1.00  0.00            
ATOM   2393  N   GLN X 155      80.760  66.430  34.920  1.00  0.00            
ATOM   2394  H   GLN X 155      81.560  66.410  35.540  1.00  0.00            
ATOM   2395  CA  GLN X 155      80.890  67.150  33.690  1.00  0.00            
ATOM   2396  HA  GLN X 155      80.030  67.830  33.560  1.00  0.00            
ATOM   2397  CB  GLN X 155      82.130  68.020  33.750  1.00  0.00            
ATOM   2398  HB1 GLN X 155      82.240  68.450  34.730  1.00  0.00            
ATOM   2399  HB2 GLN X 155      82.980  67.340  33.750  1.00  0.00            
ATOM   2400  CG  GLN X 155      82.200  69.170  32.740  1.00  0.00            
ATOM   2401  HG1 GLN X 155      82.510  68.770  31.790  1.00  0.00            
ATOM   2402  HG2 GLN X 155      81.210  69.620  32.690  1.00  0.00            
ATOM   2403  CD  GLN X 155      83.210  70.300  32.890  1.00  0.00            
ATOM   2404  OE1 GLN X 155      83.050  71.310  32.210  1.00  0.00            
ATOM   2405  NE2 GLN X 155      84.210  69.960  33.700  1.00  0.00            
ATOM   2406 1HE2 GLN X 155      84.330  69.070  34.190  1.00  0.00            
ATOM   2407 2HE2 GLN X 155      84.910  70.680  33.650  1.00  0.00            
ATOM   2408  C   GLN X 155      81.010  66.150  32.530  1.00  0.00            
ATOM   2409  O   GLN X 155      80.790  66.510  31.390  1.00  0.00            
ATOM   2410  N   GLY X 156      81.470  64.930  32.870  1.00  0.00            
ATOM   2411  H   GLY X 156      81.700  64.770  33.840  1.00  0.00            
ATOM   2412  CA  GLY X 156      81.660  63.790  32.020  1.00  0.00            
ATOM   2413  HA1 GLY X 156      81.310  63.910  30.980  1.00  0.00            
ATOM   2414  HA2 GLY X 156      82.670  63.390  32.050  1.00  0.00            
ATOM   2415  C   GLY X 156      80.810  62.650  32.560  1.00  0.00            
ATOM   2416  O   GLY X 156      80.740  62.440  33.760  1.00  0.00            
ATOM   2417  N   GLY X 157      80.220  61.880  31.640  1.00  0.00            
ATOM   2418  H   GLY X 157      80.190  62.290  30.710  1.00  0.00            
ATOM   2419  CA  GLY X 157      79.520  60.630  31.840  1.00  0.00            
ATOM   2420  HA1 GLY X 157      80.170  59.810  31.520  1.00  0.00            
ATOM   2421  HA2 GLY X 157      79.300  60.530  32.890  1.00  0.00            
ATOM   2422  C   GLY X 157      78.110  60.570  31.270  1.00  0.00            
ATOM   2423  O   GLY X 157      77.550  59.490  31.290  1.00  0.00            
ATOM   2424  N   TRP X 158      77.650  61.690  30.730  1.00  0.00            
ATOM   2425  H   TRP X 158      78.360  62.400  30.540  1.00  0.00            
ATOM   2426  CA  TRP X 158      76.410  61.770  29.950  1.00  0.00            
ATOM   2427  HA  TRP X 158      75.590  61.360  30.540  1.00  0.00            
ATOM   2428  CB  TRP X 158      76.150  63.190  29.460  1.00  0.00            
ATOM   2429  HB1 TRP X 158      76.690  63.410  28.550  1.00  0.00            
ATOM   2430  HB2 TRP X 158      75.070  63.230  29.300  1.00  0.00            
ATOM   2431  CG  TRP X 158      76.430  64.230  30.500  1.00  0.00            
ATOM   2432  CD1 TRP X 158      77.400  65.170  30.460  1.00  0.00            
ATOM   2433  HD1 TRP X 158      78.130  65.380  29.690  1.00  0.00            
ATOM   2434  CD2 TRP X 158      75.580  64.580  31.620  1.00  0.00            
ATOM   2435  NE1 TRP X 158      77.200  66.040  31.510  1.00  0.00            
ATOM   2436  HE1 TRP X 158      77.830  66.800  31.620  1.00  0.00            
ATOM   2437  CE2 TRP X 158      76.030  65.780  32.210  1.00  0.00            
ATOM   2438  CE3 TRP X 158      74.380  64.060  32.160  1.00  0.00            
ATOM   2439  HE3 TRP X 158      73.910  63.210  31.710  1.00  0.00            
ATOM   2440  CZ2 TRP X 158      75.300  66.510  33.170  1.00  0.00            
ATOM   2441  HZ2 TRP X 158      75.680  67.500  33.380  1.00  0.00            
ATOM   2442  CZ3 TRP X 158      73.670  64.690  33.190  1.00  0.00            
ATOM   2443  HZ3 TRP X 158      72.730  64.260  33.500  1.00  0.00            
ATOM   2444  CH2 TRP X 158      74.120  65.950  33.640  1.00  0.00            
ATOM   2445  HH2 TRP X 158      73.530  66.390  34.410  1.00  0.00            
ATOM   2446  C   TRP X 158      76.640  60.940  28.700  1.00  0.00            
ATOM   2447  O   TRP X 158      75.730  60.190  28.310  1.00  0.00            
ATOM   2448  N   ASP X 159      77.800  61.080  28.040  1.00  0.00            
ATOM   2449  H   ASP X 159      78.570  61.450  28.580  1.00  0.00            
ATOM   2450  CA  ASP X 159      78.240  60.100  27.070  1.00  0.00            
ATOM   2451  HA  ASP X 159      77.610  60.140  26.180  1.00  0.00            
ATOM   2452  CB  ASP X 159      79.610  60.580  26.600  1.00  0.00            
ATOM   2453  HB1 ASP X 159      79.810  60.170  25.610  1.00  0.00            
ATOM   2454  HB2 ASP X 159      79.700  61.650  26.440  1.00  0.00            
ATOM   2455  CG  ASP X 159      80.870  60.250  27.370  1.00  0.00            
ATOM   2456  OD1 ASP X 159      81.870  59.600  26.970  1.00  0.00            
ATOM   2457  OD2 ASP X 159      80.820  60.460  28.600  1.00  0.00            
ATOM   2458  C   ASP X 159      78.220  58.640  27.520  1.00  0.00            
ATOM   2459  O   ASP X 159      78.440  57.870  26.600  1.00  0.00            
ATOM   2460  N   GLY X 160      77.910  58.320  28.780  1.00  0.00            
ATOM   2461  H   GLY X 160      77.570  59.000  29.440  1.00  0.00            
ATOM   2462  CA  GLY X 160      77.770  56.980  29.310  1.00  0.00            
ATOM   2463  HA1 GLY X 160      78.220  56.270  28.600  1.00  0.00            
ATOM   2464  HA2 GLY X 160      78.310  56.880  30.250  1.00  0.00            
ATOM   2465  C   GLY X 160      76.360  56.540  29.610  1.00  0.00            
ATOM   2466  O   GLY X 160      76.080  55.400  29.930  1.00  0.00            
ATOM   2467  N   LEU X 161      75.380  57.440  29.450  1.00  0.00            
ATOM   2468  H   LEU X 161      75.770  58.280  29.020  1.00  0.00            
ATOM   2469  CA  LEU X 161      73.960  57.220  29.420  1.00  0.00            
ATOM   2470  HA  LEU X 161      73.590  56.420  30.060  1.00  0.00            
ATOM   2471  CB  LEU X 161      73.130  58.470  29.760  1.00  0.00            
ATOM   2472  HB1 LEU X 161      73.440  59.290  29.090  1.00  0.00            
ATOM   2473  HB2 LEU X 161      72.060  58.370  29.550  1.00  0.00            
ATOM   2474  CG  LEU X 161      73.280  59.000  31.170  1.00  0.00            
ATOM   2475  HG  LEU X 161      74.300  59.390  31.220  1.00  0.00            
ATOM   2476  CD1 LEU X 161      72.540  60.330  31.220  1.00  0.00            
ATOM   2477 1HD1 LEU X 161      72.790  60.950  30.350  1.00  0.00            
ATOM   2478 2HD1 LEU X 161      71.470  60.130  31.210  1.00  0.00            
ATOM   2479 3HD1 LEU X 161      72.810  60.860  32.140  1.00  0.00            
ATOM   2480  CD2 LEU X 161      72.830  58.030  32.260  1.00  0.00            
ATOM   2481 1HD2 LEU X 161      73.680  57.370  32.500  1.00  0.00            
ATOM   2482 2HD2 LEU X 161      72.540  58.490  33.210  1.00  0.00            
ATOM   2483 3HD2 LEU X 161      71.890  57.520  32.020  1.00  0.00            
ATOM   2484  C   LEU X 161      73.520  56.840  28.010  1.00  0.00            
ATOM   2485  O   LEU X 161      72.620  56.020  27.780  1.00  0.00            
ATOM   2486  N   LEU X 162      74.270  57.370  27.020  1.00  0.00            
ATOM   2487  H   LEU X 162      75.010  57.970  27.330  1.00  0.00            
ATOM   2488  CA  LEU X 162      73.890  57.400  25.640  1.00  0.00            
ATOM   2489  HA  LEU X 162      72.830  57.240  25.470  1.00  0.00            
ATOM   2490  CB  LEU X 162      74.440  58.690  25.040  1.00  0.00            
ATOM   2491  HB1 LEU X 162      75.520  58.620  25.050  1.00  0.00            
ATOM   2492  HB2 LEU X 162      74.150  58.570  23.990  1.00  0.00            
ATOM   2493  CG  LEU X 162      73.800  59.970  25.580  1.00  0.00            
ATOM   2494  HG  LEU X 162      73.870  60.010  26.660  1.00  0.00            
ATOM   2495  CD1 LEU X 162      74.560  61.080  24.820  1.00  0.00            
ATOM   2496 1HD1 LEU X 162      74.690  60.940  23.760  1.00  0.00            
ATOM   2497 2HD1 LEU X 162      74.120  62.040  25.030  1.00  0.00            
ATOM   2498 3HD1 LEU X 162      75.620  60.980  25.130  1.00  0.00            
ATOM   2499  CD2 LEU X 162      72.320  60.090  25.210  1.00  0.00            
ATOM   2500 1HD2 LEU X 162      72.130  60.040  24.150  1.00  0.00            
ATOM   2501 2HD2 LEU X 162      71.700  59.410  25.780  1.00  0.00            
ATOM   2502 3HD2 LEU X 162      71.920  61.080  25.470  1.00  0.00            
ATOM   2503  C   LEU X 162      74.680  56.290  24.940  1.00  0.00            
ATOM   2504  O   LEU X 162      74.610  56.170  23.720  1.00  0.00            
ATOM   2505  N   SER X 163      75.450  55.440  25.630  1.00  0.00            
ATOM   2506  H   SER X 163      75.100  55.260  26.560  1.00  0.00            
ATOM   2507  CA  SER X 163      76.240  54.390  25.010  1.00  0.00            
ATOM   2508  HA  SER X 163      76.610  54.630  24.010  1.00  0.00            
ATOM   2509  CB  SER X 163      77.370  54.040  25.980  1.00  0.00            
ATOM   2510  HB1 SER X 163      77.960  53.230  25.570  1.00  0.00            
ATOM   2511  HB2 SER X 163      77.930  54.930  26.300  1.00  0.00            
ATOM   2512  OG  SER X 163      76.830  53.590  27.200  1.00  0.00            
ATOM   2513  HG  SER X 163      76.390  52.760  27.050  1.00  0.00            
ATOM   2514  C   SER X 163      75.420  53.120  24.770  1.00  0.00            
ATOM   2515  O   SER X 163      75.990  52.200  24.210  1.00  0.00            
ATOM   2516  N   TYR X 164      74.180  53.100  25.260  1.00  0.00            
ATOM   2517  H   TYR X 164      73.720  53.910  25.640  1.00  0.00            
ATOM   2518  CA  TYR X 164      73.280  51.990  25.130  1.00  0.00            
ATOM   2519  HA  TYR X 164      73.790  51.040  24.920  1.00  0.00            
ATOM   2520  CB  TYR X 164      72.450  51.880  26.410  1.00  0.00            
ATOM   2521  HB1 TYR X 164      71.870  52.780  26.590  1.00  0.00            
ATOM   2522  HB2 TYR X 164      71.700  51.100  26.290  1.00  0.00            
ATOM   2523  CG  TYR X 164      73.310  51.620  27.630  1.00  0.00            
ATOM   2524  CD1 TYR X 164      73.790  52.720  28.350  1.00  0.00            
ATOM   2525  HD1 TYR X 164      73.590  53.740  28.020  1.00  0.00            
ATOM   2526  CD2 TYR X 164      73.710  50.330  27.960  1.00  0.00            
ATOM   2527  HD2 TYR X 164      73.220  49.440  27.600  1.00  0.00            
ATOM   2528  CE1 TYR X 164      74.570  52.510  29.500  1.00  0.00            
ATOM   2529  HE1 TYR X 164      74.880  53.410  29.990  1.00  0.00            
ATOM   2530  CE2 TYR X 164      74.490  50.140  29.100  1.00  0.00            
ATOM   2531  HE2 TYR X 164      74.630  49.110  29.390  1.00  0.00            
ATOM   2532  CZ  TYR X 164      75.010  51.230  29.820  1.00  0.00            
ATOM   2533  OH  TYR X 164      75.860  50.960  30.870  1.00  0.00            
ATOM   2534  HH  TYR X 164      75.740  50.110  31.270  1.00  0.00            
ATOM   2535  C   TYR X 164      72.330  52.160  23.960  1.00  0.00            
ATOM   2536  O   TYR X 164      71.540  51.250  23.700  1.00  0.00            
ATOM   2537  N   PHE X 165      72.410  53.220  23.170  1.00  0.00            
ATOM   2538  H   PHE X 165      73.190  53.860  23.200  1.00  0.00            
ATOM   2539  CA  PHE X 165      71.710  53.430  21.910  1.00  0.00            
ATOM   2540  HA  PHE X 165      71.470  52.460  21.460  1.00  0.00            
ATOM   2541  CB  PHE X 165      70.360  54.120  22.080  1.00  0.00            
ATOM   2542  HB1 PHE X 165      69.920  54.110  21.090  1.00  0.00            
ATOM   2543  HB2 PHE X 165      69.850  53.380  22.690  1.00  0.00            
ATOM   2544  CG  PHE X 165      70.340  55.420  22.850  1.00  0.00            
ATOM   2545  CD1 PHE X 165      70.590  56.640  22.190  1.00  0.00            
ATOM   2546  HD1 PHE X 165      70.940  56.610  21.170  1.00  0.00            
ATOM   2547  CD2 PHE X 165      69.950  55.500  24.190  1.00  0.00            
ATOM   2548  HD2 PHE X 165      69.770  54.620  24.790  1.00  0.00            
ATOM   2549  CE1 PHE X 165      70.380  57.850  22.870  1.00  0.00            
ATOM   2550  HE1 PHE X 165      70.680  58.780  22.420  1.00  0.00            
ATOM   2551  CE2 PHE X 165      69.600  56.710  24.800  1.00  0.00            
ATOM   2552  HE2 PHE X 165      69.450  56.690  25.860  1.00  0.00            
ATOM   2553  CZ  PHE X 165      69.780  57.930  24.140  1.00  0.00            
ATOM   2554  HZ  PHE X 165      69.710  58.890  24.620  1.00  0.00            
ATOM   2555  C   PHE X 165      72.660  54.070  20.900  1.00  0.00            
ATOM   2556  O   PHE X 165      73.800  54.400  21.240  1.00  0.00            
ATOM   2557  N   GLY X 166      72.420  54.040  19.590  1.00  0.00            
ATOM   2558  H   GLY X 166      71.480  53.660  19.400  1.00  0.00            
ATOM   2559  CA  GLY X 166      73.240  54.600  18.540  1.00  0.00            
ATOM   2560  HA1 GLY X 166      74.240  54.660  18.950  1.00  0.00            
ATOM   2561  HA2 GLY X 166      73.420  53.900  17.720  1.00  0.00            
ATOM   2562  C   GLY X 166      72.620  55.920  18.120  1.00  0.00            
ATOM   2563  O   GLY X 166      72.740  56.900  18.850  1.00  0.00            
ATOM   2564  N   THR X 167      71.990  55.920  16.940  1.00  0.00            
ATOM   2565  H   THR X 167      71.820  55.050  16.470  1.00  0.00            
ATOM   2566  CA  THR X 167      71.200  57.040  16.470  1.00  0.00            
ATOM   2567  HA  THR X 167      71.700  57.990  16.560  1.00  0.00            
ATOM   2568  CB  THR X 167      70.870  56.760  15.000  1.00  0.00            
ATOM   2569  HB  THR X 167      70.500  57.640  14.510  1.00  0.00            
ATOM   2570  OG1 THR X 167      70.190  55.560  14.710  1.00  0.00            
ATOM   2571  HG1 THR X 167      70.030  55.570  13.770  1.00  0.00            
ATOM   2572  CG2 THR X 167      72.180  56.590  14.230  1.00  0.00            
ATOM   2573 1HG2 THR X 167      72.800  57.460  14.480  1.00  0.00            
ATOM   2574 2HG2 THR X 167      72.660  55.630  14.490  1.00  0.00            
ATOM   2575 3HG2 THR X 167      72.060  56.620  13.160  1.00  0.00            
ATOM   2576  C   THR X 167      69.830  56.980  17.140  1.00  0.00            
ATOM   2577  O   THR X 167      69.360  55.920  17.560  1.00  0.00            
ATOM   2578  N   PRO X 168      69.120  58.110  17.320  1.00  0.00            
ATOM   2579  CA  PRO X 168      67.810  58.040  17.910  1.00  0.00            
ATOM   2580  HA  PRO X 168      67.640  57.400  18.780  1.00  0.00            
ATOM   2581  CB  PRO X 168      67.540  59.510  18.260  1.00  0.00            
ATOM   2582  HB1 PRO X 168      66.470  59.720  18.260  1.00  0.00            
ATOM   2583  HB2 PRO X 168      67.810  59.740  19.290  1.00  0.00            
ATOM   2584  CG  PRO X 168      68.400  60.360  17.320  1.00  0.00            
ATOM   2585  HG1 PRO X 168      67.890  60.500  16.380  1.00  0.00            
ATOM   2586  HG2 PRO X 168      68.930  61.260  17.660  1.00  0.00            
ATOM   2587  CD  PRO X 168      69.540  59.430  16.900  1.00  0.00            
ATOM   2588  HD1 PRO X 168      69.720  59.520  15.830  1.00  0.00            
ATOM   2589  HD2 PRO X 168      70.400  59.760  17.480  1.00  0.00            
ATOM   2590  C   PRO X 168      66.820  57.550  16.870  1.00  0.00            
ATOM   2591  O   PRO X 168      66.650  58.040  15.760  1.00  0.00            
ATOM   2592  N   THR X 169      66.130  56.500  17.360  1.00  0.00            
ATOM   2593  H   THR X 169      66.350  56.080  18.230  1.00  0.00            
ATOM   2594  CA  THR X 169      65.010  55.800  16.750  1.00  0.00            
ATOM   2595  HA  THR X 169      64.290  56.560  16.460  1.00  0.00            
ATOM   2596  CB  THR X 169      65.510  54.940  15.570  1.00  0.00            
ATOM   2597  HB  THR X 169      65.840  55.730  14.890  1.00  0.00            
ATOM   2598  OG1 THR X 169      64.380  54.350  14.990  1.00  0.00            
ATOM   2599  HG1 THR X 169      63.920  55.130  14.700  1.00  0.00            
ATOM   2600  CG2 THR X 169      66.740  54.060  15.740  1.00  0.00            
ATOM   2601 1HG2 THR X 169      67.180  54.120  16.720  1.00  0.00            
ATOM   2602 2HG2 THR X 169      66.600  53.040  15.410  1.00  0.00            
ATOM   2603 3HG2 THR X 169      67.580  54.520  15.180  1.00  0.00            
ATOM   2604  C   THR X 169      64.250  55.020  17.830  1.00  0.00            
ATOM   2605  O   THR X 169      64.710  54.870  18.960  1.00  0.00            
ATOM   2606  N   TRP X 170      63.080  54.510  17.470  1.00  0.00            
ATOM   2607  H   TRP X 170      62.770  54.620  16.520  1.00  0.00            
ATOM   2608  CA  TRP X 170      62.430  53.590  18.400  1.00  0.00            
ATOM   2609  HA  TRP X 170      62.690  53.690  19.440  1.00  0.00            
ATOM   2610  CB  TRP X 170      60.950  53.950  18.340  1.00  0.00            
ATOM   2611  HB1 TRP X 170      60.880  55.050  18.280  1.00  0.00            
ATOM   2612  HB2 TRP X 170      60.530  53.460  17.470  1.00  0.00            
ATOM   2613  CG  TRP X 170      60.150  53.490  19.530  1.00  0.00            
ATOM   2614  CD1 TRP X 170      59.170  52.590  19.470  1.00  0.00            
ATOM   2615  HD1 TRP X 170      58.910  52.160  18.490  1.00  0.00            
ATOM   2616  CD2 TRP X 170      60.240  53.750  20.960  1.00  0.00            
ATOM   2617  NE1 TRP X 170      58.530  52.360  20.660  1.00  0.00            
ATOM   2618  HE1 TRP X 170      57.700  51.800  20.810  1.00  0.00            
ATOM   2619  CE2 TRP X 170      59.170  53.100  21.630  1.00  0.00            
ATOM   2620  CE3 TRP X 170      61.020  54.660  21.710  1.00  0.00            
ATOM   2621  HE3 TRP X 170      61.860  55.080  21.190  1.00  0.00            
ATOM   2622  CZ2 TRP X 170      58.890  53.190  23.000  1.00  0.00            
ATOM   2623  HZ2 TRP X 170      58.160  52.620  23.560  1.00  0.00            
ATOM   2624  CZ3 TRP X 170      60.740  54.830  23.070  1.00  0.00            
ATOM   2625  HZ3 TRP X 170      61.310  55.500  23.690  1.00  0.00            
ATOM   2626  CH2 TRP X 170      59.750  54.040  23.690  1.00  0.00            
ATOM   2627  HH2 TRP X 170      59.700  54.220  24.760  1.00  0.00            
ATOM   2628  C   TRP X 170      62.670  52.180  17.910  1.00  0.00            
ATOM   2629  O   TRP X 170      62.500  51.300  18.750  1.00  0.00            
ATOM   2630  N   GLN X 171      63.200  51.900  16.710  1.00  0.00            
ATOM   2631  H   GLN X 171      63.420  52.700  16.130  1.00  0.00            
ATOM   2632  CA  GLN X 171      63.640  50.590  16.270  1.00  0.00            
ATOM   2633  HA  GLN X 171      63.070  49.780  16.710  1.00  0.00            
ATOM   2634  CB  GLN X 171      63.510  50.500  14.760  1.00  0.00            
ATOM   2635  HB1 GLN X 171      63.950  51.400  14.310  1.00  0.00            
ATOM   2636  HB2 GLN X 171      64.210  49.750  14.370  1.00  0.00            
ATOM   2637  CG  GLN X 171      62.070  50.330  14.290  1.00  0.00            
ATOM   2638  HG1 GLN X 171      61.450  51.160  14.640  1.00  0.00            
ATOM   2639  HG2 GLN X 171      62.110  50.280  13.210  1.00  0.00            
ATOM   2640  CD  GLN X 171      61.630  48.890  14.580  1.00  0.00            
ATOM   2641  OE1 GLN X 171      62.360  47.920  14.480  1.00  0.00            
ATOM   2642  NE2 GLN X 171      60.420  48.740  15.110  1.00  0.00            
ATOM   2643 1HE2 GLN X 171      59.840  49.550  15.290  1.00  0.00            
ATOM   2644 2HE2 GLN X 171      60.130  47.910  15.610  1.00  0.00            
ATOM   2645  C   GLN X 171      65.090  50.450  16.720  1.00  0.00            
ATOM   2646  O   GLN X 171      66.050  50.640  15.960  1.00  0.00            
ATOM   2647  N   THR X 172      65.270  50.150  18.010  1.00  0.00            
ATOM   2648  H   THR X 172      64.410  50.140  18.550  1.00  0.00            
ATOM   2649  CA  THR X 172      66.560  49.880  18.630  1.00  0.00            
ATOM   2650  HA  THR X 172      67.370  49.550  17.980  1.00  0.00            
ATOM   2651  CB  THR X 172      67.130  51.190  19.150  1.00  0.00            
ATOM   2652  HB  THR X 172      66.880  51.850  18.310  1.00  0.00            
ATOM   2653  OG1 THR X 172      68.500  51.130  19.500  1.00  0.00            
ATOM   2654  HG1 THR X 172      68.860  51.860  19.020  1.00  0.00            
ATOM   2655  CG2 THR X 172      66.340  51.910  20.230  1.00  0.00            
ATOM   2656 1HG2 THR X 172      65.280  52.110  20.070  1.00  0.00            
ATOM   2657 2HG2 THR X 172      66.140  51.220  21.070  1.00  0.00            
ATOM   2658 3HG2 THR X 172      66.870  52.790  20.580  1.00  0.00            
ATOM   2659  C   THR X 172      66.400  48.740  19.610  1.00  0.00            
ATOM   2660  O   THR X 172      65.300  48.240  19.810  1.00  0.00            
ATOM   2661  N   VAL X 173      67.500  48.300  20.240  1.00  0.00            
ATOM   2662  H   VAL X 173      68.270  48.930  20.050  1.00  0.00            
ATOM   2663  CA  VAL X 173      67.870  47.150  21.040  1.00  0.00            
ATOM   2664  HA  VAL X 173      67.870  46.340  20.300  1.00  0.00            
ATOM   2665  CB  VAL X 173      69.320  47.350  21.500  1.00  0.00            
ATOM   2666  HB  VAL X 173      69.540  46.470  22.100  1.00  0.00            
ATOM   2667  CG1 VAL X 173      70.190  47.340  20.230  1.00  0.00            
ATOM   2668 1HG1 VAL X 173      71.170  47.560  20.620  1.00  0.00            
ATOM   2669 2HG1 VAL X 173      70.340  46.330  19.840  1.00  0.00            
ATOM   2670 3HG1 VAL X 173      69.860  48.000  19.440  1.00  0.00            
ATOM   2671  CG2 VAL X 173      69.560  48.590  22.370  1.00  0.00            
ATOM   2672 1HG2 VAL X 173      68.730  48.650  23.070  1.00  0.00            
ATOM   2673 2HG2 VAL X 173      70.520  48.640  22.880  1.00  0.00            
ATOM   2674 3HG2 VAL X 173      69.620  49.540  21.850  1.00  0.00            
ATOM   2675  C   VAL X 173      66.950  46.860  22.220  1.00  0.00            
ATOM   2676  O   VAL X 173      66.410  47.700  22.930  1.00  0.00            
ATOM   2677  N   THR X 174      66.600  45.560  22.270  1.00  0.00            
ATOM   2678  H   THR X 174      67.140  44.880  21.780  1.00  0.00            
ATOM   2679  CA  THR X 174      65.680  45.040  23.280  1.00  0.00            
ATOM   2680  HA  THR X 174      64.720  45.490  23.080  1.00  0.00            
ATOM   2681  CB  THR X 174      65.610  43.520  23.050  1.00  0.00            
ATOM   2682  HB  THR X 174      64.990  43.110  23.850  1.00  0.00            
ATOM   2683  OG1 THR X 174      66.850  42.900  23.150  1.00  0.00            
ATOM   2684  HG1 THR X 174      67.470  43.310  22.560  1.00  0.00            
ATOM   2685  CG2 THR X 174      65.000  43.060  21.720  1.00  0.00            
ATOM   2686 1HG2 THR X 174      63.970  43.460  21.710  1.00  0.00            
ATOM   2687 2HG2 THR X 174      65.550  43.460  20.860  1.00  0.00            
ATOM   2688 3HG2 THR X 174      64.920  41.990  21.620  1.00  0.00            
ATOM   2689  C   THR X 174      65.960  45.440  24.720  1.00  0.00            
ATOM   2690  O   THR X 174      65.030  45.640  25.480  1.00  0.00            
ATOM   2691  N   ILE X 175      67.230  45.580  25.130  1.00  0.00            
ATOM   2692  H   ILE X 175      67.930  45.490  24.400  1.00  0.00            
ATOM   2693  CA  ILE X 175      67.720  46.000  26.420  1.00  0.00            
ATOM   2694  HA  ILE X 175      67.240  45.420  27.190  1.00  0.00            
ATOM   2695  CB  ILE X 175      69.220  45.730  26.280  1.00  0.00            
ATOM   2696  HB  ILE X 175      69.700  46.100  27.180  1.00  0.00            
ATOM   2697  CG1 ILE X 175      70.010  46.500  25.240  1.00  0.00            
ATOM   2698 1HG1 ILE X 175      70.400  45.730  24.570  1.00  0.00            
ATOM   2699 2HG1 ILE X 175      69.340  47.050  24.570  1.00  0.00            
ATOM   2700  CG2 ILE X 175      69.490  44.220  26.180  1.00  0.00            
ATOM   2701 1HG2 ILE X 175      70.540  44.010  26.030  1.00  0.00            
ATOM   2702 2HG2 ILE X 175      69.050  43.620  26.980  1.00  0.00            
ATOM   2703 3HG2 ILE X 175      69.080  43.850  25.240  1.00  0.00            
ATOM   2704  CD  ILE X 175      71.080  47.480  25.700  1.00  0.00            
ATOM   2705  HD1 ILE X 175      71.530  48.030  24.860  1.00  0.00            
ATOM   2706  HD2 ILE X 175      70.680  48.190  26.440  1.00  0.00            
ATOM   2707  HD3 ILE X 175      71.930  47.130  26.300  1.00  0.00            
ATOM   2708  C   ILE X 175      67.420  47.480  26.700  1.00  0.00            
ATOM   2709  O   ILE X 175      67.490  47.920  27.860  1.00  0.00            
ATOM   2710  N   PHE X 176      67.020  48.330  25.770  1.00  0.00            
ATOM   2711  H   PHE X 176      66.920  48.110  24.800  1.00  0.00            
ATOM   2712  CA  PHE X 176      66.450  49.640  26.000  1.00  0.00            
ATOM   2713  HA  PHE X 176      66.880  50.000  26.960  1.00  0.00            
ATOM   2714  CB  PHE X 176      66.860  50.610  24.890  1.00  0.00            
ATOM   2715  HB1 PHE X 176      67.920  50.480  24.710  1.00  0.00            
ATOM   2716  HB2 PHE X 176      66.300  50.310  24.000  1.00  0.00            
ATOM   2717  CG  PHE X 176      66.580  52.060  25.250  1.00  0.00            
ATOM   2718  CD1 PHE X 176      67.050  52.770  26.370  1.00  0.00            
ATOM   2719  HD1 PHE X 176      67.340  52.190  27.240  1.00  0.00            
ATOM   2720  CD2 PHE X 176      66.130  52.870  24.200  1.00  0.00            
ATOM   2721  HD2 PHE X 176      65.660  52.440  23.350  1.00  0.00            
ATOM   2722  CE1 PHE X 176      66.800  54.110  26.610  1.00  0.00            
ATOM   2723  HE1 PHE X 176      66.980  54.620  27.550  1.00  0.00            
ATOM   2724  CE2 PHE X 176      66.120  54.270  24.280  1.00  0.00            
ATOM   2725  HE2 PHE X 176      65.830  54.900  23.460  1.00  0.00            
ATOM   2726  CZ  PHE X 176      66.370  54.880  25.510  1.00  0.00            
ATOM   2727  HZ  PHE X 176      66.220  55.940  25.570  1.00  0.00            
ATOM   2728  C   PHE X 176      64.930  49.600  26.110  1.00  0.00            
ATOM   2729  O   PHE X 176      64.390  49.940  27.140  1.00  0.00            
ATOM   2730  N   VAL X 177      64.240  49.220  25.030  1.00  0.00            
ATOM   2731  H   VAL X 177      64.730  49.060  24.170  1.00  0.00            
ATOM   2732  CA  VAL X 177      62.790  49.370  24.950  1.00  0.00            
ATOM   2733  HA  VAL X 177      62.620  50.210  25.620  1.00  0.00            
ATOM   2734  CB  VAL X 177      62.350  49.680  23.530  1.00  0.00            
ATOM   2735  HB  VAL X 177      61.270  49.710  23.530  1.00  0.00            
ATOM   2736  CG1 VAL X 177      62.860  51.010  22.930  1.00  0.00            
ATOM   2737 1HG1 VAL X 177      62.680  51.950  23.420  1.00  0.00            
ATOM   2738 2HG1 VAL X 177      63.950  50.940  22.960  1.00  0.00            
ATOM   2739 3HG1 VAL X 177      62.660  51.130  21.870  1.00  0.00            
ATOM   2740  CG2 VAL X 177      62.710  48.590  22.530  1.00  0.00            
ATOM   2741 1HG2 VAL X 177      62.070  47.730  22.730  1.00  0.00            
ATOM   2742 2HG2 VAL X 177      62.270  48.850  21.560  1.00  0.00            
ATOM   2743 3HG2 VAL X 177      63.770  48.340  22.400  1.00  0.00            
ATOM   2744  C   VAL X 177      61.950  48.300  25.650  1.00  0.00            
ATOM   2745  O   VAL X 177      60.760  48.470  25.860  1.00  0.00            
ATOM   2746  N   ALA X 178      62.550  47.140  25.960  1.00  0.00            
ATOM   2747  H   ALA X 178      63.440  46.950  25.560  1.00  0.00            
ATOM   2748  CA  ALA X 178      62.070  46.030  26.760  1.00  0.00            
ATOM   2749  HA  ALA X 178      61.170  46.490  27.170  1.00  0.00            
ATOM   2750  CB  ALA X 178      61.700  44.760  26.000  1.00  0.00            
ATOM   2751  HB1 ALA X 178      61.040  44.060  26.540  1.00  0.00            
ATOM   2752  HB2 ALA X 178      61.000  44.840  25.160  1.00  0.00            
ATOM   2753  HB3 ALA X 178      62.530  44.140  25.670  1.00  0.00            
ATOM   2754  C   ALA X 178      62.930  45.730  27.980  1.00  0.00            
ATOM   2755  O   ALA X 178      62.550  44.920  28.820  1.00  0.00            
ATOM   2756  N   GLY X 179      63.880  46.620  28.250  1.00  0.00            
ATOM   2757  H   GLY X 179      64.130  47.310  27.550  1.00  0.00            
ATOM   2758  CA  GLY X 179      64.590  46.710  29.520  1.00  0.00            
ATOM   2759  HA1 GLY X 179      64.490  45.760  30.060  1.00  0.00            
ATOM   2760  HA2 GLY X 179      65.610  46.890  29.190  1.00  0.00            
ATOM   2761  C   GLY X 179      64.220  47.930  30.330  1.00  0.00            
ATOM   2762  O   GLY X 179      63.440  47.730  31.270  1.00  0.00            
ATOM   2763  N   VAL X 180      64.920  49.040  30.150  1.00  0.00            
ATOM   2764  H   VAL X 180      65.450  49.250  29.310  1.00  0.00            
ATOM   2765  CA  VAL X 180      64.760  50.150  31.070  1.00  0.00            
ATOM   2766  HA  VAL X 180      64.830  49.690  32.050  1.00  0.00            
ATOM   2767  CB  VAL X 180      66.060  50.940  30.900  1.00  0.00            
ATOM   2768  HB  VAL X 180      66.120  51.630  31.740  1.00  0.00            
ATOM   2769  CG1 VAL X 180      67.290  50.070  31.150  1.00  0.00            
ATOM   2770 1HG1 VAL X 180      68.160  50.720  31.240  1.00  0.00            
ATOM   2771 2HG1 VAL X 180      66.990  49.550  32.060  1.00  0.00            
ATOM   2772 3HG1 VAL X 180      67.560  49.330  30.400  1.00  0.00            
ATOM   2773  CG2 VAL X 180      66.170  51.710  29.590  1.00  0.00            
ATOM   2774 1HG2 VAL X 180      65.950  51.180  28.670  1.00  0.00            
ATOM   2775 2HG2 VAL X 180      65.470  52.560  29.520  1.00  0.00            
ATOM   2776 3HG2 VAL X 180      67.180  52.030  29.370  1.00  0.00            
ATOM   2777  C   VAL X 180      63.510  51.000  30.920  1.00  0.00            
ATOM   2778  O   VAL X 180      63.050  51.640  31.870  1.00  0.00            
ATOM   2779  N   LEU X 181      62.910  51.080  29.720  1.00  0.00            
ATOM   2780  H   LEU X 181      63.540  50.830  28.980  1.00  0.00            
ATOM   2781  CA  LEU X 181      61.730  51.860  29.410  1.00  0.00            
ATOM   2782  HA  LEU X 181      61.620  52.730  30.080  1.00  0.00            
ATOM   2783  CB  LEU X 181      61.790  52.310  27.970  1.00  0.00            
ATOM   2784  HB1 LEU X 181      61.740  51.550  27.210  1.00  0.00            
ATOM   2785  HB2 LEU X 181      60.880  52.910  27.890  1.00  0.00            
ATOM   2786  CG  LEU X 181      62.990  53.170  27.550  1.00  0.00            
ATOM   2787  HG  LEU X 181      63.840  52.470  27.490  1.00  0.00            
ATOM   2788  CD1 LEU X 181      62.540  53.810  26.220  1.00  0.00            
ATOM   2789 1HD1 LEU X 181      62.350  53.090  25.430  1.00  0.00            
ATOM   2790 2HD1 LEU X 181      61.580  54.260  26.430  1.00  0.00            
ATOM   2791 3HD1 LEU X 181      63.270  54.520  25.840  1.00  0.00            
ATOM   2792  CD2 LEU X 181      63.300  54.230  28.610  1.00  0.00            
ATOM   2793 1HD2 LEU X 181      64.190  54.750  28.260  1.00  0.00            
ATOM   2794 2HD2 LEU X 181      62.490  54.920  28.820  1.00  0.00            
ATOM   2795 3HD2 LEU X 181      63.650  53.720  29.510  1.00  0.00            
ATOM   2796  C   LEU X 181      60.500  51.110  29.920  1.00  0.00            
ATOM   2797  O   LEU X 181      59.430  51.720  29.970  1.00  0.00            
ATOM   2798  N   THR X 182      60.580  49.900  30.440  1.00  0.00            
ATOM   2799  H   THR X 182      61.370  49.340  30.140  1.00  0.00            
ATOM   2800  CA  THR X 182      59.470  49.100  30.940  1.00  0.00            
ATOM   2801  HA  THR X 182      58.600  49.720  31.140  1.00  0.00            
ATOM   2802  CB  THR X 182      58.830  48.170  29.910  1.00  0.00            
ATOM   2803  HB  THR X 182      58.170  47.480  30.410  1.00  0.00            
ATOM   2804  OG1 THR X 182      59.860  47.420  29.270  1.00  0.00            
ATOM   2805  HG1 THR X 182      60.320  46.910  29.920  1.00  0.00            
ATOM   2806  CG2 THR X 182      58.110  48.830  28.740  1.00  0.00            
ATOM   2807 1HG2 THR X 182      57.550  48.070  28.210  1.00  0.00            
ATOM   2808 2HG2 THR X 182      57.520  49.740  28.910  1.00  0.00            
ATOM   2809 3HG2 THR X 182      58.780  49.060  27.900  1.00  0.00            
ATOM   2810  C   THR X 182      59.790  48.500  32.300  1.00  0.00            
ATOM   2811  O   THR X 182      59.240  47.490  32.750  1.00  0.00            
ATOM   2812  N   ALA X 183      60.700  49.160  33.020  1.00  0.00            
ATOM   2813  H   ALA X 183      60.950  50.060  32.630  1.00  0.00            
ATOM   2814  CA  ALA X 183      61.360  48.870  34.270  1.00  0.00            
ATOM   2815  HA  ALA X 183      60.690  48.310  34.930  1.00  0.00            
ATOM   2816  CB  ALA X 183      62.760  48.260  34.280  1.00  0.00            
ATOM   2817  HB1 ALA X 183      63.180  48.030  35.260  1.00  0.00            
ATOM   2818  HB2 ALA X 183      62.760  47.320  33.730  1.00  0.00            
ATOM   2819  HB3 ALA X 183      63.430  48.960  33.780  1.00  0.00            
ATOM   2820  C   ALA X 183      61.350  50.220  34.980  1.00  0.00            
ATOM   2821  O   ALA X 183      60.280  50.750  35.200  1.00  0.00            
ATOM   2822  N   SER X 184      62.530  50.830  35.200  1.00  0.00            
ATOM   2823  H   SER X 184      63.340  50.260  34.990  1.00  0.00            
ATOM   2824  CA  SER X 184      62.640  52.130  35.830  1.00  0.00            
ATOM   2825  HA  SER X 184      61.910  52.280  36.620  1.00  0.00            
ATOM   2826  CB  SER X 184      64.080  52.230  36.310  1.00  0.00            
ATOM   2827  HB1 SER X 184      64.380  53.180  36.750  1.00  0.00            
ATOM   2828  HB2 SER X 184      64.310  51.600  37.160  1.00  0.00            
ATOM   2829  OG  SER X 184      65.080  51.930  35.350  1.00  0.00            
ATOM   2830  HG  SER X 184      64.980  52.390  34.530  1.00  0.00            
ATOM   2831  C   SER X 184      62.320  53.230  34.830  1.00  0.00            
ATOM   2832  O   SER X 184      63.180  53.710  34.080  1.00  0.00            
ATOM   2833  N   LEU X 185      61.040  53.610  34.830  1.00  0.00            
ATOM   2834  H   LEU X 185      60.360  53.090  35.400  1.00  0.00            
ATOM   2835  CA  LEU X 185      60.540  54.740  34.090  1.00  0.00            
ATOM   2836  HA  LEU X 185      61.280  55.560  34.050  1.00  0.00            
ATOM   2837  CB  LEU X 185      60.350  54.210  32.660  1.00  0.00            
ATOM   2838  HB1 LEU X 185      61.370  53.960  32.390  1.00  0.00            
ATOM   2839  HB2 LEU X 185      59.770  53.290  32.600  1.00  0.00            
ATOM   2840  CG  LEU X 185      59.850  55.010  31.470  1.00  0.00            
ATOM   2841  HG  LEU X 185      60.440  54.700  30.600  1.00  0.00            
ATOM   2842  CD1 LEU X 185      58.350  54.660  31.280  1.00  0.00            
ATOM   2843 1HD1 LEU X 185      57.730  55.210  31.980  1.00  0.00            
ATOM   2844 2HD1 LEU X 185      58.090  54.900  30.260  1.00  0.00            
ATOM   2845 3HD1 LEU X 185      58.170  53.600  31.410  1.00  0.00            
ATOM   2846  CD2 LEU X 185      60.090  56.510  31.580  1.00  0.00            
ATOM   2847 1HD2 LEU X 185      61.170  56.540  31.750  1.00  0.00            
ATOM   2848 2HD2 LEU X 185      59.740  57.030  30.690  1.00  0.00            
ATOM   2849 3HD2 LEU X 185      59.530  57.000  32.380  1.00  0.00            
ATOM   2850  C   LEU X 185      59.360  55.340  34.840  1.00  0.00            
ATOM   2851  O   LEU X 185      59.390  56.430  35.370  1.00  0.00            
ATOM   2852  N   THR X 186      58.300  54.510  34.840  1.00  0.00            
ATOM   2853  H   THR X 186      58.250  53.690  34.230  1.00  0.00            
ATOM   2854  CA  THR X 186      57.160  54.640  35.720  1.00  0.00            
ATOM   2855  HA  THR X 186      56.790  55.660  35.700  1.00  0.00            
ATOM   2856  CB  THR X 186      55.980  53.770  35.270  1.00  0.00            
ATOM   2857  HB  THR X 186      55.210  53.860  36.050  1.00  0.00            
ATOM   2858  OG1 THR X 186      56.390  52.470  34.930  1.00  0.00            
ATOM   2859  HG1 THR X 186      55.630  51.930  34.800  1.00  0.00            
ATOM   2860  CG2 THR X 186      55.380  54.270  33.960  1.00  0.00            
ATOM   2861 1HG2 THR X 186      54.810  55.190  34.110  1.00  0.00            
ATOM   2862 2HG2 THR X 186      56.090  54.440  33.140  1.00  0.00            
ATOM   2863 3HG2 THR X 186      54.660  53.610  33.450  1.00  0.00            
ATOM   2864  C   THR X 186      57.410  54.330  37.190  1.00  0.00            
ATOM   2865  O   THR X 186      56.810  53.410  37.740  1.00  0.00            
ATOM   2866  N   ILE X 187      58.100  55.200  37.910  1.00  0.00            
ATOM   2867  H   ILE X 187      58.580  55.960  37.460  1.00  0.00            
ATOM   2868  CA  ILE X 187      58.550  54.970  39.270  1.00  0.00            
ATOM   2869  HA  ILE X 187      58.060  54.130  39.730  1.00  0.00            
ATOM   2870  CB  ILE X 187      60.010  54.490  39.230  1.00  0.00            
ATOM   2871  HB  ILE X 187      60.300  54.280  40.250  1.00  0.00            
ATOM   2872  CG1 ILE X 187      60.990  55.470  38.600  1.00  0.00            
ATOM   2873 1HG1 ILE X 187      61.170  55.470  37.530  1.00  0.00            
ATOM   2874 2HG1 ILE X 187      60.530  56.420  38.900  1.00  0.00            
ATOM   2875  CG2 ILE X 187      60.200  53.120  38.590  1.00  0.00            
ATOM   2876 1HG2 ILE X 187      59.370  52.470  38.860  1.00  0.00            
ATOM   2877 2HG2 ILE X 187      60.450  53.350  37.550  1.00  0.00            
ATOM   2878 3HG2 ILE X 187      61.110  52.610  38.920  1.00  0.00            
ATOM   2879  CD  ILE X 187      62.340  55.360  39.280  1.00  0.00            
ATOM   2880  HD1 ILE X 187      62.590  54.300  39.260  1.00  0.00            
ATOM   2881  HD2 ILE X 187      63.080  56.040  38.830  1.00  0.00            
ATOM   2882  HD3 ILE X 187      62.190  55.520  40.340  1.00  0.00            
ATOM   2883  C   ILE X 187      58.260  56.200  40.120  1.00  0.00            
ATOM   2884  O   ILE X 187      58.310  57.250  39.490  1.00  0.00            
ATOM   2885  N   TRP X 188      58.010  56.120  41.420  1.00  0.00            
ATOM   2886  H   TRP X 188      58.170  55.230  41.880  1.00  0.00            
ATOM   2887  CA  TRP X 188      57.940  57.310  42.250  1.00  0.00            
ATOM   2888  HA  TRP X 188      58.610  58.040  41.790  1.00  0.00            
ATOM   2889  CB  TRP X 188      56.540  57.910  42.290  1.00  0.00            
ATOM   2890  HB1 TRP X 188      56.270  58.530  43.130  1.00  0.00            
ATOM   2891  HB2 TRP X 188      56.620  58.680  41.520  1.00  0.00            
ATOM   2892  CG  TRP X 188      55.330  57.120  41.860  1.00  0.00            
ATOM   2893  CD1 TRP X 188      55.080  55.820  42.090  1.00  0.00            
ATOM   2894  HD1 TRP X 188      55.640  55.110  42.680  1.00  0.00            
ATOM   2895  CD2 TRP X 188      54.050  57.620  41.320  1.00  0.00            
ATOM   2896  NE1 TRP X 188      53.860  55.470  41.520  1.00  0.00            
ATOM   2897  HE1 TRP X 188      53.530  54.540  41.360  1.00  0.00            
ATOM   2898  CE2 TRP X 188      53.130  56.560  41.080  1.00  0.00            
ATOM   2899  CE3 TRP X 188      53.640  58.900  40.980  1.00  0.00            
ATOM   2900  HE3 TRP X 188      54.430  59.640  41.090  1.00  0.00            
ATOM   2901  CZ2 TRP X 188      51.840  56.800  40.620  1.00  0.00            
ATOM   2902  HZ2 TRP X 188      51.130  55.990  40.430  1.00  0.00            
ATOM   2903  CZ3 TRP X 188      52.340  59.170  40.530  1.00  0.00            
ATOM   2904  HZ3 TRP X 188      51.960  60.170  40.460  1.00  0.00            
ATOM   2905  CH2 TRP X 188      51.440  58.110  40.370  1.00  0.00            
ATOM   2906  HH2 TRP X 188      50.470  58.340  39.940  1.00  0.00            
ATOM   2907  C   TRP X 188      58.290  56.840  43.660  1.00  0.00            
ATOM   2908  O   TRP X 188      57.900  55.780  44.120  1.00  0.00            
ATOM   2909  N   ALA X 189      59.200  57.560  44.320  1.00  0.00            
ATOM   2910  H   ALA X 189      59.470  58.490  44.050  1.00  0.00            
ATOM   2911  CA  ALA X 189      59.850  57.140  45.550  1.00  0.00            
ATOM   2912  HA  ALA X 189      59.790  56.110  45.880  1.00  0.00            
ATOM   2913  CB  ALA X 189      61.350  57.390  45.480  1.00  0.00            
ATOM   2914  HB1 ALA X 189      61.790  57.080  44.530  1.00  0.00            
ATOM   2915  HB2 ALA X 189      61.640  58.450  45.440  1.00  0.00            
ATOM   2916  HB3 ALA X 189      62.010  56.990  46.240  1.00  0.00            
ATOM   2917  C   ALA X 189      59.360  58.050  46.680  1.00  0.00            
ATOM   2918  O   ALA X 189      58.410  58.840  46.660  1.00  0.00            
ATOM   2919  N   ALA X 190      60.110  57.910  47.770  1.00  0.00            
ATOM   2920  H   ALA X 190      60.830  57.180  47.770  1.00  0.00            
ATOM   2921  CA  ALA X 190      60.230  58.880  48.830  1.00  0.00            
ATOM   2922  HA  ALA X 190      59.750  59.800  48.540  1.00  0.00            
ATOM   2923  CB  ALA X 190      59.430  58.280  49.990  1.00  0.00            
ATOM   2924  HB1 ALA X 190      58.350  58.260  49.780  1.00  0.00            
ATOM   2925  HB2 ALA X 190      59.710  57.230  50.080  1.00  0.00            
ATOM   2926  HB3 ALA X 190      59.480  58.850  50.910  1.00  0.00            
ATOM   2927  C   ALA X 190      61.650  59.220  49.270  1.00  0.00            
ATOM   2928  O   ALA X 190      62.370  58.270  49.550  1.00  0.00            
ATOM   2929  N   MET X 191      62.030  60.510  49.220  1.00  0.00            
ATOM   2930  H   MET X 191      61.460  61.260  48.890  1.00  0.00            
ATOM   2931  CA  MET X 191      63.360  61.010  49.490  1.00  0.00            
ATOM   2932  HA  MET X 191      64.070  60.410  48.930  1.00  0.00            
ATOM   2933  CB  MET X 191      63.420  62.310  48.690  1.00  0.00            
ATOM   2934  HB1 MET X 191      62.810  62.250  47.790  1.00  0.00            
ATOM   2935  HB2 MET X 191      62.890  63.090  49.250  1.00  0.00            
ATOM   2936  CG  MET X 191      64.810  62.870  48.360  1.00  0.00            
ATOM   2937  HG1 MET X 191      65.420  62.850  49.250  1.00  0.00            
ATOM   2938  HG2 MET X 191      65.250  62.230  47.600  1.00  0.00            
ATOM   2939  SD  MET X 191      64.860  64.580  47.710  1.00  0.00            
ATOM   2940  CE  MET X 191      64.630  65.440  49.290  1.00  0.00            
ATOM   2941  HE1 MET X 191      65.060  66.420  49.100  1.00  0.00            
ATOM   2942  HE2 MET X 191      63.560  65.500  49.410  1.00  0.00            
ATOM   2943  HE3 MET X 191      64.950  65.130  50.280  1.00  0.00            
ATOM   2944  C   MET X 191      63.730  61.140  50.950  1.00  0.00            
ATOM   2945  O   MET X 191      64.900  61.150  51.360  1.00  0.00            
ATOM   2946  N   GLY X 192      62.760  61.350  51.840  1.00  0.00            
ATOM   2947  H   GLY X 192      61.910  61.670  51.400  1.00  0.00            
ATOM   2948  CA  GLY X 192      62.860  61.580  53.280  1.00  0.00            
ATOM   2949  HA1 GLY X 192      62.520  60.700  53.840  1.00  0.00            
ATOM   2950  HA2 GLY X 192      63.890  61.810  53.480  1.00  0.00            
ATOM   2951  C   GLY X 192      61.990  62.720  53.790  1.00  0.00            
ATOM   2952  O1  GLY X 192      62.170  63.120  54.960  1.00  0.00            
ATOM   2953  O2  GLY X 192      61.300  63.420  53.000  1.00  0.00            
END
