# Supplementary material for: The importance of evolutionarily conserved C‐terminal basic residues for the stability of proapoptotic Bax protein
Source: FEBS Open Bio. 2016 Aug 25;6(10):976–86. doi: 10.1002/2211-5463.12096 (PMC5055034; doi:10.1002/2211-5463.12096)
Supplement: Supplementary file 2 — Appendix S2. Figure 2 snapshots zip file. [file FEB4-6-0976-s002.zip › Figure 2 snapshots/AA_500K.pdb]

HEADER Model of Human Bax
TITLE AA DPM (K189A/K190A) 60 ns
JRNL        AUTH   J.L. ROSAS-TRIGUEROS                                 
JRNL        TITL   THE IMPORTANCE OF EVOLUTIONARILY CONSERVED C-TERMINAL BASIC 
JRNL        TITL 2 RESIDUES FOR THE STABILITY OF PROAPOPTOTIC BAX PROTEIN
JRNL        REF    FEBS Open Bio
JRNL        REFN   ISSN 2211-5463
REMARK 250
REMARK 250 EXPERIMENTAL DETAILS
REMARK 250  EXPERIMENT TYPE: MOLECULAR DYNAMICS SIMULATION, 500 K, FINAL STRUCTURE
REMARK 250  GENERATED BY GROMACS
REMARK 250  THIS IS A SIMULATION BOX
REMARK 250
CRYST1   97.929   97.929   97.929  60.00  60.00  90.00 P 1           1
ATOM      1  N   MET X   1      47.380  50.460  13.210  1.00  0.00            
ATOM      2  H1  MET X   1      47.460  50.950  14.090  1.00  0.00            
ATOM      3  H2  MET X   1      46.510  49.960  13.200  1.00  0.00            
ATOM      4  H3  MET X   1      48.120  49.770  13.150  1.00  0.00            
ATOM      5  CA  MET X   1      47.560  51.170  11.930  1.00  0.00            
ATOM      6  HA  MET X   1      47.560  50.410  11.160  1.00  0.00            
ATOM      7  CB  MET X   1      46.300  52.030  11.790  1.00  0.00            
ATOM      8  HB1 MET X   1      45.340  51.650  12.150  1.00  0.00            
ATOM      9  HB2 MET X   1      46.270  52.890  12.450  1.00  0.00            
ATOM     10  CG  MET X   1      45.860  52.340  10.350  1.00  0.00            
ATOM     11  HG1 MET X   1      46.760  52.600   9.780  1.00  0.00            
ATOM     12  HG2 MET X   1      45.490  51.500   9.780  1.00  0.00            
ATOM     13  SD  MET X   1      44.960  53.910  10.310  1.00  0.00            
ATOM     14  CE  MET X   1      44.790  53.950   8.530  1.00  0.00            
ATOM     15  HE1 MET X   1      43.870  53.430   8.220  1.00  0.00            
ATOM     16  HE2 MET X   1      44.590  54.960   8.190  1.00  0.00            
ATOM     17  HE3 MET X   1      45.660  53.700   7.900  1.00  0.00            
ATOM     18  C   MET X   1      48.910  51.870  11.870  1.00  0.00            
ATOM     19  O   MET X   1      49.280  52.630  12.770  1.00  0.00            
ATOM     20  N   ASP X   2      49.630  51.540  10.790  1.00  0.00            
ATOM     21  H   ASP X   2      49.220  50.810  10.240  1.00  0.00            
ATOM     22  CA  ASP X   2      50.680  52.370  10.250  1.00  0.00            
ATOM     23  HA  ASP X   2      50.480  53.400  10.560  1.00  0.00            
ATOM     24  CB  ASP X   2      51.950  51.860  10.930  1.00  0.00            
ATOM     25  HB1 ASP X   2      51.700  51.830  11.990  1.00  0.00            
ATOM     26  HB2 ASP X   2      52.220  50.880  10.560  1.00  0.00            
ATOM     27  CG  ASP X   2      53.130  52.820  10.720  1.00  0.00            
ATOM     28  OD1 ASP X   2      53.780  52.660   9.660  1.00  0.00            
ATOM     29  OD2 ASP X   2      53.560  53.510  11.660  1.00  0.00            
ATOM     30  C   ASP X   2      50.590  52.350   8.730  1.00  0.00            
ATOM     31  O   ASP X   2      49.470  52.470   8.230  1.00  0.00            
ATOM     32  N   GLY X   3      51.680  52.230   7.980  1.00  0.00            
ATOM     33  H   GLY X   3      52.570  52.180   8.450  1.00  0.00            
ATOM     34  CA  GLY X   3      51.850  52.430   6.560  1.00  0.00            
ATOM     35  HA1 GLY X   3      52.170  51.410   6.310  1.00  0.00            
ATOM     36  HA2 GLY X   3      50.850  52.570   6.140  1.00  0.00            
ATOM     37  C   GLY X   3      52.870  53.490   6.180  1.00  0.00            
ATOM     38  O   GLY X   3      53.970  53.400   6.700  1.00  0.00            
ATOM     39  N   SER X   4      52.550  54.380   5.230  1.00  0.00            
ATOM     40  H   SER X   4      51.620  54.330   4.860  1.00  0.00            
ATOM     41  CA  SER X   4      53.450  55.260   4.510  1.00  0.00            
ATOM     42  HA  SER X   4      54.140  55.510   5.310  1.00  0.00            
ATOM     43  CB  SER X   4      54.410  54.520   3.570  1.00  0.00            
ATOM     44  HB1 SER X   4      55.130  55.190   3.130  1.00  0.00            
ATOM     45  HB2 SER X   4      55.090  53.840   4.090  1.00  0.00            
ATOM     46  OG  SER X   4      53.730  53.610   2.740  1.00  0.00            
ATOM     47  HG  SER X   4      53.230  52.990   3.260  1.00  0.00            
ATOM     48  C   SER X   4      52.810  56.600   4.160  1.00  0.00            
ATOM     49  O   SER X   4      53.530  57.600   4.110  1.00  0.00            
ATOM     50  N   GLY X   5      51.530  56.660   3.790  1.00  0.00            
ATOM     51  H   GLY X   5      51.120  55.780   4.090  1.00  0.00            
ATOM     52  CA  GLY X   5      50.600  57.750   3.570  1.00  0.00            
ATOM     53  HA1 GLY X   5      51.170  58.670   3.720  1.00  0.00            
ATOM     54  HA2 GLY X   5      50.340  57.570   2.540  1.00  0.00            
ATOM     55  C   GLY X   5      49.430  57.770   4.550  1.00  0.00            
ATOM     56  O   GLY X   5      48.910  58.810   4.940  1.00  0.00            
ATOM     57  N   GLU X   6      48.890  56.580   4.870  1.00  0.00            
ATOM     58  H   GLU X   6      49.380  55.750   4.580  1.00  0.00            
ATOM     59  CA  GLU X   6      47.800  56.190   5.720  1.00  0.00            
ATOM     60  HA  GLU X   6      47.060  56.990   5.810  1.00  0.00            
ATOM     61  CB  GLU X   6      47.220  54.960   4.990  1.00  0.00            
ATOM     62  HB1 GLU X   6      46.300  54.750   5.540  1.00  0.00            
ATOM     63  HB2 GLU X   6      46.870  55.330   4.030  1.00  0.00            
ATOM     64  CG  GLU X   6      47.900  53.600   5.010  1.00  0.00            
ATOM     65  HG1 GLU X   6      48.370  53.240   5.930  1.00  0.00            
ATOM     66  HG2 GLU X   6      47.160  52.790   4.930  1.00  0.00            
ATOM     67  CD  GLU X   6      49.070  53.480   4.040  1.00  0.00            
ATOM     68  OE1 GLU X   6      50.020  54.300   4.090  1.00  0.00            
ATOM     69  OE2 GLU X   6      49.070  52.420   3.370  1.00  0.00            
ATOM     70  C   GLU X   6      48.300  55.950   7.130  1.00  0.00            
ATOM     71  O   GLU X   6      47.610  55.250   7.870  1.00  0.00            
ATOM     72  N   GLN X   7      49.550  56.330   7.450  1.00  0.00            
ATOM     73  H   GLN X   7      49.740  57.140   6.910  1.00  0.00            
ATOM     74  CA  GLN X   7      50.200  56.170   8.730  1.00  0.00            
ATOM     75  HA  GLN X   7      49.930  55.170   9.110  1.00  0.00            
ATOM     76  CB  GLN X   7      51.720  56.220   8.590  1.00  0.00            
ATOM     77  HB1 GLN X   7      52.050  55.630   9.460  1.00  0.00            
ATOM     78  HB2 GLN X   7      52.190  55.690   7.770  1.00  0.00            
ATOM     79  CG  GLN X   7      52.500  57.530   8.670  1.00  0.00            
ATOM     80  HG1 GLN X   7      52.130  58.270   7.960  1.00  0.00            
ATOM     81  HG2 GLN X   7      52.220  58.000   9.620  1.00  0.00            
ATOM     82  CD  GLN X   7      54.000  57.400   8.550  1.00  0.00            
ATOM     83  OE1 GLN X   7      54.720  58.310   8.140  1.00  0.00            
ATOM     84  NE2 GLN X   7      54.480  56.160   8.580  1.00  0.00            
ATOM     85 1HE2 GLN X   7      55.370  55.830   8.230  1.00  0.00            
ATOM     86 2HE2 GLN X   7      53.830  55.470   8.940  1.00  0.00            
ATOM     87  C   GLN X   7      49.740  57.300   9.650  1.00  0.00            
ATOM     88  O   GLN X   7      49.680  58.420   9.140  1.00  0.00            
ATOM     89  N   PRO X   8      49.280  57.040  10.880  1.00  0.00            
ATOM     90  CA  PRO X   8      48.750  58.120  11.670  1.00  0.00            
ATOM     91  HA  PRO X   8      48.040  58.730  11.130  1.00  0.00            
ATOM     92  CB  PRO X   8      47.840  57.450  12.730  1.00  0.00            
ATOM     93  HB1 PRO X   8      47.660  58.010  13.640  1.00  0.00            
ATOM     94  HB2 PRO X   8      46.900  57.020  12.380  1.00  0.00            
ATOM     95  CG  PRO X   8      48.600  56.140  13.010  1.00  0.00            
ATOM     96  HG1 PRO X   8      49.450  56.330  13.670  1.00  0.00            
ATOM     97  HG2 PRO X   8      47.870  55.460  13.430  1.00  0.00            
ATOM     98  CD  PRO X   8      49.180  55.820  11.630  1.00  0.00            
ATOM     99  HD1 PRO X   8      50.160  55.360  11.690  1.00  0.00            
ATOM    100  HD2 PRO X   8      48.390  55.240  11.120  1.00  0.00            
ATOM    101  C   PRO X   8      49.740  59.180  12.160  1.00  0.00            
ATOM    102  O   PRO X   8      50.950  59.010  12.060  1.00  0.00            
ATOM    103  N   ARG X   9      49.300  60.270  12.780  1.00  0.00            
ATOM    104  H   ARG X   9      48.330  60.270  13.090  1.00  0.00            
ATOM    105  CA  ARG X   9      50.050  61.480  13.020  1.00  0.00            
ATOM    106  HA  ARG X   9      50.900  61.570  12.340  1.00  0.00            
ATOM    107  CB  ARG X   9      49.020  62.600  13.110  1.00  0.00            
ATOM    108  HB1 ARG X   9      48.670  62.610  12.070  1.00  0.00            
ATOM    109  HB2 ARG X   9      48.200  62.370  13.790  1.00  0.00            
ATOM    110  CG  ARG X   9      49.550  64.000  13.390  1.00  0.00            
ATOM    111  HG1 ARG X   9      50.070  64.150  14.340  1.00  0.00            
ATOM    112  HG2 ARG X   9      50.310  64.020  12.600  1.00  0.00            
ATOM    113  CD  ARG X   9      48.640  65.130  12.940  1.00  0.00            
ATOM    114  HD1 ARG X   9      49.030  65.440  11.970  1.00  0.00            
ATOM    115  HD2 ARG X   9      47.570  64.930  12.800  1.00  0.00            
ATOM    116  NE  ARG X   9      48.730  66.200  13.920  1.00  0.00            
ATOM    117  HE  ARG X   9      48.780  65.920  14.880  1.00  0.00            
ATOM    118  CZ  ARG X   9      48.840  67.530  13.680  1.00  0.00            
ATOM    119  NH1 ARG X   9      48.880  67.910  12.400  1.00  0.00            
ATOM    120 1HH1 ARG X   9      48.460  67.360  11.650  1.00  0.00            
ATOM    121 2HH1 ARG X   9      48.950  68.900  12.180  1.00  0.00            
ATOM    122  NH2 ARG X   9      49.120  68.410  14.640  1.00  0.00            
ATOM    123 1HH2 ARG X   9      49.290  69.370  14.430  1.00  0.00            
ATOM    124 2HH2 ARG X   9      49.320  68.170  15.610  1.00  0.00            
ATOM    125  C   ARG X   9      50.840  61.430  14.320  1.00  0.00            
ATOM    126  O   ARG X   9      52.030  61.720  14.430  1.00  0.00            
ATOM    127  N   GLY X  10      50.200  61.010  15.410  1.00  0.00            
ATOM    128  H   GLY X  10      49.220  60.800  15.370  1.00  0.00            
ATOM    129  CA  GLY X  10      50.730  60.910  16.760  1.00  0.00            
ATOM    130  HA1 GLY X  10      51.810  60.960  16.900  1.00  0.00            
ATOM    131  HA2 GLY X  10      50.420  61.730  17.410  1.00  0.00            
ATOM    132  C   GLY X  10      50.300  59.550  17.320  1.00  0.00            
ATOM    133  O   GLY X  10      50.030  59.290  18.470  1.00  0.00            
ATOM    134  N   GLY X  11      50.140  58.680  16.320  1.00  0.00            
ATOM    135  H   GLY X  11      50.070  59.110  15.410  1.00  0.00            
ATOM    136  CA  GLY X  11      50.340  57.240  16.440  1.00  0.00            
ATOM    137  HA1 GLY X  11      51.040  56.800  15.730  1.00  0.00            
ATOM    138  HA2 GLY X  11      50.730  57.130  17.450  1.00  0.00            
ATOM    139  C   GLY X  11      49.060  56.420  16.370  1.00  0.00            
ATOM    140  O   GLY X  11      49.250  55.210  16.390  1.00  0.00            
ATOM    141  N   GLY X  12      47.940  57.130  16.280  1.00  0.00            
ATOM    142  H   GLY X  12      48.110  58.110  16.120  1.00  0.00            
ATOM    143  CA  GLY X  12      46.590  56.620  16.480  1.00  0.00            
ATOM    144  HA1 GLY X  12      45.910  56.980  15.700  1.00  0.00            
ATOM    145  HA2 GLY X  12      46.630  55.530  16.470  1.00  0.00            
ATOM    146  C   GLY X  12      45.950  57.130  17.770  1.00  0.00            
ATOM    147  O   GLY X  12      46.660  57.510  18.680  1.00  0.00            
ATOM    148  N   PRO X  13      44.660  56.880  17.920  1.00  0.00            
ATOM    149  CA  PRO X  13      43.810  57.220  19.050  1.00  0.00            
ATOM    150  HA  PRO X  13      43.940  58.290  19.160  1.00  0.00            
ATOM    151  CB  PRO X  13      42.380  56.850  18.700  1.00  0.00            
ATOM    152  HB1 PRO X  13      41.750  56.590  19.550  1.00  0.00            
ATOM    153  HB2 PRO X  13      41.920  57.650  18.140  1.00  0.00            
ATOM    154  CG  PRO X  13      42.490  55.790  17.610  1.00  0.00            
ATOM    155  HG1 PRO X  13      42.630  54.780  18.020  1.00  0.00            
ATOM    156  HG2 PRO X  13      41.700  55.730  16.850  1.00  0.00            
ATOM    157  CD  PRO X  13      43.820  56.190  16.960  1.00  0.00            
ATOM    158  HD1 PRO X  13      44.250  55.250  16.620  1.00  0.00            
ATOM    159  HD2 PRO X  13      43.540  56.960  16.240  1.00  0.00            
ATOM    160  C   PRO X  13      44.240  56.640  20.390  1.00  0.00            
ATOM    161  O   PRO X  13      44.190  57.180  21.500  1.00  0.00            
ATOM    162  N   THR X  14      44.750  55.420  20.240  1.00  0.00            
ATOM    163  H   THR X  14      44.840  55.070  19.300  1.00  0.00            
ATOM    164  CA  THR X  14      45.570  54.630  21.140  1.00  0.00            
ATOM    165  HA  THR X  14      45.040  54.360  22.050  1.00  0.00            
ATOM    166  CB  THR X  14      45.860  53.340  20.350  1.00  0.00            
ATOM    167  HB  THR X  14      46.670  52.840  20.880  1.00  0.00            
ATOM    168  OG1 THR X  14      46.150  53.550  18.990  1.00  0.00            
ATOM    169  HG1 THR X  14      47.070  53.680  18.880  1.00  0.00            
ATOM    170  CG2 THR X  14      44.640  52.410  20.360  1.00  0.00            
ATOM    171 1HG2 THR X  14      43.830  52.640  19.670  1.00  0.00            
ATOM    172 2HG2 THR X  14      44.850  51.380  20.030  1.00  0.00            
ATOM    173 3HG2 THR X  14      44.280  52.220  21.360  1.00  0.00            
ATOM    174  C   THR X  14      46.880  55.280  21.560  1.00  0.00            
ATOM    175  O   THR X  14      47.670  54.610  22.190  1.00  0.00            
ATOM    176  N   SER X  15      47.130  56.550  21.230  1.00  0.00            
ATOM    177  H   SER X  15      46.530  56.940  20.520  1.00  0.00            
ATOM    178  CA  SER X  15      48.130  57.500  21.700  1.00  0.00            
ATOM    179  HA  SER X  15      48.470  57.170  22.690  1.00  0.00            
ATOM    180  CB  SER X  15      49.400  57.460  20.850  1.00  0.00            
ATOM    181  HB1 SER X  15      49.210  57.740  19.820  1.00  0.00            
ATOM    182  HB2 SER X  15      50.220  58.030  21.280  1.00  0.00            
ATOM    183  OG  SER X  15      49.870  56.120  20.940  1.00  0.00            
ATOM    184  HG  SER X  15      49.090  55.600  20.840  1.00  0.00            
ATOM    185  C   SER X  15      47.430  58.850  21.820  1.00  0.00            
ATOM    186  O   SER X  15      46.890  59.190  22.860  1.00  0.00            
ATOM    187  N   SER X  16      47.400  59.560  20.690  1.00  0.00            
ATOM    188  H   SER X  16      47.630  59.080  19.830  1.00  0.00            
ATOM    189  CA  SER X  16      46.810  60.870  20.550  1.00  0.00            
ATOM    190  HA  SER X  16      46.040  60.880  21.330  1.00  0.00            
ATOM    191  CB  SER X  16      47.950  61.890  20.660  1.00  0.00            
ATOM    192  HB1 SER X  16      48.620  61.720  21.500  1.00  0.00            
ATOM    193  HB2 SER X  16      48.660  61.960  19.840  1.00  0.00            
ATOM    194  OG  SER X  16      47.490  63.200  20.870  1.00  0.00            
ATOM    195  HG  SER X  16      48.230  63.750  21.100  1.00  0.00            
ATOM    196  C   SER X  16      46.060  60.930  19.230  1.00  0.00            
ATOM    197  O   SER X  16      46.710  60.970  18.190  1.00  0.00            
ATOM    198  N   GLU X  17      44.720  60.910  19.260  1.00  0.00            
ATOM    199  H   GLU X  17      44.190  60.810  20.120  1.00  0.00            
ATOM    200  CA  GLU X  17      44.010  61.310  18.040  1.00  0.00            
ATOM    201  HA  GLU X  17      44.580  62.070  17.530  1.00  0.00            
ATOM    202  CB  GLU X  17      43.780  60.270  16.950  1.00  0.00            
ATOM    203  HB1 GLU X  17      44.720  59.810  16.640  1.00  0.00            
ATOM    204  HB2 GLU X  17      43.120  59.540  17.390  1.00  0.00            
ATOM    205  CG  GLU X  17      43.080  60.600  15.610  1.00  0.00            
ATOM    206  HG1 GLU X  17      43.030  59.750  14.930  1.00  0.00            
ATOM    207  HG2 GLU X  17      42.030  60.720  15.850  1.00  0.00            
ATOM    208  CD  GLU X  17      43.640  61.740  14.780  1.00  0.00            
ATOM    209  OE1 GLU X  17      42.850  62.560  14.280  1.00  0.00            
ATOM    210  OE2 GLU X  17      44.880  61.750  14.610  1.00  0.00            
ATOM    211  C   GLU X  17      42.710  61.900  18.570  1.00  0.00            
ATOM    212  O   GLU X  17      41.880  61.280  19.220  1.00  0.00            
ATOM    213  N   GLN X  18      42.670  63.240  18.470  1.00  0.00            
ATOM    214  H   GLN X  18      43.200  63.620  17.700  1.00  0.00            
ATOM    215  CA  GLN X  18      42.270  64.040  19.610  1.00  0.00            
ATOM    216  HA  GLN X  18      42.360  63.440  20.530  1.00  0.00            
ATOM    217  CB  GLN X  18      43.130  65.310  19.560  1.00  0.00            
ATOM    218  HB1 GLN X  18      43.100  65.770  18.570  1.00  0.00            
ATOM    219  HB2 GLN X  18      42.830  66.130  20.210  1.00  0.00            
ATOM    220  CG  GLN X  18      44.600  64.940  19.680  1.00  0.00            
ATOM    221  HG1 GLN X  18      44.910  64.320  20.520  1.00  0.00            
ATOM    222  HG2 GLN X  18      44.990  64.390  18.800  1.00  0.00            
ATOM    223  CD  GLN X  18      45.560  66.120  19.770  1.00  0.00            
ATOM    224  OE1 GLN X  18      45.280  67.310  19.570  1.00  0.00            
ATOM    225  NE2 GLN X  18      46.860  65.860  19.900  1.00  0.00            
ATOM    226 1HE2 GLN X  18      46.980  64.850  20.010  1.00  0.00            
ATOM    227 2HE2 GLN X  18      47.420  66.650  20.170  1.00  0.00            
ATOM    228  C   GLN X  18      40.750  64.130  19.640  1.00  0.00            
ATOM    229  O   GLN X  18      40.200  64.160  20.730  1.00  0.00            
ATOM    230  N   ILE X  19      40.100  64.240  18.470  1.00  0.00            
ATOM    231  H   ILE X  19      40.730  64.420  17.700  1.00  0.00            
ATOM    232  CA  ILE X  19      38.660  64.200  18.450  1.00  0.00            
ATOM    233  HA  ILE X  19      38.260  64.870  19.210  1.00  0.00            
ATOM    234  CB  ILE X  19      38.190  64.770  17.100  1.00  0.00            
ATOM    235  HB  ILE X  19      38.530  64.120  16.310  1.00  0.00            
ATOM    236  CG1 ILE X  19      38.700  66.200  16.840  1.00  0.00            
ATOM    237 1HG1 ILE X  19      37.930  66.910  16.530  1.00  0.00            
ATOM    238 2HG1 ILE X  19      39.250  66.710  17.620  1.00  0.00            
ATOM    239  CG2 ILE X  19      36.660  64.730  17.010  1.00  0.00            
ATOM    240 1HG2 ILE X  19      36.480  63.730  16.600  1.00  0.00            
ATOM    241 2HG2 ILE X  19      36.130  64.840  17.960  1.00  0.00            
ATOM    242 3HG2 ILE X  19      36.270  65.420  16.270  1.00  0.00            
ATOM    243  CD  ILE X  19      39.710  66.200  15.700  1.00  0.00            
ATOM    244  HD1 ILE X  19      40.290  67.120  15.640  1.00  0.00            
ATOM    245  HD2 ILE X  19      40.560  65.510  15.750  1.00  0.00            
ATOM    246  HD3 ILE X  19      39.370  66.070  14.680  1.00  0.00            
ATOM    247  C   ILE X  19      38.050  62.810  18.640  1.00  0.00            
ATOM    248  O   ILE X  19      36.890  62.690  19.040  1.00  0.00            
ATOM    249  N   MET X  20      38.660  61.780  18.070  1.00  0.00            
ATOM    250  H   MET X  20      39.620  62.010  17.790  1.00  0.00            
ATOM    251  CA  MET X  20      38.310  60.380  18.140  1.00  0.00            
ATOM    252  HA  MET X  20      37.380  60.460  17.580  1.00  0.00            
ATOM    253  CB  MET X  20      39.420  59.610  17.410  1.00  0.00            
ATOM    254  HB1 MET X  20      39.650  60.090  16.450  1.00  0.00            
ATOM    255  HB2 MET X  20      40.340  59.450  17.950  1.00  0.00            
ATOM    256  CG  MET X  20      38.940  58.180  17.130  1.00  0.00            
ATOM    257  HG1 MET X  20      39.840  57.570  16.920  1.00  0.00            
ATOM    258  HG2 MET X  20      38.460  57.720  17.980  1.00  0.00            
ATOM    259  SD  MET X  20      37.900  57.880  15.690  1.00  0.00            
ATOM    260  CE  MET X  20      38.940  58.420  14.320  1.00  0.00            
ATOM    261  HE1 MET X  20      38.910  59.480  14.100  1.00  0.00            
ATOM    262  HE2 MET X  20      39.980  58.120  14.490  1.00  0.00            
ATOM    263  HE3 MET X  20      38.610  57.840  13.460  1.00  0.00            
ATOM    264  C   MET X  20      38.010  59.800  19.520  1.00  0.00            
ATOM    265  O   MET X  20      37.090  59.020  19.680  1.00  0.00            
ATOM    266  N   LYS X  21      38.930  60.250  20.390  1.00  0.00            
ATOM    267  H   LYS X  21      39.690  60.820  20.050  1.00  0.00            
ATOM    268  CA  LYS X  21      39.070  60.050  21.810  1.00  0.00            
ATOM    269  HA  LYS X  21      38.000  60.070  21.980  1.00  0.00            
ATOM    270  CB  LYS X  21      39.730  58.680  22.070  1.00  0.00            
ATOM    271  HB1 LYS X  21      38.950  58.000  21.760  1.00  0.00            
ATOM    272  HB2 LYS X  21      40.590  58.530  21.420  1.00  0.00            
ATOM    273  CG  LYS X  21      40.010  58.310  23.530  1.00  0.00            
ATOM    274  HG1 LYS X  21      41.070  58.430  23.770  1.00  0.00            
ATOM    275  HG2 LYS X  21      39.620  58.920  24.320  1.00  0.00            
ATOM    276  CD  LYS X  21      39.630  56.890  23.910  1.00  0.00            
ATOM    277  HD1 LYS X  21      38.570  56.700  23.770  1.00  0.00            
ATOM    278  HD2 LYS X  21      40.310  56.240  23.340  1.00  0.00            
ATOM    279  CE  LYS X  21      39.850  56.780  25.420  1.00  0.00            
ATOM    280  HE1 LYS X  21      40.890  57.070  25.620  1.00  0.00            
ATOM    281  HE2 LYS X  21      39.250  57.590  25.850  1.00  0.00            
ATOM    282  NZ  LYS X  21      39.280  55.570  26.000  1.00  0.00            
ATOM    283  HZ1 LYS X  21      40.010  54.930  26.270  1.00  0.00            
ATOM    284  HZ2 LYS X  21      39.000  55.840  26.940  1.00  0.00            
ATOM    285  HZ3 LYS X  21      38.650  55.010  25.440  1.00  0.00            
ATOM    286  C   LYS X  21      39.770  61.190  22.500  1.00  0.00            
ATOM    287  O   LYS X  21      40.990  61.350  22.360  1.00  0.00            
ATOM    288  N   THR X  22      38.990  61.890  23.330  1.00  0.00            
ATOM    289  H   THR X  22      38.000  61.660  23.380  1.00  0.00            
ATOM    290  CA  THR X  22      39.670  62.650  24.370  1.00  0.00            
ATOM    291  HA  THR X  22      40.650  62.980  24.030  1.00  0.00            
ATOM    292  CB  THR X  22      38.840  63.870  24.770  1.00  0.00            
ATOM    293  HB  THR X  22      38.610  64.520  23.920  1.00  0.00            
ATOM    294  OG1 THR X  22      39.540  64.790  25.550  1.00  0.00            
ATOM    295  HG1 THR X  22      40.130  65.290  25.000  1.00  0.00            
ATOM    296  CG2 THR X  22      37.560  63.630  25.580  1.00  0.00            
ATOM    297 1HG2 THR X  22      36.790  64.390  25.510  1.00  0.00            
ATOM    298 2HG2 THR X  22      37.230  62.730  25.060  1.00  0.00            
ATOM    299 3HG2 THR X  22      37.870  63.460  26.610  1.00  0.00            
ATOM    300  C   THR X  22      39.900  61.740  25.570  1.00  0.00            
ATOM    301  O   THR X  22      39.060  60.860  25.750  1.00  0.00            
ATOM    302  N   GLY X  23      41.040  61.930  26.250  1.00  0.00            
ATOM    303  H   GLY X  23      41.640  62.650  25.880  1.00  0.00            
ATOM    304  CA  GLY X  23      41.680  60.890  27.030  1.00  0.00            
ATOM    305  HA1 GLY X  23      42.100  61.380  27.910  1.00  0.00            
ATOM    306  HA2 GLY X  23      40.980  60.190  27.460  1.00  0.00            
ATOM    307  C   GLY X  23      42.920  60.350  26.320  1.00  0.00            
ATOM    308  O   GLY X  23      42.960  59.200  25.870  1.00  0.00            
ATOM    309  N   ALA X  24      43.920  61.220  26.160  1.00  0.00            
ATOM    310  H   ALA X  24      43.780  62.220  26.280  1.00  0.00            
ATOM    311  CA  ALA X  24      45.140  60.940  25.430  1.00  0.00            
ATOM    312  HA  ALA X  24      44.820  60.440  24.520  1.00  0.00            
ATOM    313  CB  ALA X  24      45.900  62.210  25.070  1.00  0.00            
ATOM    314  HB1 ALA X  24      46.020  62.760  26.020  1.00  0.00            
ATOM    315  HB2 ALA X  24      46.830  62.050  24.520  1.00  0.00            
ATOM    316  HB3 ALA X  24      45.310  62.810  24.390  1.00  0.00            
ATOM    317  C   ALA X  24      45.860  59.930  26.310  1.00  0.00            
ATOM    318  O   ALA X  24      46.290  60.220  27.420  1.00  0.00            
ATOM    319  N   LEU X  25      46.060  58.740  25.740  1.00  0.00            
ATOM    320  H   LEU X  25      45.650  58.460  24.870  1.00  0.00            
ATOM    321  CA  LEU X  25      46.730  57.660  26.450  1.00  0.00            
ATOM    322  HA  LEU X  25      46.160  57.630  27.380  1.00  0.00            
ATOM    323  CB  LEU X  25      46.470  56.340  25.750  1.00  0.00            
ATOM    324  HB1 LEU X  25      47.020  56.300  24.810  1.00  0.00            
ATOM    325  HB2 LEU X  25      46.830  55.530  26.380  1.00  0.00            
ATOM    326  CG  LEU X  25      45.070  55.890  25.310  1.00  0.00            
ATOM    327  HG  LEU X  25      44.760  56.620  24.550  1.00  0.00            
ATOM    328  CD1 LEU X  25      45.050  54.480  24.730  1.00  0.00            
ATOM    329 1HD1 LEU X  25      45.280  53.750  25.510  1.00  0.00            
ATOM    330 2HD1 LEU X  25      44.080  54.140  24.360  1.00  0.00            
ATOM    331 3HD1 LEU X  25      45.850  54.260  24.010  1.00  0.00            
ATOM    332  CD2 LEU X  25      43.960  55.970  26.360  1.00  0.00            
ATOM    333 1HD2 LEU X  25      43.830  56.820  27.030  1.00  0.00            
ATOM    334 2HD2 LEU X  25      43.040  55.790  25.800  1.00  0.00            
ATOM    335 3HD2 LEU X  25      44.110  55.140  27.060  1.00  0.00            
ATOM    336  C   LEU X  25      48.220  57.860  26.740  1.00  0.00            
ATOM    337  O   LEU X  25      48.740  57.080  27.520  1.00  0.00            
ATOM    338  N   LEU X  26      48.790  58.950  26.240  1.00  0.00            
ATOM    339  H   LEU X  26      48.300  59.550  25.590  1.00  0.00            
ATOM    340  CA  LEU X  26      50.110  59.450  26.590  1.00  0.00            
ATOM    341  HA  LEU X  26      50.870  58.660  26.650  1.00  0.00            
ATOM    342  CB  LEU X  26      50.670  60.320  25.470  1.00  0.00            
ATOM    343  HB1 LEU X  26      49.850  61.050  25.430  1.00  0.00            
ATOM    344  HB2 LEU X  26      51.560  60.820  25.860  1.00  0.00            
ATOM    345  CG  LEU X  26      50.970  59.630  24.140  1.00  0.00            
ATOM    346  HG  LEU X  26      50.090  59.010  23.970  1.00  0.00            
ATOM    347  CD1 LEU X  26      51.170  60.700  23.060  1.00  0.00            
ATOM    348 1HD1 LEU X  26      51.190  60.250  22.080  1.00  0.00            
ATOM    349 2HD1 LEU X  26      50.370  61.430  22.940  1.00  0.00            
ATOM    350 3HD1 LEU X  26      52.060  61.270  23.370  1.00  0.00            
ATOM    351  CD2 LEU X  26      52.270  58.830  24.150  1.00  0.00            
ATOM    352 1HD2 LEU X  26      51.980  57.830  24.430  1.00  0.00            
ATOM    353 2HD2 LEU X  26      52.900  58.630  23.290  1.00  0.00            
ATOM    354 3HD2 LEU X  26      53.030  59.200  24.850  1.00  0.00            
ATOM    355  C   LEU X  26      50.120  60.200  27.910  1.00  0.00            
ATOM    356  O   LEU X  26      51.220  60.600  28.280  1.00  0.00            
ATOM    357  N   LEU X  27      48.990  60.320  28.620  1.00  0.00            
ATOM    358  H   LEU X  27      48.170  59.910  28.200  1.00  0.00            
ATOM    359  CA  LEU X  27      48.670  60.760  29.960  1.00  0.00            
ATOM    360  HA  LEU X  27      49.630  61.090  30.360  1.00  0.00            
ATOM    361  CB  LEU X  27      47.640  61.860  29.750  1.00  0.00            
ATOM    362  HB1 LEU X  27      47.900  62.460  28.870  1.00  0.00            
ATOM    363  HB2 LEU X  27      46.640  61.430  29.740  1.00  0.00            
ATOM    364  CG  LEU X  27      47.620  62.940  30.840  1.00  0.00            
ATOM    365  HG  LEU X  27      47.530  62.400  31.780  1.00  0.00            
ATOM    366  CD1 LEU X  27      48.940  63.670  30.840  1.00  0.00            
ATOM    367 1HD1 LEU X  27      49.490  63.030  31.550  1.00  0.00            
ATOM    368 2HD1 LEU X  27      49.590  63.820  29.990  1.00  0.00            
ATOM    369 3HD1 LEU X  27      48.820  64.680  31.240  1.00  0.00            
ATOM    370  CD2 LEU X  27      46.480  63.960  30.690  1.00  0.00            
ATOM    371 1HD2 LEU X  27      46.620  64.660  31.520  1.00  0.00            
ATOM    372 2HD2 LEU X  27      46.430  64.430  29.710  1.00  0.00            
ATOM    373 3HD2 LEU X  27      45.540  63.430  30.880  1.00  0.00            
ATOM    374  C   LEU X  27      48.090  59.670  30.850  1.00  0.00            
ATOM    375  O   LEU X  27      47.420  59.860  31.870  1.00  0.00            
ATOM    376  N   GLN X  28      48.080  58.430  30.370  1.00  0.00            
ATOM    377  H   GLN X  28      48.390  58.220  29.420  1.00  0.00            
ATOM    378  CA  GLN X  28      47.780  57.180  31.030  1.00  0.00            
ATOM    379  HA  GLN X  28      47.360  57.480  31.990  1.00  0.00            
ATOM    380  CB  GLN X  28      46.770  56.350  30.250  1.00  0.00            
ATOM    381  HB1 GLN X  28      46.040  57.050  29.850  1.00  0.00            
ATOM    382  HB2 GLN X  28      47.310  55.950  29.410  1.00  0.00            
ATOM    383  CG  GLN X  28      46.170  55.220  31.100  1.00  0.00            
ATOM    384  HG1 GLN X  28      46.450  54.170  30.930  1.00  0.00            
ATOM    385  HG2 GLN X  28      46.320  55.410  32.160  1.00  0.00            
ATOM    386  CD  GLN X  28      44.700  55.000  30.790  1.00  0.00            
ATOM    387  OE1 GLN X  28      44.350  54.290  29.850  1.00  0.00            
ATOM    388  NE2 GLN X  28      43.790  55.380  31.680  1.00  0.00            
ATOM    389 1HE2 GLN X  28      44.090  55.750  32.570  1.00  0.00            
ATOM    390 2HE2 GLN X  28      42.800  55.200  31.560  1.00  0.00            
ATOM    391  C   GLN X  28      49.080  56.370  31.100  1.00  0.00            
ATOM    392  O   GLN X  28      49.050  55.220  31.500  1.00  0.00            
ATOM    393  N   GLY X  29      50.270  56.790  30.720  1.00  0.00            
ATOM    394  H   GLY X  29      50.420  57.780  30.510  1.00  0.00            
ATOM    395  CA  GLY X  29      51.530  56.060  30.610  1.00  0.00            
ATOM    396  HA1 GLY X  29      52.270  56.550  31.230  1.00  0.00            
ATOM    397  HA2 GLY X  29      51.440  55.000  30.850  1.00  0.00            
ATOM    398  C   GLY X  29      52.180  56.280  29.250  1.00  0.00            
ATOM    399  O   GLY X  29      51.910  57.320  28.650  1.00  0.00            
ATOM    400  N   PHE X  30      53.050  55.380  28.790  1.00  0.00            
ATOM    401  H   PHE X  30      53.140  54.520  29.300  1.00  0.00            
ATOM    402  CA  PHE X  30      53.810  55.470  27.560  1.00  0.00            
ATOM    403  HA  PHE X  30      53.210  56.240  27.080  1.00  0.00            
ATOM    404  CB  PHE X  30      55.230  55.960  27.790  1.00  0.00            
ATOM    405  HB1 PHE X  30      55.440  56.530  28.700  1.00  0.00            
ATOM    406  HB2 PHE X  30      55.760  55.000  27.820  1.00  0.00            
ATOM    407  CG  PHE X  30      55.820  56.850  26.730  1.00  0.00            
ATOM    408  CD1 PHE X  30      56.770  56.400  25.800  1.00  0.00            
ATOM    409  HD1 PHE X  30      57.200  55.400  25.800  1.00  0.00            
ATOM    410  CD2 PHE X  30      55.230  58.100  26.590  1.00  0.00            
ATOM    411  HD2 PHE X  30      54.280  58.400  27.050  1.00  0.00            
ATOM    412  CE1 PHE X  30      57.180  57.320  24.830  1.00  0.00            
ATOM    413  HE1 PHE X  30      57.890  56.930  24.120  1.00  0.00            
ATOM    414  CE2 PHE X  30      55.790  59.030  25.690  1.00  0.00            
ATOM    415  HE2 PHE X  30      55.490  60.060  25.750  1.00  0.00            
ATOM    416  CZ  PHE X  30      56.930  58.700  24.980  1.00  0.00            
ATOM    417  HZ  PHE X  30      57.380  59.550  24.480  1.00  0.00            
ATOM    418  C   PHE X  30      53.550  54.300  26.620  1.00  0.00            
ATOM    419  O   PHE X  30      52.960  53.300  27.000  1.00  0.00            
ATOM    420  N   ILE X  31      53.950  54.430  25.350  1.00  0.00            
ATOM    421  H   ILE X  31      54.280  55.370  25.140  1.00  0.00            
ATOM    422  CA  ILE X  31      54.210  53.480  24.280  1.00  0.00            
ATOM    423  HA  ILE X  31      53.210  53.210  23.910  1.00  0.00            
ATOM    424  CB  ILE X  31      54.910  54.210  23.140  1.00  0.00            
ATOM    425  HB  ILE X  31      55.920  54.430  23.490  1.00  0.00            
ATOM    426  CG1 ILE X  31      54.360  55.580  22.780  1.00  0.00            
ATOM    427 1HG1 ILE X  31      54.240  56.160  23.700  1.00  0.00            
ATOM    428 2HG1 ILE X  31      55.130  56.180  22.290  1.00  0.00            
ATOM    429  CG2 ILE X  31      54.920  53.250  21.920  1.00  0.00            
ATOM    430 1HG2 ILE X  31      54.810  53.790  20.970  1.00  0.00            
ATOM    431 2HG2 ILE X  31      55.660  52.470  22.010  1.00  0.00            
ATOM    432 3HG2 ILE X  31      53.970  52.710  21.850  1.00  0.00            
ATOM    433  CD  ILE X  31      53.060  55.650  21.970  1.00  0.00            
ATOM    434  HD1 ILE X  31      53.310  55.760  20.930  1.00  0.00            
ATOM    435  HD2 ILE X  31      52.470  54.750  22.100  1.00  0.00            
ATOM    436  HD3 ILE X  31      52.480  56.530  22.260  1.00  0.00            
ATOM    437  C   ILE X  31      54.850  52.240  24.870  1.00  0.00            
ATOM    438  O   ILE X  31      56.020  52.310  25.250  1.00  0.00            
ATOM    439  N   GLN X  32      54.180  51.080  24.850  1.00  0.00            
ATOM    440  H   GLN X  32      53.310  51.010  24.330  1.00  0.00            
ATOM    441  CA  GLN X  32      54.740  49.790  25.200  1.00  0.00            
ATOM    442  HA  GLN X  32      53.960  49.220  24.730  1.00  0.00            
ATOM    443  CB  GLN X  32      56.090  49.610  24.510  1.00  0.00            
ATOM    444  HB1 GLN X  32      56.060  50.280  23.660  1.00  0.00            
ATOM    445  HB2 GLN X  32      56.820  50.040  25.200  1.00  0.00            
ATOM    446  CG  GLN X  32      56.290  48.150  24.100  1.00  0.00            
ATOM    447  HG1 GLN X  32      57.350  48.110  23.870  1.00  0.00            
ATOM    448  HG2 GLN X  32      56.290  47.450  24.940  1.00  0.00            
ATOM    449  CD  GLN X  32      55.650  47.780  22.760  1.00  0.00            
ATOM    450  OE1 GLN X  32      55.060  48.610  22.080  1.00  0.00            
ATOM    451  NE2 GLN X  32      55.460  46.490  22.460  1.00  0.00            
ATOM    452 1HE2 GLN X  32      55.670  45.770  23.160  1.00  0.00            
ATOM    453 2HE2 GLN X  32      55.080  46.240  21.570  1.00  0.00            
ATOM    454  C   GLN X  32      54.750  49.580  26.720  1.00  0.00            
ATOM    455  O   GLN X  32      55.450  48.660  27.140  1.00  0.00            
ATOM    456  N   ASP X  33      53.940  50.400  27.370  1.00  0.00            
ATOM    457  H   ASP X  33      53.520  51.070  26.760  1.00  0.00            
ATOM    458  CA  ASP X  33      53.440  50.190  28.730  1.00  0.00            
ATOM    459  HA  ASP X  33      53.810  49.170  28.890  1.00  0.00            
ATOM    460  CB  ASP X  33      53.910  51.250  29.700  1.00  0.00            
ATOM    461  HB1 ASP X  33      54.920  51.020  30.070  1.00  0.00            
ATOM    462  HB2 ASP X  33      53.980  52.270  29.320  1.00  0.00            
ATOM    463  CG  ASP X  33      52.920  51.480  30.850  1.00  0.00            
ATOM    464  OD1 ASP X  33      52.670  52.650  31.190  1.00  0.00            
ATOM    465  OD2 ASP X  33      52.640  50.490  31.550  1.00  0.00            
ATOM    466  C   ASP X  33      51.950  50.060  28.430  1.00  0.00            
ATOM    467  O   ASP X  33      51.440  48.960  28.620  1.00  0.00            
ATOM    468  N   ARG X  34      51.290  51.090  27.900  1.00  0.00            
ATOM    469  H   ARG X  34      51.860  51.910  27.780  1.00  0.00            
ATOM    470  CA  ARG X  34      49.870  51.320  27.780  1.00  0.00            
ATOM    471  HA  ARG X  34      49.390  50.340  27.890  1.00  0.00            
ATOM    472  CB  ARG X  34      49.390  52.160  28.960  1.00  0.00            
ATOM    473  HB1 ARG X  34      50.160  52.940  28.970  1.00  0.00            
ATOM    474  HB2 ARG X  34      48.520  52.810  28.870  1.00  0.00            
ATOM    475  CG  ARG X  34      49.330  51.570  30.380  1.00  0.00            
ATOM    476  HG1 ARG X  34      48.640  50.730  30.450  1.00  0.00            
ATOM    477  HG2 ARG X  34      50.330  51.160  30.520  1.00  0.00            
ATOM    478  CD  ARG X  34      49.270  52.500  31.580  1.00  0.00            
ATOM    479  HD1 ARG X  34      50.090  53.220  31.580  1.00  0.00            
ATOM    480  HD2 ARG X  34      48.290  52.960  31.520  1.00  0.00            
ATOM    481  NE  ARG X  34      49.330  51.670  32.770  1.00  0.00            
ATOM    482  HE  ARG X  34      49.190  50.690  32.580  1.00  0.00            
ATOM    483  CZ  ARG X  34      49.520  52.180  34.000  1.00  0.00            
ATOM    484  NH1 ARG X  34      49.680  53.510  34.160  1.00  0.00            
ATOM    485 1HH1 ARG X  34      49.700  54.000  33.280  1.00  0.00            
ATOM    486 2HH1 ARG X  34      50.020  53.970  34.980  1.00  0.00            
ATOM    487  NH2 ARG X  34      49.670  51.310  35.010  1.00  0.00            
ATOM    488 1HH2 ARG X  34      49.740  50.320  34.970  1.00  0.00            
ATOM    489 2HH2 ARG X  34      49.700  51.750  35.920  1.00  0.00            
ATOM    490  C   ARG X  34      49.160  51.950  26.580  1.00  0.00            
ATOM    491  O   ARG X  34      47.990  51.760  26.250  1.00  0.00            
ATOM    492  N   ALA X  35      49.950  52.910  26.070  1.00  0.00            
ATOM    493  H   ALA X  35      50.890  52.850  26.450  1.00  0.00            
ATOM    494  CA  ALA X  35      49.780  53.600  24.810  1.00  0.00            
ATOM    495  HA  ALA X  35      48.720  53.710  24.570  1.00  0.00            
ATOM    496  CB  ALA X  35      50.240  55.040  24.930  1.00  0.00            
ATOM    497  HB1 ALA X  35      50.900  55.070  25.790  1.00  0.00            
ATOM    498  HB2 ALA X  35      50.800  55.560  24.130  1.00  0.00            
ATOM    499  HB3 ALA X  35      49.320  55.610  25.030  1.00  0.00            
ATOM    500  C   ALA X  35      50.410  52.800  23.670  1.00  0.00            
ATOM    501  O   ALA X  35      51.290  52.040  24.050  1.00  0.00            
ATOM    502  N   GLY X  36      50.150  53.170  22.410  1.00  0.00            
ATOM    503  H   GLY X  36      49.200  53.470  22.210  1.00  0.00            
ATOM    504  CA  GLY X  36      50.870  52.660  21.260  1.00  0.00            
ATOM    505  HA1 GLY X  36      51.490  53.340  20.660  1.00  0.00            
ATOM    506  HA2 GLY X  36      51.570  51.910  21.610  1.00  0.00            
ATOM    507  C   GLY X  36      49.800  52.130  20.300  1.00  0.00            
ATOM    508  O   GLY X  36      49.000  52.920  19.800  1.00  0.00            
ATOM    509  N   ARG X  37      49.870  50.840  20.010  1.00  0.00            
ATOM    510  H   ARG X  37      50.620  50.310  20.440  1.00  0.00            
ATOM    511  CA  ARG X  37      48.790  50.040  19.490  1.00  0.00            
ATOM    512  HA  ARG X  37      48.140  50.650  18.860  1.00  0.00            
ATOM    513  CB  ARG X  37      49.260  48.900  18.580  1.00  0.00            
ATOM    514  HB1 ARG X  37      49.650  48.100  19.220  1.00  0.00            
ATOM    515  HB2 ARG X  37      48.410  48.360  18.140  1.00  0.00            
ATOM    516  CG  ARG X  37      50.370  49.230  17.580  1.00  0.00            
ATOM    517  HG1 ARG X  37      51.040  50.040  17.870  1.00  0.00            
ATOM    518  HG2 ARG X  37      50.900  48.280  17.670  1.00  0.00            
ATOM    519  CD  ARG X  37      49.830  49.210  16.160  1.00  0.00            
ATOM    520  HD1 ARG X  37      50.600  49.270  15.400  1.00  0.00            
ATOM    521  HD2 ARG X  37      49.210  48.360  15.880  1.00  0.00            
ATOM    522  NE  ARG X  37      49.070  50.450  15.910  1.00  0.00            
ATOM    523  HE  ARG X  37      48.070  50.480  15.980  1.00  0.00            
ATOM    524  CZ  ARG X  37      49.600  51.680  15.820  1.00  0.00            
ATOM    525  NH1 ARG X  37      50.890  51.850  15.520  1.00  0.00            
ATOM    526 1HH1 ARG X  37      51.490  51.120  15.160  1.00  0.00            
ATOM    527 2HH1 ARG X  37      51.220  52.790  15.340  1.00  0.00            
ATOM    528  NH2 ARG X  37      48.640  52.550  16.170  1.00  0.00            
ATOM    529 1HH2 ARG X  37      47.690  52.260  16.170  1.00  0.00            
ATOM    530 2HH2 ARG X  37      48.710  53.510  16.490  1.00  0.00            
ATOM    531  C   ARG X  37      47.940  49.530  20.630  1.00  0.00            
ATOM    532  O   ARG X  37      46.810  49.100  20.390  1.00  0.00            
ATOM    533  N   MET X  38      48.480  49.470  21.850  1.00  0.00            
ATOM    534  H   MET X  38      49.440  49.620  22.120  1.00  0.00            
ATOM    535  CA  MET X  38      47.870  48.930  23.060  1.00  0.00            
ATOM    536  HA  MET X  38      47.290  48.020  22.930  1.00  0.00            
ATOM    537  CB  MET X  38      49.000  48.790  24.090  1.00  0.00            
ATOM    538  HB1 MET X  38      49.570  49.700  24.270  1.00  0.00            
ATOM    539  HB2 MET X  38      48.380  48.570  24.980  1.00  0.00            
ATOM    540  CG  MET X  38      49.920  47.620  23.820  1.00  0.00            
ATOM    541  HG1 MET X  38      49.370  46.690  23.640  1.00  0.00            
ATOM    542  HG2 MET X  38      50.290  47.750  22.810  1.00  0.00            
ATOM    543  SD  MET X  38      51.370  47.300  24.850  1.00  0.00            
ATOM    544  CE  MET X  38      51.770  45.620  24.320  1.00  0.00            
ATOM    545  HE1 MET X  38      51.020  44.850  24.480  1.00  0.00            
ATOM    546  HE2 MET X  38      52.140  45.750  23.290  1.00  0.00            
ATOM    547  HE3 MET X  38      52.650  45.170  24.780  1.00  0.00            
ATOM    548  C   MET X  38      46.840  49.930  23.560  1.00  0.00            
ATOM    549  O   MET X  38      47.020  51.140  23.420  1.00  0.00            
ATOM    550  N   GLY X  39      45.710  49.540  24.140  1.00  0.00            
ATOM    551  H   GLY X  39      45.460  48.600  24.370  1.00  0.00            
ATOM    552  CA  GLY X  39      44.580  50.460  24.150  1.00  0.00            
ATOM    553  HA1 GLY X  39      44.770  51.420  23.680  1.00  0.00            
ATOM    554  HA2 GLY X  39      43.780  50.090  23.500  1.00  0.00            
ATOM    555  C   GLY X  39      44.070  50.870  25.510  1.00  0.00            
ATOM    556  O   GLY X  39      42.950  50.590  25.920  1.00  0.00            
ATOM    557  N   GLY X  40      45.010  51.240  26.390  1.00  0.00            
ATOM    558  H   GLY X  40      45.940  51.260  25.970  1.00  0.00            
ATOM    559  CA  GLY X  40      44.770  51.290  27.810  1.00  0.00            
ATOM    560  HA1 GLY X  40      44.680  52.310  28.220  1.00  0.00            
ATOM    561  HA2 GLY X  40      43.780  50.930  28.110  1.00  0.00            
ATOM    562  C   GLY X  40      45.800  50.480  28.570  1.00  0.00            
ATOM    563  O   GLY X  40      46.520  51.030  29.400  1.00  0.00            
ATOM    564  N   GLU X  41      45.990  49.160  28.420  1.00  0.00            
ATOM    565  H   GLU X  41      45.200  48.830  27.910  1.00  0.00            
ATOM    566  CA  GLU X  41      46.860  48.270  29.180  1.00  0.00            
ATOM    567  HA  GLU X  41      47.770  48.870  29.290  1.00  0.00            
ATOM    568  CB  GLU X  41      46.330  47.730  30.510  1.00  0.00            
ATOM    569  HB1 GLU X  41      45.900  48.630  30.960  1.00  0.00            
ATOM    570  HB2 GLU X  41      45.610  46.950  30.320  1.00  0.00            
ATOM    571  CG  GLU X  41      47.360  47.230  31.520  1.00  0.00            
ATOM    572  HG1 GLU X  41      47.040  46.910  32.520  1.00  0.00            
ATOM    573  HG2 GLU X  41      47.740  46.280  31.120  1.00  0.00            
ATOM    574  CD  GLU X  41      48.620  47.990  31.840  1.00  0.00            
ATOM    575  OE1 GLU X  41      49.680  47.340  31.810  1.00  0.00            
ATOM    576  OE2 GLU X  41      48.610  49.130  32.370  1.00  0.00            
ATOM    577  C   GLU X  41      47.280  47.090  28.330  1.00  0.00            
ATOM    578  O   GLU X  41      48.290  46.450  28.600  1.00  0.00            
ATOM    579  N   ALA X  42      46.470  46.750  27.310  1.00  0.00            
ATOM    580  H   ALA X  42      45.600  47.200  27.080  1.00  0.00            
ATOM    581  CA  ALA X  42      46.650  45.530  26.570  1.00  0.00            
ATOM    582  HA  ALA X  42      47.700  45.230  26.670  1.00  0.00            
ATOM    583  CB  ALA X  42      45.920  44.420  27.330  1.00  0.00            
ATOM    584  HB1 ALA X  42      44.920  44.600  26.960  1.00  0.00            
ATOM    585  HB2 ALA X  42      46.290  43.420  27.100  1.00  0.00            
ATOM    586  HB3 ALA X  42      45.970  44.510  28.410  1.00  0.00            
ATOM    587  C   ALA X  42      46.360  45.730  25.090  1.00  0.00            
ATOM    588  O   ALA X  42      46.040  46.880  24.830  1.00  0.00            
ATOM    589  N   PRO X  43      46.520  44.810  24.140  1.00  0.00            
ATOM    590  CA  PRO X  43      46.170  45.010  22.750  1.00  0.00            
ATOM    591  HA  PRO X  43      46.760  45.810  22.320  1.00  0.00            
ATOM    592  CB  PRO X  43      46.490  43.700  22.010  1.00  0.00            
ATOM    593  HB1 PRO X  43      45.670  43.300  21.400  1.00  0.00            
ATOM    594  HB2 PRO X  43      47.330  43.910  21.360  1.00  0.00            
ATOM    595  CG  PRO X  43      46.790  42.660  23.080  1.00  0.00            
ATOM    596  HG1 PRO X  43      46.020  41.890  22.950  1.00  0.00            
ATOM    597  HG2 PRO X  43      47.720  42.120  23.000  1.00  0.00            
ATOM    598  CD  PRO X  43      46.760  43.410  24.420  1.00  0.00            
ATOM    599  HD1 PRO X  43      45.960  43.120  25.100  1.00  0.00            
ATOM    600  HD2 PRO X  43      47.730  43.400  24.930  1.00  0.00            
ATOM    601  C   PRO X  43      44.740  45.380  22.370  1.00  0.00            
ATOM    602  O   PRO X  43      43.790  44.830  22.930  1.00  0.00            
ATOM    603  N   GLU X  44      44.570  46.160  21.300  1.00  0.00            
ATOM    604  H   GLU X  44      45.390  46.230  20.700  1.00  0.00            
ATOM    605  CA  GLU X  44      43.320  46.680  20.790  1.00  0.00            
ATOM    606  HA  GLU X  44      42.550  46.150  21.340  1.00  0.00            
ATOM    607  CB  GLU X  44      43.200  48.140  21.180  1.00  0.00            
ATOM    608  HB1 GLU X  44      44.060  48.640  21.640  1.00  0.00            
ATOM    609  HB2 GLU X  44      43.190  48.730  20.260  1.00  0.00            
ATOM    610  CG  GLU X  44      42.060  48.610  22.100  1.00  0.00            
ATOM    611  HG1 GLU X  44      41.920  48.140  23.090  1.00  0.00            
ATOM    612  HG2 GLU X  44      42.260  49.680  22.110  1.00  0.00            
ATOM    613  CD  GLU X  44      40.730  48.410  21.400  1.00  0.00            
ATOM    614  OE1 GLU X  44      39.760  48.990  21.930  1.00  0.00            
ATOM    615  OE2 GLU X  44      40.590  47.670  20.400  1.00  0.00            
ATOM    616  C   GLU X  44      43.110  46.370  19.300  1.00  0.00            
ATOM    617  O   GLU X  44      44.080  46.080  18.600  1.00  0.00            
ATOM    618  N   LEU X  45      41.900  46.230  18.790  1.00  0.00            
ATOM    619  H   LEU X  45      41.180  46.460  19.470  1.00  0.00            
ATOM    620  CA  LEU X  45      41.450  45.840  17.460  1.00  0.00            
ATOM    621  HA  LEU X  45      42.360  45.900  16.860  1.00  0.00            
ATOM    622  CB  LEU X  45      40.880  44.440  17.610  1.00  0.00            
ATOM    623  HB1 LEU X  45      40.520  44.120  16.630  1.00  0.00            
ATOM    624  HB2 LEU X  45      41.570  43.650  17.930  1.00  0.00            
ATOM    625  CG  LEU X  45      39.620  44.270  18.470  1.00  0.00            
ATOM    626  HG  LEU X  45      39.580  44.980  19.300  1.00  0.00            
ATOM    627  CD1 LEU X  45      38.340  44.330  17.640  1.00  0.00            
ATOM    628 1HD1 LEU X  45      38.220  45.300  17.150  1.00  0.00            
ATOM    629 2HD1 LEU X  45      38.200  43.480  16.970  1.00  0.00            
ATOM    630 3HD1 LEU X  45      37.560  44.180  18.400  1.00  0.00            
ATOM    631  CD2 LEU X  45      39.520  42.900  19.140  1.00  0.00            
ATOM    632 1HD2 LEU X  45      38.530  42.490  19.240  1.00  0.00            
ATOM    633 2HD2 LEU X  45      39.890  42.190  18.400  1.00  0.00            
ATOM    634 3HD2 LEU X  45      40.040  42.830  20.090  1.00  0.00            
ATOM    635  C   LEU X  45      40.440  46.770  16.820  1.00  0.00            
ATOM    636  O   LEU X  45      40.300  46.800  15.600  1.00  0.00            
ATOM    637  N   ALA X  46      39.590  47.400  17.640  1.00  0.00            
ATOM    638  H   ALA X  46      39.720  47.430  18.640  1.00  0.00            
ATOM    639  CA  ALA X  46      38.520  48.290  17.220  1.00  0.00            
ATOM    640  HA  ALA X  46      38.150  48.100  16.210  1.00  0.00            
ATOM    641  CB  ALA X  46      37.300  48.150  18.130  1.00  0.00            
ATOM    642  HB1 ALA X  46      36.970  47.120  18.050  1.00  0.00            
ATOM    643  HB2 ALA X  46      37.450  48.340  19.200  1.00  0.00            
ATOM    644  HB3 ALA X  46      36.440  48.690  17.770  1.00  0.00            
ATOM    645  C   ALA X  46      38.750  49.770  17.510  1.00  0.00            
ATOM    646  O   ALA X  46      38.300  50.620  16.750  1.00  0.00            
ATOM    647  N   LEU X  47      39.640  50.220  18.420  1.00  0.00            
ATOM    648  H   LEU X  47      40.300  49.560  18.770  1.00  0.00            
ATOM    649  CA  LEU X  47      40.150  51.570  18.440  1.00  0.00            
ATOM    650  HA  LEU X  47      39.330  52.230  18.170  1.00  0.00            
ATOM    651  CB  LEU X  47      40.610  51.830  19.890  1.00  0.00            
ATOM    652  HB1 LEU X  47      40.000  51.400  20.680  1.00  0.00            
ATOM    653  HB2 LEU X  47      41.570  51.340  20.010  1.00  0.00            
ATOM    654  CG  LEU X  47      40.450  53.310  20.210  1.00  0.00            
ATOM    655  HG  LEU X  47      40.560  53.890  19.280  1.00  0.00            
ATOM    656  CD1 LEU X  47      39.000  53.630  20.640  1.00  0.00            
ATOM    657 1HD1 LEU X  47      38.810  54.700  20.520  1.00  0.00            
ATOM    658 2HD1 LEU X  47      38.220  53.220  20.000  1.00  0.00            
ATOM    659 3HD1 LEU X  47      38.700  53.330  21.620  1.00  0.00            
ATOM    660  CD2 LEU X  47      41.420  53.770  21.290  1.00  0.00            
ATOM    661 1HD2 LEU X  47      41.320  53.080  22.120  1.00  0.00            
ATOM    662 2HD2 LEU X  47      42.410  53.680  20.830  1.00  0.00            
ATOM    663 3HD2 LEU X  47      41.250  54.820  21.490  1.00  0.00            
ATOM    664  C   LEU X  47      41.260  51.800  17.420  1.00  0.00            
ATOM    665  O   LEU X  47      41.510  52.920  16.990  1.00  0.00            
ATOM    666  N   ASP X  48      41.960  50.700  17.120  1.00  0.00            
ATOM    667  H   ASP X  48      41.570  49.820  17.400  1.00  0.00            
ATOM    668  CA  ASP X  48      43.020  50.770  16.140  1.00  0.00            
ATOM    669  HA  ASP X  48      42.810  51.560  15.410  1.00  0.00            
ATOM    670  CB  ASP X  48      44.280  51.380  16.740  1.00  0.00            
ATOM    671  HB1 ASP X  48      44.080  52.340  17.230  1.00  0.00            
ATOM    672  HB2 ASP X  48      44.660  50.870  17.630  1.00  0.00            
ATOM    673  CG  ASP X  48      45.390  51.660  15.730  1.00  0.00            
ATOM    674  OD1 ASP X  48      45.220  52.400  14.730  1.00  0.00            
ATOM    675  OD2 ASP X  48      46.480  51.100  15.950  1.00  0.00            
ATOM    676  C   ASP X  48      43.280  49.400  15.530  1.00  0.00            
ATOM    677  O   ASP X  48      43.310  48.430  16.270  1.00  0.00            
ATOM    678  N   PRO X  49      43.330  49.300  14.190  1.00  0.00            
ATOM    679  CA  PRO X  49      43.730  48.050  13.580  1.00  0.00            
ATOM    680  HA  PRO X  49      42.960  47.300  13.750  1.00  0.00            
ATOM    681  CB  PRO X  49      43.880  48.300  12.080  1.00  0.00            
ATOM    682  HB1 PRO X  49      44.930  48.510  11.850  1.00  0.00            
ATOM    683  HB2 PRO X  49      43.580  47.480  11.420  1.00  0.00            
ATOM    684  CG  PRO X  49      42.870  49.420  11.800  1.00  0.00            
ATOM    685  HG1 PRO X  49      43.090  50.130  11.000  1.00  0.00            
ATOM    686  HG2 PRO X  49      41.850  49.090  11.610  1.00  0.00            
ATOM    687  CD  PRO X  49      42.870  50.170  13.130  1.00  0.00            
ATOM    688  HD1 PRO X  49      43.530  51.030  13.110  1.00  0.00            
ATOM    689  HD2 PRO X  49      41.930  50.670  13.340  1.00  0.00            
ATOM    690  C   PRO X  49      45.060  47.460  14.030  1.00  0.00            
ATOM    691  O   PRO X  49      46.030  48.190  14.210  1.00  0.00            
ATOM    692  N   VAL X  50      45.030  46.150  14.330  1.00  0.00            
ATOM    693  H   VAL X  50      44.080  45.820  14.290  1.00  0.00            
ATOM    694  CA  VAL X  50      45.940  45.300  15.070  1.00  0.00            
ATOM    695  HA  VAL X  50      45.820  45.810  16.020  1.00  0.00            
ATOM    696  CB  VAL X  50      45.520  43.850  15.280  1.00  0.00            
ATOM    697  HB  VAL X  50      46.190  43.400  16.020  1.00  0.00            
ATOM    698  CG1 VAL X  50      44.120  43.870  15.930  1.00  0.00            
ATOM    699 1HG1 VAL X  50      44.190  44.290  16.930  1.00  0.00            
ATOM    700 2HG1 VAL X  50      43.420  44.490  15.370  1.00  0.00            
ATOM    701 3HG1 VAL X  50      43.670  42.900  16.140  1.00  0.00            
ATOM    702  CG2 VAL X  50      45.580  43.050  13.990  1.00  0.00            
ATOM    703 1HG2 VAL X  50      46.550  43.170  13.520  1.00  0.00            
ATOM    704 2HG2 VAL X  50      45.440  41.970  14.090  1.00  0.00            
ATOM    705 3HG2 VAL X  50      44.920  43.470  13.220  1.00  0.00            
ATOM    706  C   VAL X  50      47.400  45.520  14.700  1.00  0.00            
ATOM    707  O   VAL X  50      47.800  45.590  13.550  1.00  0.00            
ATOM    708  N   PRO X  51      48.300  45.240  15.640  1.00  0.00            
ATOM    709  CA  PRO X  51      49.700  45.000  15.300  1.00  0.00            
ATOM    710  HA  PRO X  51      50.090  45.580  14.470  1.00  0.00            
ATOM    711  CB  PRO X  51      50.600  45.320  16.500  1.00  0.00            
ATOM    712  HB1 PRO X  51      51.490  44.700  16.440  1.00  0.00            
ATOM    713  HB2 PRO X  51      50.810  46.390  16.390  1.00  0.00            
ATOM    714  CG  PRO X  51      49.640  44.990  17.640  1.00  0.00            
ATOM    715  HG1 PRO X  51      49.590  43.920  17.860  1.00  0.00            
ATOM    716  HG2 PRO X  51      49.970  45.490  18.550  1.00  0.00            
ATOM    717  CD  PRO X  51      48.240  45.240  17.100  1.00  0.00            
ATOM    718  HD1 PRO X  51      47.670  44.390  17.470  1.00  0.00            
ATOM    719  HD2 PRO X  51      47.840  46.220  17.360  1.00  0.00            
ATOM    720  C   PRO X  51      49.940  43.530  14.930  1.00  0.00            
ATOM    721  O   PRO X  51      49.130  42.650  15.190  1.00  0.00            
ATOM    722  N   GLN X  52      50.930  43.370  14.050  1.00  0.00            
ATOM    723  H   GLN X  52      51.500  44.180  13.900  1.00  0.00            
ATOM    724  CA  GLN X  52      51.130  42.190  13.240  1.00  0.00            
ATOM    725  HA  GLN X  52      50.180  41.710  13.040  1.00  0.00            
ATOM    726  CB  GLN X  52      51.790  42.640  11.930  1.00  0.00            
ATOM    727  HB1 GLN X  52      52.790  42.910  12.270  1.00  0.00            
ATOM    728  HB2 GLN X  52      51.820  41.780  11.280  1.00  0.00            
ATOM    729  CG  GLN X  52      51.300  43.820  11.090  1.00  0.00            
ATOM    730  HG1 GLN X  52      51.470  44.720  11.680  1.00  0.00            
ATOM    731  HG2 GLN X  52      51.850  43.830  10.150  1.00  0.00            
ATOM    732  CD  GLN X  52      49.850  43.790  10.650  1.00  0.00            
ATOM    733  OE1 GLN X  52      49.310  44.840  10.310  1.00  0.00            
ATOM    734  NE2 GLN X  52      49.230  42.600  10.740  1.00  0.00            
ATOM    735 1HE2 GLN X  52      49.730  41.730  10.840  1.00  0.00            
ATOM    736 2HE2 GLN X  52      48.300  42.490  10.390  1.00  0.00            
ATOM    737  C   GLN X  52      51.910  41.120  14.000  1.00  0.00            
ATOM    738  O   GLN X  52      52.570  40.290  13.370  1.00  0.00            
ATOM    739  N   ASP X  53      52.120  41.400  15.280  1.00  0.00            
ATOM    740  H   ASP X  53      51.610  42.180  15.690  1.00  0.00            
ATOM    741  CA  ASP X  53      52.770  40.630  16.330  1.00  0.00            
ATOM    742  HA  ASP X  53      52.350  39.620  16.230  1.00  0.00            
ATOM    743  CB  ASP X  53      54.280  40.470  16.210  1.00  0.00            
ATOM    744  HB1 ASP X  53      54.560  40.070  15.240  1.00  0.00            
ATOM    745  HB2 ASP X  53      54.830  41.410  16.280  1.00  0.00            
ATOM    746  CG  ASP X  53      54.810  39.700  17.420  1.00  0.00            
ATOM    747  OD1 ASP X  53      55.850  40.040  18.040  1.00  0.00            
ATOM    748  OD2 ASP X  53      54.310  38.570  17.540  1.00  0.00            
ATOM    749  C   ASP X  53      52.030  41.100  17.580  1.00  0.00            
ATOM    750  O   ASP X  53      51.600  42.240  17.710  1.00  0.00            
ATOM    751  N   ALA X  54      51.810  40.110  18.450  1.00  0.00            
ATOM    752  H   ALA X  54      52.280  39.230  18.270  1.00  0.00            
ATOM    753  CA  ALA X  54      51.090  40.110  19.710  1.00  0.00            
ATOM    754  HA  ALA X  54      50.310  40.860  19.570  1.00  0.00            
ATOM    755  CB  ALA X  54      50.720  38.650  19.970  1.00  0.00            
ATOM    756  HB1 ALA X  54      50.590  38.050  19.080  1.00  0.00            
ATOM    757  HB2 ALA X  54      51.600  38.310  20.520  1.00  0.00            
ATOM    758  HB3 ALA X  54      49.900  38.530  20.680  1.00  0.00            
ATOM    759  C   ALA X  54      51.870  40.740  20.870  1.00  0.00            
ATOM    760  O   ALA X  54      51.230  41.390  21.690  1.00  0.00            
ATOM    761  N   SER X  55      53.200  40.660  20.810  1.00  0.00            
ATOM    762  H   SER X  55      53.610  40.210  20.020  1.00  0.00            
ATOM    763  CA  SER X  55      54.120  41.460  21.590  1.00  0.00            
ATOM    764  HA  SER X  55      54.930  41.400  20.870  1.00  0.00            
ATOM    765  CB  SER X  55      53.660  42.930  21.630  1.00  0.00            
ATOM    766  HB1 SER X  55      53.560  43.410  20.660  1.00  0.00            
ATOM    767  HB2 SER X  55      52.710  43.010  22.180  1.00  0.00            
ATOM    768  OG  SER X  55      54.590  43.700  22.360  1.00  0.00            
ATOM    769  HG  SER X  55      54.650  43.410  23.250  1.00  0.00            
ATOM    770  C   SER X  55      54.610  40.810  22.870  1.00  0.00            
ATOM    771  O   SER X  55      53.940  40.720  23.900  1.00  0.00            
ATOM    772  N   THR X  56      55.780  40.190  22.790  1.00  0.00            
ATOM    773  H   THR X  56      56.300  40.160  21.910  1.00  0.00            
ATOM    774  CA  THR X  56      56.220  39.430  23.950  1.00  0.00            
ATOM    775  HA  THR X  56      55.390  38.860  24.370  1.00  0.00            
ATOM    776  CB  THR X  56      57.320  38.420  23.590  1.00  0.00            
ATOM    777  HB  THR X  56      57.450  37.870  24.500  1.00  0.00            
ATOM    778  OG1 THR X  56      58.460  39.160  23.190  1.00  0.00            
ATOM    779  HG1 THR X  56      58.320  39.410  22.290  1.00  0.00            
ATOM    780  CG2 THR X  56      56.960  37.210  22.720  1.00  0.00            
ATOM    781 1HG2 THR X  56      57.020  36.280  23.280  1.00  0.00            
ATOM    782 2HG2 THR X  56      56.010  37.340  22.230  1.00  0.00            
ATOM    783 3HG2 THR X  56      57.630  36.940  21.900  1.00  0.00            
ATOM    784  C   THR X  56      56.520  40.350  25.120  1.00  0.00            
ATOM    785  O   THR X  56      56.550  39.820  26.220  1.00  0.00            
ATOM    786  N   LYS X  57      56.840  41.620  24.840  1.00  0.00            
ATOM    787  H   LYS X  57      56.700  41.990  23.910  1.00  0.00            
ATOM    788  CA  LYS X  57      57.290  42.570  25.850  1.00  0.00            
ATOM    789  HA  LYS X  57      57.280  42.140  26.850  1.00  0.00            
ATOM    790  CB  LYS X  57      58.780  42.850  25.660  1.00  0.00            
ATOM    791  HB1 LYS X  57      58.950  43.720  26.300  1.00  0.00            
ATOM    792  HB2 LYS X  57      59.500  42.240  26.230  1.00  0.00            
ATOM    793  CG  LYS X  57      59.300  43.350  24.320  1.00  0.00            
ATOM    794  HG1 LYS X  57      58.400  43.700  23.800  1.00  0.00            
ATOM    795  HG2 LYS X  57      59.770  44.260  24.700  1.00  0.00            
ATOM    796  CD  LYS X  57      60.330  42.480  23.610  1.00  0.00            
ATOM    797  HD1 LYS X  57      61.000  42.170  24.410  1.00  0.00            
ATOM    798  HD2 LYS X  57      59.860  41.550  23.270  1.00  0.00            
ATOM    799  CE  LYS X  57      61.280  43.270  22.720  1.00  0.00            
ATOM    800  HE1 LYS X  57      60.710  43.320  21.790  1.00  0.00            
ATOM    801  HE2 LYS X  57      61.700  44.240  22.990  1.00  0.00            
ATOM    802  NZ  LYS X  57      62.330  42.380  22.200  1.00  0.00            
ATOM    803  HZ1 LYS X  57      63.180  42.800  21.920  1.00  0.00            
ATOM    804  HZ2 LYS X  57      62.690  41.720  22.890  1.00  0.00            
ATOM    805  HZ3 LYS X  57      62.100  41.780  21.420  1.00  0.00            
ATOM    806  C   LYS X  57      56.330  43.750  25.800  1.00  0.00            
ATOM    807  O   LYS X  57      56.090  44.360  24.780  1.00  0.00            
ATOM    808  N   LYS X  58      55.630  44.000  26.910  1.00  0.00            
ATOM    809  H   LYS X  58      55.770  43.330  27.640  1.00  0.00            
ATOM    810  CA  LYS X  58      55.380  45.340  27.420  1.00  0.00            
ATOM    811  HA  LYS X  58      55.740  46.170  26.840  1.00  0.00            
ATOM    812  CB  LYS X  58      53.880  45.620  27.480  1.00  0.00            
ATOM    813  HB1 LYS X  58      53.790  46.270  28.340  1.00  0.00            
ATOM    814  HB2 LYS X  58      53.420  46.240  26.720  1.00  0.00            
ATOM    815  CG  LYS X  58      52.880  44.500  27.750  1.00  0.00            
ATOM    816  HG1 LYS X  58      52.750  43.730  26.990  1.00  0.00            
ATOM    817  HG2 LYS X  58      53.440  43.980  28.520  1.00  0.00            
ATOM    818  CD  LYS X  58      51.540  45.080  28.200  1.00  0.00            
ATOM    819  HD1 LYS X  58      51.260  45.770  27.390  1.00  0.00            
ATOM    820  HD2 LYS X  58      50.870  44.210  28.120  1.00  0.00            
ATOM    821  CE  LYS X  58      51.440  45.510  29.670  1.00  0.00            
ATOM    822  HE1 LYS X  58      52.220  45.070  30.290  1.00  0.00            
ATOM    823  HE2 LYS X  58      51.640  46.570  29.570  1.00  0.00            
ATOM    824  NZ  LYS X  58      50.130  45.390  30.330  1.00  0.00            
ATOM    825  HZ1 LYS X  58      49.840  44.440  30.450  1.00  0.00            
ATOM    826  HZ2 LYS X  58      50.040  46.140  31.000  1.00  0.00            
ATOM    827  HZ3 LYS X  58      49.360  45.570  29.690  1.00  0.00            
ATOM    828  C   LYS X  58      56.100  45.510  28.750  1.00  0.00            
ATOM    829  O   LYS X  58      56.680  44.550  29.240  1.00  0.00            
ATOM    830  N   LEU X  59      56.470  46.750  29.080  1.00  0.00            
ATOM    831  H   LEU X  59      56.120  47.500  28.500  1.00  0.00            
ATOM    832  CA  LEU X  59      57.360  47.150  30.160  1.00  0.00            
ATOM    833  HA  LEU X  59      58.160  46.400  30.140  1.00  0.00            
ATOM    834  CB  LEU X  59      57.700  48.600  29.830  1.00  0.00            
ATOM    835  HB1 LEU X  59      56.980  49.080  29.160  1.00  0.00            
ATOM    836  HB2 LEU X  59      57.560  49.230  30.700  1.00  0.00            
ATOM    837  CG  LEU X  59      58.980  48.790  29.020  1.00  0.00            
ATOM    838  HG  LEU X  59      59.050  47.880  28.420  1.00  0.00            
ATOM    839  CD1 LEU X  59      59.070  50.100  28.230  1.00  0.00            
ATOM    840 1HD1 LEU X  59      60.000  50.640  28.010  1.00  0.00            
ATOM    841 2HD1 LEU X  59      58.540  49.940  27.290  1.00  0.00            
ATOM    842 3HD1 LEU X  59      58.490  50.870  28.720  1.00  0.00            
ATOM    843  CD2 LEU X  59      60.210  48.680  29.910  1.00  0.00            
ATOM    844 1HD2 LEU X  59      60.100  49.410  30.720  1.00  0.00            
ATOM    845 2HD2 LEU X  59      60.310  47.650  30.270  1.00  0.00            
ATOM    846 3HD2 LEU X  59      61.010  48.970  29.230  1.00  0.00            
ATOM    847  C   LEU X  59      56.660  47.220  31.500  1.00  0.00            
ATOM    848  O   LEU X  59      55.490  47.650  31.460  1.00  0.00            
ATOM    849  N   SER X  60      57.340  46.700  32.510  1.00  0.00            
ATOM    850  H   SER X  60      58.290  46.360  32.500  1.00  0.00            
ATOM    851  CA  SER X  60      56.640  46.190  33.670  1.00  0.00            
ATOM    852  HA  SER X  60      55.570  46.120  33.510  1.00  0.00            
ATOM    853  CB  SER X  60      57.100  44.750  33.870  1.00  0.00            
ATOM    854  HB1 SER X  60      56.980  44.200  32.940  1.00  0.00            
ATOM    855  HB2 SER X  60      58.190  44.670  33.880  1.00  0.00            
ATOM    856  OG  SER X  60      56.330  43.940  34.730  1.00  0.00            
ATOM    857  HG  SER X  60      56.410  43.040  34.500  1.00  0.00            
ATOM    858  C   SER X  60      56.860  47.140  34.830  1.00  0.00            
ATOM    859  O   SER X  60      57.940  47.730  34.950  1.00  0.00            
ATOM    860  N   GLU X  61      55.910  47.250  35.760  1.00  0.00            
ATOM    861  H   GLU X  61      55.010  46.960  35.440  1.00  0.00            
ATOM    862  CA  GLU X  61      55.880  48.180  36.880  1.00  0.00            
ATOM    863  HA  GLU X  61      55.930  49.220  36.540  1.00  0.00            
ATOM    864  CB  GLU X  61      54.510  47.930  37.490  1.00  0.00            
ATOM    865  HB1 GLU X  61      54.110  46.910  37.460  1.00  0.00            
ATOM    866  HB2 GLU X  61      54.590  48.050  38.570  1.00  0.00            
ATOM    867  CG  GLU X  61      53.370  48.740  36.880  1.00  0.00            
ATOM    868  HG1 GLU X  61      52.490  48.610  37.510  1.00  0.00            
ATOM    869  HG2 GLU X  61      53.670  49.770  37.140  1.00  0.00            
ATOM    870  CD  GLU X  61      53.120  48.570  35.380  1.00  0.00            
ATOM    871  OE1 GLU X  61      52.370  49.350  34.790  1.00  0.00            
ATOM    872  OE2 GLU X  61      53.440  47.500  34.820  1.00  0.00            
ATOM    873  C   GLU X  61      56.950  48.000  37.950  1.00  0.00            
ATOM    874  O   GLU X  61      57.110  48.980  38.680  1.00  0.00            
ATOM    875  N   CYS X  62      57.800  46.990  37.770  1.00  0.00            
ATOM    876  H   CYS X  62      57.430  46.260  37.200  1.00  0.00            
ATOM    877  CA  CYS X  62      59.110  46.740  38.330  1.00  0.00            
ATOM    878  HA  CYS X  62      59.010  46.890  39.410  1.00  0.00            
ATOM    879  CB  CYS X  62      59.600  45.390  37.840  1.00  0.00            
ATOM    880  HB1 CYS X  62      60.540  45.050  38.270  1.00  0.00            
ATOM    881  HB2 CYS X  62      58.970  44.520  38.070  1.00  0.00            
ATOM    882  SG  CYS X  62      59.820  45.280  36.050  1.00  0.00            
ATOM    883  HG  CYS X  62      58.810  46.070  35.670  1.00  0.00            
ATOM    884  C   CYS X  62      60.080  47.780  37.780  1.00  0.00            
ATOM    885  O   CYS X  62      61.100  47.930  38.430  1.00  0.00            
ATOM    886  N   LEU X  63      59.850  48.430  36.640  1.00  0.00            
ATOM    887  H   LEU X  63      58.970  48.260  36.160  1.00  0.00            
ATOM    888  CA  LEU X  63      60.710  49.450  36.090  1.00  0.00            
ATOM    889  HA  LEU X  63      61.630  49.600  36.650  1.00  0.00            
ATOM    890  CB  LEU X  63      61.140  49.000  34.680  1.00  0.00            
ATOM    891  HB1 LEU X  63      61.200  47.910  34.750  1.00  0.00            
ATOM    892  HB2 LEU X  63      60.320  49.310  34.030  1.00  0.00            
ATOM    893  CG  LEU X  63      62.360  49.680  34.090  1.00  0.00            
ATOM    894  HG  LEU X  63      62.280  50.680  34.500  1.00  0.00            
ATOM    895  CD1 LEU X  63      63.560  48.950  34.710  1.00  0.00            
ATOM    896 1HD1 LEU X  63      63.890  48.180  34.020  1.00  0.00            
ATOM    897 2HD1 LEU X  63      64.370  49.620  35.010  1.00  0.00            
ATOM    898 3HD1 LEU X  63      63.340  48.490  35.670  1.00  0.00            
ATOM    899  CD2 LEU X  63      62.430  49.820  32.570  1.00  0.00            
ATOM    900 1HD2 LEU X  63      61.530  50.310  32.220  1.00  0.00            
ATOM    901 2HD2 LEU X  63      63.300  50.440  32.320  1.00  0.00            
ATOM    902 3HD2 LEU X  63      62.650  48.900  31.990  1.00  0.00            
ATOM    903  C   LEU X  63      60.130  50.850  36.250  1.00  0.00            
ATOM    904  O   LEU X  63      60.500  51.780  35.550  1.00  0.00            
ATOM    905  N   LYS X  64      59.290  50.960  37.280  1.00  0.00            
ATOM    906  H   LYS X  64      58.900  50.160  37.770  1.00  0.00            
ATOM    907  CA  LYS X  64      58.650  52.190  37.690  1.00  0.00            
ATOM    908  HA  LYS X  64      59.250  53.010  37.280  1.00  0.00            
ATOM    909  CB  LYS X  64      57.210  52.440  37.260  1.00  0.00            
ATOM    910  HB1 LYS X  64      56.540  52.110  38.050  1.00  0.00            
ATOM    911  HB2 LYS X  64      57.080  53.500  37.420  1.00  0.00            
ATOM    912  CG  LYS X  64      56.860  52.040  35.820  1.00  0.00            
ATOM    913  HG1 LYS X  64      57.260  52.770  35.120  1.00  0.00            
ATOM    914  HG2 LYS X  64      57.380  51.100  35.660  1.00  0.00            
ATOM    915  CD  LYS X  64      55.340  52.000  35.630  1.00  0.00            
ATOM    916  HD1 LYS X  64      54.870  51.160  36.130  1.00  0.00            
ATOM    917  HD2 LYS X  64      54.850  52.840  36.110  1.00  0.00            
ATOM    918  CE  LYS X  64      54.920  51.970  34.150  1.00  0.00            
ATOM    919  HE1 LYS X  64      55.240  52.920  33.710  1.00  0.00            
ATOM    920  HE2 LYS X  64      55.390  51.130  33.610  1.00  0.00            
ATOM    921  NZ  LYS X  64      53.500  51.670  33.960  1.00  0.00            
ATOM    922  HZ1 LYS X  64      53.390  50.820  34.490  1.00  0.00            
ATOM    923  HZ2 LYS X  64      52.830  52.310  34.390  1.00  0.00            
ATOM    924  HZ3 LYS X  64      53.130  51.450  33.050  1.00  0.00            
ATOM    925  C   LYS X  64      58.900  52.430  39.170  1.00  0.00            
ATOM    926  O   LYS X  64      58.020  53.070  39.720  1.00  0.00            
ATOM    927  N   ARG X  65      60.100  52.100  39.670  1.00  0.00            
ATOM    928  H   ARG X  65      60.770  51.550  39.160  1.00  0.00            
ATOM    929  CA  ARG X  65      60.620  52.550  40.950  1.00  0.00            
ATOM    930  HA  ARG X  65      60.020  52.010  41.680  1.00  0.00            
ATOM    931  CB  ARG X  65      62.040  52.020  41.190  1.00  0.00            
ATOM    932  HB1 ARG X  65      61.940  50.960  41.000  1.00  0.00            
ATOM    933  HB2 ARG X  65      62.720  52.530  40.520  1.00  0.00            
ATOM    934  CG  ARG X  65      62.540  52.250  42.610  1.00  0.00            
ATOM    935  HG1 ARG X  65      62.940  53.250  42.500  1.00  0.00            
ATOM    936  HG2 ARG X  65      61.800  52.180  43.420  1.00  0.00            
ATOM    937  CD  ARG X  65      63.670  51.300  42.990  1.00  0.00            
ATOM    938  HD1 ARG X  65      63.960  51.380  44.030  1.00  0.00            
ATOM    939  HD2 ARG X  65      63.280  50.280  42.970  1.00  0.00            
ATOM    940  NE  ARG X  65      64.950  51.220  42.290  1.00  0.00            
ATOM    941  HE  ARG X  65      65.160  52.080  41.810  1.00  0.00            
ATOM    942  CZ  ARG X  65      65.800  50.180  42.150  1.00  0.00            
ATOM    943  NH1 ARG X  65      65.600  48.960  42.650  1.00  0.00            
ATOM    944 1HH1 ARG X  65      64.680  48.690  42.940  1.00  0.00            
ATOM    945 2HH1 ARG X  65      66.240  48.210  42.390  1.00  0.00            
ATOM    946  NH2 ARG X  65      66.990  50.390  41.570  1.00  0.00            
ATOM    947 1HH2 ARG X  65      67.630  49.650  41.360  1.00  0.00            
ATOM    948 2HH2 ARG X  65      67.230  51.330  41.300  1.00  0.00            
ATOM    949  C   ARG X  65      60.460  54.030  41.260  1.00  0.00            
ATOM    950  O   ARG X  65      60.130  54.460  42.370  1.00  0.00            
ATOM    951  N   ILE X  66      60.540  54.790  40.170  1.00  0.00            
ATOM    952  H   ILE X  66      60.690  54.310  39.300  1.00  0.00            
ATOM    953  CA  ILE X  66      60.390  56.230  40.070  1.00  0.00            
ATOM    954  HA  ILE X  66      60.850  56.500  41.030  1.00  0.00            
ATOM    955  CB  ILE X  66      61.150  56.570  38.800  1.00  0.00            
ATOM    956  HB  ILE X  66      61.030  57.670  38.740  1.00  0.00            
ATOM    957  CG1 ILE X  66      60.530  56.050  37.520  1.00  0.00            
ATOM    958 1HG1 ILE X  66      60.910  55.100  37.140  1.00  0.00            
ATOM    959 2HG1 ILE X  66      59.450  55.850  37.590  1.00  0.00            
ATOM    960  CG2 ILE X  66      62.650  56.290  38.830  1.00  0.00            
ATOM    961 1HG2 ILE X  66      62.920  55.450  39.480  1.00  0.00            
ATOM    962 2HG2 ILE X  66      62.860  55.960  37.820  1.00  0.00            
ATOM    963 3HG2 ILE X  66      63.230  57.190  39.040  1.00  0.00            
ATOM    964  CD  ILE X  66      60.860  56.760  36.210  1.00  0.00            
ATOM    965  HD1 ILE X  66      61.120  56.110  35.360  1.00  0.00            
ATOM    966  HD2 ILE X  66      60.220  57.580  35.870  1.00  0.00            
ATOM    967  HD3 ILE X  66      61.830  57.280  36.290  1.00  0.00            
ATOM    968  C   ILE X  66      58.970  56.780  40.240  1.00  0.00            
ATOM    969  O   ILE X  66      58.850  57.980  40.480  1.00  0.00            
ATOM    970  N   GLY X  67      57.920  55.990  40.090  1.00  0.00            
ATOM    971  H   GLY X  67      58.050  54.980  40.160  1.00  0.00            
ATOM    972  CA  GLY X  67      56.550  56.470  40.010  1.00  0.00            
ATOM    973  HA1 GLY X  67      56.050  55.750  40.640  1.00  0.00            
ATOM    974  HA2 GLY X  67      56.320  57.460  40.430  1.00  0.00            
ATOM    975  C   GLY X  67      56.010  56.260  38.610  1.00  0.00            
ATOM    976  O   GLY X  67      56.530  56.700  37.590  1.00  0.00            
ATOM    977  N   ASP X  68      54.800  55.670  38.660  1.00  0.00            
ATOM    978  H   ASP X  68      54.240  55.450  39.460  1.00  0.00            
ATOM    979  CA  ASP X  68      53.950  55.710  37.480  1.00  0.00            
ATOM    980  HA  ASP X  68      54.460  55.380  36.590  1.00  0.00            
ATOM    981  CB  ASP X  68      52.990  54.530  37.640  1.00  0.00            
ATOM    982  HB1 ASP X  68      53.480  53.570  37.830  1.00  0.00            
ATOM    983  HB2 ASP X  68      52.600  54.660  38.650  1.00  0.00            
ATOM    984  CG  ASP X  68      52.100  54.300  36.430  1.00  0.00            
ATOM    985  OD1 ASP X  68      52.660  53.810  35.430  1.00  0.00            
ATOM    986  OD2 ASP X  68      50.860  54.300  36.550  1.00  0.00            
ATOM    987  C   ASP X  68      53.320  57.060  37.180  1.00  0.00            
ATOM    988  O   ASP X  68      53.120  57.860  38.090  1.00  0.00            
ATOM    989  N   GLU X  69      52.890  57.210  35.930  1.00  0.00            
ATOM    990  H   GLU X  69      53.250  56.600  35.210  1.00  0.00            
ATOM    991  CA  GLU X  69      52.060  58.300  35.430  1.00  0.00            
ATOM    992  HA  GLU X  69      52.600  59.220  35.620  1.00  0.00            
ATOM    993  CB  GLU X  69      51.790  58.130  33.940  1.00  0.00            
ATOM    994  HB1 GLU X  69      52.540  57.470  33.490  1.00  0.00            
ATOM    995  HB2 GLU X  69      50.790  57.720  33.870  1.00  0.00            
ATOM    996  CG  GLU X  69      51.710  59.500  33.270  1.00  0.00            
ATOM    997  HG1 GLU X  69      51.030  59.300  32.430  1.00  0.00            
ATOM    998  HG2 GLU X  69      51.110  60.110  33.930  1.00  0.00            
ATOM    999  CD  GLU X  69      53.050  60.080  32.810  1.00  0.00            
ATOM   1000  OE1 GLU X  69      53.200  61.320  32.960  1.00  0.00            
ATOM   1001  OE2 GLU X  69      53.760  59.450  31.990  1.00  0.00            
ATOM   1002  C   GLU X  69      50.780  58.610  36.200  1.00  0.00            
ATOM   1003  O   GLU X  69      50.550  59.720  36.670  1.00  0.00            
ATOM   1004  N   LEU X  70      50.000  57.580  36.530  1.00  0.00            
ATOM   1005  H   LEU X  70      50.310  56.610  36.590  1.00  0.00            
ATOM   1006  CA  LEU X  70      48.660  57.640  37.070  1.00  0.00            
ATOM   1007  HA  LEU X  70      48.340  58.670  36.910  1.00  0.00            
ATOM   1008  CB  LEU X  70      47.780  56.820  36.120  1.00  0.00            
ATOM   1009  HB1 LEU X  70      48.320  56.970  35.180  1.00  0.00            
ATOM   1010  HB2 LEU X  70      47.960  55.770  36.360  1.00  0.00            
ATOM   1011  CG  LEU X  70      46.340  57.310  36.020  1.00  0.00            
ATOM   1012  HG  LEU X  70      46.170  57.800  36.980  1.00  0.00            
ATOM   1013  CD1 LEU X  70      46.110  58.290  34.850  1.00  0.00            
ATOM   1014 1HD1 LEU X  70      46.920  58.990  34.640  1.00  0.00            
ATOM   1015 2HD1 LEU X  70      45.930  57.910  33.830  1.00  0.00            
ATOM   1016 3HD1 LEU X  70      45.270  58.920  35.100  1.00  0.00            
ATOM   1017  CD2 LEU X  70      45.610  55.990  35.840  1.00  0.00            
ATOM   1018 1HD2 LEU X  70      45.740  55.180  36.540  1.00  0.00            
ATOM   1019 2HD2 LEU X  70      44.560  56.190  35.670  1.00  0.00            
ATOM   1020 3HD2 LEU X  70      46.120  55.610  34.950  1.00  0.00            
ATOM   1021  C   LEU X  70      48.580  57.190  38.510  1.00  0.00            
ATOM   1022  O   LEU X  70      47.600  57.640  39.120  1.00  0.00            
ATOM   1023  N   ASP X  71      49.610  56.550  39.070  1.00  0.00            
ATOM   1024  H   ASP X  71      50.500  56.240  38.700  1.00  0.00            
ATOM   1025  CA  ASP X  71      49.580  56.310  40.500  1.00  0.00            
ATOM   1026  HA  ASP X  71      48.960  56.930  41.130  1.00  0.00            
ATOM   1027  CB  ASP X  71      49.110  54.870  40.660  1.00  0.00            
ATOM   1028  HB1 ASP X  71      48.170  54.620  40.190  1.00  0.00            
ATOM   1029  HB2 ASP X  71      49.890  54.280  40.180  1.00  0.00            
ATOM   1030  CG  ASP X  71      48.990  54.360  42.100  1.00  0.00            
ATOM   1031  OD1 ASP X  71      49.810  53.520  42.520  1.00  0.00            
ATOM   1032  OD2 ASP X  71      48.260  54.930  42.930  1.00  0.00            
ATOM   1033  C   ASP X  71      51.010  56.620  40.980  1.00  0.00            
ATOM   1034  O   ASP X  71      51.830  55.730  41.160  1.00  0.00            
ATOM   1035  N   SER X  72      51.310  57.860  41.340  1.00  0.00            
ATOM   1036  H   SER X  72      50.580  58.530  41.540  1.00  0.00            
ATOM   1037  CA  SER X  72      52.620  58.470  41.520  1.00  0.00            
ATOM   1038  HA  SER X  72      53.190  58.030  40.700  1.00  0.00            
ATOM   1039  CB  SER X  72      52.420  59.980  41.440  1.00  0.00            
ATOM   1040  HB1 SER X  72      53.440  60.370  41.450  1.00  0.00            
ATOM   1041  HB2 SER X  72      52.040  60.400  40.520  1.00  0.00            
ATOM   1042  OG  SER X  72      51.650  60.540  42.480  1.00  0.00            
ATOM   1043  HG  SER X  72      50.810  60.230  42.170  1.00  0.00            
ATOM   1044  C   SER X  72      53.180  57.970  42.850  1.00  0.00            
ATOM   1045  O   SER X  72      52.420  57.630  43.750  1.00  0.00            
ATOM   1046  N   ASN X  73      54.510  57.780  42.940  1.00  0.00            
ATOM   1047  H   ASN X  73      55.090  57.840  42.120  1.00  0.00            
ATOM   1048  CA  ASN X  73      55.210  57.380  44.130  1.00  0.00            
ATOM   1049  HA  ASN X  73      54.640  56.830  44.880  1.00  0.00            
ATOM   1050  CB  ASN X  73      56.250  56.320  43.770  1.00  0.00            
ATOM   1051  HB1 ASN X  73      56.900  56.770  43.020  1.00  0.00            
ATOM   1052  HB2 ASN X  73      56.950  56.120  44.590  1.00  0.00            
ATOM   1053  CG  ASN X  73      55.670  54.940  43.530  1.00  0.00            
ATOM   1054  OD1 ASN X  73      54.620  54.720  42.950  1.00  0.00            
ATOM   1055  ND2 ASN X  73      56.440  53.940  44.020  1.00  0.00            
ATOM   1056 1HD2 ASN X  73      57.380  53.990  44.360  1.00  0.00            
ATOM   1057 2HD2 ASN X  73      56.230  52.970  43.960  1.00  0.00            
ATOM   1058  C   ASN X  73      55.920  58.540  44.820  1.00  0.00            
ATOM   1059  O   ASN X  73      56.970  58.450  45.450  1.00  0.00            
ATOM   1060  N   MET X  74      55.290  59.720  44.800  1.00  0.00            
ATOM   1061  H   MET X  74      54.330  59.830  44.510  1.00  0.00            
ATOM   1062  CA  MET X  74      55.870  61.030  44.840  1.00  0.00            
ATOM   1063  HA  MET X  74      56.820  61.170  44.330  1.00  0.00            
ATOM   1064  CB  MET X  74      54.930  62.100  44.260  1.00  0.00            
ATOM   1065  HB1 MET X  74      54.050  61.590  43.860  1.00  0.00            
ATOM   1066  HB2 MET X  74      54.480  62.760  45.000  1.00  0.00            
ATOM   1067  CG  MET X  74      55.460  63.040  43.180  1.00  0.00            
ATOM   1068  HG1 MET X  74      54.580  63.680  42.990  1.00  0.00            
ATOM   1069  HG2 MET X  74      56.280  63.700  43.410  1.00  0.00            
ATOM   1070  SD  MET X  74      55.890  62.380  41.560  1.00  0.00            
ATOM   1071  CE  MET X  74      56.080  63.900  40.590  1.00  0.00            
ATOM   1072  HE1 MET X  74      56.950  64.490  40.910  1.00  0.00            
ATOM   1073  HE2 MET X  74      56.230  63.670  39.540  1.00  0.00            
ATOM   1074  HE3 MET X  74      55.150  64.340  40.950  1.00  0.00            
ATOM   1075  C   MET X  74      56.210  61.410  46.280  1.00  0.00            
ATOM   1076  O   MET X  74      57.150  62.200  46.330  1.00  0.00            
ATOM   1077  N   GLU X  75      55.660  60.780  47.320  1.00  0.00            
ATOM   1078  H   GLU X  75      54.880  60.150  47.210  1.00  0.00            
ATOM   1079  CA  GLU X  75      55.960  60.950  48.720  1.00  0.00            
ATOM   1080  HA  GLU X  75      56.210  62.000  48.840  1.00  0.00            
ATOM   1081  CB  GLU X  75      54.700  60.540  49.490  1.00  0.00            
ATOM   1082  HB1 GLU X  75      53.990  61.280  49.170  1.00  0.00            
ATOM   1083  HB2 GLU X  75      54.460  59.530  49.150  1.00  0.00            
ATOM   1084  CG  GLU X  75      54.610  60.560  51.020  1.00  0.00            
ATOM   1085  HG1 GLU X  75      53.550  60.580  51.260  1.00  0.00            
ATOM   1086  HG2 GLU X  75      55.060  59.610  51.350  1.00  0.00            
ATOM   1087  CD  GLU X  75      55.200  61.720  51.800  1.00  0.00            
ATOM   1088  OE1 GLU X  75      55.820  61.470  52.850  1.00  0.00            
ATOM   1089  OE2 GLU X  75      55.280  62.830  51.220  1.00  0.00            
ATOM   1090  C   GLU X  75      57.190  60.140  49.130  1.00  0.00            
ATOM   1091  O   GLU X  75      57.750  60.280  50.210  1.00  0.00            
ATOM   1092  N   LEU X  76      57.470  59.110  48.320  1.00  0.00            
ATOM   1093  H   LEU X  76      56.900  59.030  47.500  1.00  0.00            
ATOM   1094  CA  LEU X  76      58.490  58.110  48.560  1.00  0.00            
ATOM   1095  HA  LEU X  76      58.620  58.040  49.650  1.00  0.00            
ATOM   1096  CB  LEU X  76      58.110  56.690  48.110  1.00  0.00            
ATOM   1097  HB1 LEU X  76      58.150  56.670  47.030  1.00  0.00            
ATOM   1098  HB2 LEU X  76      58.980  56.280  48.640  1.00  0.00            
ATOM   1099  CG  LEU X  76      56.860  56.220  48.870  1.00  0.00            
ATOM   1100  HG  LEU X  76      56.770  56.810  49.770  1.00  0.00            
ATOM   1101  CD1 LEU X  76      55.710  56.600  47.930  1.00  0.00            
ATOM   1102 1HD1 LEU X  76      54.790  56.720  48.500  1.00  0.00            
ATOM   1103 2HD1 LEU X  76      55.730  57.480  47.280  1.00  0.00            
ATOM   1104 3HD1 LEU X  76      55.570  55.850  47.150  1.00  0.00            
ATOM   1105  CD2 LEU X  76      56.950  54.720  49.130  1.00  0.00            
ATOM   1106 1HD2 LEU X  76      57.870  54.490  49.660  1.00  0.00            
ATOM   1107 2HD2 LEU X  76      56.090  54.510  49.770  1.00  0.00            
ATOM   1108 3HD2 LEU X  76      57.030  54.260  48.150  1.00  0.00            
ATOM   1109  C   LEU X  76      59.770  58.500  47.830  1.00  0.00            
ATOM   1110  O   LEU X  76      60.800  57.870  48.020  1.00  0.00            
ATOM   1111  N   GLN X  77      59.730  59.560  47.010  1.00  0.00            
ATOM   1112  H   GLN X  77      58.780  59.850  46.820  1.00  0.00            
ATOM   1113  CA  GLN X  77      60.900  60.030  46.320  1.00  0.00            
ATOM   1114  HA  GLN X  77      61.800  59.420  46.280  1.00  0.00            
ATOM   1115  CB  GLN X  77      60.470  60.530  44.930  1.00  0.00            
ATOM   1116  HB1 GLN X  77      59.700  61.270  45.130  1.00  0.00            
ATOM   1117  HB2 GLN X  77      61.240  61.140  44.460  1.00  0.00            
ATOM   1118  CG  GLN X  77      59.890  59.660  43.820  1.00  0.00            
ATOM   1119  HG1 GLN X  77      58.850  59.420  44.020  1.00  0.00            
ATOM   1120  HG2 GLN X  77      59.910  60.110  42.820  1.00  0.00            
ATOM   1121  CD  GLN X  77      60.610  58.330  43.630  1.00  0.00            
ATOM   1122  OE1 GLN X  77      60.440  57.440  44.450  1.00  0.00            
ATOM   1123  NE2 GLN X  77      61.710  58.180  42.880  1.00  0.00            
ATOM   1124 1HE2 GLN X  77      61.930  58.920  42.230  1.00  0.00            
ATOM   1125 2HE2 GLN X  77      62.220  57.320  42.940  1.00  0.00            
ATOM   1126  C   GLN X  77      61.570  61.260  46.930  1.00  0.00            
ATOM   1127  O   GLN X  77      62.600  61.660  46.420  1.00  0.00            
ATOM   1128  N   ARG X  78      61.030  61.730  48.060  1.00  0.00            
ATOM   1129  H   ARG X  78      60.170  61.320  48.380  1.00  0.00            
ATOM   1130  CA  ARG X  78      61.540  62.960  48.650  1.00  0.00            
ATOM   1131  HA  ARG X  78      61.970  63.580  47.880  1.00  0.00            
ATOM   1132  CB  ARG X  78      60.390  63.640  49.400  1.00  0.00            
ATOM   1133  HB1 ARG X  78      60.150  62.910  50.180  1.00  0.00            
ATOM   1134  HB2 ARG X  78      60.760  64.370  50.100  1.00  0.00            
ATOM   1135  CG  ARG X  78      59.080  64.050  48.720  1.00  0.00            
ATOM   1136  HG1 ARG X  78      59.430  64.770  47.990  1.00  0.00            
ATOM   1137  HG2 ARG X  78      58.700  63.150  48.250  1.00  0.00            
ATOM   1138  CD  ARG X  78      58.090  64.770  49.630  1.00  0.00            
ATOM   1139  HD1 ARG X  78      58.380  65.760  49.970  1.00  0.00            
ATOM   1140  HD2 ARG X  78      57.070  64.900  49.280  1.00  0.00            
ATOM   1141  NE  ARG X  78      57.710  64.060  50.860  1.00  0.00            
ATOM   1142  HE  ARG X  78      56.810  63.650  50.720  1.00  0.00            
ATOM   1143  CZ  ARG X  78      58.240  64.110  52.100  1.00  0.00            
ATOM   1144  NH1 ARG X  78      59.330  64.850  52.340  1.00  0.00            
ATOM   1145 1HH1 ARG X  78      59.920  65.240  51.620  1.00  0.00            
ATOM   1146 2HH1 ARG X  78      59.880  64.620  53.150  1.00  0.00            
ATOM   1147  NH2 ARG X  78      57.600  63.490  53.090  1.00  0.00            
ATOM   1148 1HH2 ARG X  78      57.960  63.660  54.020  1.00  0.00            
ATOM   1149 2HH2 ARG X  78      56.810  62.870  52.940  1.00  0.00            
ATOM   1150  C   ARG X  78      62.610  62.690  49.700  1.00  0.00            
ATOM   1151  O   ARG X  78      62.560  61.700  50.420  1.00  0.00            
ATOM   1152  N   MET X  79      63.440  63.710  49.930  1.00  0.00            
ATOM   1153  H   MET X  79      63.300  64.540  49.390  1.00  0.00            
ATOM   1154  CA  MET X  79      64.460  63.810  50.960  1.00  0.00            
ATOM   1155  HA  MET X  79      64.340  63.020  51.690  1.00  0.00            
ATOM   1156  CB  MET X  79      65.860  63.600  50.390  1.00  0.00            
ATOM   1157  HB1 MET X  79      65.710  63.110  49.430  1.00  0.00            
ATOM   1158  HB2 MET X  79      66.130  64.520  49.890  1.00  0.00            
ATOM   1159  CG  MET X  79      67.010  63.170  51.280  1.00  0.00            
ATOM   1160  HG1 MET X  79      67.420  63.790  52.090  1.00  0.00            
ATOM   1161  HG2 MET X  79      66.630  62.270  51.790  1.00  0.00            
ATOM   1162  SD  MET X  79      68.480  62.790  50.290  1.00  0.00            
ATOM   1163  CE  MET X  79      69.270  64.410  50.190  1.00  0.00            
ATOM   1164  HE1 MET X  79      69.850  64.590  51.090  1.00  0.00            
ATOM   1165  HE2 MET X  79      69.990  64.490  49.380  1.00  0.00            
ATOM   1166  HE3 MET X  79      68.540  65.230  50.140  1.00  0.00            
ATOM   1167  C   MET X  79      64.290  65.100  51.750  1.00  0.00            
ATOM   1168  O   MET X  79      64.080  65.020  52.970  1.00  0.00            
ATOM   1169  N   ILE X  80      64.380  66.290  51.180  1.00  0.00            
ATOM   1170  H   ILE X  80      64.730  66.370  50.230  1.00  0.00            
ATOM   1171  CA  ILE X  80      63.900  67.510  51.810  1.00  0.00            
ATOM   1172  HA  ILE X  80      64.400  67.530  52.780  1.00  0.00            
ATOM   1173  CB  ILE X  80      64.360  68.750  51.070  1.00  0.00            
ATOM   1174  HB  ILE X  80      64.510  68.330  50.060  1.00  0.00            
ATOM   1175  CG1 ILE X  80      65.670  69.380  51.560  1.00  0.00            
ATOM   1176 1HG1 ILE X  80      65.960  70.100  50.790  1.00  0.00            
ATOM   1177 2HG1 ILE X  80      65.490  69.950  52.460  1.00  0.00            
ATOM   1178  CG2 ILE X  80      63.440  69.960  50.970  1.00  0.00            
ATOM   1179 1HG2 ILE X  80      63.720  70.800  50.330  1.00  0.00            
ATOM   1180 2HG2 ILE X  80      62.480  69.600  50.610  1.00  0.00            
ATOM   1181 3HG2 ILE X  80      63.330  70.480  51.920  1.00  0.00            
ATOM   1182  CD  ILE X  80      66.980  68.630  51.790  1.00  0.00            
ATOM   1183  HD1 ILE X  80      67.900  69.180  51.580  1.00  0.00            
ATOM   1184  HD2 ILE X  80      67.180  68.540  52.860  1.00  0.00            
ATOM   1185  HD3 ILE X  80      66.990  67.650  51.320  1.00  0.00            
ATOM   1186  C   ILE X  80      62.410  67.360  52.070  1.00  0.00            
ATOM   1187  O   ILE X  80      61.610  66.830  51.290  1.00  0.00            
ATOM   1188  N   ALA X  81      62.050  67.950  53.210  1.00  0.00            
ATOM   1189  H   ALA X  81      62.820  68.380  53.680  1.00  0.00            
ATOM   1190  CA  ALA X  81      60.680  68.330  53.530  1.00  0.00            
ATOM   1191  HA  ALA X  81      59.970  67.740  52.970  1.00  0.00            
ATOM   1192  CB  ALA X  81      60.450  67.990  55.000  1.00  0.00            
ATOM   1193  HB1 ALA X  81      60.320  68.840  55.660  1.00  0.00            
ATOM   1194  HB2 ALA X  81      59.460  67.530  55.070  1.00  0.00            
ATOM   1195  HB3 ALA X  81      61.090  67.200  55.430  1.00  0.00            
ATOM   1196  C   ALA X  81      60.790  69.840  53.330  1.00  0.00            
ATOM   1197  O   ALA X  81      61.620  70.480  53.980  1.00  0.00            
ATOM   1198  N   ALA X  82      59.930  70.400  52.480  1.00  0.00            
ATOM   1199  H   ALA X  82      59.280  69.950  51.850  1.00  0.00            
ATOM   1200  CA  ALA X  82      59.770  71.830  52.400  1.00  0.00            
ATOM   1201  HA  ALA X  82      60.290  72.390  53.190  1.00  0.00            
ATOM   1202  CB  ALA X  82      60.330  72.270  51.060  1.00  0.00            
ATOM   1203  HB1 ALA X  82      59.700  72.200  50.180  1.00  0.00            
ATOM   1204  HB2 ALA X  82      60.370  73.360  51.170  1.00  0.00            
ATOM   1205  HB3 ALA X  82      61.370  71.980  50.900  1.00  0.00            
ATOM   1206  C   ALA X  82      58.330  72.310  52.600  1.00  0.00            
ATOM   1207  O   ALA X  82      57.350  71.570  52.430  1.00  0.00            
ATOM   1208  N   VAL X  83      58.080  73.590  52.830  1.00  0.00            
ATOM   1209  H   VAL X  83      58.910  74.160  52.720  1.00  0.00            
ATOM   1210  CA  VAL X  83      56.840  74.340  52.810  1.00  0.00            
ATOM   1211  HA  VAL X  83      56.070  73.580  52.860  1.00  0.00            
ATOM   1212  CB  VAL X  83      56.520  75.240  54.010  1.00  0.00            
ATOM   1213  HB  VAL X  83      55.500  75.600  53.880  1.00  0.00            
ATOM   1214  CG1 VAL X  83      56.700  74.360  55.240  1.00  0.00            
ATOM   1215 1HG1 VAL X  83      57.650  73.880  55.470  1.00  0.00            
ATOM   1216 2HG1 VAL X  83      56.620  74.860  56.210  1.00  0.00            
ATOM   1217 3HG1 VAL X  83      55.880  73.650  55.390  1.00  0.00            
ATOM   1218  CG2 VAL X  83      57.510  76.380  54.240  1.00  0.00            
ATOM   1219 1HG2 VAL X  83      58.360  75.810  54.580  1.00  0.00            
ATOM   1220 2HG2 VAL X  83      57.670  77.130  53.460  1.00  0.00            
ATOM   1221 3HG2 VAL X  83      57.090  76.860  55.140  1.00  0.00            
ATOM   1222  C   VAL X  83      56.620  75.000  51.460  1.00  0.00            
ATOM   1223  O   VAL X  83      57.540  75.250  50.680  1.00  0.00            
ATOM   1224  N   ASP X  84      55.350  75.080  51.040  1.00  0.00            
ATOM   1225  H   ASP X  84      54.630  74.790  51.680  1.00  0.00            
ATOM   1226  CA  ASP X  84      54.880  75.690  49.810  1.00  0.00            
ATOM   1227  HA  ASP X  84      55.610  76.470  49.600  1.00  0.00            
ATOM   1228  CB  ASP X  84      54.870  74.590  48.750  1.00  0.00            
ATOM   1229  HB1 ASP X  84      55.860  74.150  48.650  1.00  0.00            
ATOM   1230  HB2 ASP X  84      54.060  73.860  48.790  1.00  0.00            
ATOM   1231  CG  ASP X  84      54.780  75.260  47.380  1.00  0.00            
ATOM   1232  OD1 ASP X  84      53.630  75.350  46.890  1.00  0.00            
ATOM   1233  OD2 ASP X  84      55.810  75.770  46.930  1.00  0.00            
ATOM   1234  C   ASP X  84      53.660  76.560  50.080  1.00  0.00            
ATOM   1235  O   ASP X  84      53.200  76.740  51.200  1.00  0.00            
ATOM   1236  N   THR X  85      53.220  77.180  48.990  1.00  0.00            
ATOM   1237  H   THR X  85      53.680  77.140  48.100  1.00  0.00            
ATOM   1238  CA  THR X  85      51.890  77.770  48.930  1.00  0.00            
ATOM   1239  HA  THR X  85      51.890  78.550  49.680  1.00  0.00            
ATOM   1240  CB  THR X  85      51.750  78.540  47.610  1.00  0.00            
ATOM   1241  HB  THR X  85      51.810  77.820  46.780  1.00  0.00            
ATOM   1242  OG1 THR X  85      52.910  79.330  47.530  1.00  0.00            
ATOM   1243  HG1 THR X  85      52.580  80.200  47.650  1.00  0.00            
ATOM   1244  CG2 THR X  85      50.520  79.400  47.390  1.00  0.00            
ATOM   1245 1HG2 THR X  85      50.290  80.290  48.000  1.00  0.00            
ATOM   1246 2HG2 THR X  85      50.550  79.810  46.380  1.00  0.00            
ATOM   1247 3HG2 THR X  85      49.570  78.850  47.470  1.00  0.00            
ATOM   1248  C   THR X  85      50.770  76.740  49.060  1.00  0.00            
ATOM   1249  O   THR X  85      49.680  77.070  49.520  1.00  0.00            
ATOM   1250  N   ASP X  86      51.000  75.560  48.500  1.00  0.00            
ATOM   1251  H   ASP X  86      51.910  75.470  48.060  1.00  0.00            
ATOM   1252  CA  ASP X  86      50.130  74.390  48.380  1.00  0.00            
ATOM   1253  HA  ASP X  86      49.390  74.470  49.180  1.00  0.00            
ATOM   1254  CB  ASP X  86      49.200  74.480  47.170  1.00  0.00            
ATOM   1255  HB1 ASP X  86      48.440  75.230  47.350  1.00  0.00            
ATOM   1256  HB2 ASP X  86      49.890  74.510  46.310  1.00  0.00            
ATOM   1257  CG  ASP X  86      48.640  73.100  46.830  1.00  0.00            
ATOM   1258  OD1 ASP X  86      47.730  72.750  47.630  1.00  0.00            
ATOM   1259  OD2 ASP X  86      49.120  72.490  45.860  1.00  0.00            
ATOM   1260  C   ASP X  86      50.880  73.140  48.740  1.00  0.00            
ATOM   1261  O   ASP X  86      50.560  72.520  49.750  1.00  0.00            
ATOM   1262  N   SER X  87      51.760  72.740  47.820  1.00  0.00            
ATOM   1263  H   SER X  87      52.060  73.410  47.130  1.00  0.00            
ATOM   1264  CA  SER X  87      52.570  71.530  47.790  1.00  0.00            
ATOM   1265  HA  SER X  87      53.140  71.460  48.720  1.00  0.00            
ATOM   1266  CB  SER X  87      51.800  70.210  47.750  1.00  0.00            
ATOM   1267  HB1 SER X  87      52.470  69.400  47.490  1.00  0.00            
ATOM   1268  HB2 SER X  87      51.490  70.040  48.790  1.00  0.00            
ATOM   1269  OG  SER X  87      50.570  70.210  47.080  1.00  0.00            
ATOM   1270  HG  SER X  87      50.430  71.090  46.740  1.00  0.00            
ATOM   1271  C   SER X  87      53.650  71.740  46.740  1.00  0.00            
ATOM   1272  O   SER X  87      53.320  72.220  45.660  1.00  0.00            
ATOM   1273  N   PRO X  88      54.910  71.360  47.020  1.00  0.00            
ATOM   1274  CA  PRO X  88      55.920  71.350  45.970  1.00  0.00            
ATOM   1275  HA  PRO X  88      56.110  72.360  45.600  1.00  0.00            
ATOM   1276  CB  PRO X  88      57.230  71.080  46.720  1.00  0.00            
ATOM   1277  HB1 PRO X  88      57.920  70.500  46.120  1.00  0.00            
ATOM   1278  HB2 PRO X  88      57.570  72.050  47.100  1.00  0.00            
ATOM   1279  CG  PRO X  88      56.860  70.250  47.950  1.00  0.00            
ATOM   1280  HG1 PRO X  88      56.790  69.210  47.630  1.00  0.00            
ATOM   1281  HG2 PRO X  88      57.560  70.390  48.770  1.00  0.00            
ATOM   1282  CD  PRO X  88      55.460  70.790  48.230  1.00  0.00            
ATOM   1283  HD1 PRO X  88      54.840  70.050  48.710  1.00  0.00            
ATOM   1284  HD2 PRO X  88      55.700  71.490  49.040  1.00  0.00            
ATOM   1285  C   PRO X  88      55.610  70.340  44.880  1.00  0.00            
ATOM   1286  O   PRO X  88      55.790  69.170  45.190  1.00  0.00            
ATOM   1287  N   ARG X  89      55.130  70.720  43.690  1.00  0.00            
ATOM   1288  H   ARG X  89      55.190  71.700  43.480  1.00  0.00            
ATOM   1289  CA  ARG X  89      54.630  69.870  42.620  1.00  0.00            
ATOM   1290  HA  ARG X  89      54.200  68.990  43.100  1.00  0.00            
ATOM   1291  CB  ARG X  89      53.710  70.660  41.700  1.00  0.00            
ATOM   1292  HB1 ARG X  89      54.290  71.290  41.020  1.00  0.00            
ATOM   1293  HB2 ARG X  89      53.280  69.850  41.110  1.00  0.00            
ATOM   1294  CG  ARG X  89      52.630  71.480  42.400  1.00  0.00            
ATOM   1295  HG1 ARG X  89      51.730  71.220  41.820  1.00  0.00            
ATOM   1296  HG2 ARG X  89      52.390  71.210  43.420  1.00  0.00            
ATOM   1297  CD  ARG X  89      52.810  72.970  42.170  1.00  0.00            
ATOM   1298  HD1 ARG X  89      52.940  73.380  41.160  1.00  0.00            
ATOM   1299  HD2 ARG X  89      51.960  73.480  42.630  1.00  0.00            
ATOM   1300  NE  ARG X  89      54.010  73.440  42.860  1.00  0.00            
ATOM   1301  HE  ARG X  89      54.830  73.090  42.380  1.00  0.00            
ATOM   1302  CZ  ARG X  89      54.000  74.460  43.720  1.00  0.00            
ATOM   1303  NH1 ARG X  89      53.000  74.960  44.470  1.00  0.00            
ATOM   1304 1HH1 ARG X  89      52.050  74.790  44.160  1.00  0.00            
ATOM   1305 2HH1 ARG X  89      53.260  75.330  45.360  1.00  0.00            
ATOM   1306  NH2 ARG X  89      55.210  75.000  43.920  1.00  0.00            
ATOM   1307 1HH2 ARG X  89      55.160  75.850  44.450  1.00  0.00            
ATOM   1308 2HH2 ARG X  89      55.990  74.580  43.430  1.00  0.00            
ATOM   1309  C   ARG X  89      55.760  69.380  41.720  1.00  0.00            
ATOM   1310  O   ARG X  89      55.640  68.360  41.040  1.00  0.00            
ATOM   1311  N   GLU X  90      56.840  70.160  41.730  1.00  0.00            
ATOM   1312  H   GLU X  90      56.720  71.020  42.250  1.00  0.00            
ATOM   1313  CA  GLU X  90      58.190  70.050  41.190  1.00  0.00            
ATOM   1314  HA  GLU X  90      58.200  69.620  40.190  1.00  0.00            
ATOM   1315  CB  GLU X  90      58.570  71.500  40.880  1.00  0.00            
ATOM   1316  HB1 GLU X  90      59.510  71.600  40.350  1.00  0.00            
ATOM   1317  HB2 GLU X  90      57.900  71.900  40.120  1.00  0.00            
ATOM   1318  CG  GLU X  90      58.820  72.530  41.980  1.00  0.00            
ATOM   1319  HG1 GLU X  90      59.520  72.050  42.650  1.00  0.00            
ATOM   1320  HG2 GLU X  90      59.250  73.460  41.600  1.00  0.00            
ATOM   1321  CD  GLU X  90      57.610  73.090  42.720  1.00  0.00            
ATOM   1322  OE1 GLU X  90      56.470  72.700  42.380  1.00  0.00            
ATOM   1323  OE2 GLU X  90      57.880  73.990  43.540  1.00  0.00            
ATOM   1324  C   GLU X  90      59.250  69.290  41.960  1.00  0.00            
ATOM   1325  O   GLU X  90      60.380  69.750  42.050  1.00  0.00            
ATOM   1326  N   VAL X  91      58.950  68.120  42.520  1.00  0.00            
ATOM   1327  H   VAL X  91      57.960  67.990  42.290  1.00  0.00            
ATOM   1328  CA  VAL X  91      59.620  67.330  43.540  1.00  0.00            
ATOM   1329  HA  VAL X  91      59.710  67.810  44.510  1.00  0.00            
ATOM   1330  CB  VAL X  91      58.910  66.000  43.870  1.00  0.00            
ATOM   1331  HB  VAL X  91      58.900  65.400  42.960  1.00  0.00            
ATOM   1332  CG1 VAL X  91      59.620  65.110  44.890  1.00  0.00            
ATOM   1333 1HG1 VAL X  91      59.380  64.070  44.680  1.00  0.00            
ATOM   1334 2HG1 VAL X  91      60.700  65.140  44.750  1.00  0.00            
ATOM   1335 3HG1 VAL X  91      59.220  65.090  45.910  1.00  0.00            
ATOM   1336  CG2 VAL X  91      57.410  66.090  44.110  1.00  0.00            
ATOM   1337 1HG2 VAL X  91      56.840  65.850  43.220  1.00  0.00            
ATOM   1338 2HG2 VAL X  91      57.000  65.220  44.650  1.00  0.00            
ATOM   1339 3HG2 VAL X  91      56.940  66.970  44.550  1.00  0.00            
ATOM   1340  C   VAL X  91      61.050  66.980  43.170  1.00  0.00            
ATOM   1341  O   VAL X  91      61.930  67.290  43.960  1.00  0.00            
ATOM   1342  N   PHE X  92      61.190  66.470  41.930  1.00  0.00            
ATOM   1343  H   PHE X  92      60.470  66.600  41.230  1.00  0.00            
ATOM   1344  CA  PHE X  92      62.460  65.940  41.510  1.00  0.00            
ATOM   1345  HA  PHE X  92      62.670  65.220  42.290  1.00  0.00            
ATOM   1346  CB  PHE X  92      62.630  65.150  40.210  1.00  0.00            
ATOM   1347  HB1 PHE X  92      62.650  65.850  39.370  1.00  0.00            
ATOM   1348  HB2 PHE X  92      63.570  64.640  40.090  1.00  0.00            
ATOM   1349  CG  PHE X  92      61.590  64.060  40.060  1.00  0.00            
ATOM   1350  CD1 PHE X  92      60.250  64.280  39.690  1.00  0.00            
ATOM   1351  HD1 PHE X  92      59.870  65.250  39.410  1.00  0.00            
ATOM   1352  CD2 PHE X  92      61.980  62.780  40.430  1.00  0.00            
ATOM   1353  HD2 PHE X  92      62.960  62.670  40.830  1.00  0.00            
ATOM   1354  CE1 PHE X  92      59.360  63.210  39.650  1.00  0.00            
ATOM   1355  HE1 PHE X  92      58.340  63.410  39.370  1.00  0.00            
ATOM   1356  CE2 PHE X  92      61.140  61.670  40.320  1.00  0.00            
ATOM   1357  HE2 PHE X  92      61.390  60.660  40.630  1.00  0.00            
ATOM   1358  CZ  PHE X  92      59.810  61.910  39.960  1.00  0.00            
ATOM   1359  HZ  PHE X  92      59.160  61.080  39.780  1.00  0.00            
ATOM   1360  C   PHE X  92      63.640  66.920  41.610  1.00  0.00            
ATOM   1361  O   PHE X  92      64.760  66.520  41.930  1.00  0.00            
ATOM   1362  N   PHE X  93      63.280  68.170  41.310  1.00  0.00            
ATOM   1363  H   PHE X  93      62.310  68.450  41.360  1.00  0.00            
ATOM   1364  CA  PHE X  93      64.250  69.230  41.100  1.00  0.00            
ATOM   1365  HA  PHE X  93      65.110  68.760  40.630  1.00  0.00            
ATOM   1366  CB  PHE X  93      63.620  70.310  40.230  1.00  0.00            
ATOM   1367  HB1 PHE X  93      62.580  70.070  40.060  1.00  0.00            
ATOM   1368  HB2 PHE X  93      63.530  71.280  40.740  1.00  0.00            
ATOM   1369  CG  PHE X  93      64.140  70.440  38.820  1.00  0.00            
ATOM   1370  CD1 PHE X  93      63.980  69.330  37.990  1.00  0.00            
ATOM   1371  HD1 PHE X  93      63.390  68.520  38.390  1.00  0.00            
ATOM   1372  CD2 PHE X  93      64.860  71.570  38.420  1.00  0.00            
ATOM   1373  HD2 PHE X  93      64.990  72.430  39.050  1.00  0.00            
ATOM   1374  CE1 PHE X  93      64.610  69.240  36.740  1.00  0.00            
ATOM   1375  HE1 PHE X  93      64.570  68.380  36.090  1.00  0.00            
ATOM   1376  CE2 PHE X  93      65.380  71.510  37.110  1.00  0.00            
ATOM   1377  HE2 PHE X  93      65.840  72.390  36.700  1.00  0.00            
ATOM   1378  CZ  PHE X  93      65.160  70.440  36.250  1.00  0.00            
ATOM   1379  HZ  PHE X  93      65.480  70.480  35.210  1.00  0.00            
ATOM   1380  C   PHE X  93      64.540  69.900  42.440  1.00  0.00            
ATOM   1381  O   PHE X  93      65.690  70.150  42.780  1.00  0.00            
ATOM   1382  N   ARG X  94      63.490  70.130  43.240  1.00  0.00            
ATOM   1383  H   ARG X  94      62.660  69.680  42.880  1.00  0.00            
ATOM   1384  CA  ARG X  94      63.510  71.020  44.380  1.00  0.00            
ATOM   1385  HA  ARG X  94      64.080  71.920  44.180  1.00  0.00            
ATOM   1386  CB  ARG X  94      62.080  71.530  44.480  1.00  0.00            
ATOM   1387  HB1 ARG X  94      61.870  72.180  43.620  1.00  0.00            
ATOM   1388  HB2 ARG X  94      61.390  70.690  44.600  1.00  0.00            
ATOM   1389  CG  ARG X  94      61.870  72.520  45.630  1.00  0.00            
ATOM   1390  HG1 ARG X  94      61.970  72.110  46.640  1.00  0.00            
ATOM   1391  HG2 ARG X  94      62.750  73.130  45.510  1.00  0.00            
ATOM   1392  CD  ARG X  94      60.780  73.570  45.390  1.00  0.00            
ATOM   1393  HD1 ARG X  94      60.840  74.140  44.460  1.00  0.00            
ATOM   1394  HD2 ARG X  94      59.920  72.990  45.090  1.00  0.00            
ATOM   1395  NE  ARG X  94      60.340  74.360  46.550  1.00  0.00            
ATOM   1396  HE  ARG X  94      61.140  74.700  47.080  1.00  0.00            
ATOM   1397  CZ  ARG X  94      59.160  74.900  46.870  1.00  0.00            
ATOM   1398  NH1 ARG X  94      58.070  74.670  46.130  1.00  0.00            
ATOM   1399 1HH1 ARG X  94      57.200  75.080  46.420  1.00  0.00            
ATOM   1400 2HH1 ARG X  94      58.030  74.300  45.180  1.00  0.00            
ATOM   1401  NH2 ARG X  94      58.930  75.560  48.010  1.00  0.00            
ATOM   1402 1HH2 ARG X  94      59.770  75.790  48.540  1.00  0.00            
ATOM   1403 2HH2 ARG X  94      58.030  75.840  48.360  1.00  0.00            
ATOM   1404  C   ARG X  94      63.850  70.350  45.710  1.00  0.00            
ATOM   1405  O   ARG X  94      64.320  70.970  46.660  1.00  0.00            
ATOM   1406  N   VAL X  95      63.640  69.050  45.900  1.00  0.00            
ATOM   1407  H   VAL X  95      63.270  68.530  45.120  1.00  0.00            
ATOM   1408  CA  VAL X  95      63.550  68.320  47.150  1.00  0.00            
ATOM   1409  HA  VAL X  95      64.300  68.910  47.670  1.00  0.00            
ATOM   1410  CB  VAL X  95      62.240  68.480  47.930  1.00  0.00            
ATOM   1411  HB  VAL X  95      62.360  68.090  48.940  1.00  0.00            
ATOM   1412  CG1 VAL X  95      61.620  69.880  48.040  1.00  0.00            
ATOM   1413 1HG1 VAL X  95      62.230  70.660  48.490  1.00  0.00            
ATOM   1414 2HG1 VAL X  95      61.260  70.260  47.100  1.00  0.00            
ATOM   1415 3HG1 VAL X  95      60.880  69.780  48.840  1.00  0.00            
ATOM   1416  CG2 VAL X  95      61.070  67.600  47.450  1.00  0.00            
ATOM   1417 1HG2 VAL X  95      60.160  67.720  48.040  1.00  0.00            
ATOM   1418 2HG2 VAL X  95      60.970  67.850  46.390  1.00  0.00            
ATOM   1419 3HG2 VAL X  95      61.320  66.530  47.460  1.00  0.00            
ATOM   1420  C   VAL X  95      64.120  66.920  47.200  1.00  0.00            
ATOM   1421  O   VAL X  95      64.060  66.200  48.200  1.00  0.00            
ATOM   1422  N   ALA X  96      64.840  66.560  46.140  1.00  0.00            
ATOM   1423  H   ALA X  96      65.070  67.450  45.710  1.00  0.00            
ATOM   1424  CA  ALA X  96      65.480  65.320  45.780  1.00  0.00            
ATOM   1425  HA  ALA X  96      65.710  64.750  46.670  1.00  0.00            
ATOM   1426  CB  ALA X  96      64.610  64.440  44.870  1.00  0.00            
ATOM   1427  HB1 ALA X  96      64.520  64.820  43.850  1.00  0.00            
ATOM   1428  HB2 ALA X  96      64.960  63.410  44.840  1.00  0.00            
ATOM   1429  HB3 ALA X  96      63.630  64.310  45.330  1.00  0.00            
ATOM   1430  C   ALA X  96      66.830  65.730  45.200  1.00  0.00            
ATOM   1431  O   ALA X  96      67.100  66.900  44.920  1.00  0.00            
ATOM   1432  N   ALA X  97      67.790  64.810  45.070  1.00  0.00            
ATOM   1433  H   ALA X  97      67.530  63.860  45.250  1.00  0.00            
ATOM   1434  CA  ALA X  97      69.160  64.990  44.640  1.00  0.00            
ATOM   1435  HA  ALA X  97      69.390  65.860  44.040  1.00  0.00            
ATOM   1436  CB  ALA X  97      70.030  65.360  45.840  1.00  0.00            
ATOM   1437  HB1 ALA X  97      70.950  65.660  45.340  1.00  0.00            
ATOM   1438  HB2 ALA X  97      69.640  66.210  46.420  1.00  0.00            
ATOM   1439  HB3 ALA X  97      70.220  64.500  46.460  1.00  0.00            
ATOM   1440  C   ALA X  97      69.620  63.730  43.920  1.00  0.00            
ATOM   1441  O   ALA X  97      69.050  62.670  44.190  1.00  0.00            
ATOM   1442  N   ASP X  98      70.650  63.780  43.070  1.00  0.00            
ATOM   1443  H   ASP X  98      71.220  64.620  43.110  1.00  0.00            
ATOM   1444  CA  ASP X  98      71.250  62.740  42.260  1.00  0.00            
ATOM   1445  HA  ASP X  98      70.540  61.950  42.040  1.00  0.00            
ATOM   1446  CB  ASP X  98      71.910  63.280  41.000  1.00  0.00            
ATOM   1447  HB1 ASP X  98      72.650  64.010  41.320  1.00  0.00            
ATOM   1448  HB2 ASP X  98      72.460  62.460  40.550  1.00  0.00            
ATOM   1449  CG  ASP X  98      71.100  64.010  39.940  1.00  0.00            
ATOM   1450  OD1 ASP X  98      71.460  65.150  39.580  1.00  0.00            
ATOM   1451  OD2 ASP X  98      70.110  63.440  39.410  1.00  0.00            
ATOM   1452  C   ASP X  98      72.270  61.960  43.100  1.00  0.00            
ATOM   1453  O   ASP X  98      72.600  62.510  44.140  1.00  0.00            
ATOM   1454  N   MET X  99      72.650  60.700  42.840  1.00  0.00            
ATOM   1455  H   MET X  99      72.340  60.350  41.950  1.00  0.00            
ATOM   1456  CA  MET X  99      73.300  59.660  43.630  1.00  0.00            
ATOM   1457  HA  MET X  99      73.340  58.770  43.000  1.00  0.00            
ATOM   1458  CB  MET X  99      74.630  60.170  44.200  1.00  0.00            
ATOM   1459  HB1 MET X  99      74.630  61.260  44.170  1.00  0.00            
ATOM   1460  HB2 MET X  99      74.720  59.980  45.270  1.00  0.00            
ATOM   1461  CG  MET X  99      75.780  59.510  43.440  1.00  0.00            
ATOM   1462  HG1 MET X  99      75.560  59.690  42.390  1.00  0.00            
ATOM   1463  HG2 MET X  99      76.770  59.870  43.690  1.00  0.00            
ATOM   1464  SD  MET X  99      75.890  57.740  43.820  1.00  0.00            
ATOM   1465  CE  MET X  99      76.690  57.220  42.290  1.00  0.00            
ATOM   1466  HE1 MET X  99      77.630  56.770  42.610  1.00  0.00            
ATOM   1467  HE2 MET X  99      76.090  56.530  41.680  1.00  0.00            
ATOM   1468  HE3 MET X  99      76.930  58.030  41.590  1.00  0.00            
ATOM   1469  C   MET X  99      72.380  59.140  44.720  1.00  0.00            
ATOM   1470  O   MET X  99      72.280  57.940  44.900  1.00  0.00            
ATOM   1471  N   PHE X 100      71.740  60.020  45.510  1.00  0.00            
ATOM   1472  H   PHE X 100      71.910  61.010  45.300  1.00  0.00            
ATOM   1473  CA  PHE X 100      70.770  59.720  46.540  1.00  0.00            
ATOM   1474  HA  PHE X 100      70.790  58.720  46.970  1.00  0.00            
ATOM   1475  CB  PHE X 100      70.740  60.800  47.630  1.00  0.00            
ATOM   1476  HB1 PHE X 100      70.520  61.840  47.400  1.00  0.00            
ATOM   1477  HB2 PHE X 100      69.970  60.520  48.350  1.00  0.00            
ATOM   1478  CG  PHE X 100      72.030  60.880  48.410  1.00  0.00            
ATOM   1479  CD1 PHE X 100      73.040  61.740  47.990  1.00  0.00            
ATOM   1480  HD1 PHE X 100      72.890  62.620  47.380  1.00  0.00            
ATOM   1481  CD2 PHE X 100      72.390  59.900  49.340  1.00  0.00            
ATOM   1482  HD2 PHE X 100      71.760  59.060  49.550  1.00  0.00            
ATOM   1483  CE1 PHE X 100      74.360  61.670  48.460  1.00  0.00            
ATOM   1484  HE1 PHE X 100      75.070  62.380  48.080  1.00  0.00            
ATOM   1485  CE2 PHE X 100      73.670  59.850  49.910  1.00  0.00            
ATOM   1486  HE2 PHE X 100      73.960  59.020  50.540  1.00  0.00            
ATOM   1487  CZ  PHE X 100      74.610  60.810  49.530  1.00  0.00            
ATOM   1488  HZ  PHE X 100      75.670  60.680  49.760  1.00  0.00            
ATOM   1489  C   PHE X 100      69.410  59.850  45.880  1.00  0.00            
ATOM   1490  O   PHE X 100      68.390  60.000  46.550  1.00  0.00            
ATOM   1491  N   SER X 101      69.250  59.570  44.600  1.00  0.00            
ATOM   1492  H   SER X 101      70.070  59.840  44.070  1.00  0.00            
ATOM   1493  CA  SER X 101      68.060  59.140  43.880  1.00  0.00            
ATOM   1494  HA  SER X 101      67.540  58.530  44.620  1.00  0.00            
ATOM   1495  CB  SER X 101      67.290  60.390  43.470  1.00  0.00            
ATOM   1496  HB1 SER X 101      67.190  61.100  44.290  1.00  0.00            
ATOM   1497  HB2 SER X 101      67.820  60.870  42.640  1.00  0.00            
ATOM   1498  OG  SER X 101      65.950  60.070  43.180  1.00  0.00            
ATOM   1499  HG  SER X 101      65.540  59.930  44.030  1.00  0.00            
ATOM   1500  C   SER X 101      68.400  58.170  42.760  1.00  0.00            
ATOM   1501  O   SER X 101      69.520  58.110  42.250  1.00  0.00            
ATOM   1502  N   ASP X 102      67.460  57.420  42.190  1.00  0.00            
ATOM   1503  H   ASP X 102      66.480  57.570  42.360  1.00  0.00            
ATOM   1504  CA  ASP X 102      67.630  56.380  41.190  1.00  0.00            
ATOM   1505  HA  ASP X 102      68.540  56.670  40.650  1.00  0.00            
ATOM   1506  CB  ASP X 102      67.960  55.030  41.820  1.00  0.00            
ATOM   1507  HB1 ASP X 102      69.040  54.880  41.760  1.00  0.00            
ATOM   1508  HB2 ASP X 102      67.730  55.170  42.880  1.00  0.00            
ATOM   1509  CG  ASP X 102      67.210  53.800  41.360  1.00  0.00            
ATOM   1510  OD1 ASP X 102      65.970  53.690  41.410  1.00  0.00            
ATOM   1511  OD2 ASP X 102      67.810  52.770  40.950  1.00  0.00            
ATOM   1512  C   ASP X 102      66.590  56.440  40.080  1.00  0.00            
ATOM   1513  O   ASP X 102      65.460  56.860  40.240  1.00  0.00            
ATOM   1514  N   GLY X 103      66.960  56.050  38.860  1.00  0.00            
ATOM   1515  H   GLY X 103      67.870  55.650  38.700  1.00  0.00            
ATOM   1516  CA  GLY X 103      66.100  56.230  37.700  1.00  0.00            
ATOM   1517  HA1 GLY X 103      65.540  57.170  37.610  1.00  0.00            
ATOM   1518  HA2 GLY X 103      66.850  56.500  36.960  1.00  0.00            
ATOM   1519  C   GLY X 103      65.540  54.940  37.110  1.00  0.00            
ATOM   1520  O   GLY X 103      65.070  54.800  35.970  1.00  0.00            
ATOM   1521  N   ASN X 104      65.790  53.930  37.930  1.00  0.00            
ATOM   1522  H   ASN X 104      66.600  54.310  38.400  1.00  0.00            
ATOM   1523  CA  ASN X 104      65.640  52.480  37.890  1.00  0.00            
ATOM   1524  HA  ASN X 104      65.570  52.200  38.940  1.00  0.00            
ATOM   1525  CB  ASN X 104      64.480  51.890  37.080  1.00  0.00            
ATOM   1526  HB1 ASN X 104      64.750  52.040  36.030  1.00  0.00            
ATOM   1527  HB2 ASN X 104      64.420  50.820  36.960  1.00  0.00            
ATOM   1528  CG  ASN X 104      63.090  52.400  37.480  1.00  0.00            
ATOM   1529  OD1 ASN X 104      62.400  51.700  38.200  1.00  0.00            
ATOM   1530  ND2 ASN X 104      62.640  53.460  36.790  1.00  0.00            
ATOM   1531 1HD2 ASN X 104      63.170  53.980  36.110  1.00  0.00            
ATOM   1532 2HD2 ASN X 104      61.640  53.520  36.650  1.00  0.00            
ATOM   1533  C   ASN X 104      66.920  51.720  37.630  1.00  0.00            
ATOM   1534  O   ASN X 104      67.200  50.660  38.170  1.00  0.00            
ATOM   1535  N   PHE X 105      67.840  52.230  36.780  1.00  0.00            
ATOM   1536  H   PHE X 105      67.700  53.200  36.580  1.00  0.00            
ATOM   1537  CA  PHE X 105      69.220  51.810  36.690  1.00  0.00            
ATOM   1538  HA  PHE X 105      69.410  51.310  37.640  1.00  0.00            
ATOM   1539  CB  PHE X 105      69.360  50.690  35.650  1.00  0.00            
ATOM   1540  HB1 PHE X 105      70.410  50.480  35.550  1.00  0.00            
ATOM   1541  HB2 PHE X 105      68.870  49.780  35.980  1.00  0.00            
ATOM   1542  CG  PHE X 105      68.870  51.040  34.250  1.00  0.00            
ATOM   1543  CD1 PHE X 105      69.700  51.370  33.190  1.00  0.00            
ATOM   1544  HD1 PHE X 105      70.780  51.260  33.230  1.00  0.00            
ATOM   1545  CD2 PHE X 105      67.510  50.940  33.980  1.00  0.00            
ATOM   1546  HD2 PHE X 105      66.800  50.530  34.690  1.00  0.00            
ATOM   1547  CE1 PHE X 105      69.180  51.700  31.930  1.00  0.00            
ATOM   1548  HE1 PHE X 105      69.860  52.210  31.270  1.00  0.00            
ATOM   1549  CE2 PHE X 105      67.020  51.210  32.680  1.00  0.00            
ATOM   1550  HE2 PHE X 105      65.980  51.020  32.400  1.00  0.00            
ATOM   1551  CZ  PHE X 105      67.830  51.570  31.600  1.00  0.00            
ATOM   1552  HZ  PHE X 105      67.510  51.600  30.570  1.00  0.00            
ATOM   1553  C   PHE X 105      70.260  52.890  36.460  1.00  0.00            
ATOM   1554  O   PHE X 105      71.450  52.610  36.680  1.00  0.00            
ATOM   1555  N   ASN X 106      69.880  54.080  36.020  1.00  0.00            
ATOM   1556  H   ASN X 106      69.060  54.330  35.490  1.00  0.00            
ATOM   1557  CA  ASN X 106      70.600  55.300  36.300  1.00  0.00            
ATOM   1558  HA  ASN X 106      71.600  55.070  35.910  1.00  0.00            
ATOM   1559  CB  ASN X 106      70.000  56.430  35.450  1.00  0.00            
ATOM   1560  HB1 ASN X 106      69.910  56.430  34.370  1.00  0.00            
ATOM   1561  HB2 ASN X 106      69.020  56.700  35.830  1.00  0.00            
ATOM   1562  CG  ASN X 106      71.010  57.570  35.340  1.00  0.00            
ATOM   1563  OD1 ASN X 106      72.230  57.470  35.480  1.00  0.00            
ATOM   1564  ND2 ASN X 106      70.510  58.790  35.220  1.00  0.00            
ATOM   1565 1HD2 ASN X 106      69.530  59.010  35.090  1.00  0.00            
ATOM   1566 2HD2 ASN X 106      71.230  59.500  35.230  1.00  0.00            
ATOM   1567  C   ASN X 106      70.700  55.620  37.790  1.00  0.00            
ATOM   1568  O   ASN X 106      69.830  55.260  38.600  1.00  0.00            
ATOM   1569  N   TRP X 107      71.790  56.260  38.190  1.00  0.00            
ATOM   1570  H   TRP X 107      72.440  56.660  37.530  1.00  0.00            
ATOM   1571  CA  TRP X 107      72.080  56.660  39.540  1.00  0.00            
ATOM   1572  HA  TRP X 107      71.490  56.060  40.220  1.00  0.00            
ATOM   1573  CB  TRP X 107      73.580  56.460  39.800  1.00  0.00            
ATOM   1574  HB1 TRP X 107      73.970  56.990  40.680  1.00  0.00            
ATOM   1575  HB2 TRP X 107      73.840  55.420  39.930  1.00  0.00            
ATOM   1576  CG  TRP X 107      74.410  57.060  38.720  1.00  0.00            
ATOM   1577  CD1 TRP X 107      74.870  56.290  37.680  1.00  0.00            
ATOM   1578  HD1 TRP X 107      74.590  55.300  37.370  1.00  0.00            
ATOM   1579  CD2 TRP X 107      74.880  58.430  38.540  1.00  0.00            
ATOM   1580  NE1 TRP X 107      75.400  57.170  36.770  1.00  0.00            
ATOM   1581  HE1 TRP X 107      75.440  57.010  35.770  1.00  0.00            
ATOM   1582  CE2 TRP X 107      75.580  58.430  37.320  1.00  0.00            
ATOM   1583  CE3 TRP X 107      74.870  59.620  39.280  1.00  0.00            
ATOM   1584  HE3 TRP X 107      74.230  59.560  40.160  1.00  0.00            
ATOM   1585  CZ2 TRP X 107      76.140  59.590  36.790  1.00  0.00            
ATOM   1586  HZ2 TRP X 107      76.840  59.570  35.960  1.00  0.00            
ATOM   1587  CZ3 TRP X 107      75.340  60.830  38.760  1.00  0.00            
ATOM   1588  HZ3 TRP X 107      75.470  61.760  39.300  1.00  0.00            
ATOM   1589  CH2 TRP X 107      75.940  60.780  37.510  1.00  0.00            
ATOM   1590  HH2 TRP X 107      76.300  61.640  36.950  1.00  0.00            
ATOM   1591  C   TRP X 107      71.690  58.100  39.820  1.00  0.00            
ATOM   1592  O   TRP X 107      71.990  58.540  40.920  1.00  0.00            
ATOM   1593  N   GLY X 108      71.120  58.870  38.880  1.00  0.00            
ATOM   1594  H   GLY X 108      70.880  58.370  38.030  1.00  0.00            
ATOM   1595  CA  GLY X 108      70.580  60.210  38.960  1.00  0.00            
ATOM   1596  HA1 GLY X 108      70.800  60.830  39.820  1.00  0.00            
ATOM   1597  HA2 GLY X 108      71.130  60.940  38.350  1.00  0.00            
ATOM   1598  C   GLY X 108      69.090  60.170  38.670  1.00  0.00            
ATOM   1599  O   GLY X 108      68.540  59.080  38.670  1.00  0.00            
ATOM   1600  N   ARG X 109      68.380  61.270  38.410  1.00  0.00            
ATOM   1601  H   ARG X 109      68.840  62.160  38.230  1.00  0.00            
ATOM   1602  CA  ARG X 109      66.940  61.340  38.560  1.00  0.00            
ATOM   1603  HA  ARG X 109      66.470  60.470  38.990  1.00  0.00            
ATOM   1604  CB  ARG X 109      66.600  62.690  39.200  1.00  0.00            
ATOM   1605  HB1 ARG X 109      66.510  63.540  38.520  1.00  0.00            
ATOM   1606  HB2 ARG X 109      65.530  62.620  39.370  1.00  0.00            
ATOM   1607  CG  ARG X 109      67.070  62.970  40.620  1.00  0.00            
ATOM   1608  HG1 ARG X 109      66.440  62.510  41.380  1.00  0.00            
ATOM   1609  HG2 ARG X 109      68.120  62.720  40.790  1.00  0.00            
ATOM   1610  CD  ARG X 109      67.050  64.480  40.880  1.00  0.00            
ATOM   1611  HD1 ARG X 109      66.200  64.940  40.370  1.00  0.00            
ATOM   1612  HD2 ARG X 109      67.090  64.520  41.970  1.00  0.00            
ATOM   1613  NE  ARG X 109      68.310  65.120  40.480  1.00  0.00            
ATOM   1614  HE  ARG X 109      68.920  64.540  39.940  1.00  0.00            
ATOM   1615  CZ  ARG X 109      68.690  66.380  40.680  1.00  0.00            
ATOM   1616  NH1 ARG X 109      67.800  67.130  41.360  1.00  0.00            
ATOM   1617 1HH1 ARG X 109      68.070  68.040  41.690  1.00  0.00            
ATOM   1618 2HH1 ARG X 109      66.920  66.800  41.710  1.00  0.00            
ATOM   1619  NH2 ARG X 109      69.830  67.000  40.350  1.00  0.00            
ATOM   1620 1HH2 ARG X 109      69.950  67.980  40.580  1.00  0.00            
ATOM   1621 2HH2 ARG X 109      70.480  66.340  39.940  1.00  0.00            
ATOM   1622  C   ARG X 109      66.320  61.470  37.180  1.00  0.00            
ATOM   1623  O   ARG X 109      65.110  61.680  37.130  1.00  0.00            
ATOM   1624  N   VAL X 110      67.020  61.220  36.070  1.00  0.00            
ATOM   1625  H   VAL X 110      68.010  61.060  36.220  1.00  0.00            
ATOM   1626  CA  VAL X 110      66.410  61.010  34.760  1.00  0.00            
ATOM   1627  HA  VAL X 110      65.340  61.130  34.630  1.00  0.00            
ATOM   1628  CB  VAL X 110      67.080  61.980  33.800  1.00  0.00            
ATOM   1629  HB  VAL X 110      68.130  62.090  34.050  1.00  0.00            
ATOM   1630  CG1 VAL X 110      66.890  61.710  32.300  1.00  0.00            
ATOM   1631 1HG1 VAL X 110      65.820  61.720  32.040  1.00  0.00            
ATOM   1632 2HG1 VAL X 110      67.230  62.630  31.840  1.00  0.00            
ATOM   1633 3HG1 VAL X 110      67.410  60.870  31.850  1.00  0.00            
ATOM   1634  CG2 VAL X 110      66.560  63.360  34.200  1.00  0.00            
ATOM   1635 1HG2 VAL X 110      66.980  64.130  33.550  1.00  0.00            
ATOM   1636 2HG2 VAL X 110      65.480  63.410  34.000  1.00  0.00            
ATOM   1637 3HG2 VAL X 110      66.920  63.800  35.120  1.00  0.00            
ATOM   1638  C   VAL X 110      66.890  59.620  34.370  1.00  0.00            
ATOM   1639  O   VAL X 110      68.090  59.470  34.160  1.00  0.00            
ATOM   1640  N   VAL X 111      66.030  58.600  34.210  1.00  0.00            
ATOM   1641  H   VAL X 111      65.250  58.710  34.830  1.00  0.00            
ATOM   1642  CA  VAL X 111      65.980  57.320  33.540  1.00  0.00            
ATOM   1643  HA  VAL X 111      66.520  56.630  34.200  1.00  0.00            
ATOM   1644  CB  VAL X 111      64.490  57.040  33.330  1.00  0.00            
ATOM   1645  HB  VAL X 111      64.140  57.040  34.380  1.00  0.00            
ATOM   1646  CG1 VAL X 111      63.570  58.060  32.670  1.00  0.00            
ATOM   1647 1HG1 VAL X 111      62.580  57.630  32.780  1.00  0.00            
ATOM   1648 2HG1 VAL X 111      63.770  59.020  33.140  1.00  0.00            
ATOM   1649 3HG1 VAL X 111      63.800  58.220  31.610  1.00  0.00            
ATOM   1650  CG2 VAL X 111      64.120  55.650  32.830  1.00  0.00            
ATOM   1651 1HG2 VAL X 111      64.350  55.380  31.800  1.00  0.00            
ATOM   1652 2HG2 VAL X 111      64.580  54.820  33.390  1.00  0.00            
ATOM   1653 3HG2 VAL X 111      63.070  55.480  33.030  1.00  0.00            
ATOM   1654  C   VAL X 111      66.820  57.270  32.270  1.00  0.00            
ATOM   1655  O   VAL X 111      67.830  56.590  32.120  1.00  0.00            
ATOM   1656  N   ALA X 112      66.420  58.190  31.390  1.00  0.00            
ATOM   1657  H   ALA X 112      65.830  58.950  31.680  1.00  0.00            
ATOM   1658  CA  ALA X 112      66.670  58.060  29.960  1.00  0.00            
ATOM   1659  HA  ALA X 112      67.680  57.700  29.840  1.00  0.00            
ATOM   1660  CB  ALA X 112      65.620  57.050  29.450  1.00  0.00            
ATOM   1661  HB1 ALA X 112      65.750  56.080  29.910  1.00  0.00            
ATOM   1662  HB2 ALA X 112      64.560  57.290  29.450  1.00  0.00            
ATOM   1663  HB3 ALA X 112      65.730  56.890  28.380  1.00  0.00            
ATOM   1664  C   ALA X 112      66.300  59.430  29.380  1.00  0.00            
ATOM   1665  O   ALA X 112      65.490  60.140  29.940  1.00  0.00            
ATOM   1666  N   LEU X 113      67.030  59.800  28.320  1.00  0.00            
ATOM   1667  H   LEU X 113      67.530  59.010  27.930  1.00  0.00            
ATOM   1668  CA  LEU X 113      67.110  61.060  27.640  1.00  0.00            
ATOM   1669  HA  LEU X 113      67.090  61.810  28.440  1.00  0.00            
ATOM   1670  CB  LEU X 113      68.440  61.160  26.880  1.00  0.00            
ATOM   1671  HB1 LEU X 113      68.390  60.300  26.210  1.00  0.00            
ATOM   1672  HB2 LEU X 113      68.380  62.010  26.210  1.00  0.00            
ATOM   1673  CG  LEU X 113      69.790  61.150  27.600  1.00  0.00            
ATOM   1674  HG  LEU X 113      69.790  62.060  28.190  1.00  0.00            
ATOM   1675  CD1 LEU X 113      69.970  60.100  28.720  1.00  0.00            
ATOM   1676 1HD1 LEU X 113      69.790  59.150  28.210  1.00  0.00            
ATOM   1677 2HD1 LEU X 113      70.920  60.020  29.250  1.00  0.00            
ATOM   1678 3HD1 LEU X 113      69.180  60.210  29.470  1.00  0.00            
ATOM   1679  CD2 LEU X 113      70.990  61.030  26.680  1.00  0.00            
ATOM   1680 1HD2 LEU X 113      71.320  60.040  26.420  1.00  0.00            
ATOM   1681 2HD2 LEU X 113      70.790  61.530  25.730  1.00  0.00            
ATOM   1682 3HD2 LEU X 113      71.870  61.510  27.100  1.00  0.00            
ATOM   1683  C   LEU X 113      65.910  61.360  26.750  1.00  0.00            
ATOM   1684  O   LEU X 113      66.010  62.100  25.780  1.00  0.00            
ATOM   1685  N   PHE X 114      64.670  61.020  27.160  1.00  0.00            
ATOM   1686  H   PHE X 114      64.550  60.700  28.110  1.00  0.00            
ATOM   1687  CA  PHE X 114      63.420  61.150  26.440  1.00  0.00            
ATOM   1688  HA  PHE X 114      63.530  62.050  25.850  1.00  0.00            
ATOM   1689  CB  PHE X 114      63.320  59.910  25.560  1.00  0.00            
ATOM   1690  HB1 PHE X 114      64.160  59.830  24.870  1.00  0.00            
ATOM   1691  HB2 PHE X 114      63.460  59.080  26.250  1.00  0.00            
ATOM   1692  CG  PHE X 114      62.100  59.820  24.680  1.00  0.00            
ATOM   1693  CD1 PHE X 114      61.520  58.580  24.400  1.00  0.00            
ATOM   1694  HD1 PHE X 114      61.800  57.700  24.960  1.00  0.00            
ATOM   1695  CD2 PHE X 114      61.580  60.910  23.980  1.00  0.00            
ATOM   1696  HD2 PHE X 114      61.980  61.910  24.110  1.00  0.00            
ATOM   1697  CE1 PHE X 114      60.550  58.360  23.420  1.00  0.00            
ATOM   1698  HE1 PHE X 114      60.140  57.390  23.140  1.00  0.00            
ATOM   1699  CE2 PHE X 114      60.460  60.770  23.160  1.00  0.00            
ATOM   1700  HE2 PHE X 114      59.970  61.680  22.820  1.00  0.00            
ATOM   1701  CZ  PHE X 114      60.010  59.490  22.790  1.00  0.00            
ATOM   1702  HZ  PHE X 114      59.160  59.370  22.140  1.00  0.00            
ATOM   1703  C   PHE X 114      62.420  61.380  27.560  1.00  0.00            
ATOM   1704  O   PHE X 114      61.280  60.940  27.460  1.00  0.00            
ATOM   1705  N   TYR X 115      62.830  62.090  28.610  1.00  0.00            
ATOM   1706  H   TYR X 115      63.790  62.410  28.600  1.00  0.00            
ATOM   1707  CA  TYR X 115      62.240  62.250  29.930  1.00  0.00            
ATOM   1708  HA  TYR X 115      61.170  62.320  29.700  1.00  0.00            
ATOM   1709  CB  TYR X 115      62.480  61.110  30.920  1.00  0.00            
ATOM   1710  HB1 TYR X 115      62.450  60.100  30.510  1.00  0.00            
ATOM   1711  HB2 TYR X 115      63.500  61.150  31.310  1.00  0.00            
ATOM   1712  CG  TYR X 115      61.660  61.030  32.180  1.00  0.00            
ATOM   1713  CD1 TYR X 115      61.940  61.870  33.260  1.00  0.00            
ATOM   1714  HD1 TYR X 115      62.780  62.550  33.290  1.00  0.00            
ATOM   1715  CD2 TYR X 115      60.580  60.140  32.240  1.00  0.00            
ATOM   1716  HD2 TYR X 115      60.340  59.610  31.340  1.00  0.00            
ATOM   1717  CE1 TYR X 115      61.260  61.720  34.470  1.00  0.00            
ATOM   1718  HE1 TYR X 115      61.670  62.360  35.250  1.00  0.00            
ATOM   1719  CE2 TYR X 115      59.760  60.130  33.380  1.00  0.00            
ATOM   1720  HE2 TYR X 115      59.040  59.340  33.440  1.00  0.00            
ATOM   1721  CZ  TYR X 115      60.150  60.860  34.510  1.00  0.00            
ATOM   1722  OH  TYR X 115      59.280  60.860  35.560  1.00  0.00            
ATOM   1723  HH  TYR X 115      58.990  60.000  35.850  1.00  0.00            
ATOM   1724  C   TYR X 115      62.640  63.640  30.430  1.00  0.00            
ATOM   1725  O   TYR X 115      63.740  64.100  30.180  1.00  0.00            
ATOM   1726  N   PHE X 116      61.740  64.430  31.040  1.00  0.00            
ATOM   1727  H   PHE X 116      60.840  64.020  31.260  1.00  0.00            
ATOM   1728  CA  PHE X 116      62.150  65.600  31.780  1.00  0.00            
ATOM   1729  HA  PHE X 116      63.150  65.430  32.160  1.00  0.00            
ATOM   1730  CB  PHE X 116      62.200  66.730  30.770  1.00  0.00            
ATOM   1731  HB1 PHE X 116      63.160  66.550  30.270  1.00  0.00            
ATOM   1732  HB2 PHE X 116      61.490  66.700  29.950  1.00  0.00            
ATOM   1733  CG  PHE X 116      62.480  68.120  31.310  1.00  0.00            
ATOM   1734  CD1 PHE X 116      61.360  68.910  31.590  1.00  0.00            
ATOM   1735  HD1 PHE X 116      60.320  68.620  31.560  1.00  0.00            
ATOM   1736  CD2 PHE X 116      63.760  68.660  31.290  1.00  0.00            
ATOM   1737  HD2 PHE X 116      64.590  68.020  31.010  1.00  0.00            
ATOM   1738  CE1 PHE X 116      61.560  70.300  31.520  1.00  0.00            
ATOM   1739  HE1 PHE X 116      60.750  71.020  31.650  1.00  0.00            
ATOM   1740  CE2 PHE X 116      63.940  70.030  31.520  1.00  0.00            
ATOM   1741  HE2 PHE X 116      64.950  70.420  31.500  1.00  0.00            
ATOM   1742  CZ  PHE X 116      62.820  70.840  31.700  1.00  0.00            
ATOM   1743  HZ  PHE X 116      62.900  71.880  32.010  1.00  0.00            
ATOM   1744  C   PHE X 116      61.150  65.760  32.920  1.00  0.00            
ATOM   1745  O   PHE X 116      59.930  65.740  32.820  1.00  0.00            
ATOM   1746  N   ALA X 117      61.670  65.750  34.150  1.00  0.00            
ATOM   1747  H   ALA X 117      62.670  65.710  34.280  1.00  0.00            
ATOM   1748  CA  ALA X 117      60.920  65.530  35.380  1.00  0.00            
ATOM   1749  HA  ALA X 117      60.300  64.660  35.310  1.00  0.00            
ATOM   1750  CB  ALA X 117      61.970  65.320  36.470  1.00  0.00            
ATOM   1751  HB1 ALA X 117      62.020  66.300  36.930  1.00  0.00            
ATOM   1752  HB2 ALA X 117      61.450  64.660  37.170  1.00  0.00            
ATOM   1753  HB3 ALA X 117      62.910  64.820  36.220  1.00  0.00            
ATOM   1754  C   ALA X 117      60.040  66.700  35.810  1.00  0.00            
ATOM   1755  O   ALA X 117      59.180  66.440  36.650  1.00  0.00            
ATOM   1756  N   SER X 118      60.260  67.920  35.300  1.00  0.00            
ATOM   1757  H   SER X 118      61.190  68.050  34.940  1.00  0.00            
ATOM   1758  CA  SER X 118      59.430  69.110  35.400  1.00  0.00            
ATOM   1759  HA  SER X 118      58.590  68.960  36.090  1.00  0.00            
ATOM   1760  CB  SER X 118      60.360  70.260  35.770  1.00  0.00            
ATOM   1761  HB1 SER X 118      59.900  71.260  35.640  1.00  0.00            
ATOM   1762  HB2 SER X 118      60.590  70.320  36.850  1.00  0.00            
ATOM   1763  OG  SER X 118      61.550  70.150  35.040  1.00  0.00            
ATOM   1764  HG  SER X 118      61.950  70.920  35.430  1.00  0.00            
ATOM   1765  C   SER X 118      58.700  69.290  34.070  1.00  0.00            
ATOM   1766  O   SER X 118      58.630  70.360  33.440  1.00  0.00            
ATOM   1767  N   LYS X 119      57.990  68.260  33.630  1.00  0.00            
ATOM   1768  H   LYS X 119      58.030  67.460  34.240  1.00  0.00            
ATOM   1769  CA  LYS X 119      57.250  68.260  32.380  1.00  0.00            
ATOM   1770  HA  LYS X 119      57.940  68.750  31.710  1.00  0.00            
ATOM   1771  CB  LYS X 119      56.890  66.800  32.050  1.00  0.00            
ATOM   1772  HB1 LYS X 119      56.150  66.910  31.260  1.00  0.00            
ATOM   1773  HB2 LYS X 119      57.730  66.290  31.590  1.00  0.00            
ATOM   1774  CG  LYS X 119      56.530  65.830  33.200  1.00  0.00            
ATOM   1775  HG1 LYS X 119      57.390  65.890  33.870  1.00  0.00            
ATOM   1776  HG2 LYS X 119      55.670  66.230  33.730  1.00  0.00            
ATOM   1777  CD  LYS X 119      56.350  64.380  32.750  1.00  0.00            
ATOM   1778  HD1 LYS X 119      55.820  64.390  31.800  1.00  0.00            
ATOM   1779  HD2 LYS X 119      57.390  64.140  32.460  1.00  0.00            
ATOM   1780  CE  LYS X 119      55.870  63.360  33.770  1.00  0.00            
ATOM   1781  HE1 LYS X 119      56.770  63.180  34.340  1.00  0.00            
ATOM   1782  HE2 LYS X 119      55.130  63.810  34.430  1.00  0.00            
ATOM   1783  NZ  LYS X 119      55.750  62.010  33.190  1.00  0.00            
ATOM   1784  HZ1 LYS X 119      54.790  61.690  33.100  1.00  0.00            
ATOM   1785  HZ2 LYS X 119      56.060  61.980  32.240  1.00  0.00            
ATOM   1786  HZ3 LYS X 119      56.210  61.260  33.690  1.00  0.00            
ATOM   1787  C   LYS X 119      56.040  69.170  32.530  1.00  0.00            
ATOM   1788  O   LYS X 119      55.510  69.590  31.500  1.00  0.00            
ATOM   1789  N   LEU X 120      55.690  69.640  33.720  1.00  0.00            
ATOM   1790  H   LEU X 120      56.310  69.490  34.510  1.00  0.00            
ATOM   1791  CA  LEU X 120      54.490  70.400  34.000  1.00  0.00            
ATOM   1792  HA  LEU X 120      53.730  69.750  33.560  1.00  0.00            
ATOM   1793  CB  LEU X 120      54.240  70.420  35.490  1.00  0.00            
ATOM   1794  HB1 LEU X 120      53.700  71.340  35.760  1.00  0.00            
ATOM   1795  HB2 LEU X 120      53.590  69.550  35.720  1.00  0.00            
ATOM   1796  CG  LEU X 120      55.360  70.410  36.530  1.00  0.00            
ATOM   1797  HG  LEU X 120      55.920  69.490  36.360  1.00  0.00            
ATOM   1798  CD1 LEU X 120      56.330  71.610  36.530  1.00  0.00            
ATOM   1799 1HD1 LEU X 120      57.020  71.430  37.350  1.00  0.00            
ATOM   1800 2HD1 LEU X 120      56.950  71.400  35.660  1.00  0.00            
ATOM   1801 3HD1 LEU X 120      55.740  72.520  36.410  1.00  0.00            
ATOM   1802  CD2 LEU X 120      54.720  70.200  37.900  1.00  0.00            
ATOM   1803 1HD2 LEU X 120      55.210  69.500  38.590  1.00  0.00            
ATOM   1804 2HD2 LEU X 120      54.750  71.210  38.310  1.00  0.00            
ATOM   1805 3HD2 LEU X 120      53.720  69.780  37.810  1.00  0.00            
ATOM   1806  C   LEU X 120      54.480  71.790  33.350  1.00  0.00            
ATOM   1807  O   LEU X 120      53.420  72.400  33.370  1.00  0.00            
ATOM   1808  N   VAL X 121      55.590  72.280  32.790  1.00  0.00            
ATOM   1809  H   VAL X 121      56.340  71.630  32.980  1.00  0.00            
ATOM   1810  CA  VAL X 121      55.810  73.540  32.120  1.00  0.00            
ATOM   1811  HA  VAL X 121      54.840  74.020  32.040  1.00  0.00            
ATOM   1812  CB  VAL X 121      56.790  74.450  32.880  1.00  0.00            
ATOM   1813  HB  VAL X 121      57.010  75.310  32.250  1.00  0.00            
ATOM   1814  CG1 VAL X 121      56.580  74.900  34.330  1.00  0.00            
ATOM   1815 1HG1 VAL X 121      57.140  75.760  34.690  1.00  0.00            
ATOM   1816 2HG1 VAL X 121      55.550  75.240  34.210  1.00  0.00            
ATOM   1817 3HG1 VAL X 121      56.670  73.940  34.840  1.00  0.00            
ATOM   1818  CG2 VAL X 121      58.180  73.790  32.810  1.00  0.00            
ATOM   1819 1HG2 VAL X 121      58.240  72.860  33.350  1.00  0.00            
ATOM   1820 2HG2 VAL X 121      58.360  73.420  31.790  1.00  0.00            
ATOM   1821 3HG2 VAL X 121      59.090  74.370  32.930  1.00  0.00            
ATOM   1822  C   VAL X 121      56.040  73.390  30.620  1.00  0.00            
ATOM   1823  O   VAL X 121      56.350  74.380  29.970  1.00  0.00            
ATOM   1824  N   LEU X 122      55.830  72.170  30.110  1.00  0.00            
ATOM   1825  H   LEU X 122      55.920  71.380  30.740  1.00  0.00            
ATOM   1826  CA  LEU X 122      56.000  71.910  28.710  1.00  0.00            
ATOM   1827  HA  LEU X 122      55.870  72.850  28.150  1.00  0.00            
ATOM   1828  CB  LEU X 122      57.420  71.400  28.480  1.00  0.00            
ATOM   1829  HB1 LEU X 122      57.780  70.820  29.320  1.00  0.00            
ATOM   1830  HB2 LEU X 122      57.580  70.750  27.610  1.00  0.00            
ATOM   1831  CG  LEU X 122      58.410  72.510  28.130  1.00  0.00            
ATOM   1832  HG  LEU X 122      58.240  73.530  28.450  1.00  0.00            
ATOM   1833  CD1 LEU X 122      59.690  72.240  28.920  1.00  0.00            
ATOM   1834 1HD1 LEU X 122      60.630  72.750  28.730  1.00  0.00            
ATOM   1835 2HD1 LEU X 122      59.500  72.370  29.970  1.00  0.00            
ATOM   1836 3HD1 LEU X 122      60.050  71.300  28.490  1.00  0.00            
ATOM   1837  CD2 LEU X 122      58.780  72.430  26.650  1.00  0.00            
ATOM   1838 1HD2 LEU X 122      59.400  73.290  26.380  1.00  0.00            
ATOM   1839 2HD2 LEU X 122      59.140  71.470  26.270  1.00  0.00            
ATOM   1840 3HD2 LEU X 122      57.880  72.410  26.040  1.00  0.00            
ATOM   1841  C   LEU X 122      55.040  70.890  28.090  1.00  0.00            
ATOM   1842  O   LEU X 122      54.620  71.090  26.950  1.00  0.00            
ATOM   1843  N   LYS X 123      54.670  69.840  28.820  1.00  0.00            
ATOM   1844  H   LYS X 123      55.030  69.720  29.760  1.00  0.00            
ATOM   1845  CA  LYS X 123      53.680  68.900  28.330  1.00  0.00            
ATOM   1846  HA  LYS X 123      53.990  68.880  27.280  1.00  0.00            
ATOM   1847  CB  LYS X 123      53.790  67.560  29.040  1.00  0.00            
ATOM   1848  HB1 LYS X 123      54.800  67.380  29.410  1.00  0.00            
ATOM   1849  HB2 LYS X 123      53.200  67.730  29.940  1.00  0.00            
ATOM   1850  CG  LYS X 123      53.560  66.280  28.240  1.00  0.00            
ATOM   1851  HG1 LYS X 123      52.530  66.330  27.910  1.00  0.00            
ATOM   1852  HG2 LYS X 123      54.300  66.150  27.440  1.00  0.00            
ATOM   1853  CD  LYS X 123      53.550  65.020  29.100  1.00  0.00            
ATOM   1854  HD1 LYS X 123      54.570  64.880  29.480  1.00  0.00            
ATOM   1855  HD2 LYS X 123      52.890  65.080  29.970  1.00  0.00            
ATOM   1856  CE  LYS X 123      53.160  63.700  28.420  1.00  0.00            
ATOM   1857  HE1 LYS X 123      52.150  63.860  28.040  1.00  0.00            
ATOM   1858  HE2 LYS X 123      53.900  63.620  27.620  1.00  0.00            
ATOM   1859  NZ  LYS X 123      53.270  62.560  29.340  1.00  0.00            
ATOM   1860  HZ1 LYS X 123      52.850  61.690  29.010  1.00  0.00            
ATOM   1861  HZ2 LYS X 123      54.250  62.350  29.390  1.00  0.00            
ATOM   1862  HZ3 LYS X 123      52.870  62.850  30.220  1.00  0.00            
ATOM   1863  C   LYS X 123      52.240  69.400  28.310  1.00  0.00            
ATOM   1864  O   LYS X 123      51.410  68.950  27.530  1.00  0.00            
ATOM   1865  N   ALA X 124      52.090  70.490  29.040  1.00  0.00            
ATOM   1866  H   ALA X 124      52.940  70.710  29.550  1.00  0.00            
ATOM   1867  CA  ALA X 124      50.840  71.170  29.330  1.00  0.00            
ATOM   1868  HA  ALA X 124      50.230  71.100  28.430  1.00  0.00            
ATOM   1869  CB  ALA X 124      50.150  70.540  30.540  1.00  0.00            
ATOM   1870  HB1 ALA X 124      49.150  70.890  30.760  1.00  0.00            
ATOM   1871  HB2 ALA X 124      49.940  69.510  30.290  1.00  0.00            
ATOM   1872  HB3 ALA X 124      50.810  70.570  31.420  1.00  0.00            
ATOM   1873  C   ALA X 124      51.230  72.610  29.600  1.00  0.00            
ATOM   1874  O   ALA X 124      51.980  72.910  30.530  1.00  0.00            
ATOM   1875  N   LEU X 125      50.630  73.450  28.750  1.00  0.00            
ATOM   1876  H   LEU X 125      50.080  73.020  28.020  1.00  0.00            
ATOM   1877  CA  LEU X 125      50.560  74.900  28.750  1.00  0.00            
ATOM   1878  HA  LEU X 125      51.470  75.310  29.190  1.00  0.00            
ATOM   1879  CB  LEU X 125      50.180  75.500  27.400  1.00  0.00            
ATOM   1880  HB1 LEU X 125      49.140  75.170  27.250  1.00  0.00            
ATOM   1881  HB2 LEU X 125      50.090  76.560  27.170  1.00  0.00            
ATOM   1882  CG  LEU X 125      50.960  74.880  26.230  1.00  0.00            
ATOM   1883  HG  LEU X 125      50.850  73.800  26.270  1.00  0.00            
ATOM   1884  CD1 LEU X 125      50.460  75.310  24.850  1.00  0.00            
ATOM   1885 1HD1 LEU X 125      51.000  76.240  24.680  1.00  0.00            
ATOM   1886 2HD1 LEU X 125      50.720  74.740  23.950  1.00  0.00            
ATOM   1887 3HD1 LEU X 125      49.390  75.450  24.820  1.00  0.00            
ATOM   1888  CD2 LEU X 125      52.480  74.950  26.250  1.00  0.00            
ATOM   1889 1HD2 LEU X 125      53.150  74.880  25.390  1.00  0.00            
ATOM   1890 2HD2 LEU X 125      52.880  75.890  26.640  1.00  0.00            
ATOM   1891 3HD2 LEU X 125      52.880  74.190  26.930  1.00  0.00            
ATOM   1892  C   LEU X 125      49.380  75.370  29.590  1.00  0.00            
ATOM   1893  O   LEU X 125      48.680  74.470  30.070  1.00  0.00            
ATOM   1894  N   CYS X 126      49.290  76.660  29.890  1.00  0.00            
ATOM   1895  H   CYS X 126      49.910  77.280  29.380  1.00  0.00            
ATOM   1896  CA  CYS X 126      48.310  77.360  30.680  1.00  0.00            
ATOM   1897  HA  CYS X 126      47.920  76.700  31.450  1.00  0.00            
ATOM   1898  CB  CYS X 126      48.960  78.580  31.340  1.00  0.00            
ATOM   1899  HB1 CYS X 126      50.040  78.490  31.450  1.00  0.00            
ATOM   1900  HB2 CYS X 126      48.830  79.410  30.630  1.00  0.00            
ATOM   1901  SG  CYS X 126      48.020  79.230  32.740  1.00  0.00            
ATOM   1902  HG  CYS X 126      49.010  78.890  33.580  1.00  0.00            
ATOM   1903  C   CYS X 126      47.110  77.690  29.810  1.00  0.00            
ATOM   1904  O   CYS X 126      46.610  78.810  29.870  1.00  0.00            
ATOM   1905  N   THR X 127      46.750  76.810  28.880  1.00  0.00            
ATOM   1906  H   THR X 127      47.370  76.010  28.910  1.00  0.00            
ATOM   1907  CA  THR X 127      45.640  76.880  27.960  1.00  0.00            
ATOM   1908  HA  THR X 127      44.780  77.110  28.590  1.00  0.00            
ATOM   1909  CB  THR X 127      45.830  77.910  26.840  1.00  0.00            
ATOM   1910  HB  THR X 127      46.000  78.920  27.220  1.00  0.00            
ATOM   1911  OG1 THR X 127      44.690  78.290  26.110  1.00  0.00            
ATOM   1912  HG1 THR X 127      44.030  78.660  26.680  1.00  0.00            
ATOM   1913  CG2 THR X 127      46.770  77.430  25.740  1.00  0.00            
ATOM   1914 1HG2 THR X 127      47.640  77.150  26.330  1.00  0.00            
ATOM   1915 2HG2 THR X 127      46.490  76.480  25.290  1.00  0.00            
ATOM   1916 3HG2 THR X 127      46.970  78.350  25.210  1.00  0.00            
ATOM   1917  C   THR X 127      45.280  75.470  27.480  1.00  0.00            
ATOM   1918  O   THR X 127      46.110  74.580  27.430  1.00  0.00            
ATOM   1919  N   LYS X 128      43.980  75.210  27.320  1.00  0.00            
ATOM   1920  H   LYS X 128      43.350  75.970  27.520  1.00  0.00            
ATOM   1921  CA  LYS X 128      43.400  74.250  26.400  1.00  0.00            
ATOM   1922  HA  LYS X 128      44.220  73.610  26.030  1.00  0.00            
ATOM   1923  CB  LYS X 128      42.210  73.540  27.030  1.00  0.00            
ATOM   1924  HB1 LYS X 128      42.180  73.440  28.110  1.00  0.00            
ATOM   1925  HB2 LYS X 128      41.290  74.120  26.890  1.00  0.00            
ATOM   1926  CG  LYS X 128      42.070  72.080  26.610  1.00  0.00            
ATOM   1927  HG1 LYS X 128      42.320  71.980  25.550  1.00  0.00            
ATOM   1928  HG2 LYS X 128      42.890  71.520  27.060  1.00  0.00            
ATOM   1929  CD  LYS X 128      40.730  71.480  27.020  1.00  0.00            
ATOM   1930  HD1 LYS X 128      40.890  70.400  27.060  1.00  0.00            
ATOM   1931  HD2 LYS X 128      40.540  71.750  28.050  1.00  0.00            
ATOM   1932  CE  LYS X 128      39.590  71.680  26.030  1.00  0.00            
ATOM   1933  HE1 LYS X 128      38.590  71.700  26.450  1.00  0.00            
ATOM   1934  HE2 LYS X 128      39.580  72.720  25.710  1.00  0.00            
ATOM   1935  NZ  LYS X 128      39.680  70.730  24.900  1.00  0.00            
ATOM   1936  HZ1 LYS X 128      39.750  69.750  25.100  1.00  0.00            
ATOM   1937  HZ2 LYS X 128      38.800  70.850  24.440  1.00  0.00            
ATOM   1938  HZ3 LYS X 128      40.450  70.980  24.270  1.00  0.00            
ATOM   1939  C   LYS X 128      42.760  75.150  25.360  1.00  0.00            
ATOM   1940  O   LYS X 128      42.540  76.350  25.480  1.00  0.00            
ATOM   1941  N   VAL X 129      42.580  74.480  24.210  1.00  0.00            
ATOM   1942  H   VAL X 129      42.750  73.490  24.200  1.00  0.00            
ATOM   1943  CA  VAL X 129      41.850  74.910  23.040  1.00  0.00            
ATOM   1944  HA  VAL X 129      41.470  75.920  22.940  1.00  0.00            
ATOM   1945  CB  VAL X 129      42.880  74.500  21.980  1.00  0.00            
ATOM   1946  HB  VAL X 129      42.410  74.690  21.020  1.00  0.00            
ATOM   1947  CG1 VAL X 129      44.060  75.460  21.800  1.00  0.00            
ATOM   1948 1HG1 VAL X 129      44.530  75.880  22.700  1.00  0.00            
ATOM   1949 2HG1 VAL X 129      44.800  75.280  21.030  1.00  0.00            
ATOM   1950 3HG1 VAL X 129      43.630  76.390  21.410  1.00  0.00            
ATOM   1951  CG2 VAL X 129      43.180  73.010  21.880  1.00  0.00            
ATOM   1952 1HG2 VAL X 129      43.930  72.880  21.090  1.00  0.00            
ATOM   1953 2HG2 VAL X 129      43.580  72.630  22.800  1.00  0.00            
ATOM   1954 3HG2 VAL X 129      42.320  72.360  21.620  1.00  0.00            
ATOM   1955  C   VAL X 129      40.640  73.990  22.890  1.00  0.00            
ATOM   1956  O   VAL X 129      40.670  72.910  23.500  1.00  0.00            
ATOM   1957  N   PRO X 130      39.520  74.370  22.270  1.00  0.00            
ATOM   1958  CA  PRO X 130      38.370  73.480  22.250  1.00  0.00            
ATOM   1959  HA  PRO X 130      38.180  73.090  23.240  1.00  0.00            
ATOM   1960  CB  PRO X 130      37.190  74.430  22.010  1.00  0.00            
ATOM   1961  HB1 PRO X 130      36.330  73.900  21.600  1.00  0.00            
ATOM   1962  HB2 PRO X 130      36.840  74.890  22.920  1.00  0.00            
ATOM   1963  CG  PRO X 130      37.820  75.410  21.020  1.00  0.00            
ATOM   1964  HG1 PRO X 130      37.900  74.960  20.030  1.00  0.00            
ATOM   1965  HG2 PRO X 130      37.300  76.320  20.710  1.00  0.00            
ATOM   1966  CD  PRO X 130      39.230  75.610  21.570  1.00  0.00            
ATOM   1967  HD1 PRO X 130      40.000  75.760  20.800  1.00  0.00            
ATOM   1968  HD2 PRO X 130      39.170  76.480  22.200  1.00  0.00            
ATOM   1969  C   PRO X 130      38.550  72.420  21.180  1.00  0.00            
ATOM   1970  O   PRO X 130      39.060  72.660  20.090  1.00  0.00            
ATOM   1971  N   GLU X 131      38.120  71.220  21.600  1.00  0.00            
ATOM   1972  H   GLU X 131      37.710  71.290  22.510  1.00  0.00            
ATOM   1973  CA  GLU X 131      38.220  69.930  20.970  1.00  0.00            
ATOM   1974  HA  GLU X 131      39.170  69.570  21.370  1.00  0.00            
ATOM   1975  CB  GLU X 131      37.150  68.980  21.500  1.00  0.00            
ATOM   1976  HB1 GLU X 131      36.120  69.180  21.160  1.00  0.00            
ATOM   1977  HB2 GLU X 131      37.440  68.060  21.000  1.00  0.00            
ATOM   1978  CG  GLU X 131      37.070  68.490  22.940  1.00  0.00            
ATOM   1979  HG1 GLU X 131      36.650  67.500  23.120  1.00  0.00            
ATOM   1980  HG2 GLU X 131      38.100  68.270  23.190  1.00  0.00            
ATOM   1981  CD  GLU X 131      36.430  69.580  23.780  1.00  0.00            
ATOM   1982  OE1 GLU X 131      35.190  69.510  23.920  1.00  0.00            
ATOM   1983  OE2 GLU X 131      37.170  70.520  24.160  1.00  0.00            
ATOM   1984  C   GLU X 131      38.430  69.850  19.460  1.00  0.00            
ATOM   1985  O   GLU X 131      39.440  69.320  18.970  1.00  0.00            
ATOM   1986  N   LEU X 132      37.470  70.400  18.720  1.00  0.00            
ATOM   1987  H   LEU X 132      36.800  70.920  19.250  1.00  0.00            
ATOM   1988  CA  LEU X 132      37.150  70.350  17.300  1.00  0.00            
ATOM   1989  HA  LEU X 132      37.260  69.290  17.080  1.00  0.00            
ATOM   1990  CB  LEU X 132      35.740  70.930  17.170  1.00  0.00            
ATOM   1991  HB1 LEU X 132      35.650  71.990  17.400  1.00  0.00            
ATOM   1992  HB2 LEU X 132      35.610  70.760  16.100  1.00  0.00            
ATOM   1993  CG  LEU X 132      34.650  70.300  18.050  1.00  0.00            
ATOM   1994  HG  LEU X 132      34.650  70.860  18.990  1.00  0.00            
ATOM   1995  CD1 LEU X 132      33.220  70.750  17.790  1.00  0.00            
ATOM   1996 1HD1 LEU X 132      32.530  70.000  18.150  1.00  0.00            
ATOM   1997 2HD1 LEU X 132      33.080  71.830  17.930  1.00  0.00            
ATOM   1998 3HD1 LEU X 132      33.040  70.810  16.720  1.00  0.00            
ATOM   1999  CD2 LEU X 132      34.710  68.790  18.190  1.00  0.00            
ATOM   2000 1HD2 LEU X 132      35.630  68.260  18.490  1.00  0.00            
ATOM   2001 2HD2 LEU X 132      33.860  68.350  18.710  1.00  0.00            
ATOM   2002 3HD2 LEU X 132      34.440  68.340  17.230  1.00  0.00            
ATOM   2003  C   LEU X 132      38.000  71.280  16.450  1.00  0.00            
ATOM   2004  O   LEU X 132      37.990  71.110  15.230  1.00  0.00            
ATOM   2005  N   ILE X 133      38.810  72.150  17.060  1.00  0.00            
ATOM   2006  H   ILE X 133      38.890  72.130  18.070  1.00  0.00            
ATOM   2007  CA  ILE X 133      39.720  73.130  16.490  1.00  0.00            
ATOM   2008  HA  ILE X 133      39.600  73.250  15.410  1.00  0.00            
ATOM   2009  CB  ILE X 133      39.580  74.500  17.130  1.00  0.00            
ATOM   2010  HB  ILE X 133      39.960  74.370  18.160  1.00  0.00            
ATOM   2011  CG1 ILE X 133      38.170  75.070  17.220  1.00  0.00            
ATOM   2012 1HG1 ILE X 133      37.600  74.330  17.790  1.00  0.00            
ATOM   2013 2HG1 ILE X 133      38.110  76.010  17.780  1.00  0.00            
ATOM   2014  CG2 ILE X 133      40.480  75.530  16.440  1.00  0.00            
ATOM   2015 1HG2 ILE X 133      40.240  76.500  16.880  1.00  0.00            
ATOM   2016 2HG2 ILE X 133      41.530  75.240  16.570  1.00  0.00            
ATOM   2017 3HG2 ILE X 133      40.430  75.600  15.350  1.00  0.00            
ATOM   2018  CD  ILE X 133      37.470  75.210  15.850  1.00  0.00            
ATOM   2019  HD1 ILE X 133      38.040  75.900  15.240  1.00  0.00            
ATOM   2020  HD2 ILE X 133      37.180  74.290  15.360  1.00  0.00            
ATOM   2021  HD3 ILE X 133      36.500  75.560  16.160  1.00  0.00            
ATOM   2022  C   ILE X 133      41.090  72.550  16.850  1.00  0.00            
ATOM   2023  O   ILE X 133      41.490  72.370  17.980  1.00  0.00            
ATOM   2024  N   ARG X 134      41.780  72.120  15.800  1.00  0.00            
ATOM   2025  H   ARG X 134      41.380  72.290  14.880  1.00  0.00            
ATOM   2026  CA  ARG X 134      42.840  71.120  15.740  1.00  0.00            
ATOM   2027  HA  ARG X 134      42.740  70.540  16.650  1.00  0.00            
ATOM   2028  CB  ARG X 134      42.610  70.280  14.490  1.00  0.00            
ATOM   2029  HB1 ARG X 134      41.580  69.950  14.390  1.00  0.00            
ATOM   2030  HB2 ARG X 134      42.600  70.980  13.660  1.00  0.00            
ATOM   2031  CG  ARG X 134      43.530  69.100  14.090  1.00  0.00            
ATOM   2032  HG1 ARG X 134      43.180  68.670  13.150  1.00  0.00            
ATOM   2033  HG2 ARG X 134      44.510  69.550  13.890  1.00  0.00            
ATOM   2034  CD  ARG X 134      43.700  68.020  15.150  1.00  0.00            
ATOM   2035  HD1 ARG X 134      43.900  68.420  16.140  1.00  0.00            
ATOM   2036  HD2 ARG X 134      42.670  67.680  15.300  1.00  0.00            
ATOM   2037  NE  ARG X 134      44.660  66.930  15.050  1.00  0.00            
ATOM   2038  HE  ARG X 134      45.540  67.160  15.490  1.00  0.00            
ATOM   2039  CZ  ARG X 134      44.340  65.660  14.780  1.00  0.00            
ATOM   2040  NH1 ARG X 134      43.170  65.360  14.220  1.00  0.00            
ATOM   2041 1HH1 ARG X 134      42.860  64.430  13.970  1.00  0.00            
ATOM   2042 2HH1 ARG X 134      42.630  66.170  13.950  1.00  0.00            
ATOM   2043  NH2 ARG X 134      45.230  64.660  14.900  1.00  0.00            
ATOM   2044 1HH2 ARG X 134      46.080  64.850  15.430  1.00  0.00            
ATOM   2045 2HH2 ARG X 134      44.980  63.680  14.790  1.00  0.00            
ATOM   2046  C   ARG X 134      44.190  71.800  15.530  1.00  0.00            
ATOM   2047  O   ARG X 134      44.420  72.480  14.540  1.00  0.00            
ATOM   2048  N   THR X 135      45.080  71.930  16.530  1.00  0.00            
ATOM   2049  H   THR X 135      44.860  71.210  17.210  1.00  0.00            
ATOM   2050  CA  THR X 135      46.370  72.580  16.570  1.00  0.00            
ATOM   2051  HA  THR X 135      46.830  72.420  15.600  1.00  0.00            
ATOM   2052  CB  THR X 135      46.170  74.100  16.600  1.00  0.00            
ATOM   2053  HB  THR X 135      45.310  74.340  15.980  1.00  0.00            
ATOM   2054  OG1 THR X 135      47.400  74.730  16.350  1.00  0.00            
ATOM   2055  HG1 THR X 135      47.180  75.650  16.250  1.00  0.00            
ATOM   2056  CG2 THR X 135      45.670  74.500  17.980  1.00  0.00            
ATOM   2057 1HG2 THR X 135      45.480  75.570  17.980  1.00  0.00            
ATOM   2058 2HG2 THR X 135      44.810  73.890  18.270  1.00  0.00            
ATOM   2059 3HG2 THR X 135      46.590  74.260  18.530  1.00  0.00            
ATOM   2060  C   THR X 135      47.220  71.750  17.530  1.00  0.00            
ATOM   2061  O   THR X 135      47.120  70.530  17.680  1.00  0.00            
ATOM   2062  N   ILE X 136      48.220  72.510  17.990  1.00  0.00            
ATOM   2063  H   ILE X 136      48.280  73.500  17.810  1.00  0.00            
ATOM   2064  CA  ILE X 136      49.520  72.230  18.550  1.00  0.00            
ATOM   2065  HA  ILE X 136      49.510  71.150  18.540  1.00  0.00            
ATOM   2066  CB  ILE X 136      50.670  72.700  17.650  1.00  0.00            
ATOM   2067  HB  ILE X 136      50.770  73.770  17.700  1.00  0.00            
ATOM   2068  CG1 ILE X 136      50.480  72.360  16.170  1.00  0.00            
ATOM   2069 1HG1 ILE X 136      50.350  71.290  16.100  1.00  0.00            
ATOM   2070 2HG1 ILE X 136      49.520  72.730  15.830  1.00  0.00            
ATOM   2071  CG2 ILE X 136      51.980  72.260  18.280  1.00  0.00            
ATOM   2072 1HG2 ILE X 136      52.070  71.270  17.800  1.00  0.00            
ATOM   2073 2HG2 ILE X 136      52.900  72.750  17.970  1.00  0.00            
ATOM   2074 3HG2 ILE X 136      52.040  72.060  19.350  1.00  0.00            
ATOM   2075  CD  ILE X 136      51.680  72.750  15.270  1.00  0.00            
ATOM   2076  HD1 ILE X 136      51.640  72.120  14.380  1.00  0.00            
ATOM   2077  HD2 ILE X 136      51.620  73.680  14.720  1.00  0.00            
ATOM   2078  HD3 ILE X 136      52.690  72.530  15.630  1.00  0.00            
ATOM   2079  C   ILE X 136      49.390  72.620  20.020  1.00  0.00            
ATOM   2080  O   ILE X 136      49.220  73.810  20.260  1.00  0.00            
ATOM   2081  N   MET X 137      49.460  71.650  20.930  1.00  0.00            
ATOM   2082  H   MET X 137      49.260  70.690  20.710  1.00  0.00            
ATOM   2083  CA  MET X 137      49.040  71.760  22.310  1.00  0.00            
ATOM   2084  HA  MET X 137      48.570  72.700  22.570  1.00  0.00            
ATOM   2085  CB  MET X 137      48.090  70.580  22.410  1.00  0.00            
ATOM   2086  HB1 MET X 137      48.150  70.070  21.440  1.00  0.00            
ATOM   2087  HB2 MET X 137      48.230  69.930  23.280  1.00  0.00            
ATOM   2088  CG  MET X 137      46.680  71.060  22.740  1.00  0.00            
ATOM   2089  HG1 MET X 137      46.580  72.030  23.250  1.00  0.00            
ATOM   2090  HG2 MET X 137      46.220  71.260  21.770  1.00  0.00            
ATOM   2091  SD  MET X 137      45.610  69.960  23.690  1.00  0.00            
ATOM   2092  CE  MET X 137      45.420  68.650  22.480  1.00  0.00            
ATOM   2093  HE1 MET X 137      45.690  69.180  21.580  1.00  0.00            
ATOM   2094  HE2 MET X 137      46.320  68.040  22.680  1.00  0.00            
ATOM   2095  HE3 MET X 137      44.460  68.140  22.450  1.00  0.00            
ATOM   2096  C   MET X 137      50.070  71.790  23.430  1.00  0.00            
ATOM   2097  O   MET X 137      49.670  72.020  24.570  1.00  0.00            
ATOM   2098  N   GLY X 138      51.350  71.940  23.030  1.00  0.00            
ATOM   2099  H   GLY X 138      51.480  72.010  22.040  1.00  0.00            
ATOM   2100  CA  GLY X 138      52.430  71.730  23.960  1.00  0.00            
ATOM   2101  HA1 GLY X 138      52.970  72.680  23.920  1.00  0.00            
ATOM   2102  HA2 GLY X 138      52.060  71.420  24.940  1.00  0.00            
ATOM   2103  C   GLY X 138      53.260  70.580  23.420  1.00  0.00            
ATOM   2104  O   GLY X 138      53.330  70.490  22.190  1.00  0.00            
ATOM   2105  N   TRP X 139      54.150  69.960  24.190  1.00  0.00            
ATOM   2106  H   TRP X 139      54.120  70.310  25.150  1.00  0.00            
ATOM   2107  CA  TRP X 139      55.350  69.240  23.800  1.00  0.00            
ATOM   2108  HA  TRP X 139      55.570  69.440  22.760  1.00  0.00            
ATOM   2109  CB  TRP X 139      56.580  69.750  24.540  1.00  0.00            
ATOM   2110  HB1 TRP X 139      56.580  70.840  24.520  1.00  0.00            
ATOM   2111  HB2 TRP X 139      56.470  69.400  25.560  1.00  0.00            
ATOM   2112  CG  TRP X 139      57.980  69.470  24.060  1.00  0.00            
ATOM   2113  CD1 TRP X 139      58.430  69.800  22.830  1.00  0.00            
ATOM   2114  HD1 TRP X 139      57.740  70.070  22.050  1.00  0.00            
ATOM   2115  CD2 TRP X 139      59.150  69.050  24.830  1.00  0.00            
ATOM   2116  NE1 TRP X 139      59.770  69.460  22.740  1.00  0.00            
ATOM   2117  HE1 TRP X 139      60.300  69.570  21.880  1.00  0.00            
ATOM   2118  CE2 TRP X 139      60.280  69.090  23.960  1.00  0.00            
ATOM   2119  CE3 TRP X 139      59.490  68.750  26.160  1.00  0.00            
ATOM   2120  HE3 TRP X 139      58.770  69.060  26.910  1.00  0.00            
ATOM   2121  CZ2 TRP X 139      61.530  68.590  24.350  1.00  0.00            
ATOM   2122  HZ2 TRP X 139      62.330  68.540  23.610  1.00  0.00            
ATOM   2123  CZ3 TRP X 139      60.670  68.080  26.500  1.00  0.00            
ATOM   2124  HZ3 TRP X 139      60.940  67.710  27.480  1.00  0.00            
ATOM   2125  CH2 TRP X 139      61.690  67.900  25.550  1.00  0.00            
ATOM   2126  HH2 TRP X 139      62.630  67.440  25.820  1.00  0.00            
ATOM   2127  C   TRP X 139      55.170  67.800  24.240  1.00  0.00            
ATOM   2128  O   TRP X 139      55.190  67.350  25.380  1.00  0.00            
ATOM   2129  N   THR X 140      54.970  66.930  23.240  1.00  0.00            
ATOM   2130  H   THR X 140      54.670  67.410  22.410  1.00  0.00            
ATOM   2131  CA  THR X 140      54.820  65.490  23.210  1.00  0.00            
ATOM   2132  HA  THR X 140      55.040  65.210  22.180  1.00  0.00            
ATOM   2133  CB  THR X 140      55.970  64.720  23.890  1.00  0.00            
ATOM   2134  HB  THR X 140      55.710  63.680  23.630  1.00  0.00            
ATOM   2135  OG1 THR X 140      55.940  64.820  25.290  1.00  0.00            
ATOM   2136  HG1 THR X 140      55.960  65.740  25.450  1.00  0.00            
ATOM   2137  CG2 THR X 140      57.340  65.120  23.350  1.00  0.00            
ATOM   2138 1HG2 THR X 140      57.880  64.260  23.740  1.00  0.00            
ATOM   2139 2HG2 THR X 140      57.530  65.040  22.270  1.00  0.00            
ATOM   2140 3HG2 THR X 140      57.790  66.070  23.590  1.00  0.00            
ATOM   2141  C   THR X 140      53.420  64.960  23.430  1.00  0.00            
ATOM   2142  O   THR X 140      53.270  63.750  23.330  1.00  0.00            
ATOM   2143  N   LEU X 141      52.380  65.800  23.360  1.00  0.00            
ATOM   2144  H   LEU X 141      52.540  66.800  23.360  1.00  0.00            
ATOM   2145  CA  LEU X 141      51.020  65.350  23.200  1.00  0.00            
ATOM   2146  HA  LEU X 141      50.920  64.360  23.680  1.00  0.00            
ATOM   2147  CB  LEU X 141      50.020  66.310  23.840  1.00  0.00            
ATOM   2148  HB1 LEU X 141      50.050  67.220  23.230  1.00  0.00            
ATOM   2149  HB2 LEU X 141      49.050  65.860  23.640  1.00  0.00            
ATOM   2150  CG  LEU X 141      49.930  66.660  25.310  1.00  0.00            
ATOM   2151  HG  LEU X 141      50.910  66.920  25.700  1.00  0.00            
ATOM   2152  CD1 LEU X 141      49.180  67.970  25.540  1.00  0.00            
ATOM   2153 1HD1 LEU X 141      48.510  67.950  26.420  1.00  0.00            
ATOM   2154 2HD1 LEU X 141      49.860  68.820  25.640  1.00  0.00            
ATOM   2155 3HD1 LEU X 141      48.500  68.180  24.720  1.00  0.00            
ATOM   2156  CD2 LEU X 141      49.380  65.500  26.140  1.00  0.00            
ATOM   2157 1HD2 LEU X 141      48.370  65.320  25.770  1.00  0.00            
ATOM   2158 2HD2 LEU X 141      49.970  64.640  25.830  1.00  0.00            
ATOM   2159 3HD2 LEU X 141      49.510  65.820  27.170  1.00  0.00            
ATOM   2160  C   LEU X 141      50.610  65.230  21.730  1.00  0.00            
ATOM   2161  O   LEU X 141      49.520  64.760  21.430  1.00  0.00            
ATOM   2162  N   ASP X 142      51.490  65.480  20.750  1.00  0.00            
ATOM   2163  H   ASP X 142      52.190  66.170  20.900  1.00  0.00            
ATOM   2164  CA  ASP X 142      51.160  65.290  19.340  1.00  0.00            
ATOM   2165  HA  ASP X 142      50.580  64.380  19.230  1.00  0.00            
ATOM   2166  CB  ASP X 142      50.240  66.420  18.880  1.00  0.00            
ATOM   2167  HB1 ASP X 142      49.330  66.350  19.500  1.00  0.00            
ATOM   2168  HB2 ASP X 142      50.490  67.410  19.240  1.00  0.00            
ATOM   2169  CG  ASP X 142      49.740  66.500  17.450  1.00  0.00            
ATOM   2170  OD1 ASP X 142      49.890  67.660  16.990  1.00  0.00            
ATOM   2171  OD2 ASP X 142      49.290  65.560  16.770  1.00  0.00            
ATOM   2172  C   ASP X 142      52.440  65.190  18.540  1.00  0.00            
ATOM   2173  O   ASP X 142      53.440  65.840  18.850  1.00  0.00            
ATOM   2174  N   PHE X 143      52.330  64.600  17.340  1.00  0.00            
ATOM   2175  H   PHE X 143      51.450  64.110  17.290  1.00  0.00            
ATOM   2176  CA  PHE X 143      53.280  64.560  16.260  1.00  0.00            
ATOM   2177  HA  PHE X 143      52.760  63.890  15.590  1.00  0.00            
ATOM   2178  CB  PHE X 143      53.250  65.960  15.650  1.00  0.00            
ATOM   2179  HB1 PHE X 143      52.210  66.310  15.670  1.00  0.00            
ATOM   2180  HB2 PHE X 143      53.790  66.440  16.470  1.00  0.00            
ATOM   2181  CG  PHE X 143      53.820  66.130  14.260  1.00  0.00            
ATOM   2182  CD1 PHE X 143      53.030  65.670  13.200  1.00  0.00            
ATOM   2183  HD1 PHE X 143      52.200  64.980  13.370  1.00  0.00            
ATOM   2184  CD2 PHE X 143      54.850  67.060  14.060  1.00  0.00            
ATOM   2185  HD2 PHE X 143      55.400  67.560  14.830  1.00  0.00            
ATOM   2186  CE1 PHE X 143      53.510  65.920  11.920  1.00  0.00            
ATOM   2187  HE1 PHE X 143      53.020  65.420  11.110  1.00  0.00            
ATOM   2188  CE2 PHE X 143      55.360  67.240  12.760  1.00  0.00            
ATOM   2189  HE2 PHE X 143      56.260  67.850  12.770  1.00  0.00            
ATOM   2190  CZ  PHE X 143      54.670  66.670  11.690  1.00  0.00            
ATOM   2191  HZ  PHE X 143      55.030  66.730  10.680  1.00  0.00            
ATOM   2192  C   PHE X 143      54.630  63.970  16.660  1.00  0.00            
ATOM   2193  O   PHE X 143      55.570  64.730  16.890  1.00  0.00            
ATOM   2194  N   LEU X 144      54.630  62.660  16.870  1.00  0.00            
ATOM   2195  H   LEU X 144      53.790  62.100  16.890  1.00  0.00            
ATOM   2196  CA  LEU X 144      55.720  61.900  17.450  1.00  0.00            
ATOM   2197  HA  LEU X 144      56.710  62.310  17.180  1.00  0.00            
ATOM   2198  CB  LEU X 144      55.560  61.980  18.970  1.00  0.00            
ATOM   2199  HB1 LEU X 144      55.290  62.970  19.340  1.00  0.00            
ATOM   2200  HB2 LEU X 144      54.660  61.400  19.180  1.00  0.00            
ATOM   2201  CG  LEU X 144      56.610  61.280  19.810  1.00  0.00            
ATOM   2202  HG  LEU X 144      56.580  60.230  19.510  1.00  0.00            
ATOM   2203  CD1 LEU X 144      58.120  61.550  19.590  1.00  0.00            
ATOM   2204 1HD1 LEU X 144      58.810  61.050  20.260  1.00  0.00            
ATOM   2205 2HD1 LEU X 144      58.300  61.130  18.600  1.00  0.00            
ATOM   2206 3HD1 LEU X 144      58.460  62.590  19.500  1.00  0.00            
ATOM   2207  CD2 LEU X 144      56.310  61.280  21.310  1.00  0.00            
ATOM   2208 1HD2 LEU X 144      56.350  62.280  21.740  1.00  0.00            
ATOM   2209 2HD2 LEU X 144      55.360  61.060  21.780  1.00  0.00            
ATOM   2210 3HD2 LEU X 144      56.930  60.620  21.930  1.00  0.00            
ATOM   2211  C   LEU X 144      55.610  60.500  16.890  1.00  0.00            
ATOM   2212  O   LEU X 144      54.480  60.130  16.600  1.00  0.00            
ATOM   2213  N   ARG X 145      56.660  59.710  16.660  1.00  0.00            
ATOM   2214  H   ARG X 145      57.500  60.250  16.580  1.00  0.00            
ATOM   2215  CA  ARG X 145      56.750  58.340  16.200  1.00  0.00            
ATOM   2216  HA  ARG X 145      55.970  57.850  16.790  1.00  0.00            
ATOM   2217  CB  ARG X 145      56.250  58.250  14.770  1.00  0.00            
ATOM   2218  HB1 ARG X 145      56.000  57.180  14.690  1.00  0.00            
ATOM   2219  HB2 ARG X 145      55.260  58.700  14.880  1.00  0.00            
ATOM   2220  CG  ARG X 145      57.260  58.530  13.660  1.00  0.00            
ATOM   2221  HG1 ARG X 145      57.270  59.610  13.490  1.00  0.00            
ATOM   2222  HG2 ARG X 145      58.200  58.080  13.940  1.00  0.00            
ATOM   2223  CD  ARG X 145      56.850  57.870  12.340  1.00  0.00            
ATOM   2224  HD1 ARG X 145      55.920  58.210  11.880  1.00  0.00            
ATOM   2225  HD2 ARG X 145      57.620  58.100  11.610  1.00  0.00            
ATOM   2226  NE  ARG X 145      56.960  56.420  12.480  1.00  0.00            
ATOM   2227  HE  ARG X 145      57.940  56.180  12.620  1.00  0.00            
ATOM   2228  CZ  ARG X 145      56.060  55.460  12.190  1.00  0.00            
ATOM   2229  NH1 ARG X 145      54.770  55.700  12.030  1.00  0.00            
ATOM   2230 1HH1 ARG X 145      54.400  56.630  11.910  1.00  0.00            
ATOM   2231 2HH1 ARG X 145      54.270  54.840  11.830  1.00  0.00            
ATOM   2232  NH2 ARG X 145      56.600  54.250  12.060  1.00  0.00            
ATOM   2233 1HH2 ARG X 145      56.110  53.490  11.610  1.00  0.00            
ATOM   2234 2HH2 ARG X 145      57.500  54.070  12.490  1.00  0.00            
ATOM   2235  C   ARG X 145      58.000  57.630  16.700  1.00  0.00            
ATOM   2236  O   ARG X 145      58.370  56.570  16.190  1.00  0.00            
ATOM   2237  N   GLU X 146      58.720  58.310  17.600  1.00  0.00            
ATOM   2238  H   GLU X 146      58.300  59.050  18.130  1.00  0.00            
ATOM   2239  CA  GLU X 146      59.940  57.750  18.180  1.00  0.00            
ATOM   2240  HA  GLU X 146      60.630  57.470  17.380  1.00  0.00            
ATOM   2241  CB  GLU X 146      60.610  58.900  18.930  1.00  0.00            
ATOM   2242  HB1 GLU X 146      60.220  59.790  18.440  1.00  0.00            
ATOM   2243  HB2 GLU X 146      60.450  58.950  20.010  1.00  0.00            
ATOM   2244  CG  GLU X 146      62.100  59.170  18.740  1.00  0.00            
ATOM   2245  HG1 GLU X 146      62.220  59.710  17.790  1.00  0.00            
ATOM   2246  HG2 GLU X 146      62.530  59.850  19.480  1.00  0.00            
ATOM   2247  CD  GLU X 146      62.950  57.910  18.750  1.00  0.00            
ATOM   2248  OE1 GLU X 146      63.080  57.530  19.920  1.00  0.00            
ATOM   2249  OE2 GLU X 146      63.220  57.200  17.750  1.00  0.00            
ATOM   2250  C   GLU X 146      59.580  56.610  19.120  1.00  0.00            
ATOM   2251  O   GLU X 146      58.620  56.730  19.890  1.00  0.00            
ATOM   2252  N   ARG X 147      60.270  55.460  19.050  1.00  0.00            
ATOM   2253  H   ARG X 147      61.060  55.420  18.430  1.00  0.00            
ATOM   2254  CA  ARG X 147      60.090  54.220  19.760  1.00  0.00            
ATOM   2255  HA  ARG X 147      60.960  53.620  19.470  1.00  0.00            
ATOM   2256  CB  ARG X 147      60.200  54.370  21.290  1.00  0.00            
ATOM   2257  HB1 ARG X 147      59.400  55.020  21.610  1.00  0.00            
ATOM   2258  HB2 ARG X 147      60.130  53.340  21.640  1.00  0.00            
ATOM   2259  CG  ARG X 147      61.420  55.060  21.870  1.00  0.00            
ATOM   2260  HG1 ARG X 147      61.570  56.090  21.530  1.00  0.00            
ATOM   2261  HG2 ARG X 147      61.320  55.190  22.950  1.00  0.00            
ATOM   2262  CD  ARG X 147      62.660  54.270  21.460  1.00  0.00            
ATOM   2263  HD1 ARG X 147      63.420  54.190  22.250  1.00  0.00            
ATOM   2264  HD2 ARG X 147      62.370  53.240  21.220  1.00  0.00            
ATOM   2265  NE  ARG X 147      63.310  54.870  20.310  1.00  0.00            
ATOM   2266  HE  ARG X 147      63.010  55.830  20.160  1.00  0.00            
ATOM   2267  CZ  ARG X 147      64.050  54.310  19.350  1.00  0.00            
ATOM   2268  NH1 ARG X 147      64.580  53.080  19.470  1.00  0.00            
ATOM   2269 1HH1 ARG X 147      64.240  52.410  20.160  1.00  0.00            
ATOM   2270 2HH1 ARG X 147      65.120  52.660  18.730  1.00  0.00            
ATOM   2271  NH2 ARG X 147      64.320  54.960  18.200  1.00  0.00            
ATOM   2272 1HH2 ARG X 147      63.800  55.790  17.980  1.00  0.00            
ATOM   2273 2HH2 ARG X 147      65.020  54.780  17.500  1.00  0.00            
ATOM   2274  C   ARG X 147      58.810  53.490  19.340  1.00  0.00            
ATOM   2275  O   ARG X 147      58.370  52.580  20.030  1.00  0.00            
ATOM   2276  N   LEU X 148      58.330  53.850  18.150  1.00  0.00            
ATOM   2277  H   LEU X 148      58.900  54.460  17.590  1.00  0.00            
ATOM   2278  CA  LEU X 148      57.090  53.570  17.460  1.00  0.00            
ATOM   2279  HA  LEU X 148      56.770  52.700  18.020  1.00  0.00            
ATOM   2280  CB  LEU X 148      56.000  54.630  17.650  1.00  0.00            
ATOM   2281  HB1 LEU X 148      55.970  55.120  18.620  1.00  0.00            
ATOM   2282  HB2 LEU X 148      56.420  55.280  16.880  1.00  0.00            
ATOM   2283  CG  LEU X 148      54.610  54.200  17.190  1.00  0.00            
ATOM   2284  HG  LEU X 148      54.740  53.500  16.360  1.00  0.00            
ATOM   2285  CD1 LEU X 148      53.920  53.300  18.200  1.00  0.00            
ATOM   2286 1HD1 LEU X 148      53.550  52.400  17.720  1.00  0.00            
ATOM   2287 2HD1 LEU X 148      54.720  52.840  18.770  1.00  0.00            
ATOM   2288 3HD1 LEU X 148      53.250  53.880  18.830  1.00  0.00            
ATOM   2289  CD2 LEU X 148      53.840  55.440  16.700  1.00  0.00            
ATOM   2290 1HD2 LEU X 148      52.780  55.430  16.460  1.00  0.00            
ATOM   2291 2HD2 LEU X 148      53.920  56.280  17.370  1.00  0.00            
ATOM   2292 3HD2 LEU X 148      54.190  55.780  15.720  1.00  0.00            
ATOM   2293  C   LEU X 148      57.610  53.140  16.090  1.00  0.00            
ATOM   2294  O   LEU X 148      57.640  53.940  15.170  1.00  0.00            
ATOM   2295  N   LEU X 149      57.880  51.840  15.940  1.00  0.00            
ATOM   2296  H   LEU X 149      57.780  51.350  16.830  1.00  0.00            
ATOM   2297  CA  LEU X 149      58.200  51.110  14.730  1.00  0.00            
ATOM   2298  HA  LEU X 149      58.930  51.680  14.130  1.00  0.00            
ATOM   2299  CB  LEU X 149      58.840  49.770  15.060  1.00  0.00            
ATOM   2300  HB1 LEU X 149      57.890  49.490  15.530  1.00  0.00            
ATOM   2301  HB2 LEU X 149      59.020  49.240  14.130  1.00  0.00            
ATOM   2302  CG  LEU X 149      60.050  49.820  15.990  1.00  0.00            
ATOM   2303  HG  LEU X 149      59.990  50.590  16.750  1.00  0.00            
ATOM   2304  CD1 LEU X 149      60.540  48.450  16.500  1.00  0.00            
ATOM   2305 1HD1 LEU X 149      59.830  47.710  16.100  1.00  0.00            
ATOM   2306 2HD1 LEU X 149      61.560  48.180  16.240  1.00  0.00            
ATOM   2307 3HD1 LEU X 149      60.520  48.320  17.570  1.00  0.00            
ATOM   2308  CD2 LEU X 149      61.240  50.410  15.230  1.00  0.00            
ATOM   2309 1HD2 LEU X 149      61.530  49.730  14.430  1.00  0.00            
ATOM   2310 2HD2 LEU X 149      61.010  51.320  14.710  1.00  0.00            
ATOM   2311 3HD2 LEU X 149      62.110  50.620  15.870  1.00  0.00            
ATOM   2312  C   LEU X 149      56.990  51.020  13.800  1.00  0.00            
ATOM   2313  O   LEU X 149      57.170  51.010  12.590  1.00  0.00            
ATOM   2314  N   GLY X 150      55.810  50.950  14.400  1.00  0.00            
ATOM   2315  H   GLY X 150      55.940  50.900  15.400  1.00  0.00            
ATOM   2316  CA  GLY X 150      54.500  51.050  13.800  1.00  0.00            
ATOM   2317  HA1 GLY X 150      54.000  51.930  14.210  1.00  0.00            
ATOM   2318  HA2 GLY X 150      54.680  51.300  12.750  1.00  0.00            
ATOM   2319  C   GLY X 150      53.750  49.740  13.630  1.00  0.00            
ATOM   2320  O   GLY X 150      52.590  49.780  14.060  1.00  0.00            
ATOM   2321  N   TRP X 151      54.320  48.770  12.930  1.00  0.00            
ATOM   2322  H   TRP X 151      55.260  48.920  12.600  1.00  0.00            
ATOM   2323  CA  TRP X 151      53.660  47.530  12.560  1.00  0.00            
ATOM   2324  HA  TRP X 151      52.800  47.460  13.240  1.00  0.00            
ATOM   2325  CB  TRP X 151      53.330  47.430  11.070  1.00  0.00            
ATOM   2326  HB1 TRP X 151      52.770  46.520  10.900  1.00  0.00            
ATOM   2327  HB2 TRP X 151      52.620  48.160  10.680  1.00  0.00            
ATOM   2328  CG  TRP X 151      54.480  47.440  10.120  1.00  0.00            
ATOM   2329  CD1 TRP X 151      54.960  48.570   9.550  1.00  0.00            
ATOM   2330  HD1 TRP X 151      54.510  49.550   9.590  1.00  0.00            
ATOM   2331  CD2 TRP X 151      55.270  46.390   9.490  1.00  0.00            
ATOM   2332  NE1 TRP X 151      56.030  48.290   8.740  1.00  0.00            
ATOM   2333  HE1 TRP X 151      56.440  49.030   8.180  1.00  0.00            
ATOM   2334  CE2 TRP X 151      56.290  46.920   8.650  1.00  0.00            
ATOM   2335  CE3 TRP X 151      55.160  44.990   9.440  1.00  0.00            
ATOM   2336  HE3 TRP X 151      54.270  44.520   9.810  1.00  0.00            
ATOM   2337  CZ2 TRP X 151      57.090  46.070   7.890  1.00  0.00            
ATOM   2338  HZ2 TRP X 151      57.700  46.380   7.050  1.00  0.00            
ATOM   2339  CZ3 TRP X 151      56.090  44.160   8.790  1.00  0.00            
ATOM   2340  HZ3 TRP X 151      56.090  43.070   8.860  1.00  0.00            
ATOM   2341  CH2 TRP X 151      57.160  44.690   8.060  1.00  0.00            
ATOM   2342  HH2 TRP X 151      57.970  44.140   7.580  1.00  0.00            
ATOM   2343  C   TRP X 151      54.250  46.240  13.160  1.00  0.00            
ATOM   2344  O   TRP X 151      53.480  45.350  13.510  1.00  0.00            
ATOM   2345  N   ILE X 152      55.530  46.250  13.480  1.00  0.00            
ATOM   2346  H   ILE X 152      56.210  47.000  13.340  1.00  0.00            
ATOM   2347  CA  ILE X 152      56.290  45.100  13.950  1.00  0.00            
ATOM   2348  HA  ILE X 152      55.810  44.230  14.390  1.00  0.00            
ATOM   2349  CB  ILE X 152      57.040  44.600  12.720  1.00  0.00            
ATOM   2350  HB  ILE X 152      56.340  44.200  11.970  1.00  0.00            
ATOM   2351  CG1 ILE X 152      57.930  43.420  13.120  1.00  0.00            
ATOM   2352 1HG1 ILE X 152      58.510  43.210  12.220  1.00  0.00            
ATOM   2353 2HG1 ILE X 152      58.620  43.560  13.950  1.00  0.00            
ATOM   2354  CG2 ILE X 152      57.790  45.620  11.880  1.00  0.00            
ATOM   2355 1HG2 ILE X 152      57.310  46.540  11.550  1.00  0.00            
ATOM   2356 2HG2 ILE X 152      58.680  45.900  12.470  1.00  0.00            
ATOM   2357 3HG2 ILE X 152      58.330  45.310  10.970  1.00  0.00            
ATOM   2358  CD  ILE X 152      57.290  42.040  13.250  1.00  0.00            
ATOM   2359  HD1 ILE X 152      56.960  41.900  14.290  1.00  0.00            
ATOM   2360  HD2 ILE X 152      56.530  41.950  12.460  1.00  0.00            
ATOM   2361  HD3 ILE X 152      58.130  41.370  13.090  1.00  0.00            
ATOM   2362  C   ILE X 152      57.080  45.680  15.100  1.00  0.00            
ATOM   2363  O   ILE X 152      57.740  46.720  14.980  1.00  0.00            
ATOM   2364  N   GLN X 153      57.000  45.230  16.350  1.00  0.00            
ATOM   2365  H   GLN X 153      56.410  44.420  16.380  1.00  0.00            
ATOM   2366  CA  GLN X 153      57.480  45.850  17.570  1.00  0.00            
ATOM   2367  HA  GLN X 153      57.890  46.830  17.330  1.00  0.00            
ATOM   2368  CB  GLN X 153      56.280  46.290  18.420  1.00  0.00            
ATOM   2369  HB1 GLN X 153      55.570  45.470  18.520  1.00  0.00            
ATOM   2370  HB2 GLN X 153      56.530  46.370  19.490  1.00  0.00            
ATOM   2371  CG  GLN X 153      55.430  47.500  18.040  1.00  0.00            
ATOM   2372  HG1 GLN X 153      54.870  47.400  17.120  1.00  0.00            
ATOM   2373  HG2 GLN X 153      54.620  47.640  18.770  1.00  0.00            
ATOM   2374  CD  GLN X 153      56.290  48.740  17.830  1.00  0.00            
ATOM   2375  OE1 GLN X 153      55.910  49.750  17.260  1.00  0.00            
ATOM   2376  NE2 GLN X 153      57.280  49.020  18.670  1.00  0.00            
ATOM   2377 1HE2 GLN X 153      57.550  48.340  19.380  1.00  0.00            
ATOM   2378 2HE2 GLN X 153      57.520  50.000  18.570  1.00  0.00            
ATOM   2379  C   GLN X 153      58.510  44.970  18.280  1.00  0.00            
ATOM   2380  O   GLN X 153      58.690  45.080  19.490  1.00  0.00            
ATOM   2381  N   ASP X 154      59.140  44.040  17.560  1.00  0.00            
ATOM   2382  H   ASP X 154      59.110  44.270  16.580  1.00  0.00            
ATOM   2383  CA  ASP X 154      60.120  43.060  17.970  1.00  0.00            
ATOM   2384  HA  ASP X 154      60.750  43.620  18.660  1.00  0.00            
ATOM   2385  CB  ASP X 154      59.480  41.840  18.640  1.00  0.00            
ATOM   2386  HB1 ASP X 154      58.660  42.080  19.320  1.00  0.00            
ATOM   2387  HB2 ASP X 154      59.060  41.320  17.790  1.00  0.00            
ATOM   2388  CG  ASP X 154      60.370  40.930  19.500  1.00  0.00            
ATOM   2389  OD1 ASP X 154      59.970  39.750  19.520  1.00  0.00            
ATOM   2390  OD2 ASP X 154      61.460  41.320  19.950  1.00  0.00            
ATOM   2391  C   ASP X 154      61.090  42.880  16.810  1.00  0.00            
ATOM   2392  O   ASP X 154      60.750  43.280  15.690  1.00  0.00            
ATOM   2393  N   GLN X 155      62.170  42.160  17.070  1.00  0.00            
ATOM   2394  H   GLN X 155      62.230  41.640  17.940  1.00  0.00            
ATOM   2395  CA  GLN X 155      63.230  42.090  16.070  1.00  0.00            
ATOM   2396  HA  GLN X 155      64.040  41.590  16.600  1.00  0.00            
ATOM   2397  CB  GLN X 155      62.840  41.330  14.800  1.00  0.00            
ATOM   2398  HB1 GLN X 155      62.310  41.980  14.100  1.00  0.00            
ATOM   2399  HB2 GLN X 155      63.820  41.110  14.360  1.00  0.00            
ATOM   2400  CG  GLN X 155      62.090  40.040  15.100  1.00  0.00            
ATOM   2401  HG1 GLN X 155      62.650  39.320  15.710  1.00  0.00            
ATOM   2402  HG2 GLN X 155      61.050  40.120  15.420  1.00  0.00            
ATOM   2403  CD  GLN X 155      61.650  39.260  13.870  1.00  0.00            
ATOM   2404  OE1 GLN X 155      61.640  39.790  12.760  1.00  0.00            
ATOM   2405  NE2 GLN X 155      61.310  37.960  13.910  1.00  0.00            
ATOM   2406 1HE2 GLN X 155      61.020  37.590  14.800  1.00  0.00            
ATOM   2407 2HE2 GLN X 155      61.130  37.440  13.070  1.00  0.00            
ATOM   2408  C   GLN X 155      63.940  43.430  15.900  1.00  0.00            
ATOM   2409  O   GLN X 155      64.210  43.800  14.760  1.00  0.00            
ATOM   2410  N   GLY X 156      64.220  44.210  16.940  1.00  0.00            
ATOM   2411  H   GLY X 156      63.890  43.890  17.850  1.00  0.00            
ATOM   2412  CA  GLY X 156      64.610  45.600  16.940  1.00  0.00            
ATOM   2413  HA1 GLY X 156      65.700  45.720  17.050  1.00  0.00            
ATOM   2414  HA2 GLY X 156      64.350  45.840  15.910  1.00  0.00            
ATOM   2415  C   GLY X 156      63.640  46.350  17.840  1.00  0.00            
ATOM   2416  O   GLY X 156      62.550  45.850  18.130  1.00  0.00            
ATOM   2417  N   GLY X 157      64.020  47.590  18.170  1.00  0.00            
ATOM   2418  H   GLY X 157      64.920  47.850  17.780  1.00  0.00            
ATOM   2419  CA  GLY X 157      63.230  48.630  18.770  1.00  0.00            
ATOM   2420  HA1 GLY X 157      63.100  49.500  18.120  1.00  0.00            
ATOM   2421  HA2 GLY X 157      62.260  48.200  18.990  1.00  0.00            
ATOM   2422  C   GLY X 157      63.850  49.220  20.030  1.00  0.00            
ATOM   2423  O   GLY X 157      64.680  50.110  19.910  1.00  0.00            
ATOM   2424  N   TRP X 158      63.410  48.720  21.190  1.00  0.00            
ATOM   2425  H   TRP X 158      62.900  47.850  21.090  1.00  0.00            
ATOM   2426  CA  TRP X 158      63.970  49.110  22.470  1.00  0.00            
ATOM   2427  HA  TRP X 158      64.170  50.180  22.440  1.00  0.00            
ATOM   2428  CB  TRP X 158      62.970  48.700  23.540  1.00  0.00            
ATOM   2429  HB1 TRP X 158      62.560  47.740  23.190  1.00  0.00            
ATOM   2430  HB2 TRP X 158      63.410  48.590  24.530  1.00  0.00            
ATOM   2431  CG  TRP X 158      61.710  49.520  23.590  1.00  0.00            
ATOM   2432  CD1 TRP X 158      60.510  49.120  23.160  1.00  0.00            
ATOM   2433  HD1 TRP X 158      60.470  48.130  22.720  1.00  0.00            
ATOM   2434  CD2 TRP X 158      61.560  50.870  24.140  1.00  0.00            
ATOM   2435  NE1 TRP X 158      59.590  50.080  23.550  1.00  0.00            
ATOM   2436  HE1 TRP X 158      58.680  49.650  23.500  1.00  0.00            
ATOM   2437  CE2 TRP X 158      60.170  51.100  24.270  1.00  0.00            
ATOM   2438  CE3 TRP X 158      62.470  51.860  24.530  1.00  0.00            
ATOM   2439  HE3 TRP X 158      63.450  51.520  24.220  1.00  0.00            
ATOM   2440  CZ2 TRP X 158      59.690  52.230  24.930  1.00  0.00            
ATOM   2441  HZ2 TRP X 158      58.680  52.310  25.310  1.00  0.00            
ATOM   2442  CZ3 TRP X 158      61.910  53.090  24.940  1.00  0.00            
ATOM   2443  HZ3 TRP X 158      62.510  53.970  25.080  1.00  0.00            
ATOM   2444  CH2 TRP X 158      60.600  53.220  25.360  1.00  0.00            
ATOM   2445  HH2 TRP X 158      60.280  54.060  25.960  1.00  0.00            
ATOM   2446  C   TRP X 158      65.270  48.350  22.730  1.00  0.00            
ATOM   2447  O   TRP X 158      66.050  48.740  23.580  1.00  0.00            
ATOM   2448  N   ASP X 159      65.450  47.200  22.090  1.00  0.00            
ATOM   2449  H   ASP X 159      64.560  46.860  21.740  1.00  0.00            
ATOM   2450  CA  ASP X 159      66.410  46.130  22.320  1.00  0.00            
ATOM   2451  HA  ASP X 159      66.220  45.860  23.360  1.00  0.00            
ATOM   2452  CB  ASP X 159      66.150  44.980  21.340  1.00  0.00            
ATOM   2453  HB1 ASP X 159      66.470  45.300  20.330  1.00  0.00            
ATOM   2454  HB2 ASP X 159      66.920  44.250  21.580  1.00  0.00            
ATOM   2455  CG  ASP X 159      64.770  44.360  21.310  1.00  0.00            
ATOM   2456  OD1 ASP X 159      63.810  45.120  21.060  1.00  0.00            
ATOM   2457  OD2 ASP X 159      64.760  43.120  21.430  1.00  0.00            
ATOM   2458  C   ASP X 159      67.900  46.410  22.430  1.00  0.00            
ATOM   2459  O   ASP X 159      68.620  45.480  22.770  1.00  0.00            
ATOM   2460  N   GLY X 160      68.330  47.590  21.970  1.00  0.00            
ATOM   2461  H   GLY X 160      67.680  48.370  21.930  1.00  0.00            
ATOM   2462  CA  GLY X 160      69.700  48.030  22.090  1.00  0.00            
ATOM   2463  HA1 GLY X 160      70.260  47.140  22.380  1.00  0.00            
ATOM   2464  HA2 GLY X 160      70.040  48.510  21.170  1.00  0.00            
ATOM   2465  C   GLY X 160      69.860  49.110  23.150  1.00  0.00            
ATOM   2466  O   GLY X 160      70.970  49.430  23.570  1.00  0.00            
ATOM   2467  N   LEU X 161      68.800  49.750  23.660  1.00  0.00            
ATOM   2468  H   LEU X 161      67.930  49.520  23.210  1.00  0.00            
ATOM   2469  CA  LEU X 161      68.950  50.900  24.520  1.00  0.00            
ATOM   2470  HA  LEU X 161      69.920  51.390  24.440  1.00  0.00            
ATOM   2471  CB  LEU X 161      67.830  51.940  24.310  1.00  0.00            
ATOM   2472  HB1 LEU X 161      66.890  51.390  24.280  1.00  0.00            
ATOM   2473  HB2 LEU X 161      67.600  52.470  25.230  1.00  0.00            
ATOM   2474  CG  LEU X 161      67.870  52.670  22.960  1.00  0.00            
ATOM   2475  HG  LEU X 161      68.250  51.940  22.250  1.00  0.00            
ATOM   2476  CD1 LEU X 161      66.430  53.050  22.620  1.00  0.00            
ATOM   2477 1HD1 LEU X 161      66.370  54.140  22.630  1.00  0.00            
ATOM   2478 2HD1 LEU X 161      66.210  52.950  21.570  1.00  0.00            
ATOM   2479 3HD1 LEU X 161      65.580  52.630  23.160  1.00  0.00            
ATOM   2480  CD2 LEU X 161      69.030  53.650  22.980  1.00  0.00            
ATOM   2481 1HD2 LEU X 161      68.820  54.440  23.720  1.00  0.00            
ATOM   2482 2HD2 LEU X 161      69.980  53.190  23.280  1.00  0.00            
ATOM   2483 3HD2 LEU X 161      69.080  54.280  22.100  1.00  0.00            
ATOM   2484  C   LEU X 161      68.850  50.450  25.970  1.00  0.00            
ATOM   2485  O   LEU X 161      69.550  50.900  26.860  1.00  0.00            
ATOM   2486  N   LEU X 162      67.930  49.500  26.150  1.00  0.00            
ATOM   2487  H   LEU X 162      67.280  49.220  25.430  1.00  0.00            
ATOM   2488  CA  LEU X 162      67.770  48.670  27.330  1.00  0.00            
ATOM   2489  HA  LEU X 162      68.690  48.530  27.910  1.00  0.00            
ATOM   2490  CB  LEU X 162      66.900  49.320  28.400  1.00  0.00            
ATOM   2491  HB1 LEU X 162      66.750  48.760  29.310  1.00  0.00            
ATOM   2492  HB2 LEU X 162      67.590  50.090  28.750  1.00  0.00            
ATOM   2493  CG  LEU X 162      65.500  49.720  27.940  1.00  0.00            
ATOM   2494  HG  LEU X 162      65.180  48.750  27.560  1.00  0.00            
ATOM   2495  CD1 LEU X 162      64.570  50.030  29.120  1.00  0.00            
ATOM   2496 1HD1 LEU X 162      64.480  49.090  29.640  1.00  0.00            
ATOM   2497 2HD1 LEU X 162      65.110  50.770  29.720  1.00  0.00            
ATOM   2498 3HD1 LEU X 162      63.600  50.400  28.790  1.00  0.00            
ATOM   2499  CD2 LEU X 162      65.380  50.740  26.810  1.00  0.00            
ATOM   2500 1HD2 LEU X 162      66.070  51.540  27.110  1.00  0.00            
ATOM   2501 2HD2 LEU X 162      65.700  50.510  25.790  1.00  0.00            
ATOM   2502 3HD2 LEU X 162      64.460  51.310  26.770  1.00  0.00            
ATOM   2503  C   LEU X 162      67.390  47.310  26.780  1.00  0.00            
ATOM   2504  O   LEU X 162      67.230  47.100  25.580  1.00  0.00            
ATOM   2505  N   SER X 163      67.130  46.350  27.680  1.00  0.00            
ATOM   2506  H   SER X 163      67.130  46.690  28.640  1.00  0.00            
ATOM   2507  CA  SER X 163      66.500  45.080  27.420  1.00  0.00            
ATOM   2508  HA  SER X 163      65.710  45.240  26.690  1.00  0.00            
ATOM   2509  CB  SER X 163      67.560  44.180  26.800  1.00  0.00            
ATOM   2510  HB1 SER X 163      68.220  44.750  26.130  1.00  0.00            
ATOM   2511  HB2 SER X 163      68.280  43.740  27.490  1.00  0.00            
ATOM   2512  OG  SER X 163      67.130  43.040  26.100  1.00  0.00            
ATOM   2513  HG  SER X 163      66.870  42.490  26.800  1.00  0.00            
ATOM   2514  C   SER X 163      65.850  44.510  28.670  1.00  0.00            
ATOM   2515  O   SER X 163      65.590  43.310  28.780  1.00  0.00            
ATOM   2516  N   TYR X 164      65.570  45.400  29.610  1.00  0.00            
ATOM   2517  H   TYR X 164      65.520  46.370  29.290  1.00  0.00            
ATOM   2518  CA  TYR X 164      64.880  45.230  30.890  1.00  0.00            
ATOM   2519  HA  TYR X 164      65.030  44.260  31.380  1.00  0.00            
ATOM   2520  CB  TYR X 164      65.340  46.310  31.850  1.00  0.00            
ATOM   2521  HB1 TYR X 164      65.470  47.190  31.240  1.00  0.00            
ATOM   2522  HB2 TYR X 164      64.650  46.550  32.680  1.00  0.00            
ATOM   2523  CG  TYR X 164      66.700  46.300  32.520  1.00  0.00            
ATOM   2524  CD1 TYR X 164      67.130  47.380  33.270  1.00  0.00            
ATOM   2525  HD1 TYR X 164      66.500  48.260  33.380  1.00  0.00            
ATOM   2526  CD2 TYR X 164      67.480  45.130  32.490  1.00  0.00            
ATOM   2527  HD2 TYR X 164      67.120  44.220  31.990  1.00  0.00            
ATOM   2528  CE1 TYR X 164      68.260  47.240  34.070  1.00  0.00            
ATOM   2529  HE1 TYR X 164      68.610  48.060  34.690  1.00  0.00            
ATOM   2530  CE2 TYR X 164      68.670  45.040  33.190  1.00  0.00            
ATOM   2531  HE2 TYR X 164      69.150  44.060  33.180  1.00  0.00            
ATOM   2532  CZ  TYR X 164      69.050  46.090  34.040  1.00  0.00            
ATOM   2533  OH  TYR X 164      70.310  46.010  34.570  1.00  0.00            
ATOM   2534  HH  TYR X 164      70.470  46.600  35.290  1.00  0.00            
ATOM   2535  C   TYR X 164      63.400  45.460  30.780  1.00  0.00            
ATOM   2536  O   TYR X 164      62.840  46.520  30.480  1.00  0.00            
ATOM   2537  N   PHE X 165      62.630  44.360  30.820  1.00  0.00            
ATOM   2538  H   PHE X 165      63.100  43.490  30.980  1.00  0.00            
ATOM   2539  CA  PHE X 165      61.270  44.300  30.280  1.00  0.00            
ATOM   2540  HA  PHE X 165      60.970  45.290  29.950  1.00  0.00            
ATOM   2541  CB  PHE X 165      61.140  43.400  29.060  1.00  0.00            
ATOM   2542  HB1 PHE X 165      61.680  42.460  29.210  1.00  0.00            
ATOM   2543  HB2 PHE X 165      60.150  43.080  28.740  1.00  0.00            
ATOM   2544  CG  PHE X 165      61.800  43.860  27.770  1.00  0.00            
ATOM   2545  CD1 PHE X 165      61.340  45.060  27.230  1.00  0.00            
ATOM   2546  HD1 PHE X 165      60.430  45.500  27.570  1.00  0.00            
ATOM   2547  CD2 PHE X 165      62.840  43.220  27.080  1.00  0.00            
ATOM   2548  HD2 PHE X 165      63.210  42.250  27.360  1.00  0.00            
ATOM   2549  CE1 PHE X 165      61.920  45.720  26.130  1.00  0.00            
ATOM   2550  HE1 PHE X 165      61.600  46.700  25.830  1.00  0.00            
ATOM   2551  CE2 PHE X 165      63.340  43.820  25.920  1.00  0.00            
ATOM   2552  HE2 PHE X 165      64.130  43.180  25.520  1.00  0.00            
ATOM   2553  CZ  PHE X 165      63.000  45.090  25.470  1.00  0.00            
ATOM   2554  HZ  PHE X 165      63.560  45.630  24.730  1.00  0.00            
ATOM   2555  C   PHE X 165      60.440  43.930  31.510  1.00  0.00            
ATOM   2556  O   PHE X 165      59.750  44.830  31.980  1.00  0.00            
ATOM   2557  N   GLY X 166      60.430  42.660  31.900  1.00  0.00            
ATOM   2558  H   GLY X 166      60.880  41.920  31.350  1.00  0.00            
ATOM   2559  CA  GLY X 166      59.860  42.250  33.170  1.00  0.00            
ATOM   2560  HA1 GLY X 166      59.490  43.080  33.790  1.00  0.00            
ATOM   2561  HA2 GLY X 166      58.960  41.660  32.960  1.00  0.00            
ATOM   2562  C   GLY X 166      60.800  41.380  33.990  1.00  0.00            
ATOM   2563  O   GLY X 166      61.580  40.610  33.450  1.00  0.00            
ATOM   2564  N   THR X 167      60.710  41.530  35.310  1.00  0.00            
ATOM   2565  H   THR X 167      59.950  42.070  35.710  1.00  0.00            
ATOM   2566  CA  THR X 167      61.360  40.760  36.350  1.00  0.00            
ATOM   2567  HA  THR X 167      61.190  39.760  35.980  1.00  0.00            
ATOM   2568  CB  THR X 167      62.760  41.270  36.660  1.00  0.00            
ATOM   2569  HB  THR X 167      63.250  40.910  35.750  1.00  0.00            
ATOM   2570  OG1 THR X 167      63.410  40.630  37.730  1.00  0.00            
ATOM   2571  HG1 THR X 167      64.300  40.930  37.850  1.00  0.00            
ATOM   2572  CG2 THR X 167      63.090  42.760  36.860  1.00  0.00            
ATOM   2573 1HG2 THR X 167      62.990  43.160  37.870  1.00  0.00            
ATOM   2574 2HG2 THR X 167      64.050  43.030  36.420  1.00  0.00            
ATOM   2575 3HG2 THR X 167      62.410  43.450  36.370  1.00  0.00            
ATOM   2576  C   THR X 167      60.450  40.750  37.570  1.00  0.00            
ATOM   2577  O   THR X 167      59.820  41.780  37.820  1.00  0.00            
ATOM   2578  N   PRO X 168      60.410  39.700  38.390  1.00  0.00            
ATOM   2579  CA  PRO X 168      59.340  39.490  39.340  1.00  0.00            
ATOM   2580  HA  PRO X 168      58.390  39.630  38.830  1.00  0.00            
ATOM   2581  CB  PRO X 168      59.480  38.030  39.790  1.00  0.00            
ATOM   2582  HB1 PRO X 168      59.100  37.830  40.790  1.00  0.00            
ATOM   2583  HB2 PRO X 168      58.830  37.330  39.250  1.00  0.00            
ATOM   2584  CG  PRO X 168      60.940  37.660  39.630  1.00  0.00            
ATOM   2585  HG1 PRO X 168      61.390  37.850  40.600  1.00  0.00            
ATOM   2586  HG2 PRO X 168      61.050  36.630  39.240  1.00  0.00            
ATOM   2587  CD  PRO X 168      61.390  38.640  38.550  1.00  0.00            
ATOM   2588  HD1 PRO X 168      62.380  38.980  38.820  1.00  0.00            
ATOM   2589  HD2 PRO X 168      61.540  38.050  37.650  1.00  0.00            
ATOM   2590  C   PRO X 168      59.430  40.500  40.480  1.00  0.00            
ATOM   2591  O   PRO X 168      60.210  40.210  41.370  1.00  0.00            
ATOM   2592  N   THR X 169      58.650  41.570  40.610  1.00  0.00            
ATOM   2593  H   THR X 169      58.130  41.930  39.820  1.00  0.00            
ATOM   2594  CA  THR X 169      58.610  42.520  41.690  1.00  0.00            
ATOM   2595  HA  THR X 169      58.270  41.970  42.570  1.00  0.00            
ATOM   2596  CB  THR X 169      59.990  43.080  42.090  1.00  0.00            
ATOM   2597  HB  THR X 169      60.630  42.250  42.400  1.00  0.00            
ATOM   2598  OG1 THR X 169      59.960  43.890  43.250  1.00  0.00            
ATOM   2599  HG1 THR X 169      59.450  44.670  43.080  1.00  0.00            
ATOM   2600  CG2 THR X 169      60.720  43.910  41.030  1.00  0.00            
ATOM   2601 1HG2 THR X 169      61.680  44.310  41.360  1.00  0.00            
ATOM   2602 2HG2 THR X 169      61.000  43.430  40.100  1.00  0.00            
ATOM   2603 3HG2 THR X 169      60.170  44.820  40.850  1.00  0.00            
ATOM   2604  C   THR X 169      57.520  43.480  41.250  1.00  0.00            
ATOM   2605  O   THR X 169      57.650  44.050  40.160  1.00  0.00            
ATOM   2606  N   TRP X 170      56.470  43.640  42.050  1.00  0.00            
ATOM   2607  H   TRP X 170      56.350  43.010  42.830  1.00  0.00            
ATOM   2608  CA  TRP X 170      55.360  44.550  41.810  1.00  0.00            
ATOM   2609  HA  TRP X 170      55.200  44.690  40.740  1.00  0.00            
ATOM   2610  CB  TRP X 170      54.020  43.900  42.200  1.00  0.00            
ATOM   2611  HB1 TRP X 170      54.010  42.820  42.110  1.00  0.00            
ATOM   2612  HB2 TRP X 170      53.980  43.990  43.280  1.00  0.00            
ATOM   2613  CG  TRP X 170      52.710  44.400  41.690  1.00  0.00            
ATOM   2614  CD1 TRP X 170      52.360  44.840  40.460  1.00  0.00            
ATOM   2615  HD1 TRP X 170      53.170  44.940  39.750  1.00  0.00            
ATOM   2616  CD2 TRP X 170      51.490  44.470  42.490  1.00  0.00            
ATOM   2617  NE1 TRP X 170      51.050  45.270  40.430  1.00  0.00            
ATOM   2618  HE1 TRP X 170      50.530  45.760  39.700  1.00  0.00            
ATOM   2619  CE2 TRP X 170      50.470  45.040  41.660  1.00  0.00            
ATOM   2620  CE3 TRP X 170      51.150  44.290  43.820  1.00  0.00            
ATOM   2621  HE3 TRP X 170      51.850  43.940  44.560  1.00  0.00            
ATOM   2622  CZ2 TRP X 170      49.200  45.350  42.140  1.00  0.00            
ATOM   2623  HZ2 TRP X 170      48.440  45.780  41.500  1.00  0.00            
ATOM   2624  CZ3 TRP X 170      49.870  44.570  44.300  1.00  0.00            
ATOM   2625  HZ3 TRP X 170      49.680  44.400  45.340  1.00  0.00            
ATOM   2626  CH2 TRP X 170      48.840  44.950  43.430  1.00  0.00            
ATOM   2627  HH2 TRP X 170      47.860  45.120  43.860  1.00  0.00            
ATOM   2628  C   TRP X 170      55.720  45.930  42.340  1.00  0.00            
ATOM   2629  O   TRP X 170      55.190  46.940  41.880  1.00  0.00            
ATOM   2630  N   GLN X 171      56.570  45.940  43.370  1.00  0.00            
ATOM   2631  H   GLN X 171      57.030  45.090  43.650  1.00  0.00            
ATOM   2632  CA  GLN X 171      57.100  47.080  44.100  1.00  0.00            
ATOM   2633  HA  GLN X 171      57.260  47.760  43.250  1.00  0.00            
ATOM   2634  CB  GLN X 171      56.050  47.730  45.000  1.00  0.00            
ATOM   2635  HB1 GLN X 171      55.150  47.530  44.410  1.00  0.00            
ATOM   2636  HB2 GLN X 171      56.150  46.960  45.770  1.00  0.00            
ATOM   2637  CG  GLN X 171      56.010  49.190  45.430  1.00  0.00            
ATOM   2638  HG1 GLN X 171      55.240  49.310  46.200  1.00  0.00            
ATOM   2639  HG2 GLN X 171      56.960  49.350  45.950  1.00  0.00            
ATOM   2640  CD  GLN X 171      55.820  50.110  44.240  1.00  0.00            
ATOM   2641  OE1 GLN X 171      55.960  51.320  44.210  1.00  0.00            
ATOM   2642  NE2 GLN X 171      55.400  49.450  43.150  1.00  0.00            
ATOM   2643 1HE2 GLN X 171      55.170  48.480  42.920  1.00  0.00            
ATOM   2644 2HE2 GLN X 171      55.810  49.890  42.330  1.00  0.00            
ATOM   2645  C   GLN X 171      58.480  46.790  44.670  1.00  0.00            
ATOM   2646  O   GLN X 171      58.780  45.760  45.260  1.00  0.00            
ATOM   2647  N   THR X 172      59.390  47.750  44.510  1.00  0.00            
ATOM   2648  H   THR X 172      58.990  48.580  44.080  1.00  0.00            
ATOM   2649  CA  THR X 172      60.820  47.680  44.690  1.00  0.00            
ATOM   2650  HA  THR X 172      61.030  46.980  45.510  1.00  0.00            
ATOM   2651  CB  THR X 172      61.510  47.180  43.430  1.00  0.00            
ATOM   2652  HB  THR X 172      61.510  46.100  43.550  1.00  0.00            
ATOM   2653  OG1 THR X 172      62.820  47.620  43.170  1.00  0.00            
ATOM   2654  HG1 THR X 172      63.300  46.800  43.200  1.00  0.00            
ATOM   2655  CG2 THR X 172      60.870  47.350  42.050  1.00  0.00            
ATOM   2656 1HG2 THR X 172      60.470  48.360  42.160  1.00  0.00            
ATOM   2657 2HG2 THR X 172      61.600  46.990  41.330  1.00  0.00            
ATOM   2658 3HG2 THR X 172      59.910  46.840  42.080  1.00  0.00            
ATOM   2659  C   THR X 172      61.300  49.020  45.210  1.00  0.00            
ATOM   2660  O   THR X 172      60.960  50.080  44.660  1.00  0.00            
ATOM   2661  N   VAL X 173      62.170  49.070  46.210  1.00  0.00            
ATOM   2662  H   VAL X 173      62.360  48.220  46.730  1.00  0.00            
ATOM   2663  CA  VAL X 173      62.840  50.210  46.810  1.00  0.00            
ATOM   2664  HA  VAL X 173      62.670  51.080  46.160  1.00  0.00            
ATOM   2665  CB  VAL X 173      62.080  50.560  48.090  1.00  0.00            
ATOM   2666  HB  VAL X 173      61.100  50.660  47.630  1.00  0.00            
ATOM   2667  CG1 VAL X 173      61.940  49.400  49.080  1.00  0.00            
ATOM   2668 1HG1 VAL X 173      61.340  48.570  48.700  1.00  0.00            
ATOM   2669 2HG1 VAL X 173      62.950  49.130  49.390  1.00  0.00            
ATOM   2670 3HG1 VAL X 173      61.570  49.600  50.080  1.00  0.00            
ATOM   2671  CG2 VAL X 173      62.470  51.810  48.870  1.00  0.00            
ATOM   2672 1HG2 VAL X 173      63.450  51.650  49.340  1.00  0.00            
ATOM   2673 2HG2 VAL X 173      62.490  52.750  48.310  1.00  0.00            
ATOM   2674 3HG2 VAL X 173      61.910  52.020  49.780  1.00  0.00            
ATOM   2675  C   VAL X 173      64.280  49.760  46.910  1.00  0.00            
ATOM   2676  O   VAL X 173      64.640  48.600  47.060  1.00  0.00            
ATOM   2677  N   THR X 174      65.240  50.680  47.040  1.00  0.00            
ATOM   2678  H   THR X 174      64.840  51.620  46.980  1.00  0.00            
ATOM   2679  CA  THR X 174      66.670  50.520  47.170  1.00  0.00            
ATOM   2680  HA  THR X 174      66.670  49.790  47.970  1.00  0.00            
ATOM   2681  CB  THR X 174      67.360  50.050  45.890  1.00  0.00            
ATOM   2682  HB  THR X 174      68.380  50.430  45.890  1.00  0.00            
ATOM   2683  OG1 THR X 174      66.880  50.710  44.730  1.00  0.00            
ATOM   2684  HG1 THR X 174      66.000  50.390  44.570  1.00  0.00            
ATOM   2685  CG2 THR X 174      67.580  48.570  45.560  1.00  0.00            
ATOM   2686 1HG2 THR X 174      66.620  48.090  45.370  1.00  0.00            
ATOM   2687 2HG2 THR X 174      68.310  48.370  44.780  1.00  0.00            
ATOM   2688 3HG2 THR X 174      67.910  48.070  46.470  1.00  0.00            
ATOM   2689  C   THR X 174      67.390  51.770  47.700  1.00  0.00            
ATOM   2690  O   THR X 174      68.330  51.660  48.460  1.00  0.00            
ATOM   2691  N   ILE X 175      66.830  52.970  47.550  1.00  0.00            
ATOM   2692  H   ILE X 175      66.460  53.160  46.620  1.00  0.00            
ATOM   2693  CA  ILE X 175      67.110  54.310  48.040  1.00  0.00            
ATOM   2694  HA  ILE X 175      68.120  54.300  48.460  1.00  0.00            
ATOM   2695  CB  ILE X 175      66.870  55.420  47.040  1.00  0.00            
ATOM   2696  HB  ILE X 175      65.800  55.470  46.850  1.00  0.00            
ATOM   2697  CG1 ILE X 175      67.680  55.120  45.760  1.00  0.00            
ATOM   2698 1HG1 ILE X 175      67.140  54.340  45.220  1.00  0.00            
ATOM   2699 2HG1 ILE X 175      67.540  55.940  45.080  1.00  0.00            
ATOM   2700  CG2 ILE X 175      67.340  56.710  47.710  1.00  0.00            
ATOM   2701 1HG2 ILE X 175      66.680  57.140  48.460  1.00  0.00            
ATOM   2702 2HG2 ILE X 175      68.410  56.790  47.880  1.00  0.00            
ATOM   2703 3HG2 ILE X 175      67.250  57.530  46.980  1.00  0.00            
ATOM   2704  CD  ILE X 175      69.160  54.740  45.940  1.00  0.00            
ATOM   2705  HD1 ILE X 175      69.240  53.660  46.090  1.00  0.00            
ATOM   2706  HD2 ILE X 175      69.610  54.930  44.970  1.00  0.00            
ATOM   2707  HD3 ILE X 175      69.780  55.290  46.640  1.00  0.00            
ATOM   2708  C   ILE X 175      66.210  54.390  49.270  1.00  0.00            
ATOM   2709  O   ILE X 175      64.980  54.430  49.180  1.00  0.00            
ATOM   2710  N   PHE X 176      66.770  54.620  50.460  1.00  0.00            
ATOM   2711  H   PHE X 176      67.760  54.800  50.540  1.00  0.00            
ATOM   2712  CA  PHE X 176      66.080  54.580  51.730  1.00  0.00            
ATOM   2713  HA  PHE X 176      65.020  54.470  51.510  1.00  0.00            
ATOM   2714  CB  PHE X 176      66.430  53.390  52.630  1.00  0.00            
ATOM   2715  HB1 PHE X 176      67.440  53.620  52.980  1.00  0.00            
ATOM   2716  HB2 PHE X 176      65.930  53.540  53.590  1.00  0.00            
ATOM   2717  CG  PHE X 176      66.490  52.000  52.070  1.00  0.00            
ATOM   2718  CD1 PHE X 176      65.310  51.250  51.920  1.00  0.00            
ATOM   2719  HD1 PHE X 176      64.440  51.690  52.370  1.00  0.00            
ATOM   2720  CD2 PHE X 176      67.710  51.430  51.660  1.00  0.00            
ATOM   2721  HD2 PHE X 176      68.690  51.920  51.690  1.00  0.00            
ATOM   2722  CE1 PHE X 176      65.410  50.020  51.260  1.00  0.00            
ATOM   2723  HE1 PHE X 176      64.580  49.410  50.950  1.00  0.00            
ATOM   2724  CE2 PHE X 176      67.790  50.170  51.070  1.00  0.00            
ATOM   2725  HE2 PHE X 176      68.750  49.920  50.660  1.00  0.00            
ATOM   2726  CZ  PHE X 176      66.630  49.380  51.010  1.00  0.00            
ATOM   2727  HZ  PHE X 176      66.620  48.460  50.450  1.00  0.00            
ATOM   2728  C   PHE X 176      66.200  55.970  52.350  1.00  0.00            
ATOM   2729  O   PHE X 176      66.200  56.160  53.560  1.00  0.00            
ATOM   2730  N   VAL X 177      66.400  57.100  51.680  1.00  0.00            
ATOM   2731  H   VAL X 177      66.320  57.060  50.670  1.00  0.00            
ATOM   2732  CA  VAL X 177      66.760  58.360  52.260  1.00  0.00            
ATOM   2733  HA  VAL X 177      67.470  58.190  53.070  1.00  0.00            
ATOM   2734  CB  VAL X 177      67.500  59.260  51.240  1.00  0.00            
ATOM   2735  HB  VAL X 177      67.890  60.160  51.700  1.00  0.00            
ATOM   2736  CG1 VAL X 177      68.730  58.500  50.750  1.00  0.00            
ATOM   2737 1HG1 VAL X 177      69.330  58.140  51.580  1.00  0.00            
ATOM   2738 2HG1 VAL X 177      68.390  57.730  50.040  1.00  0.00            
ATOM   2739 3HG1 VAL X 177      69.320  59.240  50.210  1.00  0.00            
ATOM   2740  CG2 VAL X 177      66.710  59.850  50.060  1.00  0.00            
ATOM   2741 1HG2 VAL X 177      66.200  59.220  49.330  1.00  0.00            
ATOM   2742 2HG2 VAL X 177      65.870  60.510  50.310  1.00  0.00            
ATOM   2743 3HG2 VAL X 177      67.370  60.410  49.400  1.00  0.00            
ATOM   2744  C   VAL X 177      65.580  58.970  52.980  1.00  0.00            
ATOM   2745  O   VAL X 177      64.440  58.790  52.560  1.00  0.00            
ATOM   2746  N   ALA X 178      65.990  59.800  53.950  1.00  0.00            
ATOM   2747  H   ALA X 178      66.970  59.990  54.020  1.00  0.00            
ATOM   2748  CA  ALA X 178      65.180  60.860  54.520  1.00  0.00            
ATOM   2749  HA  ALA X 178      64.480  61.260  53.790  1.00  0.00            
ATOM   2750  CB  ALA X 178      64.650  60.160  55.770  1.00  0.00            
ATOM   2751  HB1 ALA X 178      65.560  59.970  56.320  1.00  0.00            
ATOM   2752  HB2 ALA X 178      64.120  60.870  56.390  1.00  0.00            
ATOM   2753  HB3 ALA X 178      64.060  59.250  55.550  1.00  0.00            
ATOM   2754  C   ALA X 178      66.120  62.040  54.800  1.00  0.00            
ATOM   2755  O   ALA X 178      67.250  61.780  55.220  1.00  0.00            
ATOM   2756  N   GLY X 179      65.560  63.250  54.750  1.00  0.00            
ATOM   2757  H   GLY X 179      64.600  63.340  54.490  1.00  0.00            
ATOM   2758  CA  GLY X 179      66.290  64.510  54.770  1.00  0.00            
ATOM   2759  HA1 GLY X 179      67.370  64.350  54.790  1.00  0.00            
ATOM   2760  HA2 GLY X 179      66.220  65.090  53.850  1.00  0.00            
ATOM   2761  C   GLY X 179      65.890  65.370  55.970  1.00  0.00            
ATOM   2762  O   GLY X 179      65.740  64.840  57.070  1.00  0.00            
ATOM   2763  N   VAL X 180      65.770  66.690  55.830  1.00  0.00            
ATOM   2764  H   VAL X 180      65.800  67.050  54.890  1.00  0.00            
ATOM   2765  CA  VAL X 180      65.510  67.640  56.900  1.00  0.00            
ATOM   2766  HA  VAL X 180      65.240  66.980  57.730  1.00  0.00            
ATOM   2767  CB  VAL X 180      66.830  68.300  57.290  1.00  0.00            
ATOM   2768  HB  VAL X 180      66.580  69.120  57.970  1.00  0.00            
ATOM   2769  CG1 VAL X 180      67.880  67.540  58.090  1.00  0.00            
ATOM   2770 1HG1 VAL X 180      68.560  68.220  58.620  1.00  0.00            
ATOM   2771 2HG1 VAL X 180      67.610  66.850  58.890  1.00  0.00            
ATOM   2772 3HG1 VAL X 180      68.370  66.970  57.300  1.00  0.00            
ATOM   2773  CG2 VAL X 180      67.520  69.040  56.150  1.00  0.00            
ATOM   2774 1HG2 VAL X 180      68.070  68.400  55.450  1.00  0.00            
ATOM   2775 2HG2 VAL X 180      66.800  69.510  55.500  1.00  0.00            
ATOM   2776 3HG2 VAL X 180      68.150  69.830  56.590  1.00  0.00            
ATOM   2777  C   VAL X 180      64.390  68.520  56.350  1.00  0.00            
ATOM   2778  O   VAL X 180      63.990  68.390  55.200  1.00  0.00            
ATOM   2779  N   LEU X 181      63.940  69.410  57.230  1.00  0.00            
ATOM   2780  H   LEU X 181      64.350  69.350  58.160  1.00  0.00            
ATOM   2781  CA  LEU X 181      63.120  70.560  56.880  1.00  0.00            
ATOM   2782  HA  LEU X 181      62.430  70.330  56.080  1.00  0.00            
ATOM   2783  CB  LEU X 181      62.240  71.000  58.050  1.00  0.00            
ATOM   2784  HB1 LEU X 181      61.570  70.210  58.400  1.00  0.00            
ATOM   2785  HB2 LEU X 181      62.930  71.180  58.870  1.00  0.00            
ATOM   2786  CG  LEU X 181      61.250  72.150  57.930  1.00  0.00            
ATOM   2787  HG  LEU X 181      61.830  72.910  57.430  1.00  0.00            
ATOM   2788  CD1 LEU X 181      59.940  71.770  57.240  1.00  0.00            
ATOM   2789 1HD1 LEU X 181      59.210  72.580  57.360  1.00  0.00            
ATOM   2790 2HD1 LEU X 181      60.060  71.770  56.160  1.00  0.00            
ATOM   2791 3HD1 LEU X 181      59.450  70.900  57.690  1.00  0.00            
ATOM   2792  CD2 LEU X 181      60.880  72.580  59.360  1.00  0.00            
ATOM   2793 1HD2 LEU X 181      60.340  71.900  60.000  1.00  0.00            
ATOM   2794 2HD2 LEU X 181      61.790  72.720  59.960  1.00  0.00            
ATOM   2795 3HD2 LEU X 181      60.520  73.610  59.340  1.00  0.00            
ATOM   2796  C   LEU X 181      64.120  71.640  56.490  1.00  0.00            
ATOM   2797  O   LEU X 181      65.100  71.910  57.190  1.00  0.00            
ATOM   2798  N   THR X 182      63.940  72.260  55.320  1.00  0.00            
ATOM   2799  H   THR X 182      63.480  71.690  54.610  1.00  0.00            
ATOM   2800  CA  THR X 182      64.540  73.440  54.740  1.00  0.00            
ATOM   2801  HA  THR X 182      64.960  74.050  55.540  1.00  0.00            
ATOM   2802  CB  THR X 182      65.700  73.040  53.820  1.00  0.00            
ATOM   2803  HB  THR X 182      65.460  72.190  53.170  1.00  0.00            
ATOM   2804  OG1 THR X 182      66.840  72.650  54.570  1.00  0.00            
ATOM   2805  HG1 THR X 182      66.590  72.540  55.480  1.00  0.00            
ATOM   2806  CG2 THR X 182      66.320  74.220  53.080  1.00  0.00            
ATOM   2807 1HG2 THR X 182      66.690  74.940  53.820  1.00  0.00            
ATOM   2808 2HG2 THR X 182      67.170  73.980  52.440  1.00  0.00            
ATOM   2809 3HG2 THR X 182      65.600  74.810  52.530  1.00  0.00            
ATOM   2810  C   THR X 182      63.510  74.250  53.990  1.00  0.00            
ATOM   2811  O   THR X 182      62.660  73.610  53.360  1.00  0.00            
ATOM   2812  N   ALA X 183      63.540  75.590  53.930  1.00  0.00            
ATOM   2813  H   ALA X 183      64.240  75.970  54.560  1.00  0.00            
ATOM   2814  CA  ALA X 183      62.530  76.510  53.440  1.00  0.00            
ATOM   2815  HA  ALA X 183      62.090  75.970  52.600  1.00  0.00            
ATOM   2816  CB  ALA X 183      61.430  76.670  54.490  1.00  0.00            
ATOM   2817  HB1 ALA X 183      61.730  77.390  55.250  1.00  0.00            
ATOM   2818  HB2 ALA X 183      60.610  77.160  53.950  1.00  0.00            
ATOM   2819  HB3 ALA X 183      60.890  75.790  54.810  1.00  0.00            
ATOM   2820  C   ALA X 183      63.090  77.760  52.790  1.00  0.00            
ATOM   2821  O   ALA X 183      62.240  78.550  52.350  1.00  0.00            
ATOM   2822  N   SER X 184      64.400  78.020  52.780  1.00  0.00            
ATOM   2823  H   SER X 184      65.070  77.420  53.240  1.00  0.00            
ATOM   2824  CA  SER X 184      65.060  79.160  52.180  1.00  0.00            
ATOM   2825  HA  SER X 184      66.040  78.720  52.050  1.00  0.00            
ATOM   2826  CB  SER X 184      64.440  79.640  50.860  1.00  0.00            
ATOM   2827  HB1 SER X 184      65.250  80.290  50.520  1.00  0.00            
ATOM   2828  HB2 SER X 184      64.380  78.780  50.200  1.00  0.00            
ATOM   2829  OG  SER X 184      63.270  80.430  50.860  1.00  0.00            
ATOM   2830  HG  SER X 184      62.650  79.800  51.150  1.00  0.00            
ATOM   2831  C   SER X 184      65.350  80.270  53.180  1.00  0.00            
ATOM   2832  O   SER X 184      66.070  81.220  52.880  1.00  0.00            
ATOM   2833  N   LEU X 185      64.890  80.190  54.430  1.00  0.00            
ATOM   2834  H   LEU X 185      64.410  79.370  54.790  1.00  0.00            
ATOM   2835  CA  LEU X 185      64.970  81.270  55.390  1.00  0.00            
ATOM   2836  HA  LEU X 185      64.950  82.230  54.870  1.00  0.00            
ATOM   2837  CB  LEU X 185      63.660  81.170  56.200  1.00  0.00            
ATOM   2838  HB1 LEU X 185      63.030  80.310  55.980  1.00  0.00            
ATOM   2839  HB2 LEU X 185      64.040  80.990  57.220  1.00  0.00            
ATOM   2840  CG  LEU X 185      62.880  82.470  56.290  1.00  0.00            
ATOM   2841  HG  LEU X 185      63.450  83.280  56.730  1.00  0.00            
ATOM   2842  CD1 LEU X 185      62.420  82.790  54.860  1.00  0.00            
ATOM   2843 1HD1 LEU X 185      61.360  83.060  54.880  1.00  0.00            
ATOM   2844 2HD1 LEU X 185      63.120  83.610  54.740  1.00  0.00            
ATOM   2845 3HD1 LEU X 185      62.620  82.240  53.950  1.00  0.00            
ATOM   2846  CD2 LEU X 185      61.570  82.240  57.060  1.00  0.00            
ATOM   2847 1HD2 LEU X 185      60.920  81.510  56.580  1.00  0.00            
ATOM   2848 2HD2 LEU X 185      61.850  82.050  58.100  1.00  0.00            
ATOM   2849 3HD2 LEU X 185      61.010  83.160  57.170  1.00  0.00            
ATOM   2850  C   LEU X 185      66.240  81.530  56.160  1.00  0.00            
ATOM   2851  O   LEU X 185      66.690  82.640  56.470  1.00  0.00            
ATOM   2852  N   THR X 186      66.980  80.450  56.450  1.00  0.00            
ATOM   2853  H   THR X 186      66.780  79.570  56.000  1.00  0.00            
ATOM   2854  CA  THR X 186      68.370  80.390  56.840  1.00  0.00            
ATOM   2855  HA  THR X 186      68.590  81.160  57.580  1.00  0.00            
ATOM   2856  CB  THR X 186      68.710  79.070  57.550  1.00  0.00            
ATOM   2857  HB  THR X 186      69.790  78.910  57.510  1.00  0.00            
ATOM   2858  OG1 THR X 186      68.060  77.910  57.080  1.00  0.00            
ATOM   2859  HG1 THR X 186      68.520  77.210  57.510  1.00  0.00            
ATOM   2860  CG2 THR X 186      68.290  79.210  59.010  1.00  0.00            
ATOM   2861 1HG2 THR X 186      68.820  79.980  59.560  1.00  0.00            
ATOM   2862 2HG2 THR X 186      67.230  79.420  59.170  1.00  0.00            
ATOM   2863 3HG2 THR X 186      68.500  78.380  59.690  1.00  0.00            
ATOM   2864  C   THR X 186      69.300  80.620  55.660  1.00  0.00            
ATOM   2865  O   THR X 186      69.600  79.690  54.920  1.00  0.00            
ATOM   2866  N   ILE X 187      69.590  81.890  55.380  1.00  0.00            
ATOM   2867  H   ILE X 187      69.250  82.560  56.070  1.00  0.00            
ATOM   2868  CA  ILE X 187      70.410  82.440  54.310  1.00  0.00            
ATOM   2869  HA  ILE X 187      69.930  82.200  53.360  1.00  0.00            
ATOM   2870  CB  ILE X 187      70.310  83.950  54.550  1.00  0.00            
ATOM   2871  HB  ILE X 187      70.780  84.430  53.690  1.00  0.00            
ATOM   2872  CG1 ILE X 187      70.950  84.380  55.870  1.00  0.00            
ATOM   2873 1HG1 ILE X 187      70.190  85.020  56.320  1.00  0.00            
ATOM   2874 2HG1 ILE X 187      71.190  83.560  56.560  1.00  0.00            
ATOM   2875  CG2 ILE X 187      68.860  84.450  54.450  1.00  0.00            
ATOM   2876 1HG2 ILE X 187      68.330  84.340  55.410  1.00  0.00            
ATOM   2877 2HG2 ILE X 187      68.860  85.530  54.330  1.00  0.00            
ATOM   2878 3HG2 ILE X 187      68.290  84.040  53.620  1.00  0.00            
ATOM   2879  CD  ILE X 187      72.250  85.160  55.950  1.00  0.00            
ATOM   2880  HD1 ILE X 187      73.120  84.560  56.210  1.00  0.00            
ATOM   2881  HD2 ILE X 187      72.460  85.640  54.990  1.00  0.00            
ATOM   2882  HD3 ILE X 187      72.090  85.830  56.790  1.00  0.00            
ATOM   2883  C   ILE X 187      71.880  82.070  54.110  1.00  0.00            
ATOM   2884  O   ILE X 187      72.660  82.870  53.580  1.00  0.00            
ATOM   2885  N   TRP X 188      72.090  80.820  54.490  1.00  0.00            
ATOM   2886  H   TRP X 188      71.350  80.320  54.930  1.00  0.00            
ATOM   2887  CA  TRP X 188      73.240  80.060  54.000  1.00  0.00            
ATOM   2888  HA  TRP X 188      74.030  80.680  53.580  1.00  0.00            
ATOM   2889  CB  TRP X 188      73.940  79.430  55.200  1.00  0.00            
ATOM   2890  HB1 TRP X 188      74.620  78.600  55.000  1.00  0.00            
ATOM   2891  HB2 TRP X 188      74.480  80.230  55.680  1.00  0.00            
ATOM   2892  CG  TRP X 188      73.060  78.860  56.280  1.00  0.00            
ATOM   2893  CD1 TRP X 188      72.470  77.660  56.260  1.00  0.00            
ATOM   2894  HD1 TRP X 188      72.560  76.940  55.440  1.00  0.00            
ATOM   2895  CD2 TRP X 188      72.760  79.520  57.550  1.00  0.00            
ATOM   2896  NE1 TRP X 188      71.880  77.470  57.490  1.00  0.00            
ATOM   2897  HE1 TRP X 188      71.230  76.730  57.720  1.00  0.00            
ATOM   2898  CE2 TRP X 188      72.050  78.560  58.320  1.00  0.00            
ATOM   2899  CE3 TRP X 188      72.930  80.780  58.150  1.00  0.00            
ATOM   2900  HE3 TRP X 188      73.400  81.620  57.670  1.00  0.00            
ATOM   2901  CZ2 TRP X 188      71.580  78.910  59.590  1.00  0.00            
ATOM   2902  HZ2 TRP X 188      71.050  78.170  60.180  1.00  0.00            
ATOM   2903  CZ3 TRP X 188      72.350  81.190  59.350  1.00  0.00            
ATOM   2904  HZ3 TRP X 188      72.410  82.200  59.710  1.00  0.00            
ATOM   2905  CH2 TRP X 188      71.730  80.190  60.130  1.00  0.00            
ATOM   2906  HH2 TRP X 188      71.110  80.320  60.990  1.00  0.00            
ATOM   2907  C   TRP X 188      72.810  79.080  52.910  1.00  0.00            
ATOM   2908  O   TRP X 188      73.600  78.280  52.420  1.00  0.00            
ATOM   2909  N   ALA X 189      71.490  78.980  52.750  1.00  0.00            
ATOM   2910  H   ALA X 189      70.800  79.410  53.330  1.00  0.00            
ATOM   2911  CA  ALA X 189      71.020  78.060  51.730  1.00  0.00            
ATOM   2912  HA  ALA X 189      71.840  77.770  51.080  1.00  0.00            
ATOM   2913  CB  ALA X 189      70.290  76.870  52.340  1.00  0.00            
ATOM   2914  HB1 ALA X 189      70.960  76.150  52.790  1.00  0.00            
ATOM   2915  HB2 ALA X 189      69.620  77.210  53.130  1.00  0.00            
ATOM   2916  HB3 ALA X 189      69.670  76.230  51.700  1.00  0.00            
ATOM   2917  C   ALA X 189      70.140  78.800  50.740  1.00  0.00            
ATOM   2918  O   ALA X 189      69.550  79.830  51.130  1.00  0.00            
ATOM   2919  N   ALA X 190      70.110  78.400  49.470  1.00  0.00            
ATOM   2920  H   ALA X 190      70.690  77.580  49.430  1.00  0.00            
ATOM   2921  CA  ALA X 190      69.360  78.860  48.320  1.00  0.00            
ATOM   2922  HA  ALA X 190      68.560  79.600  48.470  1.00  0.00            
ATOM   2923  CB  ALA X 190      70.400  79.410  47.340  1.00  0.00            
ATOM   2924  HB1 ALA X 190      70.930  80.290  47.720  1.00  0.00            
ATOM   2925  HB2 ALA X 190      71.090  78.600  47.130  1.00  0.00            
ATOM   2926  HB3 ALA X 190      69.990  79.620  46.360  1.00  0.00            
ATOM   2927  C   ALA X 190      68.460  77.720  47.850  1.00  0.00            
ATOM   2928  O   ALA X 190      68.240  77.750  46.630  1.00  0.00            
ATOM   2929  N   MET X 191      67.900  76.900  48.740  1.00  0.00            
ATOM   2930  H   MET X 191      67.980  77.010  49.740  1.00  0.00            
ATOM   2931  CA  MET X 191      66.980  75.820  48.450  1.00  0.00            
ATOM   2932  HA  MET X 191      66.560  76.040  47.480  1.00  0.00            
ATOM   2933  CB  MET X 191      67.580  74.420  48.430  1.00  0.00            
ATOM   2934  HB1 MET X 191      66.760  73.800  48.100  1.00  0.00            
ATOM   2935  HB2 MET X 191      68.260  74.510  47.580  1.00  0.00            
ATOM   2936  CG  MET X 191      68.340  73.950  49.680  1.00  0.00            
ATOM   2937  HG1 MET X 191      69.320  74.420  49.570  1.00  0.00            
ATOM   2938  HG2 MET X 191      67.900  74.350  50.590  1.00  0.00            
ATOM   2939  SD  MET X 191      68.380  72.150  49.840  1.00  0.00            
ATOM   2940  CE  MET X 191      69.610  71.970  51.150  1.00  0.00            
ATOM   2941  HE1 MET X 191      70.190  71.040  51.110  1.00  0.00            
ATOM   2942  HE2 MET X 191      70.130  72.910  51.220  1.00  0.00            
ATOM   2943  HE3 MET X 191      69.030  71.900  52.070  1.00  0.00            
ATOM   2944  C   MET X 191      65.860  76.020  49.470  1.00  0.00            
ATOM   2945  O   MET X 191      66.080  76.560  50.550  1.00  0.00            
ATOM   2946  N   GLY X 192      64.670  75.510  49.130  1.00  0.00            
ATOM   2947  H   GLY X 192      64.590  75.060  48.210  1.00  0.00            
ATOM   2948  CA  GLY X 192      63.400  75.450  49.840  1.00  0.00            
ATOM   2949  HA1 GLY X 192      63.360  74.430  50.220  1.00  0.00            
ATOM   2950  HA2 GLY X 192      63.350  76.110  50.700  1.00  0.00            
ATOM   2951  C   GLY X 192      62.460  75.660  48.660  1.00  0.00            
ATOM   2952  O1  GLY X 192      62.660  75.310  47.480  1.00  0.00            
ATOM   2953  O2  GLY X 192      61.320  76.000  49.020  1.00  0.00            
END
