# Supplementary material for: The importance of evolutionarily conserved C‐terminal basic residues for the stability of proapoptotic Bax protein
Source: FEBS Open Bio. 2016 Aug 25;6(10):976–86. doi: 10.1002/2211-5463.12096 (PMC5055034; doi:10.1002/2211-5463.12096)
Supplement: Supplementary file 2 — Appendix S2. Figure 2 snapshots zip file. [file FEB4-6-0976-s002.zip › Figure 2 snapshots/AK_310K.pdb]

HEADER Model of Human Bax
TITLE AK SPM (K189A) 20 ns
JRNL        AUTH   J.L. ROSAS-TRIGUEROS                                 
JRNL        TITL   THE IMPORTANCE OF EVOLUTIONARILY CONSERVED C-TERMINAL BASIC 
JRNL        TITL 2 RESIDUES FOR THE STABILITY OF PROAPOPTOTIC BAX PROTEIN
JRNL        REF    FEBS Open Bio
JRNL        REFN   ISSN 2211-5463
REMARK 250
REMARK 250 EXPERIMENTAL DETAILS
REMARK 250  EXPERIMENT TYPE: MOLECULAR DYNAMICS SIMULATION, 310 K, FINAL STRUCTURE
REMARK 250  GENERATED BY GROMACS
REMARK 250  THIS IS A SIMULATION BOX
REMARK 250
CRYST1   87.917   87.917   87.917  60.00  60.00  90.00 P 1           1
ATOM      1  N   MET X   1      85.180  75.110  28.890  1.00  0.00            
ATOM      2  H1  MET X   1      85.360  75.420  29.830  1.00  0.00            
ATOM      3  H2  MET X   1      84.180  74.980  28.880  1.00  0.00            
ATOM      4  H3  MET X   1      85.540  74.170  28.720  1.00  0.00            
ATOM      5  CA  MET X   1      85.640  76.110  27.910  1.00  0.00            
ATOM      6  HA  MET X   1      84.970  76.960  28.040  1.00  0.00            
ATOM      7  CB  MET X   1      87.130  76.420  28.060  1.00  0.00            
ATOM      8  HB1 MET X   1      87.340  76.340  29.130  1.00  0.00            
ATOM      9  HB2 MET X   1      87.710  75.630  27.570  1.00  0.00            
ATOM     10  CG  MET X   1      87.600  77.810  27.630  1.00  0.00            
ATOM     11  HG1 MET X   1      87.750  77.930  26.560  1.00  0.00            
ATOM     12  HG2 MET X   1      86.840  78.550  27.920  1.00  0.00            
ATOM     13  SD  MET X   1      89.220  78.170  28.330  1.00  0.00            
ATOM     14  CE  MET X   1      89.660  79.840  27.800  1.00  0.00            
ATOM     15  HE1 MET X   1      90.580  80.130  28.310  1.00  0.00            
ATOM     16  HE2 MET X   1      89.880  79.750  26.740  1.00  0.00            
ATOM     17  HE3 MET X   1      88.850  80.550  27.930  1.00  0.00            
ATOM     18  C   MET X   1      85.470  75.570  26.490  1.00  0.00            
ATOM     19  O   MET X   1      85.830  74.400  26.390  1.00  0.00            
ATOM     20  N   ASP X   2      85.030  76.310  25.480  1.00  0.00            
ATOM     21  H   ASP X   2      84.710  77.250  25.720  1.00  0.00            
ATOM     22  CA  ASP X   2      84.740  75.740  24.180  1.00  0.00            
ATOM     23  HA  ASP X   2      84.370  74.730  24.200  1.00  0.00            
ATOM     24  CB  ASP X   2      83.720  76.720  23.540  1.00  0.00            
ATOM     25  HB1 ASP X   2      82.760  76.520  24.000  1.00  0.00            
ATOM     26  HB2 ASP X   2      83.890  77.760  23.750  1.00  0.00            
ATOM     27  CG  ASP X   2      83.510  76.540  22.050  1.00  0.00            
ATOM     28  OD1 ASP X   2      82.940  75.470  21.690  1.00  0.00            
ATOM     29  OD2 ASP X   2      83.910  77.360  21.210  1.00  0.00            
ATOM     30  C   ASP X   2      86.000  75.690  23.320  1.00  0.00            
ATOM     31  O   ASP X   2      86.620  76.730  23.100  1.00  0.00            
ATOM     32  N   GLY X   3      86.390  74.510  22.860  1.00  0.00            
ATOM     33  H   GLY X   3      85.860  73.650  22.920  1.00  0.00            
ATOM     34  CA  GLY X   3      87.660  74.280  22.190  1.00  0.00            
ATOM     35  HA1 GLY X   3      87.550  73.660  21.310  1.00  0.00            
ATOM     36  HA2 GLY X   3      88.120  75.230  21.910  1.00  0.00            
ATOM     37  C   GLY X   3      88.590  73.520  23.140  1.00  0.00            
ATOM     38  O   GLY X   3      88.520  72.290  23.210  1.00  0.00            
ATOM     39  N   SER X   4      89.560  74.200  23.740  1.00  0.00            
ATOM     40  H   SER X   4      89.730  75.160  23.480  1.00  0.00            
ATOM     41  CA  SER X   4      90.590  73.700  24.640  1.00  0.00            
ATOM     42  HA  SER X   4      90.120  73.010  25.340  1.00  0.00            
ATOM     43  CB  SER X   4      91.810  73.050  23.960  1.00  0.00            
ATOM     44  HB1 SER X   4      92.710  73.060  24.590  1.00  0.00            
ATOM     45  HB2 SER X   4      91.560  72.060  23.600  1.00  0.00            
ATOM     46  OG  SER X   4      92.270  73.920  22.960  1.00  0.00            
ATOM     47  HG  SER X   4      91.590  73.970  22.310  1.00  0.00            
ATOM     48  C   SER X   4      90.830  74.940  25.490  1.00  0.00            
ATOM     49  O   SER X   4      90.520  76.080  25.160  1.00  0.00            
ATOM     50  N   GLY X   5      91.330  74.700  26.710  1.00  0.00            
ATOM     51  H   GLY X   5      91.640  73.770  26.960  1.00  0.00            
ATOM     52  CA  GLY X   5      91.580  75.660  27.750  1.00  0.00            
ATOM     53  HA1 GLY X   5      91.710  76.670  27.380  1.00  0.00            
ATOM     54  HA2 GLY X   5      90.720  75.630  28.440  1.00  0.00            
ATOM     55  C   GLY X   5      92.910  75.330  28.420  1.00  0.00            
ATOM     56  O   GLY X   5      93.880  74.990  27.740  1.00  0.00            
ATOM     57  N   GLU X   6      92.850  75.350  29.760  1.00  0.00            
ATOM     58  H   GLU X   6      91.980  75.610  30.190  1.00  0.00            
ATOM     59  CA  GLU X   6      93.730  74.650  30.650  1.00  0.00            
ATOM     60  HA  GLU X   6      94.760  74.780  30.320  1.00  0.00            
ATOM     61  CB  GLU X   6      93.540  75.240  32.040  1.00  0.00            
ATOM     62  HB1 GLU X   6      93.880  76.290  32.060  1.00  0.00            
ATOM     63  HB2 GLU X   6      92.480  75.250  32.340  1.00  0.00            
ATOM     64  CG  GLU X   6      94.430  74.640  33.130  1.00  0.00            
ATOM     65  HG1 GLU X   6      95.340  74.230  32.700  1.00  0.00            
ATOM     66  HG2 GLU X   6      94.900  75.370  33.820  1.00  0.00            
ATOM     67  CD  GLU X   6      93.670  73.620  33.960  1.00  0.00            
ATOM     68  OE1 GLU X   6      92.450  73.720  34.160  1.00  0.00            
ATOM     69  OE2 GLU X   6      94.380  72.790  34.560  1.00  0.00            
ATOM     70  C   GLU X   6      93.360  73.170  30.580  1.00  0.00            
ATOM     71  O   GLU X   6      94.250  72.320  30.510  1.00  0.00            
ATOM     72  N   GLN X   7      92.060  72.880  30.530  1.00  0.00            
ATOM     73  H   GLN X   7      91.400  73.630  30.680  1.00  0.00            
ATOM     74  CA  GLN X   7      91.390  71.650  30.130  1.00  0.00            
ATOM     75  HA  GLN X   7      91.760  70.880  30.830  1.00  0.00            
ATOM     76  CB  GLN X   7      89.900  71.740  30.390  1.00  0.00            
ATOM     77  HB1 GLN X   7      89.460  70.750  30.330  1.00  0.00            
ATOM     78  HB2 GLN X   7      89.710  71.980  31.420  1.00  0.00            
ATOM     79  CG  GLN X   7      88.960  72.560  29.500  1.00  0.00            
ATOM     80  HG1 GLN X   7      89.350  73.570  29.610  1.00  0.00            
ATOM     81  HG2 GLN X   7      89.060  72.340  28.440  1.00  0.00            
ATOM     82  CD  GLN X   7      87.490  72.660  29.840  1.00  0.00            
ATOM     83  OE1 GLN X   7      86.670  72.850  28.940  1.00  0.00            
ATOM     84  NE2 GLN X   7      87.060  72.320  31.070  1.00  0.00            
ATOM     85 1HE2 GLN X   7      87.730  72.280  31.830  1.00  0.00            
ATOM     86 2HE2 GLN X   7      86.100  72.400  31.310  1.00  0.00            
ATOM     87  C   GLN X   7      91.670  71.300  28.680  1.00  0.00            
ATOM     88  O   GLN X   7      91.480  72.140  27.790  1.00  0.00            
ATOM     89  N   PRO X   8      92.350  70.190  28.410  1.00  0.00            
ATOM     90  CA  PRO X   8      92.860  69.940  27.080  1.00  0.00            
ATOM     91  HA  PRO X   8      93.380  70.830  26.700  1.00  0.00            
ATOM     92  CB  PRO X   8      94.000  68.950  27.270  1.00  0.00            
ATOM     93  HB1 PRO X   8      94.080  68.420  26.320  1.00  0.00            
ATOM     94  HB2 PRO X   8      94.990  69.370  27.480  1.00  0.00            
ATOM     95  CG  PRO X   8      93.510  68.090  28.440  1.00  0.00            
ATOM     96  HG1 PRO X   8      92.980  67.240  28.020  1.00  0.00            
ATOM     97  HG2 PRO X   8      94.340  67.640  29.000  1.00  0.00            
ATOM     98  CD  PRO X   8      92.610  69.030  29.240  1.00  0.00            
ATOM     99  HD1 PRO X   8      91.730  68.490  29.600  1.00  0.00            
ATOM    100  HD2 PRO X   8      93.100  69.260  30.190  1.00  0.00            
ATOM    101  C   PRO X   8      91.760  69.630  26.070  1.00  0.00            
ATOM    102  O   PRO X   8      92.060  69.760  24.880  1.00  0.00            
ATOM    103  N   ARG X   9      90.560  69.170  26.410  1.00  0.00            
ATOM    104  H   ARG X   9      90.320  68.950  27.360  1.00  0.00            
ATOM    105  CA  ARG X   9      89.520  68.790  25.480  1.00  0.00            
ATOM    106  HA  ARG X   9      89.690  69.200  24.470  1.00  0.00            
ATOM    107  CB  ARG X   9      89.310  67.270  25.440  1.00  0.00            
ATOM    108  HB1 ARG X   9      89.240  66.800  26.440  1.00  0.00            
ATOM    109  HB2 ARG X   9      88.410  67.130  24.860  1.00  0.00            
ATOM    110  CG  ARG X   9      90.440  66.540  24.700  1.00  0.00            
ATOM    111  HG1 ARG X   9      90.400  66.870  23.660  1.00  0.00            
ATOM    112  HG2 ARG X   9      91.390  66.860  25.130  1.00  0.00            
ATOM    113  CD  ARG X   9      90.380  65.020  24.940  1.00  0.00            
ATOM    114  HD1 ARG X   9      89.920  64.710  25.870  1.00  0.00            
ATOM    115  HD2 ARG X   9      89.660  64.620  24.210  1.00  0.00            
ATOM    116  NE  ARG X   9      91.680  64.410  24.720  1.00  0.00            
ATOM    117  HE  ARG X   9      92.040  64.510  23.780  1.00  0.00            
ATOM    118  CZ  ARG X   9      92.540  64.050  25.670  1.00  0.00            
ATOM    119  NH1 ARG X   9      92.290  64.260  26.980  1.00  0.00            
ATOM    120 1HH1 ARG X   9      91.500  64.820  27.250  1.00  0.00            
ATOM    121 2HH1 ARG X   9      92.660  63.780  27.790  1.00  0.00            
ATOM    122  NH2 ARG X   9      93.720  63.470  25.390  1.00  0.00            
ATOM    123 1HH2 ARG X   9      93.960  63.380  24.400  1.00  0.00            
ATOM    124 2HH2 ARG X   9      94.270  63.130  26.150  1.00  0.00            
ATOM    125  C   ARG X   9      88.270  69.490  25.960  1.00  0.00            
ATOM    126  O   ARG X   9      87.860  69.260  27.090  1.00  0.00            
ATOM    127  N   GLY X  10      87.660  70.400  25.180  1.00  0.00            
ATOM    128  H   GLY X  10      87.910  70.570  24.210  1.00  0.00            
ATOM    129  CA  GLY X  10      86.600  71.260  25.660  1.00  0.00            
ATOM    130  HA1 GLY X  10      86.240  71.070  26.660  1.00  0.00            
ATOM    131  HA2 GLY X  10      86.890  72.300  25.590  1.00  0.00            
ATOM    132  C   GLY X  10      85.410  70.980  24.730  1.00  0.00            
ATOM    133  O   GLY X  10      85.030  71.740  23.860  1.00  0.00            
ATOM    134  N   GLY X  11      84.820  69.780  24.870  1.00  0.00            
ATOM    135  H   GLY X  11      84.970  69.260  25.720  1.00  0.00            
ATOM    136  CA  GLY X  11      83.910  69.050  24.000  1.00  0.00            
ATOM    137  HA1 GLY X  11      82.980  68.730  24.480  1.00  0.00            
ATOM    138  HA2 GLY X  11      83.560  69.380  23.030  1.00  0.00            
ATOM    139  C   GLY X  11      84.730  67.850  23.570  1.00  0.00            
ATOM    140  O   GLY X  11      85.960  67.870  23.460  1.00  0.00            
ATOM    141  N   GLY X  12      84.070  66.720  23.330  1.00  0.00            
ATOM    142  H   GLY X  12      83.090  66.680  23.580  1.00  0.00            
ATOM    143  CA  GLY X  12      84.630  65.510  22.760  1.00  0.00            
ATOM    144  HA1 GLY X  12      83.990  65.290  21.900  1.00  0.00            
ATOM    145  HA2 GLY X  12      85.530  65.800  22.240  1.00  0.00            
ATOM    146  C   GLY X  12      84.650  64.350  23.740  1.00  0.00            
ATOM    147  O   GLY X  12      83.940  64.470  24.740  1.00  0.00            
ATOM    148  N   PRO X  13      85.410  63.270  23.540  1.00  0.00            
ATOM    149  CA  PRO X  13      85.650  62.250  24.540  1.00  0.00            
ATOM    150  HA  PRO X  13      84.710  61.890  24.960  1.00  0.00            
ATOM    151  CB  PRO X  13      86.320  61.060  23.850  1.00  0.00            
ATOM    152  HB1 PRO X  13      87.070  60.580  24.500  1.00  0.00            
ATOM    153  HB2 PRO X  13      85.550  60.360  23.550  1.00  0.00            
ATOM    154  CG  PRO X  13      87.000  61.770  22.680  1.00  0.00            
ATOM    155  HG1 PRO X  13      87.970  62.200  22.950  1.00  0.00            
ATOM    156  HG2 PRO X  13      87.150  61.240  21.740  1.00  0.00            
ATOM    157  CD  PRO X  13      86.080  62.940  22.300  1.00  0.00            
ATOM    158  HD1 PRO X  13      86.560  63.720  21.710  1.00  0.00            
ATOM    159  HD2 PRO X  13      85.340  62.590  21.590  1.00  0.00            
ATOM    160  C   PRO X  13      86.520  62.810  25.670  1.00  0.00            
ATOM    161  O   PRO X  13      87.520  63.430  25.330  1.00  0.00            
ATOM    162  N   THR X  14      86.110  62.550  26.910  1.00  0.00            
ATOM    163  H   THR X  14      85.240  62.050  26.880  1.00  0.00            
ATOM    164  CA  THR X  14      86.760  62.790  28.200  1.00  0.00            
ATOM    165  HA  THR X  14      86.220  62.220  28.960  1.00  0.00            
ATOM    166  CB  THR X  14      88.100  62.070  28.310  1.00  0.00            
ATOM    167  HB  THR X  14      88.540  62.280  29.280  1.00  0.00            
ATOM    168  OG1 THR X  14      88.990  62.710  27.430  1.00  0.00            
ATOM    169  HG1 THR X  14      88.410  63.200  26.880  1.00  0.00            
ATOM    170  CG2 THR X  14      87.980  60.560  28.060  1.00  0.00            
ATOM    171 1HG2 THR X  14      87.520  59.960  28.830  1.00  0.00            
ATOM    172 2HG2 THR X  14      87.350  60.320  27.200  1.00  0.00            
ATOM    173 3HG2 THR X  14      88.980  60.130  28.020  1.00  0.00            
ATOM    174  C   THR X  14      86.640  64.240  28.630  1.00  0.00            
ATOM    175  O   THR X  14      87.700  64.770  28.970  1.00  0.00            
ATOM    176  N   SER X  15      85.440  64.810  28.640  1.00  0.00            
ATOM    177  H   SER X  15      84.710  64.110  28.610  1.00  0.00            
ATOM    178  CA  SER X  15      85.140  66.230  28.700  1.00  0.00            
ATOM    179  HA  SER X  15      85.930  66.740  29.230  1.00  0.00            
ATOM    180  CB  SER X  15      85.150  66.840  27.290  1.00  0.00            
ATOM    181  HB1 SER X  15      86.180  66.930  26.930  1.00  0.00            
ATOM    182  HB2 SER X  15      84.480  66.360  26.570  1.00  0.00            
ATOM    183  OG  SER X  15      84.630  68.150  27.270  1.00  0.00            
ATOM    184  HG  SER X  15      85.170  68.680  27.840  1.00  0.00            
ATOM    185  C   SER X  15      83.880  66.420  29.540  1.00  0.00            
ATOM    186  O   SER X  15      82.840  65.810  29.320  1.00  0.00            
ATOM    187  N   SER X  16      83.910  67.420  30.440  1.00  0.00            
ATOM    188  H   SER X  16      84.730  67.990  30.280  1.00  0.00            
ATOM    189  CA  SER X  16      82.760  67.810  31.240  1.00  0.00            
ATOM    190  HA  SER X  16      82.170  66.920  31.420  1.00  0.00            
ATOM    191  CB  SER X  16      83.280  68.470  32.510  1.00  0.00            
ATOM    192  HB1 SER X  16      84.020  69.180  32.140  1.00  0.00            
ATOM    193  HB2 SER X  16      82.490  68.910  33.130  1.00  0.00            
ATOM    194  OG  SER X  16      83.900  67.470  33.300  1.00  0.00            
ATOM    195  HG  SER X  16      84.670  67.190  32.810  1.00  0.00            
ATOM    196  C   SER X  16      81.940  68.840  30.500  1.00  0.00            
ATOM    197  O   SER X  16      80.730  68.920  30.740  1.00  0.00            
ATOM    198  N   GLU X  17      82.580  69.610  29.620  1.00  0.00            
ATOM    199  H   GLU X  17      83.570  69.450  29.490  1.00  0.00            
ATOM    200  CA  GLU X  17      82.120  70.650  28.730  1.00  0.00            
ATOM    201  HA  GLU X  17      81.580  71.450  29.240  1.00  0.00            
ATOM    202  CB  GLU X  17      83.220  71.340  27.900  1.00  0.00            
ATOM    203  HB1 GLU X  17      83.980  71.740  28.580  1.00  0.00            
ATOM    204  HB2 GLU X  17      83.820  70.690  27.270  1.00  0.00            
ATOM    205  CG  GLU X  17      82.730  72.470  27.010  1.00  0.00            
ATOM    206  HG1 GLU X  17      83.510  72.940  26.400  1.00  0.00            
ATOM    207  HG2 GLU X  17      82.090  72.090  26.210  1.00  0.00            
ATOM    208  CD  GLU X  17      81.990  73.610  27.710  1.00  0.00            
ATOM    209  OE1 GLU X  17      80.890  74.040  27.320  1.00  0.00            
ATOM    210  OE2 GLU X  17      82.630  74.100  28.660  1.00  0.00            
ATOM    211  C   GLU X  17      81.240  69.990  27.680  1.00  0.00            
ATOM    212  O   GLU X  17      80.280  70.630  27.230  1.00  0.00            
ATOM    213  N   GLN X  18      81.530  68.750  27.280  1.00  0.00            
ATOM    214  H   GLN X  18      82.310  68.220  27.650  1.00  0.00            
ATOM    215  CA  GLN X  18      80.700  67.940  26.410  1.00  0.00            
ATOM    216  HA  GLN X  18      80.610  68.640  25.600  1.00  0.00            
ATOM    217  CB  GLN X  18      81.400  66.610  26.140  1.00  0.00            
ATOM    218  HB1 GLN X  18      82.370  66.730  25.670  1.00  0.00            
ATOM    219  HB2 GLN X  18      81.600  65.920  26.950  1.00  0.00            
ATOM    220  CG  GLN X  18      80.660  65.690  25.160  1.00  0.00            
ATOM    221  HG1 GLN X  18      81.090  64.690  25.240  1.00  0.00            
ATOM    222  HG2 GLN X  18      79.600  65.630  25.420  1.00  0.00            
ATOM    223  CD  GLN X  18      80.810  65.980  23.680  1.00  0.00            
ATOM    224  OE1 GLN X  18      81.210  67.060  23.250  1.00  0.00            
ATOM    225  NE2 GLN X  18      80.520  65.070  22.750  1.00  0.00            
ATOM    226 1HE2 GLN X  18      80.190  64.150  22.970  1.00  0.00            
ATOM    227 2HE2 GLN X  18      80.490  65.390  21.800  1.00  0.00            
ATOM    228  C   GLN X  18      79.260  67.820  26.910  1.00  0.00            
ATOM    229  O   GLN X  18      78.330  67.730  26.120  1.00  0.00            
ATOM    230  N   ILE X  19      79.060  67.680  28.220  1.00  0.00            
ATOM    231  H   ILE X  19      79.820  67.890  28.840  1.00  0.00            
ATOM    232  CA  ILE X  19      77.790  67.430  28.870  1.00  0.00            
ATOM    233  HA  ILE X  19      77.280  66.690  28.240  1.00  0.00            
ATOM    234  CB  ILE X  19      78.060  66.740  30.210  1.00  0.00            
ATOM    235  HB  ILE X  19      78.500  67.440  30.890  1.00  0.00            
ATOM    236  CG1 ILE X  19      78.880  65.450  30.050  1.00  0.00            
ATOM    237 1HG1 ILE X  19      78.500  64.770  29.320  1.00  0.00            
ATOM    238 2HG1 ILE X  19      79.840  65.820  29.700  1.00  0.00            
ATOM    239  CG2 ILE X  19      76.790  66.430  31.020  1.00  0.00            
ATOM    240 1HG2 ILE X  19      77.050  66.240  32.070  1.00  0.00            
ATOM    241 2HG2 ILE X  19      76.120  67.270  31.210  1.00  0.00            
ATOM    242 3HG2 ILE X  19      76.170  65.690  30.510  1.00  0.00            
ATOM    243  CD  ILE X  19      79.120  64.720  31.380  1.00  0.00            
ATOM    244  HD1 ILE X  19      79.560  65.430  32.050  1.00  0.00            
ATOM    245  HD2 ILE X  19      78.180  64.360  31.800  1.00  0.00            
ATOM    246  HD3 ILE X  19      79.850  63.920  31.290  1.00  0.00            
ATOM    247  C   ILE X  19      77.050  68.750  28.830  1.00  0.00            
ATOM    248  O   ILE X  19      75.820  68.760  28.810  1.00  0.00            
ATOM    249  N   MET X  20      77.750  69.900  28.750  1.00  0.00            
ATOM    250  H   MET X  20      78.750  69.780  28.720  1.00  0.00            
ATOM    251  CA  MET X  20      77.170  71.210  28.540  1.00  0.00            
ATOM    252  HA  MET X  20      76.270  71.220  29.150  1.00  0.00            
ATOM    253  CB  MET X  20      78.200  72.270  28.950  1.00  0.00            
ATOM    254  HB1 MET X  20      78.990  71.780  29.540  1.00  0.00            
ATOM    255  HB2 MET X  20      78.780  72.570  28.080  1.00  0.00            
ATOM    256  CG  MET X  20      77.670  73.500  29.690  1.00  0.00            
ATOM    257  HG1 MET X  20      78.590  74.090  29.650  1.00  0.00            
ATOM    258  HG2 MET X  20      76.870  74.030  29.190  1.00  0.00            
ATOM    259  SD  MET X  20      77.090  73.160  31.380  1.00  0.00            
ATOM    260  CE  MET X  20      75.820  74.450  31.550  1.00  0.00            
ATOM    261  HE1 MET X  20      75.050  74.230  30.810  1.00  0.00            
ATOM    262  HE2 MET X  20      75.440  74.510  32.570  1.00  0.00            
ATOM    263  HE3 MET X  20      76.270  75.410  31.330  1.00  0.00            
ATOM    264  C   MET X  20      76.740  71.430  27.090  1.00  0.00            
ATOM    265  O   MET X  20      75.570  71.720  26.860  1.00  0.00            
ATOM    266  N   LYS X  21      77.670  71.210  26.170  1.00  0.00            
ATOM    267  H   LYS X  21      78.610  71.200  26.540  1.00  0.00            
ATOM    268  CA  LYS X  21      77.550  71.090  24.730  1.00  0.00            
ATOM    269  HA  LYS X  21      77.260  72.120  24.480  1.00  0.00            
ATOM    270  CB  LYS X  21      78.850  70.640  24.070  1.00  0.00            
ATOM    271  HB1 LYS X  21      79.210  69.740  24.540  1.00  0.00            
ATOM    272  HB2 LYS X  21      78.630  70.360  23.050  1.00  0.00            
ATOM    273  CG  LYS X  21      79.890  71.760  23.920  1.00  0.00            
ATOM    274  HG1 LYS X  21      79.440  72.640  23.440  1.00  0.00            
ATOM    275  HG2 LYS X  21      80.160  72.110  24.900  1.00  0.00            
ATOM    276  CD  LYS X  21      81.160  71.390  23.140  1.00  0.00            
ATOM    277  HD1 LYS X  21      81.690  70.660  23.750  1.00  0.00            
ATOM    278  HD2 LYS X  21      80.900  70.920  22.200  1.00  0.00            
ATOM    279  CE  LYS X  21      82.030  72.570  22.720  1.00  0.00            
ATOM    280  HE1 LYS X  21      82.150  73.290  23.540  1.00  0.00            
ATOM    281  HE2 LYS X  21      83.030  72.300  22.380  1.00  0.00            
ATOM    282  NZ  LYS X  21      81.480  73.340  21.590  1.00  0.00            
ATOM    283  HZ1 LYS X  21      81.430  72.750  20.800  1.00  0.00            
ATOM    284  HZ2 LYS X  21      80.510  73.560  21.780  1.00  0.00            
ATOM    285  HZ3 LYS X  21      81.970  74.220  21.460  1.00  0.00            
ATOM    286  C   LYS X  21      76.380  70.250  24.250  1.00  0.00            
ATOM    287  O   LYS X  21      75.640  70.730  23.400  1.00  0.00            
ATOM    288  N   THR X  22      76.080  69.110  24.890  1.00  0.00            
ATOM    289  H   THR X  22      76.790  68.690  25.480  1.00  0.00            
ATOM    290  CA  THR X  22      75.100  68.170  24.390  1.00  0.00            
ATOM    291  HA  THR X  22      74.710  68.580  23.460  1.00  0.00            
ATOM    292  CB  THR X  22      75.710  66.800  24.130  1.00  0.00            
ATOM    293  HB  THR X  22      74.960  66.070  23.850  1.00  0.00            
ATOM    294  OG1 THR X  22      76.260  66.210  25.290  1.00  0.00            
ATOM    295  HG1 THR X  22      76.870  66.810  25.690  1.00  0.00            
ATOM    296  CG2 THR X  22      76.810  66.770  23.070  1.00  0.00            
ATOM    297 1HG2 THR X  22      76.440  67.360  22.230  1.00  0.00            
ATOM    298 2HG2 THR X  22      77.720  67.280  23.360  1.00  0.00            
ATOM    299 3HG2 THR X  22      77.070  65.760  22.720  1.00  0.00            
ATOM    300  C   THR X  22      73.910  68.010  25.350  1.00  0.00            
ATOM    301  O   THR X  22      72.840  67.530  24.990  1.00  0.00            
ATOM    302  N   GLY X  23      73.970  68.650  26.520  1.00  0.00            
ATOM    303  H   GLY X  23      74.840  69.110  26.760  1.00  0.00            
ATOM    304  CA  GLY X  23      72.830  68.620  27.410  1.00  0.00            
ATOM    305  HA1 GLY X  23      72.160  67.790  27.220  1.00  0.00            
ATOM    306  HA2 GLY X  23      73.150  68.450  28.440  1.00  0.00            
ATOM    307  C   GLY X  23      72.110  69.950  27.540  1.00  0.00            
ATOM    308  O   GLY X  23      70.890  70.000  27.640  1.00  0.00            
ATOM    309  N   ALA X  24      72.730  71.130  27.540  1.00  0.00            
ATOM    310  H   ALA X  24      73.730  71.190  27.380  1.00  0.00            
ATOM    311  CA  ALA X  24      72.060  72.400  27.690  1.00  0.00            
ATOM    312  HA  ALA X  24      71.280  72.440  28.450  1.00  0.00            
ATOM    313  CB  ALA X  24      73.110  73.440  28.080  1.00  0.00            
ATOM    314  HB1 ALA X  24      73.910  73.600  27.360  1.00  0.00            
ATOM    315  HB2 ALA X  24      72.580  74.400  28.140  1.00  0.00            
ATOM    316  HB3 ALA X  24      73.530  73.230  29.070  1.00  0.00            
ATOM    317  C   ALA X  24      71.400  72.970  26.440  1.00  0.00            
ATOM    318  O   ALA X  24      70.540  73.850  26.480  1.00  0.00            
ATOM    319  N   LEU X  25      71.790  72.440  25.270  1.00  0.00            
ATOM    320  H   LEU X  25      72.540  71.780  25.410  1.00  0.00            
ATOM    321  CA  LEU X  25      71.270  72.810  23.970  1.00  0.00            
ATOM    322  HA  LEU X  25      70.770  73.770  24.010  1.00  0.00            
ATOM    323  CB  LEU X  25      72.470  72.740  23.030  1.00  0.00            
ATOM    324  HB1 LEU X  25      73.160  71.900  23.180  1.00  0.00            
ATOM    325  HB2 LEU X  25      72.130  72.750  22.000  1.00  0.00            
ATOM    326  CG  LEU X  25      73.450  73.920  23.140  1.00  0.00            
ATOM    327  HG  LEU X  25      72.870  74.840  23.200  1.00  0.00            
ATOM    328  CD1 LEU X  25      74.300  74.020  24.400  1.00  0.00            
ATOM    329 1HD1 LEU X  25      73.720  74.330  25.270  1.00  0.00            
ATOM    330 2HD1 LEU X  25      74.700  73.020  24.590  1.00  0.00            
ATOM    331 3HD1 LEU X  25      75.080  74.780  24.350  1.00  0.00            
ATOM    332  CD2 LEU X  25      74.310  73.970  21.890  1.00  0.00            
ATOM    333 1HD2 LEU X  25      73.700  74.050  20.990  1.00  0.00            
ATOM    334 2HD2 LEU X  25      74.910  74.860  22.090  1.00  0.00            
ATOM    335 3HD2 LEU X  25      74.970  73.160  21.570  1.00  0.00            
ATOM    336  C   LEU X  25      70.240  71.780  23.530  1.00  0.00            
ATOM    337  O   LEU X  25      69.700  71.980  22.440  1.00  0.00            
ATOM    338  N   LEU X  26      70.020  70.700  24.280  1.00  0.00            
ATOM    339  H   LEU X  26      70.670  70.640  25.050  1.00  0.00            
ATOM    340  CA  LEU X  26      69.040  69.660  24.030  1.00  0.00            
ATOM    341  HA  LEU X  26      68.880  69.460  22.950  1.00  0.00            
ATOM    342  CB  LEU X  26      69.600  68.460  24.790  1.00  0.00            
ATOM    343  HB1 LEU X  26      70.550  68.210  24.330  1.00  0.00            
ATOM    344  HB2 LEU X  26      69.850  68.640  25.830  1.00  0.00            
ATOM    345  CG  LEU X  26      68.740  67.200  24.830  1.00  0.00            
ATOM    346  HG  LEU X  26      67.790  67.430  25.320  1.00  0.00            
ATOM    347  CD1 LEU X  26      68.500  66.630  23.430  1.00  0.00            
ATOM    348 1HD1 LEU X  26      69.430  66.530  22.880  1.00  0.00            
ATOM    349 2HD1 LEU X  26      67.930  65.700  23.400  1.00  0.00            
ATOM    350 3HD1 LEU X  26      67.900  67.300  22.830  1.00  0.00            
ATOM    351  CD2 LEU X  26      69.410  66.180  25.770  1.00  0.00            
ATOM    352 1HD2 LEU X  26      70.300  65.750  25.310  1.00  0.00            
ATOM    353 2HD2 LEU X  26      69.610  66.690  26.730  1.00  0.00            
ATOM    354 3HD2 LEU X  26      68.690  65.460  26.140  1.00  0.00            
ATOM    355  C   LEU X  26      67.650  69.970  24.530  1.00  0.00            
ATOM    356  O   LEU X  26      66.610  69.430  24.160  1.00  0.00            
ATOM    357  N   LEU X  27      67.530  70.990  25.400  1.00  0.00            
ATOM    358  H   LEU X  27      68.350  71.560  25.550  1.00  0.00            
ATOM    359  CA  LEU X  27      66.280  71.570  25.840  1.00  0.00            
ATOM    360  HA  LEU X  27      65.480  70.850  26.060  1.00  0.00            
ATOM    361  CB  LEU X  27      66.360  72.440  27.080  1.00  0.00            
ATOM    362  HB1 LEU X  27      67.300  72.980  27.200  1.00  0.00            
ATOM    363  HB2 LEU X  27      65.650  73.280  27.000  1.00  0.00            
ATOM    364  CG  LEU X  27      66.020  71.730  28.390  1.00  0.00            
ATOM    365  HG  LEU X  27      65.540  70.770  28.200  1.00  0.00            
ATOM    366  CD1 LEU X  27      67.290  71.370  29.160  1.00  0.00            
ATOM    367 1HD1 LEU X  27      67.940  70.860  28.460  1.00  0.00            
ATOM    368 2HD1 LEU X  27      67.800  72.240  29.570  1.00  0.00            
ATOM    369 3HD1 LEU X  27      66.990  70.660  29.920  1.00  0.00            
ATOM    370  CD2 LEU X  27      65.030  72.510  29.270  1.00  0.00            
ATOM    371 1HD2 LEU X  27      64.090  72.850  28.850  1.00  0.00            
ATOM    372 2HD2 LEU X  27      64.630  71.920  30.090  1.00  0.00            
ATOM    373 3HD2 LEU X  27      65.610  73.260  29.800  1.00  0.00            
ATOM    374  C   LEU X  27      65.660  72.310  24.670  1.00  0.00            
ATOM    375  O   LEU X  27      64.620  71.890  24.150  1.00  0.00            
ATOM    376  N   GLN X  28      66.390  73.330  24.210  1.00  0.00            
ATOM    377  H   GLN X  28      67.310  73.430  24.610  1.00  0.00            
ATOM    378  CA  GLN X  28      66.210  74.160  23.040  1.00  0.00            
ATOM    379  HA  GLN X  28      65.220  74.660  23.020  1.00  0.00            
ATOM    380  CB  GLN X  28      67.290  75.230  22.950  1.00  0.00            
ATOM    381  HB1 GLN X  28      68.300  74.980  23.250  1.00  0.00            
ATOM    382  HB2 GLN X  28      67.420  75.460  21.880  1.00  0.00            
ATOM    383  CG  GLN X  28      66.890  76.530  23.670  1.00  0.00            
ATOM    384  HG1 GLN X  28      67.460  77.440  23.500  1.00  0.00            
ATOM    385  HG2 GLN X  28      65.830  76.730  23.470  1.00  0.00            
ATOM    386  CD  GLN X  28      67.020  76.480  25.180  1.00  0.00            
ATOM    387  OE1 GLN X  28      67.570  75.560  25.770  1.00  0.00            
ATOM    388  NE2 GLN X  28      66.500  77.500  25.880  1.00  0.00            
ATOM    389 1HE2 GLN X  28      66.140  78.300  25.360  1.00  0.00            
ATOM    390 2HE2 GLN X  28      66.560  77.480  26.880  1.00  0.00            
ATOM    391  C   GLN X  28      66.150  73.360  21.750  1.00  0.00            
ATOM    392  O   GLN X  28      66.100  73.960  20.690  1.00  0.00            
ATOM    393  N   GLY X  29      66.160  72.020  21.800  1.00  0.00            
ATOM    394  H   GLY X  29      65.950  71.530  22.660  1.00  0.00            
ATOM    395  CA  GLY X  29      66.150  71.070  20.700  1.00  0.00            
ATOM    396  HA1 GLY X  29      66.130  71.520  19.700  1.00  0.00            
ATOM    397  HA2 GLY X  29      67.040  70.430  20.690  1.00  0.00            
ATOM    398  C   GLY X  29      64.940  70.180  20.860  1.00  0.00            
ATOM    399  O   GLY X  29      64.030  70.190  20.010  1.00  0.00            
ATOM    400  N   PHE X  30      64.900  69.360  21.920  1.00  0.00            
ATOM    401  H   PHE X  30      65.740  69.170  22.430  1.00  0.00            
ATOM    402  CA  PHE X  30      63.820  68.410  22.080  1.00  0.00            
ATOM    403  HA  PHE X  30      63.700  67.810  21.180  1.00  0.00            
ATOM    404  CB  PHE X  30      64.280  67.490  23.210  1.00  0.00            
ATOM    405  HB1 PHE X  30      65.300  67.180  23.000  1.00  0.00            
ATOM    406  HB2 PHE X  30      64.400  68.190  24.050  1.00  0.00            
ATOM    407  CG  PHE X  30      63.430  66.320  23.650  1.00  0.00            
ATOM    408  CD1 PHE X  30      62.890  65.380  22.760  1.00  0.00            
ATOM    409  HD1 PHE X  30      63.250  65.300  21.750  1.00  0.00            
ATOM    410  CD2 PHE X  30      63.050  66.240  25.000  1.00  0.00            
ATOM    411  HD2 PHE X  30      63.370  66.970  25.730  1.00  0.00            
ATOM    412  CE1 PHE X  30      62.030  64.380  23.230  1.00  0.00            
ATOM    413  HE1 PHE X  30      61.700  63.680  22.480  1.00  0.00            
ATOM    414  CE2 PHE X  30      62.280  65.210  25.540  1.00  0.00            
ATOM    415  HE2 PHE X  30      62.080  65.200  26.590  1.00  0.00            
ATOM    416  CZ  PHE X  30      61.730  64.320  24.600  1.00  0.00            
ATOM    417  HZ  PHE X  30      61.030  63.580  24.990  1.00  0.00            
ATOM    418  C   PHE X  30      62.440  69.000  22.360  1.00  0.00            
ATOM    419  O   PHE X  30      61.460  68.450  21.880  1.00  0.00            
ATOM    420  N   ILE X  31      62.440  70.150  23.060  1.00  0.00            
ATOM    421  H   ILE X  31      63.320  70.510  23.350  1.00  0.00            
ATOM    422  CA  ILE X  31      61.200  70.780  23.470  1.00  0.00            
ATOM    423  HA  ILE X  31      60.540  69.950  23.700  1.00  0.00            
ATOM    424  CB  ILE X  31      61.420  71.490  24.810  1.00  0.00            
ATOM    425  HB  ILE X  31      62.080  72.340  24.600  1.00  0.00            
ATOM    426  CG1 ILE X  31      62.050  70.540  25.820  1.00  0.00            
ATOM    427 1HG1 ILE X  31      61.330  69.810  26.200  1.00  0.00            
ATOM    428 2HG1 ILE X  31      62.920  70.020  25.420  1.00  0.00            
ATOM    429  CG2 ILE X  31      60.120  71.990  25.410  1.00  0.00            
ATOM    430 1HG2 ILE X  31      59.430  71.160  25.560  1.00  0.00            
ATOM    431 2HG2 ILE X  31      60.260  72.380  26.430  1.00  0.00            
ATOM    432 3HG2 ILE X  31      59.620  72.820  24.900  1.00  0.00            
ATOM    433  CD  ILE X  31      62.630  71.300  27.020  1.00  0.00            
ATOM    434  HD1 ILE X  31      63.070  72.240  26.690  1.00  0.00            
ATOM    435  HD2 ILE X  31      61.870  71.680  27.690  1.00  0.00            
ATOM    436  HD3 ILE X  31      63.370  70.780  27.630  1.00  0.00            
ATOM    437  C   ILE X  31      60.620  71.730  22.440  1.00  0.00            
ATOM    438  O   ILE X  31      59.400  71.860  22.260  1.00  0.00            
ATOM    439  N   GLN X  32      61.500  72.260  21.590  1.00  0.00            
ATOM    440  H   GLN X  32      62.480  72.070  21.730  1.00  0.00            
ATOM    441  CA  GLN X  32      61.170  72.930  20.340  1.00  0.00            
ATOM    442  HA  GLN X  32      60.400  73.660  20.560  1.00  0.00            
ATOM    443  CB  GLN X  32      62.360  73.570  19.640  1.00  0.00            
ATOM    444  HB1 GLN X  32      63.200  72.900  19.500  1.00  0.00            
ATOM    445  HB2 GLN X  32      62.200  73.890  18.600  1.00  0.00            
ATOM    446  CG  GLN X  32      62.880  74.870  20.260  1.00  0.00            
ATOM    447  HG1 GLN X  32      63.000  74.780  21.340  1.00  0.00            
ATOM    448  HG2 GLN X  32      63.890  75.060  19.880  1.00  0.00            
ATOM    449  CD  GLN X  32      61.960  76.040  19.940  1.00  0.00            
ATOM    450  OE1 GLN X  32      61.300  76.070  18.900  1.00  0.00            
ATOM    451  NE2 GLN X  32      61.900  77.040  20.800  1.00  0.00            
ATOM    452 1HE2 GLN X  32      62.510  77.050  21.620  1.00  0.00            
ATOM    453 2HE2 GLN X  32      61.360  77.890  20.620  1.00  0.00            
ATOM    454  C   GLN X  32      60.580  71.900  19.370  1.00  0.00            
ATOM    455  O   GLN X  32      59.410  72.020  19.000  1.00  0.00            
ATOM    456  N   ASP X  33      61.280  70.820  19.050  1.00  0.00            
ATOM    457  H   ASP X  33      62.150  70.750  19.550  1.00  0.00            
ATOM    458  CA  ASP X  33      60.830  69.690  18.250  1.00  0.00            
ATOM    459  HA  ASP X  33      60.610  70.150  17.280  1.00  0.00            
ATOM    460  CB  ASP X  33      61.930  68.660  18.040  1.00  0.00            
ATOM    461  HB1 ASP X  33      62.790  69.150  17.610  1.00  0.00            
ATOM    462  HB2 ASP X  33      62.170  68.180  18.990  1.00  0.00            
ATOM    463  CG  ASP X  33      61.550  67.530  17.100  1.00  0.00            
ATOM    464  OD1 ASP X  33      61.780  66.360  17.470  1.00  0.00            
ATOM    465  OD2 ASP X  33      60.960  67.840  16.050  1.00  0.00            
ATOM    466  C   ASP X  33      59.490  69.080  18.650  1.00  0.00            
ATOM    467  O   ASP X  33      58.620  68.850  17.820  1.00  0.00            
ATOM    468  N   ARG X  34      59.250  68.900  19.960  1.00  0.00            
ATOM    469  H   ARG X  34      59.780  69.270  20.720  1.00  0.00            
ATOM    470  CA  ARG X  34      58.070  68.250  20.490  1.00  0.00            
ATOM    471  HA  ARG X  34      57.720  67.490  19.790  1.00  0.00            
ATOM    472  CB  ARG X  34      58.490  67.490  21.760  1.00  0.00            
ATOM    473  HB1 ARG X  34      59.460  66.990  21.600  1.00  0.00            
ATOM    474  HB2 ARG X  34      58.720  68.240  22.500  1.00  0.00            
ATOM    475  CG  ARG X  34      57.570  66.370  22.250  1.00  0.00            
ATOM    476  HG1 ARG X  34      57.850  66.130  23.270  1.00  0.00            
ATOM    477  HG2 ARG X  34      56.530  66.680  22.170  1.00  0.00            
ATOM    478  CD  ARG X  34      57.850  65.070  21.480  1.00  0.00            
ATOM    479  HD1 ARG X  34      57.560  65.220  20.440  1.00  0.00            
ATOM    480  HD2 ARG X  34      58.910  64.840  21.580  1.00  0.00            
ATOM    481  NE  ARG X  34      57.060  63.980  22.040  1.00  0.00            
ATOM    482  HE  ARG X  34      57.280  63.840  23.010  1.00  0.00            
ATOM    483  CZ  ARG X  34      56.420  63.060  21.290  1.00  0.00            
ATOM    484  NH1 ARG X  34      56.560  62.920  19.960  1.00  0.00            
ATOM    485 1HH1 ARG X  34      56.950  63.640  19.380  1.00  0.00            
ATOM    486 2HH1 ARG X  34      56.090  62.180  19.450  1.00  0.00            
ATOM    487  NH2 ARG X  34      55.590  62.230  21.910  1.00  0.00            
ATOM    488 1HH2 ARG X  34      55.270  62.350  22.870  1.00  0.00            
ATOM    489 2HH2 ARG X  34      55.310  61.360  21.480  1.00  0.00            
ATOM    490  C   ARG X  34      56.990  69.270  20.840  1.00  0.00            
ATOM    491  O   ARG X  34      55.880  68.800  21.080  1.00  0.00            
ATOM    492  N   ALA X  35      57.140  70.580  20.680  1.00  0.00            
ATOM    493  H   ALA X  35      58.030  71.000  20.510  1.00  0.00            
ATOM    494  CA  ALA X  35      56.060  71.530  20.420  1.00  0.00            
ATOM    495  HA  ALA X  35      55.160  71.280  20.960  1.00  0.00            
ATOM    496  CB  ALA X  35      56.560  72.850  20.990  1.00  0.00            
ATOM    497  HB1 ALA X  35      57.530  73.260  20.720  1.00  0.00            
ATOM    498  HB2 ALA X  35      55.880  73.680  20.770  1.00  0.00            
ATOM    499  HB3 ALA X  35      56.570  72.880  22.090  1.00  0.00            
ATOM    500  C   ALA X  35      55.810  71.720  18.930  1.00  0.00            
ATOM    501  O   ALA X  35      54.760  72.220  18.560  1.00  0.00            
ATOM    502  N   GLY X  36      56.720  71.360  18.030  1.00  0.00            
ATOM    503  H   GLY X  36      57.610  71.240  18.490  1.00  0.00            
ATOM    504  CA  GLY X  36      56.700  71.210  16.590  1.00  0.00            
ATOM    505  HA1 GLY X  36      56.940  70.230  16.150  1.00  0.00            
ATOM    506  HA2 GLY X  36      55.680  71.450  16.270  1.00  0.00            
ATOM    507  C   GLY X  36      57.490  72.270  15.830  1.00  0.00            
ATOM    508  O   GLY X  36      57.260  72.410  14.640  1.00  0.00            
ATOM    509  N   ARG X  37      58.360  73.050  16.480  1.00  0.00            
ATOM    510  H   ARG X  37      58.700  72.770  17.390  1.00  0.00            
ATOM    511  CA  ARG X  37      58.960  74.240  15.910  1.00  0.00            
ATOM    512  HA  ARG X  37      58.710  74.290  14.850  1.00  0.00            
ATOM    513  CB  ARG X  37      58.360  75.430  16.620  1.00  0.00            
ATOM    514  HB1 ARG X  37      58.580  75.390  17.680  1.00  0.00            
ATOM    515  HB2 ARG X  37      58.910  76.310  16.280  1.00  0.00            
ATOM    516  CG  ARG X  37      56.890  75.740  16.290  1.00  0.00            
ATOM    517  HG1 ARG X  37      56.620  75.840  15.250  1.00  0.00            
ATOM    518  HG2 ARG X  37      56.250  74.930  16.650  1.00  0.00            
ATOM    519  CD  ARG X  37      56.500  77.040  16.990  1.00  0.00            
ATOM    520  HD1 ARG X  37      57.160  77.870  16.740  1.00  0.00            
ATOM    521  HD2 ARG X  37      55.510  77.350  16.630  1.00  0.00            
ATOM    522  NE  ARG X  37      56.350  76.890  18.450  1.00  0.00            
ATOM    523  HE  ARG X  37      55.470  76.420  18.500  1.00  0.00            
ATOM    524  CZ  ARG X  37      57.160  77.100  19.490  1.00  0.00            
ATOM    525  NH1 ARG X  37      58.330  77.720  19.300  1.00  0.00            
ATOM    526 1HH1 ARG X  37      58.640  77.840  18.340  1.00  0.00            
ATOM    527 2HH1 ARG X  37      58.920  78.120  20.010  1.00  0.00            
ATOM    528  NH2 ARG X  37      56.830  76.790  20.750  1.00  0.00            
ATOM    529 1HH2 ARG X  37      55.890  76.590  21.080  1.00  0.00            
ATOM    530 2HH2 ARG X  37      57.480  76.870  21.520  1.00  0.00            
ATOM    531  C   ARG X  37      60.480  74.180  15.880  1.00  0.00            
ATOM    532  O   ARG X  37      61.090  73.270  16.430  1.00  0.00            
ATOM    533  N   MET X  38      61.150  75.140  15.240  1.00  0.00            
ATOM    534  H   MET X  38      60.650  75.840  14.680  1.00  0.00            
ATOM    535  CA  MET X  38      62.560  75.450  15.400  1.00  0.00            
ATOM    536  HA  MET X  38      62.800  75.030  16.390  1.00  0.00            
ATOM    537  CB  MET X  38      63.360  74.860  14.240  1.00  0.00            
ATOM    538  HB1 MET X  38      62.870  73.900  14.090  1.00  0.00            
ATOM    539  HB2 MET X  38      63.140  75.320  13.270  1.00  0.00            
ATOM    540  CG  MET X  38      64.870  74.680  14.430  1.00  0.00            
ATOM    541  HG1 MET X  38      65.240  75.700  14.450  1.00  0.00            
ATOM    542  HG2 MET X  38      65.230  74.260  15.370  1.00  0.00            
ATOM    543  SD  MET X  38      65.790  73.640  13.280  1.00  0.00            
ATOM    544  CE  MET X  38      65.930  74.660  11.800  1.00  0.00            
ATOM    545  HE1 MET X  38      66.340  74.020  11.020  1.00  0.00            
ATOM    546  HE2 MET X  38      64.950  75.020  11.470  1.00  0.00            
ATOM    547  HE3 MET X  38      66.530  75.580  11.870  1.00  0.00            
ATOM    548  C   MET X  38      62.700  76.960  15.570  1.00  0.00            
ATOM    549  O   MET X  38      63.160  77.540  14.590  1.00  0.00            
ATOM    550  N   GLY X  39      62.190  77.510  16.670  1.00  0.00            
ATOM    551  H   GLY X  39      61.770  76.910  17.380  1.00  0.00            
ATOM    552  CA  GLY X  39      61.910  78.920  16.770  1.00  0.00            
ATOM    553  HA1 GLY X  39      62.400  79.180  17.710  1.00  0.00            
ATOM    554  HA2 GLY X  39      62.190  79.520  15.920  1.00  0.00            
ATOM    555  C   GLY X  39      60.480  79.370  17.060  1.00  0.00            
ATOM    556  O   GLY X  39      59.570  78.550  17.070  1.00  0.00            
ATOM    557  N   GLY X  40      60.360  80.680  17.310  1.00  0.00            
ATOM    558  H   GLY X  40      61.170  81.020  17.810  1.00  0.00            
ATOM    559  CA  GLY X  40      59.170  81.490  17.300  1.00  0.00            
ATOM    560  HA1 GLY X  40      59.440  82.210  16.520  1.00  0.00            
ATOM    561  HA2 GLY X  40      58.240  80.970  17.020  1.00  0.00            
ATOM    562  C   GLY X  40      58.730  82.210  18.570  1.00  0.00            
ATOM    563  O   GLY X  40      59.330  81.980  19.630  1.00  0.00            
ATOM    564  N   GLU X  41      57.680  83.020  18.470  1.00  0.00            
ATOM    565  H   GLU X  41      57.200  83.070  17.570  1.00  0.00            
ATOM    566  CA  GLU X  41      57.240  83.880  19.560  1.00  0.00            
ATOM    567  HA  GLU X  41      58.100  84.500  19.800  1.00  0.00            
ATOM    568  CB  GLU X  41      56.250  84.780  18.850  1.00  0.00            
ATOM    569  HB1 GLU X  41      56.640  85.260  17.960  1.00  0.00            
ATOM    570  HB2 GLU X  41      55.440  84.170  18.470  1.00  0.00            
ATOM    571  CG  GLU X  41      55.840  85.950  19.780  1.00  0.00            
ATOM    572  HG1 GLU X  41      55.010  86.420  19.240  1.00  0.00            
ATOM    573  HG2 GLU X  41      55.450  85.750  20.780  1.00  0.00            
ATOM    574  CD  GLU X  41      56.870  87.030  19.980  1.00  0.00            
ATOM    575  OE1 GLU X  41      57.950  87.070  19.340  1.00  0.00            
ATOM    576  OE2 GLU X  41      56.530  87.920  20.790  1.00  0.00            
ATOM    577  C   GLU X  41      56.600  83.100  20.700  1.00  0.00            
ATOM    578  O   GLU X  41      55.360  83.040  20.750  1.00  0.00            
ATOM    579  N   ALA X  42      57.380  82.570  21.650  1.00  0.00            
ATOM    580  H   ALA X  42      58.340  82.360  21.390  1.00  0.00            
ATOM    581  CA  ALA X  42      56.820  81.790  22.720  1.00  0.00            
ATOM    582  HA  ALA X  42      55.910  81.260  22.420  1.00  0.00            
ATOM    583  CB  ALA X  42      57.950  80.870  23.160  1.00  0.00            
ATOM    584  HB1 ALA X  42      58.850  81.490  23.310  1.00  0.00            
ATOM    585  HB2 ALA X  42      57.730  80.350  24.080  1.00  0.00            
ATOM    586  HB3 ALA X  42      58.100  80.070  22.440  1.00  0.00            
ATOM    587  C   ALA X  42      56.310  82.750  23.800  1.00  0.00            
ATOM    588  O   ALA X  42      56.540  83.950  23.730  1.00  0.00            
ATOM    589  N   PRO X  43      55.610  82.300  24.850  1.00  0.00            
ATOM    590  CA  PRO X  43      54.980  83.210  25.790  1.00  0.00            
ATOM    591  HA  PRO X  43      54.520  84.020  25.210  1.00  0.00            
ATOM    592  CB  PRO X  43      53.980  82.370  26.580  1.00  0.00            
ATOM    593  HB1 PRO X  43      53.860  82.700  27.600  1.00  0.00            
ATOM    594  HB2 PRO X  43      52.930  82.350  26.300  1.00  0.00            
ATOM    595  CG  PRO X  43      54.540  80.940  26.530  1.00  0.00            
ATOM    596  HG1 PRO X  43      55.320  80.830  27.280  1.00  0.00            
ATOM    597  HG2 PRO X  43      53.790  80.150  26.590  1.00  0.00            
ATOM    598  CD  PRO X  43      55.330  80.930  25.210  1.00  0.00            
ATOM    599  HD1 PRO X  43      56.150  80.230  25.320  1.00  0.00            
ATOM    600  HD2 PRO X  43      54.640  80.480  24.490  1.00  0.00            
ATOM    601  C   PRO X  43      55.860  83.930  26.800  1.00  0.00            
ATOM    602  O   PRO X  43      55.510  85.050  27.170  1.00  0.00            
ATOM    603  N   GLU X  44      56.990  83.290  27.120  1.00  0.00            
ATOM    604  H   GLU X  44      57.110  82.350  26.780  1.00  0.00            
ATOM    605  CA  GLU X  44      58.220  83.870  27.610  1.00  0.00            
ATOM    606  HA  GLU X  44      58.290  84.910  27.250  1.00  0.00            
ATOM    607  CB  GLU X  44      58.250  83.770  29.130  1.00  0.00            
ATOM    608  HB1 GLU X  44      57.450  84.350  29.570  1.00  0.00            
ATOM    609  HB2 GLU X  44      58.190  82.710  29.380  1.00  0.00            
ATOM    610  CG  GLU X  44      59.510  84.270  29.810  1.00  0.00            
ATOM    611  HG1 GLU X  44      59.480  84.140  30.900  1.00  0.00            
ATOM    612  HG2 GLU X  44      60.430  83.730  29.540  1.00  0.00            
ATOM    613  CD  GLU X  44      59.750  85.750  29.590  1.00  0.00            
ATOM    614  OE1 GLU X  44      59.360  86.580  30.460  1.00  0.00            
ATOM    615  OE2 GLU X  44      60.390  86.100  28.580  1.00  0.00            
ATOM    616  C   GLU X  44      59.320  83.110  26.880  1.00  0.00            
ATOM    617  O   GLU X  44      59.160  81.960  26.500  1.00  0.00            
ATOM    618  N   LEU X  45      60.470  83.720  26.540  1.00  0.00            
ATOM    619  H   LEU X  45      60.630  84.710  26.700  1.00  0.00            
ATOM    620  CA  LEU X  45      61.630  83.130  25.900  1.00  0.00            
ATOM    621  HA  LEU X  45      62.440  83.840  26.080  1.00  0.00            
ATOM    622  CB  LEU X  45      62.090  81.780  26.460  1.00  0.00            
ATOM    623  HB1 LEU X  45      61.450  80.980  26.140  1.00  0.00            
ATOM    624  HB2 LEU X  45      63.120  81.620  26.110  1.00  0.00            
ATOM    625  CG  LEU X  45      62.320  81.600  27.960  1.00  0.00            
ATOM    626  HG  LEU X  45      61.380  81.770  28.490  1.00  0.00            
ATOM    627  CD1 LEU X  45      62.780  80.220  28.410  1.00  0.00            
ATOM    628 1HD1 LEU X  45      63.000  80.270  29.480  1.00  0.00            
ATOM    629 2HD1 LEU X  45      62.000  79.490  28.200  1.00  0.00            
ATOM    630 3HD1 LEU X  45      63.620  79.920  27.790  1.00  0.00            
ATOM    631  CD2 LEU X  45      63.360  82.540  28.580  1.00  0.00            
ATOM    632 1HD2 LEU X  45      62.930  83.550  28.470  1.00  0.00            
ATOM    633 2HD2 LEU X  45      63.610  82.390  29.630  1.00  0.00            
ATOM    634 3HD2 LEU X  45      64.260  82.560  27.980  1.00  0.00            
ATOM    635  C   LEU X  45      61.560  83.210  24.390  1.00  0.00            
ATOM    636  O   LEU X  45      62.040  82.330  23.670  1.00  0.00            
ATOM    637  N   ALA X  46      60.830  84.250  23.950  1.00  0.00            
ATOM    638  H   ALA X  46      60.430  84.880  24.640  1.00  0.00            
ATOM    639  CA  ALA X  46      60.390  84.520  22.600  1.00  0.00            
ATOM    640  HA  ALA X  46      60.030  83.550  22.270  1.00  0.00            
ATOM    641  CB  ALA X  46      59.330  85.620  22.520  1.00  0.00            
ATOM    642  HB1 ALA X  46      59.010  85.550  21.480  1.00  0.00            
ATOM    643  HB2 ALA X  46      58.480  85.410  23.170  1.00  0.00            
ATOM    644  HB3 ALA X  46      59.510  86.660  22.790  1.00  0.00            
ATOM    645  C   ALA X  46      61.630  84.980  21.840  1.00  0.00            
ATOM    646  O   ALA X  46      61.800  84.760  20.660  1.00  0.00            
ATOM    647  N   LEU X  47      62.550  85.640  22.580  1.00  0.00            
ATOM    648  H   LEU X  47      62.330  85.840  23.520  1.00  0.00            
ATOM    649  CA  LEU X  47      63.740  86.290  22.040  1.00  0.00            
ATOM    650  HA  LEU X  47      63.690  86.390  20.960  1.00  0.00            
ATOM    651  CB  LEU X  47      63.690  87.690  22.620  1.00  0.00            
ATOM    652  HB1 LEU X  47      63.680  87.600  23.700  1.00  0.00            
ATOM    653  HB2 LEU X  47      64.580  88.280  22.350  1.00  0.00            
ATOM    654  CG  LEU X  47      62.490  88.580  22.240  1.00  0.00            
ATOM    655  HG  LEU X  47      61.550  88.040  22.260  1.00  0.00            
ATOM    656  CD1 LEU X  47      62.380  89.660  23.320  1.00  0.00            
ATOM    657 1HD1 LEU X  47      63.150  90.420  23.230  1.00  0.00            
ATOM    658 2HD1 LEU X  47      61.400  90.150  23.300  1.00  0.00            
ATOM    659 3HD1 LEU X  47      62.500  89.340  24.340  1.00  0.00            
ATOM    660  CD2 LEU X  47      62.620  89.000  20.780  1.00  0.00            
ATOM    661 1HD2 LEU X  47      61.770  89.610  20.460  1.00  0.00            
ATOM    662 2HD2 LEU X  47      63.420  89.740  20.660  1.00  0.00            
ATOM    663 3HD2 LEU X  47      62.750  88.190  20.050  1.00  0.00            
ATOM    664  C   LEU X  47      64.960  85.480  22.470  1.00  0.00            
ATOM    665  O   LEU X  47      66.050  86.030  22.540  1.00  0.00            
ATOM    666  N   ASP X  48      64.780  84.220  22.850  1.00  0.00            
ATOM    667  H   ASP X  48      63.890  83.830  22.570  1.00  0.00            
ATOM    668  CA  ASP X  48      65.810  83.290  23.290  1.00  0.00            
ATOM    669  HA  ASP X  48      66.560  83.790  23.880  1.00  0.00            
ATOM    670  CB  ASP X  48      65.210  82.180  24.160  1.00  0.00            
ATOM    671  HB1 ASP X  48      64.760  82.620  25.040  1.00  0.00            
ATOM    672  HB2 ASP X  48      64.430  81.670  23.620  1.00  0.00            
ATOM    673  CG  ASP X  48      66.280  81.160  24.580  1.00  0.00            
ATOM    674  OD1 ASP X  48      67.210  81.670  25.240  1.00  0.00            
ATOM    675  OD2 ASP X  48      66.180  79.930  24.370  1.00  0.00            
ATOM    676  C   ASP X  48      66.310  82.720  21.960  1.00  0.00            
ATOM    677  O   ASP X  48      65.510  82.220  21.160  1.00  0.00            
ATOM    678  N   PRO X  49      67.600  82.810  21.600  1.00  0.00            
ATOM    679  CA  PRO X  49      68.060  82.260  20.350  1.00  0.00            
ATOM    680  HA  PRO X  49      67.470  82.580  19.490  1.00  0.00            
ATOM    681  CB  PRO X  49      69.490  82.810  20.260  1.00  0.00            
ATOM    682  HB1 PRO X  49      70.140  82.080  19.770  1.00  0.00            
ATOM    683  HB2 PRO X  49      69.480  83.680  19.600  1.00  0.00            
ATOM    684  CG  PRO X  49      69.960  83.260  21.640  1.00  0.00            
ATOM    685  HG1 PRO X  49      70.500  82.510  22.220  1.00  0.00            
ATOM    686  HG2 PRO X  49      70.540  84.180  21.610  1.00  0.00            
ATOM    687  CD  PRO X  49      68.640  83.460  22.380  1.00  0.00            
ATOM    688  HD1 PRO X  49      68.660  83.040  23.390  1.00  0.00            
ATOM    689  HD2 PRO X  49      68.380  84.510  22.430  1.00  0.00            
ATOM    690  C   PRO X  49      68.180  80.740  20.400  1.00  0.00            
ATOM    691  O   PRO X  49      68.710  80.230  21.380  1.00  0.00            
ATOM    692  N   VAL X  50      67.830  80.010  19.330  1.00  0.00            
ATOM    693  H   VAL X  50      67.310  80.400  18.570  1.00  0.00            
ATOM    694  CA  VAL X  50      67.970  78.570  19.200  1.00  0.00            
ATOM    695  HA  VAL X  50      67.940  78.070  20.170  1.00  0.00            
ATOM    696  CB  VAL X  50      66.920  78.010  18.240  1.00  0.00            
ATOM    697  HB  VAL X  50      67.090  76.930  18.250  1.00  0.00            
ATOM    698  CG1 VAL X  50      65.470  78.190  18.710  1.00  0.00            
ATOM    699 1HG1 VAL X  50      64.720  77.670  18.120  1.00  0.00            
ATOM    700 2HG1 VAL X  50      65.350  77.820  19.720  1.00  0.00            
ATOM    701 3HG1 VAL X  50      65.290  79.270  18.770  1.00  0.00            
ATOM    702  CG2 VAL X  50      66.920  78.550  16.820  1.00  0.00            
ATOM    703 1HG2 VAL X  50      67.840  78.580  16.240  1.00  0.00            
ATOM    704 2HG2 VAL X  50      66.220  78.060  16.140  1.00  0.00            
ATOM    705 3HG2 VAL X  50      66.540  79.560  16.990  1.00  0.00            
ATOM    706  C   VAL X  50      69.380  78.340  18.700  1.00  0.00            
ATOM    707  O   VAL X  50      69.860  79.200  17.960  1.00  0.00            
ATOM    708  N   PRO X  51      70.000  77.200  19.030  1.00  0.00            
ATOM    709  CA  PRO X  51      71.300  76.800  18.520  1.00  0.00            
ATOM    710  HA  PRO X  51      71.980  77.640  18.670  1.00  0.00            
ATOM    711  CB  PRO X  51      71.910  75.770  19.470  1.00  0.00            
ATOM    712  HB1 PRO X  51      72.390  75.000  18.880  1.00  0.00            
ATOM    713  HB2 PRO X  51      72.620  76.240  20.150  1.00  0.00            
ATOM    714  CG  PRO X  51      70.640  75.230  20.160  1.00  0.00            
ATOM    715  HG1 PRO X  51      70.480  74.360  19.520  1.00  0.00            
ATOM    716  HG2 PRO X  51      70.700  74.960  21.200  1.00  0.00            
ATOM    717  CD  PRO X  51      69.480  76.190  19.920  1.00  0.00            
ATOM    718  HD1 PRO X  51      68.710  75.660  19.390  1.00  0.00            
ATOM    719  HD2 PRO X  51      69.050  76.560  20.860  1.00  0.00            
ATOM    720  C   PRO X  51      71.220  76.340  17.070  1.00  0.00            
ATOM    721  O   PRO X  51      70.210  76.450  16.370  1.00  0.00            
ATOM    722  N   GLN X  52      72.340  75.830  16.550  1.00  0.00            
ATOM    723  H   GLN X  52      73.210  75.870  17.080  1.00  0.00            
ATOM    724  CA  GLN X  52      72.510  75.200  15.260  1.00  0.00            
ATOM    725  HA  GLN X  52      71.530  74.870  14.890  1.00  0.00            
ATOM    726  CB  GLN X  52      73.070  76.080  14.150  1.00  0.00            
ATOM    727  HB1 GLN X  52      74.150  76.120  14.200  1.00  0.00            
ATOM    728  HB2 GLN X  52      72.720  75.800  13.160  1.00  0.00            
ATOM    729  CG  GLN X  52      72.730  77.580  14.260  1.00  0.00            
ATOM    730  HG1 GLN X  52      72.880  77.990  13.260  1.00  0.00            
ATOM    731  HG2 GLN X  52      71.640  77.690  14.290  1.00  0.00            
ATOM    732  CD  GLN X  52      73.560  78.390  15.250  1.00  0.00            
ATOM    733  OE1 GLN X  52      74.770  78.280  15.250  1.00  0.00            
ATOM    734  NE2 GLN X  52      72.910  79.240  16.050  1.00  0.00            
ATOM    735 1HE2 GLN X  52      71.950  79.460  15.870  1.00  0.00            
ATOM    736 2HE2 GLN X  52      73.480  79.710  16.730  1.00  0.00            
ATOM    737  C   GLN X  52      73.210  73.860  15.300  1.00  0.00            
ATOM    738  O   GLN X  52      73.780  73.450  14.290  1.00  0.00            
ATOM    739  N   ASP X  53      73.120  73.130  16.430  1.00  0.00            
ATOM    740  H   ASP X  53      72.400  73.460  17.050  1.00  0.00            
ATOM    741  CA  ASP X  53      73.940  71.930  16.580  1.00  0.00            
ATOM    742  HA  ASP X  53      74.920  72.090  16.160  1.00  0.00            
ATOM    743  CB  ASP X  53      74.210  71.860  18.080  1.00  0.00            
ATOM    744  HB1 ASP X  53      74.810  72.740  18.290  1.00  0.00            
ATOM    745  HB2 ASP X  53      73.340  72.070  18.710  1.00  0.00            
ATOM    746  CG  ASP X  53      74.950  70.600  18.510  1.00  0.00            
ATOM    747  OD1 ASP X  53      76.200  70.680  18.610  1.00  0.00            
ATOM    748  OD2 ASP X  53      74.290  69.560  18.710  1.00  0.00            
ATOM    749  C   ASP X  53      73.190  70.730  16.030  1.00  0.00            
ATOM    750  O   ASP X  53      71.980  70.610  16.260  1.00  0.00            
ATOM    751  N   ALA X  54      73.920  69.840  15.370  1.00  0.00            
ATOM    752  H   ALA X  54      74.880  70.080  15.170  1.00  0.00            
ATOM    753  CA  ALA X  54      73.360  68.590  14.860  1.00  0.00            
ATOM    754  HA  ALA X  54      72.370  68.790  14.420  1.00  0.00            
ATOM    755  CB  ALA X  54      74.170  68.220  13.620  1.00  0.00            
ATOM    756  HB1 ALA X  54      74.520  69.120  13.140  1.00  0.00            
ATOM    757  HB2 ALA X  54      75.020  67.540  13.810  1.00  0.00            
ATOM    758  HB3 ALA X  54      73.520  67.680  12.940  1.00  0.00            
ATOM    759  C   ALA X  54      73.270  67.460  15.840  1.00  0.00            
ATOM    760  O   ALA X  54      72.420  66.620  15.600  1.00  0.00            
ATOM    761  N   SER X  55      74.100  67.340  16.890  1.00  0.00            
ATOM    762  H   SER X  55      74.840  67.990  17.110  1.00  0.00            
ATOM    763  CA  SER X  55      74.160  66.210  17.800  1.00  0.00            
ATOM    764  HA  SER X  55      73.920  65.330  17.200  1.00  0.00            
ATOM    765  CB  SER X  55      75.570  66.180  18.430  1.00  0.00            
ATOM    766  HB1 SER X  55      75.760  65.240  18.940  1.00  0.00            
ATOM    767  HB2 SER X  55      76.350  66.310  17.680  1.00  0.00            
ATOM    768  OG  SER X  55      75.770  67.240  19.320  1.00  0.00            
ATOM    769  HG  SER X  55      75.230  67.990  19.140  1.00  0.00            
ATOM    770  C   SER X  55      73.050  66.260  18.840  1.00  0.00            
ATOM    771  O   SER X  55      72.530  65.200  19.170  1.00  0.00            
ATOM    772  N   THR X  56      72.640  67.440  19.310  1.00  0.00            
ATOM    773  H   THR X  56      73.090  68.290  19.020  1.00  0.00            
ATOM    774  CA  THR X  56      71.450  67.640  20.120  1.00  0.00            
ATOM    775  HA  THR X  56      71.650  66.890  20.880  1.00  0.00            
ATOM    776  CB  THR X  56      71.440  69.080  20.640  1.00  0.00            
ATOM    777  HB  THR X  56      70.450  69.370  20.970  1.00  0.00            
ATOM    778  OG1 THR X  56      71.650  69.970  19.560  1.00  0.00            
ATOM    779  HG1 THR X  56      72.580  69.910  19.380  1.00  0.00            
ATOM    780  CG2 THR X  56      72.550  69.290  21.670  1.00  0.00            
ATOM    781 1HG2 THR X  56      72.300  68.730  22.560  1.00  0.00            
ATOM    782 2HG2 THR X  56      73.500  69.010  21.230  1.00  0.00            
ATOM    783 3HG2 THR X  56      72.550  70.370  21.890  1.00  0.00            
ATOM    784  C   THR X  56      70.170  67.250  19.390  1.00  0.00            
ATOM    785  O   THR X  56      69.210  66.860  20.050  1.00  0.00            
ATOM    786  N   LYS X  57      70.030  67.250  18.060  1.00  0.00            
ATOM    787  H   LYS X  57      70.830  67.570  17.530  1.00  0.00            
ATOM    788  CA  LYS X  57      68.880  66.790  17.310  1.00  0.00            
ATOM    789  HA  LYS X  57      67.960  67.190  17.750  1.00  0.00            
ATOM    790  CB  LYS X  57      68.870  67.370  15.900  1.00  0.00            
ATOM    791  HB1 LYS X  57      69.800  67.050  15.420  1.00  0.00            
ATOM    792  HB2 LYS X  57      68.020  66.990  15.340  1.00  0.00            
ATOM    793  CG  LYS X  57      68.830  68.900  15.910  1.00  0.00            
ATOM    794  HG1 LYS X  57      67.930  69.340  16.360  1.00  0.00            
ATOM    795  HG2 LYS X  57      69.660  69.450  16.370  1.00  0.00            
ATOM    796  CD  LYS X  57      68.880  69.390  14.470  1.00  0.00            
ATOM    797  HD1 LYS X  57      69.690  68.920  13.920  1.00  0.00            
ATOM    798  HD2 LYS X  57      68.010  69.090  13.850  1.00  0.00            
ATOM    799  CE  LYS X  57      68.880  70.900  14.360  1.00  0.00            
ATOM    800  HE1 LYS X  57      67.850  71.170  14.550  1.00  0.00            
ATOM    801  HE2 LYS X  57      69.550  71.310  15.110  1.00  0.00            
ATOM    802  NZ  LYS X  57      69.340  71.450  13.070  1.00  0.00            
ATOM    803  HZ1 LYS X  57      70.230  71.150  12.680  1.00  0.00            
ATOM    804  HZ2 LYS X  57      68.590  71.380  12.400  1.00  0.00            
ATOM    805  HZ3 LYS X  57      69.440  72.450  13.090  1.00  0.00            
ATOM    806  C   LYS X  57      68.920  65.270  17.280  1.00  0.00            
ATOM    807  O   LYS X  57      67.910  64.620  17.020  1.00  0.00            
ATOM    808  N   LYS X  58      70.050  64.570  17.470  1.00  0.00            
ATOM    809  H   LYS X  58      70.910  65.080  17.460  1.00  0.00            
ATOM    810  CA  LYS X  58      70.240  63.130  17.420  1.00  0.00            
ATOM    811  HA  LYS X  58      69.670  62.710  16.600  1.00  0.00            
ATOM    812  CB  LYS X  58      71.680  62.620  17.350  1.00  0.00            
ATOM    813  HB1 LYS X  58      72.310  63.310  16.770  1.00  0.00            
ATOM    814  HB2 LYS X  58      72.120  62.690  18.350  1.00  0.00            
ATOM    815  CG  LYS X  58      71.830  61.190  16.830  1.00  0.00            
ATOM    816  HG1 LYS X  58      71.390  60.400  17.430  1.00  0.00            
ATOM    817  HG2 LYS X  58      71.260  61.200  15.890  1.00  0.00            
ATOM    818  CD  LYS X  58      73.210  60.600  16.540  1.00  0.00            
ATOM    819  HD1 LYS X  58      73.630  61.300  15.820  1.00  0.00            
ATOM    820  HD2 LYS X  58      73.870  60.540  17.400  1.00  0.00            
ATOM    821  CE  LYS X  58      73.250  59.150  16.080  1.00  0.00            
ATOM    822  HE1 LYS X  58      73.160  58.560  17.000  1.00  0.00            
ATOM    823  HE2 LYS X  58      72.480  58.830  15.380  1.00  0.00            
ATOM    824  NZ  LYS X  58      74.530  58.740  15.500  1.00  0.00            
ATOM    825  HZ1 LYS X  58      74.610  59.290  14.660  1.00  0.00            
ATOM    826  HZ2 LYS X  58      75.160  59.160  16.190  1.00  0.00            
ATOM    827  HZ3 LYS X  58      74.730  57.770  15.340  1.00  0.00            
ATOM    828  C   LYS X  58      69.530  62.590  18.650  1.00  0.00            
ATOM    829  O   LYS X  58      68.880  61.550  18.700  1.00  0.00            
ATOM    830  N   LEU X  59      69.770  63.290  19.770  1.00  0.00            
ATOM    831  H   LEU X  59      70.330  64.120  19.590  1.00  0.00            
ATOM    832  CA  LEU X  59      69.420  62.920  21.120  1.00  0.00            
ATOM    833  HA  LEU X  59      69.650  61.860  21.220  1.00  0.00            
ATOM    834  CB  LEU X  59      70.360  63.740  22.000  1.00  0.00            
ATOM    835  HB1 LEU X  59      70.480  64.780  21.690  1.00  0.00            
ATOM    836  HB2 LEU X  59      69.970  63.900  23.010  1.00  0.00            
ATOM    837  CG  LEU X  59      71.670  63.080  22.420  1.00  0.00            
ATOM    838  HG  LEU X  59      71.410  62.140  22.930  1.00  0.00            
ATOM    839  CD1 LEU X  59      72.780  62.760  21.430  1.00  0.00            
ATOM    840 1HD1 LEU X  59      72.380  62.110  20.650  1.00  0.00            
ATOM    841 2HD1 LEU X  59      73.340  63.640  21.100  1.00  0.00            
ATOM    842 3HD1 LEU X  59      73.530  62.200  21.990  1.00  0.00            
ATOM    843  CD2 LEU X  59      72.290  63.880  23.560  1.00  0.00            
ATOM    844 1HD2 LEU X  59      73.120  63.410  24.120  1.00  0.00            
ATOM    845 2HD2 LEU X  59      72.660  64.810  23.150  1.00  0.00            
ATOM    846 3HD2 LEU X  59      71.550  64.120  24.320  1.00  0.00            
ATOM    847  C   LEU X  59      67.940  63.120  21.390  1.00  0.00            
ATOM    848  O   LEU X  59      67.230  62.360  22.040  1.00  0.00            
ATOM    849  N   SER X  60      67.420  64.210  20.820  1.00  0.00            
ATOM    850  H   SER X  60      68.060  64.810  20.330  1.00  0.00            
ATOM    851  CA  SER X  60      66.030  64.600  20.630  1.00  0.00            
ATOM    852  HA  SER X  60      65.650  64.980  21.580  1.00  0.00            
ATOM    853  CB  SER X  60      65.960  65.820  19.720  1.00  0.00            
ATOM    854  HB1 SER X  60      66.390  65.690  18.730  1.00  0.00            
ATOM    855  HB2 SER X  60      64.900  66.090  19.590  1.00  0.00            
ATOM    856  OG  SER X  60      66.520  66.960  20.340  1.00  0.00            
ATOM    857  HG  SER X  60      67.420  66.860  20.590  1.00  0.00            
ATOM    858  C   SER X  60      65.120  63.450  20.200  1.00  0.00            
ATOM    859  O   SER X  60      64.130  63.150  20.850  1.00  0.00            
ATOM    860  N   GLU X  61      65.430  62.850  19.060  1.00  0.00            
ATOM    861  H   GLU X  61      66.180  63.240  18.500  1.00  0.00            
ATOM    862  CA  GLU X  61      64.770  61.690  18.510  1.00  0.00            
ATOM    863  HA  GLU X  61      63.710  61.950  18.610  1.00  0.00            
ATOM    864  CB  GLU X  61      65.240  61.480  17.070  1.00  0.00            
ATOM    865  HB1 GLU X  61      65.560  62.460  16.700  1.00  0.00            
ATOM    866  HB2 GLU X  61      66.150  60.870  17.110  1.00  0.00            
ATOM    867  CG  GLU X  61      64.270  60.780  16.110  1.00  0.00            
ATOM    868  HG1 GLU X  61      64.860  60.690  15.190  1.00  0.00            
ATOM    869  HG2 GLU X  61      64.050  59.770  16.450  1.00  0.00            
ATOM    870  CD  GLU X  61      63.040  61.620  15.790  1.00  0.00            
ATOM    871  OE1 GLU X  61      62.010  61.100  15.340  1.00  0.00            
ATOM    872  OE2 GLU X  61      63.130  62.860  15.910  1.00  0.00            
ATOM    873  C   GLU X  61      64.980  60.440  19.350  1.00  0.00            
ATOM    874  O   GLU X  61      64.020  59.690  19.490  1.00  0.00            
ATOM    875  N   CYS X  62      66.160  60.260  19.960  1.00  0.00            
ATOM    876  H   CYS X  62      66.780  61.070  19.940  1.00  0.00            
ATOM    877  CA  CYS X  62      66.530  59.140  20.790  1.00  0.00            
ATOM    878  HA  CYS X  62      66.420  58.260  20.150  1.00  0.00            
ATOM    879  CB  CYS X  62      68.040  59.220  21.010  1.00  0.00            
ATOM    880  HB1 CYS X  62      68.440  59.570  20.070  1.00  0.00            
ATOM    881  HB2 CYS X  62      68.260  59.930  21.790  1.00  0.00            
ATOM    882  SG  CYS X  62      68.750  57.550  21.170  1.00  0.00            
ATOM    883  HG  CYS X  62      68.120  57.210  22.290  1.00  0.00            
ATOM    884  C   CYS X  62      65.770  59.100  22.120  1.00  0.00            
ATOM    885  O   CYS X  62      65.660  58.030  22.700  1.00  0.00            
ATOM    886  N   LEU X  63      65.250  60.210  22.650  1.00  0.00            
ATOM    887  H   LEU X  63      65.560  61.070  22.210  1.00  0.00            
ATOM    888  CA  LEU X  63      64.390  60.350  23.800  1.00  0.00            
ATOM    889  HA  LEU X  63      64.560  59.550  24.520  1.00  0.00            
ATOM    890  CB  LEU X  63      64.420  61.770  24.390  1.00  0.00            
ATOM    891  HB1 LEU X  63      64.320  62.510  23.590  1.00  0.00            
ATOM    892  HB2 LEU X  63      63.540  61.940  25.010  1.00  0.00            
ATOM    893  CG  LEU X  63      65.710  62.100  25.140  1.00  0.00            
ATOM    894  HG  LEU X  63      66.560  61.960  24.470  1.00  0.00            
ATOM    895  CD1 LEU X  63      65.790  63.610  25.400  1.00  0.00            
ATOM    896 1HD1 LEU X  63      64.890  64.060  25.790  1.00  0.00            
ATOM    897 2HD1 LEU X  63      66.540  63.900  26.140  1.00  0.00            
ATOM    898 3HD1 LEU X  63      65.940  64.090  24.430  1.00  0.00            
ATOM    899  CD2 LEU X  63      65.920  61.370  26.460  1.00  0.00            
ATOM    900 1HD2 LEU X  63      65.980  60.300  26.300  1.00  0.00            
ATOM    901 2HD2 LEU X  63      66.880  61.630  26.930  1.00  0.00            
ATOM    902 3HD2 LEU X  63      65.140  61.570  27.180  1.00  0.00            
ATOM    903  C   LEU X  63      62.940  60.150  23.370  1.00  0.00            
ATOM    904  O   LEU X  63      62.150  59.800  24.240  1.00  0.00            
ATOM    905  N   LYS X  64      62.630  60.250  22.070  1.00  0.00            
ATOM    906  H   LYS X  64      63.320  60.600  21.410  1.00  0.00            
ATOM    907  CA  LYS X  64      61.280  60.250  21.550  1.00  0.00            
ATOM    908  HA  LYS X  64      60.570  60.860  22.110  1.00  0.00            
ATOM    909  CB  LYS X  64      61.390  60.990  20.220  1.00  0.00            
ATOM    910  HB1 LYS X  64      62.070  61.840  20.280  1.00  0.00            
ATOM    911  HB2 LYS X  64      61.700  60.440  19.330  1.00  0.00            
ATOM    912  CG  LYS X  64      60.030  61.480  19.730  1.00  0.00            
ATOM    913  HG1 LYS X  64      59.270  60.700  19.810  1.00  0.00            
ATOM    914  HG2 LYS X  64      59.680  62.270  20.400  1.00  0.00            
ATOM    915  CD  LYS X  64      60.070  62.070  18.320  1.00  0.00            
ATOM    916  HD1 LYS X  64      60.640  61.430  17.650  1.00  0.00            
ATOM    917  HD2 LYS X  64      59.000  62.130  18.060  1.00  0.00            
ATOM    918  CE  LYS X  64      60.700  63.450  18.320  1.00  0.00            
ATOM    919  HE1 LYS X  64      59.970  64.000  18.910  1.00  0.00            
ATOM    920  HE2 LYS X  64      61.710  63.380  18.720  1.00  0.00            
ATOM    921  NZ  LYS X  64      60.950  63.940  16.940  1.00  0.00            
ATOM    922  HZ1 LYS X  64      61.770  63.480  16.610  1.00  0.00            
ATOM    923  HZ2 LYS X  64      60.180  63.810  16.310  1.00  0.00            
ATOM    924  HZ3 LYS X  64      61.140  64.940  17.000  1.00  0.00            
ATOM    925  C   LYS X  64      60.850  58.820  21.300  1.00  0.00            
ATOM    926  O   LYS X  64      59.680  58.500  21.550  1.00  0.00            
ATOM    927  N   ARG X  65      61.800  57.910  21.110  1.00  0.00            
ATOM    928  H   ARG X  65      62.700  58.260  20.810  1.00  0.00            
ATOM    929  CA  ARG X  65      61.560  56.480  20.980  1.00  0.00            
ATOM    930  HA  ARG X  65      60.560  56.450  20.530  1.00  0.00            
ATOM    931  CB  ARG X  65      62.640  55.870  20.090  1.00  0.00            
ATOM    932  HB1 ARG X  65      62.560  56.280  19.070  1.00  0.00            
ATOM    933  HB2 ARG X  65      63.620  56.100  20.510  1.00  0.00            
ATOM    934  CG  ARG X  65      62.690  54.360  19.940  1.00  0.00            
ATOM    935  HG1 ARG X  65      62.850  53.820  20.880  1.00  0.00            
ATOM    936  HG2 ARG X  65      61.720  53.950  19.660  1.00  0.00            
ATOM    937  CD  ARG X  65      63.650  53.940  18.820  1.00  0.00            
ATOM    938  HD1 ARG X  65      63.320  52.940  18.550  1.00  0.00            
ATOM    939  HD2 ARG X  65      63.540  54.660  18.020  1.00  0.00            
ATOM    940  NE  ARG X  65      65.030  53.820  19.280  1.00  0.00            
ATOM    941  HE  ARG X  65      65.140  52.960  19.810  1.00  0.00            
ATOM    942  CZ  ARG X  65      66.090  54.610  19.050  1.00  0.00            
ATOM    943  NH1 ARG X  65      65.980  55.600  18.170  1.00  0.00            
ATOM    944 1HH1 ARG X  65      65.130  55.880  17.690  1.00  0.00            
ATOM    945 2HH1 ARG X  65      66.800  56.170  17.970  1.00  0.00            
ATOM    946  NH2 ARG X  65      67.270  54.410  19.670  1.00  0.00            
ATOM    947 1HH2 ARG X  65      67.420  53.810  20.470  1.00  0.00            
ATOM    948 2HH2 ARG X  65      68.140  54.910  19.530  1.00  0.00            
ATOM    949  C   ARG X  65      61.400  55.750  22.310  1.00  0.00            
ATOM    950  O   ARG X  65      60.790  54.680  22.300  1.00  0.00            
ATOM    951  N   ILE X  66      61.670  56.450  23.400  1.00  0.00            
ATOM    952  H   ILE X  66      62.200  57.310  23.370  1.00  0.00            
ATOM    953  CA  ILE X  66      61.400  56.060  24.770  1.00  0.00            
ATOM    954  HA  ILE X  66      60.850  55.130  24.750  1.00  0.00            
ATOM    955  CB  ILE X  66      62.700  55.820  25.530  1.00  0.00            
ATOM    956  HB  ILE X  66      62.500  55.590  26.580  1.00  0.00            
ATOM    957  CG1 ILE X  66      63.540  57.110  25.570  1.00  0.00            
ATOM    958 1HG1 ILE X  66      63.760  57.390  24.550  1.00  0.00            
ATOM    959 2HG1 ILE X  66      62.970  57.900  26.040  1.00  0.00            
ATOM    960  CG2 ILE X  66      63.530  54.660  24.990  1.00  0.00            
ATOM    961 1HG2 ILE X  66      64.550  54.620  25.370  1.00  0.00            
ATOM    962 2HG2 ILE X  66      63.020  53.710  25.090  1.00  0.00            
ATOM    963 3HG2 ILE X  66      63.750  54.850  23.930  1.00  0.00            
ATOM    964  CD  ILE X  66      64.800  56.940  26.420  1.00  0.00            
ATOM    965  HD1 ILE X  66      65.650  56.370  26.030  1.00  0.00            
ATOM    966  HD2 ILE X  66      65.250  57.920  26.430  1.00  0.00            
ATOM    967  HD3 ILE X  66      64.560  56.660  27.460  1.00  0.00            
ATOM    968  C   ILE X  66      60.450  57.010  25.510  1.00  0.00            
ATOM    969  O   ILE X  66      60.160  56.900  26.700  1.00  0.00            
ATOM    970  N   GLY X  67      59.920  58.020  24.810  1.00  0.00            
ATOM    971  H   GLY X  67      60.110  57.970  23.820  1.00  0.00            
ATOM    972  CA  GLY X  67      59.210  59.160  25.350  1.00  0.00            
ATOM    973  HA1 GLY X  67      59.160  59.320  26.420  1.00  0.00            
ATOM    974  HA2 GLY X  67      59.740  60.010  24.890  1.00  0.00            
ATOM    975  C   GLY X  67      57.740  59.110  24.960  1.00  0.00            
ATOM    976  O   GLY X  67      56.850  59.450  25.720  1.00  0.00            
ATOM    977  N   ASP X  68      57.390  58.610  23.760  1.00  0.00            
ATOM    978  H   ASP X  68      58.130  58.190  23.210  1.00  0.00            
ATOM    979  CA  ASP X  68      56.060  58.600  23.200  1.00  0.00            
ATOM    980  HA  ASP X  68      55.640  59.580  23.480  1.00  0.00            
ATOM    981  CB  ASP X  68      56.120  58.390  21.680  1.00  0.00            
ATOM    982  HB1 ASP X  68      56.890  59.040  21.260  1.00  0.00            
ATOM    983  HB2 ASP X  68      56.240  57.340  21.430  1.00  0.00            
ATOM    984  CG  ASP X  68      54.860  58.890  20.980  1.00  0.00            
ATOM    985  OD1 ASP X  68      54.370  58.030  20.190  1.00  0.00            
ATOM    986  OD2 ASP X  68      54.450  60.060  21.120  1.00  0.00            
ATOM    987  C   ASP X  68      55.100  57.600  23.830  1.00  0.00            
ATOM    988  O   ASP X  68      53.890  57.690  23.650  1.00  0.00            
ATOM    989  N   GLU X  69      55.690  56.590  24.440  1.00  0.00            
ATOM    990  H   GLU X  69      56.700  56.570  24.350  1.00  0.00            
ATOM    991  CA  GLU X  69      54.930  55.470  24.990  1.00  0.00            
ATOM    992  HA  GLU X  69      54.100  55.290  24.330  1.00  0.00            
ATOM    993  CB  GLU X  69      55.830  54.260  25.210  1.00  0.00            
ATOM    994  HB1 GLU X  69      56.170  54.100  24.180  1.00  0.00            
ATOM    995  HB2 GLU X  69      56.670  54.430  25.900  1.00  0.00            
ATOM    996  CG  GLU X  69      55.190  53.020  25.830  1.00  0.00            
ATOM    997  HG1 GLU X  69      55.890  52.190  25.930  1.00  0.00            
ATOM    998  HG2 GLU X  69      54.890  53.100  26.890  1.00  0.00            
ATOM    999  CD  GLU X  69      53.970  52.510  25.080  1.00  0.00            
ATOM   1000  OE1 GLU X  69      52.910  52.300  25.730  1.00  0.00            
ATOM   1001  OE2 GLU X  69      54.030  52.350  23.850  1.00  0.00            
ATOM   1002  C   GLU X  69      54.460  55.910  26.370  1.00  0.00            
ATOM   1003  O   GLU X  69      53.380  55.550  26.840  1.00  0.00            
ATOM   1004  N   LEU X  70      55.270  56.780  26.980  1.00  0.00            
ATOM   1005  H   LEU X  70      56.190  56.870  26.590  1.00  0.00            
ATOM   1006  CA  LEU X  70      54.960  57.480  28.220  1.00  0.00            
ATOM   1007  HA  LEU X  70      54.590  56.680  28.860  1.00  0.00            
ATOM   1008  CB  LEU X  70      56.280  58.030  28.760  1.00  0.00            
ATOM   1009  HB1 LEU X  70      56.750  58.730  28.070  1.00  0.00            
ATOM   1010  HB2 LEU X  70      56.180  58.640  29.660  1.00  0.00            
ATOM   1011  CG  LEU X  70      57.420  57.030  29.000  1.00  0.00            
ATOM   1012  HG  LEU X  70      57.550  56.360  28.150  1.00  0.00            
ATOM   1013  CD1 LEU X  70      58.770  57.620  29.430  1.00  0.00            
ATOM   1014 1HD1 LEU X  70      59.210  58.190  28.600  1.00  0.00            
ATOM   1015 2HD1 LEU X  70      58.600  58.400  30.190  1.00  0.00            
ATOM   1016 3HD1 LEU X  70      59.580  56.980  29.740  1.00  0.00            
ATOM   1017  CD2 LEU X  70      57.100  56.090  30.160  1.00  0.00            
ATOM   1018 1HD2 LEU X  70      56.060  55.770  30.250  1.00  0.00            
ATOM   1019 2HD2 LEU X  70      57.770  55.230  30.090  1.00  0.00            
ATOM   1020 3HD2 LEU X  70      57.240  56.660  31.080  1.00  0.00            
ATOM   1021  C   LEU X  70      53.970  58.620  28.080  1.00  0.00            
ATOM   1022  O   LEU X  70      53.180  58.910  28.980  1.00  0.00            
ATOM   1023  N   ASP X  71      53.940  59.190  26.880  1.00  0.00            
ATOM   1024  H   ASP X  71      54.760  59.000  26.340  1.00  0.00            
ATOM   1025  CA  ASP X  71      52.880  60.000  26.300  1.00  0.00            
ATOM   1026  HA  ASP X  71      52.590  60.780  27.000  1.00  0.00            
ATOM   1027  CB  ASP X  71      53.390  60.800  25.110  1.00  0.00            
ATOM   1028  HB1 ASP X  71      53.840  60.110  24.400  1.00  0.00            
ATOM   1029  HB2 ASP X  71      52.600  61.330  24.550  1.00  0.00            
ATOM   1030  CG  ASP X  71      54.440  61.880  25.320  1.00  0.00            
ATOM   1031  OD1 ASP X  71      54.680  62.560  24.300  1.00  0.00            
ATOM   1032  OD2 ASP X  71      55.080  62.150  26.360  1.00  0.00            
ATOM   1033  C   ASP X  71      51.580  59.230  26.060  1.00  0.00            
ATOM   1034  O   ASP X  71      50.520  59.850  26.030  1.00  0.00            
ATOM   1035  N   SER X  72      51.680  57.910  25.860  1.00  0.00            
ATOM   1036  H   SER X  72      52.530  57.380  25.830  1.00  0.00            
ATOM   1037  CA  SER X  72      50.520  57.150  25.500  1.00  0.00            
ATOM   1038  HA  SER X  72      49.610  57.720  25.310  1.00  0.00            
ATOM   1039  CB  SER X  72      50.860  56.390  24.200  1.00  0.00            
ATOM   1040  HB1 SER X  72      51.560  55.620  24.490  1.00  0.00            
ATOM   1041  HB2 SER X  72      49.950  55.880  23.880  1.00  0.00            
ATOM   1042  OG  SER X  72      51.390  57.160  23.140  1.00  0.00            
ATOM   1043  HG  SER X  72      52.290  57.380  23.260  1.00  0.00            
ATOM   1044  C   SER X  72      50.130  56.120  26.560  1.00  0.00            
ATOM   1045  O   SER X  72      49.160  55.370  26.450  1.00  0.00            
ATOM   1046  N   ASN X  73      50.790  56.270  27.700  1.00  0.00            
ATOM   1047  H   ASN X  73      51.410  57.040  27.860  1.00  0.00            
ATOM   1048  CA  ASN X  73      50.510  55.550  28.930  1.00  0.00            
ATOM   1049  HA  ASN X  73      50.280  54.520  28.680  1.00  0.00            
ATOM   1050  CB  ASN X  73      51.770  55.580  29.790  1.00  0.00            
ATOM   1051  HB1 ASN X  73      52.650  55.250  29.230  1.00  0.00            
ATOM   1052  HB2 ASN X  73      52.080  56.530  30.220  1.00  0.00            
ATOM   1053  CG  ASN X  73      51.710  54.550  30.920  1.00  0.00            
ATOM   1054  OD1 ASN X  73      51.220  54.870  32.000  1.00  0.00            
ATOM   1055  ND2 ASN X  73      51.970  53.250  30.750  1.00  0.00            
ATOM   1056 1HD2 ASN X  73      52.210  52.930  29.820  1.00  0.00            
ATOM   1057 2HD2 ASN X  73      51.800  52.580  31.470  1.00  0.00            
ATOM   1058  C   ASN X  73      49.410  56.330  29.660  1.00  0.00            
ATOM   1059  O   ASN X  73      49.540  57.510  29.940  1.00  0.00            
ATOM   1060  N   MET X  74      48.320  55.630  30.000  1.00  0.00            
ATOM   1061  H   MET X  74      48.270  54.650  29.770  1.00  0.00            
ATOM   1062  CA  MET X  74      47.070  56.160  30.500  1.00  0.00            
ATOM   1063  HA  MET X  74      46.900  57.140  30.020  1.00  0.00            
ATOM   1064  CB  MET X  74      45.980  55.250  29.950  1.00  0.00            
ATOM   1065  HB1 MET X  74      46.200  54.920  28.940  1.00  0.00            
ATOM   1066  HB2 MET X  74      45.970  54.340  30.560  1.00  0.00            
ATOM   1067  CG  MET X  74      44.570  55.840  29.840  1.00  0.00            
ATOM   1068  HG1 MET X  74      44.390  56.360  30.780  1.00  0.00            
ATOM   1069  HG2 MET X  74      44.610  56.550  29.020  1.00  0.00            
ATOM   1070  SD  MET X  74      43.330  54.550  29.590  1.00  0.00            
ATOM   1071  CE  MET X  74      43.470  54.140  27.840  1.00  0.00            
ATOM   1072  HE1 MET X  74      44.530  54.190  27.530  1.00  0.00            
ATOM   1073  HE2 MET X  74      43.130  53.100  27.770  1.00  0.00            
ATOM   1074  HE3 MET X  74      42.830  54.700  27.190  1.00  0.00            
ATOM   1075  C   MET X  74      47.050  56.350  32.000  1.00  0.00            
ATOM   1076  O   MET X  74      46.210  57.120  32.450  1.00  0.00            
ATOM   1077  N   GLU X  75      48.050  55.920  32.800  1.00  0.00            
ATOM   1078  H   GLU X  75      48.720  55.330  32.340  1.00  0.00            
ATOM   1079  CA  GLU X  75      48.140  56.110  34.220  1.00  0.00            
ATOM   1080  HA  GLU X  75      47.170  56.470  34.560  1.00  0.00            
ATOM   1081  CB  GLU X  75      48.530  54.840  34.980  1.00  0.00            
ATOM   1082  HB1 GLU X  75      48.050  53.940  34.570  1.00  0.00            
ATOM   1083  HB2 GLU X  75      49.570  54.580  34.780  1.00  0.00            
ATOM   1084  CG  GLU X  75      48.240  54.890  36.490  1.00  0.00            
ATOM   1085  HG1 GLU X  75      48.880  54.160  36.980  1.00  0.00            
ATOM   1086  HG2 GLU X  75      48.560  55.840  36.930  1.00  0.00            
ATOM   1087  CD  GLU X  75      46.850  54.490  36.910  1.00  0.00            
ATOM   1088  OE1 GLU X  75      46.540  53.990  38.030  1.00  0.00            
ATOM   1089  OE2 GLU X  75      45.920  54.910  36.170  1.00  0.00            
ATOM   1090  C   GLU X  75      49.260  57.140  34.400  1.00  0.00            
ATOM   1091  O   GLU X  75      49.130  57.930  35.330  1.00  0.00            
ATOM   1092  N   LEU X  76      50.250  57.250  33.530  1.00  0.00            
ATOM   1093  H   LEU X  76      50.320  56.510  32.840  1.00  0.00            
ATOM   1094  CA  LEU X  76      51.320  58.200  33.730  1.00  0.00            
ATOM   1095  HA  LEU X  76      51.660  58.140  34.770  1.00  0.00            
ATOM   1096  CB  LEU X  76      52.500  57.930  32.800  1.00  0.00            
ATOM   1097  HB1 LEU X  76      52.700  56.860  32.730  1.00  0.00            
ATOM   1098  HB2 LEU X  76      52.220  58.350  31.840  1.00  0.00            
ATOM   1099  CG  LEU X  76      53.780  58.530  33.350  1.00  0.00            
ATOM   1100  HG  LEU X  76      53.470  59.450  33.860  1.00  0.00            
ATOM   1101  CD1 LEU X  76      54.610  57.730  34.350  1.00  0.00            
ATOM   1102 1HD1 LEU X  76      55.140  56.890  33.870  1.00  0.00            
ATOM   1103 2HD1 LEU X  76      55.210  58.360  35.010  1.00  0.00            
ATOM   1104 3HD1 LEU X  76      53.880  57.240  34.990  1.00  0.00            
ATOM   1105  CD2 LEU X  76      54.690  58.950  32.180  1.00  0.00            
ATOM   1106 1HD2 LEU X  76      55.680  59.370  32.340  1.00  0.00            
ATOM   1107 2HD2 LEU X  76      54.820  58.150  31.460  1.00  0.00            
ATOM   1108 3HD2 LEU X  76      54.030  59.720  31.770  1.00  0.00            
ATOM   1109  C   LEU X  76      50.830  59.630  33.560  1.00  0.00            
ATOM   1110  O   LEU X  76      51.180  60.550  34.290  1.00  0.00            
ATOM   1111  N   GLN X  77      49.930  59.880  32.610  1.00  0.00            
ATOM   1112  H   GLN X  77      49.690  59.110  32.000  1.00  0.00            
ATOM   1113  CA  GLN X  77      49.430  61.220  32.370  1.00  0.00            
ATOM   1114  HA  GLN X  77      50.170  62.000  32.570  1.00  0.00            
ATOM   1115  CB  GLN X  77      48.930  61.260  30.910  1.00  0.00            
ATOM   1116  HB1 GLN X  77      48.100  60.590  30.770  1.00  0.00            
ATOM   1117  HB2 GLN X  77      48.440  62.220  30.770  1.00  0.00            
ATOM   1118  CG  GLN X  77      50.090  60.980  29.960  1.00  0.00            
ATOM   1119  HG1 GLN X  77      50.460  59.980  30.090  1.00  0.00            
ATOM   1120  HG2 GLN X  77      49.600  60.910  28.990  1.00  0.00            
ATOM   1121  CD  GLN X  77      51.170  62.050  29.910  1.00  0.00            
ATOM   1122  OE1 GLN X  77      51.120  63.250  30.210  1.00  0.00            
ATOM   1123  NE2 GLN X  77      52.380  61.560  29.630  1.00  0.00            
ATOM   1124 1HE2 GLN X  77      52.410  60.560  29.490  1.00  0.00            
ATOM   1125 2HE2 GLN X  77      53.280  62.030  29.550  1.00  0.00            
ATOM   1126  C   GLN X  77      48.280  61.560  33.300  1.00  0.00            
ATOM   1127  O   GLN X  77      48.050  62.760  33.450  1.00  0.00            
ATOM   1128  N   ARG X  78      47.700  60.570  34.010  1.00  0.00            
ATOM   1129  H   ARG X  78      47.970  59.630  33.730  1.00  0.00            
ATOM   1130  CA  ARG X  78      46.910  60.750  35.200  1.00  0.00            
ATOM   1131  HA  ARG X  78      46.180  61.500  34.900  1.00  0.00            
ATOM   1132  CB  ARG X  78      46.160  59.470  35.530  1.00  0.00            
ATOM   1133  HB1 ARG X  78      45.580  59.360  34.600  1.00  0.00            
ATOM   1134  HB2 ARG X  78      46.710  58.540  35.610  1.00  0.00            
ATOM   1135  CG  ARG X  78      45.130  59.450  36.670  1.00  0.00            
ATOM   1136  HG1 ARG X  78      45.650  59.640  37.590  1.00  0.00            
ATOM   1137  HG2 ARG X  78      44.540  60.330  36.460  1.00  0.00            
ATOM   1138  CD  ARG X  78      44.280  58.180  36.540  1.00  0.00            
ATOM   1139  HD1 ARG X  78      43.210  58.360  36.710  1.00  0.00            
ATOM   1140  HD2 ARG X  78      44.310  57.730  35.550  1.00  0.00            
ATOM   1141  NE  ARG X  78      44.780  57.140  37.420  1.00  0.00            
ATOM   1142  HE  ARG X  78      45.350  56.410  37.020  1.00  0.00            
ATOM   1143  CZ  ARG X  78      44.270  56.680  38.580  1.00  0.00            
ATOM   1144  NH1 ARG X  78      43.210  57.300  39.130  1.00  0.00            
ATOM   1145 1HH1 ARG X  78      42.920  58.130  38.660  1.00  0.00            
ATOM   1146 2HH1 ARG X  78      42.640  56.930  39.880  1.00  0.00            
ATOM   1147  NH2 ARG X  78      44.650  55.530  39.150  1.00  0.00            
ATOM   1148 1HH2 ARG X  78      45.380  54.920  38.790  1.00  0.00            
ATOM   1149 2HH2 ARG X  78      44.350  55.240  40.060  1.00  0.00            
ATOM   1150  C   ARG X  78      47.740  61.100  36.440  1.00  0.00            
ATOM   1151  O   ARG X  78      47.280  61.890  37.240  1.00  0.00            
ATOM   1152  N   MET X  79      48.940  60.550  36.560  1.00  0.00            
ATOM   1153  H   MET X  79      49.110  59.690  36.060  1.00  0.00            
ATOM   1154  CA  MET X  79      49.880  60.860  37.630  1.00  0.00            
ATOM   1155  HA  MET X  79      49.430  60.860  38.620  1.00  0.00            
ATOM   1156  CB  MET X  79      50.910  59.730  37.720  1.00  0.00            
ATOM   1157  HB1 MET X  79      50.620  58.830  37.170  1.00  0.00            
ATOM   1158  HB2 MET X  79      51.770  60.020  37.110  1.00  0.00            
ATOM   1159  CG  MET X  79      51.300  59.440  39.170  1.00  0.00            
ATOM   1160  HG1 MET X  79      51.680  60.380  39.540  1.00  0.00            
ATOM   1161  HG2 MET X  79      50.480  59.160  39.840  1.00  0.00            
ATOM   1162  SD  MET X  79      52.740  58.330  39.240  1.00  0.00            
ATOM   1163  CE  MET X  79      51.850  56.760  39.100  1.00  0.00            
ATOM   1164  HE1 MET X  79      51.510  56.530  38.100  1.00  0.00            
ATOM   1165  HE2 MET X  79      52.560  55.980  39.360  1.00  0.00            
ATOM   1166  HE3 MET X  79      51.180  56.680  39.960  1.00  0.00            
ATOM   1167  C   MET X  79      50.530  62.230  37.530  1.00  0.00            
ATOM   1168  O   MET X  79      50.820  62.920  38.510  1.00  0.00            
ATOM   1169  N   ILE X  80      50.740  62.720  36.300  1.00  0.00            
ATOM   1170  H   ILE X  80      50.560  62.120  35.520  1.00  0.00            
ATOM   1171  CA  ILE X  80      51.280  64.040  36.020  1.00  0.00            
ATOM   1172  HA  ILE X  80      51.990  64.210  36.840  1.00  0.00            
ATOM   1173  CB  ILE X  80      51.960  64.070  34.650  1.00  0.00            
ATOM   1174  HB  ILE X  80      51.320  63.450  34.030  1.00  0.00            
ATOM   1175  CG1 ILE X  80      53.260  63.270  34.630  1.00  0.00            
ATOM   1176 1HG1 ILE X  80      54.120  63.810  35.010  1.00  0.00            
ATOM   1177 2HG1 ILE X  80      53.160  62.410  35.300  1.00  0.00            
ATOM   1178  CG2 ILE X  80      52.050  65.390  33.890  1.00  0.00            
ATOM   1179 1HG2 ILE X  80      51.140  65.970  33.740  1.00  0.00            
ATOM   1180 2HG2 ILE X  80      52.830  66.010  34.320  1.00  0.00            
ATOM   1181 3HG2 ILE X  80      52.370  65.260  32.860  1.00  0.00            
ATOM   1182  CD  ILE X  80      53.590  62.650  33.270  1.00  0.00            
ATOM   1183  HD1 ILE X  80      54.500  62.080  33.400  1.00  0.00            
ATOM   1184  HD2 ILE X  80      52.750  62.050  32.910  1.00  0.00            
ATOM   1185  HD3 ILE X  80      53.780  63.460  32.550  1.00  0.00            
ATOM   1186  C   ILE X  80      50.210  65.070  36.380  1.00  0.00            
ATOM   1187  O   ILE X  80      50.510  66.130  36.900  1.00  0.00            
ATOM   1188  N   ALA X  81      48.930  64.710  36.260  1.00  0.00            
ATOM   1189  H   ALA X  81      48.830  63.800  35.840  1.00  0.00            
ATOM   1190  CA  ALA X  81      47.830  65.550  36.700  1.00  0.00            
ATOM   1191  HA  ALA X  81      48.110  66.590  36.530  1.00  0.00            
ATOM   1192  CB  ALA X  81      46.640  65.170  35.800  1.00  0.00            
ATOM   1193  HB1 ALA X  81      45.820  65.640  36.330  1.00  0.00            
ATOM   1194  HB2 ALA X  81      46.920  65.590  34.830  1.00  0.00            
ATOM   1195  HB3 ALA X  81      46.500  64.110  35.640  1.00  0.00            
ATOM   1196  C   ALA X  81      47.470  65.360  38.160  1.00  0.00            
ATOM   1197  O   ALA X  81      46.560  66.040  38.630  1.00  0.00            
ATOM   1198  N   ALA X  82      48.160  64.450  38.850  1.00  0.00            
ATOM   1199  H   ALA X  82      49.020  64.020  38.530  1.00  0.00            
ATOM   1200  CA  ALA X  82      47.860  64.160  40.240  1.00  0.00            
ATOM   1201  HA  ALA X  82      46.790  64.250  40.440  1.00  0.00            
ATOM   1202  CB  ALA X  82      48.150  62.700  40.560  1.00  0.00            
ATOM   1203  HB1 ALA X  82      47.860  61.950  39.810  1.00  0.00            
ATOM   1204  HB2 ALA X  82      49.230  62.550  40.640  1.00  0.00            
ATOM   1205  HB3 ALA X  82      47.750  62.450  41.540  1.00  0.00            
ATOM   1206  C   ALA X  82      48.660  64.960  41.260  1.00  0.00            
ATOM   1207  O   ALA X  82      48.190  65.080  42.380  1.00  0.00            
ATOM   1208  N   VAL X  83      49.790  65.530  40.820  1.00  0.00            
ATOM   1209  H   VAL X  83      50.110  65.330  39.890  1.00  0.00            
ATOM   1210  CA  VAL X  83      50.730  66.290  41.630  1.00  0.00            
ATOM   1211  HA  VAL X  83      50.780  65.870  42.620  1.00  0.00            
ATOM   1212  CB  VAL X  83      52.120  66.350  41.000  1.00  0.00            
ATOM   1213  HB  VAL X  83      52.720  67.040  41.610  1.00  0.00            
ATOM   1214  CG1 VAL X  83      52.870  65.050  41.280  1.00  0.00            
ATOM   1215 1HG1 VAL X  83      53.880  65.090  40.840  1.00  0.00            
ATOM   1216 2HG1 VAL X  83      53.030  65.060  42.360  1.00  0.00            
ATOM   1217 3HG1 VAL X  83      52.330  64.210  40.860  1.00  0.00            
ATOM   1218  CG2 VAL X  83      52.160  66.780  39.540  1.00  0.00            
ATOM   1219 1HG2 VAL X  83      51.740  67.780  39.420  1.00  0.00            
ATOM   1220 2HG2 VAL X  83      53.160  66.760  39.110  1.00  0.00            
ATOM   1221 3HG2 VAL X  83      51.550  66.040  39.020  1.00  0.00            
ATOM   1222  C   VAL X  83      50.200  67.700  41.870  1.00  0.00            
ATOM   1223  O   VAL X  83      49.410  68.240  41.110  1.00  0.00            
ATOM   1224  N   ASP X  84      50.660  68.440  42.900  1.00  0.00            
ATOM   1225  H   ASP X  84      51.310  67.860  43.400  1.00  0.00            
ATOM   1226  CA  ASP X  84      50.600  69.880  43.030  1.00  0.00            
ATOM   1227  HA  ASP X  84      49.680  70.270  42.620  1.00  0.00            
ATOM   1228  CB  ASP X  84      50.690  70.270  44.510  1.00  0.00            
ATOM   1229  HB1 ASP X  84      50.190  69.610  45.200  1.00  0.00            
ATOM   1230  HB2 ASP X  84      51.750  70.200  44.710  1.00  0.00            
ATOM   1231  CG  ASP X  84      50.510  71.760  44.810  1.00  0.00            
ATOM   1232  OD1 ASP X  84      50.200  72.110  45.970  1.00  0.00            
ATOM   1233  OD2 ASP X  84      50.660  72.690  43.970  1.00  0.00            
ATOM   1234  C   ASP X  84      51.710  70.510  42.190  1.00  0.00            
ATOM   1235  O   ASP X  84      52.890  70.200  42.200  1.00  0.00            
ATOM   1236  N   THR X  85      51.290  71.430  41.320  1.00  0.00            
ATOM   1237  H   THR X  85      50.340  71.750  41.440  1.00  0.00            
ATOM   1238  CA  THR X  85      51.980  72.020  40.200  1.00  0.00            
ATOM   1239  HA  THR X  85      53.030  71.970  40.480  1.00  0.00            
ATOM   1240  CB  THR X  85      51.910  71.000  39.060  1.00  0.00            
ATOM   1241  HB  THR X  85      52.240  69.970  39.210  1.00  0.00            
ATOM   1242  OG1 THR X  85      52.590  71.280  37.840  1.00  0.00            
ATOM   1243  HG1 THR X  85      52.620  72.220  37.840  1.00  0.00            
ATOM   1244  CG2 THR X  85      50.510  70.850  38.480  1.00  0.00            
ATOM   1245 1HG2 THR X  85      50.110  71.840  38.220  1.00  0.00            
ATOM   1246 2HG2 THR X  85      50.490  70.130  37.670  1.00  0.00            
ATOM   1247 3HG2 THR X  85      49.950  70.340  39.260  1.00  0.00            
ATOM   1248  C   THR X  85      51.720  73.490  39.920  1.00  0.00            
ATOM   1249  O   THR X  85      51.920  73.990  38.820  1.00  0.00            
ATOM   1250  N   ASP X  86      51.290  74.230  40.950  1.00  0.00            
ATOM   1251  H   ASP X  86      51.280  73.860  41.900  1.00  0.00            
ATOM   1252  CA  ASP X  86      51.080  75.660  40.940  1.00  0.00            
ATOM   1253  HA  ASP X  86      50.650  75.890  39.960  1.00  0.00            
ATOM   1254  CB  ASP X  86      50.090  76.120  42.020  1.00  0.00            
ATOM   1255  HB1 ASP X  86      49.130  75.730  41.680  1.00  0.00            
ATOM   1256  HB2 ASP X  86      50.280  75.740  43.020  1.00  0.00            
ATOM   1257  CG  ASP X  86      49.890  77.610  42.240  1.00  0.00            
ATOM   1258  OD1 ASP X  86      49.320  78.210  41.310  1.00  0.00            
ATOM   1259  OD2 ASP X  86      50.250  78.090  43.340  1.00  0.00            
ATOM   1260  C   ASP X  86      52.400  76.410  41.070  1.00  0.00            
ATOM   1261  O   ASP X  86      52.680  77.340  40.300  1.00  0.00            
ATOM   1262  N   SER X  87      53.160  76.030  42.090  1.00  0.00            
ATOM   1263  H   SER X  87      52.840  75.320  42.730  1.00  0.00            
ATOM   1264  CA  SER X  87      54.510  76.550  42.230  1.00  0.00            
ATOM   1265  HA  SER X  87      54.460  77.630  42.020  1.00  0.00            
ATOM   1266  CB  SER X  87      55.020  76.200  43.620  1.00  0.00            
ATOM   1267  HB1 SER X  87      54.300  76.540  44.350  1.00  0.00            
ATOM   1268  HB2 SER X  87      55.230  75.130  43.780  1.00  0.00            
ATOM   1269  OG  SER X  87      56.190  76.930  43.920  1.00  0.00            
ATOM   1270  HG  SER X  87      55.840  77.810  43.890  1.00  0.00            
ATOM   1271  C   SER X  87      55.410  75.820  41.250  1.00  0.00            
ATOM   1272  O   SER X  87      55.210  74.620  41.120  1.00  0.00            
ATOM   1273  N   PRO X  88      56.410  76.550  40.750  1.00  0.00            
ATOM   1274  CA  PRO X  88      57.520  75.870  40.090  1.00  0.00            
ATOM   1275  HA  PRO X  88      57.220  74.930  39.600  1.00  0.00            
ATOM   1276  CB  PRO X  88      58.200  76.920  39.230  1.00  0.00            
ATOM   1277  HB1 PRO X  88      59.280  76.770  39.090  1.00  0.00            
ATOM   1278  HB2 PRO X  88      57.770  76.800  38.230  1.00  0.00            
ATOM   1279  CG  PRO X  88      57.850  78.250  39.900  1.00  0.00            
ATOM   1280  HG1 PRO X  88      58.570  78.510  40.680  1.00  0.00            
ATOM   1281  HG2 PRO X  88      57.770  79.160  39.290  1.00  0.00            
ATOM   1282  CD  PRO X  88      56.460  77.970  40.460  1.00  0.00            
ATOM   1283  HD1 PRO X  88      56.190  78.640  41.280  1.00  0.00            
ATOM   1284  HD2 PRO X  88      55.820  78.210  39.630  1.00  0.00            
ATOM   1285  C   PRO X  88      58.530  75.220  41.010  1.00  0.00            
ATOM   1286  O   PRO X  88      59.170  74.300  40.490  1.00  0.00            
ATOM   1287  N   ARG X  89      58.530  75.560  42.290  1.00  0.00            
ATOM   1288  H   ARG X  89      57.890  76.290  42.600  1.00  0.00            
ATOM   1289  CA  ARG X  89      59.420  75.040  43.320  1.00  0.00            
ATOM   1290  HA  ARG X  89      60.420  75.020  42.900  1.00  0.00            
ATOM   1291  CB  ARG X  89      59.440  76.050  44.470  1.00  0.00            
ATOM   1292  HB1 ARG X  89      58.410  76.190  44.800  1.00  0.00            
ATOM   1293  HB2 ARG X  89      59.990  75.760  45.360  1.00  0.00            
ATOM   1294  CG  ARG X  89      60.000  77.400  44.050  1.00  0.00            
ATOM   1295  HG1 ARG X  89      61.010  77.340  43.600  1.00  0.00            
ATOM   1296  HG2 ARG X  89      59.440  77.830  43.230  1.00  0.00            
ATOM   1297  CD  ARG X  89      60.240  78.410  45.180  1.00  0.00            
ATOM   1298  HD1 ARG X  89      61.090  78.080  45.780  1.00  0.00            
ATOM   1299  HD2 ARG X  89      60.430  79.410  44.820  1.00  0.00            
ATOM   1300  NE  ARG X  89      59.040  78.440  46.020  1.00  0.00            
ATOM   1301  HE  ARG X  89      59.030  77.730  46.740  1.00  0.00            
ATOM   1302  CZ  ARG X  89      58.080  79.380  45.920  1.00  0.00            
ATOM   1303  NH1 ARG X  89      58.090  80.340  44.980  1.00  0.00            
ATOM   1304 1HH1 ARG X  89      58.830  80.470  44.310  1.00  0.00            
ATOM   1305 2HH1 ARG X  89      57.280  80.920  44.830  1.00  0.00            
ATOM   1306  NH2 ARG X  89      57.060  79.230  46.780  1.00  0.00            
ATOM   1307 1HH2 ARG X  89      56.990  78.510  47.490  1.00  0.00            
ATOM   1308 2HH2 ARG X  89      56.330  79.910  46.840  1.00  0.00            
ATOM   1309  C   ARG X  89      59.060  73.600  43.680  1.00  0.00            
ATOM   1310  O   ARG X  89      59.860  72.740  44.030  1.00  0.00            
ATOM   1311  N   GLU X  90      57.770  73.290  43.640  1.00  0.00            
ATOM   1312  H   GLU X  90      57.100  73.960  43.310  1.00  0.00            
ATOM   1313  CA  GLU X  90      57.220  71.980  44.000  1.00  0.00            
ATOM   1314  HA  GLU X  90      57.740  71.690  44.900  1.00  0.00            
ATOM   1315  CB  GLU X  90      55.720  72.120  44.230  1.00  0.00            
ATOM   1316  HB1 GLU X  90      55.520  73.110  44.670  1.00  0.00            
ATOM   1317  HB2 GLU X  90      55.340  72.210  43.210  1.00  0.00            
ATOM   1318  CG  GLU X  90      55.100  71.100  45.180  1.00  0.00            
ATOM   1319  HG1 GLU X  90      54.010  70.980  45.120  1.00  0.00            
ATOM   1320  HG2 GLU X  90      55.450  70.090  44.990  1.00  0.00            
ATOM   1321  CD  GLU X  90      55.400  71.270  46.660  1.00  0.00            
ATOM   1322  OE1 GLU X  90      55.760  72.380  47.090  1.00  0.00            
ATOM   1323  OE2 GLU X  90      55.210  70.370  47.510  1.00  0.00            
ATOM   1324  C   GLU X  90      57.570  70.960  42.930  1.00  0.00            
ATOM   1325  O   GLU X  90      58.160  69.940  43.310  1.00  0.00            
ATOM   1326  N   VAL X  91      57.340  71.200  41.650  1.00  0.00            
ATOM   1327  H   VAL X  91      56.930  72.080  41.350  1.00  0.00            
ATOM   1328  CA  VAL X  91      57.520  70.280  40.540  1.00  0.00            
ATOM   1329  HA  VAL X  91      57.390  69.240  40.850  1.00  0.00            
ATOM   1330  CB  VAL X  91      56.590  70.690  39.410  1.00  0.00            
ATOM   1331  HB  VAL X  91      56.820  70.410  38.380  1.00  0.00            
ATOM   1332  CG1 VAL X  91      55.210  70.010  39.520  1.00  0.00            
ATOM   1333 1HG1 VAL X  91      55.410  68.940  39.570  1.00  0.00            
ATOM   1334 2HG1 VAL X  91      54.670  70.370  40.390  1.00  0.00            
ATOM   1335 3HG1 VAL X  91      54.730  70.030  38.550  1.00  0.00            
ATOM   1336  CG2 VAL X  91      56.470  72.190  39.140  1.00  0.00            
ATOM   1337 1HG2 VAL X  91      57.470  72.600  39.050  1.00  0.00            
ATOM   1338 2HG2 VAL X  91      55.930  72.370  38.200  1.00  0.00            
ATOM   1339 3HG2 VAL X  91      56.010  72.720  39.990  1.00  0.00            
ATOM   1340  C   VAL X  91      58.920  70.300  39.930  1.00  0.00            
ATOM   1341  O   VAL X  91      59.280  70.170  38.760  1.00  0.00            
ATOM   1342  N   PHE X  92      59.860  70.760  40.760  1.00  0.00            
ATOM   1343  H   PHE X  92      59.540  70.960  41.690  1.00  0.00            
ATOM   1344  CA  PHE X  92      61.310  70.710  40.690  1.00  0.00            
ATOM   1345  HA  PHE X  92      61.460  69.910  39.970  1.00  0.00            
ATOM   1346  CB  PHE X  92      61.880  71.910  39.920  1.00  0.00            
ATOM   1347  HB1 PHE X  92      61.090  72.250  39.230  1.00  0.00            
ATOM   1348  HB2 PHE X  92      62.010  72.700  40.660  1.00  0.00            
ATOM   1349  CG  PHE X  92      63.160  71.650  39.150  1.00  0.00            
ATOM   1350  CD1 PHE X  92      63.190  70.720  38.110  1.00  0.00            
ATOM   1351  HD1 PHE X  92      62.270  70.190  37.950  1.00  0.00            
ATOM   1352  CD2 PHE X  92      64.310  72.310  39.570  1.00  0.00            
ATOM   1353  HD2 PHE X  92      64.330  73.130  40.270  1.00  0.00            
ATOM   1354  CE1 PHE X  92      64.420  70.240  37.660  1.00  0.00            
ATOM   1355  HE1 PHE X  92      64.460  69.290  37.140  1.00  0.00            
ATOM   1356  CE2 PHE X  92      65.570  71.890  39.120  1.00  0.00            
ATOM   1357  HE2 PHE X  92      66.480  72.420  39.410  1.00  0.00            
ATOM   1358  CZ  PHE X  92      65.570  70.880  38.150  1.00  0.00            
ATOM   1359  HZ  PHE X  92      66.560  70.490  37.920  1.00  0.00            
ATOM   1360  C   PHE X  92      62.000  70.270  41.950  1.00  0.00            
ATOM   1361  O   PHE X  92      62.790  69.320  41.960  1.00  0.00            
ATOM   1362  N   PHE X  93      61.720  70.900  43.090  1.00  0.00            
ATOM   1363  H   PHE X  93      61.110  71.710  43.120  1.00  0.00            
ATOM   1364  CA  PHE X  93      62.480  70.610  44.280  1.00  0.00            
ATOM   1365  HA  PHE X  93      63.550  70.540  44.060  1.00  0.00            
ATOM   1366  CB  PHE X  93      62.380  71.800  45.240  1.00  0.00            
ATOM   1367  HB1 PHE X  93      61.360  71.730  45.610  1.00  0.00            
ATOM   1368  HB2 PHE X  93      63.110  71.640  46.030  1.00  0.00            
ATOM   1369  CG  PHE X  93      62.690  73.200  44.790  1.00  0.00            
ATOM   1370  CD1 PHE X  93      63.230  73.570  43.550  1.00  0.00            
ATOM   1371  HD1 PHE X  93      63.400  72.820  42.800  1.00  0.00            
ATOM   1372  CD2 PHE X  93      62.380  74.210  45.710  1.00  0.00            
ATOM   1373  HD2 PHE X  93      61.910  73.790  46.590  1.00  0.00            
ATOM   1374  CE1 PHE X  93      63.540  74.920  43.330  1.00  0.00            
ATOM   1375  HE1 PHE X  93      63.920  75.270  42.380  1.00  0.00            
ATOM   1376  CE2 PHE X  93      62.740  75.550  45.580  1.00  0.00            
ATOM   1377  HE2 PHE X  93      62.460  76.240  46.370  1.00  0.00            
ATOM   1378  CZ  PHE X  93      63.360  75.850  44.360  1.00  0.00            
ATOM   1379  HZ  PHE X  93      63.510  76.900  44.160  1.00  0.00            
ATOM   1380  C   PHE X  93      62.130  69.320  45.020  1.00  0.00            
ATOM   1381  O   PHE X  93      62.960  68.930  45.830  1.00  0.00            
ATOM   1382  N   ARG X  94      60.970  68.720  44.760  1.00  0.00            
ATOM   1383  H   ARG X  94      60.300  69.130  44.130  1.00  0.00            
ATOM   1384  CA  ARG X  94      60.500  67.480  45.360  1.00  0.00            
ATOM   1385  HA  ARG X  94      60.640  67.460  46.440  1.00  0.00            
ATOM   1386  CB  ARG X  94      59.000  67.410  45.030  1.00  0.00            
ATOM   1387  HB1 ARG X  94      58.910  67.560  43.950  1.00  0.00            
ATOM   1388  HB2 ARG X  94      58.520  66.430  45.140  1.00  0.00            
ATOM   1389  CG  ARG X  94      58.130  68.360  45.840  1.00  0.00            
ATOM   1390  HG1 ARG X  94      58.600  69.330  45.830  1.00  0.00            
ATOM   1391  HG2 ARG X  94      57.090  68.560  45.560  1.00  0.00            
ATOM   1392  CD  ARG X  94      57.970  67.860  47.290  1.00  0.00            
ATOM   1393  HD1 ARG X  94      58.200  66.800  47.280  1.00  0.00            
ATOM   1394  HD2 ARG X  94      58.780  68.240  47.910  1.00  0.00            
ATOM   1395  NE  ARG X  94      56.650  68.080  47.860  1.00  0.00            
ATOM   1396  HE  ARG X  94      56.110  68.860  47.560  1.00  0.00            
ATOM   1397  CZ  ARG X  94      56.270  67.330  48.910  1.00  0.00            
ATOM   1398  NH1 ARG X  94      57.000  66.380  49.500  1.00  0.00            
ATOM   1399 1HH1 ARG X  94      57.960  66.230  49.240  1.00  0.00            
ATOM   1400 2HH1 ARG X  94      56.670  65.720  50.190  1.00  0.00            
ATOM   1401  NH2 ARG X  94      55.050  67.480  49.440  1.00  0.00            
ATOM   1402 1HH2 ARG X  94      54.350  68.110  49.060  1.00  0.00            
ATOM   1403 2HH2 ARG X  94      54.740  66.920  50.230  1.00  0.00            
ATOM   1404  C   ARG X  94      61.100  66.250  44.690  1.00  0.00            
ATOM   1405  O   ARG X  94      61.050  65.190  45.270  1.00  0.00            
ATOM   1406  N   VAL X  95      61.820  66.420  43.570  1.00  0.00            
ATOM   1407  H   VAL X  95      61.890  67.370  43.250  1.00  0.00            
ATOM   1408  CA  VAL X  95      62.460  65.350  42.840  1.00  0.00            
ATOM   1409  HA  VAL X  95      62.560  64.480  43.470  1.00  0.00            
ATOM   1410  CB  VAL X  95      61.580  64.800  41.700  1.00  0.00            
ATOM   1411  HB  VAL X  95      62.160  64.010  41.250  1.00  0.00            
ATOM   1412  CG1 VAL X  95      60.300  64.120  42.210  1.00  0.00            
ATOM   1413 1HG1 VAL X  95      60.510  63.380  42.980  1.00  0.00            
ATOM   1414 2HG1 VAL X  95      59.590  64.800  42.660  1.00  0.00            
ATOM   1415 3HG1 VAL X  95      59.730  63.590  41.440  1.00  0.00            
ATOM   1416  CG2 VAL X  95      61.250  65.790  40.600  1.00  0.00            
ATOM   1417 1HG2 VAL X  95      62.060  66.420  40.220  1.00  0.00            
ATOM   1418 2HG2 VAL X  95      61.050  65.190  39.710  1.00  0.00            
ATOM   1419 3HG2 VAL X  95      60.360  66.370  40.870  1.00  0.00            
ATOM   1420  C   VAL X  95      63.900  65.610  42.390  1.00  0.00            
ATOM   1421  O   VAL X  95      64.700  64.680  42.430  1.00  0.00            
ATOM   1422  N   ALA X  96      64.390  66.820  42.110  1.00  0.00            
ATOM   1423  H   ALA X  96      63.760  67.600  42.090  1.00  0.00            
ATOM   1424  CA  ALA X  96      65.580  66.910  41.290  1.00  0.00            
ATOM   1425  HA  ALA X  96      65.470  66.220  40.460  1.00  0.00            
ATOM   1426  CB  ALA X  96      65.640  68.310  40.670  1.00  0.00            
ATOM   1427  HB1 ALA X  96      64.860  68.520  39.950  1.00  0.00            
ATOM   1428  HB2 ALA X  96      65.620  69.090  41.420  1.00  0.00            
ATOM   1429  HB3 ALA X  96      66.590  68.380  40.110  1.00  0.00            
ATOM   1430  C   ALA X  96      66.920  66.520  41.900  1.00  0.00            
ATOM   1431  O   ALA X  96      67.800  65.930  41.270  1.00  0.00            
ATOM   1432  N   ALA X  97      67.070  66.710  43.210  1.00  0.00            
ATOM   1433  H   ALA X  97      66.380  67.110  43.820  1.00  0.00            
ATOM   1434  CA  ALA X  97      68.180  66.180  44.000  1.00  0.00            
ATOM   1435  HA  ALA X  97      69.060  66.120  43.350  1.00  0.00            
ATOM   1436  CB  ALA X  97      68.530  67.220  45.090  1.00  0.00            
ATOM   1437  HB1 ALA X  97      67.900  67.110  45.960  1.00  0.00            
ATOM   1438  HB2 ALA X  97      69.560  67.020  45.400  1.00  0.00            
ATOM   1439  HB3 ALA X  97      68.400  68.260  44.810  1.00  0.00            
ATOM   1440  C   ALA X  97      67.830  64.840  44.620  1.00  0.00            
ATOM   1441  O   ALA X  97      68.610  63.920  44.810  1.00  0.00            
ATOM   1442  N   ASP X  98      66.540  64.710  45.000  1.00  0.00            
ATOM   1443  H   ASP X  98      65.980  65.540  45.030  1.00  0.00            
ATOM   1444  CA  ASP X  98      66.000  63.540  45.670  1.00  0.00            
ATOM   1445  HA  ASP X  98      66.550  63.450  46.590  1.00  0.00            
ATOM   1446  CB  ASP X  98      64.560  63.880  46.020  1.00  0.00            
ATOM   1447  HB1 ASP X  98      64.490  64.960  46.170  1.00  0.00            
ATOM   1448  HB2 ASP X  98      63.930  63.800  45.130  1.00  0.00            
ATOM   1449  CG  ASP X  98      64.080  63.060  47.210  1.00  0.00            
ATOM   1450  OD1 ASP X  98      63.120  62.290  46.980  1.00  0.00            
ATOM   1451  OD2 ASP X  98      64.600  63.270  48.320  1.00  0.00            
ATOM   1452  C   ASP X  98      66.020  62.230  44.900  1.00  0.00            
ATOM   1453  O   ASP X  98      66.190  61.120  45.390  1.00  0.00            
ATOM   1454  N   MET X  99      65.870  62.340  43.580  1.00  0.00            
ATOM   1455  H   MET X  99      65.570  63.260  43.270  1.00  0.00            
ATOM   1456  CA  MET X  99      65.830  61.210  42.660  1.00  0.00            
ATOM   1457  HA  MET X  99      65.080  60.430  42.860  1.00  0.00            
ATOM   1458  CB  MET X  99      65.380  61.670  41.280  1.00  0.00            
ATOM   1459  HB1 MET X  99      64.600  62.410  41.310  1.00  0.00            
ATOM   1460  HB2 MET X  99      66.130  62.250  40.750  1.00  0.00            
ATOM   1461  CG  MET X  99      64.970  60.540  40.330  1.00  0.00            
ATOM   1462  HG1 MET X  99      65.720  59.770  40.180  1.00  0.00            
ATOM   1463  HG2 MET X  99      64.080  60.080  40.790  1.00  0.00            
ATOM   1464  SD  MET X  99      64.380  61.110  38.730  1.00  0.00            
ATOM   1465  CE  MET X  99      62.620  61.370  39.110  1.00  0.00            
ATOM   1466  HE1 MET X  99      62.290  61.780  38.170  1.00  0.00            
ATOM   1467  HE2 MET X  99      62.110  60.430  39.300  1.00  0.00            
ATOM   1468  HE3 MET X  99      62.300  62.090  39.870  1.00  0.00            
ATOM   1469  C   MET X  99      67.220  60.640  42.480  1.00  0.00            
ATOM   1470  O   MET X  99      67.380  59.540  41.970  1.00  0.00            
ATOM   1471  N   PHE X 100      68.280  61.350  42.910  1.00  0.00            
ATOM   1472  H   PHE X 100      68.100  62.290  43.240  1.00  0.00            
ATOM   1473  CA  PHE X 100      69.660  60.920  42.830  1.00  0.00            
ATOM   1474  HA  PHE X 100      69.890  60.090  42.170  1.00  0.00            
ATOM   1475  CB  PHE X 100      70.420  62.060  42.150  1.00  0.00            
ATOM   1476  HB1 PHE X 100      70.230  62.980  42.710  1.00  0.00            
ATOM   1477  HB2 PHE X 100      71.480  61.840  42.250  1.00  0.00            
ATOM   1478  CG  PHE X 100      70.130  62.180  40.670  1.00  0.00            
ATOM   1479  CD1 PHE X 100      69.010  62.890  40.220  1.00  0.00            
ATOM   1480  HD1 PHE X 100      68.400  63.480  40.890  1.00  0.00            
ATOM   1481  CD2 PHE X 100      70.910  61.430  39.780  1.00  0.00            
ATOM   1482  HD2 PHE X 100      71.780  60.850  39.990  1.00  0.00            
ATOM   1483  CE1 PHE X 100      68.770  63.000  38.860  1.00  0.00            
ATOM   1484  HE1 PHE X 100      67.950  63.660  38.570  1.00  0.00            
ATOM   1485  CE2 PHE X 100      70.640  61.560  38.410  1.00  0.00            
ATOM   1486  HE2 PHE X 100      71.220  61.110  37.620  1.00  0.00            
ATOM   1487  CZ  PHE X 100      69.600  62.370  37.920  1.00  0.00            
ATOM   1488  HZ  PHE X 100      69.280  62.410  36.900  1.00  0.00            
ATOM   1489  C   PHE X 100      70.150  60.620  44.240  1.00  0.00            
ATOM   1490  O   PHE X 100      71.350  60.690  44.480  1.00  0.00            
ATOM   1491  N   SER X 101      69.260  60.350  45.200  1.00  0.00            
ATOM   1492  H   SER X 101      68.280  60.390  44.940  1.00  0.00            
ATOM   1493  CA  SER X 101      69.690  59.760  46.450  1.00  0.00            
ATOM   1494  HA  SER X 101      70.640  60.170  46.760  1.00  0.00            
ATOM   1495  CB  SER X 101      68.630  60.020  47.530  1.00  0.00            
ATOM   1496  HB1 SER X 101      68.960  59.720  48.520  1.00  0.00            
ATOM   1497  HB2 SER X 101      68.580  61.110  47.570  1.00  0.00            
ATOM   1498  OG  SER X 101      67.340  59.480  47.270  1.00  0.00            
ATOM   1499  HG  SER X 101      66.970  59.860  46.500  1.00  0.00            
ATOM   1500  C   SER X 101      70.000  58.290  46.340  1.00  0.00            
ATOM   1501  O   SER X 101      70.610  57.660  47.220  1.00  0.00            
ATOM   1502  N   ASP X 102      69.350  57.610  45.400  1.00  0.00            
ATOM   1503  H   ASP X 102      68.810  58.190  44.770  1.00  0.00            
ATOM   1504  CA  ASP X 102      69.410  56.180  45.110  1.00  0.00            
ATOM   1505  HA  ASP X 102      70.400  55.830  45.410  1.00  0.00            
ATOM   1506  CB  ASP X 102      68.570  55.510  46.180  1.00  0.00            
ATOM   1507  HB1 ASP X 102      69.320  55.280  46.940  1.00  0.00            
ATOM   1508  HB2 ASP X 102      67.860  56.120  46.730  1.00  0.00            
ATOM   1509  CG  ASP X 102      67.830  54.240  45.740  1.00  0.00            
ATOM   1510  OD1 ASP X 102      68.470  53.170  45.780  1.00  0.00            
ATOM   1511  OD2 ASP X 102      66.650  54.290  45.380  1.00  0.00            
ATOM   1512  C   ASP X 102      69.120  55.820  43.660  1.00  0.00            
ATOM   1513  O   ASP X 102      68.490  56.520  42.890  1.00  0.00            
ATOM   1514  N   GLY X 103      69.670  54.660  43.260  1.00  0.00            
ATOM   1515  H   GLY X 103      70.350  54.140  43.790  1.00  0.00            
ATOM   1516  CA  GLY X 103      69.470  54.190  41.900  1.00  0.00            
ATOM   1517  HA1 GLY X 103      69.050  53.190  41.910  1.00  0.00            
ATOM   1518  HA2 GLY X 103      68.560  54.640  41.510  1.00  0.00            
ATOM   1519  C   GLY X 103      70.710  54.360  41.040  1.00  0.00            
ATOM   1520  O   GLY X 103      70.660  54.980  39.960  1.00  0.00            
ATOM   1521  N   ASN X 104      71.860  53.890  41.500  1.00  0.00            
ATOM   1522  H   ASN X 104      71.880  53.230  42.250  1.00  0.00            
ATOM   1523  CA  ASN X 104      73.150  54.330  40.970  1.00  0.00            
ATOM   1524  HA  ASN X 104      73.020  55.340  40.610  1.00  0.00            
ATOM   1525  CB  ASN X 104      74.330  54.300  41.930  1.00  0.00            
ATOM   1526  HB1 ASN X 104      75.190  54.540  41.290  1.00  0.00            
ATOM   1527  HB2 ASN X 104      74.280  55.040  42.740  1.00  0.00            
ATOM   1528  CG  ASN X 104      74.460  52.990  42.690  1.00  0.00            
ATOM   1529  OD1 ASN X 104      73.920  52.720  43.760  1.00  0.00            
ATOM   1530  ND2 ASN X 104      75.280  52.090  42.120  1.00  0.00            
ATOM   1531 1HD2 ASN X 104      75.910  52.360  41.390  1.00  0.00            
ATOM   1532 2HD2 ASN X 104      75.390  51.160  42.500  1.00  0.00            
ATOM   1533  C   ASN X 104      73.400  53.660  39.630  1.00  0.00            
ATOM   1534  O   ASN X 104      74.280  54.070  38.880  1.00  0.00            
ATOM   1535  N   PHE X 105      72.630  52.620  39.270  1.00  0.00            
ATOM   1536  H   PHE X 105      71.840  52.330  39.840  1.00  0.00            
ATOM   1537  CA  PHE X 105      72.760  51.940  38.010  1.00  0.00            
ATOM   1538  HA  PHE X 105      73.750  52.080  37.590  1.00  0.00            
ATOM   1539  CB  PHE X 105      72.510  50.460  38.280  1.00  0.00            
ATOM   1540  HB1 PHE X 105      71.540  50.130  38.690  1.00  0.00            
ATOM   1541  HB2 PHE X 105      72.460  49.870  37.370  1.00  0.00            
ATOM   1542  CG  PHE X 105      73.530  49.780  39.160  1.00  0.00            
ATOM   1543  CD1 PHE X 105      74.850  49.740  38.700  1.00  0.00            
ATOM   1544  HD1 PHE X 105      75.020  50.010  37.660  1.00  0.00            
ATOM   1545  CD2 PHE X 105      73.100  49.250  40.380  1.00  0.00            
ATOM   1546  HD2 PHE X 105      72.110  49.370  40.810  1.00  0.00            
ATOM   1547  CE1 PHE X 105      75.780  49.040  39.460  1.00  0.00            
ATOM   1548  HE1 PHE X 105      76.760  48.970  39.030  1.00  0.00            
ATOM   1549  CE2 PHE X 105      74.070  48.590  41.130  1.00  0.00            
ATOM   1550  HE2 PHE X 105      73.670  48.080  42.010  1.00  0.00            
ATOM   1551  CZ  PHE X 105      75.370  48.410  40.660  1.00  0.00            
ATOM   1552  HZ  PHE X 105      76.080  47.700  41.070  1.00  0.00            
ATOM   1553  C   PHE X 105      71.720  52.420  37.000  1.00  0.00            
ATOM   1554  O   PHE X 105      71.770  52.050  35.830  1.00  0.00            
ATOM   1555  N   ASN X 106      70.810  53.330  37.390  1.00  0.00            
ATOM   1556  H   ASN X 106      70.930  53.550  38.370  1.00  0.00            
ATOM   1557  CA  ASN X 106      69.680  53.710  36.570  1.00  0.00            
ATOM   1558  HA  ASN X 106      69.340  52.980  35.840  1.00  0.00            
ATOM   1559  CB  ASN X 106      68.500  54.110  37.450  1.00  0.00            
ATOM   1560  HB1 ASN X 106      68.520  53.450  38.310  1.00  0.00            
ATOM   1561  HB2 ASN X 106      68.660  55.120  37.850  1.00  0.00            
ATOM   1562  CG  ASN X 106      67.140  54.150  36.770  1.00  0.00            
ATOM   1563  OD1 ASN X 106      66.670  55.070  36.120  1.00  0.00            
ATOM   1564  ND2 ASN X 106      66.410  53.060  37.060  1.00  0.00            
ATOM   1565 1HD2 ASN X 106      66.660  52.290  37.680  1.00  0.00            
ATOM   1566 2HD2 ASN X 106      65.440  53.010  36.820  1.00  0.00            
ATOM   1567  C   ASN X 106      70.110  54.800  35.610  1.00  0.00            
ATOM   1568  O   ASN X 106      70.520  55.890  36.010  1.00  0.00            
ATOM   1569  N   TRP X 107      70.150  54.510  34.300  1.00  0.00            
ATOM   1570  H   TRP X 107      69.940  53.550  34.110  1.00  0.00            
ATOM   1571  CA  TRP X 107      70.440  55.460  33.220  1.00  0.00            
ATOM   1572  HA  TRP X 107      71.010  56.300  33.600  1.00  0.00            
ATOM   1573  CB  TRP X 107      71.340  54.790  32.180  1.00  0.00            
ATOM   1574  HB1 TRP X 107      70.960  53.880  31.740  1.00  0.00            
ATOM   1575  HB2 TRP X 107      71.390  55.540  31.400  1.00  0.00            
ATOM   1576  CG  TRP X 107      72.710  54.280  32.480  1.00  0.00            
ATOM   1577  CD1 TRP X 107      73.310  54.080  33.690  1.00  0.00            
ATOM   1578  HD1 TRP X 107      72.870  54.190  34.660  1.00  0.00            
ATOM   1579  CD2 TRP X 107      73.800  54.100  31.530  1.00  0.00            
ATOM   1580  NE1 TRP X 107      74.640  53.710  33.550  1.00  0.00            
ATOM   1581  HE1 TRP X 107      75.400  53.650  34.210  1.00  0.00            
ATOM   1582  CE2 TRP X 107      74.950  53.640  32.200  1.00  0.00            
ATOM   1583  CE3 TRP X 107      73.920  54.170  30.130  1.00  0.00            
ATOM   1584  HE3 TRP X 107      72.960  54.410  29.710  1.00  0.00            
ATOM   1585  CZ2 TRP X 107      76.150  53.280  31.550  1.00  0.00            
ATOM   1586  HZ2 TRP X 107      77.010  52.860  32.030  1.00  0.00            
ATOM   1587  CZ3 TRP X 107      75.120  53.870  29.470  1.00  0.00            
ATOM   1588  HZ3 TRP X 107      75.160  53.720  28.420  1.00  0.00            
ATOM   1589  CH2 TRP X 107      76.270  53.450  30.160  1.00  0.00            
ATOM   1590  HH2 TRP X 107      77.200  53.230  29.650  1.00  0.00            
ATOM   1591  C   TRP X 107      69.090  55.780  32.610  1.00  0.00            
ATOM   1592  O   TRP X 107      69.010  56.080  31.420  1.00  0.00            
ATOM   1593  N   GLY X 108      68.120  55.870  33.520  1.00  0.00            
ATOM   1594  H   GLY X 108      68.290  55.730  34.510  1.00  0.00            
ATOM   1595  CA  GLY X 108      66.770  56.280  33.250  1.00  0.00            
ATOM   1596  HA1 GLY X 108      66.590  56.410  32.180  1.00  0.00            
ATOM   1597  HA2 GLY X 108      66.120  55.500  33.590  1.00  0.00            
ATOM   1598  C   GLY X 108      66.370  57.580  33.920  1.00  0.00            
ATOM   1599  O   GLY X 108      65.280  58.090  33.690  1.00  0.00            
ATOM   1600  N   ARG X 109      67.170  58.040  34.900  1.00  0.00            
ATOM   1601  H   ARG X 109      68.070  57.630  35.020  1.00  0.00            
ATOM   1602  CA  ARG X 109      66.930  59.200  35.730  1.00  0.00            
ATOM   1603  HA  ARG X 109      65.910  59.170  36.120  1.00  0.00            
ATOM   1604  CB  ARG X 109      67.810  59.300  36.980  1.00  0.00            
ATOM   1605  HB1 ARG X 109      68.850  59.280  36.650  1.00  0.00            
ATOM   1606  HB2 ARG X 109      67.560  60.210  37.520  1.00  0.00            
ATOM   1607  CG  ARG X 109      67.740  58.110  37.950  1.00  0.00            
ATOM   1608  HG1 ARG X 109      66.670  58.030  38.180  1.00  0.00            
ATOM   1609  HG2 ARG X 109      68.040  57.220  37.450  1.00  0.00            
ATOM   1610  CD  ARG X 109      68.570  58.180  39.250  1.00  0.00            
ATOM   1611  HD1 ARG X 109      68.380  59.130  39.740  1.00  0.00            
ATOM   1612  HD2 ARG X 109      68.290  57.350  39.880  1.00  0.00            
ATOM   1613  NE  ARG X 109      70.000  58.060  38.990  1.00  0.00            
ATOM   1614  HE  ARG X 109      70.310  58.220  38.040  1.00  0.00            
ATOM   1615  CZ  ARG X 109      70.930  57.860  39.940  1.00  0.00            
ATOM   1616  NH1 ARG X 109      70.660  57.680  41.240  1.00  0.00            
ATOM   1617 1HH1 ARG X 109      69.690  57.660  41.480  1.00  0.00            
ATOM   1618 2HH1 ARG X 109      71.360  57.820  41.980  1.00  0.00            
ATOM   1619  NH2 ARG X 109      72.210  58.040  39.620  1.00  0.00            
ATOM   1620 1HH2 ARG X 109      72.610  58.030  38.680  1.00  0.00            
ATOM   1621 2HH2 ARG X 109      72.830  58.400  40.320  1.00  0.00            
ATOM   1622  C   ARG X 109      67.160  60.480  34.950  1.00  0.00            
ATOM   1623  O   ARG X 109      66.330  61.380  35.090  1.00  0.00            
ATOM   1624  N   VAL X 110      68.120  60.490  34.020  1.00  0.00            
ATOM   1625  H   VAL X 110      68.740  59.700  33.900  1.00  0.00            
ATOM   1626  CA  VAL X 110      68.320  61.450  32.960  1.00  0.00            
ATOM   1627  HA  VAL X 110      68.250  62.430  33.410  1.00  0.00            
ATOM   1628  CB  VAL X 110      69.680  61.370  32.280  1.00  0.00            
ATOM   1629  HB  VAL X 110      69.730  62.220  31.590  1.00  0.00            
ATOM   1630  CG1 VAL X 110      70.880  61.520  33.180  1.00  0.00            
ATOM   1631 1HG1 VAL X 110      71.890  61.550  32.730  1.00  0.00            
ATOM   1632 2HG1 VAL X 110      70.900  62.490  33.700  1.00  0.00            
ATOM   1633 3HG1 VAL X 110      70.930  60.700  33.890  1.00  0.00            
ATOM   1634  CG2 VAL X 110      69.860  60.070  31.480  1.00  0.00            
ATOM   1635 1HG2 VAL X 110      70.900  59.890  31.230  1.00  0.00            
ATOM   1636 2HG2 VAL X 110      69.600  59.290  32.220  1.00  0.00            
ATOM   1637 3HG2 VAL X 110      69.260  59.940  30.590  1.00  0.00            
ATOM   1638  C   VAL X 110      67.190  61.490  31.930  1.00  0.00            
ATOM   1639  O   VAL X 110      67.050  62.470  31.190  1.00  0.00            
ATOM   1640  N   VAL X 111      66.340  60.470  31.810  1.00  0.00            
ATOM   1641  H   VAL X 111      66.430  59.830  32.580  1.00  0.00            
ATOM   1642  CA  VAL X 111      65.110  60.440  31.060  1.00  0.00            
ATOM   1643  HA  VAL X 111      65.160  61.130  30.200  1.00  0.00            
ATOM   1644  CB  VAL X 111      64.830  59.050  30.490  1.00  0.00            
ATOM   1645  HB  VAL X 111      64.580  58.370  31.310  1.00  0.00            
ATOM   1646  CG1 VAL X 111      63.590  59.030  29.570  1.00  0.00            
ATOM   1647 1HG1 VAL X 111      63.800  59.720  28.770  1.00  0.00            
ATOM   1648 2HG1 VAL X 111      63.380  58.070  29.090  1.00  0.00            
ATOM   1649 3HG1 VAL X 111      62.720  59.170  30.240  1.00  0.00            
ATOM   1650  CG2 VAL X 111      66.020  58.500  29.720  1.00  0.00            
ATOM   1651 1HG2 VAL X 111      65.660  57.610  29.180  1.00  0.00            
ATOM   1652 2HG2 VAL X 111      66.410  59.250  29.030  1.00  0.00            
ATOM   1653 3HG2 VAL X 111      66.700  58.030  30.420  1.00  0.00            
ATOM   1654  C   VAL X 111      64.020  60.980  31.960  1.00  0.00            
ATOM   1655  O   VAL X 111      63.460  62.050  31.710  1.00  0.00            
ATOM   1656  N   ALA X 112      63.730  60.290  33.080  1.00  0.00            
ATOM   1657  H   ALA X 112      64.410  59.590  33.350  1.00  0.00            
ATOM   1658  CA  ALA X 112      62.650  60.650  33.970  1.00  0.00            
ATOM   1659  HA  ALA X 112      61.720  60.310  33.500  1.00  0.00            
ATOM   1660  CB  ALA X 112      62.810  59.910  35.290  1.00  0.00            
ATOM   1661  HB1 ALA X 112      62.100  60.280  36.050  1.00  0.00            
ATOM   1662  HB2 ALA X 112      62.630  58.850  35.250  1.00  0.00            
ATOM   1663  HB3 ALA X 112      63.820  60.000  35.690  1.00  0.00            
ATOM   1664  C   ALA X 112      62.490  62.120  34.340  1.00  0.00            
ATOM   1665  O   ALA X 112      61.480  62.710  34.030  1.00  0.00            
ATOM   1666  N   LEU X 113      63.520  62.690  34.990  1.00  0.00            
ATOM   1667  H   LEU X 113      64.290  62.080  35.250  1.00  0.00            
ATOM   1668  CA  LEU X 113      63.720  64.110  35.130  1.00  0.00            
ATOM   1669  HA  LEU X 113      62.850  64.360  35.730  1.00  0.00            
ATOM   1670  CB  LEU X 113      64.910  64.380  36.040  1.00  0.00            
ATOM   1671  HB1 LEU X 113      65.090  63.550  36.720  1.00  0.00            
ATOM   1672  HB2 LEU X 113      65.790  64.380  35.400  1.00  0.00            
ATOM   1673  CG  LEU X 113      64.940  65.760  36.720  1.00  0.00            
ATOM   1674  HG  LEU X 113      64.850  66.480  35.910  1.00  0.00            
ATOM   1675  CD1 LEU X 113      63.850  66.100  37.730  1.00  0.00            
ATOM   1676 1HD1 LEU X 113      62.860  65.890  37.300  1.00  0.00            
ATOM   1677 2HD1 LEU X 113      63.830  65.620  38.710  1.00  0.00            
ATOM   1678 3HD1 LEU X 113      63.970  67.150  37.990  1.00  0.00            
ATOM   1679  CD2 LEU X 113      66.260  66.170  37.370  1.00  0.00            
ATOM   1680 1HD2 LEU X 113      67.060  66.170  36.620  1.00  0.00            
ATOM   1681 2HD2 LEU X 113      66.190  67.160  37.820  1.00  0.00            
ATOM   1682 3HD2 LEU X 113      66.550  65.410  38.080  1.00  0.00            
ATOM   1683  C   LEU X 113      63.490  64.970  33.890  1.00  0.00            
ATOM   1684  O   LEU X 113      62.760  65.960  33.930  1.00  0.00            
ATOM   1685  N   PHE X 114      64.100  64.670  32.740  1.00  0.00            
ATOM   1686  H   PHE X 114      64.570  63.770  32.710  1.00  0.00            
ATOM   1687  CA  PHE X 114      64.080  65.420  31.500  1.00  0.00            
ATOM   1688  HA  PHE X 114      64.290  66.450  31.790  1.00  0.00            
ATOM   1689  CB  PHE X 114      65.170  64.880  30.580  1.00  0.00            
ATOM   1690  HB1 PHE X 114      65.980  64.570  31.220  1.00  0.00            
ATOM   1691  HB2 PHE X 114      64.870  63.930  30.100  1.00  0.00            
ATOM   1692  CG  PHE X 114      65.700  65.920  29.630  1.00  0.00            
ATOM   1693  CD1 PHE X 114      66.810  66.650  30.040  1.00  0.00            
ATOM   1694  HD1 PHE X 114      67.170  66.350  31.020  1.00  0.00            
ATOM   1695  CD2 PHE X 114      65.140  66.100  28.350  1.00  0.00            
ATOM   1696  HD2 PHE X 114      64.350  65.440  28.030  1.00  0.00            
ATOM   1697  CE1 PHE X 114      67.470  67.560  29.200  1.00  0.00            
ATOM   1698  HE1 PHE X 114      68.360  68.130  29.410  1.00  0.00            
ATOM   1699  CE2 PHE X 114      65.840  66.950  27.500  1.00  0.00            
ATOM   1700  HE2 PHE X 114      65.470  66.990  26.490  1.00  0.00            
ATOM   1701  CZ  PHE X 114      66.980  67.640  27.890  1.00  0.00            
ATOM   1702  HZ  PHE X 114      67.460  68.320  27.190  1.00  0.00            
ATOM   1703  C   PHE X 114      62.750  65.390  30.770  1.00  0.00            
ATOM   1704  O   PHE X 114      62.300  66.380  30.190  1.00  0.00            
ATOM   1705  N   TYR X 115      62.050  64.250  30.830  1.00  0.00            
ATOM   1706  H   TYR X 115      62.520  63.460  31.250  1.00  0.00            
ATOM   1707  CA  TYR X 115      60.670  64.080  30.410  1.00  0.00            
ATOM   1708  HA  TYR X 115      60.620  64.300  29.340  1.00  0.00            
ATOM   1709  CB  TYR X 115      60.290  62.630  30.670  1.00  0.00            
ATOM   1710  HB1 TYR X 115      60.910  61.910  30.140  1.00  0.00            
ATOM   1711  HB2 TYR X 115      60.360  62.440  31.750  1.00  0.00            
ATOM   1712  CG  TYR X 115      58.950  62.140  30.180  1.00  0.00            
ATOM   1713  CD1 TYR X 115      58.710  61.860  28.830  1.00  0.00            
ATOM   1714  HD1 TYR X 115      59.470  61.820  28.060  1.00  0.00            
ATOM   1715  CD2 TYR X 115      57.910  62.010  31.120  1.00  0.00            
ATOM   1716  HD2 TYR X 115      58.100  62.250  32.150  1.00  0.00            
ATOM   1717  CE1 TYR X 115      57.420  61.630  28.350  1.00  0.00            
ATOM   1718  HE1 TYR X 115      57.190  61.410  27.310  1.00  0.00            
ATOM   1719  CE2 TYR X 115      56.610  61.760  30.660  1.00  0.00            
ATOM   1720  HE2 TYR X 115      55.750  61.800  31.310  1.00  0.00            
ATOM   1721  CZ  TYR X 115      56.380  61.570  29.280  1.00  0.00            
ATOM   1722  OH  TYR X 115      55.100  61.530  28.830  1.00  0.00            
ATOM   1723  HH  TYR X 115      55.110  61.630  27.880  1.00  0.00            
ATOM   1724  C   TYR X 115      59.790  65.010  31.210  1.00  0.00            
ATOM   1725  O   TYR X 115      59.020  65.750  30.600  1.00  0.00            
ATOM   1726  N   PHE X 116      59.730  64.880  32.540  1.00  0.00            
ATOM   1727  H   PHE X 116      60.360  64.230  33.000  1.00  0.00            
ATOM   1728  CA  PHE X 116      58.850  65.650  33.390  1.00  0.00            
ATOM   1729  HA  PHE X 116      57.890  65.360  32.970  1.00  0.00            
ATOM   1730  CB  PHE X 116      59.020  65.070  34.800  1.00  0.00            
ATOM   1731  HB1 PHE X 116      58.850  64.000  34.870  1.00  0.00            
ATOM   1732  HB2 PHE X 116      60.070  65.160  35.090  1.00  0.00            
ATOM   1733  CG  PHE X 116      58.160  65.630  35.910  1.00  0.00            
ATOM   1734  CD1 PHE X 116      58.550  65.450  37.240  1.00  0.00            
ATOM   1735  HD1 PHE X 116      59.460  64.920  37.490  1.00  0.00            
ATOM   1736  CD2 PHE X 116      56.900  66.170  35.600  1.00  0.00            
ATOM   1737  HD2 PHE X 116      56.520  66.130  34.590  1.00  0.00            
ATOM   1738  CE1 PHE X 116      57.680  65.870  38.250  1.00  0.00            
ATOM   1739  HE1 PHE X 116      57.850  65.610  39.290  1.00  0.00            
ATOM   1740  CE2 PHE X 116      56.020  66.550  36.630  1.00  0.00            
ATOM   1741  HE2 PHE X 116      55.060  66.960  36.410  1.00  0.00            
ATOM   1742  CZ  PHE X 116      56.440  66.410  37.960  1.00  0.00            
ATOM   1743  HZ  PHE X 116      55.820  66.640  38.820  1.00  0.00            
ATOM   1744  C   PHE X 116      59.130  67.150  33.320  1.00  0.00            
ATOM   1745  O   PHE X 116      58.190  67.930  33.120  1.00  0.00            
ATOM   1746  N   ALA X 117      60.390  67.540  33.240  1.00  0.00            
ATOM   1747  H   ALA X 117      61.180  66.930  33.300  1.00  0.00            
ATOM   1748  CA  ALA X 117      60.930  68.880  33.080  1.00  0.00            
ATOM   1749  HA  ALA X 117      60.620  69.420  33.970  1.00  0.00            
ATOM   1750  CB  ALA X 117      62.440  68.780  33.250  1.00  0.00            
ATOM   1751  HB1 ALA X 117      62.770  69.820  33.320  1.00  0.00            
ATOM   1752  HB2 ALA X 117      62.700  68.330  34.200  1.00  0.00            
ATOM   1753  HB3 ALA X 117      63.010  68.420  32.380  1.00  0.00            
ATOM   1754  C   ALA X 117      60.370  69.410  31.770  1.00  0.00            
ATOM   1755  O   ALA X 117      59.780  70.480  31.690  1.00  0.00            
ATOM   1756  N   SER X 118      60.520  68.640  30.670  1.00  0.00            
ATOM   1757  H   SER X 118      60.950  67.740  30.800  1.00  0.00            
ATOM   1758  CA  SER X 118      60.090  69.020  29.340  1.00  0.00            
ATOM   1759  HA  SER X 118      60.560  70.000  29.220  1.00  0.00            
ATOM   1760  CB  SER X 118      60.560  68.040  28.270  1.00  0.00            
ATOM   1761  HB1 SER X 118      60.250  68.370  27.290  1.00  0.00            
ATOM   1762  HB2 SER X 118      61.660  68.030  28.320  1.00  0.00            
ATOM   1763  OG  SER X 118      60.050  66.740  28.290  1.00  0.00            
ATOM   1764  HG  SER X 118      60.040  66.440  29.190  1.00  0.00            
ATOM   1765  C   SER X 118      58.570  69.080  29.220  1.00  0.00            
ATOM   1766  O   SER X 118      58.070  69.980  28.560  1.00  0.00            
ATOM   1767  N   LYS X 119      57.850  68.140  29.830  1.00  0.00            
ATOM   1768  H   LYS X 119      58.340  67.390  30.300  1.00  0.00            
ATOM   1769  CA  LYS X 119      56.410  68.120  29.770  1.00  0.00            
ATOM   1770  HA  LYS X 119      56.250  68.040  28.690  1.00  0.00            
ATOM   1771  CB  LYS X 119      56.050  66.760  30.350  1.00  0.00            
ATOM   1772  HB1 LYS X 119      56.640  65.940  29.950  1.00  0.00            
ATOM   1773  HB2 LYS X 119      56.090  66.700  31.450  1.00  0.00            
ATOM   1774  CG  LYS X 119      54.660  66.230  29.990  1.00  0.00            
ATOM   1775  HG1 LYS X 119      54.540  65.340  30.600  1.00  0.00            
ATOM   1776  HG2 LYS X 119      53.770  66.790  30.260  1.00  0.00            
ATOM   1777  CD  LYS X 119      54.630  65.780  28.530  1.00  0.00            
ATOM   1778  HD1 LYS X 119      54.730  66.710  27.960  1.00  0.00            
ATOM   1779  HD2 LYS X 119      55.490  65.140  28.290  1.00  0.00            
ATOM   1780  CE  LYS X 119      53.310  65.100  28.120  1.00  0.00            
ATOM   1781  HE1 LYS X 119      52.950  64.410  28.880  1.00  0.00            
ATOM   1782  HE2 LYS X 119      52.540  65.870  28.170  1.00  0.00            
ATOM   1783  NZ  LYS X 119      53.470  64.540  26.780  1.00  0.00            
ATOM   1784  HZ1 LYS X 119      53.990  63.660  26.760  1.00  0.00            
ATOM   1785  HZ2 LYS X 119      52.610  64.300  26.330  1.00  0.00            
ATOM   1786  HZ3 LYS X 119      53.810  65.230  26.130  1.00  0.00            
ATOM   1787  C   LYS X 119      55.670  69.220  30.540  1.00  0.00            
ATOM   1788  O   LYS X 119      54.670  69.720  30.020  1.00  0.00            
ATOM   1789  N   LEU X 120      56.180  69.650  31.690  1.00  0.00            
ATOM   1790  H   LEU X 120      56.890  69.110  32.170  1.00  0.00            
ATOM   1791  CA  LEU X 120      55.780  70.840  32.410  1.00  0.00            
ATOM   1792  HA  LEU X 120      54.730  70.710  32.720  1.00  0.00            
ATOM   1793  CB  LEU X 120      56.620  70.910  33.670  1.00  0.00            
ATOM   1794  HB1 LEU X 120      57.660  70.820  33.430  1.00  0.00            
ATOM   1795  HB2 LEU X 120      56.610  71.940  34.040  1.00  0.00            
ATOM   1796  CG  LEU X 120      56.310  69.840  34.730  1.00  0.00            
ATOM   1797  HG  LEU X 120      56.440  68.880  34.230  1.00  0.00            
ATOM   1798  CD1 LEU X 120      57.450  69.920  35.750  1.00  0.00            
ATOM   1799 1HD1 LEU X 120      58.460  69.640  35.470  1.00  0.00            
ATOM   1800 2HD1 LEU X 120      57.490  70.920  36.200  1.00  0.00            
ATOM   1801 3HD1 LEU X 120      57.220  69.250  36.570  1.00  0.00            
ATOM   1802  CD2 LEU X 120      54.990  70.030  35.460  1.00  0.00            
ATOM   1803 1HD2 LEU X 120      54.950  71.040  35.870  1.00  0.00            
ATOM   1804 2HD2 LEU X 120      54.150  69.900  34.760  1.00  0.00            
ATOM   1805 3HD2 LEU X 120      54.930  69.290  36.260  1.00  0.00            
ATOM   1806  C   LEU X 120      55.800  72.110  31.570  1.00  0.00            
ATOM   1807  O   LEU X 120      54.830  72.860  31.530  1.00  0.00            
ATOM   1808  N   VAL X 121      56.860  72.290  30.780  1.00  0.00            
ATOM   1809  H   VAL X 121      57.610  71.620  30.880  1.00  0.00            
ATOM   1810  CA  VAL X 121      56.990  73.390  29.820  1.00  0.00            
ATOM   1811  HA  VAL X 121      56.730  74.310  30.320  1.00  0.00            
ATOM   1812  CB  VAL X 121      58.460  73.560  29.450  1.00  0.00            
ATOM   1813  HB  VAL X 121      58.850  72.620  29.050  1.00  0.00            
ATOM   1814  CG1 VAL X 121      58.800  74.630  28.410  1.00  0.00            
ATOM   1815 1HG1 VAL X 121      59.040  75.500  29.010  1.00  0.00            
ATOM   1816 2HG1 VAL X 121      59.700  74.390  27.850  1.00  0.00            
ATOM   1817 3HG1 VAL X 121      58.010  74.970  27.740  1.00  0.00            
ATOM   1818  CG2 VAL X 121      59.310  73.850  30.680  1.00  0.00            
ATOM   1819 1HG2 VAL X 121      60.340  73.930  30.370  1.00  0.00            
ATOM   1820 2HG2 VAL X 121      59.100  74.800  31.190  1.00  0.00            
ATOM   1821 3HG2 VAL X 121      59.320  73.000  31.370  1.00  0.00            
ATOM   1822  C   VAL X 121      56.150  73.160  28.580  1.00  0.00            
ATOM   1823  O   VAL X 121      55.510  74.090  28.110  1.00  0.00            
ATOM   1824  N   LEU X 122      55.900  71.910  28.140  1.00  0.00            
ATOM   1825  H   LEU X 122      56.360  71.130  28.580  1.00  0.00            
ATOM   1826  CA  LEU X 122      54.940  71.730  27.070  1.00  0.00            
ATOM   1827  HA  LEU X 122      55.000  72.560  26.370  1.00  0.00            
ATOM   1828  CB  LEU X 122      55.200  70.370  26.420  1.00  0.00            
ATOM   1829  HB1 LEU X 122      55.390  69.680  27.240  1.00  0.00            
ATOM   1830  HB2 LEU X 122      54.330  69.920  25.920  1.00  0.00            
ATOM   1831  CG  LEU X 122      56.420  70.510  25.520  1.00  0.00            
ATOM   1832  HG  LEU X 122      57.060  71.290  25.950  1.00  0.00            
ATOM   1833  CD1 LEU X 122      57.170  69.180  25.470  1.00  0.00            
ATOM   1834 1HD1 LEU X 122      58.100  69.270  24.880  1.00  0.00            
ATOM   1835 2HD1 LEU X 122      57.570  68.890  26.450  1.00  0.00            
ATOM   1836 3HD1 LEU X 122      56.580  68.360  25.070  1.00  0.00            
ATOM   1837  CD2 LEU X 122      56.050  70.940  24.100  1.00  0.00            
ATOM   1838 1HD2 LEU X 122      55.460  71.860  24.140  1.00  0.00            
ATOM   1839 2HD2 LEU X 122      56.940  71.260  23.540  1.00  0.00            
ATOM   1840 3HD2 LEU X 122      55.400  70.240  23.580  1.00  0.00            
ATOM   1841  C   LEU X 122      53.470  71.910  27.430  1.00  0.00            
ATOM   1842  O   LEU X 122      52.670  72.350  26.600  1.00  0.00            
ATOM   1843  N   LYS X 123      53.080  71.590  28.650  1.00  0.00            
ATOM   1844  H   LYS X 123      53.760  71.140  29.250  1.00  0.00            
ATOM   1845  CA  LYS X 123      51.760  71.780  29.250  1.00  0.00            
ATOM   1846  HA  LYS X 123      50.970  71.350  28.640  1.00  0.00            
ATOM   1847  CB  LYS X 123      51.670  71.150  30.640  1.00  0.00            
ATOM   1848  HB1 LYS X 123      51.810  70.070  30.510  1.00  0.00            
ATOM   1849  HB2 LYS X 123      52.500  71.520  31.240  1.00  0.00            
ATOM   1850  CG  LYS X 123      50.420  71.160  31.520  1.00  0.00            
ATOM   1851  HG1 LYS X 123      50.220  72.210  31.760  1.00  0.00            
ATOM   1852  HG2 LYS X 123      49.560  70.900  30.910  1.00  0.00            
ATOM   1853  CD  LYS X 123      50.530  70.360  32.820  1.00  0.00            
ATOM   1854  HD1 LYS X 123      50.640  69.300  32.620  1.00  0.00            
ATOM   1855  HD2 LYS X 123      51.360  70.610  33.500  1.00  0.00            
ATOM   1856  CE  LYS X 123      49.300  70.580  33.710  1.00  0.00            
ATOM   1857  HE1 LYS X 123      49.230  71.560  34.150  1.00  0.00            
ATOM   1858  HE2 LYS X 123      48.450  70.540  33.030  1.00  0.00            
ATOM   1859  NZ  LYS X 123      49.140  69.460  34.670  1.00  0.00            
ATOM   1860  HZ1 LYS X 123      50.010  69.180  35.100  1.00  0.00            
ATOM   1861  HZ2 LYS X 123      48.580  69.510  35.510  1.00  0.00            
ATOM   1862  HZ3 LYS X 123      48.790  68.680  34.130  1.00  0.00            
ATOM   1863  C   LYS X 123      51.450  73.260  29.420  1.00  0.00            
ATOM   1864  O   LYS X 123      50.390  73.820  29.170  1.00  0.00            
ATOM   1865  N   ALA X 124      52.510  73.940  29.880  1.00  0.00            
ATOM   1866  H   ALA X 124      53.370  73.420  30.020  1.00  0.00            
ATOM   1867  CA  ALA X 124      52.550  75.370  30.160  1.00  0.00            
ATOM   1868  HA  ALA X 124      51.830  75.670  30.900  1.00  0.00            
ATOM   1869  CB  ALA X 124      53.890  75.750  30.790  1.00  0.00            
ATOM   1870  HB1 ALA X 124      54.000  75.220  31.730  1.00  0.00            
ATOM   1871  HB2 ALA X 124      54.770  75.620  30.180  1.00  0.00            
ATOM   1872  HB3 ALA X 124      54.010  76.800  31.050  1.00  0.00            
ATOM   1873  C   ALA X 124      52.450  76.240  28.920  1.00  0.00            
ATOM   1874  O   ALA X 124      51.730  77.240  28.940  1.00  0.00            
ATOM   1875  N   LEU X 125      53.060  75.780  27.820  1.00  0.00            
ATOM   1876  H   LEU X 125      53.540  74.900  27.930  1.00  0.00            
ATOM   1877  CA  LEU X 125      52.910  76.340  26.490  1.00  0.00            
ATOM   1878  HA  LEU X 125      53.120  77.410  26.460  1.00  0.00            
ATOM   1879  CB  LEU X 125      53.860  75.520  25.610  1.00  0.00            
ATOM   1880  HB1 LEU X 125      53.790  74.470  25.890  1.00  0.00            
ATOM   1881  HB2 LEU X 125      53.680  75.470  24.550  1.00  0.00            
ATOM   1882  CG  LEU X 125      55.300  76.050  25.700  1.00  0.00            
ATOM   1883  HG  LEU X 125      55.600  76.200  26.740  1.00  0.00            
ATOM   1884  CD1 LEU X 125      56.300  75.020  25.190  1.00  0.00            
ATOM   1885 1HD1 LEU X 125      56.400  74.110  25.800  1.00  0.00            
ATOM   1886 2HD1 LEU X 125      56.030  74.510  24.260  1.00  0.00            
ATOM   1887 3HD1 LEU X 125      57.280  75.490  25.090  1.00  0.00            
ATOM   1888  CD2 LEU X 125      55.610  77.370  24.980  1.00  0.00            
ATOM   1889 1HD2 LEU X 125      56.640  77.700  25.060  1.00  0.00            
ATOM   1890 2HD2 LEU X 125      55.590  77.280  23.900  1.00  0.00            
ATOM   1891 3HD2 LEU X 125      54.850  78.140  25.100  1.00  0.00            
ATOM   1892  C   LEU X 125      51.480  76.250  25.970  1.00  0.00            
ATOM   1893  O   LEU X 125      51.070  77.300  25.470  1.00  0.00            
ATOM   1894  N   CYS X 126      50.760  75.140  26.120  1.00  0.00            
ATOM   1895  H   CYS X 126      51.140  74.220  26.370  1.00  0.00            
ATOM   1896  CA  CYS X 126      49.380  75.120  25.700  1.00  0.00            
ATOM   1897  HA  CYS X 126      49.360  75.820  24.870  1.00  0.00            
ATOM   1898  CB  CYS X 126      48.980  73.760  25.100  1.00  0.00            
ATOM   1899  HB1 CYS X 126      47.940  73.720  24.820  1.00  0.00            
ATOM   1900  HB2 CYS X 126      49.610  73.500  24.250  1.00  0.00            
ATOM   1901  SG  CYS X 126      49.140  72.420  26.310  1.00  0.00            
ATOM   1902  HG  CYS X 126      50.470  72.400  26.520  1.00  0.00            
ATOM   1903  C   CYS X 126      48.370  75.600  26.720  1.00  0.00            
ATOM   1904  O   CYS X 126      47.390  76.250  26.330  1.00  0.00            
ATOM   1905  N   THR X 127      48.610  75.550  28.030  1.00  0.00            
ATOM   1906  H   THR X 127      49.380  74.970  28.330  1.00  0.00            
ATOM   1907  CA  THR X 127      47.690  76.060  29.030  1.00  0.00            
ATOM   1908  HA  THR X 127      46.710  75.900  28.560  1.00  0.00            
ATOM   1909  CB  THR X 127      47.650  75.150  30.260  1.00  0.00            
ATOM   1910  HB  THR X 127      46.920  75.560  30.970  1.00  0.00            
ATOM   1911  OG1 THR X 127      48.880  75.010  30.940  1.00  0.00            
ATOM   1912  HG1 THR X 127      49.490  74.520  30.410  1.00  0.00            
ATOM   1913  CG2 THR X 127      47.260  73.710  29.940  1.00  0.00            
ATOM   1914 1HG2 THR X 127      46.400  73.750  29.280  1.00  0.00            
ATOM   1915 2HG2 THR X 127      48.000  73.190  29.330  1.00  0.00            
ATOM   1916 3HG2 THR X 127      47.120  73.120  30.850  1.00  0.00            
ATOM   1917  C   THR X 127      47.980  77.510  29.370  1.00  0.00            
ATOM   1918  O   THR X 127      47.270  78.070  30.200  1.00  0.00            
ATOM   1919  N   LYS X 128      48.990  78.100  28.720  1.00  0.00            
ATOM   1920  H   LYS X 128      49.590  77.530  28.150  1.00  0.00            
ATOM   1921  CA  LYS X 128      49.300  79.510  28.800  1.00  0.00            
ATOM   1922  HA  LYS X 128      50.170  79.660  28.160  1.00  0.00            
ATOM   1923  CB  LYS X 128      48.220  80.310  28.060  1.00  0.00            
ATOM   1924  HB1 LYS X 128      47.240  80.040  28.460  1.00  0.00            
ATOM   1925  HB2 LYS X 128      48.450  81.360  28.230  1.00  0.00            
ATOM   1926  CG  LYS X 128      48.180  80.010  26.560  1.00  0.00            
ATOM   1927  HG1 LYS X 128      49.100  80.310  26.050  1.00  0.00            
ATOM   1928  HG2 LYS X 128      48.100  78.950  26.300  1.00  0.00            
ATOM   1929  CD  LYS X 128      47.040  80.810  25.940  1.00  0.00            
ATOM   1930  HD1 LYS X 128      46.100  80.550  26.440  1.00  0.00            
ATOM   1931  HD2 LYS X 128      47.200  81.850  26.260  1.00  0.00            
ATOM   1932  CE  LYS X 128      47.180  80.760  24.430  1.00  0.00            
ATOM   1933  HE1 LYS X 128      48.030  81.370  24.130  1.00  0.00            
ATOM   1934  HE2 LYS X 128      47.450  79.760  24.090  1.00  0.00            
ATOM   1935  NZ  LYS X 128      46.060  81.340  23.670  1.00  0.00            
ATOM   1936  HZ1 LYS X 128      46.070  82.360  23.780  1.00  0.00            
ATOM   1937  HZ2 LYS X 128      46.230  81.080  22.710  1.00  0.00            
ATOM   1938  HZ3 LYS X 128      45.140  80.970  23.870  1.00  0.00            
ATOM   1939  C   LYS X 128      49.780  80.000  30.150  1.00  0.00            
ATOM   1940  O   LYS X 128      49.570  81.170  30.440  1.00  0.00            
ATOM   1941  N   VAL X 129      50.340  79.160  31.040  1.00  0.00            
ATOM   1942  H   VAL X 129      50.700  78.330  30.590  1.00  0.00            
ATOM   1943  CA  VAL X 129      51.090  79.570  32.210  1.00  0.00            
ATOM   1944  HA  VAL X 129      50.530  80.330  32.740  1.00  0.00            
ATOM   1945  CB  VAL X 129      51.110  78.360  33.130  1.00  0.00            
ATOM   1946  HB  VAL X 129      51.780  77.650  32.630  1.00  0.00            
ATOM   1947  CG1 VAL X 129      51.680  78.690  34.500  1.00  0.00            
ATOM   1948 1HG1 VAL X 129      50.970  79.240  35.130  1.00  0.00            
ATOM   1949 2HG1 VAL X 129      51.790  77.710  34.960  1.00  0.00            
ATOM   1950 3HG1 VAL X 129      52.670  79.160  34.540  1.00  0.00            
ATOM   1951  CG2 VAL X 129      49.700  77.860  33.410  1.00  0.00            
ATOM   1952 1HG2 VAL X 129      49.810  77.070  34.160  1.00  0.00            
ATOM   1953 2HG2 VAL X 129      49.020  78.670  33.690  1.00  0.00            
ATOM   1954 3HG2 VAL X 129      49.110  77.480  32.560  1.00  0.00            
ATOM   1955  C   VAL X 129      52.510  79.990  31.840  1.00  0.00            
ATOM   1956  O   VAL X 129      53.230  79.260  31.150  1.00  0.00            
ATOM   1957  N   PRO X 130      52.960  81.190  32.220  1.00  0.00            
ATOM   1958  CA  PRO X 130      54.290  81.680  31.880  1.00  0.00            
ATOM   1959  HA  PRO X 130      54.460  81.550  30.820  1.00  0.00            
ATOM   1960  CB  PRO X 130      54.230  83.200  32.050  1.00  0.00            
ATOM   1961  HB1 PRO X 130      55.200  83.570  32.350  1.00  0.00            
ATOM   1962  HB2 PRO X 130      53.940  83.650  31.090  1.00  0.00            
ATOM   1963  CG  PRO X 130      53.070  83.430  33.030  1.00  0.00            
ATOM   1964  HG1 PRO X 130      53.450  83.570  34.040  1.00  0.00            
ATOM   1965  HG2 PRO X 130      52.440  84.290  32.840  1.00  0.00            
ATOM   1966  CD  PRO X 130      52.160  82.220  32.860  1.00  0.00            
ATOM   1967  HD1 PRO X 130      51.840  81.850  33.840  1.00  0.00            
ATOM   1968  HD2 PRO X 130      51.450  82.490  32.080  1.00  0.00            
ATOM   1969  C   PRO X 130      55.400  81.100  32.750  1.00  0.00            
ATOM   1970  O   PRO X 130      56.460  80.790  32.210  1.00  0.00            
ATOM   1971  N   GLU X 131      55.220  81.170  34.070  1.00  0.00            
ATOM   1972  H   GLU X 131      54.290  81.470  34.350  1.00  0.00            
ATOM   1973  CA  GLU X 131      56.300  81.160  35.020  1.00  0.00            
ATOM   1974  HA  GLU X 131      57.000  81.950  34.720  1.00  0.00            
ATOM   1975  CB  GLU X 131      55.680  81.490  36.370  1.00  0.00            
ATOM   1976  HB1 GLU X 131      55.270  82.510  36.420  1.00  0.00            
ATOM   1977  HB2 GLU X 131      54.730  80.970  36.500  1.00  0.00            
ATOM   1978  CG  GLU X 131      56.580  81.470  37.610  1.00  0.00            
ATOM   1979  HG1 GLU X 131      55.910  81.750  38.430  1.00  0.00            
ATOM   1980  HG2 GLU X 131      56.980  80.480  37.820  1.00  0.00            
ATOM   1981  CD  GLU X 131      57.690  82.500  37.660  1.00  0.00            
ATOM   1982  OE1 GLU X 131      57.890  83.260  36.680  1.00  0.00            
ATOM   1983  OE2 GLU X 131      58.420  82.430  38.660  1.00  0.00            
ATOM   1984  C   GLU X 131      57.060  79.850  35.060  1.00  0.00            
ATOM   1985  O   GLU X 131      58.270  79.750  35.300  1.00  0.00            
ATOM   1986  N   LEU X 132      56.370  78.780  34.690  1.00  0.00            
ATOM   1987  H   LEU X 132      55.390  78.960  34.550  1.00  0.00            
ATOM   1988  CA  LEU X 132      56.860  77.440  34.430  1.00  0.00            
ATOM   1989  HA  LEU X 132      57.310  77.080  35.370  1.00  0.00            
ATOM   1990  CB  LEU X 132      55.700  76.500  34.070  1.00  0.00            
ATOM   1991  HB1 LEU X 132      55.060  77.130  33.460  1.00  0.00            
ATOM   1992  HB2 LEU X 132      56.010  75.630  33.480  1.00  0.00            
ATOM   1993  CG  LEU X 132      54.850  76.060  35.270  1.00  0.00            
ATOM   1994  HG  LEU X 132      54.440  76.930  35.780  1.00  0.00            
ATOM   1995  CD1 LEU X 132      53.610  75.370  34.670  1.00  0.00            
ATOM   1996 1HD1 LEU X 132      53.140  75.920  33.870  1.00  0.00            
ATOM   1997 2HD1 LEU X 132      53.890  74.370  34.320  1.00  0.00            
ATOM   1998 3HD1 LEU X 132      52.960  75.220  35.530  1.00  0.00            
ATOM   1999  CD2 LEU X 132      55.500  75.120  36.280  1.00  0.00            
ATOM   2000 1HD2 LEU X 132      54.720  75.040  37.040  1.00  0.00            
ATOM   2001 2HD2 LEU X 132      55.870  74.180  35.910  1.00  0.00            
ATOM   2002 3HD2 LEU X 132      56.390  75.660  36.610  1.00  0.00            
ATOM   2003  C   LEU X 132      57.960  77.370  33.380  1.00  0.00            
ATOM   2004  O   LEU X 132      59.000  76.790  33.640  1.00  0.00            
ATOM   2005  N   ILE X 133      57.780  78.100  32.280  1.00  0.00            
ATOM   2006  H   ILE X 133      56.970  78.700  32.220  1.00  0.00            
ATOM   2007  CA  ILE X 133      58.700  78.180  31.170  1.00  0.00            
ATOM   2008  HA  ILE X 133      59.160  77.190  31.090  1.00  0.00            
ATOM   2009  CB  ILE X 133      57.970  78.630  29.920  1.00  0.00            
ATOM   2010  HB  ILE X 133      57.790  79.700  30.030  1.00  0.00            
ATOM   2011  CG1 ILE X 133      56.710  77.810  29.630  1.00  0.00            
ATOM   2012 1HG1 ILE X 133      57.080  76.840  29.300  1.00  0.00            
ATOM   2013 2HG1 ILE X 133      56.200  77.580  30.550  1.00  0.00            
ATOM   2014  CG2 ILE X 133      58.800  78.660  28.630  1.00  0.00            
ATOM   2015 1HG2 ILE X 133      59.110  77.640  28.420  1.00  0.00            
ATOM   2016 2HG2 ILE X 133      58.360  79.130  27.750  1.00  0.00            
ATOM   2017 3HG2 ILE X 133      59.700  79.210  28.860  1.00  0.00            
ATOM   2018  CD  ILE X 133      55.680  78.450  28.690  1.00  0.00            
ATOM   2019  HD1 ILE X 133      56.100  78.590  27.710  1.00  0.00            
ATOM   2020  HD2 ILE X 133      54.860  77.730  28.600  1.00  0.00            
ATOM   2021  HD3 ILE X 133      55.120  79.270  29.150  1.00  0.00            
ATOM   2022  C   ILE X 133      59.830  79.130  31.540  1.00  0.00            
ATOM   2023  O   ILE X 133      60.990  78.890  31.200  1.00  0.00            
ATOM   2024  N   ARG X 134      59.560  80.190  32.300  1.00  0.00            
ATOM   2025  H   ARG X 134      58.580  80.360  32.510  1.00  0.00            
ATOM   2026  CA  ARG X 134      60.630  81.030  32.810  1.00  0.00            
ATOM   2027  HA  ARG X 134      61.160  81.490  31.970  1.00  0.00            
ATOM   2028  CB  ARG X 134      59.950  82.230  33.480  1.00  0.00            
ATOM   2029  HB1 ARG X 134      59.070  82.480  32.880  1.00  0.00            
ATOM   2030  HB2 ARG X 134      59.640  81.920  34.480  1.00  0.00            
ATOM   2031  CG  ARG X 134      60.870  83.440  33.500  1.00  0.00            
ATOM   2032  HG1 ARG X 134      61.930  83.280  33.730  1.00  0.00            
ATOM   2033  HG2 ARG X 134      60.830  83.920  32.530  1.00  0.00            
ATOM   2034  CD  ARG X 134      60.240  84.480  34.420  1.00  0.00            
ATOM   2035  HD1 ARG X 134      60.710  85.450  34.470  1.00  0.00            
ATOM   2036  HD2 ARG X 134      59.240  84.680  34.010  1.00  0.00            
ATOM   2037  NE  ARG X 134      60.170  83.970  35.800  1.00  0.00            
ATOM   2038  HE  ARG X 134      59.280  83.670  36.130  1.00  0.00            
ATOM   2039  CZ  ARG X 134      61.160  83.910  36.710  1.00  0.00            
ATOM   2040  NH1 ARG X 134      62.320  84.510  36.450  1.00  0.00            
ATOM   2041 1HH1 ARG X 134      62.360  85.160  35.660  1.00  0.00            
ATOM   2042 2HH1 ARG X 134      63.130  84.510  37.050  1.00  0.00            
ATOM   2043  NH2 ARG X 134      61.010  83.330  37.900  1.00  0.00            
ATOM   2044 1HH2 ARG X 134      60.120  82.930  38.170  1.00  0.00            
ATOM   2045 2HH2 ARG X 134      61.640  83.450  38.680  1.00  0.00            
ATOM   2046  C   ARG X 134      61.550  80.280  33.750  1.00  0.00            
ATOM   2047  O   ARG X 134      62.760  80.240  33.570  1.00  0.00            
ATOM   2048  N   THR X 135      61.010  79.650  34.800  1.00  0.00            
ATOM   2049  H   THR X 135      60.020  79.830  34.930  1.00  0.00            
ATOM   2050  CA  THR X 135      61.760  78.810  35.700  1.00  0.00            
ATOM   2051  HA  THR X 135      62.630  79.390  35.990  1.00  0.00            
ATOM   2052  CB  THR X 135      60.910  78.500  36.940  1.00  0.00            
ATOM   2053  HB  THR X 135      61.430  77.750  37.550  1.00  0.00            
ATOM   2054  OG1 THR X 135      59.700  77.870  36.610  1.00  0.00            
ATOM   2055  HG1 THR X 135      59.150  78.490  36.140  1.00  0.00            
ATOM   2056  CG2 THR X 135      60.620  79.760  37.770  1.00  0.00            
ATOM   2057 1HG2 THR X 135      60.060  79.510  38.670  1.00  0.00            
ATOM   2058 2HG2 THR X 135      61.490  80.380  38.010  1.00  0.00            
ATOM   2059 3HG2 THR X 135      59.870  80.370  37.250  1.00  0.00            
ATOM   2060  C   THR X 135      62.280  77.520  35.070  1.00  0.00            
ATOM   2061  O   THR X 135      63.500  77.390  35.050  1.00  0.00            
ATOM   2062  N   ILE X 136      61.530  76.520  34.640  1.00  0.00            
ATOM   2063  H   ILE X 136      60.550  76.660  34.810  1.00  0.00            
ATOM   2064  CA  ILE X 136      62.050  75.170  34.460  1.00  0.00            
ATOM   2065  HA  ILE X 136      62.590  74.740  35.310  1.00  0.00            
ATOM   2066  CB  ILE X 136      60.810  74.300  34.290  1.00  0.00            
ATOM   2067  HB  ILE X 136      60.160  74.640  33.480  1.00  0.00            
ATOM   2068  CG1 ILE X 136      59.820  74.260  35.460  1.00  0.00            
ATOM   2069 1HG1 ILE X 136      59.520  75.270  35.730  1.00  0.00            
ATOM   2070 2HG1 ILE X 136      58.920  73.870  35.000  1.00  0.00            
ATOM   2071  CG2 ILE X 136      61.070  72.840  33.900  1.00  0.00            
ATOM   2072 1HG2 ILE X 136      60.140  72.270  33.900  1.00  0.00            
ATOM   2073 2HG2 ILE X 136      61.510  72.680  32.910  1.00  0.00            
ATOM   2074 3HG2 ILE X 136      61.790  72.400  34.580  1.00  0.00            
ATOM   2075  CD  ILE X 136      60.160  73.470  36.720  1.00  0.00            
ATOM   2076  HD1 ILE X 136      59.450  73.760  37.490  1.00  0.00            
ATOM   2077  HD2 ILE X 136      59.960  72.400  36.540  1.00  0.00            
ATOM   2078  HD3 ILE X 136      61.220  73.650  36.880  1.00  0.00            
ATOM   2079  C   ILE X 136      63.030  75.030  33.300  1.00  0.00            
ATOM   2080  O   ILE X 136      63.960  74.240  33.370  1.00  0.00            
ATOM   2081  N   MET X 137      62.690  75.630  32.160  1.00  0.00            
ATOM   2082  H   MET X 137      61.850  76.210  32.190  1.00  0.00            
ATOM   2083  CA  MET X 137      63.530  75.690  30.980  1.00  0.00            
ATOM   2084  HA  MET X 137      63.860  74.670  30.770  1.00  0.00            
ATOM   2085  CB  MET X 137      62.700  76.240  29.840  1.00  0.00            
ATOM   2086  HB1 MET X 137      61.680  75.920  30.060  1.00  0.00            
ATOM   2087  HB2 MET X 137      62.600  77.330  29.740  1.00  0.00            
ATOM   2088  CG  MET X 137      63.040  75.620  28.480  1.00  0.00            
ATOM   2089  HG1 MET X 137      64.090  75.760  28.250  1.00  0.00            
ATOM   2090  HG2 MET X 137      62.740  74.590  28.570  1.00  0.00            
ATOM   2091  SD  MET X 137      62.360  76.280  26.930  1.00  0.00            
ATOM   2092  CE  MET X 137      63.250  75.240  25.750  1.00  0.00            
ATOM   2093  HE1 MET X 137      63.380  74.200  26.030  1.00  0.00            
ATOM   2094  HE2 MET X 137      62.590  75.330  24.880  1.00  0.00            
ATOM   2095  HE3 MET X 137      64.200  75.700  25.460  1.00  0.00            
ATOM   2096  C   MET X 137      64.730  76.640  31.050  1.00  0.00            
ATOM   2097  O   MET X 137      65.480  76.680  30.080  1.00  0.00            
ATOM   2098  N   GLY X 138      65.000  77.260  32.210  1.00  0.00            
ATOM   2099  H   GLY X 138      64.390  77.150  32.990  1.00  0.00            
ATOM   2100  CA  GLY X 138      66.170  78.040  32.570  1.00  0.00            
ATOM   2101  HA1 GLY X 138      66.840  78.280  31.740  1.00  0.00            
ATOM   2102  HA2 GLY X 138      65.840  79.010  32.930  1.00  0.00            
ATOM   2103  C   GLY X 138      66.830  77.280  33.730  1.00  0.00            
ATOM   2104  O   GLY X 138      68.050  77.140  33.710  1.00  0.00            
ATOM   2105  N   TRP X 139      66.120  76.710  34.700  1.00  0.00            
ATOM   2106  H   TRP X 139      65.130  76.840  34.830  1.00  0.00            
ATOM   2107  CA  TRP X 139      66.680  76.130  35.910  1.00  0.00            
ATOM   2108  HA  TRP X 139      67.350  76.820  36.420  1.00  0.00            
ATOM   2109  CB  TRP X 139      65.640  75.880  36.990  1.00  0.00            
ATOM   2110  HB1 TRP X 139      64.860  75.220  36.600  1.00  0.00            
ATOM   2111  HB2 TRP X 139      66.150  75.340  37.780  1.00  0.00            
ATOM   2112  CG  TRP X 139      65.090  77.060  37.720  1.00  0.00            
ATOM   2113  CD1 TRP X 139      65.360  78.360  37.410  1.00  0.00            
ATOM   2114  HD1 TRP X 139      66.090  78.710  36.700  1.00  0.00            
ATOM   2115  CD2 TRP X 139      64.090  77.090  38.780  1.00  0.00            
ATOM   2116  NE1 TRP X 139      64.550  79.160  38.180  1.00  0.00            
ATOM   2117  HE1 TRP X 139      64.640  80.170  38.160  1.00  0.00            
ATOM   2118  CE2 TRP X 139      63.790  78.440  39.080  1.00  0.00            
ATOM   2119  CE3 TRP X 139      63.370  76.100  39.470  1.00  0.00            
ATOM   2120  HE3 TRP X 139      63.480  75.080  39.120  1.00  0.00            
ATOM   2121  CZ2 TRP X 139      62.890  78.710  40.130  1.00  0.00            
ATOM   2122  HZ2 TRP X 139      62.630  79.720  40.420  1.00  0.00            
ATOM   2123  CZ3 TRP X 139      62.450  76.420  40.470  1.00  0.00            
ATOM   2124  HZ3 TRP X 139      61.810  75.640  40.850  1.00  0.00            
ATOM   2125  CH2 TRP X 139      62.120  77.750  40.800  1.00  0.00            
ATOM   2126  HH2 TRP X 139      61.330  78.050  41.470  1.00  0.00            
ATOM   2127  C   TRP X 139      67.480  74.850  35.670  1.00  0.00            
ATOM   2128  O   TRP X 139      68.460  74.580  36.360  1.00  0.00            
ATOM   2129  N   THR X 140      67.030  74.080  34.670  1.00  0.00            
ATOM   2130  H   THR X 140      66.100  74.270  34.300  1.00  0.00            
ATOM   2131  CA  THR X 140      67.590  72.820  34.230  1.00  0.00            
ATOM   2132  HA  THR X 140      67.920  72.210  35.080  1.00  0.00            
ATOM   2133  CB  THR X 140      66.640  72.070  33.300  1.00  0.00            
ATOM   2134  HB  THR X 140      67.220  71.300  32.780  1.00  0.00            
ATOM   2135  OG1 THR X 140      66.100  72.870  32.270  1.00  0.00            
ATOM   2136  HG1 THR X 140      65.340  73.310  32.600  1.00  0.00            
ATOM   2137  CG2 THR X 140      65.420  71.380  33.880  1.00  0.00            
ATOM   2138 1HG2 THR X 140      64.660  72.080  34.230  1.00  0.00            
ATOM   2139 2HG2 THR X 140      65.000  70.800  33.060  1.00  0.00            
ATOM   2140 3HG2 THR X 140      65.690  70.720  34.700  1.00  0.00            
ATOM   2141  C   THR X 140      69.000  73.050  33.680  1.00  0.00            
ATOM   2142  O   THR X 140      69.820  72.140  33.640  1.00  0.00            
ATOM   2143  N   LEU X 141      69.350  74.220  33.150  1.00  0.00            
ATOM   2144  H   LEU X 141      68.760  75.030  33.300  1.00  0.00            
ATOM   2145  CA  LEU X 141      70.630  74.610  32.580  1.00  0.00            
ATOM   2146  HA  LEU X 141      71.090  73.790  32.030  1.00  0.00            
ATOM   2147  CB  LEU X 141      70.430  75.840  31.690  1.00  0.00            
ATOM   2148  HB1 LEU X 141      70.190  76.720  32.280  1.00  0.00            
ATOM   2149  HB2 LEU X 141      71.360  76.100  31.200  1.00  0.00            
ATOM   2150  CG  LEU X 141      69.400  75.630  30.570  1.00  0.00            
ATOM   2151  HG  LEU X 141      68.420  75.360  30.920  1.00  0.00            
ATOM   2152  CD1 LEU X 141      69.150  76.930  29.800  1.00  0.00            
ATOM   2153 1HD1 LEU X 141      70.040  77.310  29.280  1.00  0.00            
ATOM   2154 2HD1 LEU X 141      68.310  76.800  29.120  1.00  0.00            
ATOM   2155 3HD1 LEU X 141      68.950  77.660  30.580  1.00  0.00            
ATOM   2156  CD2 LEU X 141      69.660  74.460  29.620  1.00  0.00            
ATOM   2157 1HD2 LEU X 141      69.700  73.580  30.270  1.00  0.00            
ATOM   2158 2HD2 LEU X 141      68.910  74.430  28.820  1.00  0.00            
ATOM   2159 3HD2 LEU X 141      70.650  74.580  29.200  1.00  0.00            
ATOM   2160  C   LEU X 141      71.620  75.010  33.660  1.00  0.00            
ATOM   2161  O   LEU X 141      72.770  74.600  33.690  1.00  0.00            
ATOM   2162  N   ASP X 142      71.150  75.810  34.630  1.00  0.00            
ATOM   2163  H   ASP X 142      70.190  76.100  34.610  1.00  0.00            
ATOM   2164  CA  ASP X 142      71.780  76.140  35.880  1.00  0.00            
ATOM   2165  HA  ASP X 142      72.640  76.740  35.570  1.00  0.00            
ATOM   2166  CB  ASP X 142      70.810  77.030  36.680  1.00  0.00            
ATOM   2167  HB1 ASP X 142      70.450  77.810  36.010  1.00  0.00            
ATOM   2168  HB2 ASP X 142      69.970  76.390  36.940  1.00  0.00            
ATOM   2169  CG  ASP X 142      71.200  77.520  38.050  1.00  0.00            
ATOM   2170  OD1 ASP X 142      70.470  77.320  39.060  1.00  0.00            
ATOM   2171  OD2 ASP X 142      72.290  78.150  38.110  1.00  0.00            
ATOM   2172  C   ASP X 142      72.230  74.900  36.630  1.00  0.00            
ATOM   2173  O   ASP X 142      73.340  74.870  37.170  1.00  0.00            
ATOM   2174  N   PHE X 143      71.430  73.840  36.730  1.00  0.00            
ATOM   2175  H   PHE X 143      70.540  74.100  36.320  1.00  0.00            
ATOM   2176  CA  PHE X 143      71.640  72.630  37.480  1.00  0.00            
ATOM   2177  HA  PHE X 143      71.870  73.130  38.420  1.00  0.00            
ATOM   2178  CB  PHE X 143      70.290  71.920  37.410  1.00  0.00            
ATOM   2179  HB1 PHE X 143      69.490  72.610  37.690  1.00  0.00            
ATOM   2180  HB2 PHE X 143      70.150  71.460  36.430  1.00  0.00            
ATOM   2181  CG  PHE X 143      70.080  70.770  38.380  1.00  0.00            
ATOM   2182  CD1 PHE X 143      70.730  70.890  39.610  1.00  0.00            
ATOM   2183  HD1 PHE X 143      71.430  71.670  39.860  1.00  0.00            
ATOM   2184  CD2 PHE X 143      69.280  69.670  38.080  1.00  0.00            
ATOM   2185  HD2 PHE X 143      68.620  69.630  37.220  1.00  0.00            
ATOM   2186  CE1 PHE X 143      70.600  69.860  40.530  1.00  0.00            
ATOM   2187  HE1 PHE X 143      71.180  69.890  41.440  1.00  0.00            
ATOM   2188  CE2 PHE X 143      69.100  68.660  39.040  1.00  0.00            
ATOM   2189  HE2 PHE X 143      68.440  67.850  38.840  1.00  0.00            
ATOM   2190  CZ  PHE X 143      69.810  68.730  40.240  1.00  0.00            
ATOM   2191  HZ  PHE X 143      69.590  67.980  40.990  1.00  0.00            
ATOM   2192  C   PHE X 143      72.830  71.790  37.050  1.00  0.00            
ATOM   2193  O   PHE X 143      73.240  70.900  37.790  1.00  0.00            
ATOM   2194  N   LEU X 144      73.450  72.140  35.920  1.00  0.00            
ATOM   2195  H   LEU X 144      73.040  72.870  35.360  1.00  0.00            
ATOM   2196  CA  LEU X 144      74.640  71.480  35.410  1.00  0.00            
ATOM   2197  HA  LEU X 144      74.680  70.460  35.770  1.00  0.00            
ATOM   2198  CB  LEU X 144      74.860  71.600  33.900  1.00  0.00            
ATOM   2199  HB1 LEU X 144      74.710  72.650  33.650  1.00  0.00            
ATOM   2200  HB2 LEU X 144      75.890  71.390  33.650  1.00  0.00            
ATOM   2201  CG  LEU X 144      73.820  70.780  33.120  1.00  0.00            
ATOM   2202  HG  LEU X 144      72.820  70.960  33.480  1.00  0.00            
ATOM   2203  CD1 LEU X 144      73.810  71.020  31.600  1.00  0.00            
ATOM   2204 1HD1 LEU X 144      73.220  70.290  31.050  1.00  0.00            
ATOM   2205 2HD1 LEU X 144      73.480  71.990  31.260  1.00  0.00            
ATOM   2206 3HD1 LEU X 144      74.830  70.960  31.230  1.00  0.00            
ATOM   2207  CD2 LEU X 144      73.990  69.280  33.310  1.00  0.00            
ATOM   2208 1HD2 LEU X 144      73.420  68.650  32.630  1.00  0.00            
ATOM   2209 2HD2 LEU X 144      75.020  68.930  33.220  1.00  0.00            
ATOM   2210 3HD2 LEU X 144      73.640  69.050  34.320  1.00  0.00            
ATOM   2211  C   LEU X 144      75.900  72.170  35.930  1.00  0.00            
ATOM   2212  O   LEU X 144      76.950  71.560  35.830  1.00  0.00            
ATOM   2213  N   ARG X 145      75.790  73.340  36.560  1.00  0.00            
ATOM   2214  H   ARG X 145      74.890  73.830  36.470  1.00  0.00            
ATOM   2215  CA  ARG X 145      76.800  73.990  37.390  1.00  0.00            
ATOM   2216  HA  ARG X 145      77.790  73.920  36.970  1.00  0.00            
ATOM   2217  CB  ARG X 145      76.550  75.480  37.600  1.00  0.00            
ATOM   2218  HB1 ARG X 145      75.700  75.660  38.260  1.00  0.00            
ATOM   2219  HB2 ARG X 145      77.400  75.880  38.150  1.00  0.00            
ATOM   2220  CG  ARG X 145      76.490  76.270  36.290  1.00  0.00            
ATOM   2221  HG1 ARG X 145      77.260  75.920  35.610  1.00  0.00            
ATOM   2222  HG2 ARG X 145      75.520  76.020  35.870  1.00  0.00            
ATOM   2223  CD  ARG X 145      76.440  77.780  36.500  1.00  0.00            
ATOM   2224  HD1 ARG X 145      76.910  78.040  37.440  1.00  0.00            
ATOM   2225  HD2 ARG X 145      77.000  78.280  35.700  1.00  0.00            
ATOM   2226  NE  ARG X 145      75.060  78.290  36.540  1.00  0.00            
ATOM   2227  HE  ARG X 145      74.740  78.120  37.480  1.00  0.00            
ATOM   2228  CZ  ARG X 145      74.550  79.170  35.680  1.00  0.00            
ATOM   2229  NH1 ARG X 145      75.140  79.420  34.520  1.00  0.00            
ATOM   2230 1HH1 ARG X 145      75.900  78.870  34.130  1.00  0.00            
ATOM   2231 2HH1 ARG X 145      74.780  80.010  33.780  1.00  0.00            
ATOM   2232  NH2 ARG X 145      73.280  79.550  35.900  1.00  0.00            
ATOM   2233 1HH2 ARG X 145      72.860  79.100  36.700  1.00  0.00            
ATOM   2234 2HH2 ARG X 145      72.740  80.080  35.240  1.00  0.00            
ATOM   2235  C   ARG X 145      76.830  73.250  38.730  1.00  0.00            
ATOM   2236  O   ARG X 145      77.870  73.320  39.390  1.00  0.00            
ATOM   2237  N   GLU X 146      75.830  72.450  39.050  1.00  0.00            
ATOM   2238  H   GLU X 146      74.940  72.400  38.550  1.00  0.00            
ATOM   2239  CA  GLU X 146      75.640  71.570  40.170  1.00  0.00            
ATOM   2240  HA  GLU X 146      76.270  71.780  41.030  1.00  0.00            
ATOM   2241  CB  GLU X 146      74.190  71.800  40.610  1.00  0.00            
ATOM   2242  HB1 GLU X 146      73.780  72.610  40.000  1.00  0.00            
ATOM   2243  HB2 GLU X 146      73.610  70.910  40.400  1.00  0.00            
ATOM   2244  CG  GLU X 146      73.800  72.230  42.030  1.00  0.00            
ATOM   2245  HG1 GLU X 146      74.400  73.110  42.280  1.00  0.00            
ATOM   2246  HG2 GLU X 146      72.750  72.480  42.150  1.00  0.00            
ATOM   2247  CD  GLU X 146      74.150  71.180  43.080  1.00  0.00            
ATOM   2248  OE1 GLU X 146      75.100  70.380  42.950  1.00  0.00            
ATOM   2249  OE2 GLU X 146      73.400  71.100  44.070  1.00  0.00            
ATOM   2250  C   GLU X 146      75.860  70.110  39.790  1.00  0.00            
ATOM   2251  O   GLU X 146      76.430  69.780  38.760  1.00  0.00            
ATOM   2252  N   ARG X 147      75.530  69.190  40.720  1.00  0.00            
ATOM   2253  H   ARG X 147      75.090  69.540  41.550  1.00  0.00            
ATOM   2254  CA  ARG X 147      75.940  67.810  40.710  1.00  0.00            
ATOM   2255  HA  ARG X 147      77.020  67.720  40.560  1.00  0.00            
ATOM   2256  CB  ARG X 147      75.580  67.140  42.040  1.00  0.00            
ATOM   2257  HB1 ARG X 147      74.500  67.210  42.210  1.00  0.00            
ATOM   2258  HB2 ARG X 147      75.810  66.080  42.020  1.00  0.00            
ATOM   2259  CG  ARG X 147      76.330  67.600  43.280  1.00  0.00            
ATOM   2260  HG1 ARG X 147      77.150  66.890  43.440  1.00  0.00            
ATOM   2261  HG2 ARG X 147      76.700  68.620  43.080  1.00  0.00            
ATOM   2262  CD  ARG X 147      75.500  67.400  44.540  1.00  0.00            
ATOM   2263  HD1 ARG X 147      75.260  66.340  44.520  1.00  0.00            
ATOM   2264  HD2 ARG X 147      76.120  67.380  45.430  1.00  0.00            
ATOM   2265  NE  ARG X 147      74.320  68.280  44.570  1.00  0.00            
ATOM   2266  HE  ARG X 147      74.440  69.130  44.050  1.00  0.00            
ATOM   2267  CZ  ARG X 147      73.250  68.230  45.380  1.00  0.00            
ATOM   2268  NH1 ARG X 147      73.120  67.150  46.160  1.00  0.00            
ATOM   2269 1HH1 ARG X 147      73.800  66.400  46.220  1.00  0.00            
ATOM   2270 2HH1 ARG X 147      72.430  67.270  46.880  1.00  0.00            
ATOM   2271  NH2 ARG X 147      72.400  69.260  45.450  1.00  0.00            
ATOM   2272 1HH2 ARG X 147      72.760  70.060  44.960  1.00  0.00            
ATOM   2273 2HH2 ARG X 147      71.600  69.260  46.050  1.00  0.00            
ATOM   2274  C   ARG X 147      75.390  66.970  39.580  1.00  0.00            
ATOM   2275  O   ARG X 147      76.020  65.960  39.270  1.00  0.00            
ATOM   2276  N   LEU X 148      74.350  67.420  38.870  1.00  0.00            
ATOM   2277  H   LEU X 148      74.070  68.370  39.090  1.00  0.00            
ATOM   2278  CA  LEU X 148      73.710  66.790  37.730  1.00  0.00            
ATOM   2279  HA  LEU X 148      73.310  65.840  38.100  1.00  0.00            
ATOM   2280  CB  LEU X 148      72.510  67.630  37.270  1.00  0.00            
ATOM   2281  HB1 LEU X 148      71.740  67.560  38.050  1.00  0.00            
ATOM   2282  HB2 LEU X 148      72.740  68.690  37.210  1.00  0.00            
ATOM   2283  CG  LEU X 148      71.890  67.100  35.980  1.00  0.00            
ATOM   2284  HG  LEU X 148      72.580  67.300  35.160  1.00  0.00            
ATOM   2285  CD1 LEU X 148      71.400  65.650  36.050  1.00  0.00            
ATOM   2286 1HD1 LEU X 148      70.570  65.480  36.740  1.00  0.00            
ATOM   2287 2HD1 LEU X 148      71.000  65.250  35.120  1.00  0.00            
ATOM   2288 3HD1 LEU X 148      72.190  64.940  36.270  1.00  0.00            
ATOM   2289  CD2 LEU X 148      70.690  67.980  35.620  1.00  0.00            
ATOM   2290 1HD2 LEU X 148      69.870  67.820  36.320  1.00  0.00            
ATOM   2291 2HD2 LEU X 148      71.030  69.000  35.770  1.00  0.00            
ATOM   2292 3HD2 LEU X 148      70.310  67.800  34.610  1.00  0.00            
ATOM   2293  C   LEU X 148      74.700  66.460  36.630  1.00  0.00            
ATOM   2294  O   LEU X 148      74.710  65.310  36.180  1.00  0.00            
ATOM   2295  N   LEU X 149      75.610  67.370  36.300  1.00  0.00            
ATOM   2296  H   LEU X 149      75.630  68.270  36.790  1.00  0.00            
ATOM   2297  CA  LEU X 149      76.690  67.090  35.380  1.00  0.00            
ATOM   2298  HA  LEU X 149      76.300  66.750  34.410  1.00  0.00            
ATOM   2299  CB  LEU X 149      77.380  68.430  35.110  1.00  0.00            
ATOM   2300  HB1 LEU X 149      76.620  69.100  34.700  1.00  0.00            
ATOM   2301  HB2 LEU X 149      77.770  68.910  36.020  1.00  0.00            
ATOM   2302  CG  LEU X 149      78.430  68.390  34.000  1.00  0.00            
ATOM   2303  HG  LEU X 149      78.390  67.410  33.530  1.00  0.00            
ATOM   2304  CD1 LEU X 149      78.100  69.500  32.990  1.00  0.00            
ATOM   2305 1HD1 LEU X 149      78.810  69.320  32.180  1.00  0.00            
ATOM   2306 2HD1 LEU X 149      77.090  69.480  32.580  1.00  0.00            
ATOM   2307 3HD1 LEU X 149      78.280  70.490  33.360  1.00  0.00            
ATOM   2308  CD2 LEU X 149      79.870  68.500  34.490  1.00  0.00            
ATOM   2309 1HD2 LEU X 149      80.090  67.620  35.110  1.00  0.00            
ATOM   2310 2HD2 LEU X 149      80.540  68.430  33.620  1.00  0.00            
ATOM   2311 3HD2 LEU X 149      80.010  69.440  35.020  1.00  0.00            
ATOM   2312  C   LEU X 149      77.620  65.970  35.830  1.00  0.00            
ATOM   2313  O   LEU X 149      78.410  65.470  35.030  1.00  0.00            
ATOM   2314  N   GLY X 150      77.670  65.660  37.140  1.00  0.00            
ATOM   2315  H   GLY X 150      77.180  66.290  37.780  1.00  0.00            
ATOM   2316  CA  GLY X 150      78.430  64.590  37.730  1.00  0.00            
ATOM   2317  HA1 GLY X 150      79.370  64.470  37.190  1.00  0.00            
ATOM   2318  HA2 GLY X 150      78.760  64.830  38.740  1.00  0.00            
ATOM   2319  C   GLY X 150      77.540  63.350  37.810  1.00  0.00            
ATOM   2320  O   GLY X 150      78.070  62.250  37.710  1.00  0.00            
ATOM   2321  N   TRP X 151      76.220  63.480  37.900  1.00  0.00            
ATOM   2322  H   TRP X 151      75.730  64.380  37.850  1.00  0.00            
ATOM   2323  CA  TRP X 151      75.320  62.350  37.860  1.00  0.00            
ATOM   2324  HA  TRP X 151      75.810  61.590  38.470  1.00  0.00            
ATOM   2325  CB  TRP X 151      74.000  62.740  38.540  1.00  0.00            
ATOM   2326  HB1 TRP X 151      73.590  63.570  37.960  1.00  0.00            
ATOM   2327  HB2 TRP X 151      73.300  61.910  38.460  1.00  0.00            
ATOM   2328  CG  TRP X 151      73.970  63.040  40.000  1.00  0.00            
ATOM   2329  CD1 TRP X 151      74.660  62.400  40.970  1.00  0.00            
ATOM   2330  HD1 TRP X 151      75.220  61.500  40.790  1.00  0.00            
ATOM   2331  CD2 TRP X 151      73.150  64.030  40.680  1.00  0.00            
ATOM   2332  NE1 TRP X 151      74.540  63.140  42.120  1.00  0.00            
ATOM   2333  HE1 TRP X 151      75.010  62.980  43.000  1.00  0.00            
ATOM   2334  CE2 TRP X 151      73.610  64.160  42.010  1.00  0.00            
ATOM   2335  CE3 TRP X 151      72.000  64.790  40.350  1.00  0.00            
ATOM   2336  HE3 TRP X 151      71.550  64.750  39.380  1.00  0.00            
ATOM   2337  CZ2 TRP X 151      73.110  65.090  42.940  1.00  0.00            
ATOM   2338  HZ2 TRP X 151      73.440  65.200  43.960  1.00  0.00            
ATOM   2339  CZ3 TRP X 151      71.480  65.670  41.290  1.00  0.00            
ATOM   2340  HZ3 TRP X 151      70.720  66.320  40.880  1.00  0.00            
ATOM   2341  CH2 TRP X 151      72.000  65.870  42.590  1.00  0.00            
ATOM   2342  HH2 TRP X 151      71.630  66.650  43.240  1.00  0.00            
ATOM   2343  C   TRP X 151      75.090  61.780  36.460  1.00  0.00            
ATOM   2344  O   TRP X 151      74.940  60.580  36.280  1.00  0.00            
ATOM   2345  N   ILE X 152      75.090  62.630  35.440  1.00  0.00            
ATOM   2346  H   ILE X 152      75.100  63.610  35.670  1.00  0.00            
ATOM   2347  CA  ILE X 152      75.270  62.260  34.060  1.00  0.00            
ATOM   2348  HA  ILE X 152      74.580  61.470  33.790  1.00  0.00            
ATOM   2349  CB  ILE X 152      74.900  63.470  33.180  1.00  0.00            
ATOM   2350  HB  ILE X 152      75.610  64.260  33.410  1.00  0.00            
ATOM   2351  CG1 ILE X 152      73.510  64.100  33.370  1.00  0.00            
ATOM   2352 1HG1 ILE X 152      72.840  63.610  32.670  1.00  0.00            
ATOM   2353 2HG1 ILE X 152      73.050  63.910  34.350  1.00  0.00            
ATOM   2354  CG2 ILE X 152      75.090  63.270  31.680  1.00  0.00            
ATOM   2355 1HG2 ILE X 152      74.480  63.980  31.110  1.00  0.00            
ATOM   2356 2HG2 ILE X 152      76.160  63.330  31.520  1.00  0.00            
ATOM   2357 3HG2 ILE X 152      74.560  62.350  31.410  1.00  0.00            
ATOM   2358  CD  ILE X 152      73.390  65.590  33.070  1.00  0.00            
ATOM   2359  HD1 ILE X 152      72.350  65.930  33.190  1.00  0.00            
ATOM   2360  HD2 ILE X 152      73.990  66.220  33.730  1.00  0.00            
ATOM   2361  HD3 ILE X 152      73.770  65.670  32.060  1.00  0.00            
ATOM   2362  C   ILE X 152      76.640  61.670  33.780  1.00  0.00            
ATOM   2363  O   ILE X 152      76.710  60.680  33.060  1.00  0.00            
ATOM   2364  N   GLN X 153      77.720  62.140  34.400  1.00  0.00            
ATOM   2365  H   GLN X 153      77.620  62.870  35.090  1.00  0.00            
ATOM   2366  CA  GLN X 153      79.050  61.670  34.040  1.00  0.00            
ATOM   2367  HA  GLN X 153      79.080  61.730  32.960  1.00  0.00            
ATOM   2368  CB  GLN X 153      80.040  62.750  34.510  1.00  0.00            
ATOM   2369  HB1 GLN X 153      79.680  63.740  34.210  1.00  0.00            
ATOM   2370  HB2 GLN X 153      80.040  62.650  35.600  1.00  0.00            
ATOM   2371  CG  GLN X 153      81.450  62.630  33.970  1.00  0.00            
ATOM   2372  HG1 GLN X 153      81.800  61.590  33.930  1.00  0.00            
ATOM   2373  HG2 GLN X 153      81.480  62.920  32.910  1.00  0.00            
ATOM   2374  CD  GLN X 153      82.530  63.440  34.670  1.00  0.00            
ATOM   2375  OE1 GLN X 153      83.690  63.090  34.780  1.00  0.00            
ATOM   2376  NE2 GLN X 153      82.020  64.510  35.290  1.00  0.00            
ATOM   2377 1HE2 GLN X 153      81.010  64.690  35.270  1.00  0.00            
ATOM   2378 2HE2 GLN X 153      82.530  65.280  35.680  1.00  0.00            
ATOM   2379  C   GLN X 153      79.450  60.290  34.500  1.00  0.00            
ATOM   2380  O   GLN X 153      80.300  59.670  33.850  1.00  0.00            
ATOM   2381  N   ASP X 154      78.910  59.790  35.620  1.00  0.00            
ATOM   2382  H   ASP X 154      78.420  60.530  36.090  1.00  0.00            
ATOM   2383  CA  ASP X 154      79.110  58.450  36.110  1.00  0.00            
ATOM   2384  HA  ASP X 154      80.170  58.290  36.280  1.00  0.00            
ATOM   2385  CB  ASP X 154      78.390  58.250  37.450  1.00  0.00            
ATOM   2386  HB1 ASP X 154      78.700  58.960  38.230  1.00  0.00            
ATOM   2387  HB2 ASP X 154      77.320  58.460  37.370  1.00  0.00            
ATOM   2388  CG  ASP X 154      78.560  56.840  38.000  1.00  0.00            
ATOM   2389  OD1 ASP X 154      77.530  56.140  38.200  1.00  0.00            
ATOM   2390  OD2 ASP X 154      79.740  56.500  38.220  1.00  0.00            
ATOM   2391  C   ASP X 154      78.650  57.450  35.060  1.00  0.00            
ATOM   2392  O   ASP X 154      79.160  56.330  34.980  1.00  0.00            
ATOM   2393  N   GLN X 155      77.610  57.780  34.300  1.00  0.00            
ATOM   2394  H   GLN X 155      77.220  58.700  34.370  1.00  0.00            
ATOM   2395  CA  GLN X 155      77.100  56.980  33.180  1.00  0.00            
ATOM   2396  HA  GLN X 155      77.000  55.940  33.480  1.00  0.00            
ATOM   2397  CB  GLN X 155      75.750  57.560  32.780  1.00  0.00            
ATOM   2398  HB1 GLN X 155      75.930  58.480  32.230  1.00  0.00            
ATOM   2399  HB2 GLN X 155      75.350  56.960  31.960  1.00  0.00            
ATOM   2400  CG  GLN X 155      74.680  57.660  33.860  1.00  0.00            
ATOM   2401  HG1 GLN X 155      74.230  56.680  33.960  1.00  0.00            
ATOM   2402  HG2 GLN X 155      75.130  57.890  34.840  1.00  0.00            
ATOM   2403  CD  GLN X 155      73.510  58.580  33.510  1.00  0.00            
ATOM   2404  OE1 GLN X 155      72.780  59.040  34.370  1.00  0.00            
ATOM   2405  NE2 GLN X 155      73.430  59.050  32.250  1.00  0.00            
ATOM   2406 1HE2 GLN X 155      74.070  58.740  31.520  1.00  0.00            
ATOM   2407 2HE2 GLN X 155      72.980  59.940  32.200  1.00  0.00            
ATOM   2408  C   GLN X 155      77.930  57.080  31.910  1.00  0.00            
ATOM   2409  O   GLN X 155      77.780  56.220  31.050  1.00  0.00            
ATOM   2410  N   GLY X 156      78.770  58.120  31.760  1.00  0.00            
ATOM   2411  H   GLY X 156      78.850  58.740  32.560  1.00  0.00            
ATOM   2412  CA  GLY X 156      79.630  58.390  30.640  1.00  0.00            
ATOM   2413  HA1 GLY X 156      80.690  58.470  30.890  1.00  0.00            
ATOM   2414  HA2 GLY X 156      79.470  57.730  29.780  1.00  0.00            
ATOM   2415  C   GLY X 156      79.240  59.680  29.950  1.00  0.00            
ATOM   2416  O   GLY X 156      79.780  59.980  28.880  1.00  0.00            
ATOM   2417  N   GLY X 157      78.330  60.520  30.440  1.00  0.00            
ATOM   2418  H   GLY X 157      77.810  60.070  31.180  1.00  0.00            
ATOM   2419  CA  GLY X 157      77.800  61.740  29.870  1.00  0.00            
ATOM   2420  HA1 GLY X 157      77.640  62.450  30.690  1.00  0.00            
ATOM   2421  HA2 GLY X 157      78.560  62.180  29.210  1.00  0.00            
ATOM   2422  C   GLY X 157      76.430  61.540  29.260  1.00  0.00            
ATOM   2423  O   GLY X 157      75.690  60.630  29.630  1.00  0.00            
ATOM   2424  N   TRP X 158      76.060  62.450  28.360  1.00  0.00            
ATOM   2425  H   TRP X 158      76.850  63.010  28.040  1.00  0.00            
ATOM   2426  CA  TRP X 158      74.830  62.460  27.590  1.00  0.00            
ATOM   2427  HA  TRP X 158      74.030  61.960  28.110  1.00  0.00            
ATOM   2428  CB  TRP X 158      74.410  63.900  27.310  1.00  0.00            
ATOM   2429  HB1 TRP X 158      75.240  64.630  27.360  1.00  0.00            
ATOM   2430  HB2 TRP X 158      74.130  64.010  26.260  1.00  0.00            
ATOM   2431  CG  TRP X 158      73.180  64.350  28.020  1.00  0.00            
ATOM   2432  CD1 TRP X 158      73.070  65.290  29.000  1.00  0.00            
ATOM   2433  HD1 TRP X 158      73.820  66.000  29.290  1.00  0.00            
ATOM   2434  CD2 TRP X 158      71.810  63.880  27.820  1.00  0.00            
ATOM   2435  NE1 TRP X 158      71.750  65.430  29.400  1.00  0.00            
ATOM   2436  HE1 TRP X 158      71.350  66.210  29.910  1.00  0.00            
ATOM   2437  CE2 TRP X 158      70.980  64.440  28.820  1.00  0.00            
ATOM   2438  CE3 TRP X 158      71.260  62.930  26.940  1.00  0.00            
ATOM   2439  HE3 TRP X 158      71.720  62.520  26.060  1.00  0.00            
ATOM   2440  CZ2 TRP X 158      69.650  64.050  29.020  1.00  0.00            
ATOM   2441  HZ2 TRP X 158      69.010  64.440  29.800  1.00  0.00            
ATOM   2442  CZ3 TRP X 158      69.920  62.580  27.130  1.00  0.00            
ATOM   2443  HZ3 TRP X 158      69.290  61.990  26.470  1.00  0.00            
ATOM   2444  CH2 TRP X 158      69.170  63.000  28.240  1.00  0.00            
ATOM   2445  HH2 TRP X 158      68.140  62.700  28.380  1.00  0.00            
ATOM   2446  C   TRP X 158      74.950  61.730  26.260  1.00  0.00            
ATOM   2447  O   TRP X 158      74.130  60.930  25.830  1.00  0.00            
ATOM   2448  N   ASP X 159      75.970  62.070  25.460  1.00  0.00            
ATOM   2449  H   ASP X 159      76.800  62.530  25.770  1.00  0.00            
ATOM   2450  CA  ASP X 159      75.930  61.840  24.020  1.00  0.00            
ATOM   2451  HA  ASP X 159      74.970  62.190  23.670  1.00  0.00            
ATOM   2452  CB  ASP X 159      76.960  62.840  23.480  1.00  0.00            
ATOM   2453  HB1 ASP X 159      76.700  63.080  22.460  1.00  0.00            
ATOM   2454  HB2 ASP X 159      76.780  63.760  24.050  1.00  0.00            
ATOM   2455  CG  ASP X 159      78.420  62.390  23.430  1.00  0.00            
ATOM   2456  OD1 ASP X 159      78.840  61.860  24.470  1.00  0.00            
ATOM   2457  OD2 ASP X 159      79.240  62.740  22.550  1.00  0.00            
ATOM   2458  C   ASP X 159      76.250  60.410  23.590  1.00  0.00            
ATOM   2459  O   ASP X 159      76.350  60.110  22.390  1.00  0.00            
ATOM   2460  N   GLY X 160      76.330  59.480  24.530  1.00  0.00            
ATOM   2461  H   GLY X 160      76.150  59.630  25.510  1.00  0.00            
ATOM   2462  CA  GLY X 160      76.660  58.070  24.370  1.00  0.00            
ATOM   2463  HA1 GLY X 160      76.710  57.760  23.330  1.00  0.00            
ATOM   2464  HA2 GLY X 160      77.640  57.800  24.770  1.00  0.00            
ATOM   2465  C   GLY X 160      75.570  57.100  24.750  1.00  0.00            
ATOM   2466  O   GLY X 160      75.810  55.890  24.760  1.00  0.00            
ATOM   2467  N   LEU X 161      74.450  57.650  25.220  1.00  0.00            
ATOM   2468  H   LEU X 161      74.490  58.660  25.260  1.00  0.00            
ATOM   2469  CA  LEU X 161      73.280  57.010  25.800  1.00  0.00            
ATOM   2470  HA  LEU X 161      73.660  56.280  26.520  1.00  0.00            
ATOM   2471  CB  LEU X 161      72.360  58.030  26.450  1.00  0.00            
ATOM   2472  HB1 LEU X 161      72.100  58.710  25.640  1.00  0.00            
ATOM   2473  HB2 LEU X 161      71.330  57.670  26.570  1.00  0.00            
ATOM   2474  CG  LEU X 161      72.820  58.700  27.740  1.00  0.00            
ATOM   2475  HG  LEU X 161      73.750  59.250  27.580  1.00  0.00            
ATOM   2476  CD1 LEU X 161      71.830  59.730  28.310  1.00  0.00            
ATOM   2477 1HD1 LEU X 161      71.510  60.380  27.500  1.00  0.00            
ATOM   2478 2HD1 LEU X 161      70.900  59.260  28.660  1.00  0.00            
ATOM   2479 3HD1 LEU X 161      72.250  60.230  29.180  1.00  0.00            
ATOM   2480  CD2 LEU X 161      73.070  57.720  28.880  1.00  0.00            
ATOM   2481 1HD2 LEU X 161      72.210  57.110  29.170  1.00  0.00            
ATOM   2482 2HD2 LEU X 161      73.930  57.090  28.660  1.00  0.00            
ATOM   2483 3HD2 LEU X 161      73.400  58.270  29.760  1.00  0.00            
ATOM   2484  C   LEU X 161      72.530  56.120  24.820  1.00  0.00            
ATOM   2485  O   LEU X 161      71.780  55.180  25.120  1.00  0.00            
ATOM   2486  N   LEU X 162      72.710  56.430  23.530  1.00  0.00            
ATOM   2487  H   LEU X 162      73.370  57.170  23.350  1.00  0.00            
ATOM   2488  CA  LEU X 162      72.000  55.940  22.380  1.00  0.00            
ATOM   2489  HA  LEU X 162      70.970  56.170  22.630  1.00  0.00            
ATOM   2490  CB  LEU X 162      72.450  56.810  21.190  1.00  0.00            
ATOM   2491  HB1 LEU X 162      73.460  56.590  20.840  1.00  0.00            
ATOM   2492  HB2 LEU X 162      71.820  56.290  20.470  1.00  0.00            
ATOM   2493  CG  LEU X 162      72.170  58.310  21.240  1.00  0.00            
ATOM   2494  HG  LEU X 162      71.220  58.400  21.750  1.00  0.00            
ATOM   2495  CD1 LEU X 162      73.210  59.170  21.970  1.00  0.00            
ATOM   2496 1HD1 LEU X 162      73.810  59.960  21.530  1.00  0.00            
ATOM   2497 2HD1 LEU X 162      72.820  59.610  22.890  1.00  0.00            
ATOM   2498 3HD1 LEU X 162      73.960  58.430  22.290  1.00  0.00            
ATOM   2499  CD2 LEU X 162      72.090  58.970  19.860  1.00  0.00            
ATOM   2500 1HD2 LEU X 162      71.990  60.050  19.960  1.00  0.00            
ATOM   2501 2HD2 LEU X 162      73.040  58.790  19.370  1.00  0.00            
ATOM   2502 3HD2 LEU X 162      71.310  58.500  19.260  1.00  0.00            
ATOM   2503  C   LEU X 162      72.250  54.450  22.170  1.00  0.00            
ATOM   2504  O   LEU X 162      71.540  53.740  21.460  1.00  0.00            
ATOM   2505  N   SER X 163      73.240  53.850  22.830  1.00  0.00            
ATOM   2506  H   SER X 163      73.800  54.440  23.430  1.00  0.00            
ATOM   2507  CA  SER X 163      73.560  52.430  22.820  1.00  0.00            
ATOM   2508  HA  SER X 163      73.140  52.030  21.890  1.00  0.00            
ATOM   2509  CB  SER X 163      75.070  52.240  22.930  1.00  0.00            
ATOM   2510  HB1 SER X 163      75.360  52.950  23.720  1.00  0.00            
ATOM   2511  HB2 SER X 163      75.160  51.240  23.340  1.00  0.00            
ATOM   2512  OG  SER X 163      75.820  52.490  21.760  1.00  0.00            
ATOM   2513  HG  SER X 163      75.870  53.440  21.720  1.00  0.00            
ATOM   2514  C   SER X 163      72.890  51.690  23.980  1.00  0.00            
ATOM   2515  O   SER X 163      72.530  50.540  23.810  1.00  0.00            
ATOM   2516  N   TYR X 164      72.560  52.400  25.050  1.00  0.00            
ATOM   2517  H   TYR X 164      72.610  53.400  25.040  1.00  0.00            
ATOM   2518  CA  TYR X 164      71.670  51.900  26.070  1.00  0.00            
ATOM   2519  HA  TYR X 164      71.970  50.870  26.250  1.00  0.00            
ATOM   2520  CB  TYR X 164      71.970  52.720  27.340  1.00  0.00            
ATOM   2521  HB1 TYR X 164      73.050  52.760  27.430  1.00  0.00            
ATOM   2522  HB2 TYR X 164      71.820  53.780  27.160  1.00  0.00            
ATOM   2523  CG  TYR X 164      71.290  52.290  28.630  1.00  0.00            
ATOM   2524  CD1 TYR X 164      71.780  51.220  29.390  1.00  0.00            
ATOM   2525  HD1 TYR X 164      72.740  50.800  29.140  1.00  0.00            
ATOM   2526  CD2 TYR X 164      70.040  52.810  29.010  1.00  0.00            
ATOM   2527  HD2 TYR X 164      69.620  53.730  28.690  1.00  0.00            
ATOM   2528  CE1 TYR X 164      71.140  50.670  30.500  1.00  0.00            
ATOM   2529  HE1 TYR X 164      71.700  49.890  31.000  1.00  0.00            
ATOM   2530  CE2 TYR X 164      69.370  52.330  30.130  1.00  0.00            
ATOM   2531  HE2 TYR X 164      68.490  52.840  30.490  1.00  0.00            
ATOM   2532  CZ  TYR X 164      69.960  51.300  30.880  1.00  0.00            
ATOM   2533  OH  TYR X 164      69.440  50.980  32.110  1.00  0.00            
ATOM   2534  HH  TYR X 164      69.810  50.150  32.370  1.00  0.00            
ATOM   2535  C   TYR X 164      70.210  52.040  25.660  1.00  0.00            
ATOM   2536  O   TYR X 164      69.420  51.110  25.770  1.00  0.00            
ATOM   2537  N   PHE X 165      69.940  53.160  24.990  1.00  0.00            
ATOM   2538  H   PHE X 165      70.650  53.880  25.020  1.00  0.00            
ATOM   2539  CA  PHE X 165      68.700  53.470  24.300  1.00  0.00            
ATOM   2540  HA  PHE X 165      67.830  53.060  24.820  1.00  0.00            
ATOM   2541  CB  PHE X 165      68.490  54.970  24.160  1.00  0.00            
ATOM   2542  HB1 PHE X 165      69.180  55.360  23.400  1.00  0.00            
ATOM   2543  HB2 PHE X 165      67.520  55.170  23.690  1.00  0.00            
ATOM   2544  CG  PHE X 165      68.470  55.930  25.330  1.00  0.00            
ATOM   2545  CD1 PHE X 165      68.200  55.490  26.650  1.00  0.00            
ATOM   2546  HD1 PHE X 165      68.060  54.450  26.870  1.00  0.00            
ATOM   2547  CD2 PHE X 165      68.640  57.290  25.110  1.00  0.00            
ATOM   2548  HD2 PHE X 165      68.760  57.660  24.100  1.00  0.00            
ATOM   2549  CE1 PHE X 165      68.180  56.420  27.700  1.00  0.00            
ATOM   2550  HE1 PHE X 165      67.970  56.000  28.680  1.00  0.00            
ATOM   2551  CE2 PHE X 165      68.630  58.220  26.150  1.00  0.00            
ATOM   2552  HE2 PHE X 165      68.920  59.230  25.900  1.00  0.00            
ATOM   2553  CZ  PHE X 165      68.420  57.780  27.460  1.00  0.00            
ATOM   2554  HZ  PHE X 165      68.320  58.510  28.260  1.00  0.00            
ATOM   2555  C   PHE X 165      68.670  52.790  22.940  1.00  0.00            
ATOM   2556  O   PHE X 165      68.070  53.320  22.000  1.00  0.00            
ATOM   2557  N   GLY X 166      69.300  51.630  22.790  1.00  0.00            
ATOM   2558  H   GLY X 166      69.710  51.210  23.620  1.00  0.00            
ATOM   2559  CA  GLY X 166      69.660  50.860  21.610  1.00  0.00            
ATOM   2560  HA1 GLY X 166      69.460  51.500  20.730  1.00  0.00            
ATOM   2561  HA2 GLY X 166      70.720  50.640  21.470  1.00  0.00            
ATOM   2562  C   GLY X 166      68.920  49.540  21.540  1.00  0.00            
ATOM   2563  O   GLY X 166      69.070  48.900  20.500  1.00  0.00            
ATOM   2564  N   THR X 167      68.160  49.080  22.530  1.00  0.00            
ATOM   2565  H   THR X 167      67.950  49.830  23.170  1.00  0.00            
ATOM   2566  CA  THR X 167      67.280  47.930  22.560  1.00  0.00            
ATOM   2567  HA  THR X 167      67.970  47.110  22.410  1.00  0.00            
ATOM   2568  CB  THR X 167      66.700  47.870  23.970  1.00  0.00            
ATOM   2569  HB  THR X 167      65.960  47.060  23.990  1.00  0.00            
ATOM   2570  OG1 THR X 167      66.080  49.110  24.200  1.00  0.00            
ATOM   2571  HG1 THR X 167      65.140  49.020  24.170  1.00  0.00            
ATOM   2572  CG2 THR X 167      67.800  47.850  25.020  1.00  0.00            
ATOM   2573 1HG2 THR X 167      67.270  47.480  25.910  1.00  0.00            
ATOM   2574 2HG2 THR X 167      68.610  47.160  24.810  1.00  0.00            
ATOM   2575 3HG2 THR X 167      68.180  48.840  25.260  1.00  0.00            
ATOM   2576  C   THR X 167      66.240  47.880  21.460  1.00  0.00            
ATOM   2577  O   THR X 167      65.850  49.000  21.100  1.00  0.00            
ATOM   2578  N   PRO X 168      65.610  46.780  21.040  1.00  0.00            
ATOM   2579  CA  PRO X 168      64.770  46.750  19.870  1.00  0.00            
ATOM   2580  HA  PRO X 168      65.240  47.370  19.100  1.00  0.00            
ATOM   2581  CB  PRO X 168      64.800  45.300  19.370  1.00  0.00            
ATOM   2582  HB1 PRO X 168      63.860  44.980  18.920  1.00  0.00            
ATOM   2583  HB2 PRO X 168      65.550  45.240  18.580  1.00  0.00            
ATOM   2584  CG  PRO X 168      65.160  44.490  20.620  1.00  0.00            
ATOM   2585  HG1 PRO X 168      64.340  44.170  21.250  1.00  0.00            
ATOM   2586  HG2 PRO X 168      65.750  43.580  20.480  1.00  0.00            
ATOM   2587  CD  PRO X 168      65.960  45.440  21.520  1.00  0.00            
ATOM   2588  HD1 PRO X 168      65.670  45.370  22.560  1.00  0.00            
ATOM   2589  HD2 PRO X 168      67.020  45.190  21.400  1.00  0.00            
ATOM   2590  C   PRO X 168      63.370  47.300  20.100  1.00  0.00            
ATOM   2591  O   PRO X 168      62.620  47.590  19.170  1.00  0.00            
ATOM   2592  N   THR X 169      62.970  47.330  21.360  1.00  0.00            
ATOM   2593  H   THR X 169      63.650  47.300  22.100  1.00  0.00            
ATOM   2594  CA  THR X 169      61.720  47.870  21.860  1.00  0.00            
ATOM   2595  HA  THR X 169      61.310  48.490  21.050  1.00  0.00            
ATOM   2596  CB  THR X 169      60.770  46.730  22.170  1.00  0.00            
ATOM   2597  HB  THR X 169      60.620  46.130  21.270  1.00  0.00            
ATOM   2598  OG1 THR X 169      59.480  47.160  22.570  1.00  0.00            
ATOM   2599  HG1 THR X 169      58.890  46.490  22.300  1.00  0.00            
ATOM   2600  CG2 THR X 169      61.180  45.750  23.260  1.00  0.00            
ATOM   2601 1HG2 THR X 169      61.310  46.190  24.260  1.00  0.00            
ATOM   2602 2HG2 THR X 169      60.480  44.920  23.350  1.00  0.00            
ATOM   2603 3HG2 THR X 169      62.060  45.160  22.990  1.00  0.00            
ATOM   2604  C   THR X 169      62.100  48.840  22.960  1.00  0.00            
ATOM   2605  O   THR X 169      63.150  48.680  23.600  1.00  0.00            
ATOM   2606  N   TRP X 170      61.230  49.840  23.150  1.00  0.00            
ATOM   2607  H   TRP X 170      60.420  49.930  22.550  1.00  0.00            
ATOM   2608  CA  TRP X 170      61.210  50.880  24.160  1.00  0.00            
ATOM   2609  HA  TRP X 170      62.240  51.190  24.350  1.00  0.00            
ATOM   2610  CB  TRP X 170      60.350  52.040  23.690  1.00  0.00            
ATOM   2611  HB1 TRP X 170      60.440  52.810  24.460  1.00  0.00            
ATOM   2612  HB2 TRP X 170      61.000  52.510  22.950  1.00  0.00            
ATOM   2613  CG  TRP X 170      58.950  51.880  23.200  1.00  0.00            
ATOM   2614  CD1 TRP X 170      57.860  52.090  23.960  1.00  0.00            
ATOM   2615  HD1 TRP X 170      57.850  52.610  24.920  1.00  0.00            
ATOM   2616  CD2 TRP X 170      58.450  51.160  22.020  1.00  0.00            
ATOM   2617  NE1 TRP X 170      56.770  51.600  23.270  1.00  0.00            
ATOM   2618  HE1 TRP X 170      55.820  51.850  23.530  1.00  0.00            
ATOM   2619  CE2 TRP X 170      57.050  50.940  22.100  1.00  0.00            
ATOM   2620  CE3 TRP X 170      59.100  50.770  20.840  1.00  0.00            
ATOM   2621  HE3 TRP X 170      60.170  50.870  20.680  1.00  0.00            
ATOM   2622  CZ2 TRP X 170      56.360  50.300  21.070  1.00  0.00            
ATOM   2623  HZ2 TRP X 170      55.280  50.230  21.150  1.00  0.00            
ATOM   2624  CZ3 TRP X 170      58.400  50.190  19.780  1.00  0.00            
ATOM   2625  HZ3 TRP X 170      58.870  49.820  18.880  1.00  0.00            
ATOM   2626  CH2 TRP X 170      57.070  49.770  19.960  1.00  0.00            
ATOM   2627  HH2 TRP X 170      56.470  49.420  19.140  1.00  0.00            
ATOM   2628  C   TRP X 170      60.670  50.280  25.460  1.00  0.00            
ATOM   2629  O   TRP X 170      60.950  50.810  26.530  1.00  0.00            
ATOM   2630  N   GLN X 171      59.880  49.220  25.370  1.00  0.00            
ATOM   2631  H   GLN X 171      59.740  48.780  24.460  1.00  0.00            
ATOM   2632  CA  GLN X 171      59.130  48.630  26.480  1.00  0.00            
ATOM   2633  HA  GLN X 171      58.570  49.290  27.110  1.00  0.00            
ATOM   2634  CB  GLN X 171      58.110  47.790  25.710  1.00  0.00            
ATOM   2635  HB1 GLN X 171      58.680  47.170  25.030  1.00  0.00            
ATOM   2636  HB2 GLN X 171      57.600  47.050  26.360  1.00  0.00            
ATOM   2637  CG  GLN X 171      56.940  48.590  25.150  1.00  0.00            
ATOM   2638  HG1 GLN X 171      56.280  48.950  25.940  1.00  0.00            
ATOM   2639  HG2 GLN X 171      57.370  49.350  24.490  1.00  0.00            
ATOM   2640  CD  GLN X 171      56.030  47.830  24.200  1.00  0.00            
ATOM   2641  OE1 GLN X 171      54.900  48.270  23.970  1.00  0.00            
ATOM   2642  NE2 GLN X 171      56.410  46.700  23.610  1.00  0.00            
ATOM   2643 1HE2 GLN X 171      57.160  46.170  24.020  1.00  0.00            
ATOM   2644 2HE2 GLN X 171      55.830  46.290  22.890  1.00  0.00            
ATOM   2645  C   GLN X 171      60.100  47.810  27.310  1.00  0.00            
ATOM   2646  O   GLN X 171      59.660  47.170  28.270  1.00  0.00            
ATOM   2647  N   THR X 172      61.420  47.760  27.120  1.00  0.00            
ATOM   2648  H   THR X 172      61.780  48.330  26.370  1.00  0.00            
ATOM   2649  CA  THR X 172      62.440  47.240  28.000  1.00  0.00            
ATOM   2650  HA  THR X 172      61.980  46.910  28.920  1.00  0.00            
ATOM   2651  CB  THR X 172      63.000  46.000  27.290  1.00  0.00            
ATOM   2652  HB  THR X 172      62.080  45.430  27.210  1.00  0.00            
ATOM   2653  OG1 THR X 172      63.890  45.300  28.150  1.00  0.00            
ATOM   2654  HG1 THR X 172      63.280  45.020  28.800  1.00  0.00            
ATOM   2655  CG2 THR X 172      63.880  46.250  26.050  1.00  0.00            
ATOM   2656 1HG2 THR X 172      63.430  47.080  25.490  1.00  0.00            
ATOM   2657 2HG2 THR X 172      64.880  46.680  26.140  1.00  0.00            
ATOM   2658 3HG2 THR X 172      64.040  45.360  25.440  1.00  0.00            
ATOM   2659  C   THR X 172      63.370  48.370  28.430  1.00  0.00            
ATOM   2660  O   THR X 172      64.490  48.080  28.840  1.00  0.00            
ATOM   2661  N   VAL X 173      63.090  49.660  28.230  1.00  0.00            
ATOM   2662  H   VAL X 173      62.270  49.840  27.670  1.00  0.00            
ATOM   2663  CA  VAL X 173      63.750  50.820  28.800  1.00  0.00            
ATOM   2664  HA  VAL X 173      64.570  50.460  29.440  1.00  0.00            
ATOM   2665  CB  VAL X 173      64.020  51.900  27.770  1.00  0.00            
ATOM   2666  HB  VAL X 173      63.100  52.270  27.310  1.00  0.00            
ATOM   2667  CG1 VAL X 173      64.850  53.060  28.320  1.00  0.00            
ATOM   2668 1HG1 VAL X 173      65.690  52.890  28.980  1.00  0.00            
ATOM   2669 2HG1 VAL X 173      65.030  53.820  27.550  1.00  0.00            
ATOM   2670 3HG1 VAL X 173      64.180  53.590  28.990  1.00  0.00            
ATOM   2671  CG2 VAL X 173      64.720  51.370  26.510  1.00  0.00            
ATOM   2672 1HG2 VAL X 173      63.990  50.800  25.910  1.00  0.00            
ATOM   2673 2HG2 VAL X 173      65.090  52.170  25.880  1.00  0.00            
ATOM   2674 3HG2 VAL X 173      65.470  50.680  26.910  1.00  0.00            
ATOM   2675  C   VAL X 173      62.710  51.330  29.800  1.00  0.00            
ATOM   2676  O   VAL X 173      63.050  51.440  30.980  1.00  0.00            
ATOM   2677  N   THR X 174      61.520  51.670  29.320  1.00  0.00            
ATOM   2678  H   THR X 174      61.270  51.350  28.390  1.00  0.00            
ATOM   2679  CA  THR X 174      60.450  52.440  29.930  1.00  0.00            
ATOM   2680  HA  THR X 174      60.900  53.420  30.090  1.00  0.00            
ATOM   2681  CB  THR X 174      59.240  52.700  29.040  1.00  0.00            
ATOM   2682  HB  THR X 174      58.430  53.160  29.610  1.00  0.00            
ATOM   2683  OG1 THR X 174      58.800  51.520  28.390  1.00  0.00            
ATOM   2684  HG1 THR X 174      58.370  51.040  29.080  1.00  0.00            
ATOM   2685  CG2 THR X 174      59.550  53.700  27.930  1.00  0.00            
ATOM   2686 1HG2 THR X 174      58.630  53.780  27.360  1.00  0.00            
ATOM   2687 2HG2 THR X 174      59.960  54.650  28.270  1.00  0.00            
ATOM   2688 3HG2 THR X 174      60.360  53.310  27.290  1.00  0.00            
ATOM   2689  C   THR X 174      60.180  52.010  31.360  1.00  0.00            
ATOM   2690  O   THR X 174      59.820  52.780  32.250  1.00  0.00            
ATOM   2691  N   ILE X 175      60.290  50.700  31.560  1.00  0.00            
ATOM   2692  H   ILE X 175      60.780  50.140  30.870  1.00  0.00            
ATOM   2693  CA  ILE X 175      60.090  49.930  32.770  1.00  0.00            
ATOM   2694  HA  ILE X 175      59.040  50.040  32.990  1.00  0.00            
ATOM   2695  CB  ILE X 175      60.370  48.450  32.510  1.00  0.00            
ATOM   2696  HB  ILE X 175      60.380  47.910  33.470  1.00  0.00            
ATOM   2697  CG1 ILE X 175      61.790  48.160  32.010  1.00  0.00            
ATOM   2698 1HG1 ILE X 175      61.770  48.550  31.000  1.00  0.00            
ATOM   2699 2HG1 ILE X 175      62.530  48.750  32.550  1.00  0.00            
ATOM   2700  CG2 ILE X 175      59.220  47.950  31.630  1.00  0.00            
ATOM   2701 1HG2 ILE X 175      59.340  48.280  30.600  1.00  0.00            
ATOM   2702 2HG2 ILE X 175      59.210  46.870  31.550  1.00  0.00            
ATOM   2703 3HG2 ILE X 175      58.290  48.450  31.930  1.00  0.00            
ATOM   2704  CD  ILE X 175      62.280  46.710  31.990  1.00  0.00            
ATOM   2705  HD1 ILE X 175      61.830  46.080  31.230  1.00  0.00            
ATOM   2706  HD2 ILE X 175      63.340  46.690  31.690  1.00  0.00            
ATOM   2707  HD3 ILE X 175      62.120  46.180  32.930  1.00  0.00            
ATOM   2708  C   ILE X 175      60.830  50.490  33.980  1.00  0.00            
ATOM   2709  O   ILE X 175      60.370  50.460  35.120  1.00  0.00            
ATOM   2710  N   PHE X 176      62.030  51.000  33.690  1.00  0.00            
ATOM   2711  H   PHE X 176      62.430  50.840  32.780  1.00  0.00            
ATOM   2712  CA  PHE X 176      62.930  51.480  34.730  1.00  0.00            
ATOM   2713  HA  PHE X 176      62.720  51.000  35.680  1.00  0.00            
ATOM   2714  CB  PHE X 176      64.350  51.270  34.210  1.00  0.00            
ATOM   2715  HB1 PHE X 176      64.480  51.760  33.230  1.00  0.00            
ATOM   2716  HB2 PHE X 176      65.060  51.700  34.930  1.00  0.00            
ATOM   2717  CG  PHE X 176      64.710  49.830  33.970  1.00  0.00            
ATOM   2718  CD1 PHE X 176      64.070  48.740  34.600  1.00  0.00            
ATOM   2719  HD1 PHE X 176      63.310  49.020  35.300  1.00  0.00            
ATOM   2720  CD2 PHE X 176      65.850  49.580  33.180  1.00  0.00            
ATOM   2721  HD2 PHE X 176      66.300  50.410  32.660  1.00  0.00            
ATOM   2722  CE1 PHE X 176      64.480  47.430  34.390  1.00  0.00            
ATOM   2723  HE1 PHE X 176      64.030  46.560  34.850  1.00  0.00            
ATOM   2724  CE2 PHE X 176      66.110  48.250  32.870  1.00  0.00            
ATOM   2725  HE2 PHE X 176      66.840  47.940  32.120  1.00  0.00            
ATOM   2726  CZ  PHE X 176      65.470  47.140  33.460  1.00  0.00            
ATOM   2727  HZ  PHE X 176      65.860  46.170  33.230  1.00  0.00            
ATOM   2728  C   PHE X 176      62.730  52.980  34.870  1.00  0.00            
ATOM   2729  O   PHE X 176      62.960  53.530  35.950  1.00  0.00            
ATOM   2730  N   VAL X 177      62.290  53.750  33.850  1.00  0.00            
ATOM   2731  H   VAL X 177      62.160  53.370  32.940  1.00  0.00            
ATOM   2732  CA  VAL X 177      62.030  55.170  33.890  1.00  0.00            
ATOM   2733  HA  VAL X 177      62.830  55.730  34.380  1.00  0.00            
ATOM   2734  CB  VAL X 177      61.950  55.710  32.460  1.00  0.00            
ATOM   2735  HB  VAL X 177      61.110  55.280  31.920  1.00  0.00            
ATOM   2736  CG1 VAL X 177      61.640  57.200  32.300  1.00  0.00            
ATOM   2737 1HG1 VAL X 177      62.590  57.700  32.440  1.00  0.00            
ATOM   2738 2HG1 VAL X 177      61.200  57.580  31.380  1.00  0.00            
ATOM   2739 3HG1 VAL X 177      60.910  57.590  33.000  1.00  0.00            
ATOM   2740  CG2 VAL X 177      63.220  55.320  31.690  1.00  0.00            
ATOM   2741 1HG2 VAL X 177      63.320  55.690  30.670  1.00  0.00            
ATOM   2742 2HG2 VAL X 177      64.120  55.730  32.160  1.00  0.00            
ATOM   2743 3HG2 VAL X 177      63.320  54.240  31.690  1.00  0.00            
ATOM   2744  C   VAL X 177      60.740  55.390  34.660  1.00  0.00            
ATOM   2745  O   VAL X 177      60.660  56.100  35.660  1.00  0.00            
ATOM   2746  N   ALA X 178      59.800  54.450  34.470  1.00  0.00            
ATOM   2747  H   ALA X 178      59.890  53.810  33.690  1.00  0.00            
ATOM   2748  CA  ALA X 178      58.530  54.270  35.140  1.00  0.00            
ATOM   2749  HA  ALA X 178      58.160  55.260  35.400  1.00  0.00            
ATOM   2750  CB  ALA X 178      57.540  53.700  34.110  1.00  0.00            
ATOM   2751  HB1 ALA X 178      56.550  53.420  34.490  1.00  0.00            
ATOM   2752  HB2 ALA X 178      57.510  54.490  33.370  1.00  0.00            
ATOM   2753  HB3 ALA X 178      58.040  52.840  33.680  1.00  0.00            
ATOM   2754  C   ALA X 178      58.770  53.420  36.390  1.00  0.00            
ATOM   2755  O   ALA X 178      57.970  52.650  36.910  1.00  0.00            
ATOM   2756  N   GLY X 179      59.970  53.440  36.960  1.00  0.00            
ATOM   2757  H   GLY X 179      60.660  54.050  36.560  1.00  0.00            
ATOM   2758  CA  GLY X 179      60.220  52.950  38.310  1.00  0.00            
ATOM   2759  HA1 GLY X 179      59.410  52.490  38.860  1.00  0.00            
ATOM   2760  HA2 GLY X 179      60.970  52.160  38.180  1.00  0.00            
ATOM   2761  C   GLY X 179      60.770  54.040  39.210  1.00  0.00            
ATOM   2762  O   GLY X 179      60.410  54.180  40.390  1.00  0.00            
ATOM   2763  N   VAL X 180      61.650  54.900  38.710  1.00  0.00            
ATOM   2764  H   VAL X 180      62.100  54.700  37.840  1.00  0.00            
ATOM   2765  CA  VAL X 180      62.080  56.050  39.480  1.00  0.00            
ATOM   2766  HA  VAL X 180      62.290  55.790  40.510  1.00  0.00            
ATOM   2767  CB  VAL X 180      63.350  56.670  38.910  1.00  0.00            
ATOM   2768  HB  VAL X 180      63.520  57.620  39.420  1.00  0.00            
ATOM   2769  CG1 VAL X 180      64.480  55.700  39.230  1.00  0.00            
ATOM   2770 1HG1 VAL X 180      64.310  54.700  38.830  1.00  0.00            
ATOM   2771 2HG1 VAL X 180      65.480  55.990  38.880  1.00  0.00            
ATOM   2772 3HG1 VAL X 180      64.560  55.650  40.310  1.00  0.00            
ATOM   2773  CG2 VAL X 180      63.430  56.940  37.410  1.00  0.00            
ATOM   2774 1HG2 VAL X 180      63.150  56.030  36.870  1.00  0.00            
ATOM   2775 2HG2 VAL X 180      62.620  57.610  37.110  1.00  0.00            
ATOM   2776 3HG2 VAL X 180      64.290  57.460  37.050  1.00  0.00            
ATOM   2777  C   VAL X 180      61.000  57.140  39.560  1.00  0.00            
ATOM   2778  O   VAL X 180      60.780  57.670  40.630  1.00  0.00            
ATOM   2779  N   LEU X 181      60.440  57.450  38.390  1.00  0.00            
ATOM   2780  H   LEU X 181      60.620  56.910  37.550  1.00  0.00            
ATOM   2781  CA  LEU X 181      59.470  58.520  38.240  1.00  0.00            
ATOM   2782  HA  LEU X 181      59.960  59.380  38.710  1.00  0.00            
ATOM   2783  CB  LEU X 181      59.190  58.770  36.750  1.00  0.00            
ATOM   2784  HB1 LEU X 181      60.160  58.750  36.260  1.00  0.00            
ATOM   2785  HB2 LEU X 181      58.750  57.910  36.240  1.00  0.00            
ATOM   2786  CG  LEU X 181      58.380  60.010  36.430  1.00  0.00            
ATOM   2787  HG  LEU X 181      57.380  59.970  36.910  1.00  0.00            
ATOM   2788  CD1 LEU X 181      59.030  61.290  36.940  1.00  0.00            
ATOM   2789 1HD1 LEU X 181      58.410  62.150  36.650  1.00  0.00            
ATOM   2790 2HD1 LEU X 181      59.090  61.340  38.030  1.00  0.00            
ATOM   2791 3HD1 LEU X 181      60.070  61.340  36.630  1.00  0.00            
ATOM   2792  CD2 LEU X 181      58.140  60.120  34.920  1.00  0.00            
ATOM   2793 1HD2 LEU X 181      57.430  60.910  34.690  1.00  0.00            
ATOM   2794 2HD2 LEU X 181      59.000  60.280  34.260  1.00  0.00            
ATOM   2795 3HD2 LEU X 181      57.770  59.110  34.740  1.00  0.00            
ATOM   2796  C   LEU X 181      58.210  58.380  39.070  1.00  0.00            
ATOM   2797  O   LEU X 181      57.650  59.280  39.680  1.00  0.00            
ATOM   2798  N   THR X 182      57.610  57.180  38.940  1.00  0.00            
ATOM   2799  H   THR X 182      57.970  56.370  38.470  1.00  0.00            
ATOM   2800  CA  THR X 182      56.390  56.810  39.620  1.00  0.00            
ATOM   2801  HA  THR X 182      55.570  57.490  39.420  1.00  0.00            
ATOM   2802  CB  THR X 182      55.970  55.400  39.190  1.00  0.00            
ATOM   2803  HB  THR X 182      55.170  55.020  39.820  1.00  0.00            
ATOM   2804  OG1 THR X 182      57.060  54.530  39.370  1.00  0.00            
ATOM   2805  HG1 THR X 182      57.010  54.010  40.160  1.00  0.00            
ATOM   2806  CG2 THR X 182      55.640  55.310  37.700  1.00  0.00            
ATOM   2807 1HG2 THR X 182      56.620  55.520  37.250  1.00  0.00            
ATOM   2808 2HG2 THR X 182      55.150  54.380  37.400  1.00  0.00            
ATOM   2809 3HG2 THR X 182      54.870  56.010  37.380  1.00  0.00            
ATOM   2810  C   THR X 182      56.500  56.930  41.130  1.00  0.00            
ATOM   2811  O   THR X 182      55.660  57.520  41.820  1.00  0.00            
ATOM   2812  N   ALA X 183      57.590  56.340  41.640  1.00  0.00            
ATOM   2813  H   ALA X 183      58.150  55.840  40.950  1.00  0.00            
ATOM   2814  CA  ALA X 183      58.170  56.470  42.940  1.00  0.00            
ATOM   2815  HA  ALA X 183      57.450  56.050  43.630  1.00  0.00            
ATOM   2816  CB  ALA X 183      59.500  55.740  43.120  1.00  0.00            
ATOM   2817  HB1 ALA X 183      59.920  55.910  44.120  1.00  0.00            
ATOM   2818  HB2 ALA X 183      59.330  54.690  42.950  1.00  0.00            
ATOM   2819  HB3 ALA X 183      60.350  56.010  42.480  1.00  0.00            
ATOM   2820  C   ALA X 183      58.200  57.920  43.420  1.00  0.00            
ATOM   2821  O   ALA X 183      57.590  58.310  44.410  1.00  0.00            
ATOM   2822  N   SER X 184      58.840  58.720  42.560  1.00  0.00            
ATOM   2823  H   SER X 184      59.260  58.180  41.830  1.00  0.00            
ATOM   2824  CA  SER X 184      59.040  60.150  42.670  1.00  0.00            
ATOM   2825  HA  SER X 184      59.510  60.290  43.640  1.00  0.00            
ATOM   2826  CB  SER X 184      60.010  60.600  41.560  1.00  0.00            
ATOM   2827  HB1 SER X 184      59.740  60.290  40.550  1.00  0.00            
ATOM   2828  HB2 SER X 184      59.860  61.660  41.350  1.00  0.00            
ATOM   2829  OG  SER X 184      61.310  60.160  41.830  1.00  0.00            
ATOM   2830  HG  SER X 184      61.350  59.220  41.920  1.00  0.00            
ATOM   2831  C   SER X 184      57.780  61.010  42.590  1.00  0.00            
ATOM   2832  O   SER X 184      57.730  62.020  43.290  1.00  0.00            
ATOM   2833  N   LEU X 185      56.780  60.770  41.740  1.00  0.00            
ATOM   2834  H   LEU X 185      56.940  60.130  40.990  1.00  0.00            
ATOM   2835  CA  LEU X 185      55.500  61.460  41.720  1.00  0.00            
ATOM   2836  HA  LEU X 185      55.680  62.540  41.800  1.00  0.00            
ATOM   2837  CB  LEU X 185      54.730  61.340  40.400  1.00  0.00            
ATOM   2838  HB1 LEU X 185      54.460  60.310  40.190  1.00  0.00            
ATOM   2839  HB2 LEU X 185      53.790  61.890  40.450  1.00  0.00            
ATOM   2840  CG  LEU X 185      55.490  61.900  39.190  1.00  0.00            
ATOM   2841  HG  LEU X 185      56.500  61.510  39.090  1.00  0.00            
ATOM   2842  CD1 LEU X 185      54.680  61.460  37.960  1.00  0.00            
ATOM   2843 1HD1 LEU X 185      55.170  61.640  37.020  1.00  0.00            
ATOM   2844 2HD1 LEU X 185      54.610  60.370  37.900  1.00  0.00            
ATOM   2845 3HD1 LEU X 185      53.700  61.930  37.860  1.00  0.00            
ATOM   2846  CD2 LEU X 185      55.700  63.410  39.160  1.00  0.00            
ATOM   2847 1HD2 LEU X 185      56.130  63.710  38.210  1.00  0.00            
ATOM   2848 2HD2 LEU X 185      54.710  63.850  39.130  1.00  0.00            
ATOM   2849 3HD2 LEU X 185      56.280  63.840  39.980  1.00  0.00            
ATOM   2850  C   LEU X 185      54.650  61.140  42.940  1.00  0.00            
ATOM   2851  O   LEU X 185      54.130  62.070  43.560  1.00  0.00            
ATOM   2852  N   THR X 186      54.570  59.890  43.400  1.00  0.00            
ATOM   2853  H   THR X 186      55.000  59.180  42.810  1.00  0.00            
ATOM   2854  CA  THR X 186      53.810  59.420  44.530  1.00  0.00            
ATOM   2855  HA  THR X 186      52.810  59.820  44.400  1.00  0.00            
ATOM   2856  CB  THR X 186      53.730  57.900  44.570  1.00  0.00            
ATOM   2857  HB  THR X 186      53.350  57.540  45.540  1.00  0.00            
ATOM   2858  OG1 THR X 186      54.970  57.240  44.490  1.00  0.00            
ATOM   2859  HG1 THR X 186      55.300  57.410  43.620  1.00  0.00            
ATOM   2860  CG2 THR X 186      52.770  57.350  43.530  1.00  0.00            
ATOM   2861 1HG2 THR X 186      52.740  58.040  42.710  1.00  0.00            
ATOM   2862 2HG2 THR X 186      52.910  56.360  43.080  1.00  0.00            
ATOM   2863 3HG2 THR X 186      51.740  57.260  43.920  1.00  0.00            
ATOM   2864  C   THR X 186      54.320  59.950  45.880  1.00  0.00            
ATOM   2865  O   THR X 186      53.650  59.610  46.850  1.00  0.00            
ATOM   2866  N   ILE X 187      55.260  60.900  45.910  1.00  0.00            
ATOM   2867  H   ILE X 187      55.770  61.020  45.050  1.00  0.00            
ATOM   2868  CA  ILE X 187      55.580  61.720  47.060  1.00  0.00            
ATOM   2869  HA  ILE X 187      55.650  61.060  47.920  1.00  0.00            
ATOM   2870  CB  ILE X 187      56.950  62.320  46.750  1.00  0.00            
ATOM   2871  HB  ILE X 187      56.920  62.740  45.760  1.00  0.00            
ATOM   2872  CG1 ILE X 187      58.050  61.260  46.660  1.00  0.00            
ATOM   2873 1HG1 ILE X 187      58.320  60.750  47.590  1.00  0.00            
ATOM   2874 2HG1 ILE X 187      57.570  60.510  46.020  1.00  0.00            
ATOM   2875  CG2 ILE X 187      57.310  63.300  47.890  1.00  0.00            
ATOM   2876 1HG2 ILE X 187      57.230  62.880  48.880  1.00  0.00            
ATOM   2877 2HG2 ILE X 187      58.330  63.650  47.780  1.00  0.00            
ATOM   2878 3HG2 ILE X 187      56.700  64.190  47.820  1.00  0.00            
ATOM   2879  CD  ILE X 187      59.410  61.670  46.070  1.00  0.00            
ATOM   2880  HD1 ILE X 187      59.970  62.120  46.880  1.00  0.00            
ATOM   2881  HD2 ILE X 187      60.050  60.830  45.820  1.00  0.00            
ATOM   2882  HD3 ILE X 187      59.340  62.340  45.230  1.00  0.00            
ATOM   2883  C   ILE X 187      54.500  62.750  47.290  1.00  0.00            
ATOM   2884  O   ILE X 187      54.090  62.960  48.430  1.00  0.00            
ATOM   2885  N   TRP X 188      53.870  63.290  46.220  1.00  0.00            
ATOM   2886  H   TRP X 188      54.280  63.000  45.350  1.00  0.00            
ATOM   2887  CA  TRP X 188      52.870  64.330  46.360  1.00  0.00            
ATOM   2888  HA  TRP X 188      52.370  64.200  47.310  1.00  0.00            
ATOM   2889  CB  TRP X 188      53.540  65.670  46.600  1.00  0.00            
ATOM   2890  HB1 TRP X 188      52.790  66.250  47.140  1.00  0.00            
ATOM   2891  HB2 TRP X 188      54.420  65.580  47.230  1.00  0.00            
ATOM   2892  CG  TRP X 188      53.890  66.450  45.370  1.00  0.00            
ATOM   2893  CD1 TRP X 188      53.450  67.700  45.110  1.00  0.00            
ATOM   2894  HD1 TRP X 188      52.740  68.220  45.760  1.00  0.00            
ATOM   2895  CD2 TRP X 188      54.810  66.110  44.280  1.00  0.00            
ATOM   2896  NE1 TRP X 188      53.900  68.100  43.870  1.00  0.00            
ATOM   2897  HE1 TRP X 188      53.750  69.010  43.470  1.00  0.00            
ATOM   2898  CE2 TRP X 188      54.800  67.180  43.360  1.00  0.00            
ATOM   2899  CE3 TRP X 188      55.640  65.020  43.970  1.00  0.00            
ATOM   2900  HE3 TRP X 188      55.700  64.170  44.630  1.00  0.00            
ATOM   2901  CZ2 TRP X 188      55.580  67.210  42.200  1.00  0.00            
ATOM   2902  HZ2 TRP X 188      55.400  67.980  41.480  1.00  0.00            
ATOM   2903  CZ3 TRP X 188      56.540  65.060  42.900  1.00  0.00            
ATOM   2904  HZ3 TRP X 188      57.250  64.260  42.830  1.00  0.00            
ATOM   2905  CH2 TRP X 188      56.540  66.190  42.050  1.00  0.00            
ATOM   2906  HH2 TRP X 188      57.280  66.380  41.300  1.00  0.00            
ATOM   2907  C   TRP X 188      51.730  64.310  45.340  1.00  0.00            
ATOM   2908  O   TRP X 188      50.870  65.170  45.390  1.00  0.00            
ATOM   2909  N   ALA X 189      51.650  63.350  44.430  1.00  0.00            
ATOM   2910  H   ALA X 189      52.430  62.710  44.380  1.00  0.00            
ATOM   2911  CA  ALA X 189      50.500  62.990  43.600  1.00  0.00            
ATOM   2912  HA  ALA X 189      50.180  63.960  43.190  1.00  0.00            
ATOM   2913  CB  ALA X 189      51.060  62.020  42.570  1.00  0.00            
ATOM   2914  HB1 ALA X 189      51.580  62.550  41.770  1.00  0.00            
ATOM   2915  HB2 ALA X 189      51.640  61.210  42.990  1.00  0.00            
ATOM   2916  HB3 ALA X 189      50.160  61.530  42.150  1.00  0.00            
ATOM   2917  C   ALA X 189      49.450  62.350  44.480  1.00  0.00            
ATOM   2918  O   ALA X 189      49.740  61.460  45.280  1.00  0.00            
ATOM   2919  N   LYS X 190      48.180  62.710  44.290  1.00  0.00            
ATOM   2920  H   LYS X 190      48.070  63.440  43.590  1.00  0.00            
ATOM   2921  CA  LYS X 190      46.990  62.220  44.980  1.00  0.00            
ATOM   2922  HA  LYS X 190      47.290  61.530  45.770  1.00  0.00            
ATOM   2923  CB  LYS X 190      46.360  63.360  45.780  1.00  0.00            
ATOM   2924  HB1 LYS X 190      46.000  64.050  45.000  1.00  0.00            
ATOM   2925  HB2 LYS X 190      45.560  63.010  46.430  1.00  0.00            
ATOM   2926  CG  LYS X 190      47.420  64.040  46.640  1.00  0.00            
ATOM   2927  HG1 LYS X 190      48.100  63.270  47.040  1.00  0.00            
ATOM   2928  HG2 LYS X 190      48.030  64.620  45.960  1.00  0.00            
ATOM   2929  CD  LYS X 190      46.890  64.920  47.770  1.00  0.00            
ATOM   2930  HD1 LYS X 190      46.460  64.190  48.460  1.00  0.00            
ATOM   2931  HD2 LYS X 190      47.790  65.310  48.240  1.00  0.00            
ATOM   2932  CE  LYS X 190      45.860  65.990  47.410  1.00  0.00            
ATOM   2933  HE1 LYS X 190      46.000  66.510  46.460  1.00  0.00            
ATOM   2934  HE2 LYS X 190      45.030  65.350  47.180  1.00  0.00            
ATOM   2935  NZ  LYS X 190      45.650  66.890  48.560  1.00  0.00            
ATOM   2936  HZ1 LYS X 190      44.710  67.250  48.540  1.00  0.00            
ATOM   2937  HZ2 LYS X 190      45.800  66.450  49.440  1.00  0.00            
ATOM   2938  HZ3 LYS X 190      46.220  67.710  48.440  1.00  0.00            
ATOM   2939  C   LYS X 190      46.110  61.540  43.940  1.00  0.00            
ATOM   2940  O   LYS X 190      45.390  62.210  43.200  1.00  0.00            
ATOM   2941  N   MET X 191      46.310  60.240  43.740  1.00  0.00            
ATOM   2942  H   MET X 191      46.860  59.790  44.450  1.00  0.00            
ATOM   2943  CA  MET X 191      45.770  59.470  42.640  1.00  0.00            
ATOM   2944  HA  MET X 191      45.000  60.050  42.140  1.00  0.00            
ATOM   2945  CB  MET X 191      46.880  59.200  41.630  1.00  0.00            
ATOM   2946  HB1 MET X 191      47.510  60.100  41.610  1.00  0.00            
ATOM   2947  HB2 MET X 191      47.480  58.360  42.000  1.00  0.00            
ATOM   2948  CG  MET X 191      46.510  58.900  40.180  1.00  0.00            
ATOM   2949  HG1 MET X 191      45.760  58.130  40.070  1.00  0.00            
ATOM   2950  HG2 MET X 191      46.250  59.890  39.810  1.00  0.00            
ATOM   2951  SD  MET X 191      47.910  58.390  39.160  1.00  0.00            
ATOM   2952  CE  MET X 191      48.120  56.770  39.980  1.00  0.00            
ATOM   2953  HE1 MET X 191      49.000  56.260  39.590  1.00  0.00            
ATOM   2954  HE2 MET X 191      48.260  56.800  41.060  1.00  0.00            
ATOM   2955  HE3 MET X 191      47.290  56.100  39.750  1.00  0.00            
ATOM   2956  C   MET X 191      45.140  58.250  43.290  1.00  0.00            
ATOM   2957  O   MET X 191      45.680  57.630  44.180  1.00  0.00            
ATOM   2958  N   GLY X 192      43.920  57.910  42.860  1.00  0.00            
ATOM   2959  H   GLY X 192      43.470  58.360  42.080  1.00  0.00            
ATOM   2960  CA  GLY X 192      43.140  56.780  43.330  1.00  0.00            
ATOM   2961  HA1 GLY X 192      43.730  56.010  43.850  1.00  0.00            
ATOM   2962  HA2 GLY X 192      42.240  57.100  43.820  1.00  0.00            
ATOM   2963  C   GLY X 192      42.800  56.090  42.010  1.00  0.00            
ATOM   2964  O1  GLY X 192      43.670  55.250  41.700  1.00  0.00            
ATOM   2965  O2  GLY X 192      41.850  56.420  41.280  1.00  0.00            
END
