# Supplementary material for: The importance of evolutionarily conserved C‐terminal basic residues for the stability of proapoptotic Bax protein
Source: FEBS Open Bio. 2016 Aug 25;6(10):976–86. doi: 10.1002/2211-5463.12096 (PMC5055034; doi:10.1002/2211-5463.12096)
Supplement: Supplementary file 2 — Appendix S2. Figure 2 snapshots zip file. [file FEB4-6-0976-s002.zip › Figure 2 snapshots/AK_400K.pdb]

HEADER Model of Human Bax
TITLE AK SPM (K189A) 40 ns
JRNL        AUTH   J.L. ROSAS-TRIGUEROS                                 
JRNL        TITL   THE IMPORTANCE OF EVOLUTIONARILY CONSERVED C-TERMINAL BASIC 
JRNL        TITL 2 RESIDUES FOR THE STABILITY OF PROAPOPTOTIC BAX PROTEIN
JRNL        REF    FEBS Open Bio
JRNL        REFN   ISSN 2211-5463
REMARK 250
REMARK 250 EXPERIMENTAL DETAILS
REMARK 250  EXPERIMENT TYPE: MOLECULAR DYNAMICS SIMULATION, 400 K, FINAL STRUCTURE
REMARK 250  GENERATED BY GROMACS
REMARK 250  THIS IS A SIMULATION BOX
REMARK 250
CRYST1   90.945   90.945   90.945  60.00  60.00  90.00 P 1           1
ATOM      1  N   MET X   1      78.620  64.700  19.460  1.00  0.00            
ATOM      2  H1  MET X   1      78.220  65.290  18.740  1.00  0.00            
ATOM      3  H2  MET X   1      78.320  64.970  20.380  1.00  0.00            
ATOM      4  H3  MET X   1      79.620  64.770  19.510  1.00  0.00            
ATOM      5  CA  MET X   1      78.090  63.340  19.300  1.00  0.00            
ATOM      6  HA  MET X   1      78.840  62.830  19.910  1.00  0.00            
ATOM      7  CB  MET X   1      76.650  63.420  19.800  1.00  0.00            
ATOM      8  HB1 MET X   1      76.640  63.970  20.740  1.00  0.00            
ATOM      9  HB2 MET X   1      76.110  64.040  19.090  1.00  0.00            
ATOM     10  CG  MET X   1      75.910  62.090  19.930  1.00  0.00            
ATOM     11  HG1 MET X   1      75.910  61.580  18.970  1.00  0.00            
ATOM     12  HG2 MET X   1      76.340  61.560  20.800  1.00  0.00            
ATOM     13  SD  MET X   1      74.190  62.320  20.470  1.00  0.00            
ATOM     14  CE  MET X   1      73.370  60.840  19.800  1.00  0.00            
ATOM     15  HE1 MET X   1      73.610  60.140  20.590  1.00  0.00            
ATOM     16  HE2 MET X   1      72.340  61.180  19.630  1.00  0.00            
ATOM     17  HE3 MET X   1      73.790  60.650  18.800  1.00  0.00            
ATOM     18  C   MET X   1      78.350  62.910  17.870  1.00  0.00            
ATOM     19  O   MET X   1      77.360  62.790  17.150  1.00  0.00            
ATOM     20  N   ASP X   2      79.610  62.800  17.430  1.00  0.00            
ATOM     21  H   ASP X   2      80.360  63.150  18.010  1.00  0.00            
ATOM     22  CA  ASP X   2      80.030  62.180  16.190  1.00  0.00            
ATOM     23  HA  ASP X   2      79.180  61.530  15.960  1.00  0.00            
ATOM     24  CB  ASP X   2      80.060  63.270  15.110  1.00  0.00            
ATOM     25  HB1 ASP X   2      79.290  63.960  15.460  1.00  0.00            
ATOM     26  HB2 ASP X   2      81.040  63.730  15.000  1.00  0.00            
ATOM     27  CG  ASP X   2      79.720  62.900  13.680  1.00  0.00            
ATOM     28  OD1 ASP X   2      78.630  63.220  13.140  1.00  0.00            
ATOM     29  OD2 ASP X   2      80.600  62.190  13.140  1.00  0.00            
ATOM     30  C   ASP X   2      81.360  61.430  16.230  1.00  0.00            
ATOM     31  O   ASP X   2      81.950  61.270  17.290  1.00  0.00            
ATOM     32  N   GLY X   3      81.890  60.940  15.110  1.00  0.00            
ATOM     33  H   GLY X   3      81.320  60.980  14.280  1.00  0.00            
ATOM     34  CA  GLY X   3      83.190  60.300  14.980  1.00  0.00            
ATOM     35  HA1 GLY X   3      83.560  60.050  15.970  1.00  0.00            
ATOM     36  HA2 GLY X   3      83.050  59.420  14.370  1.00  0.00            
ATOM     37  C   GLY X   3      84.220  61.150  14.240  1.00  0.00            
ATOM     38  O   GLY X   3      85.410  60.990  14.470  1.00  0.00            
ATOM     39  N   SER X   4      83.820  61.970  13.260  1.00  0.00            
ATOM     40  H   SER X   4      82.830  62.110  13.330  1.00  0.00            
ATOM     41  CA  SER X   4      84.530  62.790  12.310  1.00  0.00            
ATOM     42  HA  SER X   4      85.590  62.870  12.590  1.00  0.00            
ATOM     43  CB  SER X   4      84.450  62.360  10.840  1.00  0.00            
ATOM     44  HB1 SER X   4      84.900  63.040  10.110  1.00  0.00            
ATOM     45  HB2 SER X   4      84.970  61.430  10.620  1.00  0.00            
ATOM     46  OG  SER X   4      83.110  62.250  10.440  1.00  0.00            
ATOM     47  HG  SER X   4      82.840  63.160  10.530  1.00  0.00            
ATOM     48  C   SER X   4      83.930  64.180  12.430  1.00  0.00            
ATOM     49  O   SER X   4      84.660  65.160  12.240  1.00  0.00            
ATOM     50  N   GLY X   5      82.690  64.450  12.780  1.00  0.00            
ATOM     51  H   GLY X   5      81.950  63.750  12.780  1.00  0.00            
ATOM     52  CA  GLY X   5      82.070  65.760  12.690  1.00  0.00            
ATOM     53  HA1 GLY X   5      82.800  66.510  12.390  1.00  0.00            
ATOM     54  HA2 GLY X   5      81.280  65.760  11.930  1.00  0.00            
ATOM     55  C   GLY X   5      81.540  66.160  14.060  1.00  0.00            
ATOM     56  O   GLY X   5      80.370  66.550  14.170  1.00  0.00            
ATOM     57  N   GLU X   6      82.420  66.030  15.040  1.00  0.00            
ATOM     58  H   GLU X   6      83.390  65.940  14.780  1.00  0.00            
ATOM     59  CA  GLU X   6      82.270  66.410  16.440  1.00  0.00            
ATOM     60  HA  GLU X   6      81.340  65.970  16.750  1.00  0.00            
ATOM     61  CB  GLU X   6      83.480  65.810  17.150  1.00  0.00            
ATOM     62  HB1 GLU X   6      84.180  65.410  16.400  1.00  0.00            
ATOM     63  HB2 GLU X   6      84.090  66.510  17.740  1.00  0.00            
ATOM     64  CG  GLU X   6      83.350  64.650  18.130  1.00  0.00            
ATOM     65  HG1 GLU X   6      83.140  63.830  17.460  1.00  0.00            
ATOM     66  HG2 GLU X   6      84.280  64.490  18.680  1.00  0.00            
ATOM     67  CD  GLU X   6      82.280  64.920  19.180  1.00  0.00            
ATOM     68  OE1 GLU X   6      82.250  66.010  19.790  1.00  0.00            
ATOM     69  OE2 GLU X   6      81.320  64.140  19.260  1.00  0.00            
ATOM     70  C   GLU X   6      82.350  67.910  16.670  1.00  0.00            
ATOM     71  O   GLU X   6      82.770  68.700  15.830  1.00  0.00            
ATOM     72  N   GLN X   7      81.900  68.220  17.890  1.00  0.00            
ATOM     73  H   GLN X   7      81.820  67.620  18.690  1.00  0.00            
ATOM     74  CA  GLN X   7      81.690  69.570  18.370  1.00  0.00            
ATOM     75  HA  GLN X   7      81.350  70.140  17.500  1.00  0.00            
ATOM     76  CB  GLN X   7      80.600  69.600  19.450  1.00  0.00            
ATOM     77  HB1 GLN X   7      80.850  68.980  20.320  1.00  0.00            
ATOM     78  HB2 GLN X   7      80.450  70.630  19.780  1.00  0.00            
ATOM     79  CG  GLN X   7      79.200  69.270  18.940  1.00  0.00            
ATOM     80  HG1 GLN X   7      78.860  70.200  18.510  1.00  0.00            
ATOM     81  HG2 GLN X   7      79.280  68.580  18.090  1.00  0.00            
ATOM     82  CD  GLN X   7      78.170  68.630  19.870  1.00  0.00            
ATOM     83  OE1 GLN X   7      77.040  68.340  19.470  1.00  0.00            
ATOM     84  NE2 GLN X   7      78.600  68.210  21.050  1.00  0.00            
ATOM     85 1HE2 GLN X   7      79.520  68.410  21.400  1.00  0.00            
ATOM     86 2HE2 GLN X   7      77.920  67.780  21.650  1.00  0.00            
ATOM     87  C   GLN X   7      82.940  70.030  19.090  1.00  0.00            
ATOM     88  O   GLN X   7      83.470  69.260  19.890  1.00  0.00            
ATOM     89  N   PRO X   8      83.370  71.250  18.760  1.00  0.00            
ATOM     90  CA  PRO X   8      84.370  71.960  19.550  1.00  0.00            
ATOM     91  HA  PRO X   8      85.190  71.270  19.470  1.00  0.00            
ATOM     92  CB  PRO X   8      84.440  73.350  18.920  1.00  0.00            
ATOM     93  HB1 PRO X   8      83.670  73.980  19.350  1.00  0.00            
ATOM     94  HB2 PRO X   8      85.410  73.830  19.030  1.00  0.00            
ATOM     95  CG  PRO X   8      84.150  73.090  17.430  1.00  0.00            
ATOM     96  HG1 PRO X   8      83.730  74.000  17.010  1.00  0.00            
ATOM     97  HG2 PRO X   8      85.020  72.860  16.810  1.00  0.00            
ATOM     98  CD  PRO X   8      83.150  71.920  17.490  1.00  0.00            
ATOM     99  HD1 PRO X   8      82.290  72.570  17.310  1.00  0.00            
ATOM    100  HD2 PRO X   8      83.280  71.260  16.620  1.00  0.00            
ATOM    101  C   PRO X   8      83.980  72.140  21.010  1.00  0.00            
ATOM    102  O   PRO X   8      82.940  72.740  21.250  1.00  0.00            
ATOM    103  N   ARG X   9      84.790  71.780  22.000  1.00  0.00            
ATOM    104  H   ARG X   9      85.700  71.490  21.640  1.00  0.00            
ATOM    105  CA  ARG X   9      84.490  71.740  23.420  1.00  0.00            
ATOM    106  HA  ARG X   9      83.400  71.780  23.510  1.00  0.00            
ATOM    107  CB  ARG X   9      85.210  70.520  24.000  1.00  0.00            
ATOM    108  HB1 ARG X   9      86.290  70.510  23.960  1.00  0.00            
ATOM    109  HB2 ARG X   9      85.020  70.490  25.080  1.00  0.00            
ATOM    110  CG  ARG X   9      84.660  69.210  23.460  1.00  0.00            
ATOM    111  HG1 ARG X   9      84.760  69.280  22.370  1.00  0.00            
ATOM    112  HG2 ARG X   9      85.240  68.310  23.690  1.00  0.00            
ATOM    113  CD  ARG X   9      83.260  68.660  23.770  1.00  0.00            
ATOM    114  HD1 ARG X   9      83.310  68.400  24.830  1.00  0.00            
ATOM    115  HD2 ARG X   9      82.610  69.540  23.710  1.00  0.00            
ATOM    116  NE  ARG X   9      82.650  67.700  22.850  1.00  0.00            
ATOM    117  HE  ARG X   9      83.360  67.320  22.220  1.00  0.00            
ATOM    118  CZ  ARG X   9      81.470  67.100  22.960  1.00  0.00            
ATOM    119  NH1 ARG X   9      80.690  67.240  24.060  1.00  0.00            
ATOM    120 1HH1 ARG X   9      81.040  67.410  24.980  1.00  0.00            
ATOM    121 2HH1 ARG X   9      79.720  67.020  23.920  1.00  0.00            
ATOM    122  NH2 ARG X   9      80.950  66.400  21.950  1.00  0.00            
ATOM    123 1HH2 ARG X   9      81.460  66.340  21.080  1.00  0.00            
ATOM    124 2HH2 ARG X   9      80.030  65.960  22.030  1.00  0.00            
ATOM    125  C   ARG X   9      85.000  72.920  24.230  1.00  0.00            
ATOM    126  O   ARG X   9      86.090  73.400  23.980  1.00  0.00            
ATOM    127  N   GLY X  10      84.210  73.410  25.190  1.00  0.00            
ATOM    128  H   GLY X  10      83.340  72.890  25.220  1.00  0.00            
ATOM    129  CA  GLY X  10      84.420  74.640  25.920  1.00  0.00            
ATOM    130  HA1 GLY X  10      84.720  74.280  26.900  1.00  0.00            
ATOM    131  HA2 GLY X  10      85.320  75.220  25.700  1.00  0.00            
ATOM    132  C   GLY X  10      83.050  75.250  26.020  1.00  0.00            
ATOM    133  O   GLY X  10      82.030  74.580  25.920  1.00  0.00            
ATOM    134  N   GLY X  11      82.870  76.550  26.310  1.00  0.00            
ATOM    135  H   GLY X  11      83.800  76.930  26.450  1.00  0.00            
ATOM    136  CA  GLY X  11      81.590  77.190  26.510  1.00  0.00            
ATOM    137  HA1 GLY X  11      81.490  78.020  25.820  1.00  0.00            
ATOM    138  HA2 GLY X  11      80.760  76.490  26.320  1.00  0.00            
ATOM    139  C   GLY X  11      81.580  77.730  27.940  1.00  0.00            
ATOM    140  O   GLY X  11      80.470  77.800  28.470  1.00  0.00            
ATOM    141  N   GLY X  12      82.710  78.020  28.560  1.00  0.00            
ATOM    142  H   GLY X  12      83.620  77.610  28.350  1.00  0.00            
ATOM    143  CA  GLY X  12      82.650  78.760  29.800  1.00  0.00            
ATOM    144  HA1 GLY X  12      83.320  79.590  29.590  1.00  0.00            
ATOM    145  HA2 GLY X  12      81.640  79.150  29.970  1.00  0.00            
ATOM    146  C   GLY X  12      83.170  77.890  30.930  1.00  0.00            
ATOM    147  O   GLY X  12      83.930  76.940  30.710  1.00  0.00            
ATOM    148  N   PRO X  13      82.800  78.160  32.180  1.00  0.00            
ATOM    149  CA  PRO X  13      83.090  77.300  33.320  1.00  0.00            
ATOM    150  HA  PRO X  13      84.160  77.140  33.360  1.00  0.00            
ATOM    151  CB  PRO X  13      82.710  78.170  34.520  1.00  0.00            
ATOM    152  HB1 PRO X  13      82.370  77.580  35.380  1.00  0.00            
ATOM    153  HB2 PRO X  13      83.590  78.700  34.870  1.00  0.00            
ATOM    154  CG  PRO X  13      81.750  79.270  34.080  1.00  0.00            
ATOM    155  HG1 PRO X  13      80.690  79.010  34.080  1.00  0.00            
ATOM    156  HG2 PRO X  13      81.940  80.250  34.530  1.00  0.00            
ATOM    157  CD  PRO X  13      82.130  79.360  32.610  1.00  0.00            
ATOM    158  HD1 PRO X  13      81.270  79.510  31.950  1.00  0.00            
ATOM    159  HD2 PRO X  13      82.790  80.230  32.570  1.00  0.00            
ATOM    160  C   PRO X  13      82.320  75.980  33.360  1.00  0.00            
ATOM    161  O   PRO X  13      81.130  75.940  33.040  1.00  0.00            
ATOM    162  N   THR X  14      82.920  74.840  33.610  1.00  0.00            
ATOM    163  H   THR X  14      83.910  74.860  33.830  1.00  0.00            
ATOM    164  CA  THR X  14      82.490  73.450  33.540  1.00  0.00            
ATOM    165  HA  THR X  14      81.760  73.280  32.740  1.00  0.00            
ATOM    166  CB  THR X  14      83.630  72.440  33.380  1.00  0.00            
ATOM    167  HB  THR X  14      83.300  71.430  33.550  1.00  0.00            
ATOM    168  OG1 THR X  14      84.630  72.660  34.360  1.00  0.00            
ATOM    169  HG1 THR X  14      84.340  72.560  35.250  1.00  0.00            
ATOM    170  CG2 THR X  14      84.260  72.470  32.000  1.00  0.00            
ATOM    171 1HG2 THR X  14      84.760  73.420  31.820  1.00  0.00            
ATOM    172 2HG2 THR X  14      85.060  71.770  31.760  1.00  0.00            
ATOM    173 3HG2 THR X  14      83.520  72.320  31.210  1.00  0.00            
ATOM    174  C   THR X  14      81.680  73.100  34.760  1.00  0.00            
ATOM    175  O   THR X  14      81.050  72.030  34.810  1.00  0.00            
ATOM    176  N   SER X  15      81.570  74.030  35.700  1.00  0.00            
ATOM    177  H   SER X  15      82.070  74.880  35.480  1.00  0.00            
ATOM    178  CA  SER X  15      80.680  73.900  36.830  1.00  0.00            
ATOM    179  HA  SER X  15      80.720  72.870  37.160  1.00  0.00            
ATOM    180  CB  SER X  15      81.220  74.850  37.910  1.00  0.00            
ATOM    181  HB1 SER X  15      80.470  74.900  38.700  1.00  0.00            
ATOM    182  HB2 SER X  15      82.080  74.410  38.400  1.00  0.00            
ATOM    183  OG  SER X  15      81.450  76.140  37.410  1.00  0.00            
ATOM    184  HG  SER X  15      82.300  76.160  37.000  1.00  0.00            
ATOM    185  C   SER X  15      79.270  74.350  36.540  1.00  0.00            
ATOM    186  O   SER X  15      78.420  73.980  37.350  1.00  0.00            
ATOM    187  N   SER X  16      79.050  75.220  35.550  1.00  0.00            
ATOM    188  H   SER X  16      79.870  75.540  35.040  1.00  0.00            
ATOM    189  CA  SER X  16      77.770  75.840  35.280  1.00  0.00            
ATOM    190  HA  SER X  16      77.050  75.330  35.920  1.00  0.00            
ATOM    191  CB  SER X  16      77.770  77.220  35.950  1.00  0.00            
ATOM    192  HB1 SER X  16      76.800  77.680  35.860  1.00  0.00            
ATOM    193  HB2 SER X  16      77.770  77.150  37.040  1.00  0.00            
ATOM    194  OG  SER X  16      78.820  78.070  35.510  1.00  0.00            
ATOM    195  HG  SER X  16      79.650  77.910  35.910  1.00  0.00            
ATOM    196  C   SER X  16      77.430  75.840  33.800  1.00  0.00            
ATOM    197  O   SER X  16      76.630  75.040  33.320  1.00  0.00            
ATOM    198  N   GLU X  17      78.000  76.830  33.120  1.00  0.00            
ATOM    199  H   GLU X  17      78.820  77.210  33.550  1.00  0.00            
ATOM    200  CA  GLU X  17      77.680  77.320  31.780  1.00  0.00            
ATOM    201  HA  GLU X  17      76.710  77.780  31.950  1.00  0.00            
ATOM    202  CB  GLU X  17      78.650  78.480  31.510  1.00  0.00            
ATOM    203  HB1 GLU X  17      79.010  78.850  32.470  1.00  0.00            
ATOM    204  HB2 GLU X  17      79.490  78.050  30.950  1.00  0.00            
ATOM    205  CG  GLU X  17      78.200  79.660  30.650  1.00  0.00            
ATOM    206  HG1 GLU X  17      79.130  80.180  30.420  1.00  0.00            
ATOM    207  HG2 GLU X  17      77.690  79.370  29.730  1.00  0.00            
ATOM    208  CD  GLU X  17      77.190  80.550  31.340  1.00  0.00            
ATOM    209  OE1 GLU X  17      76.680  80.180  32.440  1.00  0.00            
ATOM    210  OE2 GLU X  17      77.090  81.740  30.950  1.00  0.00            
ATOM    211  C   GLU X  17      77.670  76.330  30.640  1.00  0.00            
ATOM    212  O   GLU X  17      76.860  76.460  29.730  1.00  0.00            
ATOM    213  N   GLN X  18      78.390  75.220  30.870  1.00  0.00            
ATOM    214  H   GLN X  18      78.790  75.140  31.790  1.00  0.00            
ATOM    215  CA  GLN X  18      78.620  74.110  29.980  1.00  0.00            
ATOM    216  HA  GLN X  18      78.430  74.400  28.940  1.00  0.00            
ATOM    217  CB  GLN X  18      80.020  73.550  30.230  1.00  0.00            
ATOM    218  HB1 GLN X  18      79.960  73.390  31.310  1.00  0.00            
ATOM    219  HB2 GLN X  18      80.080  72.570  29.740  1.00  0.00            
ATOM    220  CG  GLN X  18      81.110  74.550  29.790  1.00  0.00            
ATOM    221  HG1 GLN X  18      80.740  75.120  28.950  1.00  0.00            
ATOM    222  HG2 GLN X  18      81.370  75.150  30.650  1.00  0.00            
ATOM    223  CD  GLN X  18      82.330  73.800  29.280  1.00  0.00            
ATOM    224  OE1 GLN X  18      82.220  72.690  28.750  1.00  0.00            
ATOM    225  NE2 GLN X  18      83.460  74.440  29.620  1.00  0.00            
ATOM    226 1HE2 GLN X  18      83.250  75.050  30.410  1.00  0.00            
ATOM    227 2HE2 GLN X  18      84.350  74.020  29.430  1.00  0.00            
ATOM    228  C   GLN X  18      77.540  73.020  30.100  1.00  0.00            
ATOM    229  O   GLN X  18      77.530  72.130  29.260  1.00  0.00            
ATOM    230  N   ILE X  19      76.670  73.070  31.090  1.00  0.00            
ATOM    231  H   ILE X  19      76.670  73.810  31.790  1.00  0.00            
ATOM    232  CA  ILE X  19      75.720  71.980  31.210  1.00  0.00            
ATOM    233  HA  ILE X  19      76.220  71.060  30.930  1.00  0.00            
ATOM    234  CB  ILE X  19      75.520  71.870  32.720  1.00  0.00            
ATOM    235  HB  ILE X  19      75.310  72.830  33.200  1.00  0.00            
ATOM    236  CG1 ILE X  19      76.760  71.370  33.470  1.00  0.00            
ATOM    237 1HG1 ILE X  19      77.070  70.380  33.120  1.00  0.00            
ATOM    238 2HG1 ILE X  19      77.570  72.040  33.130  1.00  0.00            
ATOM    239  CG2 ILE X  19      74.440  70.930  33.240  1.00  0.00            
ATOM    240 1HG2 ILE X  19      73.480  71.170  32.780  1.00  0.00            
ATOM    241 2HG2 ILE X  19      74.600  69.860  33.100  1.00  0.00            
ATOM    242 3HG2 ILE X  19      74.230  71.240  34.270  1.00  0.00            
ATOM    243  CD  ILE X  19      76.760  71.620  34.960  1.00  0.00            
ATOM    244  HD1 ILE X  19      76.490  72.670  35.140  1.00  0.00            
ATOM    245  HD2 ILE X  19      76.080  70.930  35.470  1.00  0.00            
ATOM    246  HD3 ILE X  19      77.790  71.360  35.220  1.00  0.00            
ATOM    247  C   ILE X  19      74.450  72.220  30.410  1.00  0.00            
ATOM    248  O   ILE X  19      73.640  71.320  30.210  1.00  0.00            
ATOM    249  N   MET X  20      74.230  73.470  30.010  1.00  0.00            
ATOM    250  H   MET X  20      75.010  74.060  30.280  1.00  0.00            
ATOM    251  CA  MET X  20      73.020  74.080  29.480  1.00  0.00            
ATOM    252  HA  MET X  20      72.250  74.040  30.250  1.00  0.00            
ATOM    253  CB  MET X  20      73.270  75.570  29.290  1.00  0.00            
ATOM    254  HB1 MET X  20      74.010  75.880  30.030  1.00  0.00            
ATOM    255  HB2 MET X  20      73.740  75.670  28.300  1.00  0.00            
ATOM    256  CG  MET X  20      72.130  76.520  29.620  1.00  0.00            
ATOM    257  HG1 MET X  20      71.360  76.220  28.910  1.00  0.00            
ATOM    258  HG2 MET X  20      71.730  76.330  30.620  1.00  0.00            
ATOM    259  SD  MET X  20      72.530  78.290  29.620  1.00  0.00            
ATOM    260  CE  MET X  20      70.990  78.870  30.380  1.00  0.00            
ATOM    261  HE1 MET X  20      70.830  78.580  31.430  1.00  0.00            
ATOM    262  HE2 MET X  20      70.950  79.950  30.380  1.00  0.00            
ATOM    263  HE3 MET X  20      70.080  78.610  29.840  1.00  0.00            
ATOM    264  C   MET X  20      72.450  73.410  28.240  1.00  0.00            
ATOM    265  O   MET X  20      71.240  73.360  28.030  1.00  0.00            
ATOM    266  N   LYS X  21      73.290  72.720  27.450  1.00  0.00            
ATOM    267  H   LYS X  21      74.250  72.570  27.730  1.00  0.00            
ATOM    268  CA  LYS X  21      72.880  71.860  26.370  1.00  0.00            
ATOM    269  HA  LYS X  21      72.390  72.560  25.680  1.00  0.00            
ATOM    270  CB  LYS X  21      74.060  71.220  25.640  1.00  0.00            
ATOM    271  HB1 LYS X  21      74.840  71.030  26.380  1.00  0.00            
ATOM    272  HB2 LYS X  21      73.820  70.260  25.180  1.00  0.00            
ATOM    273  CG  LYS X  21      74.730  72.070  24.560  1.00  0.00            
ATOM    274  HG1 LYS X  21      75.260  71.340  23.970  1.00  0.00            
ATOM    275  HG2 LYS X  21      73.910  72.460  23.960  1.00  0.00            
ATOM    276  CD  LYS X  21      75.660  73.180  25.060  1.00  0.00            
ATOM    277  HD1 LYS X  21      75.040  73.840  25.660  1.00  0.00            
ATOM    278  HD2 LYS X  21      76.470  72.710  25.640  1.00  0.00            
ATOM    279  CE  LYS X  21      76.470  73.740  23.900  1.00  0.00            
ATOM    280  HE1 LYS X  21      76.830  72.920  23.280  1.00  0.00            
ATOM    281  HE2 LYS X  21      75.780  74.270  23.220  1.00  0.00            
ATOM    282  NZ  LYS X  21      77.590  74.620  24.260  1.00  0.00            
ATOM    283  HZ1 LYS X  21      78.420  74.070  24.440  1.00  0.00            
ATOM    284  HZ2 LYS X  21      77.760  75.090  23.380  1.00  0.00            
ATOM    285  HZ3 LYS X  21      77.470  75.150  25.120  1.00  0.00            
ATOM    286  C   LYS X  21      72.000  70.690  26.800  1.00  0.00            
ATOM    287  O   LYS X  21      71.580  70.070  25.820  1.00  0.00            
ATOM    288  N   THR X  22      71.600  70.410  28.050  1.00  0.00            
ATOM    289  H   THR X  22      71.640  71.080  28.800  1.00  0.00            
ATOM    290  CA  THR X  22      70.620  69.360  28.250  1.00  0.00            
ATOM    291  HA  THR X  22      70.650  68.550  27.530  1.00  0.00            
ATOM    292  CB  THR X  22      70.860  68.830  29.660  1.00  0.00            
ATOM    293  HB  THR X  22      69.980  68.330  30.070  1.00  0.00            
ATOM    294  OG1 THR X  22      71.110  69.870  30.580  1.00  0.00            
ATOM    295  HG1 THR X  22      72.000  70.240  30.550  1.00  0.00            
ATOM    296  CG2 THR X  22      71.950  67.760  29.620  1.00  0.00            
ATOM    297 1HG2 THR X  22      72.380  67.480  30.580  1.00  0.00            
ATOM    298 2HG2 THR X  22      71.660  66.890  29.040  1.00  0.00            
ATOM    299 3HG2 THR X  22      72.700  68.250  29.020  1.00  0.00            
ATOM    300  C   THR X  22      69.240  70.010  28.160  1.00  0.00            
ATOM    301  O   THR X  22      68.350  69.190  27.920  1.00  0.00            
ATOM    302  N   GLY X  23      69.060  71.320  28.260  1.00  0.00            
ATOM    303  H   GLY X  23      69.730  71.910  28.740  1.00  0.00            
ATOM    304  CA  GLY X  23      67.800  71.940  27.970  1.00  0.00            
ATOM    305  HA1 GLY X  23      66.950  71.260  27.920  1.00  0.00            
ATOM    306  HA2 GLY X  23      67.560  72.580  28.840  1.00  0.00            
ATOM    307  C   GLY X  23      67.750  72.990  26.860  1.00  0.00            
ATOM    308  O   GLY X  23      66.710  73.130  26.220  1.00  0.00            
ATOM    309  N   ALA X  24      68.880  73.590  26.480  1.00  0.00            
ATOM    310  H   ALA X  24      69.800  73.340  26.770  1.00  0.00            
ATOM    311  CA  ALA X  24      68.930  74.560  25.400  1.00  0.00            
ATOM    312  HA  ALA X  24      68.210  75.360  25.530  1.00  0.00            
ATOM    313  CB  ALA X  24      70.310  75.200  25.520  1.00  0.00            
ATOM    314  HB1 ALA X  24      70.190  76.280  25.510  1.00  0.00            
ATOM    315  HB2 ALA X  24      70.880  75.120  26.450  1.00  0.00            
ATOM    316  HB3 ALA X  24      71.050  74.860  24.790  1.00  0.00            
ATOM    317  C   ALA X  24      68.710  74.010  24.000  1.00  0.00            
ATOM    318  O   ALA X  24      68.400  74.780  23.080  1.00  0.00            
ATOM    319  N   LEU X  25      68.640  72.670  23.880  1.00  0.00            
ATOM    320  H   LEU X  25      68.750  72.110  24.710  1.00  0.00            
ATOM    321  CA  LEU X  25      68.390  71.940  22.650  1.00  0.00            
ATOM    322  HA  LEU X  25      68.050  72.700  21.960  1.00  0.00            
ATOM    323  CB  LEU X  25      69.730  71.310  22.240  1.00  0.00            
ATOM    324  HB1 LEU X  25      70.090  70.810  23.140  1.00  0.00            
ATOM    325  HB2 LEU X  25      69.550  70.500  21.550  1.00  0.00            
ATOM    326  CG  LEU X  25      70.810  72.270  21.750  1.00  0.00            
ATOM    327  HG  LEU X  25      71.200  72.860  22.580  1.00  0.00            
ATOM    328  CD1 LEU X  25      72.020  71.520  21.180  1.00  0.00            
ATOM    329 1HD1 LEU X  25      71.890  71.390  20.110  1.00  0.00            
ATOM    330 2HD1 LEU X  25      72.940  72.080  21.390  1.00  0.00            
ATOM    331 3HD1 LEU X  25      72.180  70.560  21.670  1.00  0.00            
ATOM    332  CD2 LEU X  25      70.330  73.200  20.630  1.00  0.00            
ATOM    333 1HD2 LEU X  25      71.210  73.780  20.350  1.00  0.00            
ATOM    334 2HD2 LEU X  25      69.960  72.730  19.710  1.00  0.00            
ATOM    335 3HD2 LEU X  25      69.640  73.980  20.930  1.00  0.00            
ATOM    336  C   LEU X  25      67.220  70.990  22.890  1.00  0.00            
ATOM    337  O   LEU X  25      66.640  70.570  21.890  1.00  0.00            
ATOM    338  N   LEU X  26      66.670  70.840  24.090  1.00  0.00            
ATOM    339  H   LEU X  26      67.180  71.250  24.850  1.00  0.00            
ATOM    340  CA  LEU X  26      65.370  70.310  24.410  1.00  0.00            
ATOM    341  HA  LEU X  26      65.260  69.370  23.840  1.00  0.00            
ATOM    342  CB  LEU X  26      65.270  70.220  25.930  1.00  0.00            
ATOM    343  HB1 LEU X  26      66.210  69.870  26.390  1.00  0.00            
ATOM    344  HB2 LEU X  26      65.200  71.230  26.310  1.00  0.00            
ATOM    345  CG  LEU X  26      64.140  69.370  26.500  1.00  0.00            
ATOM    346  HG  LEU X  26      63.190  69.770  26.150  1.00  0.00            
ATOM    347  CD1 LEU X  26      64.200  67.900  26.070  1.00  0.00            
ATOM    348 1HD1 LEU X  26      64.160  67.860  24.970  1.00  0.00            
ATOM    349 2HD1 LEU X  26      65.150  67.400  26.210  1.00  0.00            
ATOM    350 3HD1 LEU X  26      63.410  67.300  26.520  1.00  0.00            
ATOM    351  CD2 LEU X  26      64.150  69.480  28.020  1.00  0.00            
ATOM    352 1HD2 LEU X  26      63.840  70.490  28.230  1.00  0.00            
ATOM    353 2HD2 LEU X  26      63.340  68.800  28.330  1.00  0.00            
ATOM    354 3HD2 LEU X  26      65.070  69.190  28.520  1.00  0.00            
ATOM    355  C   LEU X  26      64.430  71.370  23.850  1.00  0.00            
ATOM    356  O   LEU X  26      63.270  71.020  23.600  1.00  0.00            
ATOM    357  N   LEU X  27      64.740  72.670  23.760  1.00  0.00            
ATOM    358  H   LEU X  27      65.650  72.900  24.110  1.00  0.00            
ATOM    359  CA  LEU X  27      63.940  73.720  23.140  1.00  0.00            
ATOM    360  HA  LEU X  27      62.880  73.670  23.390  1.00  0.00            
ATOM    361  CB  LEU X  27      64.550  75.060  23.560  1.00  0.00            
ATOM    362  HB1 LEU X  27      65.610  75.080  23.270  1.00  0.00            
ATOM    363  HB2 LEU X  27      64.070  75.850  22.980  1.00  0.00            
ATOM    364  CG  LEU X  27      64.580  75.290  25.060  1.00  0.00            
ATOM    365  HG  LEU X  27      65.060  74.510  25.660  1.00  0.00            
ATOM    366  CD1 LEU X  27      65.250  76.610  25.450  1.00  0.00            
ATOM    367 1HD1 LEU X  27      64.870  77.360  24.750  1.00  0.00            
ATOM    368 2HD1 LEU X  27      65.110  76.970  26.470  1.00  0.00            
ATOM    369 3HD1 LEU X  27      66.300  76.480  25.150  1.00  0.00            
ATOM    370  CD2 LEU X  27      63.110  75.220  25.490  1.00  0.00            
ATOM    371 1HD2 LEU X  27      62.490  75.830  24.840  1.00  0.00            
ATOM    372 2HD2 LEU X  27      62.790  74.170  25.520  1.00  0.00            
ATOM    373 3HD2 LEU X  27      62.940  75.450  26.540  1.00  0.00            
ATOM    374  C   LEU X  27      63.900  73.700  21.620  1.00  0.00            
ATOM    375  O   LEU X  27      63.180  74.470  20.980  1.00  0.00            
ATOM    376  N   GLN X  28      64.860  72.990  21.050  1.00  0.00            
ATOM    377  H   GLN X  28      65.410  72.380  21.630  1.00  0.00            
ATOM    378  CA  GLN X  28      65.000  72.520  19.680  1.00  0.00            
ATOM    379  HA  GLN X  28      64.360  73.040  18.980  1.00  0.00            
ATOM    380  CB  GLN X  28      66.380  72.710  19.070  1.00  0.00            
ATOM    381  HB1 GLN X  28      67.000  72.040  19.650  1.00  0.00            
ATOM    382  HB2 GLN X  28      66.440  72.390  18.020  1.00  0.00            
ATOM    383  CG  GLN X  28      66.830  74.180  19.190  1.00  0.00            
ATOM    384  HG1 GLN X  28      65.940  74.750  18.930  1.00  0.00            
ATOM    385  HG2 GLN X  28      66.980  74.520  20.210  1.00  0.00            
ATOM    386  CD  GLN X  28      67.940  74.590  18.240  1.00  0.00            
ATOM    387  OE1 GLN X  28      68.710  73.720  17.830  1.00  0.00            
ATOM    388  NE2 GLN X  28      67.840  75.890  17.970  1.00  0.00            
ATOM    389 1HE2 GLN X  28      67.240  76.560  18.430  1.00  0.00            
ATOM    390 2HE2 GLN X  28      68.450  76.300  17.270  1.00  0.00            
ATOM    391  C   GLN X  28      64.600  71.050  19.560  1.00  0.00            
ATOM    392  O   GLN X  28      64.840  70.420  18.540  1.00  0.00            
ATOM    393  N   GLY X  29      63.980  70.500  20.600  1.00  0.00            
ATOM    394  H   GLY X  29      63.700  71.010  21.420  1.00  0.00            
ATOM    395  CA  GLY X  29      63.600  69.100  20.770  1.00  0.00            
ATOM    396  HA1 GLY X  29      63.840  68.600  19.820  1.00  0.00            
ATOM    397  HA2 GLY X  29      64.200  68.550  21.480  1.00  0.00            
ATOM    398  C   GLY X  29      62.140  69.010  21.160  1.00  0.00            
ATOM    399  O   GLY X  29      61.330  69.630  20.490  1.00  0.00            
ATOM    400  N   PHE X  30      61.860  68.300  22.260  1.00  0.00            
ATOM    401  H   PHE X  30      62.630  67.840  22.720  1.00  0.00            
ATOM    402  CA  PHE X  30      60.540  67.730  22.480  1.00  0.00            
ATOM    403  HA  PHE X  30      60.250  67.280  21.520  1.00  0.00            
ATOM    404  CB  PHE X  30      60.540  66.700  23.620  1.00  0.00            
ATOM    405  HB1 PHE X  30      61.390  66.020  23.500  1.00  0.00            
ATOM    406  HB2 PHE X  30      60.920  67.170  24.540  1.00  0.00            
ATOM    407  CG  PHE X  30      59.300  65.870  23.790  1.00  0.00            
ATOM    408  CD1 PHE X  30      59.190  64.740  22.950  1.00  0.00            
ATOM    409  HD1 PHE X  30      60.040  64.450  22.370  1.00  0.00            
ATOM    410  CD2 PHE X  30      58.420  66.040  24.860  1.00  0.00            
ATOM    411  HD2 PHE X  30      58.660  66.940  25.410  1.00  0.00            
ATOM    412  CE1 PHE X  30      58.060  63.930  23.080  1.00  0.00            
ATOM    413  HE1 PHE X  30      57.810  63.190  22.330  1.00  0.00            
ATOM    414  CE2 PHE X  30      57.320  65.190  25.030  1.00  0.00            
ATOM    415  HE2 PHE X  30      56.760  65.350  25.940  1.00  0.00            
ATOM    416  CZ  PHE X  30      57.120  64.180  24.080  1.00  0.00            
ATOM    417  HZ  PHE X  30      56.250  63.550  24.010  1.00  0.00            
ATOM    418  C   PHE X  30      59.520  68.820  22.780  1.00  0.00            
ATOM    419  O   PHE X  30      58.340  68.860  22.440  1.00  0.00            
ATOM    420  N   ILE X  31      59.990  69.870  23.440  1.00  0.00            
ATOM    421  H   ILE X  31      60.990  69.760  23.560  1.00  0.00            
ATOM    422  CA  ILE X  31      59.300  71.110  23.710  1.00  0.00            
ATOM    423  HA  ILE X  31      58.320  70.900  24.110  1.00  0.00            
ATOM    424  CB  ILE X  31      60.090  72.020  24.680  1.00  0.00            
ATOM    425  HB  ILE X  31      60.990  72.100  24.070  1.00  0.00            
ATOM    426  CG1 ILE X  31      60.310  71.370  26.060  1.00  0.00            
ATOM    427 1HG1 ILE X  31      59.410  71.130  26.620  1.00  0.00            
ATOM    428 2HG1 ILE X  31      60.870  70.450  25.920  1.00  0.00            
ATOM    429  CG2 ILE X  31      59.380  73.360  24.840  1.00  0.00            
ATOM    430 1HG2 ILE X  31      59.370  74.050  23.990  1.00  0.00            
ATOM    431 2HG2 ILE X  31      58.300  73.340  25.030  1.00  0.00            
ATOM    432 3HG2 ILE X  31      59.790  73.990  25.630  1.00  0.00            
ATOM    433  CD  ILE X  31      61.190  72.210  26.980  1.00  0.00            
ATOM    434  HD1 ILE X  31      61.000  73.220  27.310  1.00  0.00            
ATOM    435  HD2 ILE X  31      61.430  71.560  27.830  1.00  0.00            
ATOM    436  HD3 ILE X  31      62.060  72.210  26.330  1.00  0.00            
ATOM    437  C   ILE X  31      58.870  71.810  22.420  1.00  0.00            
ATOM    438  O   ILE X  31      57.790  72.400  22.380  1.00  0.00            
ATOM    439  N   GLN X  32      59.490  71.730  21.250  1.00  0.00            
ATOM    440  H   GLN X  32      60.300  71.140  21.170  1.00  0.00            
ATOM    441  CA  GLN X  32      59.080  72.380  20.020  1.00  0.00            
ATOM    442  HA  GLN X  32      58.320  73.150  20.100  1.00  0.00            
ATOM    443  CB  GLN X  32      60.330  72.940  19.340  1.00  0.00            
ATOM    444  HB1 GLN X  32      60.790  73.740  19.930  1.00  0.00            
ATOM    445  HB2 GLN X  32      61.140  72.200  19.310  1.00  0.00            
ATOM    446  CG  GLN X  32      60.070  73.340  17.890  1.00  0.00            
ATOM    447  HG1 GLN X  32      59.760  72.590  17.180  1.00  0.00            
ATOM    448  HG2 GLN X  32      59.350  74.160  17.940  1.00  0.00            
ATOM    449  CD  GLN X  32      61.390  73.790  17.270  1.00  0.00            
ATOM    450  OE1 GLN X  32      62.300  72.980  17.150  1.00  0.00            
ATOM    451  NE2 GLN X  32      61.460  75.050  16.850  1.00  0.00            
ATOM    452 1HE2 GLN X  32      60.820  75.820  16.980  1.00  0.00            
ATOM    453 2HE2 GLN X  32      62.380  75.350  16.570  1.00  0.00            
ATOM    454  C   GLN X  32      58.290  71.420  19.150  1.00  0.00            
ATOM    455  O   GLN X  32      57.370  71.800  18.420  1.00  0.00            
ATOM    456  N   ASP X  33      58.560  70.130  19.310  1.00  0.00            
ATOM    457  H   ASP X  33      59.260  70.050  20.030  1.00  0.00            
ATOM    458  CA  ASP X  33      58.120  69.010  18.500  1.00  0.00            
ATOM    459  HA  ASP X  33      58.490  69.040  17.470  1.00  0.00            
ATOM    460  CB  ASP X  33      58.680  67.730  19.120  1.00  0.00            
ATOM    461  HB1 ASP X  33      59.760  67.700  19.000  1.00  0.00            
ATOM    462  HB2 ASP X  33      58.500  67.550  20.180  1.00  0.00            
ATOM    463  CG  ASP X  33      58.290  66.440  18.410  1.00  0.00            
ATOM    464  OD1 ASP X  33      57.420  65.750  18.950  1.00  0.00            
ATOM    465  OD2 ASP X  33      58.760  66.210  17.270  1.00  0.00            
ATOM    466  C   ASP X  33      56.600  68.910  18.560  1.00  0.00            
ATOM    467  O   ASP X  33      55.940  69.070  17.530  1.00  0.00            
ATOM    468  N   ARG X  34      56.040  68.760  19.760  1.00  0.00            
ATOM    469  H   ARG X  34      56.590  68.590  20.590  1.00  0.00            
ATOM    470  CA  ARG X  34      54.640  68.670  20.110  1.00  0.00            
ATOM    471  HA  ARG X  34      53.960  68.090  19.480  1.00  0.00            
ATOM    472  CB  ARG X  34      54.700  67.970  21.460  1.00  0.00            
ATOM    473  HB1 ARG X  34      55.400  68.440  22.160  1.00  0.00            
ATOM    474  HB2 ARG X  34      53.710  67.900  21.910  1.00  0.00            
ATOM    475  CG  ARG X  34      55.280  66.560  21.300  1.00  0.00            
ATOM    476  HG1 ARG X  34      56.320  66.580  20.950  1.00  0.00            
ATOM    477  HG2 ARG X  34      55.210  66.190  22.320  1.00  0.00            
ATOM    478  CD  ARG X  34      54.540  65.640  20.320  1.00  0.00            
ATOM    479  HD1 ARG X  34      53.520  66.010  20.150  1.00  0.00            
ATOM    480  HD2 ARG X  34      55.000  65.680  19.340  1.00  0.00            
ATOM    481  NE  ARG X  34      54.700  64.280  20.840  1.00  0.00            
ATOM    482  HE  ARG X  34      54.130  64.110  21.630  1.00  0.00            
ATOM    483  CZ  ARG X  34      55.470  63.280  20.390  1.00  0.00            
ATOM    484  NH1 ARG X  34      56.300  63.490  19.370  1.00  0.00            
ATOM    485 1HH1 ARG X  34      56.690  64.410  19.190  1.00  0.00            
ATOM    486 2HH1 ARG X  34      56.830  62.730  18.960  1.00  0.00            
ATOM    487  NH2 ARG X  34      55.340  62.040  20.870  1.00  0.00            
ATOM    488 1HH2 ARG X  34      54.610  61.750  21.510  1.00  0.00            
ATOM    489 2HH2 ARG X  34      56.110  61.410  20.640  1.00  0.00            
ATOM    490  C   ARG X  34      53.900  70.000  20.130  1.00  0.00            
ATOM    491  O   ARG X  34      52.710  70.030  20.410  1.00  0.00            
ATOM    492  N   ALA X  35      54.580  71.140  19.940  1.00  0.00            
ATOM    493  H   ALA X  35      55.570  70.940  19.840  1.00  0.00            
ATOM    494  CA  ALA X  35      54.090  72.490  19.770  1.00  0.00            
ATOM    495  HA  ALA X  35      53.110  72.680  20.190  1.00  0.00            
ATOM    496  CB  ALA X  35      54.980  73.580  20.380  1.00  0.00            
ATOM    497  HB1 ALA X  35      54.560  74.540  20.130  1.00  0.00            
ATOM    498  HB2 ALA X  35      55.210  73.300  21.420  1.00  0.00            
ATOM    499  HB3 ALA X  35      55.910  73.590  19.800  1.00  0.00            
ATOM    500  C   ALA X  35      53.960  72.810  18.290  1.00  0.00            
ATOM    501  O   ALA X  35      53.120  73.610  17.890  1.00  0.00            
ATOM    502  N   GLY X  36      54.830  72.310  17.400  1.00  0.00            
ATOM    503  H   GLY X  36      55.490  71.650  17.780  1.00  0.00            
ATOM    504  CA  GLY X  36      54.940  72.850  16.070  1.00  0.00            
ATOM    505  HA1 GLY X  36      55.620  72.260  15.460  1.00  0.00            
ATOM    506  HA2 GLY X  36      54.050  72.860  15.440  1.00  0.00            
ATOM    507  C   GLY X  36      55.570  74.230  16.160  1.00  0.00            
ATOM    508  O   GLY X  36      56.760  74.350  15.860  1.00  0.00            
ATOM    509  N   ARG X  37      54.860  75.330  16.440  1.00  0.00            
ATOM    510  H   ARG X  37      53.880  75.280  16.670  1.00  0.00            
ATOM    511  CA  ARG X  37      55.390  76.680  16.450  1.00  0.00            
ATOM    512  HA  ARG X  37      56.290  76.770  15.840  1.00  0.00            
ATOM    513  CB  ARG X  37      54.320  77.630  15.920  1.00  0.00            
ATOM    514  HB1 ARG X  37      54.160  77.250  14.910  1.00  0.00            
ATOM    515  HB2 ARG X  37      53.430  77.570  16.530  1.00  0.00            
ATOM    516  CG  ARG X  37      54.720  79.110  15.790  1.00  0.00            
ATOM    517  HG1 ARG X  37      54.790  79.490  16.810  1.00  0.00            
ATOM    518  HG2 ARG X  37      55.770  79.090  15.520  1.00  0.00            
ATOM    519  CD  ARG X  37      53.770  79.980  14.970  1.00  0.00            
ATOM    520  HD1 ARG X  37      54.070  81.030  14.990  1.00  0.00            
ATOM    521  HD2 ARG X  37      53.740  79.780  13.890  1.00  0.00            
ATOM    522  NE  ARG X  37      52.370  79.930  15.380  1.00  0.00            
ATOM    523  HE  ARG X  37      52.090  79.520  16.260  1.00  0.00            
ATOM    524  CZ  ARG X  37      51.340  80.510  14.730  1.00  0.00            
ATOM    525  NH1 ARG X  37      51.560  81.180  13.590  1.00  0.00            
ATOM    526 1HH1 ARG X  37      52.490  81.540  13.500  1.00  0.00            
ATOM    527 2HH1 ARG X  37      50.890  81.580  12.950  1.00  0.00            
ATOM    528  NH2 ARG X  37      50.070  80.380  15.130  1.00  0.00            
ATOM    529 1HH2 ARG X  37      49.850  79.860  15.960  1.00  0.00            
ATOM    530 2HH2 ARG X  37      49.330  80.770  14.550  1.00  0.00            
ATOM    531  C   ARG X  37      55.530  77.070  17.920  1.00  0.00            
ATOM    532  O   ARG X  37      54.690  76.780  18.780  1.00  0.00            
ATOM    533  N   MET X  38      56.610  77.810  18.160  1.00  0.00            
ATOM    534  H   MET X  38      57.240  77.930  17.370  1.00  0.00            
ATOM    535  CA  MET X  38      56.970  78.460  19.400  1.00  0.00            
ATOM    536  HA  MET X  38      56.360  78.290  20.280  1.00  0.00            
ATOM    537  CB  MET X  38      58.270  77.840  19.930  1.00  0.00            
ATOM    538  HB1 MET X  38      58.120  76.760  19.900  1.00  0.00            
ATOM    539  HB2 MET X  38      59.110  78.030  19.260  1.00  0.00            
ATOM    540  CG  MET X  38      58.640  78.160  21.370  1.00  0.00            
ATOM    541  HG1 MET X  38      58.530  79.200  21.650  1.00  0.00            
ATOM    542  HG2 MET X  38      57.940  77.530  21.950  1.00  0.00            
ATOM    543  SD  MET X  38      60.260  77.540  21.890  1.00  0.00            
ATOM    544  CE  MET X  38      60.190  75.840  21.280  1.00  0.00            
ATOM    545  HE1 MET X  38      59.160  75.480  21.280  1.00  0.00            
ATOM    546  HE2 MET X  38      60.510  76.030  20.250  1.00  0.00            
ATOM    547  HE3 MET X  38      60.980  75.240  21.720  1.00  0.00            
ATOM    548  C   MET X  38      57.150  79.950  19.120  1.00  0.00            
ATOM    549  O   MET X  38      57.080  80.640  20.140  1.00  0.00            
ATOM    550  N   GLY X  39      57.540  80.400  17.930  1.00  0.00            
ATOM    551  H   GLY X  39      57.640  79.740  17.170  1.00  0.00            
ATOM    552  CA  GLY X  39      57.850  81.780  17.620  1.00  0.00            
ATOM    553  HA1 GLY X  39      58.140  82.280  18.530  1.00  0.00            
ATOM    554  HA2 GLY X  39      58.680  82.030  16.970  1.00  0.00            
ATOM    555  C   GLY X  39      56.640  82.370  16.900  1.00  0.00            
ATOM    556  O   GLY X  39      56.390  82.120  15.720  1.00  0.00            
ATOM    557  N   GLY X  40      55.780  83.050  17.670  1.00  0.00            
ATOM    558  H   GLY X  40      56.110  83.420  18.520  1.00  0.00            
ATOM    559  CA  GLY X  40      54.510  83.620  17.210  1.00  0.00            
ATOM    560  HA1 GLY X  40      54.580  84.620  17.630  1.00  0.00            
ATOM    561  HA2 GLY X  40      54.350  83.680  16.140  1.00  0.00            
ATOM    562  C   GLY X  40      53.230  82.930  17.640  1.00  0.00            
ATOM    563  O   GLY X  40      52.210  83.040  16.950  1.00  0.00            
ATOM    564  N   GLU X  41      53.310  81.990  18.590  1.00  0.00            
ATOM    565  H   GLU X  41      54.260  81.910  18.920  1.00  0.00            
ATOM    566  CA  GLU X  41      52.260  81.080  19.000  1.00  0.00            
ATOM    567  HA  GLU X  41      51.550  81.000  18.180  1.00  0.00            
ATOM    568  CB  GLU X  41      52.870  79.710  19.360  1.00  0.00            
ATOM    569  HB1 GLU X  41      53.590  79.390  18.620  1.00  0.00            
ATOM    570  HB2 GLU X  41      53.450  79.650  20.280  1.00  0.00            
ATOM    571  CG  GLU X  41      51.810  78.650  19.640  1.00  0.00            
ATOM    572  HG1 GLU X  41      52.340  77.700  19.760  1.00  0.00            
ATOM    573  HG2 GLU X  41      51.520  79.140  20.570  1.00  0.00            
ATOM    574  CD  GLU X  41      50.700  78.560  18.610  1.00  0.00            
ATOM    575  OE1 GLU X  41      50.910  78.790  17.410  1.00  0.00            
ATOM    576  OE2 GLU X  41      49.560  78.200  19.010  1.00  0.00            
ATOM    577  C   GLU X  41      51.400  81.750  20.050  1.00  0.00            
ATOM    578  O   GLU X  41      50.170  81.670  20.020  1.00  0.00            
ATOM    579  N   ALA X  42      52.110  82.290  21.050  1.00  0.00            
ATOM    580  H   ALA X  42      53.120  82.350  20.990  1.00  0.00            
ATOM    581  CA  ALA X  42      51.510  82.990  22.160  1.00  0.00            
ATOM    582  HA  ALA X  42      50.430  82.840  22.230  1.00  0.00            
ATOM    583  CB  ALA X  42      52.240  82.620  23.450  1.00  0.00            
ATOM    584  HB1 ALA X  42      51.980  81.570  23.590  1.00  0.00            
ATOM    585  HB2 ALA X  42      53.310  82.790  23.280  1.00  0.00            
ATOM    586  HB3 ALA X  42      51.910  83.100  24.350  1.00  0.00            
ATOM    587  C   ALA X  42      51.770  84.490  22.040  1.00  0.00            
ATOM    588  O   ALA X  42      52.520  84.880  21.160  1.00  0.00            
ATOM    589  N   PRO X  43      51.270  85.400  22.880  1.00  0.00            
ATOM    590  CA  PRO X  43      51.650  86.780  22.760  1.00  0.00            
ATOM    591  HA  PRO X  43      51.610  87.100  21.720  1.00  0.00            
ATOM    592  CB  PRO X  43      50.500  87.530  23.440  1.00  0.00            
ATOM    593  HB1 PRO X  43      50.810  88.480  23.870  1.00  0.00            
ATOM    594  HB2 PRO X  43      49.670  87.790  22.780  1.00  0.00            
ATOM    595  CG  PRO X  43      49.860  86.550  24.420  1.00  0.00            
ATOM    596  HG1 PRO X  43      50.440  86.560  25.340  1.00  0.00            
ATOM    597  HG2 PRO X  43      48.920  86.720  24.960  1.00  0.00            
ATOM    598  CD  PRO X  43      50.160  85.190  23.790  1.00  0.00            
ATOM    599  HD1 PRO X  43      50.260  84.270  24.370  1.00  0.00            
ATOM    600  HD2 PRO X  43      49.300  85.010  23.120  1.00  0.00            
ATOM    601  C   PRO X  43      53.030  87.180  23.270  1.00  0.00            
ATOM    602  O   PRO X  43      53.230  88.380  23.490  1.00  0.00            
ATOM    603  N   GLU X  44      53.920  86.220  23.500  1.00  0.00            
ATOM    604  H   GLU X  44      53.720  85.240  23.470  1.00  0.00            
ATOM    605  CA  GLU X  44      55.330  86.380  23.800  1.00  0.00            
ATOM    606  HA  GLU X  44      55.580  87.360  23.380  1.00  0.00            
ATOM    607  CB  GLU X  44      55.530  86.330  25.320  1.00  0.00            
ATOM    608  HB1 GLU X  44      54.900  87.090  25.780  1.00  0.00            
ATOM    609  HB2 GLU X  44      55.210  85.430  25.850  1.00  0.00            
ATOM    610  CG  GLU X  44      56.960  86.530  25.800  1.00  0.00            
ATOM    611  HG1 GLU X  44      56.960  86.590  26.890  1.00  0.00            
ATOM    612  HG2 GLU X  44      57.730  85.840  25.450  1.00  0.00            
ATOM    613  CD  GLU X  44      57.520  87.860  25.280  1.00  0.00            
ATOM    614  OE1 GLU X  44      57.990  87.870  24.130  1.00  0.00            
ATOM    615  OE2 GLU X  44      57.490  88.910  25.970  1.00  0.00            
ATOM    616  C   GLU X  44      56.070  85.380  22.930  1.00  0.00            
ATOM    617  O   GLU X  44      55.540  84.370  22.480  1.00  0.00            
ATOM    618  N   LEU X  45      57.320  85.730  22.670  1.00  0.00            
ATOM    619  H   LEU X  45      57.620  86.510  23.240  1.00  0.00            
ATOM    620  CA  LEU X  45      58.230  84.970  21.820  1.00  0.00            
ATOM    621  HA  LEU X  45      59.120  85.580  21.990  1.00  0.00            
ATOM    622  CB  LEU X  45      58.690  83.580  22.210  1.00  0.00            
ATOM    623  HB1 LEU X  45      57.940  82.800  22.060  1.00  0.00            
ATOM    624  HB2 LEU X  45      59.390  83.140  21.500  1.00  0.00            
ATOM    625  CG  LEU X  45      59.040  83.390  23.690  1.00  0.00            
ATOM    626  HG  LEU X  45      58.410  84.060  24.260  1.00  0.00            
ATOM    627  CD1 LEU X  45      58.800  82.020  24.320  1.00  0.00            
ATOM    628 1HD1 LEU X  45      58.930  82.220  25.380  1.00  0.00            
ATOM    629 2HD1 LEU X  45      57.810  81.590  24.160  1.00  0.00            
ATOM    630 3HD1 LEU X  45      59.480  81.260  23.920  1.00  0.00            
ATOM    631  CD2 LEU X  45      60.400  83.930  24.150  1.00  0.00            
ATOM    632 1HD2 LEU X  45      61.200  83.520  23.540  1.00  0.00            
ATOM    633 2HD2 LEU X  45      60.380  85.010  24.140  1.00  0.00            
ATOM    634 3HD2 LEU X  45      60.760  83.690  25.150  1.00  0.00            
ATOM    635  C   LEU X  45      57.830  85.150  20.360  1.00  0.00            
ATOM    636  O   LEU X  45      56.880  84.550  19.830  1.00  0.00            
ATOM    637  N   ALA X  46      58.580  85.970  19.650  1.00  0.00            
ATOM    638  H   ALA X  46      59.430  86.320  20.050  1.00  0.00            
ATOM    639  CA  ALA X  46      58.430  86.340  18.260  1.00  0.00            
ATOM    640  HA  ALA X  46      57.420  86.230  17.840  1.00  0.00            
ATOM    641  CB  ALA X  46      58.930  87.760  18.060  1.00  0.00            
ATOM    642  HB1 ALA X  46      58.870  88.150  17.040  1.00  0.00            
ATOM    643  HB2 ALA X  46      58.330  88.480  18.620  1.00  0.00            
ATOM    644  HB3 ALA X  46      59.960  87.940  18.410  1.00  0.00            
ATOM    645  C   ALA X  46      59.290  85.530  17.300  1.00  0.00            
ATOM    646  O   ALA X  46      58.890  85.320  16.150  1.00  0.00            
ATOM    647  N   LEU X  47      60.470  85.050  17.710  1.00  0.00            
ATOM    648  H   LEU X  47      60.550  85.050  18.720  1.00  0.00            
ATOM    649  CA  LEU X  47      61.500  84.330  16.990  1.00  0.00            
ATOM    650  HA  LEU X  47      61.390  84.370  15.910  1.00  0.00            
ATOM    651  CB  LEU X  47      62.840  84.860  17.500  1.00  0.00            
ATOM    652  HB1 LEU X  47      62.810  85.910  17.280  1.00  0.00            
ATOM    653  HB2 LEU X  47      62.840  84.690  18.580  1.00  0.00            
ATOM    654  CG  LEU X  47      64.040  84.190  16.820  1.00  0.00            
ATOM    655  HG  LEU X  47      63.700  83.520  16.030  1.00  0.00            
ATOM    656  CD1 LEU X  47      65.060  85.240  16.430  1.00  0.00            
ATOM    657 1HD1 LEU X  47      64.790  85.830  15.550  1.00  0.00            
ATOM    658 2HD1 LEU X  47      65.410  85.960  17.170  1.00  0.00            
ATOM    659 3HD1 LEU X  47      65.940  84.770  15.970  1.00  0.00            
ATOM    660  CD2 LEU X  47      64.720  83.200  17.770  1.00  0.00            
ATOM    661 1HD2 LEU X  47      64.760  83.570  18.810  1.00  0.00            
ATOM    662 2HD2 LEU X  47      64.070  82.330  17.760  1.00  0.00            
ATOM    663 3HD2 LEU X  47      65.620  82.840  17.270  1.00  0.00            
ATOM    664  C   LEU X  47      61.250  82.910  17.480  1.00  0.00            
ATOM    665  O   LEU X  47      61.180  82.610  18.660  1.00  0.00            
ATOM    666  N   ASP X  48      61.240  81.940  16.560  1.00  0.00            
ATOM    667  H   ASP X  48      61.210  82.200  15.580  1.00  0.00            
ATOM    668  CA  ASP X  48      61.190  80.530  16.890  1.00  0.00            
ATOM    669  HA  ASP X  48      60.680  80.470  17.870  1.00  0.00            
ATOM    670  CB  ASP X  48      60.330  79.940  15.770  1.00  0.00            
ATOM    671  HB1 ASP X  48      59.590  80.670  15.400  1.00  0.00            
ATOM    672  HB2 ASP X  48      60.940  79.880  14.870  1.00  0.00            
ATOM    673  CG  ASP X  48      59.590  78.640  16.010  1.00  0.00            
ATOM    674  OD1 ASP X  48      58.360  78.830  16.100  1.00  0.00            
ATOM    675  OD2 ASP X  48      60.220  77.550  16.130  1.00  0.00            
ATOM    676  C   ASP X  48      62.600  79.980  16.750  1.00  0.00            
ATOM    677  O   ASP X  48      63.380  80.390  15.890  1.00  0.00            
ATOM    678  N   PRO X  49      63.030  79.030  17.570  1.00  0.00            
ATOM    679  CA  PRO X  49      64.410  78.580  17.560  1.00  0.00            
ATOM    680  HA  PRO X  49      65.140  79.360  17.320  1.00  0.00            
ATOM    681  CB  PRO X  49      64.650  77.950  18.930  1.00  0.00            
ATOM    682  HB1 PRO X  49      65.400  77.160  18.840  1.00  0.00            
ATOM    683  HB2 PRO X  49      65.060  78.700  19.610  1.00  0.00            
ATOM    684  CG  PRO X  49      63.230  77.560  19.340  1.00  0.00            
ATOM    685  HG1 PRO X  49      63.140  76.480  19.190  1.00  0.00            
ATOM    686  HG2 PRO X  49      63.050  77.620  20.420  1.00  0.00            
ATOM    687  CD  PRO X  49      62.220  78.480  18.640  1.00  0.00            
ATOM    688  HD1 PRO X  49      61.380  77.940  18.200  1.00  0.00            
ATOM    689  HD2 PRO X  49      61.950  79.220  19.390  1.00  0.00            
ATOM    690  C   PRO X  49      64.600  77.420  16.590  1.00  0.00            
ATOM    691  O   PRO X  49      63.850  76.460  16.550  1.00  0.00            
ATOM    692  N   VAL X  50      65.610  77.590  15.730  1.00  0.00            
ATOM    693  H   VAL X  50      66.060  78.500  15.770  1.00  0.00            
ATOM    694  CA  VAL X  50      66.090  76.780  14.630  1.00  0.00            
ATOM    695  HA  VAL X  50      65.410  75.930  14.710  1.00  0.00            
ATOM    696  CB  VAL X  50      65.670  77.330  13.270  1.00  0.00            
ATOM    697  HB  VAL X  50      65.930  76.460  12.670  1.00  0.00            
ATOM    698  CG1 VAL X  50      64.180  77.510  12.970  1.00  0.00            
ATOM    699 1HG1 VAL X  50      63.580  76.780  13.480  1.00  0.00            
ATOM    700 2HG1 VAL X  50      63.670  78.410  13.320  1.00  0.00            
ATOM    701 3HG1 VAL X  50      63.980  77.390  11.900  1.00  0.00            
ATOM    702  CG2 VAL X  50      66.590  78.490  12.870  1.00  0.00            
ATOM    703 1HG2 VAL X  50      67.620  78.200  12.700  1.00  0.00            
ATOM    704 2HG2 VAL X  50      66.320  78.980  11.930  1.00  0.00            
ATOM    705 3HG2 VAL X  50      66.790  79.250  13.620  1.00  0.00            
ATOM    706  C   VAL X  50      67.520  76.310  14.830  1.00  0.00            
ATOM    707  O   VAL X  50      68.250  77.100  15.420  1.00  0.00            
ATOM    708  N   PRO X  51      67.930  75.150  14.320  1.00  0.00            
ATOM    709  CA  PRO X  51      69.310  74.710  14.380  1.00  0.00            
ATOM    710  HA  PRO X  51      69.740  75.040  15.320  1.00  0.00            
ATOM    711  CB  PRO X  51      69.290  73.200  14.140  1.00  0.00            
ATOM    712  HB1 PRO X  51      70.030  72.870  13.410  1.00  0.00            
ATOM    713  HB2 PRO X  51      69.350  72.610  15.060  1.00  0.00            
ATOM    714  CG  PRO X  51      67.920  72.860  13.560  1.00  0.00            
ATOM    715  HG1 PRO X  51      67.960  72.710  12.480  1.00  0.00            
ATOM    716  HG2 PRO X  51      67.690  71.900  14.010  1.00  0.00            
ATOM    717  CD  PRO X  51      67.040  74.050  13.990  1.00  0.00            
ATOM    718  HD1 PRO X  51      66.330  74.300  13.220  1.00  0.00            
ATOM    719  HD2 PRO X  51      66.520  73.730  14.910  1.00  0.00            
ATOM    720  C   PRO X  51      70.030  75.330  13.180  1.00  0.00            
ATOM    721  O   PRO X  51      69.710  75.070  12.020  1.00  0.00            
ATOM    722  N   GLN X  52      71.030  76.130  13.500  1.00  0.00            
ATOM    723  H   GLN X  52      71.190  76.380  14.480  1.00  0.00            
ATOM    724  CA  GLN X  52      71.820  76.790  12.490  1.00  0.00            
ATOM    725  HA  GLN X  52      71.430  76.570  11.490  1.00  0.00            
ATOM    726  CB  GLN X  52      71.700  78.300  12.700  1.00  0.00            
ATOM    727  HB1 GLN X  52      72.280  78.430  13.610  1.00  0.00            
ATOM    728  HB2 GLN X  52      72.280  78.730  11.890  1.00  0.00            
ATOM    729  CG  GLN X  52      70.280  78.850  12.680  1.00  0.00            
ATOM    730  HG1 GLN X  52      69.770  78.370  11.840  1.00  0.00            
ATOM    731  HG2 GLN X  52      69.630  78.490  13.500  1.00  0.00            
ATOM    732  CD  GLN X  52      70.170  80.360  12.600  1.00  0.00            
ATOM    733  OE1 GLN X  52      69.050  80.870  12.540  1.00  0.00            
ATOM    734  NE2 GLN X  52      71.250  81.140  12.450  1.00  0.00            
ATOM    735 1HE2 GLN X  52      72.100  80.610  12.410  1.00  0.00            
ATOM    736 2HE2 GLN X  52      71.300  82.100  12.750  1.00  0.00            
ATOM    737  C   GLN X  52      73.270  76.370  12.230  1.00  0.00            
ATOM    738  O   GLN X  52      74.210  76.960  11.690  1.00  0.00            
ATOM    739  N   ASP X  53      73.490  75.160  12.720  1.00  0.00            
ATOM    740  H   ASP X  53      72.680  74.700  13.090  1.00  0.00            
ATOM    741  CA  ASP X  53      74.650  74.290  12.560  1.00  0.00            
ATOM    742  HA  ASP X  53      75.240  74.440  11.650  1.00  0.00            
ATOM    743  CB  ASP X  53      75.730  74.760  13.540  1.00  0.00            
ATOM    744  HB1 ASP X  53      76.460  75.340  12.970  1.00  0.00            
ATOM    745  HB2 ASP X  53      75.330  75.390  14.330  1.00  0.00            
ATOM    746  CG  ASP X  53      76.580  73.730  14.270  1.00  0.00            
ATOM    747  OD1 ASP X  53      77.670  73.370  13.800  1.00  0.00            
ATOM    748  OD2 ASP X  53      76.130  73.160  15.300  1.00  0.00            
ATOM    749  C   ASP X  53      74.330  72.820  12.760  1.00  0.00            
ATOM    750  O   ASP X  53      73.330  72.610  13.430  1.00  0.00            
ATOM    751  N   ALA X  54      75.080  71.900  12.170  1.00  0.00            
ATOM    752  H   ALA X  54      75.960  72.220  11.810  1.00  0.00            
ATOM    753  CA  ALA X  54      74.800  70.490  11.910  1.00  0.00            
ATOM    754  HA  ALA X  54      73.720  70.460  11.740  1.00  0.00            
ATOM    755  CB  ALA X  54      75.680  70.120  10.720  1.00  0.00            
ATOM    756  HB1 ALA X  54      75.420  70.650   9.800  1.00  0.00            
ATOM    757  HB2 ALA X  54      76.730  70.320  10.930  1.00  0.00            
ATOM    758  HB3 ALA X  54      75.640  69.080  10.400  1.00  0.00            
ATOM    759  C   ALA X  54      75.210  69.560  13.040  1.00  0.00            
ATOM    760  O   ALA X  54      74.920  68.370  13.010  1.00  0.00            
ATOM    761  N   SER X  55      75.820  70.080  14.120  1.00  0.00            
ATOM    762  H   SER X  55      76.000  71.090  14.080  1.00  0.00            
ATOM    763  CA  SER X  55      76.330  69.340  15.240  1.00  0.00            
ATOM    764  HA  SER X  55      76.420  68.290  14.940  1.00  0.00            
ATOM    765  CB  SER X  55      77.710  69.790  15.710  1.00  0.00            
ATOM    766  HB1 SER X  55      78.340  69.190  16.360  1.00  0.00            
ATOM    767  HB2 SER X  55      78.280  69.770  14.760  1.00  0.00            
ATOM    768  OG  SER X  55      77.770  71.050  16.350  1.00  0.00            
ATOM    769  HG  SER X  55      77.450  71.760  15.810  1.00  0.00            
ATOM    770  C   SER X  55      75.150  69.380  16.210  1.00  0.00            
ATOM    771  O   SER X  55      74.540  68.380  16.570  1.00  0.00            
ATOM    772  N   THR X  56      74.770  70.610  16.570  1.00  0.00            
ATOM    773  H   THR X  56      75.230  71.460  16.260  1.00  0.00            
ATOM    774  CA  THR X  56      73.640  70.960  17.400  1.00  0.00            
ATOM    775  HA  THR X  56      73.820  70.500  18.370  1.00  0.00            
ATOM    776  CB  THR X  56      73.680  72.440  17.790  1.00  0.00            
ATOM    777  HB  THR X  56      72.840  72.680  18.450  1.00  0.00            
ATOM    778  OG1 THR X  56      73.670  73.220  16.610  1.00  0.00            
ATOM    779  HG1 THR X  56      74.530  73.200  16.240  1.00  0.00            
ATOM    780  CG2 THR X  56      74.910  72.840  18.600  1.00  0.00            
ATOM    781 1HG2 THR X  56      74.950  73.920  18.660  1.00  0.00            
ATOM    782 2HG2 THR X  56      74.740  72.500  19.630  1.00  0.00            
ATOM    783 3HG2 THR X  56      75.810  72.410  18.170  1.00  0.00            
ATOM    784  C   THR X  56      72.330  70.370  16.920  1.00  0.00            
ATOM    785  O   THR X  56      71.520  69.870  17.700  1.00  0.00            
ATOM    786  N   LYS X  57      72.170  70.190  15.600  1.00  0.00            
ATOM    787  H   LYS X  57      72.880  70.600  15.010  1.00  0.00            
ATOM    788  CA  LYS X  57      71.020  69.610  14.960  1.00  0.00            
ATOM    789  HA  LYS X  57      70.170  70.230  15.260  1.00  0.00            
ATOM    790  CB  LYS X  57      71.180  69.790  13.460  1.00  0.00            
ATOM    791  HB1 LYS X  57      71.320  70.850  13.260  1.00  0.00            
ATOM    792  HB2 LYS X  57      72.110  69.250  13.270  1.00  0.00            
ATOM    793  CG  LYS X  57      70.060  69.370  12.510  1.00  0.00            
ATOM    794  HG1 LYS X  57      69.850  68.310  12.690  1.00  0.00            
ATOM    795  HG2 LYS X  57      69.080  69.840  12.590  1.00  0.00            
ATOM    796  CD  LYS X  57      70.480  69.520  11.050  1.00  0.00            
ATOM    797  HD1 LYS X  57      71.520  69.250  10.880  1.00  0.00            
ATOM    798  HD2 LYS X  57      69.900  68.880  10.400  1.00  0.00            
ATOM    799  CE  LYS X  57      70.290  70.990  10.650  1.00  0.00            
ATOM    800  HE1 LYS X  57      69.250  71.250  10.880  1.00  0.00            
ATOM    801  HE2 LYS X  57      70.990  71.600  11.220  1.00  0.00            
ATOM    802  NZ  LYS X  57      70.400  71.160   9.200  1.00  0.00            
ATOM    803  HZ1 LYS X  57      70.410  72.140   8.900  1.00  0.00            
ATOM    804  HZ2 LYS X  57      70.980  70.590   8.610  1.00  0.00            
ATOM    805  HZ3 LYS X  57      69.490  70.880   8.860  1.00  0.00            
ATOM    806  C   LYS X  57      70.730  68.160  15.370  1.00  0.00            
ATOM    807  O   LYS X  57      69.580  67.770  15.490  1.00  0.00            
ATOM    808  N   LYS X  58      71.830  67.420  15.590  1.00  0.00            
ATOM    809  H   LYS X  58      72.720  67.880  15.500  1.00  0.00            
ATOM    810  CA  LYS X  58      71.770  66.000  15.830  1.00  0.00            
ATOM    811  HA  LYS X  58      71.010  65.480  15.260  1.00  0.00            
ATOM    812  CB  LYS X  58      73.140  65.440  15.440  1.00  0.00            
ATOM    813  HB1 LYS X  58      73.450  65.920  14.520  1.00  0.00            
ATOM    814  HB2 LYS X  58      73.960  65.610  16.130  1.00  0.00            
ATOM    815  CG  LYS X  58      73.240  63.960  15.050  1.00  0.00            
ATOM    816  HG1 LYS X  58      72.660  63.590  15.900  1.00  0.00            
ATOM    817  HG2 LYS X  58      72.810  63.690  14.100  1.00  0.00            
ATOM    818  CD  LYS X  58      74.690  63.500  15.060  1.00  0.00            
ATOM    819  HD1 LYS X  58      75.380  64.330  15.180  1.00  0.00            
ATOM    820  HD2 LYS X  58      74.700  62.840  15.940  1.00  0.00            
ATOM    821  CE  LYS X  58      75.060  62.680  13.820  1.00  0.00            
ATOM    822  HE1 LYS X  58      74.520  61.750  13.670  1.00  0.00            
ATOM    823  HE2 LYS X  58      74.880  63.210  12.870  1.00  0.00            
ATOM    824  NZ  LYS X  58      76.410  62.140  14.000  1.00  0.00            
ATOM    825  HZ1 LYS X  58      76.540  61.740  14.910  1.00  0.00            
ATOM    826  HZ2 LYS X  58      76.850  61.540  13.330  1.00  0.00            
ATOM    827  HZ3 LYS X  58      76.900  63.020  13.850  1.00  0.00            
ATOM    828  C   LYS X  58      71.500  65.780  17.310  1.00  0.00            
ATOM    829  O   LYS X  58      70.800  64.840  17.660  1.00  0.00            
ATOM    830  N   LEU X  59      71.890  66.730  18.180  1.00  0.00            
ATOM    831  H   LEU X  59      72.290  67.480  17.640  1.00  0.00            
ATOM    832  CA  LEU X  59      71.500  66.690  19.570  1.00  0.00            
ATOM    833  HA  LEU X  59      71.680  65.680  19.930  1.00  0.00            
ATOM    834  CB  LEU X  59      72.370  67.750  20.230  1.00  0.00            
ATOM    835  HB1 LEU X  59      72.180  68.770  19.900  1.00  0.00            
ATOM    836  HB2 LEU X  59      72.060  67.970  21.260  1.00  0.00            
ATOM    837  CG  LEU X  59      73.860  67.410  20.350  1.00  0.00            
ATOM    838  HG  LEU X  59      74.350  67.520  19.390  1.00  0.00            
ATOM    839  CD1 LEU X  59      74.530  68.460  21.240  1.00  0.00            
ATOM    840 1HD1 LEU X  59      74.090  68.570  22.230  1.00  0.00            
ATOM    841 2HD1 LEU X  59      75.510  68.150  21.600  1.00  0.00            
ATOM    842 3HD1 LEU X  59      74.570  69.490  20.870  1.00  0.00            
ATOM    843  CD2 LEU X  59      74.120  65.970  20.820  1.00  0.00            
ATOM    844 1HD2 LEU X  59      73.480  65.810  21.690  1.00  0.00            
ATOM    845 2HD2 LEU X  59      73.720  65.380  19.990  1.00  0.00            
ATOM    846 3HD2 LEU X  59      75.180  65.690  20.890  1.00  0.00            
ATOM    847  C   LEU X  59      70.060  67.170  19.770  1.00  0.00            
ATOM    848  O   LEU X  59      69.370  66.480  20.520  1.00  0.00            
ATOM    849  N   SER X  60      69.630  68.180  19.030  1.00  0.00            
ATOM    850  H   SER X  60      70.250  68.610  18.350  1.00  0.00            
ATOM    851  CA  SER X  60      68.250  68.610  18.890  1.00  0.00            
ATOM    852  HA  SER X  60      67.990  69.110  19.820  1.00  0.00            
ATOM    853  CB  SER X  60      68.140  69.710  17.830  1.00  0.00            
ATOM    854  HB1 SER X  60      68.310  69.470  16.780  1.00  0.00            
ATOM    855  HB2 SER X  60      67.110  70.060  17.680  1.00  0.00            
ATOM    856  OG  SER X  60      68.960  70.730  18.350  1.00  0.00            
ATOM    857  HG  SER X  60      68.700  71.620  18.110  1.00  0.00            
ATOM    858  C   SER X  60      67.300  67.480  18.590  1.00  0.00            
ATOM    859  O   SER X  60      66.090  67.630  18.840  1.00  0.00            
ATOM    860  N   GLU X  61      67.750  66.390  17.960  1.00  0.00            
ATOM    861  H   GLU X  61      68.750  66.410  17.780  1.00  0.00            
ATOM    862  CA  GLU X  61      66.890  65.280  17.630  1.00  0.00            
ATOM    863  HA  GLU X  61      65.830  65.510  17.770  1.00  0.00            
ATOM    864  CB  GLU X  61      67.300  64.730  16.260  1.00  0.00            
ATOM    865  HB1 GLU X  61      67.650  65.490  15.560  1.00  0.00            
ATOM    866  HB2 GLU X  61      68.200  64.120  16.300  1.00  0.00            
ATOM    867  CG  GLU X  61      66.080  64.040  15.630  1.00  0.00            
ATOM    868  HG1 GLU X  61      66.510  63.450  14.810  1.00  0.00            
ATOM    869  HG2 GLU X  61      65.660  63.340  16.360  1.00  0.00            
ATOM    870  CD  GLU X  61      65.050  64.920  14.930  1.00  0.00            
ATOM    871  OE1 GLU X  61      63.950  64.470  14.550  1.00  0.00            
ATOM    872  OE2 GLU X  61      65.180  66.170  15.030  1.00  0.00            
ATOM    873  C   GLU X  61      66.980  64.180  18.680  1.00  0.00            
ATOM    874  O   GLU X  61      66.000  63.540  19.050  1.00  0.00            
ATOM    875  N   CYS X  62      68.130  64.120  19.370  1.00  0.00            
ATOM    876  H   CYS X  62      68.910  64.620  18.960  1.00  0.00            
ATOM    877  CA  CYS X  62      68.360  63.280  20.510  1.00  0.00            
ATOM    878  HA  CYS X  62      68.020  62.320  20.090  1.00  0.00            
ATOM    879  CB  CYS X  62      69.850  63.320  20.850  1.00  0.00            
ATOM    880  HB1 CYS X  62      70.520  63.330  19.980  1.00  0.00            
ATOM    881  HB2 CYS X  62      70.170  64.140  21.490  1.00  0.00            
ATOM    882  SG  CYS X  62      70.060  61.770  21.750  1.00  0.00            
ATOM    883  HG  CYS X  62      69.570  60.780  20.990  1.00  0.00            
ATOM    884  C   CYS X  62      67.350  63.650  21.580  1.00  0.00            
ATOM    885  O   CYS X  62      66.660  62.730  22.060  1.00  0.00            
ATOM    886  N   LEU X  63      67.260  64.920  21.970  1.00  0.00            
ATOM    887  H   LEU X  63      67.920  65.540  21.530  1.00  0.00            
ATOM    888  CA  LEU X  63      66.380  65.520  22.950  1.00  0.00            
ATOM    889  HA  LEU X  63      66.430  64.930  23.870  1.00  0.00            
ATOM    890  CB  LEU X  63      66.940  66.880  23.420  1.00  0.00            
ATOM    891  HB1 LEU X  63      67.000  67.520  22.540  1.00  0.00            
ATOM    892  HB2 LEU X  63      66.230  67.390  24.050  1.00  0.00            
ATOM    893  CG  LEU X  63      68.350  66.830  23.990  1.00  0.00            
ATOM    894  HG  LEU X  63      68.900  65.930  23.660  1.00  0.00            
ATOM    895  CD1 LEU X  63      69.230  68.040  23.680  1.00  0.00            
ATOM    896 1HD1 LEU X  63      70.270  67.950  23.960  1.00  0.00            
ATOM    897 2HD1 LEU X  63      69.200  68.360  22.640  1.00  0.00            
ATOM    898 3HD1 LEU X  63      68.880  68.930  24.200  1.00  0.00            
ATOM    899  CD2 LEU X  63      68.220  66.590  25.500  1.00  0.00            
ATOM    900 1HD2 LEU X  63      68.020  65.560  25.790  1.00  0.00            
ATOM    901 2HD2 LEU X  63      69.110  66.830  26.100  1.00  0.00            
ATOM    902 3HD2 LEU X  63      67.350  67.130  25.820  1.00  0.00            
ATOM    903  C   LEU X  63      64.940  65.550  22.470  1.00  0.00            
ATOM    904  O   LEU X  63      64.140  66.330  22.970  1.00  0.00            
ATOM    905  N   LYS X  64      64.540  64.760  21.480  1.00  0.00            
ATOM    906  H   LYS X  64      65.220  64.240  20.930  1.00  0.00            
ATOM    907  CA  LYS X  64      63.170  64.440  21.110  1.00  0.00            
ATOM    908  HA  LYS X  64      62.410  65.050  21.590  1.00  0.00            
ATOM    909  CB  LYS X  64      62.890  64.690  19.630  1.00  0.00            
ATOM    910  HB1 LYS X  64      63.730  64.290  19.070  1.00  0.00            
ATOM    911  HB2 LYS X  64      62.000  64.090  19.430  1.00  0.00            
ATOM    912  CG  LYS X  64      62.510  66.100  19.190  1.00  0.00            
ATOM    913  HG1 LYS X  64      61.800  66.650  19.810  1.00  0.00            
ATOM    914  HG2 LYS X  64      63.410  66.640  19.470  1.00  0.00            
ATOM    915  CD  LYS X  64      62.250  66.210  17.680  1.00  0.00            
ATOM    916  HD1 LYS X  64      62.970  65.510  17.290  1.00  0.00            
ATOM    917  HD2 LYS X  64      61.260  65.790  17.490  1.00  0.00            
ATOM    918  CE  LYS X  64      62.660  67.570  17.100  1.00  0.00            
ATOM    919  HE1 LYS X  64      62.190  67.790  16.140  1.00  0.00            
ATOM    920  HE2 LYS X  64      62.300  68.360  17.760  1.00  0.00            
ATOM    921  NZ  LYS X  64      64.100  67.730  16.830  1.00  0.00            
ATOM    922  HZ1 LYS X  64      64.240  68.640  16.410  1.00  0.00            
ATOM    923  HZ2 LYS X  64      64.740  67.580  17.590  1.00  0.00            
ATOM    924  HZ3 LYS X  64      64.380  67.110  16.090  1.00  0.00            
ATOM    925  C   LYS X  64      63.040  62.970  21.500  1.00  0.00            
ATOM    926  O   LYS X  64      62.110  62.610  22.220  1.00  0.00            
ATOM    927  N   ARG X  65      63.930  62.170  20.900  1.00  0.00            
ATOM    928  H   ARG X  65      64.760  62.530  20.450  1.00  0.00            
ATOM    929  CA  ARG X  65      64.000  60.720  21.010  1.00  0.00            
ATOM    930  HA  ARG X  65      63.210  60.320  20.370  1.00  0.00            
ATOM    931  CB  ARG X  65      65.230  60.120  20.320  1.00  0.00            
ATOM    932  HB1 ARG X  65      65.290  60.530  19.310  1.00  0.00            
ATOM    933  HB2 ARG X  65      66.130  60.330  20.900  1.00  0.00            
ATOM    934  CG  ARG X  65      65.290  58.600  20.230  1.00  0.00            
ATOM    935  HG1 ARG X  65      66.310  58.310  20.020  1.00  0.00            
ATOM    936  HG2 ARG X  65      65.060  58.020  21.120  1.00  0.00            
ATOM    937  CD  ARG X  65      64.490  57.900  19.120  1.00  0.00            
ATOM    938  HD1 ARG X  65      64.780  58.350  18.150  1.00  0.00            
ATOM    939  HD2 ARG X  65      64.770  56.850  19.070  1.00  0.00            
ATOM    940  NE  ARG X  65      63.040  57.910  19.230  1.00  0.00            
ATOM    941  HE  ARG X  65      62.470  58.710  18.950  1.00  0.00            
ATOM    942  CZ  ARG X  65      62.260  56.950  19.750  1.00  0.00            
ATOM    943  NH1 ARG X  65      62.930  55.830  20.120  1.00  0.00            
ATOM    944 1HH1 ARG X  65      62.410  55.120  20.600  1.00  0.00            
ATOM    945 2HH1 ARG X  65      63.910  55.710  19.920  1.00  0.00            
ATOM    946  NH2 ARG X  65      60.950  57.120  19.930  1.00  0.00            
ATOM    947 1HH2 ARG X  65      60.520  58.010  19.810  1.00  0.00            
ATOM    948 2HH2 ARG X  65      60.390  56.320  20.210  1.00  0.00            
ATOM    949  C   ARG X  65      63.710  60.110  22.370  1.00  0.00            
ATOM    950  O   ARG X  65      62.910  59.200  22.490  1.00  0.00            
ATOM    951  N   ILE X  66      64.460  60.660  23.320  1.00  0.00            
ATOM    952  H   ILE X  66      65.150  61.370  23.170  1.00  0.00            
ATOM    953  CA  ILE X  66      64.410  60.170  24.690  1.00  0.00            
ATOM    954  HA  ILE X  66      64.380  59.090  24.760  1.00  0.00            
ATOM    955  CB  ILE X  66      65.670  60.650  25.420  1.00  0.00            
ATOM    956  HB  ILE X  66      65.610  60.160  26.380  1.00  0.00            
ATOM    957  CG1 ILE X  66      65.690  62.160  25.650  1.00  0.00            
ATOM    958 1HG1 ILE X  66      65.570  62.650  24.690  1.00  0.00            
ATOM    959 2HG1 ILE X  66      64.760  62.440  26.160  1.00  0.00            
ATOM    960  CG2 ILE X  66      66.880  60.090  24.650  1.00  0.00            
ATOM    961 1HG2 ILE X  66      66.860  59.120  24.170  1.00  0.00            
ATOM    962 2HG2 ILE X  66      67.050  60.720  23.790  1.00  0.00            
ATOM    963 3HG2 ILE X  66      67.820  60.120  25.210  1.00  0.00            
ATOM    964  CD  ILE X  66      66.930  62.740  26.330  1.00  0.00            
ATOM    965  HD1 ILE X  66      67.400  61.890  26.840  1.00  0.00            
ATOM    966  HD2 ILE X  66      67.590  63.240  25.610  1.00  0.00            
ATOM    967  HD3 ILE X  66      66.650  63.470  27.080  1.00  0.00            
ATOM    968  C   ILE X  66      63.110  60.480  25.420  1.00  0.00            
ATOM    969  O   ILE X  66      62.800  59.850  26.430  1.00  0.00            
ATOM    970  N   GLY X  67      62.290  61.370  24.850  1.00  0.00            
ATOM    971  H   GLY X  67      62.490  61.820  23.970  1.00  0.00            
ATOM    972  CA  GLY X  67      61.080  61.820  25.500  1.00  0.00            
ATOM    973  HA1 GLY X  67      61.270  61.730  26.560  1.00  0.00            
ATOM    974  HA2 GLY X  67      60.960  62.880  25.250  1.00  0.00            
ATOM    975  C   GLY X  67      59.940  61.020  24.870  1.00  0.00            
ATOM    976  O   GLY X  67      59.190  60.340  25.570  1.00  0.00            
ATOM    977  N   ASP X  68      60.000  60.920  23.540  1.00  0.00            
ATOM    978  H   ASP X  68      60.880  61.210  23.140  1.00  0.00            
ATOM    979  CA  ASP X  68      59.100  60.320  22.580  1.00  0.00            
ATOM    980  HA  ASP X  68      58.150  60.870  22.530  1.00  0.00            
ATOM    981  CB  ASP X  68      59.650  60.580  21.160  1.00  0.00            
ATOM    982  HB1 ASP X  68      59.530  61.660  21.080  1.00  0.00            
ATOM    983  HB2 ASP X  68      60.670  60.270  21.000  1.00  0.00            
ATOM    984  CG  ASP X  68      58.780  59.980  20.080  1.00  0.00            
ATOM    985  OD1 ASP X  68      59.350  59.140  19.360  1.00  0.00            
ATOM    986  OD2 ASP X  68      57.620  60.400  19.880  1.00  0.00            
ATOM    987  C   ASP X  68      58.830  58.870  22.910  1.00  0.00            
ATOM    988  O   ASP X  68      57.710  58.330  22.900  1.00  0.00            
ATOM    989  N   GLU X  69      59.870  58.200  23.400  1.00  0.00            
ATOM    990  H   GLU X  69      60.630  58.860  23.550  1.00  0.00            
ATOM    991  CA  GLU X  69      60.030  56.870  23.930  1.00  0.00            
ATOM    992  HA  GLU X  69      59.670  56.120  23.210  1.00  0.00            
ATOM    993  CB  GLU X  69      61.500  56.660  24.270  1.00  0.00            
ATOM    994  HB1 GLU X  69      61.970  57.620  24.490  1.00  0.00            
ATOM    995  HB2 GLU X  69      61.530  56.100  25.220  1.00  0.00            
ATOM    996  CG  GLU X  69      62.280  55.830  23.270  1.00  0.00            
ATOM    997  HG1 GLU X  69      61.940  56.280  22.320  1.00  0.00            
ATOM    998  HG2 GLU X  69      63.350  56.010  23.400  1.00  0.00            
ATOM    999  CD  GLU X  69      61.820  54.380  23.260  1.00  0.00            
ATOM   1000  OE1 GLU X  69      61.870  53.850  22.110  1.00  0.00            
ATOM   1001  OE2 GLU X  69      61.450  53.780  24.280  1.00  0.00            
ATOM   1002  C   GLU X  69      59.030  56.550  25.040  1.00  0.00            
ATOM   1003  O   GLU X  69      58.170  55.660  25.010  1.00  0.00            
ATOM   1004  N   LEU X  70      58.990  57.470  26.000  1.00  0.00            
ATOM   1005  H   LEU X  70      59.540  58.320  25.930  1.00  0.00            
ATOM   1006  CA  LEU X  70      58.010  57.460  27.080  1.00  0.00            
ATOM   1007  HA  LEU X  70      57.820  56.440  27.420  1.00  0.00            
ATOM   1008  CB  LEU X  70      58.370  58.320  28.280  1.00  0.00            
ATOM   1009  HB1 LEU X  70      58.650  59.280  27.880  1.00  0.00            
ATOM   1010  HB2 LEU X  70      57.550  58.350  29.000  1.00  0.00            
ATOM   1011  CG  LEU X  70      59.520  57.760  29.110  1.00  0.00            
ATOM   1012  HG  LEU X  70      59.390  56.670  29.230  1.00  0.00            
ATOM   1013  CD1 LEU X  70      60.880  57.800  28.430  1.00  0.00            
ATOM   1014 1HD1 LEU X  70      61.360  58.730  28.140  1.00  0.00            
ATOM   1015 2HD1 LEU X  70      61.740  57.350  28.950  1.00  0.00            
ATOM   1016 3HD1 LEU X  70      60.870  57.090  27.590  1.00  0.00            
ATOM   1017  CD2 LEU X  70      59.620  58.400  30.490  1.00  0.00            
ATOM   1018 1HD2 LEU X  70      58.730  58.190  31.100  1.00  0.00            
ATOM   1019 2HD2 LEU X  70      60.370  57.940  31.130  1.00  0.00            
ATOM   1020 3HD2 LEU X  70      59.810  59.470  30.660  1.00  0.00            
ATOM   1021  C   LEU X  70      56.630  57.950  26.650  1.00  0.00            
ATOM   1022  O   LEU X  70      55.650  57.510  27.220  1.00  0.00            
ATOM   1023  N   ASP X  71      56.500  58.750  25.590  1.00  0.00            
ATOM   1024  H   ASP X  71      57.290  58.850  25.000  1.00  0.00            
ATOM   1025  CA  ASP X  71      55.260  59.380  25.190  1.00  0.00            
ATOM   1026  HA  ASP X  71      54.760  59.740  26.100  1.00  0.00            
ATOM   1027  CB  ASP X  71      55.590  60.600  24.320  1.00  0.00            
ATOM   1028  HB1 ASP X  71      56.340  61.310  24.670  1.00  0.00            
ATOM   1029  HB2 ASP X  71      55.850  60.270  23.310  1.00  0.00            
ATOM   1030  CG  ASP X  71      54.360  61.450  24.080  1.00  0.00            
ATOM   1031  OD1 ASP X  71      54.020  62.230  25.000  1.00  0.00            
ATOM   1032  OD2 ASP X  71      53.710  61.410  23.000  1.00  0.00            
ATOM   1033  C   ASP X  71      54.510  58.380  24.300  1.00  0.00            
ATOM   1034  O   ASP X  71      53.290  58.430  24.270  1.00  0.00            
ATOM   1035  N   SER X  72      55.180  57.430  23.660  1.00  0.00            
ATOM   1036  H   SER X  72      56.190  57.480  23.560  1.00  0.00            
ATOM   1037  CA  SER X  72      54.520  56.370  22.940  1.00  0.00            
ATOM   1038  HA  SER X  72      53.510  56.650  22.620  1.00  0.00            
ATOM   1039  CB  SER X  72      55.210  56.120  21.610  1.00  0.00            
ATOM   1040  HB1 SER X  72      54.960  55.120  21.240  1.00  0.00            
ATOM   1041  HB2 SER X  72      54.920  56.920  20.920  1.00  0.00            
ATOM   1042  OG  SER X  72      56.610  56.030  21.750  1.00  0.00            
ATOM   1043  HG  SER X  72      57.060  56.790  22.070  1.00  0.00            
ATOM   1044  C   SER X  72      54.320  55.140  23.810  1.00  0.00            
ATOM   1045  O   SER X  72      53.890  54.110  23.300  1.00  0.00            
ATOM   1046  N   ASN X  73      54.700  55.180  25.100  1.00  0.00            
ATOM   1047  H   ASN X  73      55.150  56.090  25.100  1.00  0.00            
ATOM   1048  CA  ASN X  73      54.510  54.190  26.130  1.00  0.00            
ATOM   1049  HA  ASN X  73      54.690  53.250  25.600  1.00  0.00            
ATOM   1050  CB  ASN X  73      55.670  54.280  27.110  1.00  0.00            
ATOM   1051  HB1 ASN X  73      56.590  54.510  26.550  1.00  0.00            
ATOM   1052  HB2 ASN X  73      55.490  55.140  27.770  1.00  0.00            
ATOM   1053  CG  ASN X  73      55.790  52.990  27.890  1.00  0.00            
ATOM   1054  OD1 ASN X  73      55.280  52.830  29.000  1.00  0.00            
ATOM   1055  ND2 ASN X  73      56.590  52.100  27.310  1.00  0.00            
ATOM   1056 1HD2 ASN X  73      57.180  52.310  26.510  1.00  0.00            
ATOM   1057 2HD2 ASN X  73      56.800  51.220  27.780  1.00  0.00            
ATOM   1058  C   ASN X  73      53.180  54.530  26.810  1.00  0.00            
ATOM   1059  O   ASN X  73      52.950  55.620  27.300  1.00  0.00            
ATOM   1060  N   MET X  74      52.420  53.440  26.780  1.00  0.00            
ATOM   1061  H   MET X  74      52.770  52.550  26.440  1.00  0.00            
ATOM   1062  CA  MET X  74      51.080  53.290  27.300  1.00  0.00            
ATOM   1063  HA  MET X  74      50.420  53.950  26.730  1.00  0.00            
ATOM   1064  CB  MET X  74      50.580  51.850  27.130  1.00  0.00            
ATOM   1065  HB1 MET X  74      51.330  51.100  27.380  1.00  0.00            
ATOM   1066  HB2 MET X  74      49.640  51.620  27.650  1.00  0.00            
ATOM   1067  CG  MET X  74      50.200  51.650  25.660  1.00  0.00            
ATOM   1068  HG1 MET X  74      49.410  52.170  25.140  1.00  0.00            
ATOM   1069  HG2 MET X  74      51.030  51.940  25.020  1.00  0.00            
ATOM   1070  SD  MET X  74      50.170  49.930  25.090  1.00  0.00            
ATOM   1071  CE  MET X  74      48.550  49.470  25.730  1.00  0.00            
ATOM   1072  HE1 MET X  74      48.760  49.550  26.800  1.00  0.00            
ATOM   1073  HE2 MET X  74      47.720  50.150  25.510  1.00  0.00            
ATOM   1074  HE3 MET X  74      48.250  48.470  25.430  1.00  0.00            
ATOM   1075  C   MET X  74      50.900  53.710  28.750  1.00  0.00            
ATOM   1076  O   MET X  74      49.810  54.200  29.060  1.00  0.00            
ATOM   1077  N   GLU X  75      51.820  53.420  29.680  1.00  0.00            
ATOM   1078  H   GLU X  75      52.570  52.930  29.220  1.00  0.00            
ATOM   1079  CA  GLU X  75      51.790  53.740  31.090  1.00  0.00            
ATOM   1080  HA  GLU X  75      50.790  53.680  31.530  1.00  0.00            
ATOM   1081  CB  GLU X  75      52.730  52.860  31.930  1.00  0.00            
ATOM   1082  HB1 GLU X  75      53.690  53.010  31.440  1.00  0.00            
ATOM   1083  HB2 GLU X  75      52.810  53.150  32.980  1.00  0.00            
ATOM   1084  CG  GLU X  75      52.330  51.380  31.960  1.00  0.00            
ATOM   1085  HG1 GLU X  75      51.990  51.010  30.980  1.00  0.00            
ATOM   1086  HG2 GLU X  75      53.000  50.700  32.460  1.00  0.00            
ATOM   1087  CD  GLU X  75      51.010  51.280  32.730  1.00  0.00            
ATOM   1088  OE1 GLU X  75      49.930  51.050  32.140  1.00  0.00            
ATOM   1089  OE2 GLU X  75      50.950  51.600  33.930  1.00  0.00            
ATOM   1090  C   GLU X  75      52.090  55.220  31.240  1.00  0.00            
ATOM   1091  O   GLU X  75      51.290  56.020  31.720  1.00  0.00            
ATOM   1092  N   LEU X  76      53.310  55.630  30.890  1.00  0.00            
ATOM   1093  H   LEU X  76      53.800  54.900  30.370  1.00  0.00            
ATOM   1094  CA  LEU X  76      54.040  56.860  31.140  1.00  0.00            
ATOM   1095  HA  LEU X  76      53.910  57.030  32.210  1.00  0.00            
ATOM   1096  CB  LEU X  76      55.530  56.700  30.820  1.00  0.00            
ATOM   1097  HB1 LEU X  76      55.570  56.790  29.740  1.00  0.00            
ATOM   1098  HB2 LEU X  76      56.160  57.480  31.220  1.00  0.00            
ATOM   1099  CG  LEU X  76      56.110  55.330  31.130  1.00  0.00            
ATOM   1100  HG  LEU X  76      55.430  54.530  30.810  1.00  0.00            
ATOM   1101  CD1 LEU X  76      57.480  55.220  30.480  1.00  0.00            
ATOM   1102 1HD1 LEU X  76      58.150  55.900  31.000  1.00  0.00            
ATOM   1103 2HD1 LEU X  76      57.850  54.310  30.930  1.00  0.00            
ATOM   1104 3HD1 LEU X  76      57.620  55.110  29.400  1.00  0.00            
ATOM   1105  CD2 LEU X  76      56.200  54.910  32.610  1.00  0.00            
ATOM   1106 1HD2 LEU X  76      56.010  53.840  32.700  1.00  0.00            
ATOM   1107 2HD2 LEU X  76      57.120  55.040  33.190  1.00  0.00            
ATOM   1108 3HD2 LEU X  76      55.450  55.440  33.210  1.00  0.00            
ATOM   1109  C   LEU X  76      53.470  58.010  30.300  1.00  0.00            
ATOM   1110  O   LEU X  76      53.920  59.150  30.460  1.00  0.00            
ATOM   1111  N   GLN X  77      52.530  57.810  29.390  1.00  0.00            
ATOM   1112  H   GLN X  77      52.520  56.840  29.130  1.00  0.00            
ATOM   1113  CA  GLN X  77      51.820  58.850  28.660  1.00  0.00            
ATOM   1114  HA  GLN X  77      52.470  59.740  28.580  1.00  0.00            
ATOM   1115  CB  GLN X  77      51.450  58.340  27.270  1.00  0.00            
ATOM   1116  HB1 GLN X  77      51.190  59.100  26.520  1.00  0.00            
ATOM   1117  HB2 GLN X  77      52.400  57.910  26.920  1.00  0.00            
ATOM   1118  CG  GLN X  77      50.420  57.220  27.240  1.00  0.00            
ATOM   1119  HG1 GLN X  77      50.680  56.490  28.010  1.00  0.00            
ATOM   1120  HG2 GLN X  77      49.470  57.690  27.460  1.00  0.00            
ATOM   1121  CD  GLN X  77      50.060  56.590  25.900  1.00  0.00            
ATOM   1122  OE1 GLN X  77      49.170  55.740  25.760  1.00  0.00            
ATOM   1123  NE2 GLN X  77      50.700  56.910  24.780  1.00  0.00            
ATOM   1124 1HE2 GLN X  77      51.510  57.520  24.720  1.00  0.00            
ATOM   1125 2HE2 GLN X  77      50.450  56.380  23.950  1.00  0.00            
ATOM   1126  C   GLN X  77      50.600  59.250  29.470  1.00  0.00            
ATOM   1127  O   GLN X  77      50.210  60.410  29.300  1.00  0.00            
ATOM   1128  N   ARG X  78      50.040  58.320  30.260  1.00  0.00            
ATOM   1129  H   ARG X  78      50.530  57.450  30.290  1.00  0.00            
ATOM   1130  CA  ARG X  78      48.790  58.360  31.000  1.00  0.00            
ATOM   1131  HA  ARG X  78      48.150  58.910  30.320  1.00  0.00            
ATOM   1132  CB  ARG X  78      48.230  56.960  31.270  1.00  0.00            
ATOM   1133  HB1 ARG X  78      47.930  56.550  30.300  1.00  0.00            
ATOM   1134  HB2 ARG X  78      48.950  56.290  31.750  1.00  0.00            
ATOM   1135  CG  ARG X  78      46.880  56.950  31.980  1.00  0.00            
ATOM   1136  HG1 ARG X  78      46.900  57.770  32.700  1.00  0.00            
ATOM   1137  HG2 ARG X  78      46.120  57.280  31.270  1.00  0.00            
ATOM   1138  CD  ARG X  78      46.470  55.590  32.570  1.00  0.00            
ATOM   1139  HD1 ARG X  78      45.520  55.620  33.090  1.00  0.00            
ATOM   1140  HD2 ARG X  78      46.130  54.950  31.770  1.00  0.00            
ATOM   1141  NE  ARG X  78      47.450  54.950  33.440  1.00  0.00            
ATOM   1142  HE  ARG X  78      47.480  55.390  34.350  1.00  0.00            
ATOM   1143  CZ  ARG X  78      48.170  53.830  33.260  1.00  0.00            
ATOM   1144  NH1 ARG X  78      48.150  53.020  32.190  1.00  0.00            
ATOM   1145 1HH1 ARG X  78      47.650  53.300  31.380  1.00  0.00            
ATOM   1146 2HH1 ARG X  78      48.740  52.190  32.120  1.00  0.00            
ATOM   1147  NH2 ARG X  78      48.860  53.310  34.290  1.00  0.00            
ATOM   1148 1HH2 ARG X  78      49.580  52.630  34.150  1.00  0.00            
ATOM   1149 2HH2 ARG X  78      48.710  53.740  35.190  1.00  0.00            
ATOM   1150  C   ARG X  78      49.090  58.990  32.350  1.00  0.00            
ATOM   1151  O   ARG X  78      48.360  59.870  32.820  1.00  0.00            
ATOM   1152  N   MET X  79      50.180  58.550  32.980  1.00  0.00            
ATOM   1153  H   MET X  79      50.670  57.780  32.540  1.00  0.00            
ATOM   1154  CA  MET X  79      50.650  58.930  34.290  1.00  0.00            
ATOM   1155  HA  MET X  79      49.790  59.050  34.970  1.00  0.00            
ATOM   1156  CB  MET X  79      51.290  57.620  34.720  1.00  0.00            
ATOM   1157  HB1 MET X  79      50.660  56.730  34.860  1.00  0.00            
ATOM   1158  HB2 MET X  79      51.970  57.280  33.960  1.00  0.00            
ATOM   1159  CG  MET X  79      52.030  57.770  36.050  1.00  0.00            
ATOM   1160  HG1 MET X  79      51.500  58.500  36.680  1.00  0.00            
ATOM   1161  HG2 MET X  79      52.100  56.950  36.760  1.00  0.00            
ATOM   1162  SD  MET X  79      53.800  58.060  35.800  1.00  0.00            
ATOM   1163  CE  MET X  79      54.220  58.670  37.450  1.00  0.00            
ATOM   1164  HE1 MET X  79      54.290  57.750  38.030  1.00  0.00            
ATOM   1165  HE2 MET X  79      55.120  59.300  37.510  1.00  0.00            
ATOM   1166  HE3 MET X  79      53.370  59.170  37.910  1.00  0.00            
ATOM   1167  C   MET X  79      51.410  60.260  34.300  1.00  0.00            
ATOM   1168  O   MET X  79      51.300  60.900  35.340  1.00  0.00            
ATOM   1169  N   ILE X  80      51.960  60.750  33.200  1.00  0.00            
ATOM   1170  H   ILE X  80      51.820  60.310  32.300  1.00  0.00            
ATOM   1171  CA  ILE X  80      52.610  62.030  32.960  1.00  0.00            
ATOM   1172  HA  ILE X  80      52.350  62.500  33.930  1.00  0.00            
ATOM   1173  CB  ILE X  80      54.120  61.950  32.760  1.00  0.00            
ATOM   1174  HB  ILE X  80      54.290  61.410  31.840  1.00  0.00            
ATOM   1175  CG1 ILE X  80      54.880  61.110  33.800  1.00  0.00            
ATOM   1176 1HG1 ILE X  80      54.390  60.140  33.750  1.00  0.00            
ATOM   1177 2HG1 ILE X  80      55.890  61.250  33.430  1.00  0.00            
ATOM   1178  CG2 ILE X  80      54.740  63.340  32.660  1.00  0.00            
ATOM   1179 1HG2 ILE X  80      55.790  63.330  32.410  1.00  0.00            
ATOM   1180 2HG2 ILE X  80      54.290  63.920  31.850  1.00  0.00            
ATOM   1181 3HG2 ILE X  80      54.620  63.830  33.630  1.00  0.00            
ATOM   1182  CD  ILE X  80      54.820  61.540  35.260  1.00  0.00            
ATOM   1183  HD1 ILE X  80      54.670  62.620  35.300  1.00  0.00            
ATOM   1184  HD2 ILE X  80      53.950  61.160  35.790  1.00  0.00            
ATOM   1185  HD3 ILE X  80      55.770  61.390  35.770  1.00  0.00            
ATOM   1186  C   ILE X  80      51.740  62.590  31.850  1.00  0.00            
ATOM   1187  O   ILE X  80      52.360  62.940  30.850  1.00  0.00            
ATOM   1188  N   ALA X  81      50.410  62.490  31.710  1.00  0.00            
ATOM   1189  H   ALA X  81      49.840  62.020  32.400  1.00  0.00            
ATOM   1190  CA  ALA X  81      49.660  63.110  30.640  1.00  0.00            
ATOM   1191  HA  ALA X  81      50.260  63.070  29.740  1.00  0.00            
ATOM   1192  CB  ALA X  81      48.330  62.380  30.570  1.00  0.00            
ATOM   1193  HB1 ALA X  81      47.550  62.760  31.240  1.00  0.00            
ATOM   1194  HB2 ALA X  81      47.800  62.610  29.640  1.00  0.00            
ATOM   1195  HB3 ALA X  81      48.400  61.330  30.830  1.00  0.00            
ATOM   1196  C   ALA X  81      49.450  64.610  30.750  1.00  0.00            
ATOM   1197  O   ALA X  81      48.980  65.280  29.820  1.00  0.00            
ATOM   1198  N   ALA X  82      49.730  65.140  31.930  1.00  0.00            
ATOM   1199  H   ALA X  82      49.920  64.510  32.690  1.00  0.00            
ATOM   1200  CA  ALA X  82      49.700  66.540  32.320  1.00  0.00            
ATOM   1201  HA  ALA X  82      50.160  67.060  31.490  1.00  0.00            
ATOM   1202  CB  ALA X  82      48.270  67.060  32.520  1.00  0.00            
ATOM   1203  HB1 ALA X  82      47.650  66.250  32.910  1.00  0.00            
ATOM   1204  HB2 ALA X  82      48.210  67.760  33.350  1.00  0.00            
ATOM   1205  HB3 ALA X  82      47.800  67.330  31.570  1.00  0.00            
ATOM   1206  C   ALA X  82      50.490  66.640  33.620  1.00  0.00            
ATOM   1207  O   ALA X  82      50.680  65.640  34.320  1.00  0.00            
ATOM   1208  N   VAL X  83      51.030  67.850  33.840  1.00  0.00            
ATOM   1209  H   VAL X  83      51.070  68.540  33.110  1.00  0.00            
ATOM   1210  CA  VAL X  83      51.500  68.220  35.160  1.00  0.00            
ATOM   1211  HA  VAL X  83      51.230  67.440  35.870  1.00  0.00            
ATOM   1212  CB  VAL X  83      53.020  68.310  35.020  1.00  0.00            
ATOM   1213  HB  VAL X  83      53.140  69.250  34.500  1.00  0.00            
ATOM   1214  CG1 VAL X  83      53.770  68.780  36.270  1.00  0.00            
ATOM   1215 1HG1 VAL X  83      54.810  68.840  35.980  1.00  0.00            
ATOM   1216 2HG1 VAL X  83      53.540  69.790  36.600  1.00  0.00            
ATOM   1217 3HG1 VAL X  83      53.680  68.210  37.200  1.00  0.00            
ATOM   1218  CG2 VAL X  83      53.760  67.140  34.340  1.00  0.00            
ATOM   1219 1HG2 VAL X  83      53.350  67.090  33.340  1.00  0.00            
ATOM   1220 2HG2 VAL X  83      54.700  67.600  34.020  1.00  0.00            
ATOM   1221 3HG2 VAL X  83      54.020  66.290  34.980  1.00  0.00            
ATOM   1222  C   VAL X  83      50.930  69.570  35.570  1.00  0.00            
ATOM   1223  O   VAL X  83      50.760  70.360  34.640  1.00  0.00            
ATOM   1224  N   ASP X  84      50.700  69.910  36.840  1.00  0.00            
ATOM   1225  H   ASP X  84      50.640  69.220  37.590  1.00  0.00            
ATOM   1226  CA  ASP X  84      50.800  71.250  37.360  1.00  0.00            
ATOM   1227  HA  ASP X  84      51.510  71.840  36.770  1.00  0.00            
ATOM   1228  CB  ASP X  84      49.450  71.920  37.150  1.00  0.00            
ATOM   1229  HB1 ASP X  84      49.070  72.080  36.130  1.00  0.00            
ATOM   1230  HB2 ASP X  84      48.590  71.340  37.460  1.00  0.00            
ATOM   1231  CG  ASP X  84      49.300  73.280  37.810  1.00  0.00            
ATOM   1232  OD1 ASP X  84      48.270  73.610  38.450  1.00  0.00            
ATOM   1233  OD2 ASP X  84      50.160  74.160  37.600  1.00  0.00            
ATOM   1234  C   ASP X  84      51.530  71.350  38.690  1.00  0.00            
ATOM   1235  O   ASP X  84      51.660  70.330  39.360  1.00  0.00            
ATOM   1236  N   THR X  85      51.930  72.560  39.090  1.00  0.00            
ATOM   1237  H   THR X  85      51.650  73.300  38.470  1.00  0.00            
ATOM   1238  CA  THR X  85      52.670  72.990  40.270  1.00  0.00            
ATOM   1239  HA  THR X  85      52.280  72.620  41.210  1.00  0.00            
ATOM   1240  CB  THR X  85      54.130  72.530  40.130  1.00  0.00            
ATOM   1241  HB  THR X  85      54.070  71.450  40.040  1.00  0.00            
ATOM   1242  OG1 THR X  85      54.810  72.670  41.360  1.00  0.00            
ATOM   1243  HG1 THR X  85      54.430  72.090  41.990  1.00  0.00            
ATOM   1244  CG2 THR X  85      54.920  72.900  38.870  1.00  0.00            
ATOM   1245 1HG2 THR X  85      54.260  72.560  38.070  1.00  0.00            
ATOM   1246 2HG2 THR X  85      54.990  73.980  38.830  1.00  0.00            
ATOM   1247 3HG2 THR X  85      55.950  72.540  38.890  1.00  0.00            
ATOM   1248  C   THR X  85      52.630  74.510  40.360  1.00  0.00            
ATOM   1249  O   THR X  85      52.660  75.250  39.380  1.00  0.00            
ATOM   1250  N   ASP X  86      52.640  75.020  41.590  1.00  0.00            
ATOM   1251  H   ASP X  86      52.610  74.340  42.330  1.00  0.00            
ATOM   1252  CA  ASP X  86      52.800  76.330  42.180  1.00  0.00            
ATOM   1253  HA  ASP X  86      52.410  76.980  41.400  1.00  0.00            
ATOM   1254  CB  ASP X  86      51.970  76.370  43.460  1.00  0.00            
ATOM   1255  HB1 ASP X  86      51.910  77.380  43.860  1.00  0.00            
ATOM   1256  HB2 ASP X  86      50.950  76.110  43.170  1.00  0.00            
ATOM   1257  CG  ASP X  86      52.310  75.370  44.550  1.00  0.00            
ATOM   1258  OD1 ASP X  86      52.440  75.650  45.760  1.00  0.00            
ATOM   1259  OD2 ASP X  86      52.560  74.220  44.120  1.00  0.00            
ATOM   1260  C   ASP X  86      54.240  76.560  42.630  1.00  0.00            
ATOM   1261  O   ASP X  86      54.520  77.640  43.150  1.00  0.00            
ATOM   1262  N   SER X  87      55.160  75.750  42.090  1.00  0.00            
ATOM   1263  H   SER X  87      54.860  75.070  41.410  1.00  0.00            
ATOM   1264  CA  SER X  87      56.580  75.680  42.370  1.00  0.00            
ATOM   1265  HA  SER X  87      56.960  76.680  42.560  1.00  0.00            
ATOM   1266  CB  SER X  87      56.780  75.100  43.770  1.00  0.00            
ATOM   1267  HB1 SER X  87      57.810  74.860  44.040  1.00  0.00            
ATOM   1268  HB2 SER X  87      56.460  75.790  44.530  1.00  0.00            
ATOM   1269  OG  SER X  87      56.020  73.920  43.990  1.00  0.00            
ATOM   1270  HG  SER X  87      55.120  74.170  43.860  1.00  0.00            
ATOM   1271  C   SER X  87      57.510  75.140  41.300  1.00  0.00            
ATOM   1272  O   SER X  87      58.300  74.220  41.510  1.00  0.00            
ATOM   1273  N   PRO X  88      57.380  75.640  40.070  1.00  0.00            
ATOM   1274  CA  PRO X  88      58.150  75.130  38.950  1.00  0.00            
ATOM   1275  HA  PRO X  88      58.000  74.050  38.840  1.00  0.00            
ATOM   1276  CB  PRO X  88      57.460  75.790  37.740  1.00  0.00            
ATOM   1277  HB1 PRO X  88      58.120  75.930  36.870  1.00  0.00            
ATOM   1278  HB2 PRO X  88      56.750  75.140  37.230  1.00  0.00            
ATOM   1279  CG  PRO X  88      56.990  77.140  38.260  1.00  0.00            
ATOM   1280  HG1 PRO X  88      57.870  77.780  38.230  1.00  0.00            
ATOM   1281  HG2 PRO X  88      56.240  77.610  37.610  1.00  0.00            
ATOM   1282  CD  PRO X  88      56.530  76.750  39.670  1.00  0.00            
ATOM   1283  HD1 PRO X  88      56.510  77.680  40.250  1.00  0.00            
ATOM   1284  HD2 PRO X  88      55.500  76.400  39.660  1.00  0.00            
ATOM   1285  C   PRO X  88      59.610  75.530  39.000  1.00  0.00            
ATOM   1286  O   PRO X  88      60.300  75.160  38.060  1.00  0.00            
ATOM   1287  N   ARG X  89      60.170  76.320  39.920  1.00  0.00            
ATOM   1288  H   ARG X  89      59.450  76.770  40.470  1.00  0.00            
ATOM   1289  CA  ARG X  89      61.600  76.290  40.190  1.00  0.00            
ATOM   1290  HA  ARG X  89      62.170  76.200  39.270  1.00  0.00            
ATOM   1291  CB  ARG X  89      61.970  77.560  40.960  1.00  0.00            
ATOM   1292  HB1 ARG X  89      61.690  78.390  40.310  1.00  0.00            
ATOM   1293  HB2 ARG X  89      61.500  77.740  41.930  1.00  0.00            
ATOM   1294  CG  ARG X  89      63.460  77.720  41.200  1.00  0.00            
ATOM   1295  HG1 ARG X  89      63.850  76.880  41.790  1.00  0.00            
ATOM   1296  HG2 ARG X  89      63.930  77.660  40.230  1.00  0.00            
ATOM   1297  CD  ARG X  89      63.980  78.980  41.890  1.00  0.00            
ATOM   1298  HD1 ARG X  89      65.050  79.130  41.680  1.00  0.00            
ATOM   1299  HD2 ARG X  89      63.460  79.900  41.610  1.00  0.00            
ATOM   1300  NE  ARG X  89      64.030  78.830  43.340  1.00  0.00            
ATOM   1301  HE  ARG X  89      63.210  79.150  43.840  1.00  0.00            
ATOM   1302  CZ  ARG X  89      64.890  78.180  44.140  1.00  0.00            
ATOM   1303  NH1 ARG X  89      66.040  77.770  43.600  1.00  0.00            
ATOM   1304 1HH1 ARG X  89      66.360  77.840  42.640  1.00  0.00            
ATOM   1305 2HH1 ARG X  89      66.570  77.070  44.100  1.00  0.00            
ATOM   1306  NH2 ARG X  89      64.630  77.870  45.420  1.00  0.00            
ATOM   1307 1HH2 ARG X  89      63.700  78.000  45.790  1.00  0.00            
ATOM   1308 2HH2 ARG X  89      65.360  77.650  46.070  1.00  0.00            
ATOM   1309  C   ARG X  89      61.850  75.120  41.140  1.00  0.00            
ATOM   1310  O   ARG X  89      62.670  74.290  40.740  1.00  0.00            
ATOM   1311  N   GLU X  90      61.210  75.180  42.300  1.00  0.00            
ATOM   1312  H   GLU X  90      60.670  75.970  42.580  1.00  0.00            
ATOM   1313  CA  GLU X  90      61.650  74.330  43.390  1.00  0.00            
ATOM   1314  HA  GLU X  90      62.720  74.240  43.550  1.00  0.00            
ATOM   1315  CB  GLU X  90      60.990  74.720  44.710  1.00  0.00            
ATOM   1316  HB1 GLU X  90      59.950  74.360  44.690  1.00  0.00            
ATOM   1317  HB2 GLU X  90      61.430  74.170  45.540  1.00  0.00            
ATOM   1318  CG  GLU X  90      60.960  76.180  45.130  1.00  0.00            
ATOM   1319  HG1 GLU X  90      60.740  76.200  46.190  1.00  0.00            
ATOM   1320  HG2 GLU X  90      62.010  76.490  45.060  1.00  0.00            
ATOM   1321  CD  GLU X  90      60.100  77.250  44.460  1.00  0.00            
ATOM   1322  OE1 GLU X  90      59.440  76.920  43.460  1.00  0.00            
ATOM   1323  OE2 GLU X  90      60.050  78.360  45.040  1.00  0.00            
ATOM   1324  C   GLU X  90      61.310  72.860  43.150  1.00  0.00            
ATOM   1325  O   GLU X  90      61.790  72.060  43.950  1.00  0.00            
ATOM   1326  N   VAL X  91      60.570  72.480  42.100  1.00  0.00            
ATOM   1327  H   VAL X  91      60.390  73.130  41.360  1.00  0.00            
ATOM   1328  CA  VAL X  91      59.920  71.170  42.040  1.00  0.00            
ATOM   1329  HA  VAL X  91      59.700  71.000  43.090  1.00  0.00            
ATOM   1330  CB  VAL X  91      58.760  71.160  41.050  1.00  0.00            
ATOM   1331  HB  VAL X  91      57.970  71.770  41.490  1.00  0.00            
ATOM   1332  CG1 VAL X  91      58.990  71.620  39.610  1.00  0.00            
ATOM   1333 1HG1 VAL X  91      59.430  72.610  39.530  1.00  0.00            
ATOM   1334 2HG1 VAL X  91      59.570  70.920  39.030  1.00  0.00            
ATOM   1335 3HG1 VAL X  91      58.020  71.730  39.120  1.00  0.00            
ATOM   1336  CG2 VAL X  91      58.130  69.760  40.980  1.00  0.00            
ATOM   1337 1HG2 VAL X  91      57.180  69.760  40.410  1.00  0.00            
ATOM   1338 2HG2 VAL X  91      58.830  69.000  40.640  1.00  0.00            
ATOM   1339 3HG2 VAL X  91      57.760  69.490  41.960  1.00  0.00            
ATOM   1340  C   VAL X  91      61.030  70.200  41.640  1.00  0.00            
ATOM   1341  O   VAL X  91      61.020  69.030  41.960  1.00  0.00            
ATOM   1342  N   PHE X  92      62.050  70.740  40.960  1.00  0.00            
ATOM   1343  H   PHE X  92      62.170  71.730  40.810  1.00  0.00            
ATOM   1344  CA  PHE X  92      63.020  69.940  40.240  1.00  0.00            
ATOM   1345  HA  PHE X  92      62.380  69.130  39.860  1.00  0.00            
ATOM   1346  CB  PHE X  92      63.720  70.740  39.140  1.00  0.00            
ATOM   1347  HB1 PHE X  92      64.260  71.480  39.720  1.00  0.00            
ATOM   1348  HB2 PHE X  92      64.480  70.090  38.710  1.00  0.00            
ATOM   1349  CG  PHE X  92      62.920  71.320  38.010  1.00  0.00            
ATOM   1350  CD1 PHE X  92      63.060  72.680  37.700  1.00  0.00            
ATOM   1351  HD1 PHE X  92      63.780  73.350  38.150  1.00  0.00            
ATOM   1352  CD2 PHE X  92      62.030  70.500  37.310  1.00  0.00            
ATOM   1353  HD2 PHE X  92      62.050  69.410  37.360  1.00  0.00            
ATOM   1354  CE1 PHE X  92      62.280  73.240  36.690  1.00  0.00            
ATOM   1355  HE1 PHE X  92      62.530  74.220  36.320  1.00  0.00            
ATOM   1356  CE2 PHE X  92      61.450  71.030  36.160  1.00  0.00            
ATOM   1357  HE2 PHE X  92      60.820  70.530  35.440  1.00  0.00            
ATOM   1358  CZ  PHE X  92      61.450  72.420  35.900  1.00  0.00            
ATOM   1359  HZ  PHE X  92      61.120  72.720  34.920  1.00  0.00            
ATOM   1360  C   PHE X  92      63.940  69.350  41.330  1.00  0.00            
ATOM   1361  O   PHE X  92      64.410  68.220  41.200  1.00  0.00            
ATOM   1362  N   PHE X  93      64.130  69.970  42.480  1.00  0.00            
ATOM   1363  H   PHE X  93      63.840  70.950  42.490  1.00  0.00            
ATOM   1364  CA  PHE X  93      64.960  69.510  43.570  1.00  0.00            
ATOM   1365  HA  PHE X  93      65.920  69.180  43.190  1.00  0.00            
ATOM   1366  CB  PHE X  93      65.240  70.710  44.500  1.00  0.00            
ATOM   1367  HB1 PHE X  93      64.200  70.930  44.750  1.00  0.00            
ATOM   1368  HB2 PHE X  93      65.830  70.540  45.390  1.00  0.00            
ATOM   1369  CG  PHE X  93      65.970  71.800  43.770  1.00  0.00            
ATOM   1370  CD1 PHE X  93      67.370  71.810  43.900  1.00  0.00            
ATOM   1371  HD1 PHE X  93      67.930  71.100  44.460  1.00  0.00            
ATOM   1372  CD2 PHE X  93      65.260  72.680  42.930  1.00  0.00            
ATOM   1373  HD2 PHE X  93      64.200  72.540  42.730  1.00  0.00            
ATOM   1374  CE1 PHE X  93      68.020  72.850  43.230  1.00  0.00            
ATOM   1375  HE1 PHE X  93      69.080  72.780  43.130  1.00  0.00            
ATOM   1376  CE2 PHE X  93      65.980  73.630  42.210  1.00  0.00            
ATOM   1377  HE2 PHE X  93      65.450  74.220  41.460  1.00  0.00            
ATOM   1378  CZ  PHE X  93      67.370  73.770  42.400  1.00  0.00            
ATOM   1379  HZ  PHE X  93      67.810  74.670  42.000  1.00  0.00            
ATOM   1380  C   PHE X  93      64.280  68.390  44.350  1.00  0.00            
ATOM   1381  O   PHE X  93      65.030  67.420  44.500  1.00  0.00            
ATOM   1382  N   ARG X  94      62.970  68.500  44.590  1.00  0.00            
ATOM   1383  H   ARG X  94      62.560  69.240  44.040  1.00  0.00            
ATOM   1384  CA  ARG X  94      62.140  67.510  45.230  1.00  0.00            
ATOM   1385  HA  ARG X  94      62.680  67.290  46.150  1.00  0.00            
ATOM   1386  CB  ARG X  94      60.760  68.110  45.560  1.00  0.00            
ATOM   1387  HB1 ARG X  94      60.080  68.350  44.750  1.00  0.00            
ATOM   1388  HB2 ARG X  94      60.220  67.340  46.120  1.00  0.00            
ATOM   1389  CG  ARG X  94      60.900  69.450  46.280  1.00  0.00            
ATOM   1390  HG1 ARG X  94      61.370  69.330  47.240  1.00  0.00            
ATOM   1391  HG2 ARG X  94      61.620  70.060  45.720  1.00  0.00            
ATOM   1392  CD  ARG X  94      59.570  70.050  46.720  1.00  0.00            
ATOM   1393  HD1 ARG X  94      59.870  71.010  47.110  1.00  0.00            
ATOM   1394  HD2 ARG X  94      58.790  70.150  45.960  1.00  0.00            
ATOM   1395  NE  ARG X  94      58.960  69.340  47.860  1.00  0.00            
ATOM   1396  HE  ARG X  94      59.650  68.740  48.280  1.00  0.00            
ATOM   1397  CZ  ARG X  94      57.670  69.420  48.220  1.00  0.00            
ATOM   1398  NH1 ARG X  94      56.830  70.350  47.770  1.00  0.00            
ATOM   1399 1HH1 ARG X  94      57.300  71.010  47.160  1.00  0.00            
ATOM   1400 2HH1 ARG X  94      55.840  70.420  47.980  1.00  0.00            
ATOM   1401  NH2 ARG X  94      57.260  68.480  49.060  1.00  0.00            
ATOM   1402 1HH2 ARG X  94      57.850  67.860  49.610  1.00  0.00            
ATOM   1403 2HH2 ARG X  94      56.270  68.370  49.280  1.00  0.00            
ATOM   1404  C   ARG X  94      61.830  66.300  44.360  1.00  0.00            
ATOM   1405  O   ARG X  94      61.800  65.240  44.970  1.00  0.00            
ATOM   1406  N   VAL X  95      61.800  66.500  43.050  1.00  0.00            
ATOM   1407  H   VAL X  95      61.800  67.480  42.760  1.00  0.00            
ATOM   1408  CA  VAL X  95      61.600  65.410  42.130  1.00  0.00            
ATOM   1409  HA  VAL X  95      61.160  64.550  42.640  1.00  0.00            
ATOM   1410  CB  VAL X  95      60.840  65.990  40.940  1.00  0.00            
ATOM   1411  HB  VAL X  95      61.330  66.970  40.800  1.00  0.00            
ATOM   1412  CG1 VAL X  95      61.040  65.320  39.580  1.00  0.00            
ATOM   1413 1HG1 VAL X  95      62.070  65.390  39.270  1.00  0.00            
ATOM   1414 2HG1 VAL X  95      60.900  64.240  39.660  1.00  0.00            
ATOM   1415 3HG1 VAL X  95      60.340  65.720  38.850  1.00  0.00            
ATOM   1416  CG2 VAL X  95      59.360  66.240  41.220  1.00  0.00            
ATOM   1417 1HG2 VAL X  95      58.810  65.310  41.380  1.00  0.00            
ATOM   1418 2HG2 VAL X  95      59.300  66.820  42.150  1.00  0.00            
ATOM   1419 3HG2 VAL X  95      58.960  66.690  40.330  1.00  0.00            
ATOM   1420  C   VAL X  95      62.950  64.790  41.770  1.00  0.00            
ATOM   1421  O   VAL X  95      63.010  63.650  41.310  1.00  0.00            
ATOM   1422  N   ALA X  96      64.100  65.410  42.050  1.00  0.00            
ATOM   1423  H   ALA X  96      64.050  66.350  42.420  1.00  0.00            
ATOM   1424  CA  ALA X  96      65.410  64.870  41.760  1.00  0.00            
ATOM   1425  HA  ALA X  96      65.390  64.150  40.950  1.00  0.00            
ATOM   1426  CB  ALA X  96      66.350  66.060  41.730  1.00  0.00            
ATOM   1427  HB1 ALA X  96      67.400  65.740  41.610  1.00  0.00            
ATOM   1428  HB2 ALA X  96      66.190  66.750  40.900  1.00  0.00            
ATOM   1429  HB3 ALA X  96      66.330  66.670  42.640  1.00  0.00            
ATOM   1430  C   ALA X  96      65.870  64.060  42.970  1.00  0.00            
ATOM   1431  O   ALA X  96      66.540  63.060  42.750  1.00  0.00            
ATOM   1432  N   ALA X  97      65.630  64.610  44.170  1.00  0.00            
ATOM   1433  H   ALA X  97      65.120  65.470  44.260  1.00  0.00            
ATOM   1434  CA  ALA X  97      66.150  64.060  45.400  1.00  0.00            
ATOM   1435  HA  ALA X  97      67.240  63.980  45.410  1.00  0.00            
ATOM   1436  CB  ALA X  97      65.750  65.010  46.520  1.00  0.00            
ATOM   1437  HB1 ALA X  97      66.420  65.870  46.450  1.00  0.00            
ATOM   1438  HB2 ALA X  97      64.680  65.250  46.510  1.00  0.00            
ATOM   1439  HB3 ALA X  97      66.080  64.700  47.510  1.00  0.00            
ATOM   1440  C   ALA X  97      65.500  62.750  45.790  1.00  0.00            
ATOM   1441  O   ALA X  97      65.940  61.960  46.620  1.00  0.00            
ATOM   1442  N   ASP X  98      64.390  62.390  45.120  1.00  0.00            
ATOM   1443  H   ASP X  98      63.940  63.050  44.490  1.00  0.00            
ATOM   1444  CA  ASP X  98      63.550  61.230  45.340  1.00  0.00            
ATOM   1445  HA  ASP X  98      63.630  60.880  46.370  1.00  0.00            
ATOM   1446  CB  ASP X  98      62.170  61.750  44.930  1.00  0.00            
ATOM   1447  HB1 ASP X  98      61.880  62.690  45.380  1.00  0.00            
ATOM   1448  HB2 ASP X  98      62.100  61.950  43.860  1.00  0.00            
ATOM   1449  CG  ASP X  98      61.000  60.780  45.110  1.00  0.00            
ATOM   1450  OD1 ASP X  98      60.320  60.650  44.070  1.00  0.00            
ATOM   1451  OD2 ASP X  98      60.750  60.190  46.170  1.00  0.00            
ATOM   1452  C   ASP X  98      64.090  60.110  44.480  1.00  0.00            
ATOM   1453  O   ASP X  98      64.200  59.030  45.060  1.00  0.00            
ATOM   1454  N   MET X  99      64.700  60.380  43.320  1.00  0.00            
ATOM   1455  H   MET X  99      64.740  61.390  43.210  1.00  0.00            
ATOM   1456  CA  MET X  99      65.270  59.440  42.390  1.00  0.00            
ATOM   1457  HA  MET X  99      64.630  58.570  42.310  1.00  0.00            
ATOM   1458  CB  MET X  99      65.020  60.050  41.000  1.00  0.00            
ATOM   1459  HB1 MET X  99      64.160  60.700  41.000  1.00  0.00            
ATOM   1460  HB2 MET X  99      65.780  60.730  40.620  1.00  0.00            
ATOM   1461  CG  MET X  99      64.740  58.970  39.940  1.00  0.00            
ATOM   1462  HG1 MET X  99      65.680  58.460  39.690  1.00  0.00            
ATOM   1463  HG2 MET X  99      64.130  58.200  40.420  1.00  0.00            
ATOM   1464  SD  MET X  99      63.840  59.300  38.410  1.00  0.00            
ATOM   1465  CE  MET X  99      64.820  60.640  37.700  1.00  0.00            
ATOM   1466  HE1 MET X  99      65.870  60.340  37.770  1.00  0.00            
ATOM   1467  HE2 MET X  99      64.730  60.870  36.640  1.00  0.00            
ATOM   1468  HE3 MET X  99      64.810  61.570  38.280  1.00  0.00            
ATOM   1469  C   MET X  99      66.720  59.060  42.690  1.00  0.00            
ATOM   1470  O   MET X  99      67.060  57.910  42.930  1.00  0.00            
ATOM   1471  N   PHE X 100      67.600  60.070  42.630  1.00  0.00            
ATOM   1472  H   PHE X 100      67.280  60.950  42.270  1.00  0.00            
ATOM   1473  CA  PHE X 100      69.000  59.870  42.950  1.00  0.00            
ATOM   1474  HA  PHE X 100      69.370  58.930  42.500  1.00  0.00            
ATOM   1475  CB  PHE X 100      69.600  61.010  42.120  1.00  0.00            
ATOM   1476  HB1 PHE X 100      69.380  61.920  42.680  1.00  0.00            
ATOM   1477  HB2 PHE X 100      70.680  60.890  42.040  1.00  0.00            
ATOM   1478  CG  PHE X 100      69.110  61.210  40.710  1.00  0.00            
ATOM   1479  CD1 PHE X 100      68.500  62.420  40.350  1.00  0.00            
ATOM   1480  HD1 PHE X 100      68.230  63.160  41.080  1.00  0.00            
ATOM   1481  CD2 PHE X 100      69.160  60.210  39.740  1.00  0.00            
ATOM   1482  HD2 PHE X 100      69.520  59.210  39.970  1.00  0.00            
ATOM   1483  CE1 PHE X 100      68.150  62.720  39.020  1.00  0.00            
ATOM   1484  HE1 PHE X 100      67.690  63.650  38.750  1.00  0.00            
ATOM   1485  CE2 PHE X 100      68.720  60.460  38.430  1.00  0.00            
ATOM   1486  HE2 PHE X 100      68.610  59.640  37.730  1.00  0.00            
ATOM   1487  CZ  PHE X 100      68.230  61.710  38.050  1.00  0.00            
ATOM   1488  HZ  PHE X 100      67.900  61.860  37.030  1.00  0.00            
ATOM   1489  C   PHE X 100      69.380  60.040  44.410  1.00  0.00            
ATOM   1490  O   PHE X 100      69.380  61.140  44.980  1.00  0.00            
ATOM   1491  N   SER X 101      69.640  58.880  45.020  1.00  0.00            
ATOM   1492  H   SER X 101      69.600  58.070  44.410  1.00  0.00            
ATOM   1493  CA  SER X 101      70.120  58.570  46.350  1.00  0.00            
ATOM   1494  HA  SER X 101      70.680  59.480  46.590  1.00  0.00            
ATOM   1495  CB  SER X 101      68.860  58.450  47.210  1.00  0.00            
ATOM   1496  HB1 SER X 101      69.140  58.630  48.250  1.00  0.00            
ATOM   1497  HB2 SER X 101      68.170  59.290  47.110  1.00  0.00            
ATOM   1498  OG  SER X 101      68.110  57.270  47.030  1.00  0.00            
ATOM   1499  HG  SER X 101      67.700  57.300  46.170  1.00  0.00            
ATOM   1500  C   SER X 101      71.210  57.510  46.340  1.00  0.00            
ATOM   1501  O   SER X 101      71.280  56.940  45.270  1.00  0.00            
ATOM   1502  N   ASP X 102      71.870  57.150  47.460  1.00  0.00            
ATOM   1503  H   ASP X 102      71.570  57.520  48.350  1.00  0.00            
ATOM   1504  CA  ASP X 102      72.870  56.130  47.630  1.00  0.00            
ATOM   1505  HA  ASP X 102      73.650  56.150  46.860  1.00  0.00            
ATOM   1506  CB  ASP X 102      73.580  56.310  48.980  1.00  0.00            
ATOM   1507  HB1 ASP X 102      72.920  56.190  49.840  1.00  0.00            
ATOM   1508  HB2 ASP X 102      74.350  55.560  49.100  1.00  0.00            
ATOM   1509  CG  ASP X 102      74.310  57.640  49.030  1.00  0.00            
ATOM   1510  OD1 ASP X 102      74.220  58.260  50.120  1.00  0.00            
ATOM   1511  OD2 ASP X 102      74.980  58.000  48.040  1.00  0.00            
ATOM   1512  C   ASP X 102      72.140  54.790  47.660  1.00  0.00            
ATOM   1513  O   ASP X 102      71.140  54.620  48.360  1.00  0.00            
ATOM   1514  N   GLY X 103      72.700  53.840  46.920  1.00  0.00            
ATOM   1515  H   GLY X 103      73.570  53.950  46.430  1.00  0.00            
ATOM   1516  CA  GLY X 103      72.160  52.490  46.960  1.00  0.00            
ATOM   1517  HA1 GLY X 103      73.030  51.920  47.290  1.00  0.00            
ATOM   1518  HA2 GLY X 103      71.350  52.400  47.690  1.00  0.00            
ATOM   1519  C   GLY X 103      71.450  51.950  45.720  1.00  0.00            
ATOM   1520  O   GLY X 103      71.010  50.790  45.700  1.00  0.00            
ATOM   1521  N   ASN X 104      71.440  52.800  44.690  1.00  0.00            
ATOM   1522  H   ASN X 104      71.840  53.690  44.930  1.00  0.00            
ATOM   1523  CA  ASN X 104      70.660  52.590  43.500  1.00  0.00            
ATOM   1524  HA  ASN X 104      70.670  51.510  43.360  1.00  0.00            
ATOM   1525  CB  ASN X 104      69.240  53.100  43.750  1.00  0.00            
ATOM   1526  HB1 ASN X 104      68.650  52.850  42.870  1.00  0.00            
ATOM   1527  HB2 ASN X 104      68.820  52.560  44.590  1.00  0.00            
ATOM   1528  CG  ASN X 104      69.100  54.560  44.180  1.00  0.00            
ATOM   1529  OD1 ASN X 104      69.070  55.510  43.410  1.00  0.00            
ATOM   1530  ND2 ASN X 104      69.010  54.860  45.470  1.00  0.00            
ATOM   1531 1HD2 ASN X 104      68.870  54.160  46.190  1.00  0.00            
ATOM   1532 2HD2 ASN X 104      68.650  55.700  45.890  1.00  0.00            
ATOM   1533  C   ASN X 104      71.300  53.030  42.180  1.00  0.00            
ATOM   1534  O   ASN X 104      72.180  53.870  42.240  1.00  0.00            
ATOM   1535  N   PHE X 105      70.830  52.400  41.090  1.00  0.00            
ATOM   1536  H   PHE X 105      69.930  51.980  41.160  1.00  0.00            
ATOM   1537  CA  PHE X 105      71.330  52.820  39.810  1.00  0.00            
ATOM   1538  HA  PHE X 105      71.060  53.870  39.770  1.00  0.00            
ATOM   1539  CB  PHE X 105      72.870  52.860  39.760  1.00  0.00            
ATOM   1540  HB1 PHE X 105      73.440  53.590  40.340  1.00  0.00            
ATOM   1541  HB2 PHE X 105      73.200  51.850  39.940  1.00  0.00            
ATOM   1542  CG  PHE X 105      73.340  53.120  38.350  1.00  0.00            
ATOM   1543  CD1 PHE X 105      73.100  54.390  37.810  1.00  0.00            
ATOM   1544  HD1 PHE X 105      72.460  55.110  38.310  1.00  0.00            
ATOM   1545  CD2 PHE X 105      73.920  52.100  37.590  1.00  0.00            
ATOM   1546  HD2 PHE X 105      73.960  51.060  37.880  1.00  0.00            
ATOM   1547  CE1 PHE X 105      73.440  54.690  36.480  1.00  0.00            
ATOM   1548  HE1 PHE X 105      73.100  55.630  36.070  1.00  0.00            
ATOM   1549  CE2 PHE X 105      74.350  52.430  36.300  1.00  0.00            
ATOM   1550  HE2 PHE X 105      74.670  51.700  35.550  1.00  0.00            
ATOM   1551  CZ  PHE X 105      74.070  53.690  35.750  1.00  0.00            
ATOM   1552  HZ  PHE X 105      74.400  54.000  34.760  1.00  0.00            
ATOM   1553  C   PHE X 105      70.670  52.060  38.660  1.00  0.00            
ATOM   1554  O   PHE X 105      70.520  50.840  38.790  1.00  0.00            
ATOM   1555  N   ASN X 106      70.270  52.760  37.600  1.00  0.00            
ATOM   1556  H   ASN X 106      70.660  53.690  37.550  1.00  0.00            
ATOM   1557  CA  ASN X 106      69.880  52.230  36.310  1.00  0.00            
ATOM   1558  HA  ASN X 106      70.190  51.190  36.180  1.00  0.00            
ATOM   1559  CB  ASN X 106      68.370  52.370  36.310  1.00  0.00            
ATOM   1560  HB1 ASN X 106      67.950  51.860  37.160  1.00  0.00            
ATOM   1561  HB2 ASN X 106      68.160  53.440  36.470  1.00  0.00            
ATOM   1562  CG  ASN X 106      67.750  51.730  35.080  1.00  0.00            
ATOM   1563  OD1 ASN X 106      66.910  52.310  34.410  1.00  0.00            
ATOM   1564  ND2 ASN X 106      68.210  50.590  34.560  1.00  0.00            
ATOM   1565 1HD2 ASN X 106      68.910  49.980  34.970  1.00  0.00            
ATOM   1566 2HD2 ASN X 106      67.560  50.210  33.890  1.00  0.00            
ATOM   1567  C   ASN X 106      70.460  53.180  35.250  1.00  0.00            
ATOM   1568  O   ASN X 106      70.490  54.340  35.640  1.00  0.00            
ATOM   1569  N   TRP X 107      71.100  52.710  34.180  1.00  0.00            
ATOM   1570  H   TRP X 107      71.010  51.710  33.990  1.00  0.00            
ATOM   1571  CA  TRP X 107      71.720  53.510  33.150  1.00  0.00            
ATOM   1572  HA  TRP X 107      72.160  54.370  33.670  1.00  0.00            
ATOM   1573  CB  TRP X 107      72.640  52.600  32.340  1.00  0.00            
ATOM   1574  HB1 TRP X 107      73.300  51.890  32.830  1.00  0.00            
ATOM   1575  HB2 TRP X 107      72.020  51.930  31.740  1.00  0.00            
ATOM   1576  CG  TRP X 107      73.680  53.360  31.570  1.00  0.00            
ATOM   1577  CD1 TRP X 107      74.980  53.420  31.920  1.00  0.00            
ATOM   1578  HD1 TRP X 107      75.500  52.920  32.710  1.00  0.00            
ATOM   1579  CD2 TRP X 107      73.600  54.000  30.250  1.00  0.00            
ATOM   1580  NE1 TRP X 107      75.670  54.180  31.000  1.00  0.00            
ATOM   1581  HE1 TRP X 107      76.660  54.330  30.950  1.00  0.00            
ATOM   1582  CE2 TRP X 107      74.890  54.480  29.890  1.00  0.00            
ATOM   1583  CE3 TRP X 107      72.700  53.940  29.180  1.00  0.00            
ATOM   1584  HE3 TRP X 107      71.820  53.330  29.150  1.00  0.00            
ATOM   1585  CZ2 TRP X 107      75.140  55.170  28.690  1.00  0.00            
ATOM   1586  HZ2 TRP X 107      76.090  55.580  28.400  1.00  0.00            
ATOM   1587  CZ3 TRP X 107      72.860  54.680  28.000  1.00  0.00            
ATOM   1588  HZ3 TRP X 107      72.160  54.510  27.180  1.00  0.00            
ATOM   1589  CH2 TRP X 107      74.130  55.200  27.730  1.00  0.00            
ATOM   1590  HH2 TRP X 107      74.300  55.590  26.730  1.00  0.00            
ATOM   1591  C   TRP X 107      70.630  54.020  32.200  1.00  0.00            
ATOM   1592  O   TRP X 107      69.990  53.240  31.500  1.00  0.00            
ATOM   1593  N   GLY X 108      70.510  55.330  32.090  1.00  0.00            
ATOM   1594  H   GLY X 108      71.050  55.860  32.750  1.00  0.00            
ATOM   1595  CA  GLY X 108      69.560  56.030  31.240  1.00  0.00            
ATOM   1596  HA1 GLY X 108      70.060  56.560  30.430  1.00  0.00            
ATOM   1597  HA2 GLY X 108      69.020  55.280  30.650  1.00  0.00            
ATOM   1598  C   GLY X 108      68.460  56.790  31.950  1.00  0.00            
ATOM   1599  O   GLY X 108      67.640  57.420  31.280  1.00  0.00            
ATOM   1600  N   ARG X 109      68.370  56.670  33.280  1.00  0.00            
ATOM   1601  H   ARG X 109      69.160  56.260  33.740  1.00  0.00            
ATOM   1602  CA  ARG X 109      67.290  57.100  34.130  1.00  0.00            
ATOM   1603  HA  ARG X 109      66.380  56.710  33.660  1.00  0.00            
ATOM   1604  CB  ARG X 109      67.320  56.600  35.560  1.00  0.00            
ATOM   1605  HB1 ARG X 109      66.560  57.060  36.200  1.00  0.00            
ATOM   1606  HB2 ARG X 109      67.070  55.520  35.510  1.00  0.00            
ATOM   1607  CG  ARG X 109      68.660  56.870  36.260  1.00  0.00            
ATOM   1608  HG1 ARG X 109      69.550  56.500  35.750  1.00  0.00            
ATOM   1609  HG2 ARG X 109      68.750  57.950  36.280  1.00  0.00            
ATOM   1610  CD  ARG X 109      68.700  56.180  37.630  1.00  0.00            
ATOM   1611  HD1 ARG X 109      67.980  56.530  38.370  1.00  0.00            
ATOM   1612  HD2 ARG X 109      68.460  55.150  37.910  1.00  0.00            
ATOM   1613  NE  ARG X 109      70.030  56.420  38.190  1.00  0.00            
ATOM   1614  HE  ARG X 109      70.720  56.570  37.460  1.00  0.00            
ATOM   1615  CZ  ARG X 109      70.430  56.380  39.460  1.00  0.00            
ATOM   1616  NH1 ARG X 109      69.550  56.100  40.450  1.00  0.00            
ATOM   1617 1HH1 ARG X 109      69.860  56.290  41.390  1.00  0.00            
ATOM   1618 2HH1 ARG X 109      68.640  55.690  40.480  1.00  0.00            
ATOM   1619  NH2 ARG X 109      71.590  56.930  39.810  1.00  0.00            
ATOM   1620 1HH2 ARG X 109      72.050  57.520  39.120  1.00  0.00            
ATOM   1621 2HH2 ARG X 109      71.910  57.040  40.770  1.00  0.00            
ATOM   1622  C   ARG X 109      66.850  58.560  34.040  1.00  0.00            
ATOM   1623  O   ARG X 109      65.670  58.870  34.180  1.00  0.00            
ATOM   1624  N   VAL X 110      67.850  59.400  33.780  1.00  0.00            
ATOM   1625  H   VAL X 110      68.820  59.140  33.800  1.00  0.00            
ATOM   1626  CA  VAL X 110      67.660  60.850  33.650  1.00  0.00            
ATOM   1627  HA  VAL X 110      67.410  61.280  34.610  1.00  0.00            
ATOM   1628  CB  VAL X 110      69.020  61.500  33.380  1.00  0.00            
ATOM   1629  HB  VAL X 110      68.810  62.570  33.370  1.00  0.00            
ATOM   1630  CG1 VAL X 110      69.910  61.260  34.600  1.00  0.00            
ATOM   1631 1HG1 VAL X 110      69.530  61.790  35.470  1.00  0.00            
ATOM   1632 2HG1 VAL X 110      69.860  60.170  34.660  1.00  0.00            
ATOM   1633 3HG1 VAL X 110      70.950  61.590  34.430  1.00  0.00            
ATOM   1634  CG2 VAL X 110      69.630  61.240  32.010  1.00  0.00            
ATOM   1635 1HG2 VAL X 110      68.890  61.440  31.230  1.00  0.00            
ATOM   1636 2HG2 VAL X 110      70.240  62.140  31.870  1.00  0.00            
ATOM   1637 3HG2 VAL X 110      70.130  60.280  31.850  1.00  0.00            
ATOM   1638  C   VAL X 110      66.600  61.250  32.650  1.00  0.00            
ATOM   1639  O   VAL X 110      66.130  62.360  32.910  1.00  0.00            
ATOM   1640  N   VAL X 111      66.070  60.380  31.780  1.00  0.00            
ATOM   1641  H   VAL X 111      66.620  59.560  31.580  1.00  0.00            
ATOM   1642  CA  VAL X 111      64.970  60.670  30.890  1.00  0.00            
ATOM   1643  HA  VAL X 111      65.480  61.450  30.310  1.00  0.00            
ATOM   1644  CB  VAL X 111      64.710  59.570  29.850  1.00  0.00            
ATOM   1645  HB  VAL X 111      63.910  59.760  29.150  1.00  0.00            
ATOM   1646  CG1 VAL X 111      65.960  59.470  28.990  1.00  0.00            
ATOM   1647 1HG1 VAL X 111      66.240  60.460  28.610  1.00  0.00            
ATOM   1648 2HG1 VAL X 111      66.830  59.020  29.460  1.00  0.00            
ATOM   1649 3HG1 VAL X 111      65.740  58.710  28.230  1.00  0.00            
ATOM   1650  CG2 VAL X 111      64.370  58.330  30.700  1.00  0.00            
ATOM   1651 1HG2 VAL X 111      64.990  58.100  31.550  1.00  0.00            
ATOM   1652 2HG2 VAL X 111      63.360  58.390  31.080  1.00  0.00            
ATOM   1653 3HG2 VAL X 111      64.400  57.430  30.080  1.00  0.00            
ATOM   1654  C   VAL X 111      63.700  61.270  31.470  1.00  0.00            
ATOM   1655  O   VAL X 111      63.060  62.120  30.850  1.00  0.00            
ATOM   1656  N   ALA X 112      63.300  60.940  32.700  1.00  0.00            
ATOM   1657  H   ALA X 112      63.910  60.290  33.180  1.00  0.00            
ATOM   1658  CA  ALA X 112      62.030  61.340  33.280  1.00  0.00            
ATOM   1659  HA  ALA X 112      61.210  61.200  32.570  1.00  0.00            
ATOM   1660  CB  ALA X 112      61.580  60.420  34.430  1.00  0.00            
ATOM   1661  HB1 ALA X 112      61.770  59.370  34.210  1.00  0.00            
ATOM   1662  HB2 ALA X 112      62.220  60.640  35.290  1.00  0.00            
ATOM   1663  HB3 ALA X 112      60.530  60.620  34.630  1.00  0.00            
ATOM   1664  C   ALA X 112      62.060  62.790  33.750  1.00  0.00            
ATOM   1665  O   ALA X 112      61.050  63.460  33.580  1.00  0.00            
ATOM   1666  N   LEU X 113      63.190  63.300  34.230  1.00  0.00            
ATOM   1667  H   LEU X 113      63.980  62.700  34.430  1.00  0.00            
ATOM   1668  CA  LEU X 113      63.360  64.690  34.600  1.00  0.00            
ATOM   1669  HA  LEU X 113      62.490  64.940  35.200  1.00  0.00            
ATOM   1670  CB  LEU X 113      64.720  64.800  35.280  1.00  0.00            
ATOM   1671  HB1 LEU X 113      64.830  63.840  35.770  1.00  0.00            
ATOM   1672  HB2 LEU X 113      65.570  64.780  34.600  1.00  0.00            
ATOM   1673  CG  LEU X 113      64.840  65.780  36.460  1.00  0.00            
ATOM   1674  HG  LEU X 113      64.060  66.530  36.300  1.00  0.00            
ATOM   1675  CD1 LEU X 113      64.570  65.020  37.760  1.00  0.00            
ATOM   1676 1HD1 LEU X 113      64.560  65.790  38.520  1.00  0.00            
ATOM   1677 2HD1 LEU X 113      63.650  64.460  37.840  1.00  0.00            
ATOM   1678 3HD1 LEU X 113      65.430  64.380  38.010  1.00  0.00            
ATOM   1679  CD2 LEU X 113      66.220  66.430  36.660  1.00  0.00            
ATOM   1680 1HD2 LEU X 113      66.520  66.660  35.640  1.00  0.00            
ATOM   1681 2HD2 LEU X 113      66.070  67.290  37.300  1.00  0.00            
ATOM   1682 3HD2 LEU X 113      67.070  65.830  36.970  1.00  0.00            
ATOM   1683  C   LEU X 113      63.370  65.650  33.400  1.00  0.00            
ATOM   1684  O   LEU X 113      62.810  66.740  33.400  1.00  0.00            
ATOM   1685  N   PHE X 114      63.770  65.170  32.230  1.00  0.00            
ATOM   1686  H   PHE X 114      63.930  64.180  32.230  1.00  0.00            
ATOM   1687  CA  PHE X 114      63.640  65.840  30.930  1.00  0.00            
ATOM   1688  HA  PHE X 114      64.050  66.840  31.090  1.00  0.00            
ATOM   1689  CB  PHE X 114      64.350  65.050  29.840  1.00  0.00            
ATOM   1690  HB1 PHE X 114      64.070  64.000  29.750  1.00  0.00            
ATOM   1691  HB2 PHE X 114      64.040  65.470  28.880  1.00  0.00            
ATOM   1692  CG  PHE X 114      65.860  65.100  29.850  1.00  0.00            
ATOM   1693  CD1 PHE X 114      66.560  65.560  28.730  1.00  0.00            
ATOM   1694  HD1 PHE X 114      66.000  65.900  27.860  1.00  0.00            
ATOM   1695  CD2 PHE X 114      66.610  64.730  30.990  1.00  0.00            
ATOM   1696  HD2 PHE X 114      66.110  64.430  31.900  1.00  0.00            
ATOM   1697  CE1 PHE X 114      67.920  65.860  28.830  1.00  0.00            
ATOM   1698  HE1 PHE X 114      68.580  66.240  28.070  1.00  0.00            
ATOM   1699  CE2 PHE X 114      68.010  64.780  31.010  1.00  0.00            
ATOM   1700  HE2 PHE X 114      68.630  64.470  31.830  1.00  0.00            
ATOM   1701  CZ  PHE X 114      68.660  65.400  29.930  1.00  0.00            
ATOM   1702  HZ  PHE X 114      69.740  65.440  29.950  1.00  0.00            
ATOM   1703  C   PHE X 114      62.170  65.920  30.590  1.00  0.00            
ATOM   1704  O   PHE X 114      61.570  66.950  30.260  1.00  0.00            
ATOM   1705  N   TYR X 115      61.630  64.710  30.420  1.00  0.00            
ATOM   1706  H   TYR X 115      62.260  63.950  30.670  1.00  0.00            
ATOM   1707  CA  TYR X 115      60.250  64.510  30.000  1.00  0.00            
ATOM   1708  HA  TYR X 115      60.170  64.890  28.990  1.00  0.00            
ATOM   1709  CB  TYR X 115      60.080  62.980  29.920  1.00  0.00            
ATOM   1710  HB1 TYR X 115      60.810  62.590  29.210  1.00  0.00            
ATOM   1711  HB2 TYR X 115      60.320  62.470  30.850  1.00  0.00            
ATOM   1712  CG  TYR X 115      58.720  62.470  29.480  1.00  0.00            
ATOM   1713  CD1 TYR X 115      58.130  62.710  28.230  1.00  0.00            
ATOM   1714  HD1 TYR X 115      58.620  63.370  27.520  1.00  0.00            
ATOM   1715  CD2 TYR X 115      58.040  61.680  30.400  1.00  0.00            
ATOM   1716  HD2 TYR X 115      58.350  61.610  31.430  1.00  0.00            
ATOM   1717  CE1 TYR X 115      56.830  62.300  27.920  1.00  0.00            
ATOM   1718  HE1 TYR X 115      56.450  62.550  26.940  1.00  0.00            
ATOM   1719  CE2 TYR X 115      56.780  61.180  30.080  1.00  0.00            
ATOM   1720  HE2 TYR X 115      56.150  60.680  30.800  1.00  0.00            
ATOM   1721  CZ  TYR X 115      56.220  61.400  28.810  1.00  0.00            
ATOM   1722  OH  TYR X 115      55.010  60.870  28.470  1.00  0.00            
ATOM   1723  HH  TYR X 115      54.810  60.270  29.180  1.00  0.00            
ATOM   1724  C   TYR X 115      59.240  65.260  30.850  1.00  0.00            
ATOM   1725  O   TYR X 115      58.380  65.910  30.290  1.00  0.00            
ATOM   1726  N   PHE X 116      59.500  65.300  32.160  1.00  0.00            
ATOM   1727  H   PHE X 116      60.160  64.640  32.540  1.00  0.00            
ATOM   1728  CA  PHE X 116      58.690  66.000  33.150  1.00  0.00            
ATOM   1729  HA  PHE X 116      57.650  65.820  32.910  1.00  0.00            
ATOM   1730  CB  PHE X 116      59.180  65.620  34.550  1.00  0.00            
ATOM   1731  HB1 PHE X 116      59.050  64.530  34.640  1.00  0.00            
ATOM   1732  HB2 PHE X 116      60.250  65.720  34.640  1.00  0.00            
ATOM   1733  CG  PHE X 116      58.460  66.280  35.700  1.00  0.00            
ATOM   1734  CD1 PHE X 116      58.990  67.320  36.480  1.00  0.00            
ATOM   1735  HD1 PHE X 116      59.920  67.820  36.320  1.00  0.00            
ATOM   1736  CD2 PHE X 116      57.130  65.850  35.890  1.00  0.00            
ATOM   1737  HD2 PHE X 116      56.750  65.060  35.280  1.00  0.00            
ATOM   1738  CE1 PHE X 116      58.170  67.950  37.420  1.00  0.00            
ATOM   1739  HE1 PHE X 116      58.440  68.830  37.980  1.00  0.00            
ATOM   1740  CE2 PHE X 116      56.320  66.470  36.850  1.00  0.00            
ATOM   1741  HE2 PHE X 116      55.320  66.050  36.930  1.00  0.00            
ATOM   1742  CZ  PHE X 116      56.870  67.470  37.660  1.00  0.00            
ATOM   1743  HZ  PHE X 116      56.330  67.850  38.510  1.00  0.00            
ATOM   1744  C   PHE X 116      58.920  67.500  33.040  1.00  0.00            
ATOM   1745  O   PHE X 116      57.970  68.210  32.730  1.00  0.00            
ATOM   1746  N   ALA X 117      60.150  67.990  32.990  1.00  0.00            
ATOM   1747  H   ALA X 117      60.930  67.360  32.950  1.00  0.00            
ATOM   1748  CA  ALA X 117      60.440  69.370  32.700  1.00  0.00            
ATOM   1749  HA  ALA X 117      59.890  70.040  33.380  1.00  0.00            
ATOM   1750  CB  ALA X 117      61.940  69.650  32.790  1.00  0.00            
ATOM   1751  HB1 ALA X 117      62.440  69.270  33.680  1.00  0.00            
ATOM   1752  HB2 ALA X 117      62.460  69.200  31.940  1.00  0.00            
ATOM   1753  HB3 ALA X 117      62.100  70.740  32.680  1.00  0.00            
ATOM   1754  C   ALA X 117      59.910  69.860  31.370  1.00  0.00            
ATOM   1755  O   ALA X 117      59.540  71.030  31.170  1.00  0.00            
ATOM   1756  N   SER X 118      59.880  69.060  30.310  1.00  0.00            
ATOM   1757  H   SER X 118      60.230  68.110  30.300  1.00  0.00            
ATOM   1758  CA  SER X 118      59.340  69.220  28.970  1.00  0.00            
ATOM   1759  HA  SER X 118      59.790  70.160  28.680  1.00  0.00            
ATOM   1760  CB  SER X 118      59.750  68.060  28.060  1.00  0.00            
ATOM   1761  HB1 SER X 118      59.440  67.080  28.450  1.00  0.00            
ATOM   1762  HB2 SER X 118      59.150  68.200  27.150  1.00  0.00            
ATOM   1763  OG  SER X 118      61.110  68.010  27.690  1.00  0.00            
ATOM   1764  HG  SER X 118      61.570  68.010  28.520  1.00  0.00            
ATOM   1765  C   SER X 118      57.860  69.540  29.010  1.00  0.00            
ATOM   1766  O   SER X 118      57.470  70.630  28.590  1.00  0.00            
ATOM   1767  N   LYS X 119      57.070  68.660  29.640  1.00  0.00            
ATOM   1768  H   LYS X 119      57.520  67.910  30.160  1.00  0.00            
ATOM   1769  CA  LYS X 119      55.650  68.790  29.830  1.00  0.00            
ATOM   1770  HA  LYS X 119      55.150  68.950  28.880  1.00  0.00            
ATOM   1771  CB  LYS X 119      55.240  67.600  30.700  1.00  0.00            
ATOM   1772  HB1 LYS X 119      55.950  67.600  31.540  1.00  0.00            
ATOM   1773  HB2 LYS X 119      54.270  67.790  31.140  1.00  0.00            
ATOM   1774  CG  LYS X 119      55.410  66.260  29.960  1.00  0.00            
ATOM   1775  HG1 LYS X 119      55.940  66.250  29.020  1.00  0.00            
ATOM   1776  HG2 LYS X 119      55.770  65.510  30.680  1.00  0.00            
ATOM   1777  CD  LYS X 119      53.970  65.880  29.620  1.00  0.00            
ATOM   1778  HD1 LYS X 119      53.480  65.500  30.520  1.00  0.00            
ATOM   1779  HD2 LYS X 119      53.330  66.680  29.230  1.00  0.00            
ATOM   1780  CE  LYS X 119      53.890  64.800  28.540  1.00  0.00            
ATOM   1781  HE1 LYS X 119      54.370  65.000  27.580  1.00  0.00            
ATOM   1782  HE2 LYS X 119      54.540  64.070  29.030  1.00  0.00            
ATOM   1783  NZ  LYS X 119      52.540  64.240  28.570  1.00  0.00            
ATOM   1784  HZ1 LYS X 119      51.960  64.930  28.090  1.00  0.00            
ATOM   1785  HZ2 LYS X 119      52.490  63.340  28.130  1.00  0.00            
ATOM   1786  HZ3 LYS X 119      52.270  64.020  29.520  1.00  0.00            
ATOM   1787  C   LYS X 119      55.270  70.040  30.640  1.00  0.00            
ATOM   1788  O   LYS X 119      54.190  70.580  30.450  1.00  0.00            
ATOM   1789  N   LEU X 120      56.110  70.560  31.520  1.00  0.00            
ATOM   1790  H   LEU X 120      56.980  70.080  31.620  1.00  0.00            
ATOM   1791  CA  LEU X 120      55.920  71.870  32.130  1.00  0.00            
ATOM   1792  HA  LEU X 120      54.900  71.960  32.490  1.00  0.00            
ATOM   1793  CB  LEU X 120      56.850  72.260  33.280  1.00  0.00            
ATOM   1794  HB1 LEU X 120      57.810  72.230  32.770  1.00  0.00            
ATOM   1795  HB2 LEU X 120      56.720  73.240  33.710  1.00  0.00            
ATOM   1796  CG  LEU X 120      56.650  71.360  34.500  1.00  0.00            
ATOM   1797  HG  LEU X 120      56.580  70.330  34.200  1.00  0.00            
ATOM   1798  CD1 LEU X 120      57.800  71.520  35.510  1.00  0.00            
ATOM   1799 1HD1 LEU X 120      57.570  71.160  36.510  1.00  0.00            
ATOM   1800 2HD1 LEU X 120      58.620  70.850  35.280  1.00  0.00            
ATOM   1801 3HD1 LEU X 120      58.210  72.550  35.570  1.00  0.00            
ATOM   1802  CD2 LEU X 120      55.390  71.700  35.300  1.00  0.00            
ATOM   1803 1HD2 LEU X 120      55.440  71.240  36.290  1.00  0.00            
ATOM   1804 2HD2 LEU X 120      55.140  72.760  35.390  1.00  0.00            
ATOM   1805 3HD2 LEU X 120      54.530  71.120  34.970  1.00  0.00            
ATOM   1806  C   LEU X 120      56.000  73.010  31.100  1.00  0.00            
ATOM   1807  O   LEU X 120      55.160  73.910  31.060  1.00  0.00            
ATOM   1808  N   VAL X 121      56.970  73.040  30.200  1.00  0.00            
ATOM   1809  H   VAL X 121      57.570  72.220  30.240  1.00  0.00            
ATOM   1810  CA  VAL X 121      57.170  74.040  29.170  1.00  0.00            
ATOM   1811  HA  VAL X 121      56.940  75.060  29.510  1.00  0.00            
ATOM   1812  CB  VAL X 121      58.620  74.080  28.680  1.00  0.00            
ATOM   1813  HB  VAL X 121      58.860  73.230  28.040  1.00  0.00            
ATOM   1814  CG1 VAL X 121      58.880  75.400  27.970  1.00  0.00            
ATOM   1815 1HG1 VAL X 121      59.840  75.540  27.470  1.00  0.00            
ATOM   1816 2HG1 VAL X 121      58.280  75.660  27.100  1.00  0.00            
ATOM   1817 3HG1 VAL X 121      58.850  76.300  28.600  1.00  0.00            
ATOM   1818  CG2 VAL X 121      59.700  74.010  29.760  1.00  0.00            
ATOM   1819 1HG2 VAL X 121      59.880  73.050  30.230  1.00  0.00            
ATOM   1820 2HG2 VAL X 121      60.660  74.270  29.280  1.00  0.00            
ATOM   1821 3HG2 VAL X 121      59.470  74.600  30.650  1.00  0.00            
ATOM   1822  C   VAL X 121      56.210  73.890  28.000  1.00  0.00            
ATOM   1823  O   VAL X 121      55.830  74.910  27.430  1.00  0.00            
ATOM   1824  N   LEU X 122      55.580  72.760  27.720  1.00  0.00            
ATOM   1825  H   LEU X 122      55.920  71.950  28.240  1.00  0.00            
ATOM   1826  CA  LEU X 122      54.380  72.560  26.930  1.00  0.00            
ATOM   1827  HA  LEU X 122      54.660  73.170  26.070  1.00  0.00            
ATOM   1828  CB  LEU X 122      54.190  71.090  26.560  1.00  0.00            
ATOM   1829  HB1 LEU X 122      54.090  70.680  27.560  1.00  0.00            
ATOM   1830  HB2 LEU X 122      53.180  70.980  26.150  1.00  0.00            
ATOM   1831  CG  LEU X 122      55.230  70.460  25.630  1.00  0.00            
ATOM   1832  HG  LEU X 122      56.200  70.840  25.910  1.00  0.00            
ATOM   1833  CD1 LEU X 122      55.040  68.940  25.630  1.00  0.00            
ATOM   1834 1HD1 LEU X 122      55.470  68.510  26.540  1.00  0.00            
ATOM   1835 2HD1 LEU X 122      54.030  68.570  25.630  1.00  0.00            
ATOM   1836 3HD1 LEU X 122      55.540  68.530  24.740  1.00  0.00            
ATOM   1837  CD2 LEU X 122      54.970  71.000  24.210  1.00  0.00            
ATOM   1838 1HD2 LEU X 122      55.400  71.990  24.100  1.00  0.00            
ATOM   1839 2HD2 LEU X 122      55.550  70.540  23.400  1.00  0.00            
ATOM   1840 3HD2 LEU X 122      53.940  71.120  23.910  1.00  0.00            
ATOM   1841  C   LEU X 122      53.130  73.200  27.510  1.00  0.00            
ATOM   1842  O   LEU X 122      52.350  73.800  26.770  1.00  0.00            
ATOM   1843  N   LYS X 123      52.980  73.080  28.830  1.00  0.00            
ATOM   1844  H   LYS X 123      53.740  72.630  29.300  1.00  0.00            
ATOM   1845  CA  LYS X 123      51.830  73.710  29.460  1.00  0.00            
ATOM   1846  HA  LYS X 123      50.910  73.350  29.020  1.00  0.00            
ATOM   1847  CB  LYS X 123      51.840  73.470  30.970  1.00  0.00            
ATOM   1848  HB1 LYS X 123      52.300  72.500  31.110  1.00  0.00            
ATOM   1849  HB2 LYS X 123      52.540  74.100  31.540  1.00  0.00            
ATOM   1850  CG  LYS X 123      50.450  73.510  31.600  1.00  0.00            
ATOM   1851  HG1 LYS X 123      49.670  73.880  30.960  1.00  0.00            
ATOM   1852  HG2 LYS X 123      50.200  72.440  31.550  1.00  0.00            
ATOM   1853  CD  LYS X 123      50.160  73.690  33.090  1.00  0.00            
ATOM   1854  HD1 LYS X 123      49.090  73.500  33.260  1.00  0.00            
ATOM   1855  HD2 LYS X 123      50.770  72.970  33.650  1.00  0.00            
ATOM   1856  CE  LYS X 123      50.560  75.070  33.600  1.00  0.00            
ATOM   1857  HE1 LYS X 123      51.630  74.980  33.800  1.00  0.00            
ATOM   1858  HE2 LYS X 123      50.300  75.800  32.830  1.00  0.00            
ATOM   1859  NZ  LYS X 123      49.890  75.450  34.840  1.00  0.00            
ATOM   1860  HZ1 LYS X 123      49.750  76.440  34.950  1.00  0.00            
ATOM   1861  HZ2 LYS X 123      48.920  75.180  34.900  1.00  0.00            
ATOM   1862  HZ3 LYS X 123      50.260  75.080  35.720  1.00  0.00            
ATOM   1863  C   LYS X 123      51.950  75.220  29.300  1.00  0.00            
ATOM   1864  O   LYS X 123      50.900  75.820  29.060  1.00  0.00            
ATOM   1865  N   ALA X 124      53.110  75.890  29.290  1.00  0.00            
ATOM   1866  H   ALA X 124      53.980  75.380  29.210  1.00  0.00            
ATOM   1867  CA  ALA X 124      53.260  77.320  29.210  1.00  0.00            
ATOM   1868  HA  ALA X 124      52.420  77.900  29.600  1.00  0.00            
ATOM   1869  CB  ALA X 124      54.560  77.770  29.900  1.00  0.00            
ATOM   1870  HB1 ALA X 124      54.750  77.150  30.790  1.00  0.00            
ATOM   1871  HB2 ALA X 124      55.370  77.530  29.230  1.00  0.00            
ATOM   1872  HB3 ALA X 124      54.550  78.810  30.230  1.00  0.00            
ATOM   1873  C   ALA X 124      53.160  78.020  27.860  1.00  0.00            
ATOM   1874  O   ALA X 124      52.480  79.040  27.720  1.00  0.00            
ATOM   1875  N   LEU X 125      53.740  77.360  26.830  1.00  0.00            
ATOM   1876  H   LEU X 125      54.180  76.470  26.990  1.00  0.00            
ATOM   1877  CA  LEU X 125      53.390  77.710  25.480  1.00  0.00            
ATOM   1878  HA  LEU X 125      53.600  78.780  25.370  1.00  0.00            
ATOM   1879  CB  LEU X 125      54.210  76.880  24.490  1.00  0.00            
ATOM   1880  HB1 LEU X 125      54.020  75.870  24.800  1.00  0.00            
ATOM   1881  HB2 LEU X 125      53.800  76.960  23.490  1.00  0.00            
ATOM   1882  CG  LEU X 125      55.720  77.050  24.610  1.00  0.00            
ATOM   1883  HG  LEU X 125      55.940  76.700  25.630  1.00  0.00            
ATOM   1884  CD1 LEU X 125      56.430  75.910  23.860  1.00  0.00            
ATOM   1885 1HD1 LEU X 125      57.490  75.960  24.070  1.00  0.00            
ATOM   1886 2HD1 LEU X 125      56.020  75.010  24.310  1.00  0.00            
ATOM   1887 3HD1 LEU X 125      56.180  75.970  22.800  1.00  0.00            
ATOM   1888  CD2 LEU X 125      56.230  78.450  24.310  1.00  0.00            
ATOM   1889 1HD2 LEU X 125      55.820  78.880  23.400  1.00  0.00            
ATOM   1890 2HD2 LEU X 125      55.880  79.000  25.180  1.00  0.00            
ATOM   1891 3HD2 LEU X 125      57.340  78.500  24.270  1.00  0.00            
ATOM   1892  C   LEU X 125      51.890  77.650  25.170  1.00  0.00            
ATOM   1893  O   LEU X 125      51.410  78.350  24.290  1.00  0.00            
ATOM   1894  N   CYS X 126      51.130  76.770  25.830  1.00  0.00            
ATOM   1895  H   CYS X 126      51.780  76.150  26.290  1.00  0.00            
ATOM   1896  CA  CYS X 126      49.740  76.460  25.580  1.00  0.00            
ATOM   1897  HA  CYS X 126      49.390  76.690  24.580  1.00  0.00            
ATOM   1898  CB  CYS X 126      49.410  74.990  25.800  1.00  0.00            
ATOM   1899  HB1 CYS X 126      49.740  74.600  26.760  1.00  0.00            
ATOM   1900  HB2 CYS X 126      48.350  74.780  25.930  1.00  0.00            
ATOM   1901  SG  CYS X 126      50.070  74.090  24.390  1.00  0.00            
ATOM   1902  HG  CYS X 126      49.470  74.650  23.330  1.00  0.00            
ATOM   1903  C   CYS X 126      48.830  77.220  26.550  1.00  0.00            
ATOM   1904  O   CYS X 126      47.680  77.530  26.220  1.00  0.00            
ATOM   1905  N   THR X 127      49.280  77.640  27.730  1.00  0.00            
ATOM   1906  H   THR X 127      50.180  77.280  28.030  1.00  0.00            
ATOM   1907  CA  THR X 127      48.650  78.570  28.650  1.00  0.00            
ATOM   1908  HA  THR X 127      47.610  78.240  28.670  1.00  0.00            
ATOM   1909  CB  THR X 127      49.130  78.390  30.080  1.00  0.00            
ATOM   1910  HB  THR X 127      50.200  78.670  30.150  1.00  0.00            
ATOM   1911  OG1 THR X 127      49.030  77.060  30.510  1.00  0.00            
ATOM   1912  HG1 THR X 127      49.500  76.540  29.870  1.00  0.00            
ATOM   1913  CG2 THR X 127      48.200  79.170  31.000  1.00  0.00            
ATOM   1914 1HG2 THR X 127      47.150  79.400  30.850  1.00  0.00            
ATOM   1915 2HG2 THR X 127      48.170  78.720  31.990  1.00  0.00            
ATOM   1916 3HG2 THR X 127      48.790  80.080  30.980  1.00  0.00            
ATOM   1917  C   THR X 127      48.570  80.030  28.240  1.00  0.00            
ATOM   1918  O   THR X 127      47.560  80.740  28.280  1.00  0.00            
ATOM   1919  N   LYS X 128      49.690  80.560  27.740  1.00  0.00            
ATOM   1920  H   LYS X 128      50.530  80.040  27.510  1.00  0.00            
ATOM   1921  CA  LYS X 128      49.720  81.710  26.860  1.00  0.00            
ATOM   1922  HA  LYS X 128      50.640  81.770  26.290  1.00  0.00            
ATOM   1923  CB  LYS X 128      48.790  81.660  25.640  1.00  0.00            
ATOM   1924  HB1 LYS X 128      47.750  81.490  25.860  1.00  0.00            
ATOM   1925  HB2 LYS X 128      48.690  82.640  25.190  1.00  0.00            
ATOM   1926  CG  LYS X 128      49.270  80.560  24.670  1.00  0.00            
ATOM   1927  HG1 LYS X 128      50.330  80.730  24.560  1.00  0.00            
ATOM   1928  HG2 LYS X 128      49.110  79.640  25.250  1.00  0.00            
ATOM   1929  CD  LYS X 128      48.590  80.500  23.310  1.00  0.00            
ATOM   1930  HD1 LYS X 128      47.570  80.170  23.430  1.00  0.00            
ATOM   1931  HD2 LYS X 128      48.600  81.540  22.980  1.00  0.00            
ATOM   1932  CE  LYS X 128      49.260  79.560  22.310  1.00  0.00            
ATOM   1933  HE1 LYS X 128      50.290  79.860  22.130  1.00  0.00            
ATOM   1934  HE2 LYS X 128      49.190  78.500  22.590  1.00  0.00            
ATOM   1935  NZ  LYS X 128      48.430  79.420  21.100  1.00  0.00            
ATOM   1936  HZ1 LYS X 128      48.870  78.980  20.300  1.00  0.00            
ATOM   1937  HZ2 LYS X 128      47.650  78.810  21.320  1.00  0.00            
ATOM   1938  HZ3 LYS X 128      47.920  80.260  20.870  1.00  0.00            
ATOM   1939  C   LYS X 128      49.820  83.010  27.660  1.00  0.00            
ATOM   1940  O   LYS X 128      49.730  84.080  27.060  1.00  0.00            
ATOM   1941  N   VAL X 129      50.110  82.910  28.960  1.00  0.00            
ATOM   1942  H   VAL X 129      50.460  82.040  29.320  1.00  0.00            
ATOM   1943  CA  VAL X 129      50.200  84.040  29.860  1.00  0.00            
ATOM   1944  HA  VAL X 129      49.510  84.790  29.480  1.00  0.00            
ATOM   1945  CB  VAL X 129      49.710  83.580  31.230  1.00  0.00            
ATOM   1946  HB  VAL X 129      50.080  82.570  31.390  1.00  0.00            
ATOM   1947  CG1 VAL X 129      50.140  84.540  32.350  1.00  0.00            
ATOM   1948 1HG1 VAL X 129      49.900  85.560  32.100  1.00  0.00            
ATOM   1949 2HG1 VAL X 129      49.740  84.290  33.330  1.00  0.00            
ATOM   1950 3HG1 VAL X 129      51.230  84.400  32.450  1.00  0.00            
ATOM   1951  CG2 VAL X 129      48.200  83.310  31.240  1.00  0.00            
ATOM   1952 1HG2 VAL X 129      48.040  82.640  32.100  1.00  0.00            
ATOM   1953 2HG2 VAL X 129      47.630  84.230  31.310  1.00  0.00            
ATOM   1954 3HG2 VAL X 129      47.980  82.780  30.320  1.00  0.00            
ATOM   1955  C   VAL X 129      51.600  84.620  29.860  1.00  0.00            
ATOM   1956  O   VAL X 129      52.510  83.880  30.250  1.00  0.00            
ATOM   1957  N   PRO X 130      51.980  85.780  29.310  1.00  0.00            
ATOM   1958  CA  PRO X 130      53.340  86.170  28.990  1.00  0.00            
ATOM   1959  HA  PRO X 130      53.690  85.690  28.070  1.00  0.00            
ATOM   1960  CB  PRO X 130      53.220  87.680  28.780  1.00  0.00            
ATOM   1961  HB1 PRO X 130      53.390  88.190  29.730  1.00  0.00            
ATOM   1962  HB2 PRO X 130      53.970  88.170  28.170  1.00  0.00            
ATOM   1963  CG  PRO X 130      51.810  87.870  28.240  1.00  0.00            
ATOM   1964  HG1 PRO X 130      51.360  88.820  28.500  1.00  0.00            
ATOM   1965  HG2 PRO X 130      52.050  87.690  27.190  1.00  0.00            
ATOM   1966  CD  PRO X 130      50.990  86.710  28.840  1.00  0.00            
ATOM   1967  HD1 PRO X 130      50.410  87.210  29.610  1.00  0.00            
ATOM   1968  HD2 PRO X 130      50.230  86.330  28.150  1.00  0.00            
ATOM   1969  C   PRO X 130      54.450  85.930  30.000  1.00  0.00            
ATOM   1970  O   PRO X 130      55.520  85.410  29.710  1.00  0.00            
ATOM   1971  N   GLU X 131      54.240  86.420  31.230  1.00  0.00            
ATOM   1972  H   GLU X 131      53.430  87.000  31.390  1.00  0.00            
ATOM   1973  CA  GLU X 131      55.140  86.250  32.340  1.00  0.00            
ATOM   1974  HA  GLU X 131      56.190  86.200  32.020  1.00  0.00            
ATOM   1975  CB  GLU X 131      54.950  87.270  33.480  1.00  0.00            
ATOM   1976  HB1 GLU X 131      54.510  88.220  33.190  1.00  0.00            
ATOM   1977  HB2 GLU X 131      54.250  86.830  34.190  1.00  0.00            
ATOM   1978  CG  GLU X 131      56.210  87.560  34.310  1.00  0.00            
ATOM   1979  HG1 GLU X 131      55.860  88.170  35.130  1.00  0.00            
ATOM   1980  HG2 GLU X 131      56.720  86.780  34.870  1.00  0.00            
ATOM   1981  CD  GLU X 131      57.200  88.310  33.430  1.00  0.00            
ATOM   1982  OE1 GLU X 131      58.310  87.890  33.050  1.00  0.00            
ATOM   1983  OE2 GLU X 131      56.820  89.470  33.170  1.00  0.00            
ATOM   1984  C   GLU X 131      55.140  84.860  32.970  1.00  0.00            
ATOM   1985  O   GLU X 131      56.070  84.660  33.750  1.00  0.00            
ATOM   1986  N   LEU X 132      54.280  83.910  32.590  1.00  0.00            
ATOM   1987  H   LEU X 132      53.790  84.230  31.770  1.00  0.00            
ATOM   1988  CA  LEU X 132      54.400  82.510  32.910  1.00  0.00            
ATOM   1989  HA  LEU X 132      54.640  82.610  33.980  1.00  0.00            
ATOM   1990  CB  LEU X 132      53.070  81.800  32.660  1.00  0.00            
ATOM   1991  HB1 LEU X 132      52.090  82.160  32.980  1.00  0.00            
ATOM   1992  HB2 LEU X 132      52.890  81.820  31.580  1.00  0.00            
ATOM   1993  CG  LEU X 132      53.110  80.390  33.230  1.00  0.00            
ATOM   1994  HG  LEU X 132      54.070  79.980  32.940  1.00  0.00            
ATOM   1995  CD1 LEU X 132      53.070  80.290  34.760  1.00  0.00            
ATOM   1996 1HD1 LEU X 132      53.930  80.770  35.210  1.00  0.00            
ATOM   1997 2HD1 LEU X 132      52.190  80.820  35.140  1.00  0.00            
ATOM   1998 3HD1 LEU X 132      52.910  79.240  35.040  1.00  0.00            
ATOM   1999  CD2 LEU X 132      52.110  79.420  32.600  1.00  0.00            
ATOM   2000 1HD2 LEU X 132      51.070  79.740  32.660  1.00  0.00            
ATOM   2001 2HD2 LEU X 132      52.210  79.300  31.520  1.00  0.00            
ATOM   2002 3HD2 LEU X 132      52.230  78.450  33.070  1.00  0.00            
ATOM   2003  C   LEU X 132      55.480  81.990  31.980  1.00  0.00            
ATOM   2004  O   LEU X 132      56.420  81.350  32.440  1.00  0.00            
ATOM   2005  N   ILE X 133      55.360  82.210  30.670  1.00  0.00            
ATOM   2006  H   ILE X 133      54.620  82.840  30.390  1.00  0.00            
ATOM   2007  CA  ILE X 133      56.340  81.750  29.700  1.00  0.00            
ATOM   2008  HA  ILE X 133      56.220  80.670  29.690  1.00  0.00            
ATOM   2009  CB  ILE X 133      56.100  82.340  28.310  1.00  0.00            
ATOM   2010  HB  ILE X 133      56.360  83.400  28.420  1.00  0.00            
ATOM   2011  CG1 ILE X 133      54.650  82.120  27.880  1.00  0.00            
ATOM   2012 1HG1 ILE X 133      54.390  81.070  28.070  1.00  0.00            
ATOM   2013 2HG1 ILE X 133      54.160  82.840  28.550  1.00  0.00            
ATOM   2014  CG2 ILE X 133      57.080  81.800  27.260  1.00  0.00            
ATOM   2015 1HG2 ILE X 133      58.060  82.150  27.570  1.00  0.00            
ATOM   2016 2HG2 ILE X 133      56.970  80.740  27.030  1.00  0.00            
ATOM   2017 3HG2 ILE X 133      56.870  82.360  26.340  1.00  0.00            
ATOM   2018  CD  ILE X 133      54.210  82.400  26.460  1.00  0.00            
ATOM   2019  HD1 ILE X 133      54.650  81.660  25.780  1.00  0.00            
ATOM   2020  HD2 ILE X 133      53.110  82.380  26.410  1.00  0.00            
ATOM   2021  HD3 ILE X 133      54.440  83.420  26.190  1.00  0.00            
ATOM   2022  C   ILE X 133      57.720  82.170  30.200  1.00  0.00            
ATOM   2023  O   ILE X 133      58.600  81.360  30.440  1.00  0.00            
ATOM   2024  N   ARG X 134      57.920  83.460  30.420  1.00  0.00            
ATOM   2025  H   ARG X 134      57.170  84.100  30.220  1.00  0.00            
ATOM   2026  CA  ARG X 134      59.160  84.140  30.780  1.00  0.00            
ATOM   2027  HA  ARG X 134      59.820  83.770  29.980  1.00  0.00            
ATOM   2028  CB  ARG X 134      59.050  85.660  30.800  1.00  0.00            
ATOM   2029  HB1 ARG X 134      58.210  85.960  31.420  1.00  0.00            
ATOM   2030  HB2 ARG X 134      59.950  86.090  31.260  1.00  0.00            
ATOM   2031  CG  ARG X 134      58.830  86.270  29.400  1.00  0.00            
ATOM   2032  HG1 ARG X 134      59.700  86.020  28.790  1.00  0.00            
ATOM   2033  HG2 ARG X 134      57.900  86.050  28.880  1.00  0.00            
ATOM   2034  CD  ARG X 134      58.860  87.790  29.490  1.00  0.00            
ATOM   2035  HD1 ARG X 134      59.790  88.280  29.780  1.00  0.00            
ATOM   2036  HD2 ARG X 134      58.650  88.110  28.470  1.00  0.00            
ATOM   2037  NE  ARG X 134      57.870  88.460  30.330  1.00  0.00            
ATOM   2038  HE  ARG X 134      57.920  88.450  31.340  1.00  0.00            
ATOM   2039  CZ  ARG X 134      56.710  88.920  29.820  1.00  0.00            
ATOM   2040  NH1 ARG X 134      56.370  89.060  28.540  1.00  0.00            
ATOM   2041 1HH1 ARG X 134      57.060  88.840  27.830  1.00  0.00            
ATOM   2042 2HH1 ARG X 134      55.460  89.450  28.320  1.00  0.00            
ATOM   2043  NH2 ARG X 134      55.990  89.600  30.710  1.00  0.00            
ATOM   2044 1HH2 ARG X 134      56.270  89.550  31.680  1.00  0.00            
ATOM   2045 2HH2 ARG X 134      55.120  90.080  30.500  1.00  0.00            
ATOM   2046  C   ARG X 134      59.870  83.710  32.040  1.00  0.00            
ATOM   2047  O   ARG X 134      60.970  84.180  32.300  1.00  0.00            
ATOM   2048  N   THR X 135      59.120  83.060  32.940  1.00  0.00            
ATOM   2049  H   THR X 135      58.200  82.860  32.570  1.00  0.00            
ATOM   2050  CA  THR X 135      59.650  82.620  34.210  1.00  0.00            
ATOM   2051  HA  THR X 135      60.510  83.250  34.480  1.00  0.00            
ATOM   2052  CB  THR X 135      58.670  82.730  35.360  1.00  0.00            
ATOM   2053  HB  THR X 135      59.140  82.160  36.160  1.00  0.00            
ATOM   2054  OG1 THR X 135      57.340  82.290  35.170  1.00  0.00            
ATOM   2055  HG1 THR X 135      57.100  82.740  34.380  1.00  0.00            
ATOM   2056  CG2 THR X 135      58.650  84.170  35.870  1.00  0.00            
ATOM   2057 1HG2 THR X 135      58.760  84.900  35.070  1.00  0.00            
ATOM   2058 2HG2 THR X 135      57.790  84.330  36.520  1.00  0.00            
ATOM   2059 3HG2 THR X 135      59.580  84.220  36.440  1.00  0.00            
ATOM   2060  C   THR X 135      60.100  81.170  34.060  1.00  0.00            
ATOM   2061  O   THR X 135      61.270  80.840  34.270  1.00  0.00            
ATOM   2062  N   ILE X 136      59.200  80.280  33.660  1.00  0.00            
ATOM   2063  H   ILE X 136      58.240  80.560  33.520  1.00  0.00            
ATOM   2064  CA  ILE X 136      59.520  78.870  33.760  1.00  0.00            
ATOM   2065  HA  ILE X 136      59.890  78.770  34.790  1.00  0.00            
ATOM   2066  CB  ILE X 136      58.290  77.970  33.720  1.00  0.00            
ATOM   2067  HB  ILE X 136      57.850  78.030  32.720  1.00  0.00            
ATOM   2068  CG1 ILE X 136      57.080  78.400  34.540  1.00  0.00            
ATOM   2069 1HG1 ILE X 136      57.270  78.020  35.540  1.00  0.00            
ATOM   2070 2HG1 ILE X 136      57.060  79.430  34.890  1.00  0.00            
ATOM   2071  CG2 ILE X 136      58.630  76.500  33.970  1.00  0.00            
ATOM   2072 1HG2 ILE X 136      59.330  76.100  33.250  1.00  0.00            
ATOM   2073 2HG2 ILE X 136      59.050  76.310  34.960  1.00  0.00            
ATOM   2074 3HG2 ILE X 136      57.710  75.920  34.020  1.00  0.00            
ATOM   2075  CD  ILE X 136      55.700  77.840  34.180  1.00  0.00            
ATOM   2076  HD1 ILE X 136      55.690  76.740  34.100  1.00  0.00            
ATOM   2077  HD2 ILE X 136      54.870  78.140  34.810  1.00  0.00            
ATOM   2078  HD3 ILE X 136      55.610  78.270  33.190  1.00  0.00            
ATOM   2079  C   ILE X 136      60.550  78.360  32.770  1.00  0.00            
ATOM   2080  O   ILE X 136      61.330  77.440  33.020  1.00  0.00            
ATOM   2081  N   MET X 137      60.520  79.070  31.640  1.00  0.00            
ATOM   2082  H   MET X 137      59.770  79.730  31.570  1.00  0.00            
ATOM   2083  CA  MET X 137      61.500  78.920  30.580  1.00  0.00            
ATOM   2084  HA  MET X 137      61.640  77.860  30.420  1.00  0.00            
ATOM   2085  CB  MET X 137      60.880  79.480  29.290  1.00  0.00            
ATOM   2086  HB1 MET X 137      59.810  79.640  29.450  1.00  0.00            
ATOM   2087  HB2 MET X 137      61.270  80.470  29.060  1.00  0.00            
ATOM   2088  CG  MET X 137      61.100  78.680  28.010  1.00  0.00            
ATOM   2089  HG1 MET X 137      62.190  78.620  27.870  1.00  0.00            
ATOM   2090  HG2 MET X 137      60.850  77.630  28.170  1.00  0.00            
ATOM   2091  SD  MET X 137      60.160  79.230  26.580  1.00  0.00            
ATOM   2092  CE  MET X 137      61.070  78.380  25.250  1.00  0.00            
ATOM   2093  HE1 MET X 137      60.580  78.610  24.320  1.00  0.00            
ATOM   2094  HE2 MET X 137      62.070  78.810  25.240  1.00  0.00            
ATOM   2095  HE3 MET X 137      61.020  77.290  25.280  1.00  0.00            
ATOM   2096  C   MET X 137      62.850  79.590  30.830  1.00  0.00            
ATOM   2097  O   MET X 137      63.700  79.440  29.960  1.00  0.00            
ATOM   2098  N   GLY X 138      62.970  80.150  32.040  1.00  0.00            
ATOM   2099  H   GLY X 138      62.210  80.310  32.690  1.00  0.00            
ATOM   2100  CA  GLY X 138      64.290  80.330  32.610  1.00  0.00            
ATOM   2101  HA1 GLY X 138      65.070  80.330  31.860  1.00  0.00            
ATOM   2102  HA2 GLY X 138      64.340  81.340  33.040  1.00  0.00            
ATOM   2103  C   GLY X 138      64.630  79.410  33.770  1.00  0.00            
ATOM   2104  O   GLY X 138      65.770  78.950  33.760  1.00  0.00            
ATOM   2105  N   TRP X 139      63.660  79.050  34.600  1.00  0.00            
ATOM   2106  H   TRP X 139      62.730  79.450  34.550  1.00  0.00            
ATOM   2107  CA  TRP X 139      63.830  78.160  35.740  1.00  0.00            
ATOM   2108  HA  TRP X 139      64.600  78.550  36.400  1.00  0.00            
ATOM   2109  CB  TRP X 139      62.610  78.340  36.640  1.00  0.00            
ATOM   2110  HB1 TRP X 139      61.810  78.120  35.960  1.00  0.00            
ATOM   2111  HB2 TRP X 139      62.540  77.640  37.490  1.00  0.00            
ATOM   2112  CG  TRP X 139      62.380  79.670  37.260  1.00  0.00            
ATOM   2113  CD1 TRP X 139      63.320  80.600  37.570  1.00  0.00            
ATOM   2114  HD1 TRP X 139      64.400  80.560  37.480  1.00  0.00            
ATOM   2115  CD2 TRP X 139      61.150  80.060  37.930  1.00  0.00            
ATOM   2116  NE1 TRP X 139      62.680  81.560  38.340  1.00  0.00            
ATOM   2117  HE1 TRP X 139      63.350  82.200  38.720  1.00  0.00            
ATOM   2118  CE2 TRP X 139      61.340  81.320  38.560  1.00  0.00            
ATOM   2119  CE3 TRP X 139      59.850  79.560  38.040  1.00  0.00            
ATOM   2120  HE3 TRP X 139      59.590  78.610  37.580  1.00  0.00            
ATOM   2121  CZ2 TRP X 139      60.440  82.040  39.340  1.00  0.00            
ATOM   2122  HZ2 TRP X 139      60.800  82.910  39.880  1.00  0.00            
ATOM   2123  CZ3 TRP X 139      58.880  80.260  38.770  1.00  0.00            
ATOM   2124  HZ3 TRP X 139      57.910  79.820  38.910  1.00  0.00            
ATOM   2125  CH2 TRP X 139      59.150  81.480  39.390  1.00  0.00            
ATOM   2126  HH2 TRP X 139      58.320  81.990  39.860  1.00  0.00            
ATOM   2127  C   TRP X 139      64.060  76.680  35.480  1.00  0.00            
ATOM   2128  O   TRP X 139      64.550  76.020  36.410  1.00  0.00            
ATOM   2129  N   THR X 140      63.740  76.300  34.250  1.00  0.00            
ATOM   2130  H   THR X 140      63.470  77.110  33.700  1.00  0.00            
ATOM   2131  CA  THR X 140      64.300  75.110  33.630  1.00  0.00            
ATOM   2132  HA  THR X 140      64.250  74.250  34.280  1.00  0.00            
ATOM   2133  CB  THR X 140      63.380  74.830  32.440  1.00  0.00            
ATOM   2134  HB  THR X 140      63.870  74.070  31.830  1.00  0.00            
ATOM   2135  OG1 THR X 140      63.270  76.060  31.740  1.00  0.00            
ATOM   2136  HG1 THR X 140      62.500  76.520  32.030  1.00  0.00            
ATOM   2137  CG2 THR X 140      61.990  74.250  32.660  1.00  0.00            
ATOM   2138 1HG2 THR X 140      62.060  73.370  33.310  1.00  0.00            
ATOM   2139 2HG2 THR X 140      61.270  74.930  33.120  1.00  0.00            
ATOM   2140 3HG2 THR X 140      61.680  73.790  31.710  1.00  0.00            
ATOM   2141  C   THR X 140      65.820  75.230  33.540  1.00  0.00            
ATOM   2142  O   THR X 140      66.670  74.610  34.170  1.00  0.00            
ATOM   2143  N   LEU X 141      66.250  76.040  32.590  1.00  0.00            
ATOM   2144  H   LEU X 141      65.560  76.530  32.030  1.00  0.00            
ATOM   2145  CA  LEU X 141      67.580  76.090  32.030  1.00  0.00            
ATOM   2146  HA  LEU X 141      67.780  75.060  31.720  1.00  0.00            
ATOM   2147  CB  LEU X 141      67.680  76.960  30.770  1.00  0.00            
ATOM   2148  HB1 LEU X 141      67.920  78.000  30.970  1.00  0.00            
ATOM   2149  HB2 LEU X 141      68.550  76.670  30.180  1.00  0.00            
ATOM   2150  CG  LEU X 141      66.480  77.090  29.840  1.00  0.00            
ATOM   2151  HG  LEU X 141      65.600  77.500  30.320  1.00  0.00            
ATOM   2152  CD1 LEU X 141      66.730  78.110  28.720  1.00  0.00            
ATOM   2153 1HD1 LEU X 141      67.160  79.040  29.100  1.00  0.00            
ATOM   2154 2HD1 LEU X 141      67.470  77.860  27.970  1.00  0.00            
ATOM   2155 3HD1 LEU X 141      65.850  78.230  28.090  1.00  0.00            
ATOM   2156  CD2 LEU X 141      66.100  75.670  29.390  1.00  0.00            
ATOM   2157 1HD2 LEU X 141      65.960  75.160  30.330  1.00  0.00            
ATOM   2158 2HD2 LEU X 141      65.210  75.510  28.770  1.00  0.00            
ATOM   2159 3HD2 LEU X 141      66.940  75.180  28.870  1.00  0.00            
ATOM   2160  C   LEU X 141      68.590  76.580  33.070  1.00  0.00            
ATOM   2161  O   LEU X 141      69.760  76.250  32.970  1.00  0.00            
ATOM   2162  N   ASP X 142      68.200  77.450  34.020  1.00  0.00            
ATOM   2163  H   ASP X 142      67.260  77.720  33.760  1.00  0.00            
ATOM   2164  CA  ASP X 142      68.870  77.860  35.230  1.00  0.00            
ATOM   2165  HA  ASP X 142      69.760  78.470  35.040  1.00  0.00            
ATOM   2166  CB  ASP X 142      68.070  78.960  35.920  1.00  0.00            
ATOM   2167  HB1 ASP X 142      68.130  79.910  35.380  1.00  0.00            
ATOM   2168  HB2 ASP X 142      67.000  78.820  35.790  1.00  0.00            
ATOM   2169  CG  ASP X 142      68.220  79.270  37.400  1.00  0.00            
ATOM   2170  OD1 ASP X 142      69.180  79.990  37.750  1.00  0.00            
ATOM   2171  OD2 ASP X 142      67.240  79.020  38.140  1.00  0.00            
ATOM   2172  C   ASP X 142      69.290  76.710  36.140  1.00  0.00            
ATOM   2173  O   ASP X 142      70.280  76.850  36.870  1.00  0.00            
ATOM   2174  N   PHE X 143      68.550  75.610  36.050  1.00  0.00            
ATOM   2175  H   PHE X 143      67.790  75.540  35.410  1.00  0.00            
ATOM   2176  CA  PHE X 143      68.810  74.440  36.870  1.00  0.00            
ATOM   2177  HA  PHE X 143      69.170  74.650  37.870  1.00  0.00            
ATOM   2178  CB  PHE X 143      67.530  73.580  36.920  1.00  0.00            
ATOM   2179  HB1 PHE X 143      66.640  73.990  37.380  1.00  0.00            
ATOM   2180  HB2 PHE X 143      67.220  73.330  35.900  1.00  0.00            
ATOM   2181  CG  PHE X 143      67.550  72.320  37.730  1.00  0.00            
ATOM   2182  CD1 PHE X 143      67.160  72.380  39.080  1.00  0.00            
ATOM   2183  HD1 PHE X 143      66.840  73.310  39.540  1.00  0.00            
ATOM   2184  CD2 PHE X 143      67.800  71.050  37.210  1.00  0.00            
ATOM   2185  HD2 PHE X 143      68.100  70.920  36.180  1.00  0.00            
ATOM   2186  CE1 PHE X 143      67.090  71.260  39.910  1.00  0.00            
ATOM   2187  HE1 PHE X 143      66.820  71.290  40.960  1.00  0.00            
ATOM   2188  CE2 PHE X 143      67.760  69.910  38.020  1.00  0.00            
ATOM   2189  HE2 PHE X 143      68.020  68.950  37.590  1.00  0.00            
ATOM   2190  CZ  PHE X 143      67.460  70.020  39.370  1.00  0.00            
ATOM   2191  HZ  PHE X 143      67.350  69.100  39.930  1.00  0.00            
ATOM   2192  C   PHE X 143      69.940  73.700  36.170  1.00  0.00            
ATOM   2193  O   PHE X 143      70.800  73.070  36.790  1.00  0.00            
ATOM   2194  N   LEU X 144      70.100  73.820  34.860  1.00  0.00            
ATOM   2195  H   LEU X 144      69.700  74.690  34.510  1.00  0.00            
ATOM   2196  CA  LEU X 144      71.020  73.200  33.930  1.00  0.00            
ATOM   2197  HA  LEU X 144      71.510  72.320  34.350  1.00  0.00            
ATOM   2198  CB  LEU X 144      70.230  72.870  32.650  1.00  0.00            
ATOM   2199  HB1 LEU X 144      69.820  73.820  32.290  1.00  0.00            
ATOM   2200  HB2 LEU X 144      70.890  72.460  31.900  1.00  0.00            
ATOM   2201  CG  LEU X 144      69.080  71.890  32.850  1.00  0.00            
ATOM   2202  HG  LEU X 144      68.380  72.350  33.540  1.00  0.00            
ATOM   2203  CD1 LEU X 144      68.430  71.620  31.490  1.00  0.00            
ATOM   2204 1HD1 LEU X 144      69.170  71.500  30.690  1.00  0.00            
ATOM   2205 2HD1 LEU X 144      67.710  70.810  31.400  1.00  0.00            
ATOM   2206 3HD1 LEU X 144      68.070  72.580  31.150  1.00  0.00            
ATOM   2207  CD2 LEU X 144      69.520  70.600  33.530  1.00  0.00            
ATOM   2208 1HD2 LEU X 144      69.630  70.930  34.550  1.00  0.00            
ATOM   2209 2HD2 LEU X 144      68.720  69.860  33.510  1.00  0.00            
ATOM   2210 3HD2 LEU X 144      70.470  70.140  33.230  1.00  0.00            
ATOM   2211  C   LEU X 144      72.210  74.110  33.650  1.00  0.00            
ATOM   2212  O   LEU X 144      72.960  73.830  32.720  1.00  0.00            
ATOM   2213  N   ARG X 145      72.390  75.120  34.510  1.00  0.00            
ATOM   2214  H   ARG X 145      71.890  75.070  35.380  1.00  0.00            
ATOM   2215  CA  ARG X 145      73.440  76.110  34.480  1.00  0.00            
ATOM   2216  HA  ARG X 145      74.240  75.730  33.840  1.00  0.00            
ATOM   2217  CB  ARG X 145      72.900  77.370  33.790  1.00  0.00            
ATOM   2218  HB1 ARG X 145      72.320  77.110  32.910  1.00  0.00            
ATOM   2219  HB2 ARG X 145      72.220  77.860  34.490  1.00  0.00            
ATOM   2220  CG  ARG X 145      73.920  78.450  33.400  1.00  0.00            
ATOM   2221  HG1 ARG X 145      74.830  78.320  34.000  1.00  0.00            
ATOM   2222  HG2 ARG X 145      74.120  78.350  32.320  1.00  0.00            
ATOM   2223  CD  ARG X 145      73.350  79.860  33.350  1.00  0.00            
ATOM   2224  HD1 ARG X 145      72.530  79.710  32.640  1.00  0.00            
ATOM   2225  HD2 ARG X 145      72.710  80.330  34.120  1.00  0.00            
ATOM   2226  NE  ARG X 145      74.220  80.820  32.670  1.00  0.00            
ATOM   2227  HE  ARG X 145      75.170  80.510  32.540  1.00  0.00            
ATOM   2228  CZ  ARG X 145      73.950  82.050  32.210  1.00  0.00            
ATOM   2229  NH1 ARG X 145      72.720  82.510  32.480  1.00  0.00            
ATOM   2230 1HH1 ARG X 145      72.370  83.430  32.240  1.00  0.00            
ATOM   2231 2HH1 ARG X 145      72.010  81.970  32.950  1.00  0.00            
ATOM   2232  NH2 ARG X 145      74.890  82.870  31.720  1.00  0.00            
ATOM   2233 1HH2 ARG X 145      75.740  82.440  31.370  1.00  0.00            
ATOM   2234 2HH2 ARG X 145      74.790  83.820  31.390  1.00  0.00            
ATOM   2235  C   ARG X 145      74.080  76.170  35.870  1.00  0.00            
ATOM   2236  O   ARG X 145      74.600  77.190  36.320  1.00  0.00            
ATOM   2237  N   GLU X 146      74.190  75.000  36.480  1.00  0.00            
ATOM   2238  H   GLU X 146      73.920  74.160  35.980  1.00  0.00            
ATOM   2239  CA  GLU X 146      74.710  74.940  37.830  1.00  0.00            
ATOM   2240  HA  GLU X 146      75.520  75.660  37.860  1.00  0.00            
ATOM   2241  CB  GLU X 146      73.520  75.300  38.720  1.00  0.00            
ATOM   2242  HB1 GLU X 146      72.560  75.330  38.220  1.00  0.00            
ATOM   2243  HB2 GLU X 146      73.400  74.550  39.490  1.00  0.00            
ATOM   2244  CG  GLU X 146      73.650  76.630  39.480  1.00  0.00            
ATOM   2245  HG1 GLU X 146      73.740  77.490  38.830  1.00  0.00            
ATOM   2246  HG2 GLU X 146      72.760  76.690  40.110  1.00  0.00            
ATOM   2247  CD  GLU X 146      74.760  76.690  40.530  1.00  0.00            
ATOM   2248  OE1 GLU X 146      74.920  77.830  41.030  1.00  0.00            
ATOM   2249  OE2 GLU X 146      75.390  75.690  40.930  1.00  0.00            
ATOM   2250  C   GLU X 146      75.290  73.580  38.230  1.00  0.00            
ATOM   2251  O   GLU X 146      74.990  72.660  37.480  1.00  0.00            
ATOM   2252  N   ARG X 147      75.920  73.510  39.410  1.00  0.00            
ATOM   2253  H   ARG X 147      75.990  74.380  39.930  1.00  0.00            
ATOM   2254  CA  ARG X 147      76.840  72.480  39.840  1.00  0.00            
ATOM   2255  HA  ARG X 147      77.500  72.030  39.120  1.00  0.00            
ATOM   2256  CB  ARG X 147      77.680  73.040  40.980  1.00  0.00            
ATOM   2257  HB1 ARG X 147      76.970  73.320  41.770  1.00  0.00            
ATOM   2258  HB2 ARG X 147      78.370  72.270  41.320  1.00  0.00            
ATOM   2259  CG  ARG X 147      78.560  74.240  40.600  1.00  0.00            
ATOM   2260  HG1 ARG X 147      79.440  73.810  40.130  1.00  0.00            
ATOM   2261  HG2 ARG X 147      78.120  74.930  39.870  1.00  0.00            
ATOM   2262  CD  ARG X 147      78.910  75.250  41.710  1.00  0.00            
ATOM   2263  HD1 ARG X 147      78.850  74.720  42.650  1.00  0.00            
ATOM   2264  HD2 ARG X 147      79.910  75.660  41.550  1.00  0.00            
ATOM   2265  NE  ARG X 147      77.890  76.280  41.840  1.00  0.00            
ATOM   2266  HE  ARG X 147      77.040  76.010  41.350  1.00  0.00            
ATOM   2267  CZ  ARG X 147      78.050  77.450  42.500  1.00  0.00            
ATOM   2268  NH1 ARG X 147      79.100  77.600  43.320  1.00  0.00            
ATOM   2269 1HH1 ARG X 147      79.740  76.820  43.460  1.00  0.00            
ATOM   2270 2HH1 ARG X 147      79.070  78.310  44.040  1.00  0.00            
ATOM   2271  NH2 ARG X 147      77.120  78.390  42.350  1.00  0.00            
ATOM   2272 1HH2 ARG X 147      76.220  78.200  41.950  1.00  0.00            
ATOM   2273 2HH2 ARG X 147      77.180  79.250  42.910  1.00  0.00            
ATOM   2274  C   ARG X 147      76.000  71.300  40.330  1.00  0.00            
ATOM   2275  O   ARG X 147      76.370  70.700  41.330  1.00  0.00            
ATOM   2276  N   LEU X 148      75.000  70.840  39.570  1.00  0.00            
ATOM   2277  H   LEU X 148      75.170  71.320  38.690  1.00  0.00            
ATOM   2278  CA  LEU X 148      74.060  69.760  39.780  1.00  0.00            
ATOM   2279  HA  LEU X 148      74.090  69.390  40.800  1.00  0.00            
ATOM   2280  CB  LEU X 148      72.630  70.220  39.480  1.00  0.00            
ATOM   2281  HB1 LEU X 148      72.570  70.480  38.420  1.00  0.00            
ATOM   2282  HB2 LEU X 148      71.850  69.470  39.580  1.00  0.00            
ATOM   2283  CG  LEU X 148      72.070  71.300  40.410  1.00  0.00            
ATOM   2284  HG  LEU X 148      72.970  71.680  40.880  1.00  0.00            
ATOM   2285  CD1 LEU X 148      71.640  72.500  39.580  1.00  0.00            
ATOM   2286 1HD1 LEU X 148      70.910  72.160  38.840  1.00  0.00            
ATOM   2287 2HD1 LEU X 148      71.400  73.360  40.210  1.00  0.00            
ATOM   2288 3HD1 LEU X 148      72.410  72.760  38.850  1.00  0.00            
ATOM   2289  CD2 LEU X 148      71.080  70.850  41.490  1.00  0.00            
ATOM   2290 1HD2 LEU X 148      71.430  69.870  41.830  1.00  0.00            
ATOM   2291 2HD2 LEU X 148      71.110  71.590  42.290  1.00  0.00            
ATOM   2292 3HD2 LEU X 148      70.160  70.860  40.890  1.00  0.00            
ATOM   2293  C   LEU X 148      74.340  68.540  38.910  1.00  0.00            
ATOM   2294  O   LEU X 148      73.380  67.870  38.550  1.00  0.00            
ATOM   2295  N   LEU X 149      75.570  68.420  38.380  1.00  0.00            
ATOM   2296  H   LEU X 149      76.270  68.910  38.900  1.00  0.00            
ATOM   2297  CA  LEU X 149      76.140  67.620  37.310  1.00  0.00            
ATOM   2298  HA  LEU X 149      76.150  68.130  36.360  1.00  0.00            
ATOM   2299  CB  LEU X 149      77.630  67.530  37.680  1.00  0.00            
ATOM   2300  HB1 LEU X 149      77.690  66.860  38.530  1.00  0.00            
ATOM   2301  HB2 LEU X 149      78.120  66.750  37.120  1.00  0.00            
ATOM   2302  CG  LEU X 149      78.460  68.770  38.050  1.00  0.00            
ATOM   2303  HG  LEU X 149      77.900  69.620  37.690  1.00  0.00            
ATOM   2304  CD1 LEU X 149      78.680  68.920  39.560  1.00  0.00            
ATOM   2305 1HD1 LEU X 149      79.240  68.050  39.940  1.00  0.00            
ATOM   2306 2HD1 LEU X 149      79.110  69.870  39.890  1.00  0.00            
ATOM   2307 3HD1 LEU X 149      77.770  68.830  40.150  1.00  0.00            
ATOM   2308  CD2 LEU X 149      79.730  68.850  37.200  1.00  0.00            
ATOM   2309 1HD2 LEU X 149      80.430  68.040  37.450  1.00  0.00            
ATOM   2310 2HD2 LEU X 149      79.340  68.660  36.200  1.00  0.00            
ATOM   2311 3HD2 LEU X 149      80.250  69.810  37.190  1.00  0.00            
ATOM   2312  C   LEU X 149      75.480  66.260  37.130  1.00  0.00            
ATOM   2313  O   LEU X 149      74.850  65.900  36.120  1.00  0.00            
ATOM   2314  N   GLY X 150      75.460  65.470  38.210  1.00  0.00            
ATOM   2315  H   GLY X 150      75.880  65.740  39.080  1.00  0.00            
ATOM   2316  CA  GLY X 150      75.090  64.070  38.220  1.00  0.00            
ATOM   2317  HA1 GLY X 150      75.490  63.580  37.330  1.00  0.00            
ATOM   2318  HA2 GLY X 150      75.540  63.530  39.070  1.00  0.00            
ATOM   2319  C   GLY X 150      73.610  63.830  38.460  1.00  0.00            
ATOM   2320  O   GLY X 150      73.120  62.700  38.370  1.00  0.00            
ATOM   2321  N   TRP X 151      72.870  64.890  38.780  1.00  0.00            
ATOM   2322  H   TRP X 151      73.310  65.800  38.820  1.00  0.00            
ATOM   2323  CA  TRP X 151      71.420  64.760  38.740  1.00  0.00            
ATOM   2324  HA  TRP X 151      71.000  63.800  39.040  1.00  0.00            
ATOM   2325  CB  TRP X 151      70.880  65.850  39.640  1.00  0.00            
ATOM   2326  HB1 TRP X 151      71.610  66.660  39.570  1.00  0.00            
ATOM   2327  HB2 TRP X 151      69.830  66.090  39.480  1.00  0.00            
ATOM   2328  CG  TRP X 151      70.720  65.590  41.110  1.00  0.00            
ATOM   2329  CD1 TRP X 151      71.190  64.560  41.850  1.00  0.00            
ATOM   2330  HD1 TRP X 151      71.610  63.720  41.330  1.00  0.00            
ATOM   2331  CD2 TRP X 151      69.990  66.480  42.010  1.00  0.00            
ATOM   2332  NE1 TRP X 151      70.750  64.730  43.160  1.00  0.00            
ATOM   2333  HE1 TRP X 151      70.980  64.140  43.950  1.00  0.00            
ATOM   2334  CE2 TRP X 151      69.980  65.860  43.290  1.00  0.00            
ATOM   2335  CE3 TRP X 151      69.370  67.720  41.890  1.00  0.00            
ATOM   2336  HE3 TRP X 151      69.510  68.240  40.950  1.00  0.00            
ATOM   2337  CZ2 TRP X 151      69.290  66.460  44.350  1.00  0.00            
ATOM   2338  HZ2 TRP X 151      69.230  65.810  45.220  1.00  0.00            
ATOM   2339  CZ3 TRP X 151      68.810  68.360  42.990  1.00  0.00            
ATOM   2340  HZ3 TRP X 151      68.310  69.320  42.890  1.00  0.00            
ATOM   2341  CH2 TRP X 151      68.800  67.770  44.270  1.00  0.00            
ATOM   2342  HH2 TRP X 151      68.320  68.180  45.130  1.00  0.00            
ATOM   2343  C   TRP X 151      70.840  65.080  37.360  1.00  0.00            
ATOM   2344  O   TRP X 151      69.620  64.950  37.170  1.00  0.00            
ATOM   2345  N   ILE X 152      71.720  65.410  36.420  1.00  0.00            
ATOM   2346  H   ILE X 152      72.640  65.710  36.690  1.00  0.00            
ATOM   2347  CA  ILE X 152      71.470  65.680  35.030  1.00  0.00            
ATOM   2348  HA  ILE X 152      70.370  65.590  34.970  1.00  0.00            
ATOM   2349  CB  ILE X 152      71.920  67.110  34.780  1.00  0.00            
ATOM   2350  HB  ILE X 152      72.990  67.070  34.920  1.00  0.00            
ATOM   2351  CG1 ILE X 152      71.320  68.170  35.740  1.00  0.00            
ATOM   2352 1HG1 ILE X 152      70.350  68.610  35.560  1.00  0.00            
ATOM   2353 2HG1 ILE X 152      71.340  67.760  36.760  1.00  0.00            
ATOM   2354  CG2 ILE X 152      71.610  67.490  33.330  1.00  0.00            
ATOM   2355 1HG2 ILE X 152      72.180  68.380  33.020  1.00  0.00            
ATOM   2356 2HG2 ILE X 152      71.860  66.810  32.530  1.00  0.00            
ATOM   2357 3HG2 ILE X 152      70.540  67.650  33.240  1.00  0.00            
ATOM   2358  CD  ILE X 152      72.360  69.300  35.760  1.00  0.00            
ATOM   2359  HD1 ILE X 152      72.240  70.160  36.430  1.00  0.00            
ATOM   2360  HD2 ILE X 152      73.300  68.980  36.210  1.00  0.00            
ATOM   2361  HD3 ILE X 152      72.480  69.780  34.800  1.00  0.00            
ATOM   2362  C   ILE X 152      72.240  64.670  34.190  1.00  0.00            
ATOM   2363  O   ILE X 152      71.690  64.020  33.310  1.00  0.00            
ATOM   2364  N   GLN X 153      73.510  64.390  34.480  1.00  0.00            
ATOM   2365  H   GLN X 153      73.930  65.030  35.140  1.00  0.00            
ATOM   2366  CA  GLN X 153      74.470  63.600  33.740  1.00  0.00            
ATOM   2367  HA  GLN X 153      74.030  63.000  32.950  1.00  0.00            
ATOM   2368  CB  GLN X 153      75.660  64.460  33.310  1.00  0.00            
ATOM   2369  HB1 GLN X 153      76.100  64.870  34.220  1.00  0.00            
ATOM   2370  HB2 GLN X 153      76.430  63.890  32.790  1.00  0.00            
ATOM   2371  CG  GLN X 153      75.390  65.760  32.550  1.00  0.00            
ATOM   2372  HG1 GLN X 153      74.850  66.470  33.180  1.00  0.00            
ATOM   2373  HG2 GLN X 153      76.380  66.180  32.610  1.00  0.00            
ATOM   2374  CD  GLN X 153      74.860  65.520  31.140  1.00  0.00            
ATOM   2375  OE1 GLN X 153      73.950  64.740  30.880  1.00  0.00            
ATOM   2376  NE2 GLN X 153      75.540  66.190  30.210  1.00  0.00            
ATOM   2377 1HE2 GLN X 153      76.390  66.550  30.600  1.00  0.00            
ATOM   2378 2HE2 GLN X 153      75.390  65.920  29.240  1.00  0.00            
ATOM   2379  C   GLN X 153      74.960  62.380  34.520  1.00  0.00            
ATOM   2380  O   GLN X 153      76.090  61.910  34.420  1.00  0.00            
ATOM   2381  N   ASP X 154      73.960  61.780  35.160  1.00  0.00            
ATOM   2382  H   ASP X 154      73.100  62.320  35.140  1.00  0.00            
ATOM   2383  CA  ASP X 154      74.030  60.590  35.980  1.00  0.00            
ATOM   2384  HA  ASP X 154      74.240  61.010  36.950  1.00  0.00            
ATOM   2385  CB  ASP X 154      72.660  59.980  36.250  1.00  0.00            
ATOM   2386  HB1 ASP X 154      72.090  60.750  36.760  1.00  0.00            
ATOM   2387  HB2 ASP X 154      72.070  59.860  35.330  1.00  0.00            
ATOM   2388  CG  ASP X 154      72.590  58.780  37.190  1.00  0.00            
ATOM   2389  OD1 ASP X 154      72.990  58.900  38.360  1.00  0.00            
ATOM   2390  OD2 ASP X 154      72.040  57.720  36.830  1.00  0.00            
ATOM   2391  C   ASP X 154      75.120  59.580  35.650  1.00  0.00            
ATOM   2392  O   ASP X 154      76.150  59.440  36.310  1.00  0.00            
ATOM   2393  N   GLN X 155      74.880  59.000  34.470  1.00  0.00            
ATOM   2394  H   GLN X 155      74.010  59.240  34.020  1.00  0.00            
ATOM   2395  CA  GLN X 155      75.750  58.010  33.900  1.00  0.00            
ATOM   2396  HA  GLN X 155      76.120  57.320  34.670  1.00  0.00            
ATOM   2397  CB  GLN X 155      74.860  57.240  32.940  1.00  0.00            
ATOM   2398  HB1 GLN X 155      75.580  56.460  32.690  1.00  0.00            
ATOM   2399  HB2 GLN X 155      74.000  56.800  33.470  1.00  0.00            
ATOM   2400  CG  GLN X 155      74.390  57.830  31.610  1.00  0.00            
ATOM   2401  HG1 GLN X 155      75.180  58.190  30.940  1.00  0.00            
ATOM   2402  HG2 GLN X 155      73.780  57.060  31.130  1.00  0.00            
ATOM   2403  CD  GLN X 155      73.420  58.990  31.670  1.00  0.00            
ATOM   2404  OE1 GLN X 155      72.750  59.140  32.700  1.00  0.00            
ATOM   2405  NE2 GLN X 155      73.330  59.830  30.630  1.00  0.00            
ATOM   2406 1HE2 GLN X 155      74.070  59.770  29.950  1.00  0.00            
ATOM   2407 2HE2 GLN X 155      72.670  60.590  30.630  1.00  0.00            
ATOM   2408  C   GLN X 155      77.100  58.370  33.280  1.00  0.00            
ATOM   2409  O   GLN X 155      77.760  57.550  32.650  1.00  0.00            
ATOM   2410  N   GLY X 156      77.470  59.640  33.470  1.00  0.00            
ATOM   2411  H   GLY X 156      76.740  60.090  34.010  1.00  0.00            
ATOM   2412  CA  GLY X 156      78.500  60.470  32.870  1.00  0.00            
ATOM   2413  HA1 GLY X 156      79.230  60.830  33.600  1.00  0.00            
ATOM   2414  HA2 GLY X 156      79.020  59.840  32.140  1.00  0.00            
ATOM   2415  C   GLY X 156      77.920  61.500  31.920  1.00  0.00            
ATOM   2416  O   GLY X 156      78.580  62.510  31.660  1.00  0.00            
ATOM   2417  N   GLY X 157      76.760  61.220  31.330  1.00  0.00            
ATOM   2418  H   GLY X 157      76.230  60.370  31.480  1.00  0.00            
ATOM   2419  CA  GLY X 157      76.160  62.030  30.290  1.00  0.00            
ATOM   2420  HA1 GLY X 157      75.290  62.600  30.600  1.00  0.00            
ATOM   2421  HA2 GLY X 157      76.810  62.870  30.060  1.00  0.00            
ATOM   2422  C   GLY X 157      75.860  61.200  29.050  1.00  0.00            
ATOM   2423  O   GLY X 157      75.680  60.000  29.230  1.00  0.00            
ATOM   2424  N   TRP X 158      76.030  61.740  27.830  1.00  0.00            
ATOM   2425  H   TRP X 158      76.200  62.740  27.790  1.00  0.00            
ATOM   2426  CA  TRP X 158      76.170  60.920  26.640  1.00  0.00            
ATOM   2427  HA  TRP X 158      76.430  59.900  26.870  1.00  0.00            
ATOM   2428  CB  TRP X 158      74.840  60.660  25.930  1.00  0.00            
ATOM   2429  HB1 TRP X 158      74.970  59.830  25.220  1.00  0.00            
ATOM   2430  HB2 TRP X 158      74.090  60.160  26.530  1.00  0.00            
ATOM   2431  CG  TRP X 158      74.150  61.750  25.170  1.00  0.00            
ATOM   2432  CD1 TRP X 158      74.100  61.790  23.820  1.00  0.00            
ATOM   2433  HD1 TRP X 158      74.600  61.220  23.050  1.00  0.00            
ATOM   2434  CD2 TRP X 158      73.480  62.960  25.620  1.00  0.00            
ATOM   2435  NE1 TRP X 158      73.560  63.010  23.430  1.00  0.00            
ATOM   2436  HE1 TRP X 158      73.420  63.320  22.490  1.00  0.00            
ATOM   2437  CE2 TRP X 158      73.000  63.690  24.490  1.00  0.00            
ATOM   2438  CE3 TRP X 158      73.160  63.410  26.920  1.00  0.00            
ATOM   2439  HE3 TRP X 158      73.390  62.850  27.810  1.00  0.00            
ATOM   2440  CZ2 TRP X 158      72.330  64.900  24.610  1.00  0.00            
ATOM   2441  HZ2 TRP X 158      71.940  65.540  23.820  1.00  0.00            
ATOM   2442  CZ3 TRP X 158      72.640  64.710  27.070  1.00  0.00            
ATOM   2443  HZ3 TRP X 158      72.610  65.080  28.090  1.00  0.00            
ATOM   2444  CH2 TRP X 158      72.190  65.370  25.930  1.00  0.00            
ATOM   2445  HH2 TRP X 158      71.690  66.270  26.280  1.00  0.00            
ATOM   2446  C   TRP X 158      77.160  61.350  25.580  1.00  0.00            
ATOM   2447  O   TRP X 158      77.840  60.450  25.070  1.00  0.00            
ATOM   2448  N   ASP X 159      77.210  62.660  25.330  1.00  0.00            
ATOM   2449  H   ASP X 159      76.520  63.260  25.750  1.00  0.00            
ATOM   2450  CA  ASP X 159      77.970  63.400  24.350  1.00  0.00            
ATOM   2451  HA  ASP X 159      77.900  62.890  23.380  1.00  0.00            
ATOM   2452  CB  ASP X 159      77.420  64.820  24.340  1.00  0.00            
ATOM   2453  HB1 ASP X 159      76.400  64.790  23.990  1.00  0.00            
ATOM   2454  HB2 ASP X 159      77.440  65.370  25.280  1.00  0.00            
ATOM   2455  CG  ASP X 159      77.990  65.640  23.200  1.00  0.00            
ATOM   2456  OD1 ASP X 159      78.450  65.130  22.160  1.00  0.00            
ATOM   2457  OD2 ASP X 159      78.070  66.870  23.440  1.00  0.00            
ATOM   2458  C   ASP X 159      79.490  63.310  24.490  1.00  0.00            
ATOM   2459  O   ASP X 159      79.990  64.090  25.300  1.00  0.00            
ATOM   2460  N   GLY X 160      80.200  62.310  23.990  1.00  0.00            
ATOM   2461  H   GLY X 160      79.590  61.610  23.560  1.00  0.00            
ATOM   2462  CA  GLY X 160      81.520  61.890  24.380  1.00  0.00            
ATOM   2463  HA1 GLY X 160      82.280  62.090  23.620  1.00  0.00            
ATOM   2464  HA2 GLY X 160      81.850  62.530  25.210  1.00  0.00            
ATOM   2465  C   GLY X 160      81.740  60.420  24.710  1.00  0.00            
ATOM   2466  O   GLY X 160      82.800  59.860  24.410  1.00  0.00            
ATOM   2467  N   LEU X 161      80.720  59.790  25.280  1.00  0.00            
ATOM   2468  H   LEU X 161      79.850  60.310  25.330  1.00  0.00            
ATOM   2469  CA  LEU X 161      80.540  58.350  25.390  1.00  0.00            
ATOM   2470  HA  LEU X 161      81.450  57.810  25.620  1.00  0.00            
ATOM   2471  CB  LEU X 161      79.600  58.080  26.560  1.00  0.00            
ATOM   2472  HB1 LEU X 161      78.560  58.150  26.270  1.00  0.00            
ATOM   2473  HB2 LEU X 161      79.590  57.030  26.860  1.00  0.00            
ATOM   2474  CG  LEU X 161      79.850  58.840  27.870  1.00  0.00            
ATOM   2475  HG  LEU X 161      79.710  59.890  27.640  1.00  0.00            
ATOM   2476  CD1 LEU X 161      78.810  58.490  28.940  1.00  0.00            
ATOM   2477 1HD1 LEU X 161      79.210  58.930  29.850  1.00  0.00            
ATOM   2478 2HD1 LEU X 161      77.820  58.850  28.680  1.00  0.00            
ATOM   2479 3HD1 LEU X 161      78.790  57.390  28.980  1.00  0.00            
ATOM   2480  CD2 LEU X 161      81.250  58.520  28.390  1.00  0.00            
ATOM   2481 1HD2 LEU X 161      81.560  57.480  28.340  1.00  0.00            
ATOM   2482 2HD2 LEU X 161      81.990  59.160  27.920  1.00  0.00            
ATOM   2483 3HD2 LEU X 161      81.360  58.750  29.450  1.00  0.00            
ATOM   2484  C   LEU X 161      80.040  57.820  24.050  1.00  0.00            
ATOM   2485  O   LEU X 161      80.810  57.100  23.420  1.00  0.00            
ATOM   2486  N   LEU X 162      78.790  58.200  23.780  1.00  0.00            
ATOM   2487  H   LEU X 162      78.370  58.960  24.310  1.00  0.00            
ATOM   2488  CA  LEU X 162      78.310  57.960  22.450  1.00  0.00            
ATOM   2489  HA  LEU X 162      78.650  57.020  22.020  1.00  0.00            
ATOM   2490  CB  LEU X 162      76.780  58.110  22.460  1.00  0.00            
ATOM   2491  HB1 LEU X 162      76.630  59.170  22.650  1.00  0.00            
ATOM   2492  HB2 LEU X 162      76.320  57.900  21.500  1.00  0.00            
ATOM   2493  CG  LEU X 162      76.040  57.340  23.540  1.00  0.00            
ATOM   2494  HG  LEU X 162      76.240  57.660  24.570  1.00  0.00            
ATOM   2495  CD1 LEU X 162      74.510  57.340  23.410  1.00  0.00            
ATOM   2496 1HD1 LEU X 162      74.140  58.360  23.400  1.00  0.00            
ATOM   2497 2HD1 LEU X 162      74.070  56.890  22.530  1.00  0.00            
ATOM   2498 3HD1 LEU X 162      74.150  56.900  24.350  1.00  0.00            
ATOM   2499  CD2 LEU X 162      76.580  55.910  23.650  1.00  0.00            
ATOM   2500 1HD2 LEU X 162      77.500  55.910  24.210  1.00  0.00            
ATOM   2501 2HD2 LEU X 162      75.840  55.240  24.080  1.00  0.00            
ATOM   2502 3HD2 LEU X 162      76.830  55.470  22.690  1.00  0.00            
ATOM   2503  C   LEU X 162      78.880  59.040  21.520  1.00  0.00            
ATOM   2504  O   LEU X 162      79.230  60.110  22.000  1.00  0.00            
ATOM   2505  N   SER X 163      79.190  58.710  20.260  1.00  0.00            
ATOM   2506  H   SER X 163      78.870  57.810  19.910  1.00  0.00            
ATOM   2507  CA  SER X 163      80.170  59.360  19.410  1.00  0.00            
ATOM   2508  HA  SER X 163      79.980  60.440  19.460  1.00  0.00            
ATOM   2509  CB  SER X 163      81.600  59.250  19.950  1.00  0.00            
ATOM   2510  HB1 SER X 163      82.210  60.030  19.490  1.00  0.00            
ATOM   2511  HB2 SER X 163      81.550  59.390  21.020  1.00  0.00            
ATOM   2512  OG  SER X 163      82.340  58.100  19.620  1.00  0.00            
ATOM   2513  HG  SER X 163      83.020  57.930  20.260  1.00  0.00            
ATOM   2514  C   SER X 163      79.760  59.010  17.990  1.00  0.00            
ATOM   2515  O   SER X 163      78.620  59.240  17.600  1.00  0.00            
ATOM   2516  N   TYR X 164      80.540  58.040  17.450  1.00  0.00            
ATOM   2517  H   TYR X 164      81.300  57.730  18.030  1.00  0.00            
ATOM   2518  CA  TYR X 164      80.330  57.360  16.200  1.00  0.00            
ATOM   2519  HA  TYR X 164      80.190  58.180  15.500  1.00  0.00            
ATOM   2520  CB  TYR X 164      81.540  56.580  15.670  1.00  0.00            
ATOM   2521  HB1 TYR X 164      81.250  56.140  14.710  1.00  0.00            
ATOM   2522  HB2 TYR X 164      82.160  57.380  15.290  1.00  0.00            
ATOM   2523  CG  TYR X 164      82.420  55.700  16.510  1.00  0.00            
ATOM   2524  CD1 TYR X 164      82.120  54.350  16.270  1.00  0.00            
ATOM   2525  HD1 TYR X 164      81.310  54.050  15.630  1.00  0.00            
ATOM   2526  CD2 TYR X 164      83.480  56.150  17.330  1.00  0.00            
ATOM   2527  HD2 TYR X 164      83.880  57.140  17.400  1.00  0.00            
ATOM   2528  CE1 TYR X 164      83.000  53.360  16.760  1.00  0.00            
ATOM   2529  HE1 TYR X 164      82.940  52.310  16.530  1.00  0.00            
ATOM   2530  CE2 TYR X 164      84.290  55.150  17.870  1.00  0.00            
ATOM   2531  HE2 TYR X 164      85.170  55.360  18.450  1.00  0.00            
ATOM   2532  CZ  TYR X 164      83.960  53.810  17.680  1.00  0.00            
ATOM   2533  OH  TYR X 164      84.690  52.840  18.310  1.00  0.00            
ATOM   2534  HH  TYR X 164      84.330  52.030  18.000  1.00  0.00            
ATOM   2535  C   TYR X 164      79.000  56.670  15.950  1.00  0.00            
ATOM   2536  O   TYR X 164      78.470  56.650  14.830  1.00  0.00            
ATOM   2537  N   PHE X 165      78.410  56.100  17.000  1.00  0.00            
ATOM   2538  H   PHE X 165      78.900  56.190  17.880  1.00  0.00            
ATOM   2539  CA  PHE X 165      77.020  55.710  17.150  1.00  0.00            
ATOM   2540  HA  PHE X 165      76.360  56.390  16.610  1.00  0.00            
ATOM   2541  CB  PHE X 165      76.900  54.250  16.720  1.00  0.00            
ATOM   2542  HB1 PHE X 165      75.820  54.050  16.700  1.00  0.00            
ATOM   2543  HB2 PHE X 165      77.250  54.270  15.690  1.00  0.00            
ATOM   2544  CG  PHE X 165      77.540  53.180  17.580  1.00  0.00            
ATOM   2545  CD1 PHE X 165      76.700  52.560  18.530  1.00  0.00            
ATOM   2546  HD1 PHE X 165      75.640  52.700  18.670  1.00  0.00            
ATOM   2547  CD2 PHE X 165      78.870  52.790  17.420  1.00  0.00            
ATOM   2548  HD2 PHE X 165      79.480  53.210  16.640  1.00  0.00            
ATOM   2549  CE1 PHE X 165      77.210  51.590  19.400  1.00  0.00            
ATOM   2550  HE1 PHE X 165      76.490  51.070  20.020  1.00  0.00            
ATOM   2551  CE2 PHE X 165      79.320  51.750  18.250  1.00  0.00            
ATOM   2552  HE2 PHE X 165      80.330  51.440  18.090  1.00  0.00            
ATOM   2553  CZ  PHE X 165      78.530  51.140  19.230  1.00  0.00            
ATOM   2554  HZ  PHE X 165      78.890  50.370  19.900  1.00  0.00            
ATOM   2555  C   PHE X 165      76.600  55.950  18.600  1.00  0.00            
ATOM   2556  O   PHE X 165      77.320  56.360  19.500  1.00  0.00            
ATOM   2557  N   GLY X 166      75.330  55.600  18.850  1.00  0.00            
ATOM   2558  H   GLY X 166      74.810  55.000  18.240  1.00  0.00            
ATOM   2559  CA  GLY X 166      74.670  55.540  20.130  1.00  0.00            
ATOM   2560  HA1 GLY X 166      75.330  55.810  20.940  1.00  0.00            
ATOM   2561  HA2 GLY X 166      73.900  56.290  19.980  1.00  0.00            
ATOM   2562  C   GLY X 166      74.050  54.140  20.250  1.00  0.00            
ATOM   2563  O   GLY X 166      73.440  53.620  19.320  1.00  0.00            
ATOM   2564  N   THR X 167      74.160  53.590  21.460  1.00  0.00            
ATOM   2565  H   THR X 167      74.420  54.090  22.280  1.00  0.00            
ATOM   2566  CA  THR X 167      73.740  52.280  21.910  1.00  0.00            
ATOM   2567  HA  THR X 167      73.980  51.500  21.180  1.00  0.00            
ATOM   2568  CB  THR X 167      74.350  52.060  23.310  1.00  0.00            
ATOM   2569  HB  THR X 167      73.960  51.160  23.790  1.00  0.00            
ATOM   2570  OG1 THR X 167      74.020  53.200  24.050  1.00  0.00            
ATOM   2571  HG1 THR X 167      74.210  52.970  24.960  1.00  0.00            
ATOM   2572  CG2 THR X 167      75.840  51.780  23.080  1.00  0.00            
ATOM   2573 1HG2 THR X 167      76.300  52.610  22.560  1.00  0.00            
ATOM   2574 2HG2 THR X 167      76.260  51.700  24.080  1.00  0.00            
ATOM   2575 3HG2 THR X 167      75.940  50.880  22.480  1.00  0.00            
ATOM   2576  C   THR X 167      72.240  52.100  21.830  1.00  0.00            
ATOM   2577  O   THR X 167      71.570  53.140  21.760  1.00  0.00            
ATOM   2578  N   PRO X 168      71.610  50.930  21.950  1.00  0.00            
ATOM   2579  CA  PRO X 168      70.180  50.810  21.830  1.00  0.00            
ATOM   2580  HA  PRO X 168      69.880  51.540  21.070  1.00  0.00            
ATOM   2581  CB  PRO X 168      69.960  49.370  21.380  1.00  0.00            
ATOM   2582  HB1 PRO X 168      69.070  48.820  21.690  1.00  0.00            
ATOM   2583  HB2 PRO X 168      70.080  49.290  20.300  1.00  0.00            
ATOM   2584  CG  PRO X 168      71.100  48.540  21.990  1.00  0.00            
ATOM   2585  HG1 PRO X 168      70.800  48.100  22.940  1.00  0.00            
ATOM   2586  HG2 PRO X 168      71.340  47.660  21.410  1.00  0.00            
ATOM   2587  CD  PRO X 168      72.200  49.610  22.040  1.00  0.00            
ATOM   2588  HD1 PRO X 168      72.860  49.560  22.900  1.00  0.00            
ATOM   2589  HD2 PRO X 168      72.850  49.410  21.190  1.00  0.00            
ATOM   2590  C   PRO X 168      69.460  51.250  23.100  1.00  0.00            
ATOM   2591  O   PRO X 168      68.310  51.660  22.970  1.00  0.00            
ATOM   2592  N   THR X 169      70.190  51.350  24.210  1.00  0.00            
ATOM   2593  H   THR X 169      71.180  51.180  24.120  1.00  0.00            
ATOM   2594  CA  THR X 169      69.760  51.800  25.520  1.00  0.00            
ATOM   2595  HA  THR X 169      68.820  51.300  25.780  1.00  0.00            
ATOM   2596  CB  THR X 169      70.800  51.310  26.530  1.00  0.00            
ATOM   2597  HB  THR X 169      70.400  51.510  27.520  1.00  0.00            
ATOM   2598  OG1 THR X 169      71.950  52.080  26.320  1.00  0.00            
ATOM   2599  HG1 THR X 169      72.470  51.990  27.100  1.00  0.00            
ATOM   2600  CG2 THR X 169      71.370  49.910  26.350  1.00  0.00            
ATOM   2601 1HG2 THR X 169      72.260  49.730  26.960  1.00  0.00            
ATOM   2602 2HG2 THR X 169      70.670  49.200  26.780  1.00  0.00            
ATOM   2603 3HG2 THR X 169      71.610  49.630  25.330  1.00  0.00            
ATOM   2604  C   THR X 169      69.460  53.290  25.520  1.00  0.00            
ATOM   2605  O   THR X 169      68.670  53.760  26.310  1.00  0.00            
ATOM   2606  N   TRP X 170      70.040  54.070  24.580  1.00  0.00            
ATOM   2607  H   TRP X 170      70.750  53.640  24.010  1.00  0.00            
ATOM   2608  CA  TRP X 170      69.880  55.500  24.550  1.00  0.00            
ATOM   2609  HA  TRP X 170      69.530  55.850  25.520  1.00  0.00            
ATOM   2610  CB  TRP X 170      71.240  56.190  24.360  1.00  0.00            
ATOM   2611  HB1 TRP X 170      71.970  55.790  25.070  1.00  0.00            
ATOM   2612  HB2 TRP X 170      71.640  56.040  23.370  1.00  0.00            
ATOM   2613  CG  TRP X 170      71.220  57.680  24.490  1.00  0.00            
ATOM   2614  CD1 TRP X 170      71.160  58.650  23.560  1.00  0.00            
ATOM   2615  HD1 TRP X 170      71.340  58.460  22.500  1.00  0.00            
ATOM   2616  CD2 TRP X 170      71.180  58.360  25.790  1.00  0.00            
ATOM   2617  NE1 TRP X 170      71.160  59.860  24.220  1.00  0.00            
ATOM   2618  HE1 TRP X 170      71.530  60.650  23.720  1.00  0.00            
ATOM   2619  CE2 TRP X 170      71.040  59.750  25.590  1.00  0.00            
ATOM   2620  CE3 TRP X 170      71.160  57.850  27.100  1.00  0.00            
ATOM   2621  HE3 TRP X 170      71.110  56.780  27.320  1.00  0.00            
ATOM   2622  CZ2 TRP X 170      70.920  60.610  26.700  1.00  0.00            
ATOM   2623  HZ2 TRP X 170      70.930  61.690  26.570  1.00  0.00            
ATOM   2624  CZ3 TRP X 170      71.130  58.750  28.180  1.00  0.00            
ATOM   2625  HZ3 TRP X 170      71.410  58.290  29.110  1.00  0.00            
ATOM   2626  CH2 TRP X 170      71.040  60.130  28.000  1.00  0.00            
ATOM   2627  HH2 TRP X 170      71.020  60.750  28.880  1.00  0.00            
ATOM   2628  C   TRP X 170      68.850  55.910  23.520  1.00  0.00            
ATOM   2629  O   TRP X 170      68.110  56.870  23.720  1.00  0.00            
ATOM   2630  N   GLN X 171      68.920  55.200  22.380  1.00  0.00            
ATOM   2631  H   GLN X 171      69.550  54.410  22.300  1.00  0.00            
ATOM   2632  CA  GLN X 171      67.980  55.500  21.330  1.00  0.00            
ATOM   2633  HA  GLN X 171      67.990  56.570  21.150  1.00  0.00            
ATOM   2634  CB  GLN X 171      68.530  54.780  20.090  1.00  0.00            
ATOM   2635  HB1 GLN X 171      68.760  53.740  20.320  1.00  0.00            
ATOM   2636  HB2 GLN X 171      67.740  54.540  19.380  1.00  0.00            
ATOM   2637  CG  GLN X 171      69.760  55.370  19.380  1.00  0.00            
ATOM   2638  HG1 GLN X 171      70.540  55.520  20.120  1.00  0.00            
ATOM   2639  HG2 GLN X 171      70.220  54.670  18.700  1.00  0.00            
ATOM   2640  CD  GLN X 171      69.490  56.640  18.590  1.00  0.00            
ATOM   2641  OE1 GLN X 171      70.430  57.390  18.290  1.00  0.00            
ATOM   2642  NE2 GLN X 171      68.240  57.000  18.270  1.00  0.00            
ATOM   2643 1HE2 GLN X 171      67.570  56.270  18.150  1.00  0.00            
ATOM   2644 2HE2 GLN X 171      68.040  57.780  17.650  1.00  0.00            
ATOM   2645  C   GLN X 171      66.600  54.880  21.490  1.00  0.00            
ATOM   2646  O   GLN X 171      65.700  55.550  20.990  1.00  0.00            
ATOM   2647  N   THR X 172      66.480  53.720  22.140  1.00  0.00            
ATOM   2648  H   THR X 172      67.330  53.280  22.490  1.00  0.00            
ATOM   2649  CA  THR X 172      65.310  52.870  22.270  1.00  0.00            
ATOM   2650  HA  THR X 172      64.380  53.330  21.960  1.00  0.00            
ATOM   2651  CB  THR X 172      65.490  51.650  21.350  1.00  0.00            
ATOM   2652  HB  THR X 172      65.030  50.760  21.750  1.00  0.00            
ATOM   2653  OG1 THR X 172      66.790  51.460  20.840  1.00  0.00            
ATOM   2654  HG1 THR X 172      67.300  51.390  21.620  1.00  0.00            
ATOM   2655  CG2 THR X 172      64.590  51.890  20.150  1.00  0.00            
ATOM   2656 1HG2 THR X 172      63.570  52.070  20.510  1.00  0.00            
ATOM   2657 2HG2 THR X 172      64.890  52.710  19.500  1.00  0.00            
ATOM   2658 3HG2 THR X 172      64.710  51.040  19.470  1.00  0.00            
ATOM   2659  C   THR X 172      65.310  52.570  23.770  1.00  0.00            
ATOM   2660  O   THR X 172      65.590  51.510  24.350  1.00  0.00            
ATOM   2661  N   VAL X 173      64.820  53.580  24.480  1.00  0.00            
ATOM   2662  H   VAL X 173      64.790  54.450  23.960  1.00  0.00            
ATOM   2663  CA  VAL X 173      64.710  53.690  25.920  1.00  0.00            
ATOM   2664  HA  VAL X 173      65.630  53.340  26.380  1.00  0.00            
ATOM   2665  CB  VAL X 173      64.330  55.150  26.220  1.00  0.00            
ATOM   2666  HB  VAL X 173      63.470  55.440  25.590  1.00  0.00            
ATOM   2667  CG1 VAL X 173      63.910  55.550  27.630  1.00  0.00            
ATOM   2668 1HG1 VAL X 173      63.820  56.640  27.650  1.00  0.00            
ATOM   2669 2HG1 VAL X 173      62.990  55.080  27.980  1.00  0.00            
ATOM   2670 3HG1 VAL X 173      64.610  55.280  28.410  1.00  0.00            
ATOM   2671  CG2 VAL X 173      65.460  56.080  25.810  1.00  0.00            
ATOM   2672 1HG2 VAL X 173      65.030  57.090  25.740  1.00  0.00            
ATOM   2673 2HG2 VAL X 173      66.310  56.070  26.500  1.00  0.00            
ATOM   2674 3HG2 VAL X 173      65.930  56.120  24.830  1.00  0.00            
ATOM   2675  C   VAL X 173      63.890  52.660  26.660  1.00  0.00            
ATOM   2676  O   VAL X 173      64.400  51.820  27.390  1.00  0.00            
ATOM   2677  N   THR X 174      62.550  52.630  26.620  1.00  0.00            
ATOM   2678  H   THR X 174      62.170  53.250  25.920  1.00  0.00            
ATOM   2679  CA  THR X 174      61.670  51.730  27.350  1.00  0.00            
ATOM   2680  HA  THR X 174      62.060  51.900  28.350  1.00  0.00            
ATOM   2681  CB  THR X 174      60.250  52.220  27.100  1.00  0.00            
ATOM   2682  HB  THR X 174      59.500  51.610  27.580  1.00  0.00            
ATOM   2683  OG1 THR X 174      59.980  52.240  25.710  1.00  0.00            
ATOM   2684  HG1 THR X 174      60.470  52.910  25.250  1.00  0.00            
ATOM   2685  CG2 THR X 174      59.940  53.550  27.810  1.00  0.00            
ATOM   2686 1HG2 THR X 174      60.650  54.380  27.900  1.00  0.00            
ATOM   2687 2HG2 THR X 174      59.010  54.010  27.480  1.00  0.00            
ATOM   2688 3HG2 THR X 174      59.910  53.190  28.830  1.00  0.00            
ATOM   2689  C   THR X 174      61.750  50.240  27.050  1.00  0.00            
ATOM   2690  O   THR X 174      61.070  49.430  27.670  1.00  0.00            
ATOM   2691  N   ILE X 175      62.650  49.880  26.140  1.00  0.00            
ATOM   2692  H   ILE X 175      63.100  50.610  25.620  1.00  0.00            
ATOM   2693  CA  ILE X 175      62.910  48.510  25.690  1.00  0.00            
ATOM   2694  HA  ILE X 175      61.980  47.980  25.880  1.00  0.00            
ATOM   2695  CB  ILE X 175      63.270  48.500  24.210  1.00  0.00            
ATOM   2696  HB  ILE X 175      64.210  49.020  24.130  1.00  0.00            
ATOM   2697  CG1 ILE X 175      62.320  49.330  23.350  1.00  0.00            
ATOM   2698 1HG1 ILE X 175      62.560  50.370  23.540  1.00  0.00            
ATOM   2699 2HG1 ILE X 175      62.560  49.310  22.280  1.00  0.00            
ATOM   2700  CG2 ILE X 175      63.520  47.170  23.500  1.00  0.00            
ATOM   2701 1HG2 ILE X 175      63.190  46.360  24.170  1.00  0.00            
ATOM   2702 2HG2 ILE X 175      63.000  47.100  22.540  1.00  0.00            
ATOM   2703 3HG2 ILE X 175      64.580  47.010  23.370  1.00  0.00            
ATOM   2704  CD  ILE X 175      60.880  48.840  23.540  1.00  0.00            
ATOM   2705  HD1 ILE X 175      60.720  47.790  23.290  1.00  0.00            
ATOM   2706  HD2 ILE X 175      60.530  49.050  24.540  1.00  0.00            
ATOM   2707  HD3 ILE X 175      60.390  49.450  22.760  1.00  0.00            
ATOM   2708  C   ILE X 175      64.130  48.110  26.520  1.00  0.00            
ATOM   2709  O   ILE X 175      64.440  46.920  26.490  1.00  0.00            
ATOM   2710  N   PHE X 176      64.880  48.930  27.240  1.00  0.00            
ATOM   2711  H   PHE X 176      64.680  49.890  26.970  1.00  0.00            
ATOM   2712  CA  PHE X 176      66.140  48.610  27.880  1.00  0.00            
ATOM   2713  HA  PHE X 176      66.220  47.530  27.940  1.00  0.00            
ATOM   2714  CB  PHE X 176      67.320  48.950  26.990  1.00  0.00            
ATOM   2715  HB1 PHE X 176      67.130  49.860  26.430  1.00  0.00            
ATOM   2716  HB2 PHE X 176      68.240  49.060  27.550  1.00  0.00            
ATOM   2717  CG  PHE X 176      67.760  47.870  26.020  1.00  0.00            
ATOM   2718  CD1 PHE X 176      68.580  46.790  26.390  1.00  0.00            
ATOM   2719  HD1 PHE X 176      68.870  46.550  27.400  1.00  0.00            
ATOM   2720  CD2 PHE X 176      67.400  48.120  24.700  1.00  0.00            
ATOM   2721  HD2 PHE X 176      66.710  48.910  24.460  1.00  0.00            
ATOM   2722  CE1 PHE X 176      68.980  45.890  25.400  1.00  0.00            
ATOM   2723  HE1 PHE X 176      69.560  45.020  25.650  1.00  0.00            
ATOM   2724  CE2 PHE X 176      67.920  47.310  23.670  1.00  0.00            
ATOM   2725  HE2 PHE X 176      67.640  47.550  22.660  1.00  0.00            
ATOM   2726  CZ  PHE X 176      68.720  46.230  24.070  1.00  0.00            
ATOM   2727  HZ  PHE X 176      69.260  45.730  23.270  1.00  0.00            
ATOM   2728  C   PHE X 176      66.240  49.230  29.260  1.00  0.00            
ATOM   2729  O   PHE X 176      66.830  48.590  30.140  1.00  0.00            
ATOM   2730  N   VAL X 177      65.740  50.440  29.500  1.00  0.00            
ATOM   2731  H   VAL X 177      65.140  50.820  28.780  1.00  0.00            
ATOM   2732  CA  VAL X 177      65.660  51.330  30.640  1.00  0.00            
ATOM   2733  HA  VAL X 177      66.450  51.160  31.370  1.00  0.00            
ATOM   2734  CB  VAL X 177      65.720  52.810  30.230  1.00  0.00            
ATOM   2735  HB  VAL X 177      64.830  53.040  29.620  1.00  0.00            
ATOM   2736  CG1 VAL X 177      65.750  53.810  31.380  1.00  0.00            
ATOM   2737 1HG1 VAL X 177      65.770  54.850  31.040  1.00  0.00            
ATOM   2738 2HG1 VAL X 177      64.810  53.800  31.970  1.00  0.00            
ATOM   2739 3HG1 VAL X 177      66.570  53.580  32.060  1.00  0.00            
ATOM   2740  CG2 VAL X 177      66.920  52.920  29.320  1.00  0.00            
ATOM   2741 1HG2 VAL X 177      66.820  52.370  28.390  1.00  0.00            
ATOM   2742 2HG2 VAL X 177      67.190  53.940  29.080  1.00  0.00            
ATOM   2743 3HG2 VAL X 177      67.910  52.580  29.690  1.00  0.00            
ATOM   2744  C   VAL X 177      64.380  51.140  31.450  1.00  0.00            
ATOM   2745  O   VAL X 177      63.330  51.010  30.840  1.00  0.00            
ATOM   2746  N   ALA X 178      64.460  51.160  32.780  1.00  0.00            
ATOM   2747  H   ALA X 178      65.260  51.650  33.170  1.00  0.00            
ATOM   2748  CA  ALA X 178      63.430  50.690  33.670  1.00  0.00            
ATOM   2749  HA  ALA X 178      62.520  51.050  33.170  1.00  0.00            
ATOM   2750  CB  ALA X 178      63.390  49.160  33.660  1.00  0.00            
ATOM   2751  HB1 ALA X 178      63.060  48.840  34.660  1.00  0.00            
ATOM   2752  HB2 ALA X 178      62.790  48.870  32.810  1.00  0.00            
ATOM   2753  HB3 ALA X 178      64.390  48.770  33.500  1.00  0.00            
ATOM   2754  C   ALA X 178      63.260  51.360  35.030  1.00  0.00            
ATOM   2755  O   ALA X 178      62.270  51.210  35.730  1.00  0.00            
ATOM   2756  N   GLY X 179      64.160  52.340  35.230  1.00  0.00            
ATOM   2757  H   GLY X 179      64.950  52.180  34.630  1.00  0.00            
ATOM   2758  CA  GLY X 179      64.310  53.330  36.280  1.00  0.00            
ATOM   2759  HA1 GLY X 179      63.810  52.930  37.160  1.00  0.00            
ATOM   2760  HA2 GLY X 179      65.350  53.510  36.550  1.00  0.00            
ATOM   2761  C   GLY X 179      63.790  54.700  35.860  1.00  0.00            
ATOM   2762  O   GLY X 179      64.610  55.570  35.600  1.00  0.00            
ATOM   2763  N   VAL X 180      62.500  54.840  35.520  1.00  0.00            
ATOM   2764  H   VAL X 180      61.870  54.090  35.790  1.00  0.00            
ATOM   2765  CA  VAL X 180      61.920  56.100  35.090  1.00  0.00            
ATOM   2766  HA  VAL X 180      62.670  56.880  34.990  1.00  0.00            
ATOM   2767  CB  VAL X 180      61.430  55.930  33.650  1.00  0.00            
ATOM   2768  HB  VAL X 180      61.150  56.930  33.300  1.00  0.00            
ATOM   2769  CG1 VAL X 180      62.600  55.560  32.740  1.00  0.00            
ATOM   2770 1HG1 VAL X 180      62.830  54.490  32.820  1.00  0.00            
ATOM   2771 2HG1 VAL X 180      62.150  55.630  31.750  1.00  0.00            
ATOM   2772 3HG1 VAL X 180      63.550  55.950  33.070  1.00  0.00            
ATOM   2773  CG2 VAL X 180      60.390  54.830  33.470  1.00  0.00            
ATOM   2774 1HG2 VAL X 180      60.560  54.190  34.330  1.00  0.00            
ATOM   2775 2HG2 VAL X 180      59.430  55.320  33.550  1.00  0.00            
ATOM   2776 3HG2 VAL X 180      60.380  54.180  32.590  1.00  0.00            
ATOM   2777  C   VAL X 180      60.840  56.750  35.960  1.00  0.00            
ATOM   2778  O   VAL X 180      60.670  57.970  35.960  1.00  0.00            
ATOM   2779  N   LEU X 181      60.330  55.870  36.830  1.00  0.00            
ATOM   2780  H   LEU X 181      60.740  54.950  36.880  1.00  0.00            
ATOM   2781  CA  LEU X 181      59.390  56.290  37.840  1.00  0.00            
ATOM   2782  HA  LEU X 181      58.920  57.240  37.590  1.00  0.00            
ATOM   2783  CB  LEU X 181      58.170  55.370  37.870  1.00  0.00            
ATOM   2784  HB1 LEU X 181      58.510  54.390  38.170  1.00  0.00            
ATOM   2785  HB2 LEU X 181      57.450  55.720  38.600  1.00  0.00            
ATOM   2786  CG  LEU X 181      57.350  55.100  36.610  1.00  0.00            
ATOM   2787  HG  LEU X 181      58.040  54.590  35.930  1.00  0.00            
ATOM   2788  CD1 LEU X 181      56.180  54.130  36.830  1.00  0.00            
ATOM   2789 1HD1 LEU X 181      55.650  53.920  35.900  1.00  0.00            
ATOM   2790 2HD1 LEU X 181      56.420  53.140  37.210  1.00  0.00            
ATOM   2791 3HD1 LEU X 181      55.460  54.670  37.440  1.00  0.00            
ATOM   2792  CD2 LEU X 181      56.820  56.390  35.970  1.00  0.00            
ATOM   2793 1HD2 LEU X 181      57.620  56.920  35.450  1.00  0.00            
ATOM   2794 2HD2 LEU X 181      56.100  56.210  35.180  1.00  0.00            
ATOM   2795 3HD2 LEU X 181      56.350  56.990  36.750  1.00  0.00            
ATOM   2796  C   LEU X 181      59.920  56.320  39.260  1.00  0.00            
ATOM   2797  O   LEU X 181      60.940  55.670  39.530  1.00  0.00            
ATOM   2798  N   THR X 182      59.330  57.170  40.120  1.00  0.00            
ATOM   2799  H   THR X 182      58.600  57.770  39.800  1.00  0.00            
ATOM   2800  CA  THR X 182      59.850  57.670  41.370  1.00  0.00            
ATOM   2801  HA  THR X 182      60.170  56.850  42.030  1.00  0.00            
ATOM   2802  CB  THR X 182      61.110  58.540  41.260  1.00  0.00            
ATOM   2803  HB  THR X 182      61.780  58.020  40.570  1.00  0.00            
ATOM   2804  OG1 THR X 182      61.780  58.710  42.490  1.00  0.00            
ATOM   2805  HG1 THR X 182      61.440  59.510  42.860  1.00  0.00            
ATOM   2806  CG2 THR X 182      60.870  59.920  40.650  1.00  0.00            
ATOM   2807 1HG2 THR X 182      60.350  60.630  41.270  1.00  0.00            
ATOM   2808 2HG2 THR X 182      61.850  60.330  40.420  1.00  0.00            
ATOM   2809 3HG2 THR X 182      60.390  59.880  39.680  1.00  0.00            
ATOM   2810  C   THR X 182      58.640  58.240  42.110  1.00  0.00            
ATOM   2811  O   THR X 182      57.780  58.770  41.430  1.00  0.00            
ATOM   2812  N   ALA X 183      58.590  58.200  43.440  1.00  0.00            
ATOM   2813  H   ALA X 183      59.410  57.830  43.910  1.00  0.00            
ATOM   2814  CA  ALA X 183      57.420  58.480  44.230  1.00  0.00            
ATOM   2815  HA  ALA X 183      56.650  57.740  43.980  1.00  0.00            
ATOM   2816  CB  ALA X 183      57.740  58.100  45.680  1.00  0.00            
ATOM   2817  HB1 ALA X 183      56.980  58.300  46.440  1.00  0.00            
ATOM   2818  HB2 ALA X 183      57.720  57.010  45.700  1.00  0.00            
ATOM   2819  HB3 ALA X 183      58.700  58.380  46.080  1.00  0.00            
ATOM   2820  C   ALA X 183      56.820  59.880  44.210  1.00  0.00            
ATOM   2821  O   ALA X 183      55.620  60.010  44.050  1.00  0.00            
ATOM   2822  N   SER X 184      57.680  60.890  44.170  1.00  0.00            
ATOM   2823  H   SER X 184      58.670  60.760  44.250  1.00  0.00            
ATOM   2824  CA  SER X 184      57.360  62.310  44.130  1.00  0.00            
ATOM   2825  HA  SER X 184      56.500  62.340  44.790  1.00  0.00            
ATOM   2826  CB  SER X 184      58.560  63.100  44.630  1.00  0.00            
ATOM   2827  HB1 SER X 184      59.420  63.220  43.970  1.00  0.00            
ATOM   2828  HB2 SER X 184      58.340  64.170  44.680  1.00  0.00            
ATOM   2829  OG  SER X 184      58.830  62.710  45.960  1.00  0.00            
ATOM   2830  HG  SER X 184      58.690  61.780  46.020  1.00  0.00            
ATOM   2831  C   SER X 184      56.820  62.880  42.830  1.00  0.00            
ATOM   2832  O   SER X 184      56.420  64.050  42.750  1.00  0.00            
ATOM   2833  N   LEU X 185      56.740  62.120  41.730  1.00  0.00            
ATOM   2834  H   LEU X 185      57.100  61.180  41.870  1.00  0.00            
ATOM   2835  CA  LEU X 185      56.040  62.390  40.510  1.00  0.00            
ATOM   2836  HA  LEU X 185      56.290  63.380  40.120  1.00  0.00            
ATOM   2837  CB  LEU X 185      56.320  61.320  39.450  1.00  0.00            
ATOM   2838  HB1 LEU X 185      55.840  60.400  39.790  1.00  0.00            
ATOM   2839  HB2 LEU X 185      55.790  61.630  38.560  1.00  0.00            
ATOM   2840  CG  LEU X 185      57.740  60.930  39.040  1.00  0.00            
ATOM   2841  HG  LEU X 185      58.290  60.700  39.950  1.00  0.00            
ATOM   2842  CD1 LEU X 185      57.760  59.700  38.130  1.00  0.00            
ATOM   2843 1HD1 LEU X 185      57.150  59.930  37.260  1.00  0.00            
ATOM   2844 2HD1 LEU X 185      58.760  59.690  37.670  1.00  0.00            
ATOM   2845 3HD1 LEU X 185      57.610  58.750  38.650  1.00  0.00            
ATOM   2846  CD2 LEU X 185      58.390  62.140  38.370  1.00  0.00            
ATOM   2847 1HD2 LEU X 185      59.470  62.060  38.280  1.00  0.00            
ATOM   2848 2HD2 LEU X 185      57.960  62.310  37.380  1.00  0.00            
ATOM   2849 3HD2 LEU X 185      58.310  63.070  38.910  1.00  0.00            
ATOM   2850  C   LEU X 185      54.530  62.560  40.710  1.00  0.00            
ATOM   2851  O   LEU X 185      53.970  63.550  40.230  1.00  0.00            
ATOM   2852  N   THR X 186      53.960  61.700  41.540  1.00  0.00            
ATOM   2853  H   THR X 186      54.600  60.990  41.880  1.00  0.00            
ATOM   2854  CA  THR X 186      52.580  61.460  41.870  1.00  0.00            
ATOM   2855  HA  THR X 186      51.960  61.380  40.980  1.00  0.00            
ATOM   2856  CB  THR X 186      52.420  60.170  42.660  1.00  0.00            
ATOM   2857  HB  THR X 186      51.410  59.780  42.550  1.00  0.00            
ATOM   2858  OG1 THR X 186      52.750  60.380  44.020  1.00  0.00            
ATOM   2859  HG1 THR X 186      53.690  60.240  44.100  1.00  0.00            
ATOM   2860  CG2 THR X 186      53.210  58.960  42.130  1.00  0.00            
ATOM   2861 1HG2 THR X 186      52.860  58.030  42.560  1.00  0.00            
ATOM   2862 2HG2 THR X 186      52.770  58.900  41.120  1.00  0.00            
ATOM   2863 3HG2 THR X 186      54.270  59.190  42.070  1.00  0.00            
ATOM   2864  C   THR X 186      51.970  62.640  42.640  1.00  0.00            
ATOM   2865  O   THR X 186      50.780  62.770  42.910  1.00  0.00            
ATOM   2866  N   ILE X 187      52.780  63.660  42.890  1.00  0.00            
ATOM   2867  H   ILE X 187      53.780  63.690  42.700  1.00  0.00            
ATOM   2868  CA  ILE X 187      52.330  64.800  43.670  1.00  0.00            
ATOM   2869  HA  ILE X 187      51.510  64.580  44.350  1.00  0.00            
ATOM   2870  CB  ILE X 187      53.500  65.200  44.570  1.00  0.00            
ATOM   2871  HB  ILE X 187      54.320  65.570  43.980  1.00  0.00            
ATOM   2872  CG1 ILE X 187      53.910  64.090  45.540  1.00  0.00            
ATOM   2873 1HG1 ILE X 187      52.950  63.940  46.010  1.00  0.00            
ATOM   2874 2HG1 ILE X 187      54.190  63.160  45.040  1.00  0.00            
ATOM   2875  CG2 ILE X 187      53.170  66.450  45.390  1.00  0.00            
ATOM   2876 1HG2 ILE X 187      52.140  66.360  45.730  1.00  0.00            
ATOM   2877 2HG2 ILE X 187      53.920  66.770  46.110  1.00  0.00            
ATOM   2878 3HG2 ILE X 187      53.240  67.320  44.730  1.00  0.00            
ATOM   2879  CD  ILE X 187      54.960  64.350  46.620  1.00  0.00            
ATOM   2880  HD1 ILE X 187      55.070  63.480  47.260  1.00  0.00            
ATOM   2881  HD2 ILE X 187      55.930  64.560  46.170  1.00  0.00            
ATOM   2882  HD3 ILE X 187      54.700  65.160  47.300  1.00  0.00            
ATOM   2883  C   ILE X 187      51.900  65.940  42.750  1.00  0.00            
ATOM   2884  O   ILE X 187      51.150  66.800  43.210  1.00  0.00            
ATOM   2885  N   TRP X 188      52.350  65.980  41.500  1.00  0.00            
ATOM   2886  H   TRP X 188      52.890  65.190  41.190  1.00  0.00            
ATOM   2887  CA  TRP X 188      52.080  67.040  40.530  1.00  0.00            
ATOM   2888  HA  TRP X 188      51.230  67.570  40.920  1.00  0.00            
ATOM   2889  CB  TRP X 188      53.340  67.910  40.470  1.00  0.00            
ATOM   2890  HB1 TRP X 188      54.270  67.410  40.220  1.00  0.00            
ATOM   2891  HB2 TRP X 188      53.150  68.630  39.650  1.00  0.00            
ATOM   2892  CG  TRP X 188      53.700  68.760  41.640  1.00  0.00            
ATOM   2893  CD1 TRP X 188      53.020  69.760  42.250  1.00  0.00            
ATOM   2894  HD1 TRP X 188      52.030  70.110  41.990  1.00  0.00            
ATOM   2895  CD2 TRP X 188      54.860  68.550  42.500  1.00  0.00            
ATOM   2896  NE1 TRP X 188      53.610  70.090  43.460  1.00  0.00            
ATOM   2897  HE1 TRP X 188      53.120  70.640  44.160  1.00  0.00            
ATOM   2898  CE2 TRP X 188      54.840  69.480  43.580  1.00  0.00            
ATOM   2899  CE3 TRP X 188      55.890  67.590  42.530  1.00  0.00            
ATOM   2900  HE3 TRP X 188      55.890  66.730  41.870  1.00  0.00            
ATOM   2901  CZ2 TRP X 188      55.760  69.470  44.620  1.00  0.00            
ATOM   2902  HZ2 TRP X 188      55.640  70.150  45.450  1.00  0.00            
ATOM   2903  CZ3 TRP X 188      56.820  67.550  43.570  1.00  0.00            
ATOM   2904  HZ3 TRP X 188      57.590  66.800  43.530  1.00  0.00            
ATOM   2905  CH2 TRP X 188      56.800  68.540  44.580  1.00  0.00            
ATOM   2906  HH2 TRP X 188      57.490  68.550  45.410  1.00  0.00            
ATOM   2907  C   TRP X 188      51.580  66.480  39.210  1.00  0.00            
ATOM   2908  O   TRP X 188      51.190  67.340  38.420  1.00  0.00            
ATOM   2909  N   ALA X 189      51.710  65.220  38.810  1.00  0.00            
ATOM   2910  H   ALA X 189      52.170  64.530  39.400  1.00  0.00            
ATOM   2911  CA  ALA X 189      51.270  64.660  37.550  1.00  0.00            
ATOM   2912  HA  ALA X 189      51.280  65.550  36.920  1.00  0.00            
ATOM   2913  CB  ALA X 189      52.250  63.540  37.150  1.00  0.00            
ATOM   2914  HB1 ALA X 189      51.960  62.630  37.670  1.00  0.00            
ATOM   2915  HB2 ALA X 189      52.290  63.220  36.100  1.00  0.00            
ATOM   2916  HB3 ALA X 189      53.290  63.730  37.420  1.00  0.00            
ATOM   2917  C   ALA X 189      49.780  64.390  37.610  1.00  0.00            
ATOM   2918  O   ALA X 189      49.300  63.790  38.580  1.00  0.00            
ATOM   2919  N   LYS X 190      48.960  64.990  36.740  1.00  0.00            
ATOM   2920  H   LYS X 190      49.450  65.510  36.030  1.00  0.00            
ATOM   2921  CA  LYS X 190      47.520  64.860  36.800  1.00  0.00            
ATOM   2922  HA  LYS X 190      47.110  64.100  37.470  1.00  0.00            
ATOM   2923  CB  LYS X 190      46.860  66.130  37.330  1.00  0.00            
ATOM   2924  HB1 LYS X 190      46.740  66.890  36.550  1.00  0.00            
ATOM   2925  HB2 LYS X 190      45.880  65.810  37.690  1.00  0.00            
ATOM   2926  CG  LYS X 190      47.390  66.530  38.700  1.00  0.00            
ATOM   2927  HG1 LYS X 190      47.290  65.690  39.400  1.00  0.00            
ATOM   2928  HG2 LYS X 190      48.460  66.750  38.750  1.00  0.00            
ATOM   2929  CD  LYS X 190      46.610  67.670  39.370  1.00  0.00            
ATOM   2930  HD1 LYS X 190      46.450  68.460  38.640  1.00  0.00            
ATOM   2931  HD2 LYS X 190      45.680  67.310  39.830  1.00  0.00            
ATOM   2932  CE  LYS X 190      47.330  68.140  40.620  1.00  0.00            
ATOM   2933  HE1 LYS X 190      47.530  67.230  41.190  1.00  0.00            
ATOM   2934  HE2 LYS X 190      48.280  68.590  40.300  1.00  0.00            
ATOM   2935  NZ  LYS X 190      46.610  69.280  41.220  1.00  0.00            
ATOM   2936  HZ1 LYS X 190      45.830  69.030  41.790  1.00  0.00            
ATOM   2937  HZ2 LYS X 190      47.230  69.750  41.860  1.00  0.00            
ATOM   2938  HZ3 LYS X 190      46.190  70.050  40.710  1.00  0.00            
ATOM   2939  C   LYS X 190      47.060  64.480  35.390  1.00  0.00            
ATOM   2940  O   LYS X 190      47.830  64.080  34.510  1.00  0.00            
ATOM   2941  N   MET X 191      45.760  64.560  35.150  1.00  0.00            
ATOM   2942  H   MET X 191      45.160  65.050  35.800  1.00  0.00            
ATOM   2943  CA  MET X 191      45.000  64.570  33.910  1.00  0.00            
ATOM   2944  HA  MET X 191      45.630  64.920  33.100  1.00  0.00            
ATOM   2945  CB  MET X 191      44.500  63.180  33.470  1.00  0.00            
ATOM   2946  HB1 MET X 191      43.690  62.780  34.070  1.00  0.00            
ATOM   2947  HB2 MET X 191      44.140  63.120  32.440  1.00  0.00            
ATOM   2948  CG  MET X 191      45.510  62.030  33.570  1.00  0.00            
ATOM   2949  HG1 MET X 191      46.510  62.310  33.220  1.00  0.00            
ATOM   2950  HG2 MET X 191      45.540  61.870  34.650  1.00  0.00            
ATOM   2951  SD  MET X 191      44.830  60.560  32.750  1.00  0.00            
ATOM   2952  CE  MET X 191      45.230  61.050  31.060  1.00  0.00            
ATOM   2953  HE1 MET X 191      46.190  60.570  30.900  1.00  0.00            
ATOM   2954  HE2 MET X 191      44.490  60.600  30.390  1.00  0.00            
ATOM   2955  HE3 MET X 191      45.240  62.130  30.950  1.00  0.00            
ATOM   2956  C   MET X 191      43.850  65.570  34.010  1.00  0.00            
ATOM   2957  O   MET X 191      43.350  65.860  35.100  1.00  0.00            
ATOM   2958  N   GLY X 192      43.390  66.010  32.840  1.00  0.00            
ATOM   2959  H   GLY X 192      43.870  65.720  31.990  1.00  0.00            
ATOM   2960  CA  GLY X 192      42.170  66.750  32.620  1.00  0.00            
ATOM   2961  HA1 GLY X 192      41.550  66.110  31.990  1.00  0.00            
ATOM   2962  HA2 GLY X 192      41.670  66.870  33.570  1.00  0.00            
ATOM   2963  C   GLY X 192      42.530  68.050  31.910  1.00  0.00            
ATOM   2964  O1  GLY X 192      43.160  68.950  32.500  1.00  0.00            
ATOM   2965  O2  GLY X 192      42.130  68.120  30.720  1.00  0.00            
END
