# Supplementary material for: The importance of evolutionarily conserved C‐terminal basic residues for the stability of proapoptotic Bax protein
Source: FEBS Open Bio. 2016 Aug 25;6(10):976–86. doi: 10.1002/2211-5463.12096 (PMC5055034; doi:10.1002/2211-5463.12096)
Supplement: Supplementary file 2 — Appendix S2. Figure 2 snapshots zip file. [file FEB4-6-0976-s002.zip › Figure 2 snapshots/AK_500K.pdb]

HEADER Model of Human Bax
TITLE AK SPM (K189A) 60 ns
JRNL        AUTH   J.L. ROSAS-TRIGUEROS                                 
JRNL        TITL   THE IMPORTANCE OF EVOLUTIONARILY CONSERVED C-TERMINAL BASIC 
JRNL        TITL 2 RESIDUES FOR THE STABILITY OF PROAPOPTOTIC BAX PROTEIN
JRNL        REF    FEBS Open Bio
JRNL        REFN   ISSN 2211-5463
REMARK 250
REMARK 250 EXPERIMENTAL DETAILS
REMARK 250  EXPERIMENT TYPE: MOLECULAR DYNAMICS SIMULATION, 500 K, FINAL STRUCTURE
REMARK 250  GENERATED BY GROMACS
REMARK 250  THIS IS A SIMULATION BOX
REMARK 250
CRYST1   97.905   97.905   97.905  60.00  60.00  90.00 P 1           1
ATOM      1  N   MET X   1      77.300  73.760  20.400  1.00  0.00            
ATOM      2  H1  MET X   1      78.210  74.170  20.380  1.00  0.00            
ATOM      3  H2  MET X   1      77.440  72.760  20.530  1.00  0.00            
ATOM      4  H3  MET X   1      76.890  73.880  19.490  1.00  0.00            
ATOM      5  CA  MET X   1      76.510  74.490  21.400  1.00  0.00            
ATOM      6  HA  MET X   1      76.960  74.060  22.300  1.00  0.00            
ATOM      7  CB  MET X   1      76.760  76.000  21.390  1.00  0.00            
ATOM      8  HB1 MET X   1      77.690  76.240  20.900  1.00  0.00            
ATOM      9  HB2 MET X   1      75.980  76.470  20.780  1.00  0.00            
ATOM     10  CG  MET X   1      76.850  76.820  22.680  1.00  0.00            
ATOM     11  HG1 MET X   1      75.820  77.040  22.990  1.00  0.00            
ATOM     12  HG2 MET X   1      77.400  76.360  23.500  1.00  0.00            
ATOM     13  SD  MET X   1      77.530  78.460  22.400  1.00  0.00            
ATOM     14  CE  MET X   1      79.180  78.460  23.160  1.00  0.00            
ATOM     15  HE1 MET X   1      79.760  77.670  22.700  1.00  0.00            
ATOM     16  HE2 MET X   1      79.590  79.470  23.200  1.00  0.00            
ATOM     17  HE3 MET X   1      79.080  78.090  24.190  1.00  0.00            
ATOM     18  C   MET X   1      75.060  74.020  21.310  1.00  0.00            
ATOM     19  O   MET X   1      74.180  74.860  21.140  1.00  0.00            
ATOM     20  N   ASP X   2      74.840  72.780  21.750  1.00  0.00            
ATOM     21  H   ASP X   2      75.630  72.190  21.970  1.00  0.00            
ATOM     22  CA  ASP X   2      73.560  72.180  22.040  1.00  0.00            
ATOM     23  HA  ASP X   2      72.870  72.540  21.270  1.00  0.00            
ATOM     24  CB  ASP X   2      73.650  70.690  21.720  1.00  0.00            
ATOM     25  HB1 ASP X   2      73.930  70.670  20.670  1.00  0.00            
ATOM     26  HB2 ASP X   2      74.380  70.120  22.300  1.00  0.00            
ATOM     27  CG  ASP X   2      72.300  70.020  21.930  1.00  0.00            
ATOM     28  OD1 ASP X   2      71.480  69.870  21.000  1.00  0.00            
ATOM     29  OD2 ASP X   2      72.040  69.570  23.070  1.00  0.00            
ATOM     30  C   ASP X   2      73.150  72.510  23.470  1.00  0.00            
ATOM     31  O   ASP X   2      73.990  72.720  24.340  1.00  0.00            
ATOM     32  N   GLY X   3      71.840  72.630  23.720  1.00  0.00            
ATOM     33  H   GLY X   3      71.090  72.510  23.050  1.00  0.00            
ATOM     34  CA  GLY X   3      71.350  72.960  25.040  1.00  0.00            
ATOM     35  HA1 GLY X   3      71.850  73.650  25.710  1.00  0.00            
ATOM     36  HA2 GLY X   3      70.390  73.320  24.690  1.00  0.00            
ATOM     37  C   GLY X   3      70.970  71.710  25.820  1.00  0.00            
ATOM     38  O   GLY X   3      70.360  71.920  26.880  1.00  0.00            
ATOM     39  N   SER X   4      71.310  70.480  25.460  1.00  0.00            
ATOM     40  H   SER X   4      71.800  70.310  24.590  1.00  0.00            
ATOM     41  CA  SER X   4      70.900  69.280  26.160  1.00  0.00            
ATOM     42  HA  SER X   4      70.590  69.650  27.140  1.00  0.00            
ATOM     43  CB  SER X   4      69.620  68.690  25.550  1.00  0.00            
ATOM     44  HB1 SER X   4      69.110  68.010  26.230  1.00  0.00            
ATOM     45  HB2 SER X   4      68.930  69.450  25.180  1.00  0.00            
ATOM     46  OG  SER X   4      69.800  68.040  24.310  1.00  0.00            
ATOM     47  HG  SER X   4      70.250  68.630  23.730  1.00  0.00            
ATOM     48  C   SER X   4      72.020  68.280  26.410  1.00  0.00            
ATOM     49  O   SER X   4      71.850  67.120  26.780  1.00  0.00            
ATOM     50  N   GLY X   5      73.210  68.550  25.860  1.00  0.00            
ATOM     51  H   GLY X   5      73.080  69.240  25.130  1.00  0.00            
ATOM     52  CA  GLY X   5      74.450  67.800  25.810  1.00  0.00            
ATOM     53  HA1 GLY X   5      75.130  68.370  26.450  1.00  0.00            
ATOM     54  HA2 GLY X   5      74.440  66.810  26.280  1.00  0.00            
ATOM     55  C   GLY X   5      75.080  67.580  24.450  1.00  0.00            
ATOM     56  O   GLY X   5      74.460  67.090  23.520  1.00  0.00            
ATOM     57  N   GLU X   6      76.350  68.010  24.380  1.00  0.00            
ATOM     58  H   GLU X   6      76.710  68.230  25.290  1.00  0.00            
ATOM     59  CA  GLU X   6      77.070  68.140  23.130  1.00  0.00            
ATOM     60  HA  GLU X   6      76.350  68.500  22.400  1.00  0.00            
ATOM     61  CB  GLU X   6      78.090  69.220  23.490  1.00  0.00            
ATOM     62  HB1 GLU X   6      77.670  70.000  24.130  1.00  0.00            
ATOM     63  HB2 GLU X   6      78.860  68.590  23.920  1.00  0.00            
ATOM     64  CG  GLU X   6      78.790  69.850  22.280  1.00  0.00            
ATOM     65  HG1 GLU X   6      79.760  70.260  22.530  1.00  0.00            
ATOM     66  HG2 GLU X   6      78.990  69.170  21.460  1.00  0.00            
ATOM     67  CD  GLU X   6      78.070  71.020  21.630  1.00  0.00            
ATOM     68  OE1 GLU X   6      78.450  71.330  20.470  1.00  0.00            
ATOM     69  OE2 GLU X   6      77.250  71.710  22.270  1.00  0.00            
ATOM     70  C   GLU X   6      77.580  66.770  22.720  1.00  0.00            
ATOM     71  O   GLU X   6      78.690  66.630  22.200  1.00  0.00            
ATOM     72  N   GLN X   7      76.870  65.650  22.920  1.00  0.00            
ATOM     73  H   GLN X   7      75.910  65.880  23.130  1.00  0.00            
ATOM     74  CA  GLN X   7      77.320  64.280  22.970  1.00  0.00            
ATOM     75  HA  GLN X   7      78.390  64.200  22.790  1.00  0.00            
ATOM     76  CB  GLN X   7      76.940  63.750  24.350  1.00  0.00            
ATOM     77  HB1 GLN X   7      75.950  64.110  24.630  1.00  0.00            
ATOM     78  HB2 GLN X   7      76.910  62.660  24.320  1.00  0.00            
ATOM     79  CG  GLN X   7      78.060  63.880  25.380  1.00  0.00            
ATOM     80  HG1 GLN X   7      77.900  63.290  26.270  1.00  0.00            
ATOM     81  HG2 GLN X   7      79.040  63.660  24.930  1.00  0.00            
ATOM     82  CD  GLN X   7      78.200  65.300  25.920  1.00  0.00            
ATOM     83  OE1 GLN X   7      77.250  65.730  26.570  1.00  0.00            
ATOM     84  NE2 GLN X   7      79.380  65.930  25.840  1.00  0.00            
ATOM     85 1HE2 GLN X   7      80.120  65.670  25.210  1.00  0.00            
ATOM     86 2HE2 GLN X   7      79.580  66.870  26.160  1.00  0.00            
ATOM     87  C   GLN X   7      76.460  63.520  21.960  1.00  0.00            
ATOM     88  O   GLN X   7      75.250  63.710  21.820  1.00  0.00            
ATOM     89  N   PRO X   8      76.990  62.460  21.380  1.00  0.00            
ATOM     90  CA  PRO X   8      76.350  61.780  20.270  1.00  0.00            
ATOM     91  HA  PRO X   8      76.010  62.380  19.420  1.00  0.00            
ATOM     92  CB  PRO X   8      77.360  60.830  19.640  1.00  0.00            
ATOM     93  HB1 PRO X   8      76.970  59.890  19.240  1.00  0.00            
ATOM     94  HB2 PRO X   8      77.670  61.320  18.710  1.00  0.00            
ATOM     95  CG  PRO X   8      78.530  60.750  20.610  1.00  0.00            
ATOM     96  HG1 PRO X   8      78.430  59.790  21.110  1.00  0.00            
ATOM     97  HG2 PRO X   8      79.460  60.970  20.080  1.00  0.00            
ATOM     98  CD  PRO X   8      78.330  61.930  21.570  1.00  0.00            
ATOM     99  HD1 PRO X   8      78.580  61.540  22.560  1.00  0.00            
ATOM    100  HD2 PRO X   8      79.030  62.730  21.330  1.00  0.00            
ATOM    101  C   PRO X   8      75.070  61.040  20.680  1.00  0.00            
ATOM    102  O   PRO X   8      75.200  60.490  21.760  1.00  0.00            
ATOM    103  N   ARG X   9      74.060  61.100  19.810  1.00  0.00            
ATOM    104  H   ARG X   9      74.400  61.590  18.990  1.00  0.00            
ATOM    105  CA  ARG X   9      72.750  60.510  19.870  1.00  0.00            
ATOM    106  HA  ARG X   9      72.640  59.770  20.660  1.00  0.00            
ATOM    107  CB  ARG X   9      71.730  61.650  19.910  1.00  0.00            
ATOM    108  HB1 ARG X   9      71.900  62.400  19.150  1.00  0.00            
ATOM    109  HB2 ARG X   9      70.710  61.280  19.900  1.00  0.00            
ATOM    110  CG  ARG X   9      71.950  62.400  21.230  1.00  0.00            
ATOM    111  HG1 ARG X   9      71.950  61.730  22.090  1.00  0.00            
ATOM    112  HG2 ARG X   9      72.890  62.930  21.270  1.00  0.00            
ATOM    113  CD  ARG X   9      70.790  63.320  21.640  1.00  0.00            
ATOM    114  HD1 ARG X   9      69.830  62.890  21.380  1.00  0.00            
ATOM    115  HD2 ARG X   9      70.620  63.370  22.730  1.00  0.00            
ATOM    116  NE  ARG X   9      71.010  64.690  21.190  1.00  0.00            
ATOM    117  HE  ARG X   9      70.590  64.880  20.300  1.00  0.00            
ATOM    118  CZ  ARG X   9      71.880  65.610  21.620  1.00  0.00            
ATOM    119  NH1 ARG X   9      72.650  65.340  22.680  1.00  0.00            
ATOM    120 1HH1 ARG X   9      72.990  66.200  23.120  1.00  0.00            
ATOM    121 2HH1 ARG X   9      73.130  64.500  22.960  1.00  0.00            
ATOM    122  NH2 ARG X   9      71.740  66.850  21.100  1.00  0.00            
ATOM    123 1HH2 ARG X   9      71.280  66.860  20.200  1.00  0.00            
ATOM    124 2HH2 ARG X   9      71.860  67.750  21.490  1.00  0.00            
ATOM    125  C   ARG X   9      72.290  59.700  18.660  1.00  0.00            
ATOM    126  O   ARG X   9      71.110  59.520  18.400  1.00  0.00            
ATOM    127  N   GLY X  10      73.170  59.390  17.690  1.00  0.00            
ATOM    128  H   GLY X  10      74.150  59.620  17.540  1.00  0.00            
ATOM    129  CA  GLY X  10      72.680  59.030  16.380  1.00  0.00            
ATOM    130  HA1 GLY X  10      73.290  58.150  16.230  1.00  0.00            
ATOM    131  HA2 GLY X  10      71.630  58.740  16.230  1.00  0.00            
ATOM    132  C   GLY X  10      73.230  59.940  15.290  1.00  0.00            
ATOM    133  O   GLY X  10      73.230  59.550  14.110  1.00  0.00            
ATOM    134  N   GLY X  11      73.980  60.990  15.630  1.00  0.00            
ATOM    135  H   GLY X  11      74.180  61.120  16.600  1.00  0.00            
ATOM    136  CA  GLY X  11      74.750  61.690  14.610  1.00  0.00            
ATOM    137  HA1 GLY X  11      74.820  61.120  13.680  1.00  0.00            
ATOM    138  HA2 GLY X  11      74.110  62.550  14.490  1.00  0.00            
ATOM    139  C   GLY X  11      76.050  62.200  15.230  1.00  0.00            
ATOM    140  O   GLY X  11      76.350  61.880  16.360  1.00  0.00            
ATOM    141  N   GLY X  12      76.690  63.120  14.500  1.00  0.00            
ATOM    142  H   GLY X  12      76.810  63.090  13.500  1.00  0.00            
ATOM    143  CA  GLY X  12      77.480  64.160  15.150  1.00  0.00            
ATOM    144  HA1 GLY X  12      77.400  65.080  14.590  1.00  0.00            
ATOM    145  HA2 GLY X  12      77.310  64.320  16.220  1.00  0.00            
ATOM    146  C   GLY X  12      78.990  63.980  14.990  1.00  0.00            
ATOM    147  O   GLY X  12      79.360  63.000  14.330  1.00  0.00            
ATOM    148  N   PRO X  13      79.810  64.950  15.360  1.00  0.00            
ATOM    149  CA  PRO X  13      81.250  64.950  15.230  1.00  0.00            
ATOM    150  HA  PRO X  13      81.570  64.700  14.230  1.00  0.00            
ATOM    151  CB  PRO X  13      81.680  66.410  15.470  1.00  0.00            
ATOM    152  HB1 PRO X  13      82.670  66.580  15.880  1.00  0.00            
ATOM    153  HB2 PRO X  13      81.890  66.920  14.540  1.00  0.00            
ATOM    154  CG  PRO X  13      80.550  67.000  16.320  1.00  0.00            
ATOM    155  HG1 PRO X  13      80.600  66.790  17.380  1.00  0.00            
ATOM    156  HG2 PRO X  13      80.460  68.080  16.170  1.00  0.00            
ATOM    157  CD  PRO X  13      79.310  66.190  15.930  1.00  0.00            
ATOM    158  HD1 PRO X  13      78.770  65.960  16.850  1.00  0.00            
ATOM    159  HD2 PRO X  13      78.620  66.720  15.280  1.00  0.00            
ATOM    160  C   PRO X  13      82.130  64.110  16.150  1.00  0.00            
ATOM    161  O   PRO X  13      83.070  63.510  15.650  1.00  0.00            
ATOM    162  N   THR X  14      81.850  63.890  17.440  1.00  0.00            
ATOM    163  H   THR X  14      80.930  64.130  17.760  1.00  0.00            
ATOM    164  CA  THR X  14      82.110  62.640  18.100  1.00  0.00            
ATOM    165  HA  THR X  14      83.100  62.310  17.770  1.00  0.00            
ATOM    166  CB  THR X  14      82.080  62.900  19.610  1.00  0.00            
ATOM    167  HB  THR X  14      82.140  61.910  20.080  1.00  0.00            
ATOM    168  OG1 THR X  14      80.970  63.700  19.950  1.00  0.00            
ATOM    169  HG1 THR X  14      81.170  64.050  20.800  1.00  0.00            
ATOM    170  CG2 THR X  14      83.340  63.430  20.300  1.00  0.00            
ATOM    171 1HG2 THR X  14      83.400  64.520  20.350  1.00  0.00            
ATOM    172 2HG2 THR X  14      83.230  63.180  21.350  1.00  0.00            
ATOM    173 3HG2 THR X  14      84.260  62.940  19.960  1.00  0.00            
ATOM    174  C   THR X  14      81.180  61.500  17.700  1.00  0.00            
ATOM    175  O   THR X  14      80.120  61.780  17.160  1.00  0.00            
ATOM    176  N   SER X  15      81.420  60.200  17.860  1.00  0.00            
ATOM    177  H   SER X  15      82.240  59.920  18.380  1.00  0.00            
ATOM    178  CA  SER X  15      80.570  59.080  17.490  1.00  0.00            
ATOM    179  HA  SER X  15      79.570  59.500  17.350  1.00  0.00            
ATOM    180  CB  SER X  15      80.760  58.630  16.040  1.00  0.00            
ATOM    181  HB1 SER X  15      79.930  57.990  15.790  1.00  0.00            
ATOM    182  HB2 SER X  15      80.780  59.560  15.450  1.00  0.00            
ATOM    183  OG  SER X  15      81.880  57.800  15.980  1.00  0.00            
ATOM    184  HG  SER X  15      82.060  57.640  15.060  1.00  0.00            
ATOM    185  C   SER X  15      80.390  57.980  18.510  1.00  0.00            
ATOM    186  O   SER X  15      79.350  57.340  18.660  1.00  0.00            
ATOM    187  N   SER X  16      81.380  57.790  19.380  1.00  0.00            
ATOM    188  H   SER X  16      82.270  58.180  19.120  1.00  0.00            
ATOM    189  CA  SER X  16      81.440  56.690  20.330  1.00  0.00            
ATOM    190  HA  SER X  16      80.470  56.200  20.370  1.00  0.00            
ATOM    191  CB  SER X  16      82.430  55.610  19.910  1.00  0.00            
ATOM    192  HB1 SER X  16      82.480  55.500  18.820  1.00  0.00            
ATOM    193  HB2 SER X  16      83.480  55.730  20.170  1.00  0.00            
ATOM    194  OG  SER X  16      82.040  54.330  20.380  1.00  0.00            
ATOM    195  HG  SER X  16      81.130  54.180  20.120  1.00  0.00            
ATOM    196  C   SER X  16      81.690  57.360  21.670  1.00  0.00            
ATOM    197  O   SER X  16      81.570  56.610  22.630  1.00  0.00            
ATOM    198  N   GLU X  17      82.060  58.650  21.670  1.00  0.00            
ATOM    199  H   GLU X  17      81.990  59.180  20.820  1.00  0.00            
ATOM    200  CA  GLU X  17      82.540  59.350  22.850  1.00  0.00            
ATOM    201  HA  GLU X  17      83.150  58.670  23.440  1.00  0.00            
ATOM    202  CB  GLU X  17      83.410  60.490  22.350  1.00  0.00            
ATOM    203  HB1 GLU X  17      82.740  61.270  22.020  1.00  0.00            
ATOM    204  HB2 GLU X  17      83.880  60.970  23.200  1.00  0.00            
ATOM    205  CG  GLU X  17      84.580  60.190  21.400  1.00  0.00            
ATOM    206  HG1 GLU X  17      85.240  61.050  21.270  1.00  0.00            
ATOM    207  HG2 GLU X  17      85.220  59.580  22.040  1.00  0.00            
ATOM    208  CD  GLU X  17      84.440  59.500  20.070  1.00  0.00            
ATOM    209  OE1 GLU X  17      85.070  58.470  19.770  1.00  0.00            
ATOM    210  OE2 GLU X  17      83.550  59.910  19.280  1.00  0.00            
ATOM    211  C   GLU X  17      81.260  59.790  23.550  1.00  0.00            
ATOM    212  O   GLU X  17      80.710  60.860  23.320  1.00  0.00            
ATOM    213  N   GLN X  18      80.740  58.830  24.320  1.00  0.00            
ATOM    214  H   GLN X  18      81.300  58.030  24.570  1.00  0.00            
ATOM    215  CA  GLN X  18      79.560  59.040  25.130  1.00  0.00            
ATOM    216  HA  GLN X  18      78.980  59.860  24.700  1.00  0.00            
ATOM    217  CB  GLN X  18      78.640  57.840  25.330  1.00  0.00            
ATOM    218  HB1 GLN X  18      79.010  57.100  26.030  1.00  0.00            
ATOM    219  HB2 GLN X  18      77.740  58.230  25.820  1.00  0.00            
ATOM    220  CG  GLN X  18      78.120  57.070  24.110  1.00  0.00            
ATOM    221  HG1 GLN X  18      79.050  56.750  23.650  1.00  0.00            
ATOM    222  HG2 GLN X  18      77.680  56.170  24.540  1.00  0.00            
ATOM    223  CD  GLN X  18      77.280  57.880  23.130  1.00  0.00            
ATOM    224  OE1 GLN X  18      77.280  57.570  21.940  1.00  0.00            
ATOM    225  NE2 GLN X  18      76.520  58.890  23.580  1.00  0.00            
ATOM    226 1HE2 GLN X  18      76.520  59.380  24.460  1.00  0.00            
ATOM    227 2HE2 GLN X  18      75.920  59.470  23.040  1.00  0.00            
ATOM    228  C   GLN X  18      79.960  59.600  26.490  1.00  0.00            
ATOM    229  O   GLN X  18      80.130  58.800  27.420  1.00  0.00            
ATOM    230  N   ILE X  19      80.180  60.890  26.740  1.00  0.00            
ATOM    231  H   ILE X  19      80.190  61.460  25.920  1.00  0.00            
ATOM    232  CA  ILE X  19      80.320  61.390  28.100  1.00  0.00            
ATOM    233  HA  ILE X  19      81.100  61.030  28.780  1.00  0.00            
ATOM    234  CB  ILE X  19      80.930  62.770  27.900  1.00  0.00            
ATOM    235  HB  ILE X  19      80.320  63.390  27.250  1.00  0.00            
ATOM    236  CG1 ILE X  19      82.300  62.920  27.230  1.00  0.00            
ATOM    237 1HG1 ILE X  19      83.150  62.810  27.910  1.00  0.00            
ATOM    238 2HG1 ILE X  19      82.590  62.090  26.580  1.00  0.00            
ATOM    239  CG2 ILE X  19      80.910  63.610  29.180  1.00  0.00            
ATOM    240 1HG2 ILE X  19      81.520  64.500  29.240  1.00  0.00            
ATOM    241 2HG2 ILE X  19      79.900  63.690  29.590  1.00  0.00            
ATOM    242 3HG2 ILE X  19      81.310  62.820  29.820  1.00  0.00            
ATOM    243  CD  ILE X  19      82.690  64.060  26.300  1.00  0.00            
ATOM    244  HD1 ILE X  19      82.890  64.990  26.840  1.00  0.00            
ATOM    245  HD2 ILE X  19      83.610  64.070  25.720  1.00  0.00            
ATOM    246  HD3 ILE X  19      81.950  64.300  25.530  1.00  0.00            
ATOM    247  C   ILE X  19      79.010  61.300  28.880  1.00  0.00            
ATOM    248  O   ILE X  19      78.960  61.520  30.080  1.00  0.00            
ATOM    249  N   MET X  20      77.910  61.130  28.120  1.00  0.00            
ATOM    250  H   MET X  20      78.270  60.790  27.250  1.00  0.00            
ATOM    251  CA  MET X  20      76.490  61.060  28.410  1.00  0.00            
ATOM    252  HA  MET X  20      76.190  60.790  29.410  1.00  0.00            
ATOM    253  CB  MET X  20      75.880  62.450  28.190  1.00  0.00            
ATOM    254  HB1 MET X  20      76.350  63.360  28.590  1.00  0.00            
ATOM    255  HB2 MET X  20      75.730  62.580  27.120  1.00  0.00            
ATOM    256  CG  MET X  20      74.450  62.530  28.720  1.00  0.00            
ATOM    257  HG1 MET X  20      74.060  61.510  28.770  1.00  0.00            
ATOM    258  HG2 MET X  20      74.420  63.040  29.690  1.00  0.00            
ATOM    259  SD  MET X  20      73.330  63.650  27.830  1.00  0.00            
ATOM    260  CE  MET X  20      71.780  63.280  28.690  1.00  0.00            
ATOM    261  HE1 MET X  20      72.010  62.640  29.540  1.00  0.00            
ATOM    262  HE2 MET X  20      71.420  64.240  29.070  1.00  0.00            
ATOM    263  HE3 MET X  20      70.950  62.960  28.060  1.00  0.00            
ATOM    264  C   MET X  20      76.100  59.950  27.460  1.00  0.00            
ATOM    265  O   MET X  20      76.250  60.040  26.240  1.00  0.00            
ATOM    266  N   LYS X  21      75.560  58.910  28.100  1.00  0.00            
ATOM    267  H   LYS X  21      75.560  58.890  29.110  1.00  0.00            
ATOM    268  CA  LYS X  21      74.830  57.850  27.430  1.00  0.00            
ATOM    269  HA  LYS X  21      75.300  57.700  26.460  1.00  0.00            
ATOM    270  CB  LYS X  21      74.760  56.570  28.260  1.00  0.00            
ATOM    271  HB1 LYS X  21      75.480  56.320  29.040  1.00  0.00            
ATOM    272  HB2 LYS X  21      74.020  56.760  29.030  1.00  0.00            
ATOM    273  CG  LYS X  21      74.430  55.260  27.540  1.00  0.00            
ATOM    274  HG1 LYS X  21      74.670  54.470  28.240  1.00  0.00            
ATOM    275  HG2 LYS X  21      73.340  55.270  27.410  1.00  0.00            
ATOM    276  CD  LYS X  21      75.060  54.910  26.190  1.00  0.00            
ATOM    277  HD1 LYS X  21      74.720  55.640  25.460  1.00  0.00            
ATOM    278  HD2 LYS X  21      76.130  54.700  26.280  1.00  0.00            
ATOM    279  CE  LYS X  21      74.470  53.620  25.630  1.00  0.00            
ATOM    280  HE1 LYS X  21      73.430  53.830  25.420  1.00  0.00            
ATOM    281  HE2 LYS X  21      75.070  53.260  24.790  1.00  0.00            
ATOM    282  NZ  LYS X  21      74.610  52.520  26.600  1.00  0.00            
ATOM    283  HZ1 LYS X  21      74.630  51.570  26.230  1.00  0.00            
ATOM    284  HZ2 LYS X  21      75.560  52.580  26.930  1.00  0.00            
ATOM    285  HZ3 LYS X  21      73.870  52.440  27.290  1.00  0.00            
ATOM    286  C   LYS X  21      73.440  58.330  27.080  1.00  0.00            
ATOM    287  O   LYS X  21      72.660  58.620  27.980  1.00  0.00            
ATOM    288  N   THR X  22      73.080  58.380  25.780  1.00  0.00            
ATOM    289  H   THR X  22      73.630  57.840  25.140  1.00  0.00            
ATOM    290  CA  THR X  22      71.880  59.090  25.400  1.00  0.00            
ATOM    291  HA  THR X  22      70.990  58.820  25.990  1.00  0.00            
ATOM    292  CB  THR X  22      71.850  60.600  25.670  1.00  0.00            
ATOM    293  HB  THR X  22      71.850  60.790  26.740  1.00  0.00            
ATOM    294  OG1 THR X  22      70.610  61.110  25.260  1.00  0.00            
ATOM    295  HG1 THR X  22      70.350  61.820  25.820  1.00  0.00            
ATOM    296  CG2 THR X  22      73.020  61.360  25.040  1.00  0.00            
ATOM    297 1HG2 THR X  22      73.890  60.910  25.510  1.00  0.00            
ATOM    298 2HG2 THR X  22      73.210  61.020  24.010  1.00  0.00            
ATOM    299 3HG2 THR X  22      72.890  62.420  25.240  1.00  0.00            
ATOM    300  C   THR X  22      71.470  58.660  23.990  1.00  0.00            
ATOM    301  O   THR X  22      72.240  58.020  23.300  1.00  0.00            
ATOM    302  N   GLY X  23      70.230  58.950  23.580  1.00  0.00            
ATOM    303  H   GLY X  23      69.490  59.160  24.230  1.00  0.00            
ATOM    304  CA  GLY X  23      69.790  58.290  22.370  1.00  0.00            
ATOM    305  HA1 GLY X  23      69.670  58.970  21.540  1.00  0.00            
ATOM    306  HA2 GLY X  23      70.360  57.500  21.880  1.00  0.00            
ATOM    307  C   GLY X  23      68.540  57.500  22.730  1.00  0.00            
ATOM    308  O   GLY X  23      68.240  57.170  23.870  1.00  0.00            
ATOM    309  N   ALA X  24      67.770  57.010  21.750  1.00  0.00            
ATOM    310  H   ALA X  24      68.150  57.160  20.840  1.00  0.00            
ATOM    311  CA  ALA X  24      66.610  56.150  21.840  1.00  0.00            
ATOM    312  HA  ALA X  24      66.870  55.170  22.230  1.00  0.00            
ATOM    313  CB  ALA X  24      65.470  56.910  22.550  1.00  0.00            
ATOM    314  HB1 ALA X  24      64.500  56.430  22.520  1.00  0.00            
ATOM    315  HB2 ALA X  24      65.730  57.100  23.600  1.00  0.00            
ATOM    316  HB3 ALA X  24      65.380  57.940  22.190  1.00  0.00            
ATOM    317  C   ALA X  24      66.310  55.830  20.380  1.00  0.00            
ATOM    318  O   ALA X  24      65.880  56.690  19.610  1.00  0.00            
ATOM    319  N   LEU X  25      66.350  54.560  19.970  1.00  0.00            
ATOM    320  H   LEU X  25      66.510  53.790  20.610  1.00  0.00            
ATOM    321  CA  LEU X  25      66.580  54.320  18.560  1.00  0.00            
ATOM    322  HA  LEU X  25      67.180  55.110  18.110  1.00  0.00            
ATOM    323  CB  LEU X  25      67.280  52.960  18.420  1.00  0.00            
ATOM    324  HB1 LEU X  25      66.800  52.240  19.070  1.00  0.00            
ATOM    325  HB2 LEU X  25      67.210  52.460  17.450  1.00  0.00            
ATOM    326  CG  LEU X  25      68.780  53.060  18.670  1.00  0.00            
ATOM    327  HG  LEU X  25      68.880  53.660  19.580  1.00  0.00            
ATOM    328  CD1 LEU X  25      69.340  51.640  18.710  1.00  0.00            
ATOM    329 1HD1 LEU X  25      69.130  51.160  19.670  1.00  0.00            
ATOM    330 2HD1 LEU X  25      68.910  51.130  17.860  1.00  0.00            
ATOM    331 3HD1 LEU X  25      70.420  51.580  18.530  1.00  0.00            
ATOM    332  CD2 LEU X  25      69.470  53.730  17.480  1.00  0.00            
ATOM    333 1HD2 LEU X  25      69.000  53.490  16.530  1.00  0.00            
ATOM    334 2HD2 LEU X  25      69.390  54.810  17.620  1.00  0.00            
ATOM    335 3HD2 LEU X  25      70.520  53.450  17.550  1.00  0.00            
ATOM    336  C   LEU X  25      65.220  54.290  17.860  1.00  0.00            
ATOM    337  O   LEU X  25      65.230  54.270  16.630  1.00  0.00            
ATOM    338  N   LEU X  26      64.130  54.330  18.630  1.00  0.00            
ATOM    339  H   LEU X  26      64.460  54.320  19.570  1.00  0.00            
ATOM    340  CA  LEU X  26      62.740  54.310  18.220  1.00  0.00            
ATOM    341  HA  LEU X  26      62.630  54.200  17.150  1.00  0.00            
ATOM    342  CB  LEU X  26      61.930  53.290  19.020  1.00  0.00            
ATOM    343  HB1 LEU X  26      62.630  52.640  19.540  1.00  0.00            
ATOM    344  HB2 LEU X  26      61.400  53.700  19.880  1.00  0.00            
ATOM    345  CG  LEU X  26      61.000  52.500  18.100  1.00  0.00            
ATOM    346  HG  LEU X  26      60.590  53.370  17.600  1.00  0.00            
ATOM    347  CD1 LEU X  26      61.630  51.520  17.110  1.00  0.00            
ATOM    348 1HD1 LEU X  26      61.920  50.630  17.690  1.00  0.00            
ATOM    349 2HD1 LEU X  26      60.870  51.180  16.430  1.00  0.00            
ATOM    350 3HD1 LEU X  26      62.500  51.880  16.550  1.00  0.00            
ATOM    351  CD2 LEU X  26      59.810  51.870  18.810  1.00  0.00            
ATOM    352 1HD2 LEU X  26      59.350  52.540  19.540  1.00  0.00            
ATOM    353 2HD2 LEU X  26      58.960  51.710  18.160  1.00  0.00            
ATOM    354 3HD2 LEU X  26      60.070  50.950  19.350  1.00  0.00            
ATOM    355  C   LEU X  26      62.170  55.700  18.450  1.00  0.00            
ATOM    356  O   LEU X  26      61.310  56.100  17.660  1.00  0.00            
ATOM    357  N   LEU X  27      62.650  56.380  19.490  1.00  0.00            
ATOM    358  H   LEU X  27      63.530  56.150  19.930  1.00  0.00            
ATOM    359  CA  LEU X  27      62.160  57.680  19.860  1.00  0.00            
ATOM    360  HA  LEU X  27      61.190  57.880  19.390  1.00  0.00            
ATOM    361  CB  LEU X  27      61.980  57.750  21.370  1.00  0.00            
ATOM    362  HB1 LEU X  27      62.980  57.680  21.820  1.00  0.00            
ATOM    363  HB2 LEU X  27      61.560  58.750  21.490  1.00  0.00            
ATOM    364  CG  LEU X  27      61.010  56.790  22.070  1.00  0.00            
ATOM    365  HG  LEU X  27      60.370  56.440  21.280  1.00  0.00            
ATOM    366  CD1 LEU X  27      61.770  55.660  22.770  1.00  0.00            
ATOM    367 1HD1 LEU X  27      62.240  55.170  21.910  1.00  0.00            
ATOM    368 2HD1 LEU X  27      62.490  56.020  23.500  1.00  0.00            
ATOM    369 3HD1 LEU X  27      61.070  54.880  23.070  1.00  0.00            
ATOM    370  CD2 LEU X  27      60.140  57.480  23.130  1.00  0.00            
ATOM    371 1HD2 LEU X  27      60.540  58.040  23.970  1.00  0.00            
ATOM    372 2HD2 LEU X  27      59.470  58.110  22.510  1.00  0.00            
ATOM    373 3HD2 LEU X  27      59.450  56.740  23.510  1.00  0.00            
ATOM    374  C   LEU X  27      62.930  58.900  19.370  1.00  0.00            
ATOM    375  O   LEU X  27      62.950  59.950  20.010  1.00  0.00            
ATOM    376  N   GLN X  28      63.470  58.790  18.150  1.00  0.00            
ATOM    377  H   GLN X  28      63.270  58.090  17.470  1.00  0.00            
ATOM    378  CA  GLN X  28      64.240  59.870  17.570  1.00  0.00            
ATOM    379  HA  GLN X  28      64.790  60.470  18.290  1.00  0.00            
ATOM    380  CB  GLN X  28      65.190  59.420  16.460  1.00  0.00            
ATOM    381  HB1 GLN X  28      64.660  58.880  15.680  1.00  0.00            
ATOM    382  HB2 GLN X  28      65.580  60.270  15.910  1.00  0.00            
ATOM    383  CG  GLN X  28      66.360  58.500  16.790  1.00  0.00            
ATOM    384  HG1 GLN X  28      65.890  57.660  17.310  1.00  0.00            
ATOM    385  HG2 GLN X  28      66.910  58.170  15.920  1.00  0.00            
ATOM    386  CD  GLN X  28      67.460  59.130  17.650  1.00  0.00            
ATOM    387  OE1 GLN X  28      67.210  59.950  18.530  1.00  0.00            
ATOM    388  NE2 GLN X  28      68.710  58.750  17.400  1.00  0.00            
ATOM    389 1HE2 GLN X  28      69.060  58.170  16.650  1.00  0.00            
ATOM    390 2HE2 GLN X  28      69.430  59.200  17.920  1.00  0.00            
ATOM    391  C   GLN X  28      63.210  60.800  16.960  1.00  0.00            
ATOM    392  O   GLN X  28      62.590  60.470  15.950  1.00  0.00            
ATOM    393  N   GLY X  29      63.100  62.020  17.490  1.00  0.00            
ATOM    394  H   GLY X  29      63.650  62.250  18.320  1.00  0.00            
ATOM    395  CA  GLY X  29      62.190  63.110  17.160  1.00  0.00            
ATOM    396  HA1 GLY X  29      62.860  63.890  16.840  1.00  0.00            
ATOM    397  HA2 GLY X  29      61.550  62.880  16.300  1.00  0.00            
ATOM    398  C   GLY X  29      61.320  63.610  18.300  1.00  0.00            
ATOM    399  O   GLY X  29      60.630  64.600  18.040  1.00  0.00            
ATOM    400  N   PHE X  30      61.380  62.920  19.440  1.00  0.00            
ATOM    401  H   PHE X  30      61.990  62.120  19.530  1.00  0.00            
ATOM    402  CA  PHE X  30      60.530  63.110  20.590  1.00  0.00            
ATOM    403  HA  PHE X  30      59.600  63.570  20.290  1.00  0.00            
ATOM    404  CB  PHE X  30      60.190  61.800  21.310  1.00  0.00            
ATOM    405  HB1 PHE X  30      59.540  61.250  20.640  1.00  0.00            
ATOM    406  HB2 PHE X  30      61.060  61.120  21.390  1.00  0.00            
ATOM    407  CG  PHE X  30      59.440  61.950  22.610  1.00  0.00            
ATOM    408  CD1 PHE X  30      59.940  61.310  23.760  1.00  0.00            
ATOM    409  HD1 PHE X  30      60.810  60.700  23.550  1.00  0.00            
ATOM    410  CD2 PHE X  30      58.360  62.820  22.800  1.00  0.00            
ATOM    411  HD2 PHE X  30      58.110  63.220  21.830  1.00  0.00            
ATOM    412  CE1 PHE X  30      59.230  61.460  24.960  1.00  0.00            
ATOM    413  HE1 PHE X  30      59.520  61.030  25.900  1.00  0.00            
ATOM    414  CE2 PHE X  30      57.610  62.980  23.970  1.00  0.00            
ATOM    415  HE2 PHE X  30      56.830  63.730  24.020  1.00  0.00            
ATOM    416  CZ  PHE X  30      58.160  62.350  25.100  1.00  0.00            
ATOM    417  HZ  PHE X  30      57.700  62.380  26.070  1.00  0.00            
ATOM    418  C   PHE X  30      61.360  63.930  21.580  1.00  0.00            
ATOM    419  O   PHE X  30      60.880  65.010  21.900  1.00  0.00            
ATOM    420  N   ILE X  31      62.570  63.530  21.970  1.00  0.00            
ATOM    421  H   ILE X  31      62.780  62.560  21.720  1.00  0.00            
ATOM    422  CA  ILE X  31      63.620  64.250  22.690  1.00  0.00            
ATOM    423  HA  ILE X  31      63.300  64.560  23.680  1.00  0.00            
ATOM    424  CB  ILE X  31      64.720  63.250  22.990  1.00  0.00            
ATOM    425  HB  ILE X  31      65.100  63.120  21.970  1.00  0.00            
ATOM    426  CG1 ILE X  31      64.390  61.970  23.760  1.00  0.00            
ATOM    427 1HG1 ILE X  31      65.090  61.720  24.580  1.00  0.00            
ATOM    428 2HG1 ILE X  31      63.520  62.220  24.380  1.00  0.00            
ATOM    429  CG2 ILE X  31      65.940  63.900  23.630  1.00  0.00            
ATOM    430 1HG2 ILE X  31      66.260  64.530  22.810  1.00  0.00            
ATOM    431 2HG2 ILE X  31      65.760  64.480  24.540  1.00  0.00            
ATOM    432 3HG2 ILE X  31      66.610  63.050  23.750  1.00  0.00            
ATOM    433  CD  ILE X  31      64.150  60.730  22.900  1.00  0.00            
ATOM    434  HD1 ILE X  31      63.270  60.730  22.280  1.00  0.00            
ATOM    435  HD2 ILE X  31      65.040  60.700  22.260  1.00  0.00            
ATOM    436  HD3 ILE X  31      64.200  59.770  23.420  1.00  0.00            
ATOM    437  C   ILE X  31      64.020  65.530  21.970  1.00  0.00            
ATOM    438  O   ILE X  31      63.910  66.580  22.630  1.00  0.00            
ATOM    439  N   GLN X  32      64.130  65.540  20.650  1.00  0.00            
ATOM    440  H   GLN X  32      64.460  64.650  20.310  1.00  0.00            
ATOM    441  CA  GLN X  32      64.640  66.660  19.880  1.00  0.00            
ATOM    442  HA  GLN X  32      65.570  67.140  20.200  1.00  0.00            
ATOM    443  CB  GLN X  32      64.890  66.150  18.450  1.00  0.00            
ATOM    444  HB1 GLN X  32      64.080  65.770  17.860  1.00  0.00            
ATOM    445  HB2 GLN X  32      65.070  67.070  17.880  1.00  0.00            
ATOM    446  CG  GLN X  32      65.970  65.080  18.370  1.00  0.00            
ATOM    447  HG1 GLN X  32      66.430  64.980  17.390  1.00  0.00            
ATOM    448  HG2 GLN X  32      66.760  65.410  19.040  1.00  0.00            
ATOM    449  CD  GLN X  32      65.750  63.660  18.880  1.00  0.00            
ATOM    450  OE1 GLN X  32      64.650  63.250  19.260  1.00  0.00            
ATOM    451  NE2 GLN X  32      66.790  62.990  19.410  1.00  0.00            
ATOM    452 1HE2 GLN X  32      67.770  63.200  19.320  1.00  0.00            
ATOM    453 2HE2 GLN X  32      66.500  62.050  19.570  1.00  0.00            
ATOM    454  C   GLN X  32      63.690  67.840  19.810  1.00  0.00            
ATOM    455  O   GLN X  32      64.120  69.010  19.780  1.00  0.00            
ATOM    456  N   ASP X  33      62.410  67.560  19.550  1.00  0.00            
ATOM    457  H   ASP X  33      62.220  66.570  19.490  1.00  0.00            
ATOM    458  CA  ASP X  33      61.240  68.410  19.550  1.00  0.00            
ATOM    459  HA  ASP X  33      61.360  69.090  18.690  1.00  0.00            
ATOM    460  CB  ASP X  33      60.070  67.500  19.240  1.00  0.00            
ATOM    461  HB1 ASP X  33      60.030  67.140  18.220  1.00  0.00            
ATOM    462  HB2 ASP X  33      60.150  66.750  20.030  1.00  0.00            
ATOM    463  CG  ASP X  33      58.740  68.260  19.300  1.00  0.00            
ATOM    464  OD1 ASP X  33      58.350  68.670  18.190  1.00  0.00            
ATOM    465  OD2 ASP X  33      58.010  68.260  20.320  1.00  0.00            
ATOM    466  C   ASP X  33      61.110  69.190  20.860  1.00  0.00            
ATOM    467  O   ASP X  33      60.720  70.350  20.890  1.00  0.00            
ATOM    468  N   ARG X  34      61.410  68.610  22.020  1.00  0.00            
ATOM    469  H   ARG X  34      61.720  67.650  21.930  1.00  0.00            
ATOM    470  CA  ARG X  34      61.410  69.230  23.340  1.00  0.00            
ATOM    471  HA  ARG X  34      60.530  69.880  23.390  1.00  0.00            
ATOM    472  CB  ARG X  34      61.180  68.160  24.410  1.00  0.00            
ATOM    473  HB1 ARG X  34      61.740  67.280  24.100  1.00  0.00            
ATOM    474  HB2 ARG X  34      61.600  68.480  25.360  1.00  0.00            
ATOM    475  CG  ARG X  34      59.740  67.780  24.710  1.00  0.00            
ATOM    476  HG1 ARG X  34      59.670  67.060  25.530  1.00  0.00            
ATOM    477  HG2 ARG X  34      59.220  68.660  25.080  1.00  0.00            
ATOM    478  CD  ARG X  34      58.830  67.080  23.680  1.00  0.00            
ATOM    479  HD1 ARG X  34      58.750  67.770  22.850  1.00  0.00            
ATOM    480  HD2 ARG X  34      59.360  66.170  23.390  1.00  0.00            
ATOM    481  NE  ARG X  34      57.450  66.850  24.120  1.00  0.00            
ATOM    482  HE  ARG X  34      57.430  66.700  25.120  1.00  0.00            
ATOM    483  CZ  ARG X  34      56.350  66.790  23.360  1.00  0.00            
ATOM    484  NH1 ARG X  34      56.370  66.890  22.030  1.00  0.00            
ATOM    485 1HH1 ARG X  34      57.110  67.410  21.580  1.00  0.00            
ATOM    486 2HH1 ARG X  34      55.510  66.780  21.520  1.00  0.00            
ATOM    487  NH2 ARG X  34      55.220  66.440  23.990  1.00  0.00            
ATOM    488 1HH2 ARG X  34      55.170  66.440  25.000  1.00  0.00            
ATOM    489 2HH2 ARG X  34      54.410  66.120  23.470  1.00  0.00            
ATOM    490  C   ARG X  34      62.660  70.060  23.580  1.00  0.00            
ATOM    491  O   ARG X  34      62.810  70.660  24.640  1.00  0.00            
ATOM    492  N   ALA X  35      63.670  70.080  22.710  1.00  0.00            
ATOM    493  H   ALA X  35      63.610  69.420  21.950  1.00  0.00            
ATOM    494  CA  ALA X  35      64.950  70.740  22.730  1.00  0.00            
ATOM    495  HA  ALA X  35      64.990  71.310  23.670  1.00  0.00            
ATOM    496  CB  ALA X  35      65.970  69.600  22.670  1.00  0.00            
ATOM    497  HB1 ALA X  35      65.590  68.590  22.820  1.00  0.00            
ATOM    498  HB2 ALA X  35      66.380  69.660  21.650  1.00  0.00            
ATOM    499  HB3 ALA X  35      66.690  69.830  23.440  1.00  0.00            
ATOM    500  C   ALA X  35      65.160  71.660  21.530  1.00  0.00            
ATOM    501  O   ALA X  35      66.260  72.080  21.220  1.00  0.00            
ATOM    502  N   GLY X  36      64.160  71.890  20.690  1.00  0.00            
ATOM    503  H   GLY X  36      63.190  71.780  20.950  1.00  0.00            
ATOM    504  CA  GLY X  36      64.370  72.430  19.350  1.00  0.00            
ATOM    505  HA1 GLY X  36      65.250  73.000  19.060  1.00  0.00            
ATOM    506  HA2 GLY X  36      64.240  71.580  18.680  1.00  0.00            
ATOM    507  C   GLY X  36      63.270  73.460  19.180  1.00  0.00            
ATOM    508  O   GLY X  36      62.160  73.080  19.560  1.00  0.00            
ATOM    509  N   ARG X  37      63.520  74.550  18.440  1.00  0.00            
ATOM    510  H   ARG X  37      64.450  74.680  18.080  1.00  0.00            
ATOM    511  CA  ARG X  37      62.500  75.490  18.080  1.00  0.00            
ATOM    512  HA  ARG X  37      61.730  74.850  17.650  1.00  0.00            
ATOM    513  CB  ARG X  37      61.990  76.250  19.310  1.00  0.00            
ATOM    514  HB1 ARG X  37      61.920  75.600  20.190  1.00  0.00            
ATOM    515  HB2 ARG X  37      62.690  77.050  19.570  1.00  0.00            
ATOM    516  CG  ARG X  37      60.710  77.040  19.100  1.00  0.00            
ATOM    517  HG1 ARG X  37      59.820  76.560  18.700  1.00  0.00            
ATOM    518  HG2 ARG X  37      60.340  77.160  20.110  1.00  0.00            
ATOM    519  CD  ARG X  37      60.850  78.500  18.660  1.00  0.00            
ATOM    520  HD1 ARG X  37      60.970  79.200  19.500  1.00  0.00            
ATOM    521  HD2 ARG X  37      61.530  78.800  17.870  1.00  0.00            
ATOM    522  NE  ARG X  37      59.550  78.930  18.140  1.00  0.00            
ATOM    523  HE  ARG X  37      58.960  78.170  17.840  1.00  0.00            
ATOM    524  CZ  ARG X  37      58.980  80.150  18.190  1.00  0.00            
ATOM    525  NH1 ARG X  37      59.520  81.230  18.770  1.00  0.00            
ATOM    526 1HH1 ARG X  37      59.190  82.150  19.000  1.00  0.00            
ATOM    527 2HH1 ARG X  37      60.530  81.280  18.850  1.00  0.00            
ATOM    528  NH2 ARG X  37      57.670  80.140  17.900  1.00  0.00            
ATOM    529 1HH2 ARG X  37      57.260  79.480  17.260  1.00  0.00            
ATOM    530 2HH2 ARG X  37      57.150  81.000  17.900  1.00  0.00            
ATOM    531  C   ARG X  37      63.060  76.330  16.940  1.00  0.00            
ATOM    532  O   ARG X  37      64.150  76.870  17.070  1.00  0.00            
ATOM    533  N   MET X  38      62.280  76.450  15.840  1.00  0.00            
ATOM    534  H   MET X  38      61.290  76.320  15.910  1.00  0.00            
ATOM    535  CA  MET X  38      62.630  77.320  14.740  1.00  0.00            
ATOM    536  HA  MET X  38      63.650  77.670  14.720  1.00  0.00            
ATOM    537  CB  MET X  38      62.400  76.610  13.420  1.00  0.00            
ATOM    538  HB1 MET X  38      61.400  76.190  13.410  1.00  0.00            
ATOM    539  HB2 MET X  38      62.440  77.340  12.600  1.00  0.00            
ATOM    540  CG  MET X  38      63.190  75.380  12.980  1.00  0.00            
ATOM    541  HG1 MET X  38      64.230  75.710  13.120  1.00  0.00            
ATOM    542  HG2 MET X  38      62.960  74.570  13.660  1.00  0.00            
ATOM    543  SD  MET X  38      62.810  74.640  11.370  1.00  0.00            
ATOM    544  CE  MET X  38      64.110  73.380  11.430  1.00  0.00            
ATOM    545  HE1 MET X  38      63.680  72.610  12.080  1.00  0.00            
ATOM    546  HE2 MET X  38      64.170  73.030  10.390  1.00  0.00            
ATOM    547  HE3 MET X  38      65.020  73.690  11.940  1.00  0.00            
ATOM    548  C   MET X  38      61.610  78.450  14.860  1.00  0.00            
ATOM    549  O   MET X  38      60.380  78.360  14.840  1.00  0.00            
ATOM    550  N   GLY X  39      62.180  79.630  15.150  1.00  0.00            
ATOM    551  H   GLY X  39      63.180  79.720  15.210  1.00  0.00            
ATOM    552  CA  GLY X  39      61.460  80.890  15.100  1.00  0.00            
ATOM    553  HA1 GLY X  39      60.540  80.720  14.560  1.00  0.00            
ATOM    554  HA2 GLY X  39      61.190  81.280  16.090  1.00  0.00            
ATOM    555  C   GLY X  39      62.300  81.870  14.290  1.00  0.00            
ATOM    556  O   GLY X  39      62.400  81.840  13.070  1.00  0.00            
ATOM    557  N   GLY X  40      63.120  82.590  15.070  1.00  0.00            
ATOM    558  H   GLY X  40      63.100  82.410  16.050  1.00  0.00            
ATOM    559  CA  GLY X  40      64.040  83.580  14.570  1.00  0.00            
ATOM    560  HA1 GLY X  40      63.820  83.940  13.550  1.00  0.00            
ATOM    561  HA2 GLY X  40      63.880  84.460  15.200  1.00  0.00            
ATOM    562  C   GLY X  40      65.500  83.240  14.830  1.00  0.00            
ATOM    563  O   GLY X  40      66.350  83.540  13.990  1.00  0.00            
ATOM    564  N   GLU X  41      65.720  82.640  16.010  1.00  0.00            
ATOM    565  H   GLU X  41      64.980  82.550  16.680  1.00  0.00            
ATOM    566  CA  GLU X  41      66.950  81.930  16.300  1.00  0.00            
ATOM    567  HA  GLU X  41      67.780  82.470  15.840  1.00  0.00            
ATOM    568  CB  GLU X  41      67.010  81.840  17.830  1.00  0.00            
ATOM    569  HB1 GLU X  41      66.710  82.670  18.460  1.00  0.00            
ATOM    570  HB2 GLU X  41      66.490  80.960  18.200  1.00  0.00            
ATOM    571  CG  GLU X  41      68.430  81.670  18.370  1.00  0.00            
ATOM    572  HG1 GLU X  41      68.450  81.550  19.460  1.00  0.00            
ATOM    573  HG2 GLU X  41      68.860  80.710  18.080  1.00  0.00            
ATOM    574  CD  GLU X  41      69.300  82.910  18.370  1.00  0.00            
ATOM    575  OE1 GLU X  41      68.880  84.010  17.950  1.00  0.00            
ATOM    576  OE2 GLU X  41      70.500  82.670  18.640  1.00  0.00            
ATOM    577  C   GLU X  41      66.860  80.530  15.720  1.00  0.00            
ATOM    578  O   GLU X  41      65.760  79.980  15.620  1.00  0.00            
ATOM    579  N   ALA X  42      67.970  80.120  15.110  1.00  0.00            
ATOM    580  H   ALA X  42      68.940  80.380  15.310  1.00  0.00            
ATOM    581  CA  ALA X  42      68.080  78.910  14.320  1.00  0.00            
ATOM    582  HA  ALA X  42      67.090  78.750  13.890  1.00  0.00            
ATOM    583  CB  ALA X  42      69.010  79.370  13.190  1.00  0.00            
ATOM    584  HB1 ALA X  42      68.730  80.220  12.590  1.00  0.00            
ATOM    585  HB2 ALA X  42      70.070  79.420  13.490  1.00  0.00            
ATOM    586  HB3 ALA X  42      68.950  78.640  12.370  1.00  0.00            
ATOM    587  C   ALA X  42      68.550  77.790  15.210  1.00  0.00            
ATOM    588  O   ALA X  42      69.180  78.020  16.240  1.00  0.00            
ATOM    589  N   PRO X  43      68.270  76.480  15.010  1.00  0.00            
ATOM    590  CA  PRO X  43      68.790  75.440  15.860  1.00  0.00            
ATOM    591  HA  PRO X  43      68.500  75.830  16.830  1.00  0.00            
ATOM    592  CB  PRO X  43      67.890  74.280  15.430  1.00  0.00            
ATOM    593  HB1 PRO X  43      68.500  73.360  15.390  1.00  0.00            
ATOM    594  HB2 PRO X  43      67.050  74.300  16.110  1.00  0.00            
ATOM    595  CG  PRO X  43      67.510  74.510  13.970  1.00  0.00            
ATOM    596  HG1 PRO X  43      68.240  74.020  13.340  1.00  0.00            
ATOM    597  HG2 PRO X  43      66.550  74.000  13.810  1.00  0.00            
ATOM    598  CD  PRO X  43      67.450  76.040  13.900  1.00  0.00            
ATOM    599  HD1 PRO X  43      67.810  76.520  12.990  1.00  0.00            
ATOM    600  HD2 PRO X  43      66.400  76.270  14.100  1.00  0.00            
ATOM    601  C   PRO X  43      70.290  75.220  15.730  1.00  0.00            
ATOM    602  O   PRO X  43      70.980  75.800  14.870  1.00  0.00            
ATOM    603  N   GLU X  44      70.680  74.180  16.450  1.00  0.00            
ATOM    604  H   GLU X  44      69.980  73.660  16.960  1.00  0.00            
ATOM    605  CA  GLU X  44      71.890  73.380  16.320  1.00  0.00            
ATOM    606  HA  GLU X  44      72.540  73.820  15.570  1.00  0.00            
ATOM    607  CB  GLU X  44      72.440  73.330  17.750  1.00  0.00            
ATOM    608  HB1 GLU X  44      72.410  74.330  18.210  1.00  0.00            
ATOM    609  HB2 GLU X  44      71.820  72.890  18.520  1.00  0.00            
ATOM    610  CG  GLU X  44      73.860  72.790  17.970  1.00  0.00            
ATOM    611  HG1 GLU X  44      74.140  72.640  19.000  1.00  0.00            
ATOM    612  HG2 GLU X  44      73.910  71.780  17.570  1.00  0.00            
ATOM    613  CD  GLU X  44      74.930  73.750  17.440  1.00  0.00            
ATOM    614  OE1 GLU X  44      75.880  73.940  18.240  1.00  0.00            
ATOM    615  OE2 GLU X  44      74.830  74.170  16.280  1.00  0.00            
ATOM    616  C   GLU X  44      71.390  71.990  15.910  1.00  0.00            
ATOM    617  O   GLU X  44      70.450  71.550  16.550  1.00  0.00            
ATOM    618  N   LEU X  45      71.930  71.430  14.840  1.00  0.00            
ATOM    619  H   LEU X  45      72.710  71.900  14.380  1.00  0.00            
ATOM    620  CA  LEU X  45      71.600  70.180  14.190  1.00  0.00            
ATOM    621  HA  LEU X  45      70.780  69.690  14.710  1.00  0.00            
ATOM    622  CB  LEU X  45      71.260  70.510  12.740  1.00  0.00            
ATOM    623  HB1 LEU X  45      72.060  70.890  12.100  1.00  0.00            
ATOM    624  HB2 LEU X  45      70.940  69.590  12.270  1.00  0.00            
ATOM    625  CG  LEU X  45      70.090  71.460  12.490  1.00  0.00            
ATOM    626  HG  LEU X  45      70.270  72.270  13.220  1.00  0.00            
ATOM    627  CD1 LEU X  45      69.900  71.770  11.010  1.00  0.00            
ATOM    628 1HD1 LEU X  45      70.110  70.950  10.330  1.00  0.00            
ATOM    629 2HD1 LEU X  45      68.940  72.150  10.680  1.00  0.00            
ATOM    630 3HD1 LEU X  45      70.490  72.680  10.900  1.00  0.00            
ATOM    631  CD2 LEU X  45      68.800  71.010  13.190  1.00  0.00            
ATOM    632 1HD2 LEU X  45      68.490  70.000  12.950  1.00  0.00            
ATOM    633 2HD2 LEU X  45      68.900  70.990  14.270  1.00  0.00            
ATOM    634 3HD2 LEU X  45      67.970  71.720  13.080  1.00  0.00            
ATOM    635  C   LEU X  45      72.680  69.120  14.330  1.00  0.00            
ATOM    636  O   LEU X  45      72.460  67.910  14.210  1.00  0.00            
ATOM    637  N   ALA X  46      73.840  69.640  14.740  1.00  0.00            
ATOM    638  H   ALA X  46      73.890  70.650  14.760  1.00  0.00            
ATOM    639  CA  ALA X  46      75.010  68.810  14.940  1.00  0.00            
ATOM    640  HA  ALA X  46      75.330  68.750  13.910  1.00  0.00            
ATOM    641  CB  ALA X  46      76.030  69.670  15.680  1.00  0.00            
ATOM    642  HB1 ALA X  46      76.830  68.980  15.950  1.00  0.00            
ATOM    643  HB2 ALA X  46      76.310  70.560  15.100  1.00  0.00            
ATOM    644  HB3 ALA X  46      75.520  70.030  16.570  1.00  0.00            
ATOM    645  C   ALA X  46      74.950  67.380  15.450  1.00  0.00            
ATOM    646  O   ALA X  46      75.600  66.480  14.920  1.00  0.00            
ATOM    647  N   LEU X  47      74.210  67.140  16.540  1.00  0.00            
ATOM    648  H   LEU X  47      73.570  67.790  16.940  1.00  0.00            
ATOM    649  CA  LEU X  47      74.370  65.840  17.190  1.00  0.00            
ATOM    650  HA  LEU X  47      75.360  65.430  17.140  1.00  0.00            
ATOM    651  CB  LEU X  47      74.070  66.150  18.660  1.00  0.00            
ATOM    652  HB1 LEU X  47      73.150  66.740  18.720  1.00  0.00            
ATOM    653  HB2 LEU X  47      73.710  65.220  19.110  1.00  0.00            
ATOM    654  CG  LEU X  47      75.230  66.600  19.520  1.00  0.00            
ATOM    655  HG  LEU X  47      74.810  66.190  20.450  1.00  0.00            
ATOM    656  CD1 LEU X  47      76.560  65.860  19.320  1.00  0.00            
ATOM    657 1HD1 LEU X  47      76.290  64.820  19.190  1.00  0.00            
ATOM    658 2HD1 LEU X  47      76.940  66.140  18.340  1.00  0.00            
ATOM    659 3HD1 LEU X  47      77.340  66.200  20.020  1.00  0.00            
ATOM    660  CD2 LEU X  47      75.250  68.120  19.640  1.00  0.00            
ATOM    661 1HD2 LEU X  47      76.080  68.450  20.280  1.00  0.00            
ATOM    662 2HD2 LEU X  47      75.450  68.590  18.690  1.00  0.00            
ATOM    663 3HD2 LEU X  47      74.320  68.470  20.080  1.00  0.00            
ATOM    664  C   LEU X  47      73.370  64.780  16.750  1.00  0.00            
ATOM    665  O   LEU X  47      73.440  63.580  17.040  1.00  0.00            
ATOM    666  N   ASP X  48      72.290  65.210  16.110  1.00  0.00            
ATOM    667  H   ASP X  48      72.460  66.080  15.600  1.00  0.00            
ATOM    668  CA  ASP X  48      71.020  64.550  15.970  1.00  0.00            
ATOM    669  HA  ASP X  48      70.910  63.580  16.460  1.00  0.00            
ATOM    670  CB  ASP X  48      69.980  65.430  16.660  1.00  0.00            
ATOM    671  HB1 ASP X  48      70.010  66.480  16.370  1.00  0.00            
ATOM    672  HB2 ASP X  48      68.990  65.150  16.280  1.00  0.00            
ATOM    673  CG  ASP X  48      70.100  65.350  18.170  1.00  0.00            
ATOM    674  OD1 ASP X  48      70.460  66.310  18.870  1.00  0.00            
ATOM    675  OD2 ASP X  48      69.590  64.400  18.800  1.00  0.00            
ATOM    676  C   ASP X  48      70.690  64.280  14.500  1.00  0.00            
ATOM    677  O   ASP X  48      71.320  64.900  13.650  1.00  0.00            
ATOM    678  N   PRO X  49      69.800  63.360  14.080  1.00  0.00            
ATOM    679  CA  PRO X  49      69.310  63.240  12.720  1.00  0.00            
ATOM    680  HA  PRO X  49      70.060  62.770  12.080  1.00  0.00            
ATOM    681  CB  PRO X  49      68.160  62.240  12.820  1.00  0.00            
ATOM    682  HB1 PRO X  49      67.210  62.720  12.580  1.00  0.00            
ATOM    683  HB2 PRO X  49      68.480  61.480  12.110  1.00  0.00            
ATOM    684  CG  PRO X  49      68.130  61.550  14.200  1.00  0.00            
ATOM    685  HG1 PRO X  49      67.110  61.560  14.580  1.00  0.00            
ATOM    686  HG2 PRO X  49      68.540  60.540  14.110  1.00  0.00            
ATOM    687  CD  PRO X  49      69.030  62.510  14.980  1.00  0.00            
ATOM    688  HD1 PRO X  49      68.410  63.200  15.550  1.00  0.00            
ATOM    689  HD2 PRO X  49      69.860  62.010  15.470  1.00  0.00            
ATOM    690  C   PRO X  49      68.770  64.490  12.040  1.00  0.00            
ATOM    691  O   PRO X  49      68.020  65.300  12.560  1.00  0.00            
ATOM    692  N   VAL X  50      69.370  64.820  10.900  1.00  0.00            
ATOM    693  H   VAL X  50      70.070  64.290  10.430  1.00  0.00            
ATOM    694  CA  VAL X  50      69.030  66.090  10.250  1.00  0.00            
ATOM    695  HA  VAL X  50      69.090  66.820  11.050  1.00  0.00            
ATOM    696  CB  VAL X  50      70.020  66.420   9.140  1.00  0.00            
ATOM    697  HB  VAL X  50      69.780  67.280   8.520  1.00  0.00            
ATOM    698  CG1 VAL X  50      71.260  66.760   9.980  1.00  0.00            
ATOM    699 1HG1 VAL X  50      71.290  67.610  10.650  1.00  0.00            
ATOM    700 2HG1 VAL X  50      71.520  65.860  10.560  1.00  0.00            
ATOM    701 3HG1 VAL X  50      72.160  66.900   9.380  1.00  0.00            
ATOM    702  CG2 VAL X  50      70.470  65.390   8.100  1.00  0.00            
ATOM    703 1HG2 VAL X  50      69.600  65.320   7.440  1.00  0.00            
ATOM    704 2HG2 VAL X  50      71.370  65.690   7.580  1.00  0.00            
ATOM    705 3HG2 VAL X  50      70.410  64.390   8.550  1.00  0.00            
ATOM    706  C   VAL X  50      67.650  66.290   9.660  1.00  0.00            
ATOM    707  O   VAL X  50      67.230  65.350   9.020  1.00  0.00            
ATOM    708  N   PRO X  51      66.890  67.410   9.770  1.00  0.00            
ATOM    709  CA  PRO X  51      65.460  67.390   9.910  1.00  0.00            
ATOM    710  HA  PRO X  51      65.120  66.490  10.420  1.00  0.00            
ATOM    711  CB  PRO X  51      65.060  68.720  10.550  1.00  0.00            
ATOM    712  HB1 PRO X  51      64.050  69.110  10.430  1.00  0.00            
ATOM    713  HB2 PRO X  51      64.990  68.750  11.640  1.00  0.00            
ATOM    714  CG  PRO X  51      66.300  69.580  10.340  1.00  0.00            
ATOM    715  HG1 PRO X  51      66.200  70.240   9.480  1.00  0.00            
ATOM    716  HG2 PRO X  51      66.550  70.270  11.150  1.00  0.00            
ATOM    717  CD  PRO X  51      67.520  68.660  10.170  1.00  0.00            
ATOM    718  HD1 PRO X  51      68.370  68.900   9.530  1.00  0.00            
ATOM    719  HD2 PRO X  51      67.940  68.690  11.170  1.00  0.00            
ATOM    720  C   PRO X  51      64.960  67.280   8.480  1.00  0.00            
ATOM    721  O   PRO X  51      65.450  67.810   7.480  1.00  0.00            
ATOM    722  N   GLN X  52      63.850  66.540   8.370  1.00  0.00            
ATOM    723  H   GLN X  52      63.430  66.290   9.250  1.00  0.00            
ATOM    724  CA  GLN X  52      62.930  66.630   7.260  1.00  0.00            
ATOM    725  HA  GLN X  52      63.350  67.350   6.580  1.00  0.00            
ATOM    726  CB  GLN X  52      62.550  65.280   6.640  1.00  0.00            
ATOM    727  HB1 GLN X  52      62.490  64.530   7.430  1.00  0.00            
ATOM    728  HB2 GLN X  52      61.540  65.430   6.280  1.00  0.00            
ATOM    729  CG  GLN X  52      63.440  64.880   5.470  1.00  0.00            
ATOM    730  HG1 GLN X  52      62.840  64.150   4.920  1.00  0.00            
ATOM    731  HG2 GLN X  52      63.780  65.630   4.770  1.00  0.00            
ATOM    732  CD  GLN X  52      64.820  64.370   5.840  1.00  0.00            
ATOM    733  OE1 GLN X  52      65.690  64.160   4.980  1.00  0.00            
ATOM    734  NE2 GLN X  52      65.080  64.330   7.150  1.00  0.00            
ATOM    735 1HE2 GLN X  52      64.330  64.700   7.750  1.00  0.00            
ATOM    736 2HE2 GLN X  52      65.980  64.220   7.570  1.00  0.00            
ATOM    737  C   GLN X  52      61.710  67.320   7.880  1.00  0.00            
ATOM    738  O   GLN X  52      60.700  66.660   8.120  1.00  0.00            
ATOM    739  N   ASP X  53      61.990  68.440   8.570  1.00  0.00            
ATOM    740  H   ASP X  53      62.860  68.920   8.450  1.00  0.00            
ATOM    741  CA  ASP X  53      61.090  69.130   9.460  1.00  0.00            
ATOM    742  HA  ASP X  53      60.100  68.950   9.050  1.00  0.00            
ATOM    743  CB  ASP X  53      61.220  68.590  10.890  1.00  0.00            
ATOM    744  HB1 ASP X  53      60.870  67.550  11.010  1.00  0.00            
ATOM    745  HB2 ASP X  53      62.190  68.760  11.350  1.00  0.00            
ATOM    746  CG  ASP X  53      60.120  69.240  11.720  1.00  0.00            
ATOM    747  OD1 ASP X  53      58.980  69.240  11.220  1.00  0.00            
ATOM    748  OD2 ASP X  53      60.370  70.010  12.670  1.00  0.00            
ATOM    749  C   ASP X  53      61.370  70.610   9.320  1.00  0.00            
ATOM    750  O   ASP X  53      62.450  71.110   9.000  1.00  0.00            
ATOM    751  N   ALA X  54      60.250  71.340   9.400  1.00  0.00            
ATOM    752  H   ALA X  54      59.490  70.740   9.670  1.00  0.00            
ATOM    753  CA  ALA X  54      60.120  72.790   9.530  1.00  0.00            
ATOM    754  HA  ALA X  54      61.080  73.290   9.590  1.00  0.00            
ATOM    755  CB  ALA X  54      59.430  73.240   8.240  1.00  0.00            
ATOM    756  HB1 ALA X  54      58.450  72.820   8.010  1.00  0.00            
ATOM    757  HB2 ALA X  54      59.210  74.300   8.220  1.00  0.00            
ATOM    758  HB3 ALA X  54      60.150  73.040   7.450  1.00  0.00            
ATOM    759  C   ALA X  54      59.220  73.100  10.710  1.00  0.00            
ATOM    760  O   ALA X  54      58.380  73.990  10.530  1.00  0.00            
ATOM    761  N   SER X  55      59.440  72.510  11.890  1.00  0.00            
ATOM    762  H   SER X  55      60.150  71.820  12.050  1.00  0.00            
ATOM    763  CA  SER X  55      58.940  73.090  13.120  1.00  0.00            
ATOM    764  HA  SER X  55      58.790  74.170  13.130  1.00  0.00            
ATOM    765  CB  SER X  55      57.500  72.620  13.350  1.00  0.00            
ATOM    766  HB1 SER X  55      57.000  73.110  14.170  1.00  0.00            
ATOM    767  HB2 SER X  55      56.900  72.990  12.510  1.00  0.00            
ATOM    768  OG  SER X  55      57.360  71.220  13.300  1.00  0.00            
ATOM    769  HG  SER X  55      58.010  70.830  12.750  1.00  0.00            
ATOM    770  C   SER X  55      59.890  73.020  14.300  1.00  0.00            
ATOM    771  O   SER X  55      60.300  74.020  14.870  1.00  0.00            
ATOM    772  N   THR X  56      60.350  71.790  14.570  1.00  0.00            
ATOM    773  H   THR X  56      60.160  70.970  14.030  1.00  0.00            
ATOM    774  CA  THR X  56      61.310  71.580  15.640  1.00  0.00            
ATOM    775  HA  THR X  56      61.640  72.490  16.140  1.00  0.00            
ATOM    776  CB  THR X  56      60.660  70.750  16.730  1.00  0.00            
ATOM    777  HB  THR X  56      61.500  70.770  17.410  1.00  0.00            
ATOM    778  OG1 THR X  56      60.310  69.430  16.350  1.00  0.00            
ATOM    779  HG1 THR X  56      59.600  69.130  16.880  1.00  0.00            
ATOM    780  CG2 THR X  56      59.470  71.430  17.410  1.00  0.00            
ATOM    781 1HG2 THR X  56      58.660  71.500  16.690  1.00  0.00            
ATOM    782 2HG2 THR X  56      59.190  70.900  18.320  1.00  0.00            
ATOM    783 3HG2 THR X  56      59.840  72.420  17.690  1.00  0.00            
ATOM    784  C   THR X  56      62.520  70.970  14.930  1.00  0.00            
ATOM    785  O   THR X  56      63.160  71.780  14.270  1.00  0.00            
ATOM    786  N   LYS X  57      62.820  69.670  14.950  1.00  0.00            
ATOM    787  H   LYS X  57      62.050  69.210  15.430  1.00  0.00            
ATOM    788  CA  LYS X  57      63.860  68.900  14.310  1.00  0.00            
ATOM    789  HA  LYS X  57      63.690  69.000  13.240  1.00  0.00            
ATOM    790  CB  LYS X  57      65.220  69.480  14.680  1.00  0.00            
ATOM    791  HB1 LYS X  57      66.000  68.890  14.180  1.00  0.00            
ATOM    792  HB2 LYS X  57      65.470  70.450  14.270  1.00  0.00            
ATOM    793  CG  LYS X  57      65.460  69.500  16.200  1.00  0.00            
ATOM    794  HG1 LYS X  57      64.840  70.150  16.840  1.00  0.00            
ATOM    795  HG2 LYS X  57      65.410  68.540  16.700  1.00  0.00            
ATOM    796  CD  LYS X  57      66.840  70.080  16.500  1.00  0.00            
ATOM    797  HD1 LYS X  57      67.450  69.660  15.700  1.00  0.00            
ATOM    798  HD2 LYS X  57      66.900  71.150  16.270  1.00  0.00            
ATOM    799  CE  LYS X  57      67.400  69.560  17.820  1.00  0.00            
ATOM    800  HE1 LYS X  57      66.680  69.720  18.630  1.00  0.00            
ATOM    801  HE2 LYS X  57      67.570  68.490  17.740  1.00  0.00            
ATOM    802  NZ  LYS X  57      68.520  70.340  18.380  1.00  0.00            
ATOM    803  HZ1 LYS X  57      69.320  70.170  17.780  1.00  0.00            
ATOM    804  HZ2 LYS X  57      68.350  71.330  18.480  1.00  0.00            
ATOM    805  HZ3 LYS X  57      68.650  69.950  19.300  1.00  0.00            
ATOM    806  C   LYS X  57      63.660  67.400  14.430  1.00  0.00            
ATOM    807  O   LYS X  57      64.540  66.650  14.870  1.00  0.00            
ATOM    808  N   LYS X  58      62.420  66.920  14.430  1.00  0.00            
ATOM    809  H   LYS X  58      61.680  67.600  14.280  1.00  0.00            
ATOM    810  CA  LYS X  58      62.090  65.520  14.200  1.00  0.00            
ATOM    811  HA  LYS X  58      62.770  64.990  14.860  1.00  0.00            
ATOM    812  CB  LYS X  58      60.590  65.290  14.380  1.00  0.00            
ATOM    813  HB1 LYS X  58      60.300  64.240  14.230  1.00  0.00            
ATOM    814  HB2 LYS X  58      60.450  65.480  15.440  1.00  0.00            
ATOM    815  CG  LYS X  58      59.740  66.300  13.620  1.00  0.00            
ATOM    816  HG1 LYS X  58      60.270  67.240  13.550  1.00  0.00            
ATOM    817  HG2 LYS X  58      59.550  65.880  12.620  1.00  0.00            
ATOM    818  CD  LYS X  58      58.330  66.410  14.170  1.00  0.00            
ATOM    819  HD1 LYS X  58      57.580  65.730  13.780  1.00  0.00            
ATOM    820  HD2 LYS X  58      58.360  66.250  15.250  1.00  0.00            
ATOM    821  CE  LYS X  58      57.700  67.760  13.790  1.00  0.00            
ATOM    822  HE1 LYS X  58      57.050  68.190  14.540  1.00  0.00            
ATOM    823  HE2 LYS X  58      58.480  68.520  13.870  1.00  0.00            
ATOM    824  NZ  LYS X  58      57.150  67.820  12.430  1.00  0.00            
ATOM    825  HZ1 LYS X  58      56.960  68.760  12.130  1.00  0.00            
ATOM    826  HZ2 LYS X  58      57.720  67.470  11.660  1.00  0.00            
ATOM    827  HZ3 LYS X  58      56.290  67.320  12.280  1.00  0.00            
ATOM    828  C   LYS X  58      62.600  65.040  12.850  1.00  0.00            
ATOM    829  O   LYS X  58      63.080  65.800  12.010  1.00  0.00            
ATOM    830  N   LEU X  59      62.450  63.720  12.690  1.00  0.00            
ATOM    831  H   LEU X  59      62.060  63.140  13.400  1.00  0.00            
ATOM    832  CA  LEU X  59      63.100  63.060  11.570  1.00  0.00            
ATOM    833  HA  LEU X  59      63.810  63.730  11.090  1.00  0.00            
ATOM    834  CB  LEU X  59      63.760  61.870  12.270  1.00  0.00            
ATOM    835  HB1 LEU X  59      64.630  62.200  12.850  1.00  0.00            
ATOM    836  HB2 LEU X  59      63.230  61.420  13.100  1.00  0.00            
ATOM    837  CG  LEU X  59      64.310  60.710  11.450  1.00  0.00            
ATOM    838  HG  LEU X  59      63.460  60.270  10.930  1.00  0.00            
ATOM    839  CD1 LEU X  59      65.190  61.050  10.240  1.00  0.00            
ATOM    840 1HD1 LEU X  59      65.210  60.280   9.470  1.00  0.00            
ATOM    841 2HD1 LEU X  59      64.930  61.950   9.700  1.00  0.00            
ATOM    842 3HD1 LEU X  59      66.230  61.190  10.560  1.00  0.00            
ATOM    843  CD2 LEU X  59      64.870  59.540  12.250  1.00  0.00            
ATOM    844 1HD2 LEU X  59      64.650  59.730  13.310  1.00  0.00            
ATOM    845 2HD2 LEU X  59      64.480  58.580  11.940  1.00  0.00            
ATOM    846 3HD2 LEU X  59      65.960  59.450  12.340  1.00  0.00            
ATOM    847  C   LEU X  59      62.000  62.640  10.610  1.00  0.00            
ATOM    848  O   LEU X  59      62.220  62.500   9.410  1.00  0.00            
ATOM    849  N   SER X  60      60.760  62.410  11.050  1.00  0.00            
ATOM    850  H   SER X  60      60.700  62.530  12.050  1.00  0.00            
ATOM    851  CA  SER X  60      59.450  62.330  10.450  1.00  0.00            
ATOM    852  HA  SER X  60      59.210  63.210   9.850  1.00  0.00            
ATOM    853  CB  SER X  60      59.240  61.080   9.600  1.00  0.00            
ATOM    854  HB1 SER X  60      58.230  60.940   9.250  1.00  0.00            
ATOM    855  HB2 SER X  60      59.820  61.150   8.690  1.00  0.00            
ATOM    856  OG  SER X  60      59.650  59.930  10.300  1.00  0.00            
ATOM    857  HG  SER X  60      60.590  59.950  10.480  1.00  0.00            
ATOM    858  C   SER X  60      58.460  62.150  11.590  1.00  0.00            
ATOM    859  O   SER X  60      58.870  61.690  12.660  1.00  0.00            
ATOM    860  N   GLU X  61      57.240  62.660  11.430  1.00  0.00            
ATOM    861  H   GLU X  61      56.900  62.930  10.520  1.00  0.00            
ATOM    862  CA  GLU X  61      56.150  62.870  12.360  1.00  0.00            
ATOM    863  HA  GLU X  61      56.520  63.650  13.030  1.00  0.00            
ATOM    864  CB  GLU X  61      55.020  63.520  11.550  1.00  0.00            
ATOM    865  HB1 GLU X  61      55.460  64.310  10.960  1.00  0.00            
ATOM    866  HB2 GLU X  61      54.660  62.790  10.830  1.00  0.00            
ATOM    867  CG  GLU X  61      54.060  64.150  12.580  1.00  0.00            
ATOM    868  HG1 GLU X  61      53.170  64.450  12.020  1.00  0.00            
ATOM    869  HG2 GLU X  61      53.480  63.530  13.260  1.00  0.00            
ATOM    870  CD  GLU X  61      54.480  65.510  13.100  1.00  0.00            
ATOM    871  OE1 GLU X  61      54.510  66.480  12.290  1.00  0.00            
ATOM    872  OE2 GLU X  61      54.770  65.590  14.310  1.00  0.00            
ATOM    873  C   GLU X  61      55.860  61.700  13.290  1.00  0.00            
ATOM    874  O   GLU X  61      55.830  61.950  14.510  1.00  0.00            
ATOM    875  N   CYS X  62      55.760  60.450  12.860  1.00  0.00            
ATOM    876  H   CYS X  62      55.970  60.470  11.880  1.00  0.00            
ATOM    877  CA  CYS X  62      55.600  59.170  13.520  1.00  0.00            
ATOM    878  HA  CYS X  62      54.570  59.190  13.870  1.00  0.00            
ATOM    879  CB  CYS X  62      55.710  58.220  12.340  1.00  0.00            
ATOM    880  HB1 CYS X  62      55.010  58.530  11.560  1.00  0.00            
ATOM    881  HB2 CYS X  62      56.710  58.190  11.910  1.00  0.00            
ATOM    882  SG  CYS X  62      55.100  56.580  12.810  1.00  0.00            
ATOM    883  HG  CYS X  62      54.120  56.960  13.650  1.00  0.00            
ATOM    884  C   CYS X  62      56.470  58.890  14.750  1.00  0.00            
ATOM    885  O   CYS X  62      55.920  58.410  15.760  1.00  0.00            
ATOM    886  N   LEU X  63      57.770  59.200  14.730  1.00  0.00            
ATOM    887  H   LEU X  63      58.080  59.730  13.930  1.00  0.00            
ATOM    888  CA  LEU X  63      58.600  58.800  15.850  1.00  0.00            
ATOM    889  HA  LEU X  63      58.350  57.840  16.270  1.00  0.00            
ATOM    890  CB  LEU X  63      59.960  58.670  15.170  1.00  0.00            
ATOM    891  HB1 LEU X  63      60.230  59.670  14.800  1.00  0.00            
ATOM    892  HB2 LEU X  63      60.760  58.400  15.860  1.00  0.00            
ATOM    893  CG  LEU X  63      60.130  57.690  14.000  1.00  0.00            
ATOM    894  HG  LEU X  63      59.420  57.780  13.180  1.00  0.00            
ATOM    895  CD1 LEU X  63      61.450  57.850  13.250  1.00  0.00            
ATOM    896 1HD1 LEU X  63      61.660  57.090  12.500  1.00  0.00            
ATOM    897 2HD1 LEU X  63      61.430  58.830  12.750  1.00  0.00            
ATOM    898 3HD1 LEU X  63      62.050  57.880  14.180  1.00  0.00            
ATOM    899  CD2 LEU X  63      60.070  56.250  14.550  1.00  0.00            
ATOM    900 1HD2 LEU X  63      61.110  55.960  14.760  1.00  0.00            
ATOM    901 2HD2 LEU X  63      59.390  56.070  15.370  1.00  0.00            
ATOM    902 3HD2 LEU X  63      59.660  55.670  13.740  1.00  0.00            
ATOM    903  C   LEU X  63      58.660  59.760  17.020  1.00  0.00            
ATOM    904  O   LEU X  63      58.930  59.310  18.140  1.00  0.00            
ATOM    905  N   LYS X  64      58.060  60.940  16.890  1.00  0.00            
ATOM    906  H   LYS X  64      57.720  61.260  15.990  1.00  0.00            
ATOM    907  CA  LYS X  64      57.720  61.780  18.030  1.00  0.00            
ATOM    908  HA  LYS X  64      58.530  61.730  18.750  1.00  0.00            
ATOM    909  CB  LYS X  64      57.400  63.200  17.550  1.00  0.00            
ATOM    910  HB1 LYS X  64      58.340  63.630  17.220  1.00  0.00            
ATOM    911  HB2 LYS X  64      56.930  63.220  16.560  1.00  0.00            
ATOM    912  CG  LYS X  64      56.710  64.210  18.460  1.00  0.00            
ATOM    913  HG1 LYS X  64      55.710  63.990  18.860  1.00  0.00            
ATOM    914  HG2 LYS X  64      57.360  64.290  19.330  1.00  0.00            
ATOM    915  CD  LYS X  64      56.650  65.540  17.710  1.00  0.00            
ATOM    916  HD1 LYS X  64      57.660  65.910  17.520  1.00  0.00            
ATOM    917  HD2 LYS X  64      56.190  65.310  16.750  1.00  0.00            
ATOM    918  CE  LYS X  64      55.700  66.470  18.490  1.00  0.00            
ATOM    919  HE1 LYS X  64      54.660  66.190  18.350  1.00  0.00            
ATOM    920  HE2 LYS X  64      56.000  66.560  19.550  1.00  0.00            
ATOM    921  NZ  LYS X  64      55.810  67.860  18.080  1.00  0.00            
ATOM    922  HZ1 LYS X  64      55.990  67.780  17.090  1.00  0.00            
ATOM    923  HZ2 LYS X  64      55.000  68.460  18.040  1.00  0.00            
ATOM    924  HZ3 LYS X  64      56.600  68.360  18.480  1.00  0.00            
ATOM    925  C   LYS X  64      56.460  61.260  18.720  1.00  0.00            
ATOM    926  O   LYS X  64      56.420  61.120  19.940  1.00  0.00            
ATOM    927  N   ARG X  65      55.500  60.840  17.900  1.00  0.00            
ATOM    928  H   ARG X  65      55.810  60.830  16.940  1.00  0.00            
ATOM    929  CA  ARG X  65      54.120  60.450  18.110  1.00  0.00            
ATOM    930  HA  ARG X  65      53.600  61.380  18.330  1.00  0.00            
ATOM    931  CB  ARG X  65      53.440  59.900  16.850  1.00  0.00            
ATOM    932  HB1 ARG X  65      53.630  60.480  15.950  1.00  0.00            
ATOM    933  HB2 ARG X  65      53.850  58.910  16.620  1.00  0.00            
ATOM    934  CG  ARG X  65      51.910  59.900  16.900  1.00  0.00            
ATOM    935  HG1 ARG X  65      51.500  59.240  16.130  1.00  0.00            
ATOM    936  HG2 ARG X  65      51.530  59.420  17.800  1.00  0.00            
ATOM    937  CD  ARG X  65      51.470  61.360  16.850  1.00  0.00            
ATOM    938  HD1 ARG X  65      52.280  61.980  16.470  1.00  0.00            
ATOM    939  HD2 ARG X  65      50.500  61.440  16.390  1.00  0.00            
ATOM    940  NE  ARG X  65      51.050  61.780  18.190  1.00  0.00            
ATOM    941  HE  ARG X  65      50.620  60.980  18.630  1.00  0.00            
ATOM    942  CZ  ARG X  65      51.130  63.010  18.720  1.00  0.00            
ATOM    943  NH1 ARG X  65      51.930  63.960  18.180  1.00  0.00            
ATOM    944 1HH1 ARG X  65      52.440  63.790  17.330  1.00  0.00            
ATOM    945 2HH1 ARG X  65      52.150  64.840  18.610  1.00  0.00            
ATOM    946  NH2 ARG X  65      50.520  63.240  19.890  1.00  0.00            
ATOM    947 1HH2 ARG X  65      50.520  64.110  20.380  1.00  0.00            
ATOM    948 2HH2 ARG X  65      49.790  62.590  20.170  1.00  0.00            
ATOM    949  C   ARG X  65      53.980  59.550  19.330  1.00  0.00            
ATOM    950  O   ARG X  65      53.460  59.970  20.370  1.00  0.00            
ATOM    951  N   ILE X  66      54.620  58.390  19.250  1.00  0.00            
ATOM    952  H   ILE X  66      55.220  58.280  18.440  1.00  0.00            
ATOM    953  CA  ILE X  66      54.880  57.400  20.290  1.00  0.00            
ATOM    954  HA  ILE X  66      53.860  57.040  20.420  1.00  0.00            
ATOM    955  CB  ILE X  66      55.760  56.380  19.580  1.00  0.00            
ATOM    956  HB  ILE X  66      55.840  55.570  20.310  1.00  0.00            
ATOM    957  CG1 ILE X  66      57.230  56.780  19.410  1.00  0.00            
ATOM    958 1HG1 ILE X  66      57.320  57.630  18.720  1.00  0.00            
ATOM    959 2HG1 ILE X  66      57.700  57.120  20.320  1.00  0.00            
ATOM    960  CG2 ILE X  66      55.120  55.700  18.380  1.00  0.00            
ATOM    961 1HG2 ILE X  66      54.060  55.860  18.620  1.00  0.00            
ATOM    962 2HG2 ILE X  66      55.290  56.100  17.380  1.00  0.00            
ATOM    963 3HG2 ILE X  66      55.540  54.700  18.360  1.00  0.00            
ATOM    964  CD  ILE X  66      58.100  55.720  18.720  1.00  0.00            
ATOM    965  HD1 ILE X  66      59.150  55.960  18.600  1.00  0.00            
ATOM    966  HD2 ILE X  66      58.230  54.730  19.140  1.00  0.00            
ATOM    967  HD3 ILE X  66      57.700  55.570  17.720  1.00  0.00            
ATOM    968  C   ILE X  66      55.220  57.810  21.720  1.00  0.00            
ATOM    969  O   ILE X  66      54.990  57.000  22.610  1.00  0.00            
ATOM    970  N   GLY X  67      55.670  59.040  22.000  1.00  0.00            
ATOM    971  H   GLY X  67      55.760  59.710  21.260  1.00  0.00            
ATOM    972  CA  GLY X  67      55.910  59.590  23.320  1.00  0.00            
ATOM    973  HA1 GLY X  67      55.520  58.770  23.930  1.00  0.00            
ATOM    974  HA2 GLY X  67      56.960  59.600  23.600  1.00  0.00            
ATOM    975  C   GLY X  67      55.220  60.900  23.610  1.00  0.00            
ATOM    976  O   GLY X  67      54.690  61.010  24.720  1.00  0.00            
ATOM    977  N   ASP X  68      54.810  61.700  22.620  1.00  0.00            
ATOM    978  H   ASP X  68      55.360  61.390  21.830  1.00  0.00            
ATOM    979  CA  ASP X  68      53.950  62.860  22.550  1.00  0.00            
ATOM    980  HA  ASP X  68      54.480  63.550  23.220  1.00  0.00            
ATOM    981  CB  ASP X  68      53.880  63.430  21.140  1.00  0.00            
ATOM    982  HB1 ASP X  68      54.880  63.330  20.710  1.00  0.00            
ATOM    983  HB2 ASP X  68      53.020  62.910  20.730  1.00  0.00            
ATOM    984  CG  ASP X  68      53.440  64.870  21.130  1.00  0.00            
ATOM    985  OD1 ASP X  68      53.550  65.610  22.140  1.00  0.00            
ATOM    986  OD2 ASP X  68      52.710  65.400  20.250  1.00  0.00            
ATOM    987  C   ASP X  68      52.550  62.480  23.040  1.00  0.00            
ATOM    988  O   ASP X  68      51.960  63.230  23.800  1.00  0.00            
ATOM    989  N   GLU X  69      52.040  61.280  22.720  1.00  0.00            
ATOM    990  H   GLU X  69      52.450  60.720  21.980  1.00  0.00            
ATOM    991  CA  GLU X  69      50.810  60.740  23.240  1.00  0.00            
ATOM    992  HA  GLU X  69      49.930  61.360  23.050  1.00  0.00            
ATOM    993  CB  GLU X  69      50.450  59.430  22.560  1.00  0.00            
ATOM    994  HB1 GLU X  69      51.320  59.130  21.960  1.00  0.00            
ATOM    995  HB2 GLU X  69      50.500  58.740  23.410  1.00  0.00            
ATOM    996  CG  GLU X  69      49.120  59.330  21.810  1.00  0.00            
ATOM    997  HG1 GLU X  69      48.800  58.370  21.410  1.00  0.00            
ATOM    998  HG2 GLU X  69      48.340  59.720  22.460  1.00  0.00            
ATOM    999  CD  GLU X  69      49.170  60.090  20.490  1.00  0.00            
ATOM   1000  OE1 GLU X  69      49.780  59.540  19.550  1.00  0.00            
ATOM   1001  OE2 GLU X  69      48.780  61.290  20.450  1.00  0.00            
ATOM   1002  C   GLU X  69      50.780  60.570  24.750  1.00  0.00            
ATOM   1003  O   GLU X  69      49.760  60.820  25.420  1.00  0.00            
ATOM   1004  N   LEU X  70      51.870  60.110  25.340  1.00  0.00            
ATOM   1005  H   LEU X  70      52.700  60.010  24.780  1.00  0.00            
ATOM   1006  CA  LEU X  70      51.980  59.850  26.760  1.00  0.00            
ATOM   1007  HA  LEU X  70      51.090  59.300  27.080  1.00  0.00            
ATOM   1008  CB  LEU X  70      53.200  58.950  26.990  1.00  0.00            
ATOM   1009  HB1 LEU X  70      54.100  59.520  27.170  1.00  0.00            
ATOM   1010  HB2 LEU X  70      53.060  58.420  27.940  1.00  0.00            
ATOM   1011  CG  LEU X  70      53.290  57.800  25.990  1.00  0.00            
ATOM   1012  HG  LEU X  70      53.490  58.320  25.040  1.00  0.00            
ATOM   1013  CD1 LEU X  70      54.700  57.220  26.180  1.00  0.00            
ATOM   1014 1HD1 LEU X  70      54.970  56.480  25.410  1.00  0.00            
ATOM   1015 2HD1 LEU X  70      55.410  58.030  26.130  1.00  0.00            
ATOM   1016 3HD1 LEU X  70      54.850  56.680  27.120  1.00  0.00            
ATOM   1017  CD2 LEU X  70      52.140  56.800  25.960  1.00  0.00            
ATOM   1018 1HD2 LEU X  70      52.560  55.820  26.220  1.00  0.00            
ATOM   1019 2HD2 LEU X  70      51.450  57.130  26.750  1.00  0.00            
ATOM   1020 3HD2 LEU X  70      51.830  56.940  24.930  1.00  0.00            
ATOM   1021  C   LEU X  70      52.140  61.160  27.530  1.00  0.00            
ATOM   1022  O   LEU X  70      51.530  61.260  28.600  1.00  0.00            
ATOM   1023  N   ASP X  71      52.830  62.100  26.900  1.00  0.00            
ATOM   1024  H   ASP X  71      53.240  61.840  26.020  1.00  0.00            
ATOM   1025  CA  ASP X  71      53.130  63.400  27.470  1.00  0.00            
ATOM   1026  HA  ASP X  71      53.660  63.200  28.400  1.00  0.00            
ATOM   1027  CB  ASP X  71      53.920  64.220  26.440  1.00  0.00            
ATOM   1028  HB1 ASP X  71      54.630  63.500  26.030  1.00  0.00            
ATOM   1029  HB2 ASP X  71      53.230  64.620  25.710  1.00  0.00            
ATOM   1030  CG  ASP X  71      54.860  65.300  26.970  1.00  0.00            
ATOM   1031  OD1 ASP X  71      54.700  66.480  26.540  1.00  0.00            
ATOM   1032  OD2 ASP X  71      55.760  65.090  27.800  1.00  0.00            
ATOM   1033  C   ASP X  71      51.910  64.290  27.720  1.00  0.00            
ATOM   1034  O   ASP X  71      51.990  65.170  28.580  1.00  0.00            
ATOM   1035  N   SER X  72      50.900  64.080  26.880  1.00  0.00            
ATOM   1036  H   SER X  72      51.050  63.400  26.140  1.00  0.00            
ATOM   1037  CA  SER X  72      49.670  64.850  26.840  1.00  0.00            
ATOM   1038  HA  SER X  72      49.650  65.910  27.100  1.00  0.00            
ATOM   1039  CB  SER X  72      49.110  64.690  25.430  1.00  0.00            
ATOM   1040  HB1 SER X  72      49.130  63.680  25.010  1.00  0.00            
ATOM   1041  HB2 SER X  72      48.120  65.100  25.240  1.00  0.00            
ATOM   1042  OG  SER X  72      50.030  65.420  24.640  1.00  0.00            
ATOM   1043  HG  SER X  72      50.710  64.880  24.240  1.00  0.00            
ATOM   1044  C   SER X  72      48.650  64.210  27.770  1.00  0.00            
ATOM   1045  O   SER X  72      47.570  64.760  28.010  1.00  0.00            
ATOM   1046  N   ASN X  73      48.940  63.010  28.250  1.00  0.00            
ATOM   1047  H   ASN X  73      49.800  62.550  28.000  1.00  0.00            
ATOM   1048  CA  ASN X  73      48.200  62.270  29.270  1.00  0.00            
ATOM   1049  HA  ASN X  73      47.180  62.650  29.220  1.00  0.00            
ATOM   1050  CB  ASN X  73      48.430  60.750  29.250  1.00  0.00            
ATOM   1051  HB1 ASN X  73      48.560  60.550  28.180  1.00  0.00            
ATOM   1052  HB2 ASN X  73      49.360  60.460  29.720  1.00  0.00            
ATOM   1053  CG  ASN X  73      47.240  59.950  29.770  1.00  0.00            
ATOM   1054  OD1 ASN X  73      46.870  59.960  30.950  1.00  0.00            
ATOM   1055  ND2 ASN X  73      46.530  59.280  28.850  1.00  0.00            
ATOM   1056 1HD2 ASN X  73      46.940  59.290  27.920  1.00  0.00            
ATOM   1057 2HD2 ASN X  73      45.610  58.890  28.990  1.00  0.00            
ATOM   1058  C   ASN X  73      48.590  62.930  30.580  1.00  0.00            
ATOM   1059  O   ASN X  73      47.760  63.590  31.200  1.00  0.00            
ATOM   1060  N   MET X  74      49.870  62.700  30.890  1.00  0.00            
ATOM   1061  H   MET X  74      50.490  62.340  30.190  1.00  0.00            
ATOM   1062  CA  MET X  74      50.640  63.210  32.010  1.00  0.00            
ATOM   1063  HA  MET X  74      50.010  63.130  32.900  1.00  0.00            
ATOM   1064  CB  MET X  74      51.840  62.280  32.250  1.00  0.00            
ATOM   1065  HB1 MET X  74      52.440  62.370  31.340  1.00  0.00            
ATOM   1066  HB2 MET X  74      52.430  62.560  33.100  1.00  0.00            
ATOM   1067  CG  MET X  74      51.400  60.830  32.460  1.00  0.00            
ATOM   1068  HG1 MET X  74      50.860  60.550  33.360  1.00  0.00            
ATOM   1069  HG2 MET X  74      50.740  60.470  31.680  1.00  0.00            
ATOM   1070  SD  MET X  74      52.630  59.510  32.270  1.00  0.00            
ATOM   1071  CE  MET X  74      53.290  59.410  33.940  1.00  0.00            
ATOM   1072  HE1 MET X  74      52.710  58.910  34.720  1.00  0.00            
ATOM   1073  HE2 MET X  74      54.240  58.930  33.700  1.00  0.00            
ATOM   1074  HE3 MET X  74      53.360  60.460  34.210  1.00  0.00            
ATOM   1075  C   MET X  74      51.050  64.670  31.910  1.00  0.00            
ATOM   1076  O   MET X  74      52.080  64.980  32.500  1.00  0.00            
ATOM   1077  N   GLU X  75      50.350  65.530  31.180  1.00  0.00            
ATOM   1078  H   GLU X  75      49.470  65.250  30.770  1.00  0.00            
ATOM   1079  CA  GLU X  75      50.830  66.900  31.030  1.00  0.00            
ATOM   1080  HA  GLU X  75      51.760  66.880  30.480  1.00  0.00            
ATOM   1081  CB  GLU X  75      49.960  67.680  30.050  1.00  0.00            
ATOM   1082  HB1 GLU X  75      50.020  67.160  29.090  1.00  0.00            
ATOM   1083  HB2 GLU X  75      48.970  67.420  30.410  1.00  0.00            
ATOM   1084  CG  GLU X  75      50.050  69.180  29.760  1.00  0.00            
ATOM   1085  HG1 GLU X  75      49.360  69.530  28.990  1.00  0.00            
ATOM   1086  HG2 GLU X  75      50.050  69.790  30.670  1.00  0.00            
ATOM   1087  CD  GLU X  75      51.420  69.510  29.180  1.00  0.00            
ATOM   1088  OE1 GLU X  75      51.550  69.300  27.940  1.00  0.00            
ATOM   1089  OE2 GLU X  75      52.360  69.730  29.970  1.00  0.00            
ATOM   1090  C   GLU X  75      50.900  67.670  32.340  1.00  0.00            
ATOM   1091  O   GLU X  75      50.110  67.370  33.230  1.00  0.00            
ATOM   1092  N   LEU X  76      51.850  68.620  32.430  1.00  0.00            
ATOM   1093  H   LEU X  76      52.310  68.860  31.560  1.00  0.00            
ATOM   1094  CA  LEU X  76      52.110  69.470  33.570  1.00  0.00            
ATOM   1095  HA  LEU X  76      51.780  69.180  34.560  1.00  0.00            
ATOM   1096  CB  LEU X  76      53.620  69.770  33.620  1.00  0.00            
ATOM   1097  HB1 LEU X  76      54.120  70.130  32.720  1.00  0.00            
ATOM   1098  HB2 LEU X  76      53.620  70.730  34.130  1.00  0.00            
ATOM   1099  CG  LEU X  76      54.280  68.620  34.350  1.00  0.00            
ATOM   1100  HG  LEU X  76      53.930  67.580  34.350  1.00  0.00            
ATOM   1101  CD1 LEU X  76      55.730  68.490  33.850  1.00  0.00            
ATOM   1102 1HD1 LEU X  76      55.540  68.260  32.810  1.00  0.00            
ATOM   1103 2HD1 LEU X  76      56.400  69.340  33.900  1.00  0.00            
ATOM   1104 3HD1 LEU X  76      56.200  67.630  34.330  1.00  0.00            
ATOM   1105  CD2 LEU X  76      54.380  69.120  35.790  1.00  0.00            
ATOM   1106 1HD2 LEU X  76      55.300  68.710  36.220  1.00  0.00            
ATOM   1107 2HD2 LEU X  76      54.620  70.160  36.030  1.00  0.00            
ATOM   1108 3HD2 LEU X  76      53.570  68.720  36.430  1.00  0.00            
ATOM   1109  C   LEU X  76      51.350  70.780  33.380  1.00  0.00            
ATOM   1110  O   LEU X  76      50.710  71.220  34.320  1.00  0.00            
ATOM   1111  N   GLN X  77      51.400  71.320  32.160  1.00  0.00            
ATOM   1112  H   GLN X  77      51.860  70.690  31.520  1.00  0.00            
ATOM   1113  CA  GLN X  77      51.110  72.720  31.900  1.00  0.00            
ATOM   1114  HA  GLN X  77      51.410  73.370  32.720  1.00  0.00            
ATOM   1115  CB  GLN X  77      52.000  73.220  30.760  1.00  0.00            
ATOM   1116  HB1 GLN X  77      51.840  72.540  29.930  1.00  0.00            
ATOM   1117  HB2 GLN X  77      51.720  74.220  30.430  1.00  0.00            
ATOM   1118  CG  GLN X  77      53.530  73.200  30.840  1.00  0.00            
ATOM   1119  HG1 GLN X  77      53.790  72.150  30.980  1.00  0.00            
ATOM   1120  HG2 GLN X  77      54.020  73.430  29.900  1.00  0.00            
ATOM   1121  CD  GLN X  77      54.220  74.170  31.810  1.00  0.00            
ATOM   1122  OE1 GLN X  77      55.440  74.250  31.890  1.00  0.00            
ATOM   1123  NE2 GLN X  77      53.470  75.040  32.470  1.00  0.00            
ATOM   1124 1HE2 GLN X  77      52.480  75.170  32.310  1.00  0.00            
ATOM   1125 2HE2 GLN X  77      54.050  75.660  33.040  1.00  0.00            
ATOM   1126  C   GLN X  77      49.650  72.970  31.540  1.00  0.00            
ATOM   1127  O   GLN X  77      49.140  74.080  31.350  1.00  0.00            
ATOM   1128  N   ARG X  78      48.840  71.920  31.600  1.00  0.00            
ATOM   1129  H   ARG X  78      49.300  71.050  31.800  1.00  0.00            
ATOM   1130  CA  ARG X  78      47.400  71.900  31.390  1.00  0.00            
ATOM   1131  HA  ARG X  78      47.090  72.360  30.460  1.00  0.00            
ATOM   1132  CB  ARG X  78      46.880  70.470  31.380  1.00  0.00            
ATOM   1133  HB1 ARG X  78      47.450  69.640  30.940  1.00  0.00            
ATOM   1134  HB2 ARG X  78      46.990  70.200  32.430  1.00  0.00            
ATOM   1135  CG  ARG X  78      45.430  70.510  30.870  1.00  0.00            
ATOM   1136  HG1 ARG X  78      44.730  70.600  31.700  1.00  0.00            
ATOM   1137  HG2 ARG X  78      45.040  71.400  30.380  1.00  0.00            
ATOM   1138  CD  ARG X  78      45.050  69.160  30.250  1.00  0.00            
ATOM   1139  HD1 ARG X  78      43.970  69.050  30.170  1.00  0.00            
ATOM   1140  HD2 ARG X  78      45.500  69.050  29.250  1.00  0.00            
ATOM   1141  NE  ARG X  78      45.420  68.020  31.080  1.00  0.00            
ATOM   1142  HE  ARG X  78      45.180  68.020  32.060  1.00  0.00            
ATOM   1143  CZ  ARG X  78      45.790  66.840  30.550  1.00  0.00            
ATOM   1144  NH1 ARG X  78      45.920  66.500  29.260  1.00  0.00            
ATOM   1145 1HH1 ARG X  78      46.540  65.740  29.040  1.00  0.00            
ATOM   1146 2HH1 ARG X  78      45.540  66.930  28.430  1.00  0.00            
ATOM   1147  NH2 ARG X  78      46.080  65.890  31.450  1.00  0.00            
ATOM   1148 1HH2 ARG X  78      46.610  65.070  31.190  1.00  0.00            
ATOM   1149 2HH2 ARG X  78      45.550  65.810  32.310  1.00  0.00            
ATOM   1150  C   ARG X  78      46.660  72.650  32.500  1.00  0.00            
ATOM   1151  O   ARG X  78      45.520  73.060  32.300  1.00  0.00            
ATOM   1152  N   MET X  79      47.300  72.900  33.640  1.00  0.00            
ATOM   1153  H   MET X  79      48.200  72.510  33.850  1.00  0.00            
ATOM   1154  CA  MET X  79      46.620  73.350  34.830  1.00  0.00            
ATOM   1155  HA  MET X  79      45.890  74.160  34.640  1.00  0.00            
ATOM   1156  CB  MET X  79      46.140  72.070  35.510  1.00  0.00            
ATOM   1157  HB1 MET X  79      45.870  71.390  34.700  1.00  0.00            
ATOM   1158  HB2 MET X  79      46.780  71.520  36.190  1.00  0.00            
ATOM   1159  CG  MET X  79      44.810  72.440  36.190  1.00  0.00            
ATOM   1160  HG1 MET X  79      45.020  73.170  36.960  1.00  0.00            
ATOM   1161  HG2 MET X  79      44.180  72.930  35.460  1.00  0.00            
ATOM   1162  SD  MET X  79      43.690  71.090  36.590  1.00  0.00            
ATOM   1163  CE  MET X  79      44.370  70.320  38.070  1.00  0.00            
ATOM   1164  HE1 MET X  79      44.290  71.070  38.890  1.00  0.00            
ATOM   1165  HE2 MET X  79      43.830  69.440  38.420  1.00  0.00            
ATOM   1166  HE3 MET X  79      45.410  70.030  37.900  1.00  0.00            
ATOM   1167  C   MET X  79      47.560  74.050  35.820  1.00  0.00            
ATOM   1168  O   MET X  79      47.130  74.540  36.850  1.00  0.00            
ATOM   1169  N   ILE X  80      48.850  73.940  35.510  1.00  0.00            
ATOM   1170  H   ILE X  80      49.120  73.610  34.590  1.00  0.00            
ATOM   1171  CA  ILE X  80      50.050  74.580  36.010  1.00  0.00            
ATOM   1172  HA  ILE X  80      49.790  74.990  36.990  1.00  0.00            
ATOM   1173  CB  ILE X  80      51.330  73.760  36.030  1.00  0.00            
ATOM   1174  HB  ILE X  80      51.740  73.470  35.070  1.00  0.00            
ATOM   1175  CG1 ILE X  80      50.900  72.580  36.890  1.00  0.00            
ATOM   1176 1HG1 ILE X  80      50.300  72.780  37.790  1.00  0.00            
ATOM   1177 2HG1 ILE X  80      50.200  71.990  36.300  1.00  0.00            
ATOM   1178  CG2 ILE X  80      52.490  74.530  36.680  1.00  0.00            
ATOM   1179 1HG2 ILE X  80      52.700  75.320  35.960  1.00  0.00            
ATOM   1180 2HG2 ILE X  80      52.480  75.070  37.620  1.00  0.00            
ATOM   1181 3HG2 ILE X  80      53.410  73.950  36.630  1.00  0.00            
ATOM   1182  CD  ILE X  80      52.040  71.670  37.360  1.00  0.00            
ATOM   1183  HD1 ILE X  80      52.550  71.180  36.520  1.00  0.00            
ATOM   1184  HD2 ILE X  80      52.780  72.180  37.950  1.00  0.00            
ATOM   1185  HD3 ILE X  80      51.680  70.960  38.100  1.00  0.00            
ATOM   1186  C   ILE X  80      50.360  75.650  34.970  1.00  0.00            
ATOM   1187  O   ILE X  80      50.330  75.260  33.800  1.00  0.00            
ATOM   1188  N   ALA X  81      50.750  76.880  35.310  1.00  0.00            
ATOM   1189  H   ALA X  81      50.930  77.010  36.310  1.00  0.00            
ATOM   1190  CA  ALA X  81      51.060  77.920  34.350  1.00  0.00            
ATOM   1191  HA  ALA X  81      50.220  77.840  33.660  1.00  0.00            
ATOM   1192  CB  ALA X  81      50.890  79.280  35.010  1.00  0.00            
ATOM   1193  HB1 ALA X  81      51.360  80.050  34.390  1.00  0.00            
ATOM   1194  HB2 ALA X  81      49.820  79.470  34.930  1.00  0.00            
ATOM   1195  HB3 ALA X  81      51.050  79.360  36.070  1.00  0.00            
ATOM   1196  C   ALA X  81      52.520  77.900  33.920  1.00  0.00            
ATOM   1197  O   ALA X  81      53.340  77.550  34.770  1.00  0.00            
ATOM   1198  N   ALA X  82      52.800  78.460  32.740  1.00  0.00            
ATOM   1199  H   ALA X  82      52.060  78.760  32.140  1.00  0.00            
ATOM   1200  CA  ALA X  82      54.130  78.590  32.160  1.00  0.00            
ATOM   1201  HA  ALA X  82      54.760  77.720  32.300  1.00  0.00            
ATOM   1202  CB  ALA X  82      54.030  78.550  30.630  1.00  0.00            
ATOM   1203  HB1 ALA X  82      55.020  78.390  30.220  1.00  0.00            
ATOM   1204  HB2 ALA X  82      53.620  77.640  30.200  1.00  0.00            
ATOM   1205  HB3 ALA X  82      53.690  79.410  30.060  1.00  0.00            
ATOM   1206  C   ALA X  82      54.790  79.860  32.670  1.00  0.00            
ATOM   1207  O   ALA X  82      54.820  80.870  31.970  1.00  0.00            
ATOM   1208  N   VAL X  83      55.200  79.800  33.940  1.00  0.00            
ATOM   1209  H   VAL X  83      55.020  79.050  34.600  1.00  0.00            
ATOM   1210  CA  VAL X  83      55.930  80.900  34.560  1.00  0.00            
ATOM   1211  HA  VAL X  83      55.280  81.750  34.320  1.00  0.00            
ATOM   1212  CB  VAL X  83      55.940  80.640  36.060  1.00  0.00            
ATOM   1213  HB  VAL X  83      56.580  81.260  36.690  1.00  0.00            
ATOM   1214  CG1 VAL X  83      54.580  80.940  36.680  1.00  0.00            
ATOM   1215 1HG1 VAL X  83      54.430  80.850  37.760  1.00  0.00            
ATOM   1216 2HG1 VAL X  83      54.140  81.890  36.400  1.00  0.00            
ATOM   1217 3HG1 VAL X  83      53.880  80.240  36.250  1.00  0.00            
ATOM   1218  CG2 VAL X  83      56.300  79.230  36.500  1.00  0.00            
ATOM   1219 1HG2 VAL X  83      55.540  78.470  36.320  1.00  0.00            
ATOM   1220 2HG2 VAL X  83      57.220  78.890  36.020  1.00  0.00            
ATOM   1221 3HG2 VAL X  83      56.440  79.210  37.580  1.00  0.00            
ATOM   1222  C   VAL X  83      57.370  80.930  34.100  1.00  0.00            
ATOM   1223  O   VAL X  83      57.880  79.930  33.580  1.00  0.00            
ATOM   1224  N   ASP X  84      58.110  82.060  34.080  1.00  0.00            
ATOM   1225  H   ASP X  84      57.660  82.820  34.560  1.00  0.00            
ATOM   1226  CA  ASP X  84      59.440  82.360  33.600  1.00  0.00            
ATOM   1227  HA  ASP X  84      59.730  81.680  32.810  1.00  0.00            
ATOM   1228  CB  ASP X  84      59.500  83.790  33.100  1.00  0.00            
ATOM   1229  HB1 ASP X  84      58.850  84.570  33.490  1.00  0.00            
ATOM   1230  HB2 ASP X  84      60.510  84.170  33.200  1.00  0.00            
ATOM   1231  CG  ASP X  84      59.380  83.770  31.580  1.00  0.00            
ATOM   1232  OD1 ASP X  84      58.240  84.050  31.110  1.00  0.00            
ATOM   1233  OD2 ASP X  84      60.330  83.600  30.790  1.00  0.00            
ATOM   1234  C   ASP X  84      60.340  82.250  34.840  1.00  0.00            
ATOM   1235  O   ASP X  84      59.840  82.330  35.950  1.00  0.00            
ATOM   1236  N   THR X  85      61.640  82.030  34.690  1.00  0.00            
ATOM   1237  H   THR X  85      62.060  81.950  33.760  1.00  0.00            
ATOM   1238  CA  THR X  85      62.510  81.710  35.800  1.00  0.00            
ATOM   1239  HA  THR X  85      62.210  82.230  36.720  1.00  0.00            
ATOM   1240  CB  THR X  85      62.590  80.230  36.200  1.00  0.00            
ATOM   1241  HB  THR X  85      61.590  79.830  36.270  1.00  0.00            
ATOM   1242  OG1 THR X  85      63.300  80.330  37.430  1.00  0.00            
ATOM   1243  HG1 THR X  85      63.630  79.440  37.460  1.00  0.00            
ATOM   1244  CG2 THR X  85      63.340  79.330  35.230  1.00  0.00            
ATOM   1245 1HG2 THR X  85      63.480  78.300  35.580  1.00  0.00            
ATOM   1246 2HG2 THR X  85      62.820  79.240  34.260  1.00  0.00            
ATOM   1247 3HG2 THR X  85      64.390  79.540  35.110  1.00  0.00            
ATOM   1248  C   THR X  85      63.800  82.460  35.470  1.00  0.00            
ATOM   1249  O   THR X  85      64.080  82.750  34.320  1.00  0.00            
ATOM   1250  N   ASP X  86      64.600  82.890  36.460  1.00  0.00            
ATOM   1251  H   ASP X  86      64.370  82.640  37.400  1.00  0.00            
ATOM   1252  CA  ASP X  86      65.770  83.720  36.350  1.00  0.00            
ATOM   1253  HA  ASP X  86      65.530  84.440  35.570  1.00  0.00            
ATOM   1254  CB  ASP X  86      65.920  84.420  37.700  1.00  0.00            
ATOM   1255  HB1 ASP X  86      65.460  85.400  37.700  1.00  0.00            
ATOM   1256  HB2 ASP X  86      65.530  83.750  38.470  1.00  0.00            
ATOM   1257  CG  ASP X  86      67.290  84.500  38.330  1.00  0.00            
ATOM   1258  OD1 ASP X  86      67.840  83.540  38.900  1.00  0.00            
ATOM   1259  OD2 ASP X  86      67.920  85.590  38.450  1.00  0.00            
ATOM   1260  C   ASP X  86      67.050  83.030  35.870  1.00  0.00            
ATOM   1261  O   ASP X  86      67.910  83.610  35.230  1.00  0.00            
ATOM   1262  N   SER X  87      67.030  81.700  36.020  1.00  0.00            
ATOM   1263  H   SER X  87      66.150  81.410  36.430  1.00  0.00            
ATOM   1264  CA  SER X  87      68.160  80.840  35.770  1.00  0.00            
ATOM   1265  HA  SER X  87      68.390  80.850  34.710  1.00  0.00            
ATOM   1266  CB  SER X  87      69.360  81.210  36.650  1.00  0.00            
ATOM   1267  HB1 SER X  87      70.040  80.360  36.760  1.00  0.00            
ATOM   1268  HB2 SER X  87      70.030  81.970  36.260  1.00  0.00            
ATOM   1269  OG  SER X  87      68.950  81.440  37.970  1.00  0.00            
ATOM   1270  HG  SER X  87      68.490  82.280  37.940  1.00  0.00            
ATOM   1271  C   SER X  87      67.730  79.410  36.100  1.00  0.00            
ATOM   1272  O   SER X  87      66.850  79.190  36.910  1.00  0.00            
ATOM   1273  N   PRO X  88      68.440  78.350  35.670  1.00  0.00            
ATOM   1274  CA  PRO X  88      68.350  77.050  36.310  1.00  0.00            
ATOM   1275  HA  PRO X  88      67.340  76.640  36.270  1.00  0.00            
ATOM   1276  CB  PRO X  88      69.210  76.160  35.420  1.00  0.00            
ATOM   1277  HB1 PRO X  88      69.650  75.190  35.690  1.00  0.00            
ATOM   1278  HB2 PRO X  88      68.470  75.810  34.690  1.00  0.00            
ATOM   1279  CG  PRO X  88      70.170  77.070  34.660  1.00  0.00            
ATOM   1280  HG1 PRO X  88      71.070  77.300  35.210  1.00  0.00            
ATOM   1281  HG2 PRO X  88      70.440  76.540  33.760  1.00  0.00            
ATOM   1282  CD  PRO X  88      69.420  78.400  34.620  1.00  0.00            
ATOM   1283  HD1 PRO X  88      70.110  79.240  34.660  1.00  0.00            
ATOM   1284  HD2 PRO X  88      68.850  78.420  33.690  1.00  0.00            
ATOM   1285  C   PRO X  88      68.920  77.040  37.730  1.00  0.00            
ATOM   1286  O   PRO X  88      69.990  77.590  37.910  1.00  0.00            
ATOM   1287  N   ARG X  89      68.070  76.660  38.680  1.00  0.00            
ATOM   1288  H   ARG X  89      67.270  76.110  38.390  1.00  0.00            
ATOM   1289  CA  ARG X  89      68.380  76.470  40.080  1.00  0.00            
ATOM   1290  HA  ARG X  89      69.470  76.530  40.130  1.00  0.00            
ATOM   1291  CB  ARG X  89      68.000  77.620  41.020  1.00  0.00            
ATOM   1292  HB1 ARG X  89      66.940  77.460  41.160  1.00  0.00            
ATOM   1293  HB2 ARG X  89      68.500  77.370  41.950  1.00  0.00            
ATOM   1294  CG  ARG X  89      68.340  79.040  40.550  1.00  0.00            
ATOM   1295  HG1 ARG X  89      69.310  79.000  40.050  1.00  0.00            
ATOM   1296  HG2 ARG X  89      67.570  79.350  39.870  1.00  0.00            
ATOM   1297  CD  ARG X  89      68.550  80.050  41.680  1.00  0.00            
ATOM   1298  HD1 ARG X  89      67.820  79.860  42.470  1.00  0.00            
ATOM   1299  HD2 ARG X  89      69.540  79.800  42.080  1.00  0.00            
ATOM   1300  NE  ARG X  89      68.610  81.380  41.080  1.00  0.00            
ATOM   1301  HE  ARG X  89      68.260  81.390  40.140  1.00  0.00            
ATOM   1302  CZ  ARG X  89      69.090  82.510  41.650  1.00  0.00            
ATOM   1303  NH1 ARG X  89      69.700  82.530  42.840  1.00  0.00            
ATOM   1304 1HH1 ARG X  89      69.630  81.720  43.440  1.00  0.00            
ATOM   1305 2HH1 ARG X  89      70.540  83.060  43.010  1.00  0.00            
ATOM   1306  NH2 ARG X  89      69.030  83.710  41.070  1.00  0.00            
ATOM   1307 1HH2 ARG X  89      68.640  83.630  40.140  1.00  0.00            
ATOM   1308 2HH2 ARG X  89      69.430  84.600  41.320  1.00  0.00            
ATOM   1309  C   ARG X  89      67.890  75.100  40.490  1.00  0.00            
ATOM   1310  O   ARG X  89      66.790  74.620  40.210  1.00  0.00            
ATOM   1311  N   GLU X  90      68.820  74.480  41.220  1.00  0.00            
ATOM   1312  H   GLU X  90      69.750  74.840  41.370  1.00  0.00            
ATOM   1313  CA  GLU X  90      68.850  73.170  41.840  1.00  0.00            
ATOM   1314  HA  GLU X  90      69.190  72.610  40.970  1.00  0.00            
ATOM   1315  CB  GLU X  90      69.920  73.180  42.930  1.00  0.00            
ATOM   1316  HB1 GLU X  90      70.390  74.150  43.030  1.00  0.00            
ATOM   1317  HB2 GLU X  90      69.320  73.110  43.850  1.00  0.00            
ATOM   1318  CG  GLU X  90      70.880  72.020  42.710  1.00  0.00            
ATOM   1319  HG1 GLU X  90      71.450  71.670  43.590  1.00  0.00            
ATOM   1320  HG2 GLU X  90      70.280  71.110  42.630  1.00  0.00            
ATOM   1321  CD  GLU X  90      71.840  72.070  41.520  1.00  0.00            
ATOM   1322  OE1 GLU X  90      71.610  72.720  40.490  1.00  0.00            
ATOM   1323  OE2 GLU X  90      72.900  71.420  41.630  1.00  0.00            
ATOM   1324  C   GLU X  90      67.580  72.370  42.060  1.00  0.00            
ATOM   1325  O   GLU X  90      67.370  71.340  41.420  1.00  0.00            
ATOM   1326  N   VAL X  91      66.660  72.940  42.840  1.00  0.00            
ATOM   1327  H   VAL X  91      66.990  73.680  43.440  1.00  0.00            
ATOM   1328  CA  VAL X  91      65.260  72.640  43.080  1.00  0.00            
ATOM   1329  HA  VAL X  91      65.320  71.710  43.640  1.00  0.00            
ATOM   1330  CB  VAL X  91      64.720  73.800  43.920  1.00  0.00            
ATOM   1331  HB  VAL X  91      63.630  73.800  44.030  1.00  0.00            
ATOM   1332  CG1 VAL X  91      65.170  73.790  45.380  1.00  0.00            
ATOM   1333 1HG1 VAL X  91      66.250  73.670  45.510  1.00  0.00            
ATOM   1334 2HG1 VAL X  91      64.940  74.740  45.870  1.00  0.00            
ATOM   1335 3HG1 VAL X  91      64.670  73.010  45.960  1.00  0.00            
ATOM   1336  CG2 VAL X  91      65.030  75.200  43.400  1.00  0.00            
ATOM   1337 1HG2 VAL X  91      64.550  76.030  43.920  1.00  0.00            
ATOM   1338 2HG2 VAL X  91      66.040  75.500  43.090  1.00  0.00            
ATOM   1339 3HG2 VAL X  91      64.560  75.360  42.430  1.00  0.00            
ATOM   1340  C   VAL X  91      64.430  72.090  41.930  1.00  0.00            
ATOM   1341  O   VAL X  91      63.590  71.240  42.200  1.00  0.00            
ATOM   1342  N   PHE X  92      64.800  72.550  40.730  1.00  0.00            
ATOM   1343  H   PHE X  92      65.510  73.270  40.740  1.00  0.00            
ATOM   1344  CA  PHE X  92      64.080  72.190  39.530  1.00  0.00            
ATOM   1345  HA  PHE X  92      63.560  71.280  39.820  1.00  0.00            
ATOM   1346  CB  PHE X  92      62.990  73.180  39.090  1.00  0.00            
ATOM   1347  HB1 PHE X  92      62.560  72.830  38.160  1.00  0.00            
ATOM   1348  HB2 PHE X  92      62.170  73.260  39.820  1.00  0.00            
ATOM   1349  CG  PHE X  92      63.470  74.600  38.920  1.00  0.00            
ATOM   1350  CD1 PHE X  92      64.000  75.010  37.670  1.00  0.00            
ATOM   1351  HD1 PHE X  92      63.970  74.370  36.800  1.00  0.00            
ATOM   1352  CD2 PHE X  92      63.400  75.440  40.010  1.00  0.00            
ATOM   1353  HD2 PHE X  92      62.930  75.120  40.920  1.00  0.00            
ATOM   1354  CE1 PHE X  92      64.550  76.290  37.550  1.00  0.00            
ATOM   1355  HE1 PHE X  92      64.870  76.460  36.530  1.00  0.00            
ATOM   1356  CE2 PHE X  92      63.900  76.740  39.830  1.00  0.00            
ATOM   1357  HE2 PHE X  92      63.800  77.460  40.620  1.00  0.00            
ATOM   1358  CZ  PHE X  92      64.630  77.120  38.680  1.00  0.00            
ATOM   1359  HZ  PHE X  92      65.090  78.090  38.620  1.00  0.00            
ATOM   1360  C   PHE X  92      65.030  71.720  38.440  1.00  0.00            
ATOM   1361  O   PHE X  92      64.670  71.690  37.260  1.00  0.00            
ATOM   1362  N   PHE X  93      66.250  71.360  38.810  1.00  0.00            
ATOM   1363  H   PHE X  93      66.450  71.300  39.800  1.00  0.00            
ATOM   1364  CA  PHE X  93      67.340  71.020  37.900  1.00  0.00            
ATOM   1365  HA  PHE X  93      66.830  70.760  36.960  1.00  0.00            
ATOM   1366  CB  PHE X  93      68.300  72.190  37.680  1.00  0.00            
ATOM   1367  HB1 PHE X  93      67.730  73.110  37.700  1.00  0.00            
ATOM   1368  HB2 PHE X  93      68.900  72.260  38.590  1.00  0.00            
ATOM   1369  CG  PHE X  93      69.280  72.060  36.540  1.00  0.00            
ATOM   1370  CD1 PHE X  93      68.720  71.740  35.300  1.00  0.00            
ATOM   1371  HD1 PHE X  93      67.640  71.610  35.190  1.00  0.00            
ATOM   1372  CD2 PHE X  93      70.670  72.140  36.740  1.00  0.00            
ATOM   1373  HD2 PHE X  93      71.120  72.530  37.630  1.00  0.00            
ATOM   1374  CE1 PHE X  93      69.570  71.440  34.230  1.00  0.00            
ATOM   1375  HE1 PHE X  93      69.140  71.120  33.300  1.00  0.00            
ATOM   1376  CE2 PHE X  93      71.490  71.790  35.650  1.00  0.00            
ATOM   1377  HE2 PHE X  93      72.530  71.910  35.840  1.00  0.00            
ATOM   1378  CZ  PHE X  93      70.950  71.380  34.430  1.00  0.00            
ATOM   1379  HZ  PHE X  93      71.660  71.070  33.670  1.00  0.00            
ATOM   1380  C   PHE X  93      67.970  69.700  38.270  1.00  0.00            
ATOM   1381  O   PHE X  93      68.120  68.840  37.410  1.00  0.00            
ATOM   1382  N   ARG X  94      68.450  69.480  39.500  1.00  0.00            
ATOM   1383  H   ARG X  94      68.070  70.100  40.210  1.00  0.00            
ATOM   1384  CA  ARG X  94      69.240  68.330  39.880  1.00  0.00            
ATOM   1385  HA  ARG X  94      69.200  67.560  39.120  1.00  0.00            
ATOM   1386  CB  ARG X  94      70.640  68.880  40.190  1.00  0.00            
ATOM   1387  HB1 ARG X  94      70.630  69.740  40.880  1.00  0.00            
ATOM   1388  HB2 ARG X  94      71.060  68.100  40.830  1.00  0.00            
ATOM   1389  CG  ARG X  94      71.510  69.230  38.980  1.00  0.00            
ATOM   1390  HG1 ARG X  94      71.080  68.780  38.080  1.00  0.00            
ATOM   1391  HG2 ARG X  94      71.280  70.290  38.900  1.00  0.00            
ATOM   1392  CD  ARG X  94      73.010  69.020  39.210  1.00  0.00            
ATOM   1393  HD1 ARG X  94      73.040  67.980  38.890  1.00  0.00            
ATOM   1394  HD2 ARG X  94      73.630  69.640  38.560  1.00  0.00            
ATOM   1395  NE  ARG X  94      73.530  69.230  40.560  1.00  0.00            
ATOM   1396  HE  ARG X  94      73.300  70.140  40.920  1.00  0.00            
ATOM   1397  CZ  ARG X  94      74.450  68.530  41.240  1.00  0.00            
ATOM   1398  NH1 ARG X  94      74.880  67.430  40.610  1.00  0.00            
ATOM   1399 1HH1 ARG X  94      74.740  67.310  39.620  1.00  0.00            
ATOM   1400 2HH1 ARG X  94      75.670  66.940  41.010  1.00  0.00            
ATOM   1401  NH2 ARG X  94      74.820  68.830  42.490  1.00  0.00            
ATOM   1402 1HH2 ARG X  94      74.320  69.600  42.890  1.00  0.00            
ATOM   1403 2HH2 ARG X  94      75.590  68.380  42.960  1.00  0.00            
ATOM   1404  C   ARG X  94      68.630  67.540  41.020  1.00  0.00            
ATOM   1405  O   ARG X  94      68.910  66.330  41.130  1.00  0.00            
ATOM   1406  N   VAL X  95      67.770  68.070  41.890  1.00  0.00            
ATOM   1407  H   VAL X  95      67.420  69.000  41.770  1.00  0.00            
ATOM   1408  CA  VAL X  95      66.950  67.320  42.840  1.00  0.00            
ATOM   1409  HA  VAL X  95      67.670  66.870  43.500  1.00  0.00            
ATOM   1410  CB  VAL X  95      66.300  68.470  43.600  1.00  0.00            
ATOM   1411  HB  VAL X  95      65.570  68.990  43.000  1.00  0.00            
ATOM   1412  CG1 VAL X  95      65.440  68.040  44.800  1.00  0.00            
ATOM   1413 1HG1 VAL X  95      64.820  67.150  44.750  1.00  0.00            
ATOM   1414 2HG1 VAL X  95      66.180  67.720  45.550  1.00  0.00            
ATOM   1415 3HG1 VAL X  95      64.880  68.890  45.170  1.00  0.00            
ATOM   1416  CG2 VAL X  95      67.420  69.220  44.350  1.00  0.00            
ATOM   1417 1HG2 VAL X  95      67.240  69.990  45.080  1.00  0.00            
ATOM   1418 2HG2 VAL X  95      68.040  68.530  44.930  1.00  0.00            
ATOM   1419 3HG2 VAL X  95      68.050  69.730  43.620  1.00  0.00            
ATOM   1420  C   VAL X  95      66.010  66.470  42.000  1.00  0.00            
ATOM   1421  O   VAL X  95      65.590  66.850  40.920  1.00  0.00            
ATOM   1422  N   ALA X  96      65.870  65.250  42.500  1.00  0.00            
ATOM   1423  H   ALA X  96      66.540  64.850  43.150  1.00  0.00            
ATOM   1424  CA  ALA X  96      65.110  64.100  42.010  1.00  0.00            
ATOM   1425  HA  ALA X  96      65.260  63.440  42.860  1.00  0.00            
ATOM   1426  CB  ALA X  96      63.640  64.500  41.940  1.00  0.00            
ATOM   1427  HB1 ALA X  96      63.060  63.590  41.730  1.00  0.00            
ATOM   1428  HB2 ALA X  96      63.340  64.930  42.900  1.00  0.00            
ATOM   1429  HB3 ALA X  96      63.480  65.280  41.200  1.00  0.00            
ATOM   1430  C   ALA X  96      65.600  63.380  40.750  1.00  0.00            
ATOM   1431  O   ALA X  96      65.040  62.370  40.390  1.00  0.00            
ATOM   1432  N   ALA X  97      66.430  64.030  39.940  1.00  0.00            
ATOM   1433  H   ALA X  97      66.680  64.980  40.180  1.00  0.00            
ATOM   1434  CA  ALA X  97      66.900  63.550  38.650  1.00  0.00            
ATOM   1435  HA  ALA X  97      66.420  62.570  38.660  1.00  0.00            
ATOM   1436  CB  ALA X  97      66.380  64.420  37.490  1.00  0.00            
ATOM   1437  HB1 ALA X  97      67.210  64.840  36.930  1.00  0.00            
ATOM   1438  HB2 ALA X  97      65.660  63.850  36.900  1.00  0.00            
ATOM   1439  HB3 ALA X  97      65.760  65.240  37.800  1.00  0.00            
ATOM   1440  C   ALA X  97      68.410  63.490  38.590  1.00  0.00            
ATOM   1441  O   ALA X  97      69.000  62.990  37.650  1.00  0.00            
ATOM   1442  N   ASP X  98      69.200  64.090  39.490  1.00  0.00            
ATOM   1443  H   ASP X  98      68.670  64.700  40.090  1.00  0.00            
ATOM   1444  CA  ASP X  98      70.590  63.790  39.750  1.00  0.00            
ATOM   1445  HA  ASP X  98      70.550  62.790  39.300  1.00  0.00            
ATOM   1446  CB  ASP X  98      71.580  64.710  39.030  1.00  0.00            
ATOM   1447  HB1 ASP X  98      71.240  64.630  38.000  1.00  0.00            
ATOM   1448  HB2 ASP X  98      71.480  65.760  39.330  1.00  0.00            
ATOM   1449  CG  ASP X  98      73.010  64.240  39.200  1.00  0.00            
ATOM   1450  OD1 ASP X  98      73.340  63.080  38.890  1.00  0.00            
ATOM   1451  OD2 ASP X  98      73.860  64.910  39.850  1.00  0.00            
ATOM   1452  C   ASP X  98      70.850  63.460  41.200  1.00  0.00            
ATOM   1453  O   ASP X  98      71.350  62.360  41.480  1.00  0.00            
ATOM   1454  N   MET X  99      70.480  64.320  42.150  1.00  0.00            
ATOM   1455  H   MET X  99      69.980  65.190  42.030  1.00  0.00            
ATOM   1456  CA  MET X  99      70.560  64.090  43.590  1.00  0.00            
ATOM   1457  HA  MET X  99      71.420  63.480  43.870  1.00  0.00            
ATOM   1458  CB  MET X  99      70.560  65.480  44.210  1.00  0.00            
ATOM   1459  HB1 MET X  99      69.610  65.990  44.050  1.00  0.00            
ATOM   1460  HB2 MET X  99      70.510  65.400  45.300  1.00  0.00            
ATOM   1461  CG  MET X  99      71.660  66.470  43.810  1.00  0.00            
ATOM   1462  HG1 MET X  99      72.590  66.030  44.160  1.00  0.00            
ATOM   1463  HG2 MET X  99      71.830  66.480  42.730  1.00  0.00            
ATOM   1464  SD  MET X  99      71.590  68.190  44.340  1.00  0.00            
ATOM   1465  CE  MET X  99      71.810  68.010  46.120  1.00  0.00            
ATOM   1466  HE1 MET X  99      72.110  67.020  46.480  1.00  0.00            
ATOM   1467  HE2 MET X  99      72.640  68.680  46.350  1.00  0.00            
ATOM   1468  HE3 MET X  99      70.880  68.280  46.640  1.00  0.00            
ATOM   1469  C   MET X  99      69.320  63.300  43.980  1.00  0.00            
ATOM   1470  O   MET X  99      68.190  63.470  43.550  1.00  0.00            
ATOM   1471  N   PHE X 100      69.560  62.470  45.000  1.00  0.00            
ATOM   1472  H   PHE X 100      70.480  62.510  45.440  1.00  0.00            
ATOM   1473  CA  PHE X 100      68.770  61.620  45.860  1.00  0.00            
ATOM   1474  HA  PHE X 100      69.650  61.220  46.360  1.00  0.00            
ATOM   1475  CB  PHE X 100      67.770  62.410  46.690  1.00  0.00            
ATOM   1476  HB1 PHE X 100      67.070  63.100  46.210  1.00  0.00            
ATOM   1477  HB2 PHE X 100      67.160  61.730  47.270  1.00  0.00            
ATOM   1478  CG  PHE X 100      68.520  63.250  47.690  1.00  0.00            
ATOM   1479  CD1 PHE X 100      69.040  62.710  48.870  1.00  0.00            
ATOM   1480  HD1 PHE X 100      68.900  61.660  49.040  1.00  0.00            
ATOM   1481  CD2 PHE X 100      68.460  64.660  47.760  1.00  0.00            
ATOM   1482  HD2 PHE X 100      67.980  65.300  47.040  1.00  0.00            
ATOM   1483  CE1 PHE X 100      69.620  63.490  49.880  1.00  0.00            
ATOM   1484  HE1 PHE X 100      69.810  62.910  50.770  1.00  0.00            
ATOM   1485  CE2 PHE X 100      69.250  65.410  48.640  1.00  0.00            
ATOM   1486  HE2 PHE X 100      69.560  66.410  48.390  1.00  0.00            
ATOM   1487  CZ  PHE X 100      69.890  64.850  49.760  1.00  0.00            
ATOM   1488  HZ  PHE X 100      70.320  65.480  50.540  1.00  0.00            
ATOM   1489  C   PHE X 100      68.020  60.570  45.050  1.00  0.00            
ATOM   1490  O   PHE X 100      67.440  59.640  45.600  1.00  0.00            
ATOM   1491  N   SER X 101      68.260  60.550  43.750  1.00  0.00            
ATOM   1492  H   SER X 101      68.570  61.380  43.240  1.00  0.00            
ATOM   1493  CA  SER X 101      67.760  59.610  42.770  1.00  0.00            
ATOM   1494  HA  SER X 101      67.460  58.700  43.280  1.00  0.00            
ATOM   1495  CB  SER X 101      66.530  60.220  42.090  1.00  0.00            
ATOM   1496  HB1 SER X 101      66.250  61.030  42.770  1.00  0.00            
ATOM   1497  HB2 SER X 101      66.820  60.510  41.090  1.00  0.00            
ATOM   1498  OG  SER X 101      65.550  59.200  41.990  1.00  0.00            
ATOM   1499  HG  SER X 101      65.910  58.580  41.380  1.00  0.00            
ATOM   1500  C   SER X 101      68.860  59.050  41.890  1.00  0.00            
ATOM   1501  O   SER X 101      68.570  58.720  40.730  1.00  0.00            
ATOM   1502  N   ASP X 102      70.120  58.980  42.310  1.00  0.00            
ATOM   1503  H   ASP X 102      70.180  59.340  43.250  1.00  0.00            
ATOM   1504  CA  ASP X 102      71.390  58.620  41.720  1.00  0.00            
ATOM   1505  HA  ASP X 102      71.640  59.170  40.820  1.00  0.00            
ATOM   1506  CB  ASP X 102      72.550  58.830  42.700  1.00  0.00            
ATOM   1507  HB1 ASP X 102      72.610  59.910  42.920  1.00  0.00            
ATOM   1508  HB2 ASP X 102      72.170  58.530  43.670  1.00  0.00            
ATOM   1509  CG  ASP X 102      73.840  58.310  42.070  1.00  0.00            
ATOM   1510  OD1 ASP X 102      74.390  58.980  41.160  1.00  0.00            
ATOM   1511  OD2 ASP X 102      74.410  57.380  42.670  1.00  0.00            
ATOM   1512  C   ASP X 102      71.330  57.170  41.290  1.00  0.00            
ATOM   1513  O   ASP X 102      71.670  56.810  40.160  1.00  0.00            
ATOM   1514  N   GLY X 103      70.790  56.310  42.160  1.00  0.00            
ATOM   1515  H   GLY X 103      70.320  56.660  42.980  1.00  0.00            
ATOM   1516  CA  GLY X 103      71.030  54.900  41.920  1.00  0.00            
ATOM   1517  HA1 GLY X 103      71.790  54.670  41.190  1.00  0.00            
ATOM   1518  HA2 GLY X 103      71.340  54.650  42.940  1.00  0.00            
ATOM   1519  C   GLY X 103      69.760  54.100  41.640  1.00  0.00            
ATOM   1520  O   GLY X 103      69.660  52.890  41.820  1.00  0.00            
ATOM   1521  N   ASN X 104      68.750  54.900  41.300  1.00  0.00            
ATOM   1522  H   ASN X 104      69.050  55.870  41.240  1.00  0.00            
ATOM   1523  CA  ASN X 104      67.370  54.590  40.950  1.00  0.00            
ATOM   1524  HA  ASN X 104      67.110  53.540  41.070  1.00  0.00            
ATOM   1525  CB  ASN X 104      66.500  55.470  41.820  1.00  0.00            
ATOM   1526  HB1 ASN X 104      66.990  56.410  41.580  1.00  0.00            
ATOM   1527  HB2 ASN X 104      65.510  55.630  41.380  1.00  0.00            
ATOM   1528  CG  ASN X 104      66.490  55.160  43.320  1.00  0.00            
ATOM   1529  OD1 ASN X 104      67.400  55.540  44.040  1.00  0.00            
ATOM   1530  ND2 ASN X 104      65.550  54.320  43.740  1.00  0.00            
ATOM   1531 1HD2 ASN X 104      64.710  54.160  43.200  1.00  0.00            
ATOM   1532 2HD2 ASN X 104      65.650  54.190  44.740  1.00  0.00            
ATOM   1533  C   ASN X 104      67.050  54.880  39.490  1.00  0.00            
ATOM   1534  O   ASN X 104      66.010  54.500  38.980  1.00  0.00            
ATOM   1535  N   PHE X 105      67.850  55.710  38.820  1.00  0.00            
ATOM   1536  H   PHE X 105      68.720  55.800  39.330  1.00  0.00            
ATOM   1537  CA  PHE X 105      67.800  56.240  37.470  1.00  0.00            
ATOM   1538  HA  PHE X 105      67.220  55.550  36.850  1.00  0.00            
ATOM   1539  CB  PHE X 105      66.980  57.510  37.300  1.00  0.00            
ATOM   1540  HB1 PHE X 105      67.340  58.360  37.900  1.00  0.00            
ATOM   1541  HB2 PHE X 105      67.080  57.920  36.290  1.00  0.00            
ATOM   1542  CG  PHE X 105      65.500  57.340  37.550  1.00  0.00            
ATOM   1543  CD1 PHE X 105      64.540  56.970  36.620  1.00  0.00            
ATOM   1544  HD1 PHE X 105      64.780  56.590  35.630  1.00  0.00            
ATOM   1545  CD2 PHE X 105      65.070  57.710  38.840  1.00  0.00            
ATOM   1546  HD2 PHE X 105      65.650  58.000  39.690  1.00  0.00            
ATOM   1547  CE1 PHE X 105      63.160  57.130  36.860  1.00  0.00            
ATOM   1548  HE1 PHE X 105      62.410  56.850  36.160  1.00  0.00            
ATOM   1549  CE2 PHE X 105      63.710  57.790  39.130  1.00  0.00            
ATOM   1550  HE2 PHE X 105      63.520  58.100  40.150  1.00  0.00            
ATOM   1551  CZ  PHE X 105      62.760  57.620  38.110  1.00  0.00            
ATOM   1552  HZ  PHE X 105      61.700  57.590  38.300  1.00  0.00            
ATOM   1553  C   PHE X 105      69.240  56.340  36.990  1.00  0.00            
ATOM   1554  O   PHE X 105      69.760  57.310  36.460  1.00  0.00            
ATOM   1555  N   ASN X 106      70.000  55.260  37.170  1.00  0.00            
ATOM   1556  H   ASN X 106      69.640  54.410  37.590  1.00  0.00            
ATOM   1557  CA  ASN X 106      71.390  55.050  36.780  1.00  0.00            
ATOM   1558  HA  ASN X 106      72.020  55.870  37.140  1.00  0.00            
ATOM   1559  CB  ASN X 106      71.740  53.690  37.400  1.00  0.00            
ATOM   1560  HB1 ASN X 106      71.220  53.470  38.330  1.00  0.00            
ATOM   1561  HB2 ASN X 106      71.500  52.900  36.690  1.00  0.00            
ATOM   1562  CG  ASN X 106      73.220  53.380  37.570  1.00  0.00            
ATOM   1563  OD1 ASN X 106      74.090  53.930  36.880  1.00  0.00            
ATOM   1564  ND2 ASN X 106      73.570  52.670  38.650  1.00  0.00            
ATOM   1565 1HD2 ASN X 106      72.920  52.340  39.350  1.00  0.00            
ATOM   1566 2HD2 ASN X 106      74.550  52.430  38.640  1.00  0.00            
ATOM   1567  C   ASN X 106      71.680  54.900  35.310  1.00  0.00            
ATOM   1568  O   ASN X 106      71.090  54.140  34.540  1.00  0.00            
ATOM   1569  N   TRP X 107      72.730  55.570  34.830  1.00  0.00            
ATOM   1570  H   TRP X 107      73.000  56.230  35.560  1.00  0.00            
ATOM   1571  CA  TRP X 107      73.530  55.440  33.650  1.00  0.00            
ATOM   1572  HA  TRP X 107      74.600  55.600  33.890  1.00  0.00            
ATOM   1573  CB  TRP X 107      73.640  53.960  33.280  1.00  0.00            
ATOM   1574  HB1 TRP X 107      73.700  53.390  34.210  1.00  0.00            
ATOM   1575  HB2 TRP X 107      72.800  53.640  32.680  1.00  0.00            
ATOM   1576  CG  TRP X 107      74.770  53.470  32.420  1.00  0.00            
ATOM   1577  CD1 TRP X 107      74.930  53.980  31.190  1.00  0.00            
ATOM   1578  HD1 TRP X 107      74.310  54.710  30.710  1.00  0.00            
ATOM   1579  CD2 TRP X 107      75.950  52.640  32.680  1.00  0.00            
ATOM   1580  NE1 TRP X 107      75.940  53.280  30.550  1.00  0.00            
ATOM   1581  HE1 TRP X 107      76.180  53.320  29.570  1.00  0.00            
ATOM   1582  CE2 TRP X 107      76.720  52.640  31.490  1.00  0.00            
ATOM   1583  CE3 TRP X 107      76.340  51.760  33.690  1.00  0.00            
ATOM   1584  HE3 TRP X 107      75.900  51.910  34.680  1.00  0.00            
ATOM   1585  CZ2 TRP X 107      78.000  52.060  31.470  1.00  0.00            
ATOM   1586  HZ2 TRP X 107      78.700  52.320  30.700  1.00  0.00            
ATOM   1587  CZ3 TRP X 107      77.570  51.090  33.630  1.00  0.00            
ATOM   1588  HZ3 TRP X 107      78.010  50.660  34.510  1.00  0.00            
ATOM   1589  CH2 TRP X 107      78.430  51.260  32.530  1.00  0.00            
ATOM   1590  HH2 TRP X 107      79.390  50.790  32.500  1.00  0.00            
ATOM   1591  C   TRP X 107      73.190  56.430  32.530  1.00  0.00            
ATOM   1592  O   TRP X 107      73.930  57.390  32.350  1.00  0.00            
ATOM   1593  N   GLY X 108      72.080  56.080  31.860  1.00  0.00            
ATOM   1594  H   GLY X 108      71.590  55.270  32.190  1.00  0.00            
ATOM   1595  CA  GLY X 108      71.570  56.950  30.820  1.00  0.00            
ATOM   1596  HA1 GLY X 108      72.350  57.510  30.280  1.00  0.00            
ATOM   1597  HA2 GLY X 108      71.310  56.190  30.100  1.00  0.00            
ATOM   1598  C   GLY X 108      70.360  57.790  31.220  1.00  0.00            
ATOM   1599  O   GLY X 108      69.230  57.420  30.900  1.00  0.00            
ATOM   1600  N   ARG X 109      70.640  58.810  32.050  1.00  0.00            
ATOM   1601  H   ARG X 109      71.620  58.950  32.220  1.00  0.00            
ATOM   1602  CA  ARG X 109      69.740  59.640  32.810  1.00  0.00            
ATOM   1603  HA  ARG X 109      69.530  58.990  33.650  1.00  0.00            
ATOM   1604  CB  ARG X 109      70.580  60.760  33.430  1.00  0.00            
ATOM   1605  HB1 ARG X 109      71.620  60.400  33.410  1.00  0.00            
ATOM   1606  HB2 ARG X 109      70.590  61.620  32.750  1.00  0.00            
ATOM   1607  CG  ARG X 109      70.330  61.260  34.860  1.00  0.00            
ATOM   1608  HG1 ARG X 109      71.000  62.090  35.060  1.00  0.00            
ATOM   1609  HG2 ARG X 109      69.260  61.440  34.950  1.00  0.00            
ATOM   1610  CD  ARG X 109      70.630  60.250  35.950  1.00  0.00            
ATOM   1611  HD1 ARG X 109      69.700  60.030  36.480  1.00  0.00            
ATOM   1612  HD2 ARG X 109      71.150  59.450  35.410  1.00  0.00            
ATOM   1613  NE  ARG X 109      71.650  60.610  36.960  1.00  0.00            
ATOM   1614  HE  ARG X 109      72.460  61.160  36.680  1.00  0.00            
ATOM   1615  CZ  ARG X 109      71.900  59.860  38.020  1.00  0.00            
ATOM   1616  NH1 ARG X 109      71.390  58.640  38.230  1.00  0.00            
ATOM   1617 1HH1 ARG X 109      71.530  57.910  38.930  1.00  0.00            
ATOM   1618 2HH1 ARG X 109      70.880  58.380  37.410  1.00  0.00            
ATOM   1619  NH2 ARG X 109      72.740  60.380  38.930  1.00  0.00            
ATOM   1620 1HH2 ARG X 109      73.370  59.760  39.430  1.00  0.00            
ATOM   1621 2HH2 ARG X 109      72.950  61.360  39.060  1.00  0.00            
ATOM   1622  C   ARG X 109      68.360  60.060  32.350  1.00  0.00            
ATOM   1623  O   ARG X 109      67.600  60.520  33.190  1.00  0.00            
ATOM   1624  N   VAL X 110      68.130  60.170  31.030  1.00  0.00            
ATOM   1625  H   VAL X 110      68.770  59.710  30.380  1.00  0.00            
ATOM   1626  CA  VAL X 110      67.050  60.880  30.400  1.00  0.00            
ATOM   1627  HA  VAL X 110      67.100  61.950  30.590  1.00  0.00            
ATOM   1628  CB  VAL X 110      67.380  60.840  28.890  1.00  0.00            
ATOM   1629  HB  VAL X 110      66.530  61.350  28.450  1.00  0.00            
ATOM   1630  CG1 VAL X 110      68.690  61.580  28.560  1.00  0.00            
ATOM   1631 1HG1 VAL X 110      68.940  62.360  29.270  1.00  0.00            
ATOM   1632 2HG1 VAL X 110      69.480  60.860  28.380  1.00  0.00            
ATOM   1633 3HG1 VAL X 110      68.700  62.140  27.630  1.00  0.00            
ATOM   1634  CG2 VAL X 110      67.170  59.490  28.180  1.00  0.00            
ATOM   1635 1HG2 VAL X 110      67.570  59.570  27.170  1.00  0.00            
ATOM   1636 2HG2 VAL X 110      67.760  58.650  28.540  1.00  0.00            
ATOM   1637 3HG2 VAL X 110      66.120  59.260  28.320  1.00  0.00            
ATOM   1638  C   VAL X 110      65.630  60.500  30.810  1.00  0.00            
ATOM   1639  O   VAL X 110      64.760  61.360  30.700  1.00  0.00            
ATOM   1640  N   VAL X 111      65.530  59.340  31.440  1.00  0.00            
ATOM   1641  H   VAL X 111      66.450  59.160  31.830  1.00  0.00            
ATOM   1642  CA  VAL X 111      64.310  58.640  31.780  1.00  0.00            
ATOM   1643  HA  VAL X 111      63.690  58.670  30.890  1.00  0.00            
ATOM   1644  CB  VAL X 111      64.680  57.210  32.200  1.00  0.00            
ATOM   1645  HB  VAL X 111      63.780  56.640  32.430  1.00  0.00            
ATOM   1646  CG1 VAL X 111      64.920  56.500  30.860  1.00  0.00            
ATOM   1647 1HG1 VAL X 111      63.890  56.320  30.520  1.00  0.00            
ATOM   1648 2HG1 VAL X 111      65.350  57.090  30.050  1.00  0.00            
ATOM   1649 3HG1 VAL X 111      65.500  55.580  30.810  1.00  0.00            
ATOM   1650  CG2 VAL X 111      65.910  57.010  33.070  1.00  0.00            
ATOM   1651 1HG2 VAL X 111      65.780  56.070  33.620  1.00  0.00            
ATOM   1652 2HG2 VAL X 111      66.900  56.830  32.640  1.00  0.00            
ATOM   1653 3HG2 VAL X 111      65.940  57.970  33.580  1.00  0.00            
ATOM   1654  C   VAL X 111      63.410  59.280  32.830  1.00  0.00            
ATOM   1655  O   VAL X 111      62.240  58.900  32.880  1.00  0.00            
ATOM   1656  N   ALA X 112      64.070  60.060  33.680  1.00  0.00            
ATOM   1657  H   ALA X 112      65.040  60.170  33.440  1.00  0.00            
ATOM   1658  CA  ALA X 112      63.490  60.770  34.810  1.00  0.00            
ATOM   1659  HA  ALA X 112      62.750  60.140  35.270  1.00  0.00            
ATOM   1660  CB  ALA X 112      64.600  61.200  35.780  1.00  0.00            
ATOM   1661  HB1 ALA X 112      64.820  60.420  36.490  1.00  0.00            
ATOM   1662  HB2 ALA X 112      65.470  61.540  35.220  1.00  0.00            
ATOM   1663  HB3 ALA X 112      64.290  62.050  36.410  1.00  0.00            
ATOM   1664  C   ALA X 112      62.710  61.980  34.330  1.00  0.00            
ATOM   1665  O   ALA X 112      61.700  62.240  34.970  1.00  0.00            
ATOM   1666  N   LEU X 113      63.180  62.590  33.240  1.00  0.00            
ATOM   1667  H   LEU X 113      63.820  62.110  32.650  1.00  0.00            
ATOM   1668  CA  LEU X 113      62.630  63.860  32.790  1.00  0.00            
ATOM   1669  HA  LEU X 113      62.410  64.450  33.690  1.00  0.00            
ATOM   1670  CB  LEU X 113      63.770  64.490  32.000  1.00  0.00            
ATOM   1671  HB1 LEU X 113      64.410  63.860  31.370  1.00  0.00            
ATOM   1672  HB2 LEU X 113      63.320  65.280  31.410  1.00  0.00            
ATOM   1673  CG  LEU X 113      64.760  65.350  32.770  1.00  0.00            
ATOM   1674  HG  LEU X 113      64.220  65.950  33.520  1.00  0.00            
ATOM   1675  CD1 LEU X 113      65.810  64.540  33.530  1.00  0.00            
ATOM   1676 1HD1 LEU X 113      65.490  63.750  34.220  1.00  0.00            
ATOM   1677 2HD1 LEU X 113      66.400  64.020  32.770  1.00  0.00            
ATOM   1678 3HD1 LEU X 113      66.550  65.070  34.110  1.00  0.00            
ATOM   1679  CD2 LEU X 113      65.550  66.270  31.840  1.00  0.00            
ATOM   1680 1HD2 LEU X 113      66.340  66.820  32.370  1.00  0.00            
ATOM   1681 2HD2 LEU X 113      66.040  65.630  31.110  1.00  0.00            
ATOM   1682 3HD2 LEU X 113      65.000  66.990  31.230  1.00  0.00            
ATOM   1683  C   LEU X 113      61.420  63.480  31.940  1.00  0.00            
ATOM   1684  O   LEU X 113      60.650  64.360  31.610  1.00  0.00            
ATOM   1685  N   PHE X 114      61.360  62.220  31.500  1.00  0.00            
ATOM   1686  H   PHE X 114      61.990  61.510  31.870  1.00  0.00            
ATOM   1687  CA  PHE X 114      60.330  61.800  30.560  1.00  0.00            
ATOM   1688  HA  PHE X 114      60.160  62.610  29.850  1.00  0.00            
ATOM   1689  CB  PHE X 114      60.670  60.410  30.070  1.00  0.00            
ATOM   1690  HB1 PHE X 114      61.110  59.590  30.650  1.00  0.00            
ATOM   1691  HB2 PHE X 114      59.720  60.040  29.690  1.00  0.00            
ATOM   1692  CG  PHE X 114      61.680  60.360  28.940  1.00  0.00            
ATOM   1693  CD1 PHE X 114      61.800  59.150  28.250  1.00  0.00            
ATOM   1694  HD1 PHE X 114      61.170  58.320  28.570  1.00  0.00            
ATOM   1695  CD2 PHE X 114      62.540  61.420  28.640  1.00  0.00            
ATOM   1696  HD2 PHE X 114      62.470  62.360  29.160  1.00  0.00            
ATOM   1697  CE1 PHE X 114      62.760  59.020  27.240  1.00  0.00            
ATOM   1698  HE1 PHE X 114      62.870  58.020  26.870  1.00  0.00            
ATOM   1699  CE2 PHE X 114      63.470  61.270  27.600  1.00  0.00            
ATOM   1700  HE2 PHE X 114      64.050  62.190  27.530  1.00  0.00            
ATOM   1701  CZ  PHE X 114      63.590  60.090  26.870  1.00  0.00            
ATOM   1702  HZ  PHE X 114      64.380  59.920  26.180  1.00  0.00            
ATOM   1703  C   PHE X 114      58.960  61.740  31.240  1.00  0.00            
ATOM   1704  O   PHE X 114      58.850  61.170  32.320  1.00  0.00            
ATOM   1705  N   TYR X 115      58.010  62.590  30.850  1.00  0.00            
ATOM   1706  H   TYR X 115      58.280  63.180  30.080  1.00  0.00            
ATOM   1707  CA  TYR X 115      56.660  62.720  31.400  1.00  0.00            
ATOM   1708  HA  TYR X 115      56.200  63.240  30.550  1.00  0.00            
ATOM   1709  CB  TYR X 115      55.850  61.430  31.330  1.00  0.00            
ATOM   1710  HB1 TYR X 115      56.050  60.990  32.310  1.00  0.00            
ATOM   1711  HB2 TYR X 115      54.780  61.530  31.140  1.00  0.00            
ATOM   1712  CG  TYR X 115      56.140  60.490  30.190  1.00  0.00            
ATOM   1713  CD1 TYR X 115      56.410  59.160  30.510  1.00  0.00            
ATOM   1714  HD1 TYR X 115      56.350  58.730  31.500  1.00  0.00            
ATOM   1715  CD2 TYR X 115      56.250  60.920  28.860  1.00  0.00            
ATOM   1716  HD2 TYR X 115      56.010  61.920  28.530  1.00  0.00            
ATOM   1717  CE1 TYR X 115      56.920  58.300  29.540  1.00  0.00            
ATOM   1718  HE1 TYR X 115      57.150  57.240  29.610  1.00  0.00            
ATOM   1719  CE2 TYR X 115      56.700  60.030  27.880  1.00  0.00            
ATOM   1720  HE2 TYR X 115      56.690  60.370  26.840  1.00  0.00            
ATOM   1721  CZ  TYR X 115      57.200  58.780  28.260  1.00  0.00            
ATOM   1722  OH  TYR X 115      57.560  57.920  27.280  1.00  0.00            
ATOM   1723  HH  TYR X 115      57.990  57.190  27.720  1.00  0.00            
ATOM   1724  C   TYR X 115      56.560  63.690  32.560  1.00  0.00            
ATOM   1725  O   TYR X 115      55.620  64.480  32.620  1.00  0.00            
ATOM   1726  N   PHE X 116      57.580  63.750  33.420  1.00  0.00            
ATOM   1727  H   PHE X 116      58.210  62.960  33.330  1.00  0.00            
ATOM   1728  CA  PHE X 116      57.460  64.320  34.740  1.00  0.00            
ATOM   1729  HA  PHE X 116      56.410  64.600  34.860  1.00  0.00            
ATOM   1730  CB  PHE X 116      58.060  63.370  35.760  1.00  0.00            
ATOM   1731  HB1 PHE X 116      59.130  63.200  35.600  1.00  0.00            
ATOM   1732  HB2 PHE X 116      57.820  63.830  36.720  1.00  0.00            
ATOM   1733  CG  PHE X 116      57.610  61.930  35.810  1.00  0.00            
ATOM   1734  CD1 PHE X 116      58.530  60.890  35.720  1.00  0.00            
ATOM   1735  HD1 PHE X 116      59.610  60.850  35.750  1.00  0.00            
ATOM   1736  CD2 PHE X 116      56.230  61.700  35.900  1.00  0.00            
ATOM   1737  HD2 PHE X 116      55.480  62.480  35.980  1.00  0.00            
ATOM   1738  CE1 PHE X 116      58.080  59.560  35.720  1.00  0.00            
ATOM   1739  HE1 PHE X 116      58.830  58.780  35.770  1.00  0.00            
ATOM   1740  CE2 PHE X 116      55.800  60.370  36.020  1.00  0.00            
ATOM   1741  HE2 PHE X 116      54.730  60.270  36.080  1.00  0.00            
ATOM   1742  CZ  PHE X 116      56.740  59.330  36.020  1.00  0.00            
ATOM   1743  HZ  PHE X 116      56.450  58.310  35.800  1.00  0.00            
ATOM   1744  C   PHE X 116      58.230  65.630  34.900  1.00  0.00            
ATOM   1745  O   PHE X 116      57.860  66.390  35.780  1.00  0.00            
ATOM   1746  N   ALA X 117      59.250  66.010  34.120  1.00  0.00            
ATOM   1747  H   ALA X 117      59.580  65.300  33.480  1.00  0.00            
ATOM   1748  CA  ALA X 117      60.030  67.210  34.330  1.00  0.00            
ATOM   1749  HA  ALA X 117      59.330  67.980  34.680  1.00  0.00            
ATOM   1750  CB  ALA X 117      60.960  67.050  35.530  1.00  0.00            
ATOM   1751  HB1 ALA X 117      61.860  66.540  35.210  1.00  0.00            
ATOM   1752  HB2 ALA X 117      61.120  67.960  36.090  1.00  0.00            
ATOM   1753  HB3 ALA X 117      60.560  66.310  36.220  1.00  0.00            
ATOM   1754  C   ALA X 117      60.560  67.910  33.080  1.00  0.00            
ATOM   1755  O   ALA X 117      61.480  68.660  33.380  1.00  0.00            
ATOM   1756  N   SER X 118      60.090  67.670  31.860  1.00  0.00            
ATOM   1757  H   SER X 118      59.240  67.130  31.780  1.00  0.00            
ATOM   1758  CA  SER X 118      60.600  68.200  30.610  1.00  0.00            
ATOM   1759  HA  SER X 118      61.650  67.920  30.520  1.00  0.00            
ATOM   1760  CB  SER X 118      59.920  67.420  29.480  1.00  0.00            
ATOM   1761  HB1 SER X 118      60.510  67.420  28.550  1.00  0.00            
ATOM   1762  HB2 SER X 118      60.000  66.370  29.720  1.00  0.00            
ATOM   1763  OG  SER X 118      58.580  67.790  29.230  1.00  0.00            
ATOM   1764  HG  SER X 118      57.970  67.510  29.900  1.00  0.00            
ATOM   1765  C   SER X 118      60.500  69.720  30.600  1.00  0.00            
ATOM   1766  O   SER X 118      61.500  70.390  30.390  1.00  0.00            
ATOM   1767  N   LYS X 119      59.290  70.150  30.970  1.00  0.00            
ATOM   1768  H   LYS X 119      58.530  69.510  31.140  1.00  0.00            
ATOM   1769  CA  LYS X 119      58.920  71.550  30.920  1.00  0.00            
ATOM   1770  HA  LYS X 119      59.450  72.000  30.070  1.00  0.00            
ATOM   1771  CB  LYS X 119      57.450  71.730  30.590  1.00  0.00            
ATOM   1772  HB1 LYS X 119      56.900  71.290  31.410  1.00  0.00            
ATOM   1773  HB2 LYS X 119      57.290  72.800  30.680  1.00  0.00            
ATOM   1774  CG  LYS X 119      56.810  71.180  29.320  1.00  0.00            
ATOM   1775  HG1 LYS X 119      56.590  72.040  28.690  1.00  0.00            
ATOM   1776  HG2 LYS X 119      57.540  70.630  28.700  1.00  0.00            
ATOM   1777  CD  LYS X 119      55.690  70.160  29.590  1.00  0.00            
ATOM   1778  HD1 LYS X 119      55.880  69.500  30.440  1.00  0.00            
ATOM   1779  HD2 LYS X 119      54.780  70.670  29.900  1.00  0.00            
ATOM   1780  CE  LYS X 119      55.460  69.250  28.380  1.00  0.00            
ATOM   1781  HE1 LYS X 119      55.300  69.890  27.500  1.00  0.00            
ATOM   1782  HE2 LYS X 119      56.390  68.700  28.340  1.00  0.00            
ATOM   1783  NZ  LYS X 119      54.390  68.260  28.420  1.00  0.00            
ATOM   1784  HZ1 LYS X 119      54.420  67.570  29.160  1.00  0.00            
ATOM   1785  HZ2 LYS X 119      53.480  68.690  28.530  1.00  0.00            
ATOM   1786  HZ3 LYS X 119      54.420  67.690  27.580  1.00  0.00            
ATOM   1787  C   LYS X 119      59.440  72.320  32.120  1.00  0.00            
ATOM   1788  O   LYS X 119      59.220  73.530  32.270  1.00  0.00            
ATOM   1789  N   LEU X 120      60.180  71.640  33.000  1.00  0.00            
ATOM   1790  H   LEU X 120      60.420  70.680  32.770  1.00  0.00            
ATOM   1791  CA  LEU X 120      60.740  72.190  34.220  1.00  0.00            
ATOM   1792  HA  LEU X 120      60.490  73.260  34.260  1.00  0.00            
ATOM   1793  CB  LEU X 120      60.410  71.370  35.470  1.00  0.00            
ATOM   1794  HB1 LEU X 120      60.540  70.350  35.080  1.00  0.00            
ATOM   1795  HB2 LEU X 120      61.130  71.570  36.270  1.00  0.00            
ATOM   1796  CG  LEU X 120      59.000  71.580  36.020  1.00  0.00            
ATOM   1797  HG  LEU X 120      58.310  71.170  35.280  1.00  0.00            
ATOM   1798  CD1 LEU X 120      58.730  70.880  37.330  1.00  0.00            
ATOM   1799 1HD1 LEU X 120      59.050  71.530  38.130  1.00  0.00            
ATOM   1800 2HD1 LEU X 120      57.670  70.820  37.610  1.00  0.00            
ATOM   1801 3HD1 LEU X 120      59.080  69.870  37.550  1.00  0.00            
ATOM   1802  CD2 LEU X 120      58.570  73.050  36.200  1.00  0.00            
ATOM   1803 1HD2 LEU X 120      57.540  73.090  36.540  1.00  0.00            
ATOM   1804 2HD2 LEU X 120      59.200  73.570  36.920  1.00  0.00            
ATOM   1805 3HD2 LEU X 120      58.590  73.570  35.250  1.00  0.00            
ATOM   1806  C   LEU X 120      62.240  72.290  34.040  1.00  0.00            
ATOM   1807  O   LEU X 120      62.850  73.330  34.290  1.00  0.00            
ATOM   1808  N   VAL X 121      62.860  71.250  33.490  1.00  0.00            
ATOM   1809  H   VAL X 121      62.370  70.400  33.290  1.00  0.00            
ATOM   1810  CA  VAL X 121      64.300  71.200  33.300  1.00  0.00            
ATOM   1811  HA  VAL X 121      64.700  71.800  34.120  1.00  0.00            
ATOM   1812  CB  VAL X 121      64.830  69.770  33.400  1.00  0.00            
ATOM   1813  HB  VAL X 121      64.350  69.150  32.650  1.00  0.00            
ATOM   1814  CG1 VAL X 121      66.340  69.620  33.260  1.00  0.00            
ATOM   1815 1HG1 VAL X 121      66.730  69.440  32.260  1.00  0.00            
ATOM   1816 2HG1 VAL X 121      66.870  70.570  33.390  1.00  0.00            
ATOM   1817 3HG1 VAL X 121      66.720  69.020  34.090  1.00  0.00            
ATOM   1818  CG2 VAL X 121      64.310  69.170  34.700  1.00  0.00            
ATOM   1819 1HG2 VAL X 121      63.250  69.320  34.920  1.00  0.00            
ATOM   1820 2HG2 VAL X 121      64.170  68.090  34.590  1.00  0.00            
ATOM   1821 3HG2 VAL X 121      65.020  69.250  35.530  1.00  0.00            
ATOM   1822  C   VAL X 121      64.630  71.870  31.960  1.00  0.00            
ATOM   1823  O   VAL X 121      65.270  72.910  31.970  1.00  0.00            
ATOM   1824  N   LEU X 122      64.030  71.490  30.830  1.00  0.00            
ATOM   1825  H   LEU X 122      63.220  70.890  30.910  1.00  0.00            
ATOM   1826  CA  LEU X 122      64.540  71.740  29.500  1.00  0.00            
ATOM   1827  HA  LEU X 122      65.620  71.810  29.390  1.00  0.00            
ATOM   1828  CB  LEU X 122      63.900  70.840  28.440  1.00  0.00            
ATOM   1829  HB1 LEU X 122      62.820  70.990  28.380  1.00  0.00            
ATOM   1830  HB2 LEU X 122      64.290  71.010  27.430  1.00  0.00            
ATOM   1831  CG  LEU X 122      64.220  69.350  28.600  1.00  0.00            
ATOM   1832  HG  LEU X 122      64.190  68.930  29.590  1.00  0.00            
ATOM   1833  CD1 LEU X 122      63.340  68.440  27.760  1.00  0.00            
ATOM   1834 1HD1 LEU X 122      63.610  68.680  26.750  1.00  0.00            
ATOM   1835 2HD1 LEU X 122      63.530  67.390  28.010  1.00  0.00            
ATOM   1836 3HD1 LEU X 122      62.260  68.610  27.750  1.00  0.00            
ATOM   1837  CD2 LEU X 122      65.690  69.110  28.220  1.00  0.00            
ATOM   1838 1HD2 LEU X 122      65.980  68.050  28.220  1.00  0.00            
ATOM   1839 2HD2 LEU X 122      65.900  69.490  27.220  1.00  0.00            
ATOM   1840 3HD2 LEU X 122      66.430  69.560  28.870  1.00  0.00            
ATOM   1841  C   LEU X 122      64.200  73.170  29.080  1.00  0.00            
ATOM   1842  O   LEU X 122      64.980  73.740  28.320  1.00  0.00            
ATOM   1843  N   LYS X 123      63.180  73.760  29.710  1.00  0.00            
ATOM   1844  H   LYS X 123      62.850  73.220  30.490  1.00  0.00            
ATOM   1845  CA  LYS X 123      62.690  75.120  29.680  1.00  0.00            
ATOM   1846  HA  LYS X 123      62.320  75.180  28.660  1.00  0.00            
ATOM   1847  CB  LYS X 123      61.470  75.030  30.600  1.00  0.00            
ATOM   1848  HB1 LYS X 123      60.730  74.280  30.340  1.00  0.00            
ATOM   1849  HB2 LYS X 123      61.890  74.790  31.590  1.00  0.00            
ATOM   1850  CG  LYS X 123      60.680  76.330  30.720  1.00  0.00            
ATOM   1851  HG1 LYS X 123      59.680  76.050  31.060  1.00  0.00            
ATOM   1852  HG2 LYS X 123      61.340  76.950  31.320  1.00  0.00            
ATOM   1853  CD  LYS X 123      60.390  77.090  29.420  1.00  0.00            
ATOM   1854  HD1 LYS X 123      61.280  77.310  28.810  1.00  0.00            
ATOM   1855  HD2 LYS X 123      59.750  76.390  28.890  1.00  0.00            
ATOM   1856  CE  LYS X 123      59.690  78.400  29.770  1.00  0.00            
ATOM   1857  HE1 LYS X 123      58.770  78.330  30.360  1.00  0.00            
ATOM   1858  HE2 LYS X 123      60.320  79.090  30.350  1.00  0.00            
ATOM   1859  NZ  LYS X 123      59.250  79.050  28.520  1.00  0.00            
ATOM   1860  HZ1 LYS X 123      58.900  79.980  28.720  1.00  0.00            
ATOM   1861  HZ2 LYS X 123      59.960  79.100  27.800  1.00  0.00            
ATOM   1862  HZ3 LYS X 123      58.510  78.470  28.170  1.00  0.00            
ATOM   1863  C   LYS X 123      63.730  76.110  30.150  1.00  0.00            
ATOM   1864  O   LYS X 123      63.540  77.270  29.800  1.00  0.00            
ATOM   1865  N   ALA X 124      64.660  75.840  31.090  1.00  0.00            
ATOM   1866  H   ALA X 124      64.600  74.930  31.490  1.00  0.00            
ATOM   1867  CA  ALA X 124      65.930  76.540  31.140  1.00  0.00            
ATOM   1868  HA  ALA X 124      65.630  77.430  31.690  1.00  0.00            
ATOM   1869  CB  ALA X 124      66.850  75.920  32.170  1.00  0.00            
ATOM   1870  HB1 ALA X 124      67.510  75.060  32.010  1.00  0.00            
ATOM   1871  HB2 ALA X 124      67.460  76.710  32.610  1.00  0.00            
ATOM   1872  HB3 ALA X 124      66.160  75.570  32.950  1.00  0.00            
ATOM   1873  C   ALA X 124      66.650  77.020  29.870  1.00  0.00            
ATOM   1874  O   ALA X 124      67.300  78.060  29.840  1.00  0.00            
ATOM   1875  N   LEU X 125      66.470  76.350  28.740  1.00  0.00            
ATOM   1876  H   LEU X 125      66.000  75.440  28.730  1.00  0.00            
ATOM   1877  CA  LEU X 125      66.980  76.770  27.460  1.00  0.00            
ATOM   1878  HA  LEU X 125      67.660  77.620  27.580  1.00  0.00            
ATOM   1879  CB  LEU X 125      67.680  75.630  26.720  1.00  0.00            
ATOM   1880  HB1 LEU X 125      67.130  74.700  26.690  1.00  0.00            
ATOM   1881  HB2 LEU X 125      67.780  75.930  25.670  1.00  0.00            
ATOM   1882  CG  LEU X 125      69.000  75.110  27.290  1.00  0.00            
ATOM   1883  HG  LEU X 125      69.330  74.330  26.620  1.00  0.00            
ATOM   1884  CD1 LEU X 125      70.010  76.260  27.210  1.00  0.00            
ATOM   1885 1HD1 LEU X 125      70.200  76.680  26.210  1.00  0.00            
ATOM   1886 2HD1 LEU X 125      69.930  76.960  28.040  1.00  0.00            
ATOM   1887 3HD1 LEU X 125      70.960  75.760  27.410  1.00  0.00            
ATOM   1888  CD2 LEU X 125      68.910  74.450  28.670  1.00  0.00            
ATOM   1889 1HD2 LEU X 125      69.790  73.900  29.000  1.00  0.00            
ATOM   1890 2HD2 LEU X 125      68.670  75.300  29.300  1.00  0.00            
ATOM   1891 3HD2 LEU X 125      68.210  73.610  28.530  1.00  0.00            
ATOM   1892  C   LEU X 125      65.910  77.460  26.620  1.00  0.00            
ATOM   1893  O   LEU X 125      66.250  77.700  25.470  1.00  0.00            
ATOM   1894  N   CYS X 126      64.840  78.010  27.210  1.00  0.00            
ATOM   1895  H   CYS X 126      64.720  77.840  28.210  1.00  0.00            
ATOM   1896  CA  CYS X 126      63.910  78.900  26.560  1.00  0.00            
ATOM   1897  HA  CYS X 126      64.470  79.650  26.020  1.00  0.00            
ATOM   1898  CB  CYS X 126      63.000  78.250  25.520  1.00  0.00            
ATOM   1899  HB1 CYS X 126      62.040  78.720  25.370  1.00  0.00            
ATOM   1900  HB2 CYS X 126      63.490  78.140  24.550  1.00  0.00            
ATOM   1901  SG  CYS X 126      62.480  76.660  26.230  1.00  0.00            
ATOM   1902  HG  CYS X 126      63.720  76.640  26.740  1.00  0.00            
ATOM   1903  C   CYS X 126      63.130  79.690  27.610  1.00  0.00            
ATOM   1904  O   CYS X 126      61.920  79.510  27.590  1.00  0.00            
ATOM   1905  N   THR X 127      63.740  80.570  28.400  1.00  0.00            
ATOM   1906  H   THR X 127      64.750  80.710  28.380  1.00  0.00            
ATOM   1907  CA  THR X 127      63.150  81.350  29.470  1.00  0.00            
ATOM   1908  HA  THR X 127      62.170  81.470  28.980  1.00  0.00            
ATOM   1909  CB  THR X 127      63.300  80.520  30.740  1.00  0.00            
ATOM   1910  HB  THR X 127      62.820  79.540  30.720  1.00  0.00            
ATOM   1911  OG1 THR X 127      62.620  81.320  31.690  1.00  0.00            
ATOM   1912  HG1 THR X 127      63.260  81.920  32.040  1.00  0.00            
ATOM   1913  CG2 THR X 127      64.730  80.450  31.260  1.00  0.00            
ATOM   1914 1HG2 THR X 127      65.360  81.280  31.600  1.00  0.00            
ATOM   1915 2HG2 THR X 127      64.780  79.660  32.020  1.00  0.00            
ATOM   1916 3HG2 THR X 127      65.440  80.110  30.510  1.00  0.00            
ATOM   1917  C   THR X 127      63.630  82.790  29.440  1.00  0.00            
ATOM   1918  O   THR X 127      64.790  82.910  29.080  1.00  0.00            
ATOM   1919  N   LYS X 128      62.700  83.730  29.650  1.00  0.00            
ATOM   1920  H   LYS X 128      61.900  83.370  30.120  1.00  0.00            
ATOM   1921  CA  LYS X 128      62.690  85.180  29.520  1.00  0.00            
ATOM   1922  HA  LYS X 128      61.950  85.390  30.300  1.00  0.00            
ATOM   1923  CB  LYS X 128      63.950  85.940  29.940  1.00  0.00            
ATOM   1924  HB1 LYS X 128      64.660  85.460  29.270  1.00  0.00            
ATOM   1925  HB2 LYS X 128      63.870  86.990  29.640  1.00  0.00            
ATOM   1926  CG  LYS X 128      64.290  85.970  31.420  1.00  0.00            
ATOM   1927  HG1 LYS X 128      63.410  86.150  32.040  1.00  0.00            
ATOM   1928  HG2 LYS X 128      64.540  84.950  31.730  1.00  0.00            
ATOM   1929  CD  LYS X 128      65.450  86.870  31.840  1.00  0.00            
ATOM   1930  HD1 LYS X 128      66.180  86.880  31.020  1.00  0.00            
ATOM   1931  HD2 LYS X 128      65.180  87.930  31.950  1.00  0.00            
ATOM   1932  CE  LYS X 128      66.080  86.340  33.130  1.00  0.00            
ATOM   1933  HE1 LYS X 128      65.290  86.060  33.830  1.00  0.00            
ATOM   1934  HE2 LYS X 128      66.670  85.440  32.960  1.00  0.00            
ATOM   1935  NZ  LYS X 128      66.950  87.380  33.700  1.00  0.00            
ATOM   1936  HZ1 LYS X 128      67.460  86.890  34.420  1.00  0.00            
ATOM   1937  HZ2 LYS X 128      67.440  87.500  32.820  1.00  0.00            
ATOM   1938  HZ3 LYS X 128      66.570  88.200  34.170  1.00  0.00            
ATOM   1939  C   LYS X 128      62.240  85.590  28.130  1.00  0.00            
ATOM   1940  O   LYS X 128      61.660  86.670  28.000  1.00  0.00            
ATOM   1941  N   VAL X 129      62.500  84.790  27.120  1.00  0.00            
ATOM   1942  H   VAL X 129      62.860  83.870  27.350  1.00  0.00            
ATOM   1943  CA  VAL X 129      61.950  84.820  25.770  1.00  0.00            
ATOM   1944  HA  VAL X 129      61.010  85.350  25.970  1.00  0.00            
ATOM   1945  CB  VAL X 129      62.760  85.630  24.750  1.00  0.00            
ATOM   1946  HB  VAL X 129      62.320  85.410  23.780  1.00  0.00            
ATOM   1947  CG1 VAL X 129      62.700  87.140  24.940  1.00  0.00            
ATOM   1948 1HG1 VAL X 129      61.680  87.310  25.260  1.00  0.00            
ATOM   1949 2HG1 VAL X 129      63.190  87.350  25.890  1.00  0.00            
ATOM   1950 3HG1 VAL X 129      63.070  87.880  24.220  1.00  0.00            
ATOM   1951  CG2 VAL X 129      64.160  85.040  24.810  1.00  0.00            
ATOM   1952 1HG2 VAL X 129      64.680  85.020  25.770  1.00  0.00            
ATOM   1953 2HG2 VAL X 129      64.170  83.990  24.510  1.00  0.00            
ATOM   1954 3HG2 VAL X 129      64.800  85.650  24.170  1.00  0.00            
ATOM   1955  C   VAL X 129      61.540  83.410  25.360  1.00  0.00            
ATOM   1956  O   VAL X 129      62.260  82.470  25.690  1.00  0.00            
ATOM   1957  N   PRO X 130      60.430  83.090  24.690  1.00  0.00            
ATOM   1958  CA  PRO X 130      60.010  81.780  24.210  1.00  0.00            
ATOM   1959  HA  PRO X 130      60.280  81.060  24.980  1.00  0.00            
ATOM   1960  CB  PRO X 130      58.490  81.900  24.110  1.00  0.00            
ATOM   1961  HB1 PRO X 130      57.950  81.320  23.340  1.00  0.00            
ATOM   1962  HB2 PRO X 130      58.040  81.540  25.040  1.00  0.00            
ATOM   1963  CG  PRO X 130      58.160  83.360  23.760  1.00  0.00            
ATOM   1964  HG1 PRO X 130      58.120  83.420  22.670  1.00  0.00            
ATOM   1965  HG2 PRO X 130      57.190  83.670  24.130  1.00  0.00            
ATOM   1966  CD  PRO X 130      59.340  84.020  24.460  1.00  0.00            
ATOM   1967  HD1 PRO X 130      59.580  84.810  23.750  1.00  0.00            
ATOM   1968  HD2 PRO X 130      59.230  84.540  25.410  1.00  0.00            
ATOM   1969  C   PRO X 130      60.770  81.510  22.930  1.00  0.00            
ATOM   1970  O   PRO X 130      60.170  81.660  21.870  1.00  0.00            
ATOM   1971  N   GLU X 131      62.090  81.320  22.920  1.00  0.00            
ATOM   1972  H   GLU X 131      62.510  81.240  23.830  1.00  0.00            
ATOM   1973  CA  GLU X 131      63.070  81.150  21.860  1.00  0.00            
ATOM   1974  HA  GLU X 131      62.420  80.570  21.190  1.00  0.00            
ATOM   1975  CB  GLU X 131      63.440  82.580  21.440  1.00  0.00            
ATOM   1976  HB1 GLU X 131      62.480  83.080  21.260  1.00  0.00            
ATOM   1977  HB2 GLU X 131      64.150  83.210  21.950  1.00  0.00            
ATOM   1978  CG  GLU X 131      64.060  82.720  20.050  1.00  0.00            
ATOM   1979  HG1 GLU X 131      64.240  83.790  19.870  1.00  0.00            
ATOM   1980  HG2 GLU X 131      65.000  82.160  20.010  1.00  0.00            
ATOM   1981  CD  GLU X 131      63.080  82.360  18.930  1.00  0.00            
ATOM   1982  OE1 GLU X 131      63.560  82.240  17.790  1.00  0.00            
ATOM   1983  OE2 GLU X 131      61.940  81.910  19.190  1.00  0.00            
ATOM   1984  C   GLU X 131      64.320  80.450  22.360  1.00  0.00            
ATOM   1985  O   GLU X 131      64.480  80.400  23.590  1.00  0.00            
ATOM   1986  N   LEU X 132      65.060  79.820  21.450  1.00  0.00            
ATOM   1987  H   LEU X 132      64.820  79.810  20.460  1.00  0.00            
ATOM   1988  CA  LEU X 132      66.160  79.000  21.940  1.00  0.00            
ATOM   1989  HA  LEU X 132      65.850  78.360  22.770  1.00  0.00            
ATOM   1990  CB  LEU X 132      66.650  78.110  20.790  1.00  0.00            
ATOM   1991  HB1 LEU X 132      67.000  78.830  20.050  1.00  0.00            
ATOM   1992  HB2 LEU X 132      67.680  77.790  20.900  1.00  0.00            
ATOM   1993  CG  LEU X 132      65.920  76.820  20.400  1.00  0.00            
ATOM   1994  HG  LEU X 132      64.850  77.010  20.410  1.00  0.00            
ATOM   1995  CD1 LEU X 132      66.460  76.310  19.070  1.00  0.00            
ATOM   1996 1HD1 LEU X 132      66.510  77.070  18.290  1.00  0.00            
ATOM   1997 2HD1 LEU X 132      67.470  75.930  19.130  1.00  0.00            
ATOM   1998 3HD1 LEU X 132      65.820  75.530  18.650  1.00  0.00            
ATOM   1999  CD2 LEU X 132      66.140  75.840  21.550  1.00  0.00            
ATOM   2000 1HD2 LEU X 132      66.090  76.190  22.590  1.00  0.00            
ATOM   2001 2HD2 LEU X 132      65.490  74.970  21.630  1.00  0.00            
ATOM   2002 3HD2 LEU X 132      67.140  75.410  21.480  1.00  0.00            
ATOM   2003  C   LEU X 132      67.360  79.770  22.450  1.00  0.00            
ATOM   2004  O   LEU X 132      67.880  80.640  21.760  1.00  0.00            
ATOM   2005  N   ILE X 133      67.880  79.410  23.630  1.00  0.00            
ATOM   2006  H   ILE X 133      67.410  78.650  24.100  1.00  0.00            
ATOM   2007  CA  ILE X 133      69.120  79.820  24.280  1.00  0.00            
ATOM   2008  HA  ILE X 133      69.420  80.810  23.950  1.00  0.00            
ATOM   2009  CB  ILE X 133      68.780  79.840  25.770  1.00  0.00            
ATOM   2010  HB  ILE X 133      68.570  78.790  26.010  1.00  0.00            
ATOM   2011  CG1 ILE X 133      67.490  80.620  26.000  1.00  0.00            
ATOM   2012 1HG1 ILE X 133      66.570  80.300  25.490  1.00  0.00            
ATOM   2013 2HG1 ILE X 133      67.290  80.430  27.040  1.00  0.00            
ATOM   2014  CG2 ILE X 133      69.910  80.220  26.740  1.00  0.00            
ATOM   2015 1HG2 ILE X 133      70.710  79.490  26.610  1.00  0.00            
ATOM   2016 2HG2 ILE X 133      70.200  81.260  26.720  1.00  0.00            
ATOM   2017 3HG2 ILE X 133      69.500  79.940  27.720  1.00  0.00            
ATOM   2018  CD  ILE X 133      67.580  82.140  26.210  1.00  0.00            
ATOM   2019  HD1 ILE X 133      66.900  82.530  26.980  1.00  0.00            
ATOM   2020  HD2 ILE X 133      68.460  82.700  26.520  1.00  0.00            
ATOM   2021  HD3 ILE X 133      67.160  82.610  25.330  1.00  0.00            
ATOM   2022  C   ILE X 133      70.320  78.940  23.940  1.00  0.00            
ATOM   2023  O   ILE X 133      70.190  77.720  24.050  1.00  0.00            
ATOM   2024  N   ARG X 134      71.460  79.550  23.660  1.00  0.00            
ATOM   2025  H   ARG X 134      71.370  80.560  23.750  1.00  0.00            
ATOM   2026  CA  ARG X 134      72.680  79.000  23.100  1.00  0.00            
ATOM   2027  HA  ARG X 134      72.740  77.930  23.050  1.00  0.00            
ATOM   2028  CB  ARG X 134      72.580  79.610  21.690  1.00  0.00            
ATOM   2029  HB1 ARG X 134      72.220  80.630  21.570  1.00  0.00            
ATOM   2030  HB2 ARG X 134      73.570  79.580  21.280  1.00  0.00            
ATOM   2031  CG  ARG X 134      71.850  78.610  20.790  1.00  0.00            
ATOM   2032  HG1 ARG X 134      72.470  77.720  20.900  1.00  0.00            
ATOM   2033  HG2 ARG X 134      70.850  78.330  21.140  1.00  0.00            
ATOM   2034  CD  ARG X 134      71.450  79.200  19.440  1.00  0.00            
ATOM   2035  HD1 ARG X 134      70.700  78.580  18.930  1.00  0.00            
ATOM   2036  HD2 ARG X 134      70.930  80.120  19.690  1.00  0.00            
ATOM   2037  NE  ARG X 134      72.720  79.190  18.700  1.00  0.00            
ATOM   2038  HE  ARG X 134      73.430  78.480  18.810  1.00  0.00            
ATOM   2039  CZ  ARG X 134      73.250  80.210  18.000  1.00  0.00            
ATOM   2040  NH1 ARG X 134      72.450  81.230  17.670  1.00  0.00            
ATOM   2041 1HH1 ARG X 134      72.810  82.110  17.330  1.00  0.00            
ATOM   2042 2HH1 ARG X 134      71.510  81.230  18.030  1.00  0.00            
ATOM   2043  NH2 ARG X 134      74.520  80.120  17.590  1.00  0.00            
ATOM   2044 1HH2 ARG X 134      75.080  79.280  17.530  1.00  0.00            
ATOM   2045 2HH2 ARG X 134      74.840  80.840  16.960  1.00  0.00            
ATOM   2046  C   ARG X 134      73.750  79.600  24.000  1.00  0.00            
ATOM   2047  O   ARG X 134      74.020  80.800  24.120  1.00  0.00            
ATOM   2048  N   THR X 135      74.460  78.830  24.830  1.00  0.00            
ATOM   2049  H   THR X 135      74.330  77.850  25.030  1.00  0.00            
ATOM   2050  CA  THR X 135      75.320  79.240  25.920  1.00  0.00            
ATOM   2051  HA  THR X 135      76.020  80.030  25.660  1.00  0.00            
ATOM   2052  CB  THR X 135      74.580  80.020  27.040  1.00  0.00            
ATOM   2053  HB  THR X 135      74.080  80.930  26.720  1.00  0.00            
ATOM   2054  OG1 THR X 135      75.510  80.440  28.000  1.00  0.00            
ATOM   2055  HG1 THR X 135      75.060  80.540  28.830  1.00  0.00            
ATOM   2056  CG2 THR X 135      73.660  79.140  27.860  1.00  0.00            
ATOM   2057 1HG2 THR X 135      73.260  78.320  27.250  1.00  0.00            
ATOM   2058 2HG2 THR X 135      74.030  78.760  28.810  1.00  0.00            
ATOM   2059 3HG2 THR X 135      72.770  79.710  28.150  1.00  0.00            
ATOM   2060  C   THR X 135      76.240  78.110  26.360  1.00  0.00            
ATOM   2061  O   THR X 135      77.380  78.410  26.670  1.00  0.00            
ATOM   2062  N   ILE X 136      75.660  76.920  26.540  1.00  0.00            
ATOM   2063  H   ILE X 136      74.740  76.780  26.150  1.00  0.00            
ATOM   2064  CA  ILE X 136      76.260  75.940  27.410  1.00  0.00            
ATOM   2065  HA  ILE X 136      77.330  76.140  27.500  1.00  0.00            
ATOM   2066  CB  ILE X 136      75.710  76.100  28.830  1.00  0.00            
ATOM   2067  HB  ILE X 136      75.650  77.160  29.070  1.00  0.00            
ATOM   2068  CG1 ILE X 136      76.520  75.380  29.890  1.00  0.00            
ATOM   2069 1HG1 ILE X 136      75.880  74.770  30.530  1.00  0.00            
ATOM   2070 2HG1 ILE X 136      77.190  74.610  29.500  1.00  0.00            
ATOM   2071  CG2 ILE X 136      74.230  75.710  28.930  1.00  0.00            
ATOM   2072 1HG2 ILE X 136      73.930  74.680  28.710  1.00  0.00            
ATOM   2073 2HG2 ILE X 136      73.900  75.850  29.970  1.00  0.00            
ATOM   2074 3HG2 ILE X 136      73.750  76.440  28.300  1.00  0.00            
ATOM   2075  CD  ILE X 136      77.300  76.270  30.870  1.00  0.00            
ATOM   2076  HD1 ILE X 136      76.680  76.800  31.590  1.00  0.00            
ATOM   2077  HD2 ILE X 136      78.130  75.870  31.440  1.00  0.00            
ATOM   2078  HD3 ILE X 136      77.810  77.110  30.400  1.00  0.00            
ATOM   2079  C   ILE X 136      76.200  74.570  26.730  1.00  0.00            
ATOM   2080  O   ILE X 136      75.340  73.740  26.960  1.00  0.00            
ATOM   2081  N   MET X 137      77.200  74.330  25.870  1.00  0.00            
ATOM   2082  H   MET X 137      77.730  75.140  25.560  1.00  0.00            
ATOM   2083  CA  MET X 137      77.520  73.020  25.330  1.00  0.00            
ATOM   2084  HA  MET X 137      76.630  72.800  24.740  1.00  0.00            
ATOM   2085  CB  MET X 137      78.750  73.190  24.420  1.00  0.00            
ATOM   2086  HB1 MET X 137      79.080  72.220  24.060  1.00  0.00            
ATOM   2087  HB2 MET X 137      78.600  73.860  23.580  1.00  0.00            
ATOM   2088  CG  MET X 137      79.920  73.810  25.200  1.00  0.00            
ATOM   2089  HG1 MET X 137      80.150  73.300  26.120  1.00  0.00            
ATOM   2090  HG2 MET X 137      80.830  73.550  24.670  1.00  0.00            
ATOM   2091  SD  MET X 137      80.010  75.580  25.530  1.00  0.00            
ATOM   2092  CE  MET X 137      81.550  75.820  26.440  1.00  0.00            
ATOM   2093  HE1 MET X 137      82.400  75.510  25.810  1.00  0.00            
ATOM   2094  HE2 MET X 137      81.800  76.830  26.730  1.00  0.00            
ATOM   2095  HE3 MET X 137      81.680  75.080  27.230  1.00  0.00            
ATOM   2096  C   MET X 137      77.730  71.990  26.430  1.00  0.00            
ATOM   2097  O   MET X 137      77.690  70.780  26.230  1.00  0.00            
ATOM   2098  N   GLY X 138      78.160  72.520  27.580  1.00  0.00            
ATOM   2099  H   GLY X 138      78.100  73.530  27.620  1.00  0.00            
ATOM   2100  CA  GLY X 138      78.460  71.770  28.790  1.00  0.00            
ATOM   2101  HA1 GLY X 138      78.780  70.780  28.460  1.00  0.00            
ATOM   2102  HA2 GLY X 138      79.320  72.210  29.300  1.00  0.00            
ATOM   2103  C   GLY X 138      77.460  71.770  29.930  1.00  0.00            
ATOM   2104  O   GLY X 138      77.830  71.840  31.100  1.00  0.00            
ATOM   2105  N   TRP X 139      76.200  71.540  29.550  1.00  0.00            
ATOM   2106  H   TRP X 139      75.980  71.660  28.570  1.00  0.00            
ATOM   2107  CA  TRP X 139      75.040  71.260  30.370  1.00  0.00            
ATOM   2108  HA  TRP X 139      74.760  72.080  31.050  1.00  0.00            
ATOM   2109  CB  TRP X 139      73.930  70.900  29.380  1.00  0.00            
ATOM   2110  HB1 TRP X 139      73.860  71.820  28.810  1.00  0.00            
ATOM   2111  HB2 TRP X 139      74.090  70.130  28.640  1.00  0.00            
ATOM   2112  CG  TRP X 139      72.610  70.790  30.080  1.00  0.00            
ATOM   2113  CD1 TRP X 139      71.700  71.750  30.350  1.00  0.00            
ATOM   2114  HD1 TRP X 139      71.740  72.810  30.110  1.00  0.00            
ATOM   2115  CD2 TRP X 139      72.130  69.550  30.690  1.00  0.00            
ATOM   2116  NE1 TRP X 139      70.690  71.170  31.090  1.00  0.00            
ATOM   2117  HE1 TRP X 139      69.980  71.760  31.480  1.00  0.00            
ATOM   2118  CE2 TRP X 139      70.950  69.860  31.410  1.00  0.00            
ATOM   2119  CE3 TRP X 139      72.470  68.190  30.680  1.00  0.00            
ATOM   2120  HE3 TRP X 139      73.400  68.070  30.120  1.00  0.00            
ATOM   2121  CZ2 TRP X 139      70.210  68.910  32.150  1.00  0.00            
ATOM   2122  HZ2 TRP X 139      69.240  69.070  32.570  1.00  0.00            
ATOM   2123  CZ3 TRP X 139      71.770  67.230  31.410  1.00  0.00            
ATOM   2124  HZ3 TRP X 139      72.090  66.190  31.460  1.00  0.00            
ATOM   2125  CH2 TRP X 139      70.600  67.580  32.080  1.00  0.00            
ATOM   2126  HH2 TRP X 139      70.190  66.850  32.760  1.00  0.00            
ATOM   2127  C   TRP X 139      75.240  70.060  31.280  1.00  0.00            
ATOM   2128  O   TRP X 139      74.740  69.920  32.400  1.00  0.00            
ATOM   2129  N   THR X 140      75.870  69.030  30.700  1.00  0.00            
ATOM   2130  H   THR X 140      76.200  68.960  29.750  1.00  0.00            
ATOM   2131  CA  THR X 140      76.310  67.750  31.200  1.00  0.00            
ATOM   2132  HA  THR X 140      75.400  67.270  31.570  1.00  0.00            
ATOM   2133  CB  THR X 140      76.490  66.940  29.920  1.00  0.00            
ATOM   2134  HB  THR X 140      76.870  65.970  30.250  1.00  0.00            
ATOM   2135  OG1 THR X 140      77.510  67.420  29.080  1.00  0.00            
ATOM   2136  HG1 THR X 140      77.490  66.800  28.370  1.00  0.00            
ATOM   2137  CG2 THR X 140      75.210  66.600  29.160  1.00  0.00            
ATOM   2138 1HG2 THR X 140      75.450  65.900  28.360  1.00  0.00            
ATOM   2139 2HG2 THR X 140      74.650  65.840  29.720  1.00  0.00            
ATOM   2140 3HG2 THR X 140      74.550  67.400  28.800  1.00  0.00            
ATOM   2141  C   THR X 140      77.490  67.790  32.160  1.00  0.00            
ATOM   2142  O   THR X 140      77.560  66.930  33.030  1.00  0.00            
ATOM   2143  N   LEU X 141      78.300  68.830  32.040  1.00  0.00            
ATOM   2144  H   LEU X 141      78.290  69.170  31.100  1.00  0.00            
ATOM   2145  CA  LEU X 141      79.550  68.960  32.780  1.00  0.00            
ATOM   2146  HA  LEU X 141      79.850  67.960  33.100  1.00  0.00            
ATOM   2147  CB  LEU X 141      80.610  69.610  31.890  1.00  0.00            
ATOM   2148  HB1 LEU X 141      80.380  70.640  31.610  1.00  0.00            
ATOM   2149  HB2 LEU X 141      81.460  69.880  32.510  1.00  0.00            
ATOM   2150  CG  LEU X 141      80.940  68.780  30.650  1.00  0.00            
ATOM   2151  HG  LEU X 141      80.030  68.960  30.070  1.00  0.00            
ATOM   2152  CD1 LEU X 141      82.220  69.230  29.930  1.00  0.00            
ATOM   2153 1HD1 LEU X 141      82.650  68.580  29.160  1.00  0.00            
ATOM   2154 2HD1 LEU X 141      82.240  70.170  29.370  1.00  0.00            
ATOM   2155 3HD1 LEU X 141      83.020  69.520  30.620  1.00  0.00            
ATOM   2156  CD2 LEU X 141      81.080  67.290  30.940  1.00  0.00            
ATOM   2157 1HD2 LEU X 141      81.540  66.670  30.160  1.00  0.00            
ATOM   2158 2HD2 LEU X 141      81.700  66.860  31.730  1.00  0.00            
ATOM   2159 3HD2 LEU X 141      80.070  66.920  31.120  1.00  0.00            
ATOM   2160  C   LEU X 141      79.310  69.820  34.010  1.00  0.00            
ATOM   2161  O   LEU X 141      79.780  69.580  35.120  1.00  0.00            
ATOM   2162  N   ASP X 142      78.450  70.820  33.870  1.00  0.00            
ATOM   2163  H   ASP X 142      78.280  71.190  32.940  1.00  0.00            
ATOM   2164  CA  ASP X 142      77.720  71.530  34.890  1.00  0.00            
ATOM   2165  HA  ASP X 142      78.430  71.920  35.630  1.00  0.00            
ATOM   2166  CB  ASP X 142      76.940  72.610  34.140  1.00  0.00            
ATOM   2167  HB1 ASP X 142      77.490  73.200  33.410  1.00  0.00            
ATOM   2168  HB2 ASP X 142      76.150  72.130  33.560  1.00  0.00            
ATOM   2169  CG  ASP X 142      76.200  73.550  35.080  1.00  0.00            
ATOM   2170  OD1 ASP X 142      76.850  74.520  35.520  1.00  0.00            
ATOM   2171  OD2 ASP X 142      74.990  73.370  35.380  1.00  0.00            
ATOM   2172  C   ASP X 142      76.750  70.710  35.740  1.00  0.00            
ATOM   2173  O   ASP X 142      76.760  70.770  36.970  1.00  0.00            
ATOM   2174  N   PHE X 143      76.070  69.710  35.170  1.00  0.00            
ATOM   2175  H   PHE X 143      76.240  69.480  34.190  1.00  0.00            
ATOM   2176  CA  PHE X 143      75.080  68.850  35.790  1.00  0.00            
ATOM   2177  HA  PHE X 143      74.220  69.330  36.270  1.00  0.00            
ATOM   2178  CB  PHE X 143      74.610  67.740  34.850  1.00  0.00            
ATOM   2179  HB1 PHE X 143      74.380  68.240  33.920  1.00  0.00            
ATOM   2180  HB2 PHE X 143      75.250  66.910  34.570  1.00  0.00            
ATOM   2181  CG  PHE X 143      73.290  67.100  35.210  1.00  0.00            
ATOM   2182  CD1 PHE X 143      73.320  65.700  35.360  1.00  0.00            
ATOM   2183  HD1 PHE X 143      74.280  65.240  35.250  1.00  0.00            
ATOM   2184  CD2 PHE X 143      72.120  67.820  35.470  1.00  0.00            
ATOM   2185  HD2 PHE X 143      72.060  68.890  35.340  1.00  0.00            
ATOM   2186  CE1 PHE X 143      72.100  65.030  35.410  1.00  0.00            
ATOM   2187  HE1 PHE X 143      71.980  63.960  35.220  1.00  0.00            
ATOM   2188  CE2 PHE X 143      70.920  67.110  35.540  1.00  0.00            
ATOM   2189  HE2 PHE X 143      69.950  67.590  35.610  1.00  0.00            
ATOM   2190  CZ  PHE X 143      70.900  65.720  35.610  1.00  0.00            
ATOM   2191  HZ  PHE X 143      69.970  65.160  35.580  1.00  0.00            
ATOM   2192  C   PHE X 143      75.850  68.040  36.840  1.00  0.00            
ATOM   2193  O   PHE X 143      75.230  67.640  37.820  1.00  0.00            
ATOM   2194  N   LEU X 144      77.130  67.730  36.610  1.00  0.00            
ATOM   2195  H   LEU X 144      77.620  68.250  35.920  1.00  0.00            
ATOM   2196  CA  LEU X 144      78.090  66.900  37.310  1.00  0.00            
ATOM   2197  HA  LEU X 144      77.730  66.240  38.100  1.00  0.00            
ATOM   2198  CB  LEU X 144      79.110  66.150  36.460  1.00  0.00            
ATOM   2199  HB1 LEU X 144      79.820  66.800  35.950  1.00  0.00            
ATOM   2200  HB2 LEU X 144      79.800  65.530  37.050  1.00  0.00            
ATOM   2201  CG  LEU X 144      78.390  65.110  35.610  1.00  0.00            
ATOM   2202  HG  LEU X 144      77.740  65.640  34.930  1.00  0.00            
ATOM   2203  CD1 LEU X 144      79.440  64.500  34.650  1.00  0.00            
ATOM   2204 1HD1 LEU X 144      79.600  63.430  34.780  1.00  0.00            
ATOM   2205 2HD1 LEU X 144      79.230  64.820  33.640  1.00  0.00            
ATOM   2206 3HD1 LEU X 144      80.420  64.930  34.630  1.00  0.00            
ATOM   2207  CD2 LEU X 144      77.710  63.980  36.370  1.00  0.00            
ATOM   2208 1HD2 LEU X 144      76.750  64.330  36.710  1.00  0.00            
ATOM   2209 2HD2 LEU X 144      77.290  63.200  35.750  1.00  0.00            
ATOM   2210 3HD2 LEU X 144      78.430  63.590  37.110  1.00  0.00            
ATOM   2211  C   LEU X 144      78.890  67.910  38.140  1.00  0.00            
ATOM   2212  O   LEU X 144      80.080  67.750  38.400  1.00  0.00            
ATOM   2213  N   ARG X 145      78.040  68.800  38.670  1.00  0.00            
ATOM   2214  H   ARG X 145      77.040  68.760  38.500  1.00  0.00            
ATOM   2215  CA  ARG X 145      78.390  69.990  39.430  1.00  0.00            
ATOM   2216  HA  ARG X 145      78.770  70.590  38.610  1.00  0.00            
ATOM   2217  CB  ARG X 145      77.220  70.660  40.150  1.00  0.00            
ATOM   2218  HB1 ARG X 145      76.520  70.810  39.320  1.00  0.00            
ATOM   2219  HB2 ARG X 145      76.860  69.930  40.870  1.00  0.00            
ATOM   2220  CG  ARG X 145      77.510  71.990  40.810  1.00  0.00            
ATOM   2221  HG1 ARG X 145      78.010  71.790  41.770  1.00  0.00            
ATOM   2222  HG2 ARG X 145      78.240  72.530  40.200  1.00  0.00            
ATOM   2223  CD  ARG X 145      76.230  72.790  41.070  1.00  0.00            
ATOM   2224  HD1 ARG X 145      75.850  72.690  42.090  1.00  0.00            
ATOM   2225  HD2 ARG X 145      76.440  73.830  41.360  1.00  0.00            
ATOM   2226  NE  ARG X 145      75.140  72.660  40.110  1.00  0.00            
ATOM   2227  HE  ARG X 145      74.330  72.230  40.540  1.00  0.00            
ATOM   2228  CZ  ARG X 145      74.860  73.420  39.040  1.00  0.00            
ATOM   2229  NH1 ARG X 145      75.750  74.230  38.440  1.00  0.00            
ATOM   2230 1HH1 ARG X 145      75.620  74.650  37.530  1.00  0.00            
ATOM   2231 2HH1 ARG X 145      76.700  74.030  38.680  1.00  0.00            
ATOM   2232  NH2 ARG X 145      73.640  73.260  38.500  1.00  0.00            
ATOM   2233 1HH2 ARG X 145      72.910  72.790  38.990  1.00  0.00            
ATOM   2234 2HH2 ARG X 145      73.640  73.440  37.500  1.00  0.00            
ATOM   2235  C   ARG X 145      79.520  69.770  40.440  1.00  0.00            
ATOM   2236  O   ARG X 145      80.550  70.420  40.220  1.00  0.00            
ATOM   2237  N   GLU X 146      79.400  69.000  41.530  1.00  0.00            
ATOM   2238  H   GLU X 146      78.600  68.400  41.610  1.00  0.00            
ATOM   2239  CA  GLU X 146      80.410  68.800  42.550  1.00  0.00            
ATOM   2240  HA  GLU X 146      80.810  69.790  42.740  1.00  0.00            
ATOM   2241  CB  GLU X 146      79.680  68.250  43.780  1.00  0.00            
ATOM   2242  HB1 GLU X 146      80.480  68.160  44.500  1.00  0.00            
ATOM   2243  HB2 GLU X 146      79.010  69.060  44.040  1.00  0.00            
ATOM   2244  CG  GLU X 146      78.910  66.930  43.640  1.00  0.00            
ATOM   2245  HG1 GLU X 146      79.530  66.300  43.010  1.00  0.00            
ATOM   2246  HG2 GLU X 146      78.900  66.330  44.560  1.00  0.00            
ATOM   2247  CD  GLU X 146      77.500  67.200  43.140  1.00  0.00            
ATOM   2248  OE1 GLU X 146      76.660  67.610  43.970  1.00  0.00            
ATOM   2249  OE2 GLU X 146      77.280  67.100  41.910  1.00  0.00            
ATOM   2250  C   GLU X 146      81.580  67.860  42.230  1.00  0.00            
ATOM   2251  O   GLU X 146      82.640  67.900  42.840  1.00  0.00            
ATOM   2252  N   ARG X 147      81.280  66.960  41.300  1.00  0.00            
ATOM   2253  H   ARG X 147      80.370  67.070  40.880  1.00  0.00            
ATOM   2254  CA  ARG X 147      82.210  65.980  40.770  1.00  0.00            
ATOM   2255  HA  ARG X 147      82.700  65.490  41.600  1.00  0.00            
ATOM   2256  CB  ARG X 147      81.610  64.890  39.880  1.00  0.00            
ATOM   2257  HB1 ARG X 147      81.130  65.220  38.960  1.00  0.00            
ATOM   2258  HB2 ARG X 147      82.420  64.220  39.550  1.00  0.00            
ATOM   2259  CG  ARG X 147      80.700  63.840  40.520  1.00  0.00            
ATOM   2260  HG1 ARG X 147      80.770  62.900  39.970  1.00  0.00            
ATOM   2261  HG2 ARG X 147      81.030  63.580  41.530  1.00  0.00            
ATOM   2262  CD  ARG X 147      79.300  64.380  40.810  1.00  0.00            
ATOM   2263  HD1 ARG X 147      79.210  64.310  41.890  1.00  0.00            
ATOM   2264  HD2 ARG X 147      79.260  65.430  40.500  1.00  0.00            
ATOM   2265  NE  ARG X 147      78.310  63.520  40.140  1.00  0.00            
ATOM   2266  HE  ARG X 147      78.570  62.580  39.910  1.00  0.00            
ATOM   2267  CZ  ARG X 147      77.050  63.770  39.800  1.00  0.00            
ATOM   2268  NH1 ARG X 147      76.470  64.920  40.200  1.00  0.00            
ATOM   2269 1HH1 ARG X 147      76.690  65.670  40.820  1.00  0.00            
ATOM   2270 2HH1 ARG X 147      75.490  64.990  39.990  1.00  0.00            
ATOM   2271  NH2 ARG X 147      76.320  62.880  39.100  1.00  0.00            
ATOM   2272 1HH2 ARG X 147      75.330  63.070  39.080  1.00  0.00            
ATOM   2273 2HH2 ARG X 147      76.540  61.900  38.960  1.00  0.00            
ATOM   2274  C   ARG X 147      83.260  66.590  39.840  1.00  0.00            
ATOM   2275  O   ARG X 147      84.430  66.250  39.920  1.00  0.00            
ATOM   2276  N   LEU X 148      82.890  67.690  39.170  1.00  0.00            
ATOM   2277  H   LEU X 148      81.920  67.930  39.060  1.00  0.00            
ATOM   2278  CA  LEU X 148      83.610  68.720  38.470  1.00  0.00            
ATOM   2279  HA  LEU X 148      82.920  69.560  38.290  1.00  0.00            
ATOM   2280  CB  LEU X 148      84.830  69.130  39.290  1.00  0.00            
ATOM   2281  HB1 LEU X 148      84.530  68.930  40.320  1.00  0.00            
ATOM   2282  HB2 LEU X 148      85.590  68.400  39.080  1.00  0.00            
ATOM   2283  CG  LEU X 148      85.210  70.610  39.200  1.00  0.00            
ATOM   2284  HG  LEU X 148      84.300  71.160  38.970  1.00  0.00            
ATOM   2285  CD1 LEU X 148      85.820  71.070  40.520  1.00  0.00            
ATOM   2286 1HD1 LEU X 148      86.730  70.500  40.710  1.00  0.00            
ATOM   2287 2HD1 LEU X 148      86.110  72.110  40.410  1.00  0.00            
ATOM   2288 3HD1 LEU X 148      85.260  70.730  41.400  1.00  0.00            
ATOM   2289  CD2 LEU X 148      86.020  71.040  37.980  1.00  0.00            
ATOM   2290 1HD2 LEU X 148      86.650  71.930  38.070  1.00  0.00            
ATOM   2291 2HD2 LEU X 148      86.830  70.320  37.840  1.00  0.00            
ATOM   2292 3HD2 LEU X 148      85.390  71.310  37.130  1.00  0.00            
ATOM   2293  C   LEU X 148      84.050  68.180  37.100  1.00  0.00            
ATOM   2294  O   LEU X 148      83.700  68.860  36.140  1.00  0.00            
ATOM   2295  N   LEU X 149      84.550  66.940  36.990  1.00  0.00            
ATOM   2296  H   LEU X 149      84.590  66.480  37.880  1.00  0.00            
ATOM   2297  CA  LEU X 149      85.020  66.220  35.820  1.00  0.00            
ATOM   2298  HA  LEU X 149      85.330  66.920  35.050  1.00  0.00            
ATOM   2299  CB  LEU X 149      86.410  65.610  36.090  1.00  0.00            
ATOM   2300  HB1 LEU X 149      86.630  64.810  35.390  1.00  0.00            
ATOM   2301  HB2 LEU X 149      87.230  66.290  35.870  1.00  0.00            
ATOM   2302  CG  LEU X 149      86.660  65.170  37.540  1.00  0.00            
ATOM   2303  HG  LEU X 149      85.770  64.990  38.160  1.00  0.00            
ATOM   2304  CD1 LEU X 149      87.490  63.890  37.600  1.00  0.00            
ATOM   2305 1HD1 LEU X 149      86.900  63.080  37.190  1.00  0.00            
ATOM   2306 2HD1 LEU X 149      88.340  63.900  36.900  1.00  0.00            
ATOM   2307 3HD1 LEU X 149      87.750  63.730  38.640  1.00  0.00            
ATOM   2308  CD2 LEU X 149      87.580  66.230  38.100  1.00  0.00            
ATOM   2309 1HD2 LEU X 149      87.120  67.170  37.810  1.00  0.00            
ATOM   2310 2HD2 LEU X 149      87.630  66.280  39.190  1.00  0.00            
ATOM   2311 3HD2 LEU X 149      88.660  66.200  37.900  1.00  0.00            
ATOM   2312  C   LEU X 149      83.980  65.180  35.450  1.00  0.00            
ATOM   2313  O   LEU X 149      83.390  64.490  36.290  1.00  0.00            
ATOM   2314  N   GLY X 150      83.650  65.150  34.160  1.00  0.00            
ATOM   2315  H   GLY X 150      84.160  65.820  33.630  1.00  0.00            
ATOM   2316  CA  GLY X 150      82.730  64.240  33.490  1.00  0.00            
ATOM   2317  HA1 GLY X 150      81.920  63.740  34.000  1.00  0.00            
ATOM   2318  HA2 GLY X 150      82.330  64.890  32.700  1.00  0.00            
ATOM   2319  C   GLY X 150      83.610  63.240  32.740  1.00  0.00            
ATOM   2320  O   GLY X 150      84.120  63.590  31.670  1.00  0.00            
ATOM   2321  N   TRP X 151      83.770  62.090  33.370  1.00  0.00            
ATOM   2322  H   TRP X 151      83.290  62.030  34.260  1.00  0.00            
ATOM   2323  CA  TRP X 151      84.250  60.850  32.790  1.00  0.00            
ATOM   2324  HA  TRP X 151      85.290  60.860  32.480  1.00  0.00            
ATOM   2325  CB  TRP X 151      84.060  59.730  33.820  1.00  0.00            
ATOM   2326  HB1 TRP X 151      84.460  58.750  33.560  1.00  0.00            
ATOM   2327  HB2 TRP X 151      84.800  60.010  34.560  1.00  0.00            
ATOM   2328  CG  TRP X 151      82.680  59.620  34.400  1.00  0.00            
ATOM   2329  CD1 TRP X 151      81.650  58.810  34.030  1.00  0.00            
ATOM   2330  HD1 TRP X 151      81.830  58.050  33.290  1.00  0.00            
ATOM   2331  CD2 TRP X 151      82.120  60.440  35.460  1.00  0.00            
ATOM   2332  NE1 TRP X 151      80.490  59.190  34.660  1.00  0.00            
ATOM   2333  HE1 TRP X 151      79.620  58.730  34.430  1.00  0.00            
ATOM   2334  CE2 TRP X 151      80.730  60.160  35.620  1.00  0.00            
ATOM   2335  CE3 TRP X 151      82.660  61.400  36.340  1.00  0.00            
ATOM   2336  HE3 TRP X 151      83.690  61.630  36.150  1.00  0.00            
ATOM   2337  CZ2 TRP X 151      80.000  60.590  36.710  1.00  0.00            
ATOM   2338  HZ2 TRP X 151      78.950  60.340  36.800  1.00  0.00            
ATOM   2339  CZ3 TRP X 151      81.930  61.850  37.450  1.00  0.00            
ATOM   2340  HZ3 TRP X 151      82.420  62.520  38.150  1.00  0.00            
ATOM   2341  CH2 TRP X 151      80.600  61.440  37.650  1.00  0.00            
ATOM   2342  HH2 TRP X 151      80.030  61.920  38.410  1.00  0.00            
ATOM   2343  C   TRP X 151      83.620  60.590  31.430  1.00  0.00            
ATOM   2344  O   TRP X 151      82.530  60.980  31.050  1.00  0.00            
ATOM   2345  N   ILE X 152      84.320  59.730  30.660  1.00  0.00            
ATOM   2346  H   ILE X 152      85.170  59.380  31.080  1.00  0.00            
ATOM   2347  CA  ILE X 152      83.790  59.000  29.520  1.00  0.00            
ATOM   2348  HA  ILE X 152      83.020  59.550  29.000  1.00  0.00            
ATOM   2349  CB  ILE X 152      84.990  58.570  28.680  1.00  0.00            
ATOM   2350  HB  ILE X 152      85.720  58.030  29.280  1.00  0.00            
ATOM   2351  CG1 ILE X 152      85.810  59.730  28.110  1.00  0.00            
ATOM   2352 1HG1 ILE X 152      86.460  60.310  28.780  1.00  0.00            
ATOM   2353 2HG1 ILE X 152      86.430  59.270  27.350  1.00  0.00            
ATOM   2354  CG2 ILE X 152      84.430  57.590  27.640  1.00  0.00            
ATOM   2355 1HG2 ILE X 152      84.240  58.220  26.780  1.00  0.00            
ATOM   2356 2HG2 ILE X 152      85.160  56.950  27.150  1.00  0.00            
ATOM   2357 3HG2 ILE X 152      83.640  56.880  27.790  1.00  0.00            
ATOM   2358  CD  ILE X 152      85.080  60.760  27.250  1.00  0.00            
ATOM   2359  HD1 ILE X 152      85.280  60.590  26.200  1.00  0.00            
ATOM   2360  HD2 ILE X 152      84.030  60.570  27.490  1.00  0.00            
ATOM   2361  HD3 ILE X 152      85.510  61.740  27.450  1.00  0.00            
ATOM   2362  C   ILE X 152      83.030  57.850  30.150  1.00  0.00            
ATOM   2363  O   ILE X 152      83.600  57.100  30.950  1.00  0.00            
ATOM   2364  N   GLN X 153      81.720  57.720  29.950  1.00  0.00            
ATOM   2365  H   GLN X 153      81.360  58.050  29.070  1.00  0.00            
ATOM   2366  CA  GLN X 153      80.820  56.780  30.590  1.00  0.00            
ATOM   2367  HA  GLN X 153      81.330  56.610  31.550  1.00  0.00            
ATOM   2368  CB  GLN X 153      79.470  57.500  30.700  1.00  0.00            
ATOM   2369  HB1 GLN X 153      79.650  58.420  31.280  1.00  0.00            
ATOM   2370  HB2 GLN X 153      79.220  57.880  29.710  1.00  0.00            
ATOM   2371  CG  GLN X 153      78.320  56.740  31.350  1.00  0.00            
ATOM   2372  HG1 GLN X 153      77.400  57.280  31.130  1.00  0.00            
ATOM   2373  HG2 GLN X 153      78.130  55.780  30.900  1.00  0.00            
ATOM   2374  CD  GLN X 153      78.450  56.400  32.830  1.00  0.00            
ATOM   2375  OE1 GLN X 153      78.440  57.160  33.800  1.00  0.00            
ATOM   2376  NE2 GLN X 153      78.550  55.120  33.150  1.00  0.00            
ATOM   2377 1HE2 GLN X 153      78.230  54.410  32.490  1.00  0.00            
ATOM   2378 2HE2 GLN X 153      78.720  54.940  34.130  1.00  0.00            
ATOM   2379  C   GLN X 153      80.740  55.430  29.900  1.00  0.00            
ATOM   2380  O   GLN X 153      80.590  54.390  30.550  1.00  0.00            
ATOM   2381  N   ASP X 154      80.710  55.470  28.570  1.00  0.00            
ATOM   2382  H   ASP X 154      81.000  56.170  27.900  1.00  0.00            
ATOM   2383  CA  ASP X 154      80.220  54.410  27.700  1.00  0.00            
ATOM   2384  HA  ASP X 154      80.430  53.590  28.380  1.00  0.00            
ATOM   2385  CB  ASP X 154      78.700  54.470  27.550  1.00  0.00            
ATOM   2386  HB1 ASP X 154      78.170  54.770  28.460  1.00  0.00            
ATOM   2387  HB2 ASP X 154      78.240  55.060  26.780  1.00  0.00            
ATOM   2388  CG  ASP X 154      78.030  53.110  27.450  1.00  0.00            
ATOM   2389  OD1 ASP X 154      78.600  52.250  26.760  1.00  0.00            
ATOM   2390  OD2 ASP X 154      76.850  52.930  27.830  1.00  0.00            
ATOM   2391  C   ASP X 154      81.160  54.140  26.530  1.00  0.00            
ATOM   2392  O   ASP X 154      81.990  55.000  26.290  1.00  0.00            
ATOM   2393  N   GLN X 155      80.920  53.170  25.640  1.00  0.00            
ATOM   2394  H   GLN X 155      80.030  52.830  25.970  1.00  0.00            
ATOM   2395  CA  GLN X 155      81.370  52.920  24.300  1.00  0.00            
ATOM   2396  HA  GLN X 155      81.430  53.900  23.820  1.00  0.00            
ATOM   2397  CB  GLN X 155      82.750  52.270  24.270  1.00  0.00            
ATOM   2398  HB1 GLN X 155      83.340  52.280  25.190  1.00  0.00            
ATOM   2399  HB2 GLN X 155      82.640  51.200  24.080  1.00  0.00            
ATOM   2400  CG  GLN X 155      83.790  52.680  23.220  1.00  0.00            
ATOM   2401  HG1 GLN X 155      84.450  51.880  22.940  1.00  0.00            
ATOM   2402  HG2 GLN X 155      83.360  53.130  22.320  1.00  0.00            
ATOM   2403  CD  GLN X 155      84.700  53.880  23.530  1.00  0.00            
ATOM   2404  OE1 GLN X 155      85.770  54.050  22.970  1.00  0.00            
ATOM   2405  NE2 GLN X 155      84.270  54.880  24.320  1.00  0.00            
ATOM   2406 1HE2 GLN X 155      83.380  54.970  24.760  1.00  0.00            
ATOM   2407 2HE2 GLN X 155      84.990  55.580  24.420  1.00  0.00            
ATOM   2408  C   GLN X 155      80.250  52.160  23.580  1.00  0.00            
ATOM   2409  O   GLN X 155      80.400  51.740  22.420  1.00  0.00            
ATOM   2410  N   GLY X 156      79.160  51.860  24.260  1.00  0.00            
ATOM   2411  H   GLY X 156      78.970  52.050  25.240  1.00  0.00            
ATOM   2412  CA  GLY X 156      78.270  50.870  23.720  1.00  0.00            
ATOM   2413  HA1 GLY X 156      78.620  50.310  22.850  1.00  0.00            
ATOM   2414  HA2 GLY X 156      78.200  50.100  24.490  1.00  0.00            
ATOM   2415  C   GLY X 156      76.950  51.510  23.300  1.00  0.00            
ATOM   2416  O   GLY X 156      75.830  51.110  23.620  1.00  0.00            
ATOM   2417  N   GLY X 157      77.060  52.490  22.400  1.00  0.00            
ATOM   2418  H   GLY X 157      77.990  52.770  22.140  1.00  0.00            
ATOM   2419  CA  GLY X 157      76.130  52.820  21.350  1.00  0.00            
ATOM   2420  HA1 GLY X 157      76.680  52.800  20.410  1.00  0.00            
ATOM   2421  HA2 GLY X 157      75.390  52.000  21.450  1.00  0.00            
ATOM   2422  C   GLY X 157      75.430  54.040  21.920  1.00  0.00            
ATOM   2423  O   GLY X 157      75.800  54.780  22.820  1.00  0.00            
ATOM   2424  N   TRP X 158      74.160  54.200  21.540  1.00  0.00            
ATOM   2425  H   TRP X 158      73.690  53.520  20.960  1.00  0.00            
ATOM   2426  CA  TRP X 158      73.210  55.220  21.960  1.00  0.00            
ATOM   2427  HA  TRP X 158      73.600  55.710  22.850  1.00  0.00            
ATOM   2428  CB  TRP X 158      73.110  56.340  20.910  1.00  0.00            
ATOM   2429  HB1 TRP X 158      72.340  57.090  21.030  1.00  0.00            
ATOM   2430  HB2 TRP X 158      74.050  56.890  21.000  1.00  0.00            
ATOM   2431  CG  TRP X 158      73.130  56.060  19.430  1.00  0.00            
ATOM   2432  CD1 TRP X 158      72.200  55.410  18.720  1.00  0.00            
ATOM   2433  HD1 TRP X 158      71.260  55.110  19.160  1.00  0.00            
ATOM   2434  CD2 TRP X 158      74.200  56.220  18.460  1.00  0.00            
ATOM   2435  NE1 TRP X 158      72.460  55.290  17.370  1.00  0.00            
ATOM   2436  HE1 TRP X 158      72.060  54.640  16.700  1.00  0.00            
ATOM   2437  CE2 TRP X 158      73.740  55.800  17.190  1.00  0.00            
ATOM   2438  CE3 TRP X 158      75.430  56.880  18.490  1.00  0.00            
ATOM   2439  HE3 TRP X 158      75.580  57.370  19.450  1.00  0.00            
ATOM   2440  CZ2 TRP X 158      74.460  55.900  15.990  1.00  0.00            
ATOM   2441  HZ2 TRP X 158      74.100  55.610  15.010  1.00  0.00            
ATOM   2442  CZ3 TRP X 158      76.190  57.070  17.320  1.00  0.00            
ATOM   2443  HZ3 TRP X 158      77.140  57.570  17.420  1.00  0.00            
ATOM   2444  CH2 TRP X 158      75.670  56.580  16.120  1.00  0.00            
ATOM   2445  HH2 TRP X 158      76.130  56.570  15.140  1.00  0.00            
ATOM   2446  C   TRP X 158      71.800  54.760  22.260  1.00  0.00            
ATOM   2447  O   TRP X 158      71.030  54.360  21.390  1.00  0.00            
ATOM   2448  N   ASP X 159      71.470  54.900  23.540  1.00  0.00            
ATOM   2449  H   ASP X 159      71.980  55.560  24.090  1.00  0.00            
ATOM   2450  CA  ASP X 159      70.340  54.290  24.220  1.00  0.00            
ATOM   2451  HA  ASP X 159      69.450  54.370  23.580  1.00  0.00            
ATOM   2452  CB  ASP X 159      70.520  52.770  24.300  1.00  0.00            
ATOM   2453  HB1 ASP X 159      69.950  52.270  23.540  1.00  0.00            
ATOM   2454  HB2 ASP X 159      71.570  52.490  24.250  1.00  0.00            
ATOM   2455  CG  ASP X 159      69.890  52.280  25.600  1.00  0.00            
ATOM   2456  OD1 ASP X 159      70.600  52.010  26.600  1.00  0.00            
ATOM   2457  OD2 ASP X 159      68.660  52.360  25.500  1.00  0.00            
ATOM   2458  C   ASP X 159      70.230  55.130  25.470  1.00  0.00            
ATOM   2459  O   ASP X 159      71.200  55.760  25.920  1.00  0.00            
ATOM   2460  N   GLY X 160      69.000  55.160  26.000  1.00  0.00            
ATOM   2461  H   GLY X 160      68.330  54.570  25.530  1.00  0.00            
ATOM   2462  CA  GLY X 160      68.460  55.650  27.260  1.00  0.00            
ATOM   2463  HA1 GLY X 160      69.370  55.610  27.840  1.00  0.00            
ATOM   2464  HA2 GLY X 160      68.230  56.700  27.190  1.00  0.00            
ATOM   2465  C   GLY X 160      67.730  54.590  28.100  1.00  0.00            
ATOM   2466  O   GLY X 160      67.540  54.810  29.280  1.00  0.00            
ATOM   2467  N   LEU X 161      67.220  53.450  27.660  1.00  0.00            
ATOM   2468  H   LEU X 161      67.600  53.080  26.800  1.00  0.00            
ATOM   2469  CA  LEU X 161      66.160  52.570  28.150  1.00  0.00            
ATOM   2470  HA  LEU X 161      65.790  53.090  29.030  1.00  0.00            
ATOM   2471  CB  LEU X 161      65.010  52.430  27.160  1.00  0.00            
ATOM   2472  HB1 LEU X 161      65.270  51.600  26.500  1.00  0.00            
ATOM   2473  HB2 LEU X 161      64.140  52.090  27.730  1.00  0.00            
ATOM   2474  CG  LEU X 161      64.370  53.640  26.470  1.00  0.00            
ATOM   2475  HG  LEU X 161      65.070  54.280  25.940  1.00  0.00            
ATOM   2476  CD1 LEU X 161      63.290  53.100  25.540  1.00  0.00            
ATOM   2477 1HD1 LEU X 161      63.680  52.230  24.990  1.00  0.00            
ATOM   2478 2HD1 LEU X 161      62.370  52.760  26.030  1.00  0.00            
ATOM   2479 3HD1 LEU X 161      63.010  53.960  24.940  1.00  0.00            
ATOM   2480  CD2 LEU X 161      63.690  54.410  27.610  1.00  0.00            
ATOM   2481 1HD2 LEU X 161      63.150  55.320  27.330  1.00  0.00            
ATOM   2482 2HD2 LEU X 161      62.890  53.800  28.020  1.00  0.00            
ATOM   2483 3HD2 LEU X 161      64.370  54.640  28.430  1.00  0.00            
ATOM   2484  C   LEU X 161      66.730  51.280  28.710  1.00  0.00            
ATOM   2485  O   LEU X 161      66.150  50.790  29.660  1.00  0.00            
ATOM   2486  N   LEU X 162      67.850  50.840  28.120  1.00  0.00            
ATOM   2487  H   LEU X 162      68.330  51.240  27.330  1.00  0.00            
ATOM   2488  CA  LEU X 162      68.500  49.580  28.470  1.00  0.00            
ATOM   2489  HA  LEU X 162      67.750  48.870  28.800  1.00  0.00            
ATOM   2490  CB  LEU X 162      69.360  49.010  27.350  1.00  0.00            
ATOM   2491  HB1 LEU X 162      70.160  49.720  27.110  1.00  0.00            
ATOM   2492  HB2 LEU X 162      70.000  48.300  27.890  1.00  0.00            
ATOM   2493  CG  LEU X 162      68.720  48.460  26.080  1.00  0.00            
ATOM   2494  HG  LEU X 162      68.220  49.330  25.660  1.00  0.00            
ATOM   2495  CD1 LEU X 162      69.900  47.960  25.240  1.00  0.00            
ATOM   2496 1HD1 LEU X 162      70.540  48.740  24.830  1.00  0.00            
ATOM   2497 2HD1 LEU X 162      70.530  47.320  25.870  1.00  0.00            
ATOM   2498 3HD1 LEU X 162      69.590  47.180  24.530  1.00  0.00            
ATOM   2499  CD2 LEU X 162      67.900  47.260  26.540  1.00  0.00            
ATOM   2500 1HD2 LEU X 162      67.270  46.880  25.730  1.00  0.00            
ATOM   2501 2HD2 LEU X 162      68.450  46.340  26.780  1.00  0.00            
ATOM   2502 3HD2 LEU X 162      67.170  47.540  27.300  1.00  0.00            
ATOM   2503  C   LEU X 162      69.470  50.100  29.530  1.00  0.00            
ATOM   2504  O   LEU X 162      69.600  49.480  30.580  1.00  0.00            
ATOM   2505  N   SER X 163      70.040  51.280  29.290  1.00  0.00            
ATOM   2506  H   SER X 163      69.880  51.780  28.430  1.00  0.00            
ATOM   2507  CA  SER X 163      70.970  51.950  30.170  1.00  0.00            
ATOM   2508  HA  SER X 163      71.810  51.350  30.500  1.00  0.00            
ATOM   2509  CB  SER X 163      71.640  53.010  29.290  1.00  0.00            
ATOM   2510  HB1 SER X 163      70.860  53.510  28.720  1.00  0.00            
ATOM   2511  HB2 SER X 163      72.220  53.720  29.860  1.00  0.00            
ATOM   2512  OG  SER X 163      72.410  52.170  28.460  1.00  0.00            
ATOM   2513  HG  SER X 163      71.880  51.860  27.750  1.00  0.00            
ATOM   2514  C   SER X 163      70.200  52.520  31.370  1.00  0.00            
ATOM   2515  O   SER X 163      70.170  53.750  31.400  1.00  0.00            
ATOM   2516  N   TYR X 164      69.630  51.740  32.280  1.00  0.00            
ATOM   2517  H   TYR X 164      69.780  50.740  32.260  1.00  0.00            
ATOM   2518  CA  TYR X 164      68.650  52.260  33.220  1.00  0.00            
ATOM   2519  HA  TYR X 164      69.000  53.170  33.710  1.00  0.00            
ATOM   2520  CB  TYR X 164      67.310  52.410  32.500  1.00  0.00            
ATOM   2521  HB1 TYR X 164      67.550  52.950  31.590  1.00  0.00            
ATOM   2522  HB2 TYR X 164      66.970  51.430  32.160  1.00  0.00            
ATOM   2523  CG  TYR X 164      66.070  52.910  33.190  1.00  0.00            
ATOM   2524  CD1 TYR X 164      64.870  53.020  32.460  1.00  0.00            
ATOM   2525  HD1 TYR X 164      64.700  52.700  31.440  1.00  0.00            
ATOM   2526  CD2 TYR X 164      65.960  53.190  34.550  1.00  0.00            
ATOM   2527  HD2 TYR X 164      66.850  53.000  35.130  1.00  0.00            
ATOM   2528  CE1 TYR X 164      63.670  53.290  33.120  1.00  0.00            
ATOM   2529  HE1 TYR X 164      62.740  53.370  32.560  1.00  0.00            
ATOM   2530  CE2 TYR X 164      64.750  53.470  35.230  1.00  0.00            
ATOM   2531  HE2 TYR X 164      64.770  53.650  36.280  1.00  0.00            
ATOM   2532  CZ  TYR X 164      63.600  53.690  34.460  1.00  0.00            
ATOM   2533  OH  TYR X 164      62.370  54.010  34.950  1.00  0.00            
ATOM   2534  HH  TYR X 164      62.380  54.380  35.820  1.00  0.00            
ATOM   2535  C   TYR X 164      68.580  51.080  34.180  1.00  0.00            
ATOM   2536  O   TYR X 164      67.760  50.180  34.030  1.00  0.00            
ATOM   2537  N   PHE X 165      69.470  51.130  35.170  1.00  0.00            
ATOM   2538  H   PHE X 165      70.060  51.950  35.070  1.00  0.00            
ATOM   2539  CA  PHE X 165      69.610  50.160  36.240  1.00  0.00            
ATOM   2540  HA  PHE X 165      69.040  49.270  36.020  1.00  0.00            
ATOM   2541  CB  PHE X 165      71.130  50.000  36.440  1.00  0.00            
ATOM   2542  HB1 PHE X 165      71.710  50.900  36.650  1.00  0.00            
ATOM   2543  HB2 PHE X 165      71.300  49.400  37.320  1.00  0.00            
ATOM   2544  CG  PHE X 165      71.810  49.370  35.250  1.00  0.00            
ATOM   2545  CD1 PHE X 165      72.440  50.120  34.250  1.00  0.00            
ATOM   2546  HD1 PHE X 165      72.200  51.170  34.320  1.00  0.00            
ATOM   2547  CD2 PHE X 165      72.120  48.000  35.200  1.00  0.00            
ATOM   2548  HD2 PHE X 165      71.690  47.390  35.990  1.00  0.00            
ATOM   2549  CE1 PHE X 165      73.080  49.490  33.170  1.00  0.00            
ATOM   2550  HE1 PHE X 165      73.430  50.160  32.400  1.00  0.00            
ATOM   2551  CE2 PHE X 165      72.740  47.330  34.150  1.00  0.00            
ATOM   2552  HE2 PHE X 165      72.740  46.250  34.180  1.00  0.00            
ATOM   2553  CZ  PHE X 165      73.230  48.100  33.090  1.00  0.00            
ATOM   2554  HZ  PHE X 165      73.560  47.480  32.260  1.00  0.00            
ATOM   2555  C   PHE X 165      68.990  50.790  37.470  1.00  0.00            
ATOM   2556  O   PHE X 165      69.280  51.980  37.650  1.00  0.00            
ATOM   2557  N   GLY X 166      68.170  50.060  38.230  1.00  0.00            
ATOM   2558  H   GLY X 166      67.860  49.240  37.730  1.00  0.00            
ATOM   2559  CA  GLY X 166      67.400  50.640  39.310  1.00  0.00            
ATOM   2560  HA1 GLY X 166      67.780  50.430  40.300  1.00  0.00            
ATOM   2561  HA2 GLY X 166      67.400  51.730  39.290  1.00  0.00            
ATOM   2562  C   GLY X 166      66.000  50.050  39.240  1.00  0.00            
ATOM   2563  O   GLY X 166      65.620  49.150  38.490  1.00  0.00            
ATOM   2564  N   THR X 167      65.200  50.640  40.140  1.00  0.00            
ATOM   2565  H   THR X 167      65.460  51.540  40.490  1.00  0.00            
ATOM   2566  CA  THR X 167      63.770  50.480  40.090  1.00  0.00            
ATOM   2567  HA  THR X 167      63.270  49.900  39.320  1.00  0.00            
ATOM   2568  CB  THR X 167      63.430  49.650  41.340  1.00  0.00            
ATOM   2569  HB  THR X 167      63.710  48.620  41.120  1.00  0.00            
ATOM   2570  OG1 THR X 167      62.030  49.530  41.460  1.00  0.00            
ATOM   2571  HG1 THR X 167      61.550  49.560  40.650  1.00  0.00            
ATOM   2572  CG2 THR X 167      64.100  49.960  42.670  1.00  0.00            
ATOM   2573 1HG2 THR X 167      63.440  50.620  43.210  1.00  0.00            
ATOM   2574 2HG2 THR X 167      64.050  48.960  43.110  1.00  0.00            
ATOM   2575 3HG2 THR X 167      65.090  50.390  42.820  1.00  0.00            
ATOM   2576  C   THR X 167      63.310  51.940  40.210  1.00  0.00            
ATOM   2577  O   THR X 167      63.890  52.640  41.030  1.00  0.00            
ATOM   2578  N   PRO X 168      62.350  52.300  39.370  1.00  0.00            
ATOM   2579  CA  PRO X 168      62.000  53.700  39.380  1.00  0.00            
ATOM   2580  HA  PRO X 168      62.750  54.490  39.550  1.00  0.00            
ATOM   2581  CB  PRO X 168      61.180  53.940  38.120  1.00  0.00            
ATOM   2582  HB1 PRO X 168      60.390  54.690  38.080  1.00  0.00            
ATOM   2583  HB2 PRO X 168      61.810  54.420  37.370  1.00  0.00            
ATOM   2584  CG  PRO X 168      60.730  52.580  37.600  1.00  0.00            
ATOM   2585  HG1 PRO X 168      59.790  52.350  38.070  1.00  0.00            
ATOM   2586  HG2 PRO X 168      60.510  52.570  36.540  1.00  0.00            
ATOM   2587  CD  PRO X 168      61.810  51.650  38.190  1.00  0.00            
ATOM   2588  HD1 PRO X 168      61.240  50.800  38.600  1.00  0.00            
ATOM   2589  HD2 PRO X 168      62.510  51.260  37.450  1.00  0.00            
ATOM   2590  C   PRO X 168      61.080  53.910  40.570  1.00  0.00            
ATOM   2591  O   PRO X 168      59.880  53.660  40.570  1.00  0.00            
ATOM   2592  N   THR X 169      61.660  54.450  41.630  1.00  0.00            
ATOM   2593  H   THR X 169      62.670  54.570  41.610  1.00  0.00            
ATOM   2594  CA  THR X 169      61.010  55.060  42.790  1.00  0.00            
ATOM   2595  HA  THR X 169      60.010  55.320  42.440  1.00  0.00            
ATOM   2596  CB  THR X 169      61.030  54.210  44.060  1.00  0.00            
ATOM   2597  HB  THR X 169      61.050  54.680  45.030  1.00  0.00            
ATOM   2598  OG1 THR X 169      62.290  53.550  44.020  1.00  0.00            
ATOM   2599  HG1 THR X 169      62.360  53.030  43.250  1.00  0.00            
ATOM   2600  CG2 THR X 169      59.840  53.240  43.970  1.00  0.00            
ATOM   2601 1HG2 THR X 169      59.900  52.550  44.820  1.00  0.00            
ATOM   2602 2HG2 THR X 169      58.880  53.750  44.040  1.00  0.00            
ATOM   2603 3HG2 THR X 169      59.900  52.680  43.040  1.00  0.00            
ATOM   2604  C   THR X 169      61.550  56.480  42.900  1.00  0.00            
ATOM   2605  O   THR X 169      62.590  56.810  42.320  1.00  0.00            
ATOM   2606  N   TRP X 170      60.990  57.360  43.740  1.00  0.00            
ATOM   2607  H   TRP X 170      60.150  57.180  44.270  1.00  0.00            
ATOM   2608  CA  TRP X 170      61.400  58.740  43.870  1.00  0.00            
ATOM   2609  HA  TRP X 170      62.420  58.850  43.530  1.00  0.00            
ATOM   2610  CB  TRP X 170      60.520  59.800  43.200  1.00  0.00            
ATOM   2611  HB1 TRP X 170      59.590  59.420  42.750  1.00  0.00            
ATOM   2612  HB2 TRP X 170      60.220  60.620  43.860  1.00  0.00            
ATOM   2613  CG  TRP X 170      61.110  60.640  42.130  1.00  0.00            
ATOM   2614  CD1 TRP X 170      62.300  60.500  41.490  1.00  0.00            
ATOM   2615  HD1 TRP X 170      63.040  59.740  41.710  1.00  0.00            
ATOM   2616  CD2 TRP X 170      60.490  61.790  41.490  1.00  0.00            
ATOM   2617  NE1 TRP X 170      62.510  61.570  40.660  1.00  0.00            
ATOM   2618  HE1 TRP X 170      63.400  62.030  40.480  1.00  0.00            
ATOM   2619  CE2 TRP X 170      61.360  62.330  40.510  1.00  0.00            
ATOM   2620  CE3 TRP X 170      59.160  62.250  41.490  1.00  0.00            
ATOM   2621  HE3 TRP X 170      58.450  61.820  42.190  1.00  0.00            
ATOM   2622  CZ2 TRP X 170      60.980  63.370  39.650  1.00  0.00            
ATOM   2623  HZ2 TRP X 170      61.770  63.760  39.050  1.00  0.00            
ATOM   2624  CZ3 TRP X 170      58.850  63.390  40.720  1.00  0.00            
ATOM   2625  HZ3 TRP X 170      58.010  63.930  41.100  1.00  0.00            
ATOM   2626  CH2 TRP X 170      59.750  64.000  39.850  1.00  0.00            
ATOM   2627  HH2 TRP X 170      59.480  64.850  39.230  1.00  0.00            
ATOM   2628  C   TRP X 170      61.500  58.990  45.360  1.00  0.00            
ATOM   2629  O   TRP X 170      60.500  58.900  46.070  1.00  0.00            
ATOM   2630  N   GLN X 171      62.730  59.270  45.800  1.00  0.00            
ATOM   2631  H   GLN X 171      63.380  59.530  45.080  1.00  0.00            
ATOM   2632  CA  GLN X 171      62.940  59.540  47.210  1.00  0.00            
ATOM   2633  HA  GLN X 171      62.340  58.820  47.750  1.00  0.00            
ATOM   2634  CB  GLN X 171      64.420  59.340  47.530  1.00  0.00            
ATOM   2635  HB1 GLN X 171      64.840  58.500  46.970  1.00  0.00            
ATOM   2636  HB2 GLN X 171      64.960  60.110  46.980  1.00  0.00            
ATOM   2637  CG  GLN X 171      64.940  59.410  48.970  1.00  0.00            
ATOM   2638  HG1 GLN X 171      66.010  59.260  49.020  1.00  0.00            
ATOM   2639  HG2 GLN X 171      64.680  60.400  49.310  1.00  0.00            
ATOM   2640  CD  GLN X 171      64.330  58.380  49.910  1.00  0.00            
ATOM   2641  OE1 GLN X 171      64.690  58.420  51.080  1.00  0.00            
ATOM   2642  NE2 GLN X 171      63.710  57.290  49.460  1.00  0.00            
ATOM   2643 1HE2 GLN X 171      63.560  57.050  48.480  1.00  0.00            
ATOM   2644 2HE2 GLN X 171      63.550  56.580  50.160  1.00  0.00            
ATOM   2645  C   GLN X 171      62.450  60.960  47.510  1.00  0.00            
ATOM   2646  O   GLN X 171      61.650  61.150  48.420  1.00  0.00            
ATOM   2647  N   THR X 172      62.950  61.860  46.660  1.00  0.00            
ATOM   2648  H   THR X 172      63.450  61.480  45.880  1.00  0.00            
ATOM   2649  CA  THR X 172      62.530  63.260  46.600  1.00  0.00            
ATOM   2650  HA  THR X 172      61.960  63.530  47.500  1.00  0.00            
ATOM   2651  CB  THR X 172      63.770  64.130  46.660  1.00  0.00            
ATOM   2652  HB  THR X 172      63.540  65.200  46.570  1.00  0.00            
ATOM   2653  OG1 THR X 172      64.820  63.830  45.750  1.00  0.00            
ATOM   2654  HG1 THR X 172      64.720  62.960  45.390  1.00  0.00            
ATOM   2655  CG2 THR X 172      64.460  64.080  48.030  1.00  0.00            
ATOM   2656 1HG2 THR X 172      63.770  64.300  48.840  1.00  0.00            
ATOM   2657 2HG2 THR X 172      64.680  63.020  48.190  1.00  0.00            
ATOM   2658 3HG2 THR X 172      65.360  64.700  48.030  1.00  0.00            
ATOM   2659  C   THR X 172      61.810  63.610  45.320  1.00  0.00            
ATOM   2660  O   THR X 172      62.100  63.080  44.260  1.00  0.00            
ATOM   2661  N   VAL X 173      60.790  64.470  45.410  1.00  0.00            
ATOM   2662  H   VAL X 173      60.510  64.870  46.290  1.00  0.00            
ATOM   2663  CA  VAL X 173      60.050  65.050  44.290  1.00  0.00            
ATOM   2664  HA  VAL X 173      60.050  64.320  43.490  1.00  0.00            
ATOM   2665  CB  VAL X 173      58.650  65.520  44.720  1.00  0.00            
ATOM   2666  HB  VAL X 173      58.710  66.450  45.280  1.00  0.00            
ATOM   2667  CG1 VAL X 173      57.860  65.990  43.490  1.00  0.00            
ATOM   2668 1HG1 VAL X 173      57.630  65.380  42.620  1.00  0.00            
ATOM   2669 2HG1 VAL X 173      56.890  66.110  43.960  1.00  0.00            
ATOM   2670 3HG1 VAL X 173      58.060  67.030  43.260  1.00  0.00            
ATOM   2671  CG2 VAL X 173      57.960  64.430  45.530  1.00  0.00            
ATOM   2672 1HG2 VAL X 173      58.080  63.580  44.860  1.00  0.00            
ATOM   2673 2HG2 VAL X 173      58.020  64.260  46.600  1.00  0.00            
ATOM   2674 3HG2 VAL X 173      56.890  64.610  45.450  1.00  0.00            
ATOM   2675  C   VAL X 173      60.860  66.300  43.990  1.00  0.00            
ATOM   2676  O   VAL X 173      61.720  66.780  44.730  1.00  0.00            
ATOM   2677  N   THR X 174      60.570  67.010  42.890  1.00  0.00            
ATOM   2678  H   THR X 174      59.670  66.910  42.460  1.00  0.00            
ATOM   2679  CA  THR X 174      61.190  68.180  42.330  1.00  0.00            
ATOM   2680  HA  THR X 174      62.240  68.290  42.650  1.00  0.00            
ATOM   2681  CB  THR X 174      61.040  68.260  40.810  1.00  0.00            
ATOM   2682  HB  THR X 174      61.450  69.180  40.410  1.00  0.00            
ATOM   2683  OG1 THR X 174      59.740  68.040  40.320  1.00  0.00            
ATOM   2684  HG1 THR X 174      59.200  68.350  41.040  1.00  0.00            
ATOM   2685  CG2 THR X 174      61.870  67.130  40.190  1.00  0.00            
ATOM   2686 1HG2 THR X 174      62.910  67.440  40.270  1.00  0.00            
ATOM   2687 2HG2 THR X 174      61.710  66.130  40.570  1.00  0.00            
ATOM   2688 3HG2 THR X 174      61.700  66.920  39.120  1.00  0.00            
ATOM   2689  C   THR X 174      60.430  69.380  42.870  1.00  0.00            
ATOM   2690  O   THR X 174      59.220  69.290  43.120  1.00  0.00            
ATOM   2691  N   ILE X 175      61.020  70.550  43.170  1.00  0.00            
ATOM   2692  H   ILE X 175      61.990  70.660  42.910  1.00  0.00            
ATOM   2693  CA  ILE X 175      60.530  71.740  43.830  1.00  0.00            
ATOM   2694  HA  ILE X 175      59.470  71.700  44.030  1.00  0.00            
ATOM   2695  CB  ILE X 175      61.170  71.940  45.210  1.00  0.00            
ATOM   2696  HB  ILE X 175      62.220  72.070  44.980  1.00  0.00            
ATOM   2697  CG1 ILE X 175      61.030  70.670  46.070  1.00  0.00            
ATOM   2698 1HG1 ILE X 175      59.950  70.540  46.130  1.00  0.00            
ATOM   2699 2HG1 ILE X 175      61.640  69.840  45.710  1.00  0.00            
ATOM   2700  CG2 ILE X 175      60.730  73.230  45.900  1.00  0.00            
ATOM   2701 1HG2 ILE X 175      59.680  73.050  46.120  1.00  0.00            
ATOM   2702 2HG2 ILE X 175      61.290  73.520  46.800  1.00  0.00            
ATOM   2703 3HG2 ILE X 175      60.670  74.150  45.310  1.00  0.00            
ATOM   2704  CD  ILE X 175      61.430  70.800  47.540  1.00  0.00            
ATOM   2705  HD1 ILE X 175      60.610  71.010  48.240  1.00  0.00            
ATOM   2706  HD2 ILE X 175      61.860  69.870  47.920  1.00  0.00            
ATOM   2707  HD3 ILE X 175      62.170  71.560  47.730  1.00  0.00            
ATOM   2708  C   ILE X 175      60.560  72.990  42.980  1.00  0.00            
ATOM   2709  O   ILE X 175      61.700  73.300  42.620  1.00  0.00            
ATOM   2710  N   PHE X 176      59.430  73.630  42.720  1.00  0.00            
ATOM   2711  H   PHE X 176      58.590  73.260  43.160  1.00  0.00            
ATOM   2712  CA  PHE X 176      59.460  74.880  41.990  1.00  0.00            
ATOM   2713  HA  PHE X 176      60.500  75.190  41.830  1.00  0.00            
ATOM   2714  CB  PHE X 176      59.000  74.670  40.550  1.00  0.00            
ATOM   2715  HB1 PHE X 176      59.070  75.610  40.010  1.00  0.00            
ATOM   2716  HB2 PHE X 176      59.510  73.890  40.010  1.00  0.00            
ATOM   2717  CG  PHE X 176      57.550  74.220  40.460  1.00  0.00            
ATOM   2718  CD1 PHE X 176      57.270  72.850  40.430  1.00  0.00            
ATOM   2719  HD1 PHE X 176      57.970  72.060  40.650  1.00  0.00            
ATOM   2720  CD2 PHE X 176      56.600  75.160  40.020  1.00  0.00            
ATOM   2721  HD2 PHE X 176      56.760  76.210  39.830  1.00  0.00            
ATOM   2722  CE1 PHE X 176      55.990  72.360  40.220  1.00  0.00            
ATOM   2723  HE1 PHE X 176      55.720  71.320  40.300  1.00  0.00            
ATOM   2724  CE2 PHE X 176      55.310  74.700  39.800  1.00  0.00            
ATOM   2725  HE2 PHE X 176      54.460  75.320  39.540  1.00  0.00            
ATOM   2726  CZ  PHE X 176      55.010  73.340  40.010  1.00  0.00            
ATOM   2727  HZ  PHE X 176      54.000  72.970  39.930  1.00  0.00            
ATOM   2728  C   PHE X 176      58.660  75.990  42.650  1.00  0.00            
ATOM   2729  O   PHE X 176      58.630  77.100  42.120  1.00  0.00            
ATOM   2730  N   VAL X 177      58.010  75.810  43.810  1.00  0.00            
ATOM   2731  H   VAL X 177      58.070  74.920  44.290  1.00  0.00            
ATOM   2732  CA  VAL X 177      57.540  76.930  44.600  1.00  0.00            
ATOM   2733  HA  VAL X 177      56.640  77.280  44.080  1.00  0.00            
ATOM   2734  CB  VAL X 177      56.920  76.460  45.920  1.00  0.00            
ATOM   2735  HB  VAL X 177      56.750  77.350  46.520  1.00  0.00            
ATOM   2736  CG1 VAL X 177      55.630  75.650  45.770  1.00  0.00            
ATOM   2737 1HG1 VAL X 177      54.650  76.070  46.050  1.00  0.00            
ATOM   2738 2HG1 VAL X 177      55.690  75.040  44.880  1.00  0.00            
ATOM   2739 3HG1 VAL X 177      55.650  74.830  46.480  1.00  0.00            
ATOM   2740  CG2 VAL X 177      57.870  75.530  46.670  1.00  0.00            
ATOM   2741 1HG2 VAL X 177      58.730  76.110  47.030  1.00  0.00            
ATOM   2742 2HG2 VAL X 177      57.420  75.090  47.570  1.00  0.00            
ATOM   2743 3HG2 VAL X 177      58.350  74.720  46.110  1.00  0.00            
ATOM   2744  C   VAL X 177      58.620  77.930  44.960  1.00  0.00            
ATOM   2745  O   VAL X 177      58.450  79.140  45.150  1.00  0.00            
ATOM   2746  N   ALA X 178      59.840  77.470  45.180  1.00  0.00            
ATOM   2747  H   ALA X 178      60.020  76.530  44.840  1.00  0.00            
ATOM   2748  CA  ALA X 178      61.120  77.990  45.660  1.00  0.00            
ATOM   2749  HA  ALA X 178      60.880  78.860  46.270  1.00  0.00            
ATOM   2750  CB  ALA X 178      61.960  76.990  46.460  1.00  0.00            
ATOM   2751  HB1 ALA X 178      61.320  76.720  47.300  1.00  0.00            
ATOM   2752  HB2 ALA X 178      61.970  76.040  45.930  1.00  0.00            
ATOM   2753  HB3 ALA X 178      62.900  77.420  46.810  1.00  0.00            
ATOM   2754  C   ALA X 178      61.890  78.270  44.380  1.00  0.00            
ATOM   2755  O   ALA X 178      61.900  77.480  43.450  1.00  0.00            
ATOM   2756  N   GLY X 179      62.640  79.370  44.440  1.00  0.00            
ATOM   2757  H   GLY X 179      62.710  80.000  45.220  1.00  0.00            
ATOM   2758  CA  GLY X 179      63.540  79.800  43.390  1.00  0.00            
ATOM   2759  HA1 GLY X 179      64.580  79.830  43.760  1.00  0.00            
ATOM   2760  HA2 GLY X 179      63.590  79.230  42.460  1.00  0.00            
ATOM   2761  C   GLY X 179      63.160  81.260  43.180  1.00  0.00            
ATOM   2762  O   GLY X 179      62.570  81.900  44.050  1.00  0.00            
ATOM   2763  N   VAL X 180      63.520  81.750  42.000  1.00  0.00            
ATOM   2764  H   VAL X 180      63.980  81.100  41.370  1.00  0.00            
ATOM   2765  CA  VAL X 180      63.350  83.080  41.460  1.00  0.00            
ATOM   2766  HA  VAL X 180      62.750  83.660  42.170  1.00  0.00            
ATOM   2767  CB  VAL X 180      64.700  83.760  41.360  1.00  0.00            
ATOM   2768  HB  VAL X 180      65.290  83.220  40.620  1.00  0.00            
ATOM   2769  CG1 VAL X 180      64.510  85.150  40.760  1.00  0.00            
ATOM   2770 1HG1 VAL X 180      63.930  85.080  39.840  1.00  0.00            
ATOM   2771 2HG1 VAL X 180      64.140  85.850  41.520  1.00  0.00            
ATOM   2772 3HG1 VAL X 180      65.540  85.510  40.730  1.00  0.00            
ATOM   2773  CG2 VAL X 180      65.550  83.830  42.650  1.00  0.00            
ATOM   2774 1HG2 VAL X 180      65.980  82.850  42.810  1.00  0.00            
ATOM   2775 2HG2 VAL X 180      66.390  84.520  42.590  1.00  0.00            
ATOM   2776 3HG2 VAL X 180      65.100  84.020  43.620  1.00  0.00            
ATOM   2777  C   VAL X 180      62.480  82.850  40.230  1.00  0.00            
ATOM   2778  O   VAL X 180      62.930  82.780  39.100  1.00  0.00            
ATOM   2779  N   LEU X 181      61.170  82.740  40.440  1.00  0.00            
ATOM   2780  H   LEU X 181      60.830  82.780  41.390  1.00  0.00            
ATOM   2781  CA  LEU X 181      60.060  82.670  39.500  1.00  0.00            
ATOM   2782  HA  LEU X 181      60.460  82.320  38.550  1.00  0.00            
ATOM   2783  CB  LEU X 181      58.890  81.790  39.920  1.00  0.00            
ATOM   2784  HB1 LEU X 181      58.500  82.100  40.900  1.00  0.00            
ATOM   2785  HB2 LEU X 181      58.050  82.080  39.280  1.00  0.00            
ATOM   2786  CG  LEU X 181      59.210  80.310  39.750  1.00  0.00            
ATOM   2787  HG  LEU X 181      58.220  79.880  39.870  1.00  0.00            
ATOM   2788  CD1 LEU X 181      59.460  79.980  38.280  1.00  0.00            
ATOM   2789 1HD1 LEU X 181      60.360  80.430  37.880  1.00  0.00            
ATOM   2790 2HD1 LEU X 181      59.630  78.910  38.210  1.00  0.00            
ATOM   2791 3HD1 LEU X 181      58.630  80.310  37.660  1.00  0.00            
ATOM   2792  CD2 LEU X 181      60.220  79.900  40.830  1.00  0.00            
ATOM   2793 1HD2 LEU X 181      60.410  78.830  40.890  1.00  0.00            
ATOM   2794 2HD2 LEU X 181      61.240  80.220  40.690  1.00  0.00            
ATOM   2795 3HD2 LEU X 181      59.920  80.220  41.830  1.00  0.00            
ATOM   2796  C   LEU X 181      59.570  84.120  39.430  1.00  0.00            
ATOM   2797  O   LEU X 181      59.560  84.900  40.380  1.00  0.00            
ATOM   2798  N   THR X 182      59.220  84.440  38.180  1.00  0.00            
ATOM   2799  H   THR X 182      59.110  83.760  37.450  1.00  0.00            
ATOM   2800  CA  THR X 182      58.580  85.640  37.680  1.00  0.00            
ATOM   2801  HA  THR X 182      57.890  86.040  38.420  1.00  0.00            
ATOM   2802  CB  THR X 182      59.730  86.550  37.240  1.00  0.00            
ATOM   2803  HB  THR X 182      60.400  86.640  38.110  1.00  0.00            
ATOM   2804  OG1 THR X 182      59.080  87.750  36.880  1.00  0.00            
ATOM   2805  HG1 THR X 182      58.720  88.110  37.670  1.00  0.00            
ATOM   2806  CG2 THR X 182      60.670  86.010  36.180  1.00  0.00            
ATOM   2807 1HG2 THR X 182      60.040  85.440  35.500  1.00  0.00            
ATOM   2808 2HG2 THR X 182      61.280  86.600  35.500  1.00  0.00            
ATOM   2809 3HG2 THR X 182      61.340  85.250  36.610  1.00  0.00            
ATOM   2810  C   THR X 182      57.630  85.120  36.600  1.00  0.00            
ATOM   2811  O   THR X 182      57.190  83.980  36.690  1.00  0.00            
ATOM   2812  N   ALA X 183      57.380  85.970  35.600  1.00  0.00            
ATOM   2813  H   ALA X 183      57.880  86.840  35.740  1.00  0.00            
ATOM   2814  CA  ALA X 183      56.640  85.830  34.370  1.00  0.00            
ATOM   2815  HA  ALA X 183      56.860  84.840  33.960  1.00  0.00            
ATOM   2816  CB  ALA X 183      55.150  85.760  34.750  1.00  0.00            
ATOM   2817  HB1 ALA X 183      54.540  85.530  33.870  1.00  0.00            
ATOM   2818  HB2 ALA X 183      55.000  84.910  35.410  1.00  0.00            
ATOM   2819  HB3 ALA X 183      54.690  86.640  35.190  1.00  0.00            
ATOM   2820  C   ALA X 183      56.870  86.900  33.310  1.00  0.00            
ATOM   2821  O   ALA X 183      56.830  88.070  33.690  1.00  0.00            
ATOM   2822  N   SER X 184      57.260  86.530  32.090  1.00  0.00            
ATOM   2823  H   SER X 184      57.370  85.550  31.870  1.00  0.00            
ATOM   2824  CA  SER X 184      57.230  87.400  30.940  1.00  0.00            
ATOM   2825  HA  SER X 184      57.500  88.350  31.390  1.00  0.00            
ATOM   2826  CB  SER X 184      58.290  86.990  29.940  1.00  0.00            
ATOM   2827  HB1 SER X 184      58.650  87.730  29.240  1.00  0.00            
ATOM   2828  HB2 SER X 184      59.170  86.720  30.520  1.00  0.00            
ATOM   2829  OG  SER X 184      57.810  85.760  29.420  1.00  0.00            
ATOM   2830  HG  SER X 184      57.890  85.110  30.100  1.00  0.00            
ATOM   2831  C   SER X 184      55.850  87.570  30.290  1.00  0.00            
ATOM   2832  O   SER X 184      55.630  88.340  29.360  1.00  0.00            
ATOM   2833  N   LEU X 185      54.890  86.820  30.830  1.00  0.00            
ATOM   2834  H   LEU X 185      55.030  86.280  31.680  1.00  0.00            
ATOM   2835  CA  LEU X 185      53.510  86.670  30.440  1.00  0.00            
ATOM   2836  HA  LEU X 185      53.090  86.120  31.280  1.00  0.00            
ATOM   2837  CB  LEU X 185      52.700  87.980  30.480  1.00  0.00            
ATOM   2838  HB1 LEU X 185      53.040  88.670  29.730  1.00  0.00            
ATOM   2839  HB2 LEU X 185      51.800  87.790  29.900  1.00  0.00            
ATOM   2840  CG  LEU X 185      52.570  88.640  31.860  1.00  0.00            
ATOM   2841  HG  LEU X 185      52.550  87.890  32.650  1.00  0.00            
ATOM   2842  CD1 LEU X 185      53.610  89.610  32.430  1.00  0.00            
ATOM   2843 1HD1 LEU X 185      53.870  90.430  31.750  1.00  0.00            
ATOM   2844 2HD1 LEU X 185      53.150  90.000  33.330  1.00  0.00            
ATOM   2845 3HD1 LEU X 185      54.530  89.080  32.650  1.00  0.00            
ATOM   2846  CD2 LEU X 185      51.120  89.100  31.930  1.00  0.00            
ATOM   2847 1HD2 LEU X 185      50.510  88.230  32.180  1.00  0.00            
ATOM   2848 2HD2 LEU X 185      50.990  89.770  32.780  1.00  0.00            
ATOM   2849 3HD2 LEU X 185      50.780  89.730  31.110  1.00  0.00            
ATOM   2850  C   LEU X 185      53.370  85.980  29.090  1.00  0.00            
ATOM   2851  O   LEU X 185      52.980  86.550  28.070  1.00  0.00            
ATOM   2852  N   THR X 186      53.930  84.790  29.020  1.00  0.00            
ATOM   2853  H   THR X 186      54.450  84.430  29.820  1.00  0.00            
ATOM   2854  CA  THR X 186      53.970  83.880  27.890  1.00  0.00            
ATOM   2855  HA  THR X 186      53.160  84.220  27.250  1.00  0.00            
ATOM   2856  CB  THR X 186      55.340  83.810  27.240  1.00  0.00            
ATOM   2857  HB  THR X 186      55.240  83.040  26.480  1.00  0.00            
ATOM   2858  OG1 THR X 186      56.400  83.340  28.030  1.00  0.00            
ATOM   2859  HG1 THR X 186      56.600  84.070  28.600  1.00  0.00            
ATOM   2860  CG2 THR X 186      55.710  85.180  26.660  1.00  0.00            
ATOM   2861 1HG2 THR X 186      56.540  84.970  25.980  1.00  0.00            
ATOM   2862 2HG2 THR X 186      55.020  85.660  25.960  1.00  0.00            
ATOM   2863 3HG2 THR X 186      55.940  85.950  27.400  1.00  0.00            
ATOM   2864  C   THR X 186      53.440  82.540  28.390  1.00  0.00            
ATOM   2865  O   THR X 186      53.830  81.440  27.970  1.00  0.00            
ATOM   2866  N   ILE X 187      52.610  82.650  29.420  1.00  0.00            
ATOM   2867  H   ILE X 187      52.310  83.580  29.670  1.00  0.00            
ATOM   2868  CA  ILE X 187      52.040  81.650  30.290  1.00  0.00            
ATOM   2869  HA  ILE X 187      52.820  81.020  30.730  1.00  0.00            
ATOM   2870  CB  ILE X 187      51.300  82.370  31.420  1.00  0.00            
ATOM   2871  HB  ILE X 187      50.780  81.750  32.150  1.00  0.00            
ATOM   2872  CG1 ILE X 187      50.160  83.280  30.990  1.00  0.00            
ATOM   2873 1HG1 ILE X 187      50.500  84.270  30.660  1.00  0.00            
ATOM   2874 2HG1 ILE X 187      49.760  82.870  30.090  1.00  0.00            
ATOM   2875  CG2 ILE X 187      52.230  83.050  32.430  1.00  0.00            
ATOM   2876 1HG2 ILE X 187      51.700  83.500  33.270  1.00  0.00            
ATOM   2877 2HG2 ILE X 187      52.960  82.320  32.770  1.00  0.00            
ATOM   2878 3HG2 ILE X 187      52.860  83.840  32.010  1.00  0.00            
ATOM   2879  CD  ILE X 187      49.200  83.520  32.170  1.00  0.00            
ATOM   2880  HD1 ILE X 187      48.120  83.480  32.020  1.00  0.00            
ATOM   2881  HD2 ILE X 187      49.230  82.870  33.040  1.00  0.00            
ATOM   2882  HD3 ILE X 187      49.260  84.520  32.600  1.00  0.00            
ATOM   2883  C   ILE X 187      51.070  80.690  29.620  1.00  0.00            
ATOM   2884  O   ILE X 187      50.570  79.710  30.170  1.00  0.00            
ATOM   2885  N   TRP X 188      50.860  80.960  28.330  1.00  0.00            
ATOM   2886  H   TRP X 188      51.440  81.610  27.830  1.00  0.00            
ATOM   2887  CA  TRP X 188      50.160  80.130  27.360  1.00  0.00            
ATOM   2888  HA  TRP X 188      49.240  79.630  27.600  1.00  0.00            
ATOM   2889  CB  TRP X 188      49.510  81.050  26.330  1.00  0.00            
ATOM   2890  HB1 TRP X 188      49.030  80.430  25.590  1.00  0.00            
ATOM   2891  HB2 TRP X 188      48.720  81.530  26.910  1.00  0.00            
ATOM   2892  CG  TRP X 188      50.280  82.220  25.790  1.00  0.00            
ATOM   2893  CD1 TRP X 188      51.290  82.090  24.920  1.00  0.00            
ATOM   2894  HD1 TRP X 188      51.720  81.140  24.640  1.00  0.00            
ATOM   2895  CD2 TRP X 188      50.110  83.650  26.040  1.00  0.00            
ATOM   2896  NE1 TRP X 188      51.850  83.330  24.650  1.00  0.00            
ATOM   2897  HE1 TRP X 188      52.550  83.620  23.980  1.00  0.00            
ATOM   2898  CE2 TRP X 188      51.030  84.310  25.190  1.00  0.00            
ATOM   2899  CE3 TRP X 188      49.200  84.460  26.740  1.00  0.00            
ATOM   2900  HE3 TRP X 188      48.420  83.970  27.290  1.00  0.00            
ATOM   2901  CZ2 TRP X 188      51.090  85.710  25.140  1.00  0.00            
ATOM   2902  HZ2 TRP X 188      51.920  86.160  24.640  1.00  0.00            
ATOM   2903  CZ3 TRP X 188      49.210  85.860  26.620  1.00  0.00            
ATOM   2904  HZ3 TRP X 188      48.440  86.320  27.210  1.00  0.00            
ATOM   2905  CH2 TRP X 188      50.160  86.500  25.800  1.00  0.00            
ATOM   2906  HH2 TRP X 188      50.230  87.580  25.820  1.00  0.00            
ATOM   2907  C   TRP X 188      51.080  79.050  26.800  1.00  0.00            
ATOM   2908  O   TRP X 188      50.660  77.900  26.980  1.00  0.00            
ATOM   2909  N   ALA X 189      52.210  79.230  26.120  1.00  0.00            
ATOM   2910  H   ALA X 189      52.570  80.170  26.010  1.00  0.00            
ATOM   2911  CA  ALA X 189      52.960  78.170  25.480  1.00  0.00            
ATOM   2912  HA  ALA X 189      52.330  77.560  24.810  1.00  0.00            
ATOM   2913  CB  ALA X 189      54.060  78.840  24.680  1.00  0.00            
ATOM   2914  HB1 ALA X 189      54.770  79.380  25.330  1.00  0.00            
ATOM   2915  HB2 ALA X 189      54.760  78.040  24.450  1.00  0.00            
ATOM   2916  HB3 ALA X 189      53.660  79.540  23.940  1.00  0.00            
ATOM   2917  C   ALA X 189      53.710  77.320  26.510  1.00  0.00            
ATOM   2918  O   ALA X 189      53.930  77.690  27.660  1.00  0.00            
ATOM   2919  N   LYS X 190      54.080  76.170  25.990  1.00  0.00            
ATOM   2920  H   LYS X 190      53.840  75.940  25.040  1.00  0.00            
ATOM   2921  CA  LYS X 190      54.940  75.150  26.590  1.00  0.00            
ATOM   2922  HA  LYS X 190      55.370  75.680  27.430  1.00  0.00            
ATOM   2923  CB  LYS X 190      54.220  73.970  27.230  1.00  0.00            
ATOM   2924  HB1 LYS X 190      54.940  73.180  27.440  1.00  0.00            
ATOM   2925  HB2 LYS X 190      53.790  74.220  28.200  1.00  0.00            
ATOM   2926  CG  LYS X 190      53.000  73.530  26.410  1.00  0.00            
ATOM   2927  HG1 LYS X 190      52.150  74.020  26.890  1.00  0.00            
ATOM   2928  HG2 LYS X 190      53.210  73.760  25.380  1.00  0.00            
ATOM   2929  CD  LYS X 190      52.810  72.000  26.430  1.00  0.00            
ATOM   2930  HD1 LYS X 190      53.730  71.620  25.970  1.00  0.00            
ATOM   2931  HD2 LYS X 190      52.750  71.570  27.420  1.00  0.00            
ATOM   2932  CE  LYS X 190      51.720  71.440  25.520  1.00  0.00            
ATOM   2933  HE1 LYS X 190      50.770  71.930  25.750  1.00  0.00            
ATOM   2934  HE2 LYS X 190      51.850  71.670  24.460  1.00  0.00            
ATOM   2935  NZ  LYS X 190      51.630  69.980  25.550  1.00  0.00            
ATOM   2936  HZ1 LYS X 190      52.440  69.520  25.150  1.00  0.00            
ATOM   2937  HZ2 LYS X 190      51.570  69.800  26.540  1.00  0.00            
ATOM   2938  HZ3 LYS X 190      50.790  69.540  25.180  1.00  0.00            
ATOM   2939  C   LYS X 190      55.820  74.600  25.460  1.00  0.00            
ATOM   2940  O   LYS X 190      55.430  74.480  24.300  1.00  0.00            
ATOM   2941  N   MET X 191      56.940  74.030  25.940  1.00  0.00            
ATOM   2942  H   MET X 191      57.120  74.160  26.930  1.00  0.00            
ATOM   2943  CA  MET X 191      57.820  73.240  25.120  1.00  0.00            
ATOM   2944  HA  MET X 191      57.790  73.640  24.110  1.00  0.00            
ATOM   2945  CB  MET X 191      59.240  73.400  25.660  1.00  0.00            
ATOM   2946  HB1 MET X 191      59.320  74.480  25.750  1.00  0.00            
ATOM   2947  HB2 MET X 191      59.280  72.970  26.660  1.00  0.00            
ATOM   2948  CG  MET X 191      60.420  72.900  24.850  1.00  0.00            
ATOM   2949  HG1 MET X 191      61.270  72.860  25.540  1.00  0.00            
ATOM   2950  HG2 MET X 191      60.150  71.890  24.520  1.00  0.00            
ATOM   2951  SD  MET X 191      60.740  73.490  23.170  1.00  0.00            
ATOM   2952  CE  MET X 191      62.040  74.720  23.500  1.00  0.00            
ATOM   2953  HE1 MET X 191      62.240  75.260  22.570  1.00  0.00            
ATOM   2954  HE2 MET X 191      61.600  75.300  24.300  1.00  0.00            
ATOM   2955  HE3 MET X 191      63.040  74.320  23.710  1.00  0.00            
ATOM   2956  C   MET X 191      57.370  71.790  25.190  1.00  0.00            
ATOM   2957  O   MET X 191      57.600  71.110  26.180  1.00  0.00            
ATOM   2958  N   GLY X 192      56.850  71.250  24.080  1.00  0.00            
ATOM   2959  H   GLY X 192      56.670  71.850  23.290  1.00  0.00            
ATOM   2960  CA  GLY X 192      56.240  69.940  23.980  1.00  0.00            
ATOM   2961  HA1 GLY X 192      56.820  69.430  23.210  1.00  0.00            
ATOM   2962  HA2 GLY X 192      56.350  69.340  24.880  1.00  0.00            
ATOM   2963  C   GLY X 192      54.750  69.940  23.660  1.00  0.00            
ATOM   2964  O1  GLY X 192      54.480  70.790  22.800  1.00  0.00            
ATOM   2965  O2  GLY X 192      53.930  69.300  24.340  1.00  0.00            
END
