# Supplementary material for: The importance of evolutionarily conserved C‐terminal basic residues for the stability of proapoptotic Bax protein
Source: FEBS Open Bio. 2016 Aug 25;6(10):976–86. doi: 10.1002/2211-5463.12096 (PMC5055034; doi:10.1002/2211-5463.12096)
Supplement: Supplementary file 2 — Appendix S2. Figure 2 snapshots zip file. [file FEB4-6-0976-s002.zip › Figure 2 snapshots/EE_310K.pdb]

HEADER Model of Human Bax
TITLE EE DPM (K189E/K190E) 20 ns
JRNL        AUTH   J.L. ROSAS-TRIGUEROS                                 
JRNL        TITL   THE IMPORTANCE OF EVOLUTIONARILY CONSERVED C-TERMINAL BASIC 
JRNL        TITL 2 RESIDUES FOR THE STABILITY OF PROAPOPTOTIC BAX PROTEIN
JRNL        REF    FEBS Open Bio
JRNL        REFN   ISSN 2211-5463
REMARK 250
REMARK 250 EXPERIMENTAL DETAILS
REMARK 250  EXPERIMENT TYPE: MOLECULAR DYNAMICS SIMULATION, 310 K, FINAL STRUCTURE
REMARK 250  GENERATED BY GROMACS
REMARK 250  THIS IS A SIMULATION BOX
REMARK 250
CRYST1   87.913   87.913   87.913  60.00  60.00  90.00 P 1           1
ATOM      1  N   MET X   1      53.590  78.050  35.140  1.00  0.00            
ATOM      2  H1  MET X   1      53.590  78.760  35.860  1.00  0.00            
ATOM      3  H2  MET X   1      54.110  78.360  34.330  1.00  0.00            
ATOM      4  H3  MET X   1      52.620  77.950  34.870  1.00  0.00            
ATOM      5  CA  MET X   1      54.080  76.800  35.740  1.00  0.00            
ATOM      6  HA  MET X   1      53.960  75.980  35.030  1.00  0.00            
ATOM      7  CB  MET X   1      55.550  76.930  36.140  1.00  0.00            
ATOM      8  HB1 MET X   1      56.110  77.120  35.220  1.00  0.00            
ATOM      9  HB2 MET X   1      55.620  77.830  36.750  1.00  0.00            
ATOM     10  CG  MET X   1      56.090  75.700  36.870  1.00  0.00            
ATOM     11  HG1 MET X   1      55.510  75.510  37.770  1.00  0.00            
ATOM     12  HG2 MET X   1      55.960  74.860  36.180  1.00  0.00            
ATOM     13  SD  MET X   1      57.870  75.850  37.130  1.00  0.00            
ATOM     14  CE  MET X   1      58.270  74.580  38.360  1.00  0.00            
ATOM     15  HE1 MET X   1      58.140  74.900  39.390  1.00  0.00            
ATOM     16  HE2 MET X   1      57.780  73.650  38.100  1.00  0.00            
ATOM     17  HE3 MET X   1      59.350  74.400  38.310  1.00  0.00            
ATOM     18  C   MET X   1      53.240  76.570  36.980  1.00  0.00            
ATOM     19  O   MET X   1      53.170  77.560  37.700  1.00  0.00            
ATOM     20  N   ASP X   2      52.760  75.340  37.200  1.00  0.00            
ATOM     21  H   ASP X   2      52.990  74.600  36.550  1.00  0.00            
ATOM     22  CA  ASP X   2      51.940  74.960  38.330  1.00  0.00            
ATOM     23  HA  ASP X   2      51.090  75.650  38.400  1.00  0.00            
ATOM     24  CB  ASP X   2      51.490  73.530  38.050  1.00  0.00            
ATOM     25  HB1 ASP X   2      50.900  73.500  37.130  1.00  0.00            
ATOM     26  HB2 ASP X   2      52.270  72.790  37.890  1.00  0.00            
ATOM     27  CG  ASP X   2      50.650  73.010  39.210  1.00  0.00            
ATOM     28  OD1 ASP X   2      49.820  73.790  39.720  1.00  0.00            
ATOM     29  OD2 ASP X   2      50.940  71.890  39.690  1.00  0.00            
ATOM     30  C   ASP X   2      52.740  74.960  39.620  1.00  0.00            
ATOM     31  O   ASP X   2      53.710  74.210  39.720  1.00  0.00            
ATOM     32  N   GLY X   3      52.310  75.770  40.590  1.00  0.00            
ATOM     33  H   GLY X   3      51.520  76.350  40.350  1.00  0.00            
ATOM     34  CA  GLY X   3      53.080  76.000  41.800  1.00  0.00            
ATOM     35  HA1 GLY X   3      52.440  75.490  42.530  1.00  0.00            
ATOM     36  HA2 GLY X   3      54.090  75.590  41.910  1.00  0.00            
ATOM     37  C   GLY X   3      53.220  77.470  42.170  1.00  0.00            
ATOM     38  O   GLY X   3      53.210  77.860  43.330  1.00  0.00            
ATOM     39  N   SER X   4      53.280  78.290  41.110  1.00  0.00            
ATOM     40  H   SER X   4      53.160  77.970  40.160  1.00  0.00            
ATOM     41  CA  SER X   4      53.410  79.730  41.230  1.00  0.00            
ATOM     42  HA  SER X   4      54.140  79.930  42.000  1.00  0.00            
ATOM     43  CB  SER X   4      54.040  80.220  39.930  1.00  0.00            
ATOM     44  HB1 SER X   4      54.920  79.580  39.960  1.00  0.00            
ATOM     45  HB2 SER X   4      53.510  79.790  39.070  1.00  0.00            
ATOM     46  OG  SER X   4      54.530  81.540  39.840  1.00  0.00            
ATOM     47  HG  SER X   4      55.390  81.470  40.210  1.00  0.00            
ATOM     48  C   SER X   4      52.160  80.490  41.650  1.00  0.00            
ATOM     49  O   SER X   4      51.230  79.990  42.290  1.00  0.00            
ATOM     50  N   GLY X   5      52.080  81.720  41.130  1.00  0.00            
ATOM     51  H   GLY X   5      52.880  82.060  40.620  1.00  0.00            
ATOM     52  CA  GLY X   5      51.120  82.720  41.550  1.00  0.00            
ATOM     53  HA1 GLY X   5      50.550  83.140  40.720  1.00  0.00            
ATOM     54  HA2 GLY X   5      50.360  82.380  42.250  1.00  0.00            
ATOM     55  C   GLY X   5      51.980  83.800  42.200  1.00  0.00            
ATOM     56  O   GLY X   5      53.180  83.970  41.970  1.00  0.00            
ATOM     57  N   GLU X   6      51.370  84.720  42.950  1.00  0.00            
ATOM     58  H   GLU X   6      50.360  84.720  42.840  1.00  0.00            
ATOM     59  CA  GLU X   6      51.970  85.740  43.780  1.00  0.00            
ATOM     60  HA  GLU X   6      52.830  86.120  43.230  1.00  0.00            
ATOM     61  CB  GLU X   6      50.990  86.880  44.060  1.00  0.00            
ATOM     62  HB1 GLU X   6      50.400  87.020  43.160  1.00  0.00            
ATOM     63  HB2 GLU X   6      50.310  86.560  44.850  1.00  0.00            
ATOM     64  CG  GLU X   6      51.630  88.230  44.380  1.00  0.00            
ATOM     65  HG1 GLU X   6      50.820  88.950  44.510  1.00  0.00            
ATOM     66  HG2 GLU X   6      52.190  88.320  45.310  1.00  0.00            
ATOM     67  CD  GLU X   6      52.440  88.850  43.250  1.00  0.00            
ATOM     68  OE1 GLU X   6      52.240  88.440  42.090  1.00  0.00            
ATOM     69  OE2 GLU X   6      53.270  89.690  43.660  1.00  0.00            
ATOM     70  C   GLU X   6      52.490  85.170  45.090  1.00  0.00            
ATOM     71  O   GLU X   6      53.650  85.480  45.380  1.00  0.00            
ATOM     72  N   GLN X   7      51.690  84.330  45.750  1.00  0.00            
ATOM     73  H   GLN X   7      50.820  83.960  45.400  1.00  0.00            
ATOM     74  CA  GLN X   7      52.110  83.580  46.910  1.00  0.00            
ATOM     75  HA  GLN X   7      53.010  84.040  47.320  1.00  0.00            
ATOM     76  CB  GLN X   7      50.980  83.530  47.940  1.00  0.00            
ATOM     77  HB1 GLN X   7      50.120  83.020  47.510  1.00  0.00            
ATOM     78  HB2 GLN X   7      51.320  82.760  48.640  1.00  0.00            
ATOM     79  CG  GLN X   7      50.740  84.890  48.610  1.00  0.00            
ATOM     80  HG1 GLN X   7      50.430  85.700  47.950  1.00  0.00            
ATOM     81  HG2 GLN X   7      49.900  84.680  49.270  1.00  0.00            
ATOM     82  CD  GLN X   7      51.860  85.520  49.430  1.00  0.00            
ATOM     83  OE1 GLN X   7      51.970  86.730  49.610  1.00  0.00            
ATOM     84  NE2 GLN X   7      52.750  84.670  49.950  1.00  0.00            
ATOM     85 1HE2 GLN X   7      52.700  83.660  49.990  1.00  0.00            
ATOM     86 2HE2 GLN X   7      53.430  85.180  50.490  1.00  0.00            
ATOM     87  C   GLN X   7      52.310  82.190  46.310  1.00  0.00            
ATOM     88  O   GLN X   7      51.360  81.620  45.780  1.00  0.00            
ATOM     89  N   PRO X   8      53.550  81.710  46.300  1.00  0.00            
ATOM     90  CA  PRO X   8      53.830  80.350  45.870  1.00  0.00            
ATOM     91  HA  PRO X   8      53.470  80.330  44.840  1.00  0.00            
ATOM     92  CB  PRO X   8      55.340  80.230  45.660  1.00  0.00            
ATOM     93  HB1 PRO X   8      55.770  79.280  45.980  1.00  0.00            
ATOM     94  HB2 PRO X   8      55.630  80.280  44.610  1.00  0.00            
ATOM     95  CG  PRO X   8      55.860  81.360  46.560  1.00  0.00            
ATOM     96  HG1 PRO X   8      56.040  80.860  47.510  1.00  0.00            
ATOM     97  HG2 PRO X   8      56.780  81.760  46.140  1.00  0.00            
ATOM     98  CD  PRO X   8      54.750  82.400  46.740  1.00  0.00            
ATOM     99  HD1 PRO X   8      54.620  82.810  47.740  1.00  0.00            
ATOM    100  HD2 PRO X   8      54.960  83.100  45.930  1.00  0.00            
ATOM    101  C   PRO X   8      53.330  79.260  46.810  1.00  0.00            
ATOM    102  O   PRO X   8      53.380  79.350  48.030  1.00  0.00            
ATOM    103  N   ARG X   9      52.890  78.180  46.170  1.00  0.00            
ATOM    104  H   ARG X   9      53.030  78.030  45.180  1.00  0.00            
ATOM    105  CA  ARG X   9      52.340  76.990  46.800  1.00  0.00            
ATOM    106  HA  ARG X   9      51.720  77.150  47.680  1.00  0.00            
ATOM    107  CB  ARG X   9      51.490  76.260  45.770  1.00  0.00            
ATOM    108  HB1 ARG X   9      50.920  77.040  45.270  1.00  0.00            
ATOM    109  HB2 ARG X   9      52.110  75.760  45.020  1.00  0.00            
ATOM    110  CG  ARG X   9      50.570  75.110  46.170  1.00  0.00            
ATOM    111  HG1 ARG X   9      51.090  74.330  46.720  1.00  0.00            
ATOM    112  HG2 ARG X   9      49.800  75.560  46.800  1.00  0.00            
ATOM    113  CD  ARG X   9      49.860  74.470  44.980  1.00  0.00            
ATOM    114  HD1 ARG X   9      48.990  73.830  45.160  1.00  0.00            
ATOM    115  HD2 ARG X   9      49.290  75.290  44.540  1.00  0.00            
ATOM    116  NE  ARG X   9      50.810  73.910  44.030  1.00  0.00            
ATOM    117  HE  ARG X   9      51.630  73.520  44.480  1.00  0.00            
ATOM    118  CZ  ARG X   9      50.530  73.460  42.800  1.00  0.00            
ATOM    119  NH1 ARG X   9      49.410  73.860  42.190  1.00  0.00            
ATOM    120 1HH1 ARG X   9      48.900  74.680  42.470  1.00  0.00            
ATOM    121 2HH1 ARG X   9      49.540  73.830  41.190  1.00  0.00            
ATOM    122  NH2 ARG X   9      51.440  72.690  42.170  1.00  0.00            
ATOM    123 1HH2 ARG X   9      52.370  72.620  42.550  1.00  0.00            
ATOM    124 2HH2 ARG X   9      51.280  72.260  41.270  1.00  0.00            
ATOM    125  C   ARG X   9      53.490  76.050  47.160  1.00  0.00            
ATOM    126  O   ARG X   9      54.540  76.030  46.530  1.00  0.00            
ATOM    127  N   GLY X  10      53.420  75.420  48.330  1.00  0.00            
ATOM    128  H   GLY X  10      52.560  75.550  48.850  1.00  0.00            
ATOM    129  CA  GLY X  10      54.380  74.420  48.770  1.00  0.00            
ATOM    130  HA1 GLY X  10      55.300  74.330  48.190  1.00  0.00            
ATOM    131  HA2 GLY X  10      54.660  74.750  49.770  1.00  0.00            
ATOM    132  C   GLY X  10      53.620  73.130  49.010  1.00  0.00            
ATOM    133  O   GLY X  10      52.390  73.130  48.930  1.00  0.00            
ATOM    134  N   GLY X  11      54.430  72.090  49.220  1.00  0.00            
ATOM    135  H   GLY X  11      55.430  72.230  49.180  1.00  0.00            
ATOM    136  CA  GLY X  11      53.950  70.740  49.470  1.00  0.00            
ATOM    137  HA1 GLY X  11      52.890  70.710  49.700  1.00  0.00            
ATOM    138  HA2 GLY X  11      54.110  70.120  48.590  1.00  0.00            
ATOM    139  C   GLY X  11      54.540  70.190  50.760  1.00  0.00            
ATOM    140  O   GLY X  11      53.820  69.410  51.380  1.00  0.00            
ATOM    141  N   GLY X  12      55.720  70.570  51.270  1.00  0.00            
ATOM    142  H   GLY X  12      56.370  70.980  50.610  1.00  0.00            
ATOM    143  CA  GLY X  12      56.350  70.130  52.500  1.00  0.00            
ATOM    144  HA1 GLY X  12      56.130  70.810  53.320  1.00  0.00            
ATOM    145  HA2 GLY X  12      55.860  69.200  52.800  1.00  0.00            
ATOM    146  C   GLY X  12      57.810  69.820  52.210  1.00  0.00            
ATOM    147  O   GLY X  12      58.310  69.910  51.090  1.00  0.00            
ATOM    148  N   PRO X  13      58.560  69.500  53.270  1.00  0.00            
ATOM    149  CA  PRO X  13      59.980  69.250  53.120  1.00  0.00            
ATOM    150  HA  PRO X  13      60.460  70.040  52.540  1.00  0.00            
ATOM    151  CB  PRO X  13      60.490  69.270  54.560  1.00  0.00            
ATOM    152  HB1 PRO X  13      61.350  68.630  54.730  1.00  0.00            
ATOM    153  HB2 PRO X  13      60.690  70.320  54.780  1.00  0.00            
ATOM    154  CG  PRO X  13      59.310  68.810  55.420  1.00  0.00            
ATOM    155  HG1 PRO X  13      59.200  67.730  55.510  1.00  0.00            
ATOM    156  HG2 PRO X  13      59.450  69.200  56.430  1.00  0.00            
ATOM    157  CD  PRO X  13      58.120  69.380  54.640  1.00  0.00            
ATOM    158  HD1 PRO X  13      57.150  68.880  54.670  1.00  0.00            
ATOM    159  HD2 PRO X  13      57.940  70.390  55.000  1.00  0.00            
ATOM    160  C   PRO X  13      60.140  67.890  52.450  1.00  0.00            
ATOM    161  O   PRO X  13      59.580  66.900  52.920  1.00  0.00            
ATOM    162  N   THR X  14      60.780  67.910  51.280  1.00  0.00            
ATOM    163  H   THR X  14      61.040  68.770  50.820  1.00  0.00            
ATOM    164  CA  THR X  14      61.030  66.820  50.360  1.00  0.00            
ATOM    165  HA  THR X  14      61.620  67.380  49.640  1.00  0.00            
ATOM    166  CB  THR X  14      61.910  65.740  51.010  1.00  0.00            
ATOM    167  HB  THR X  14      62.260  65.030  50.270  1.00  0.00            
ATOM    168  OG1 THR X  14      61.280  65.010  52.030  1.00  0.00            
ATOM    169  HG1 THR X  14      60.960  65.720  52.580  1.00  0.00            
ATOM    170  CG2 THR X  14      63.200  66.240  51.660  1.00  0.00            
ATOM    171 1HG2 THR X  14      63.740  67.020  51.130  1.00  0.00            
ATOM    172 2HG2 THR X  14      63.090  66.720  52.630  1.00  0.00            
ATOM    173 3HG2 THR X  14      63.820  65.350  51.720  1.00  0.00            
ATOM    174  C   THR X  14      59.870  66.280  49.540  1.00  0.00            
ATOM    175  O   THR X  14      59.850  65.120  49.140  1.00  0.00            
ATOM    176  N   SER X  15      58.800  67.080  49.430  1.00  0.00            
ATOM    177  H   SER X  15      58.890  68.040  49.730  1.00  0.00            
ATOM    178  CA  SER X  15      57.620  66.780  48.650  1.00  0.00            
ATOM    179  HA  SER X  15      57.320  65.740  48.720  1.00  0.00            
ATOM    180  CB  SER X  15      56.520  67.690  49.200  1.00  0.00            
ATOM    181  HB1 SER X  15      55.660  67.420  48.580  1.00  0.00            
ATOM    182  HB2 SER X  15      56.330  67.500  50.260  1.00  0.00            
ATOM    183  OG  SER X  15      56.650  69.070  48.950  1.00  0.00            
ATOM    184  HG  SER X  15      57.330  69.350  49.540  1.00  0.00            
ATOM    185  C   SER X  15      57.880  67.050  47.180  1.00  0.00            
ATOM    186  O   SER X  15      58.800  67.750  46.770  1.00  0.00            
ATOM    187  N   SER X  16      56.910  66.610  46.380  1.00  0.00            
ATOM    188  H   SER X  16      56.290  65.950  46.820  1.00  0.00            
ATOM    189  CA  SER X  16      56.960  66.630  44.930  1.00  0.00            
ATOM    190  HA  SER X  16      57.910  66.180  44.650  1.00  0.00            
ATOM    191  CB  SER X  16      55.770  65.890  44.310  1.00  0.00            
ATOM    192  HB1 SER X  16      55.870  65.910  43.220  1.00  0.00            
ATOM    193  HB2 SER X  16      55.880  64.800  44.340  1.00  0.00            
ATOM    194  OG  SER X  16      54.550  66.320  44.850  1.00  0.00            
ATOM    195  HG  SER X  16      53.940  65.600  44.770  1.00  0.00            
ATOM    196  C   SER X  16      56.930  68.080  44.460  1.00  0.00            
ATOM    197  O   SER X  16      57.610  68.480  43.520  1.00  0.00            
ATOM    198  N   GLU X  17      56.270  69.020  45.140  1.00  0.00            
ATOM    199  H   GLU X  17      55.770  68.590  45.900  1.00  0.00            
ATOM    200  CA  GLU X  17      56.340  70.470  45.030  1.00  0.00            
ATOM    201  HA  GLU X  17      56.050  70.790  44.030  1.00  0.00            
ATOM    202  CB  GLU X  17      55.450  71.240  46.010  1.00  0.00            
ATOM    203  HB1 GLU X  17      54.600  70.700  46.420  1.00  0.00            
ATOM    204  HB2 GLU X  17      55.900  71.430  46.980  1.00  0.00            
ATOM    205  CG  GLU X  17      54.950  72.620  45.590  1.00  0.00            
ATOM    206  HG1 GLU X  17      54.530  73.210  46.410  1.00  0.00            
ATOM    207  HG2 GLU X  17      55.690  73.240  45.080  1.00  0.00            
ATOM    208  CD  GLU X  17      53.790  72.510  44.610  1.00  0.00            
ATOM    209  OE1 GLU X  17      52.670  72.100  45.010  1.00  0.00            
ATOM    210  OE2 GLU X  17      53.960  72.570  43.380  1.00  0.00            
ATOM    211  C   GLU X  17      57.760  71.000  45.010  1.00  0.00            
ATOM    212  O   GLU X  17      58.100  71.850  44.190  1.00  0.00            
ATOM    213  N   GLN X  18      58.650  70.500  45.870  1.00  0.00            
ATOM    214  H   GLN X  18      58.360  69.730  46.460  1.00  0.00            
ATOM    215  CA  GLN X  18      60.020  70.960  46.000  1.00  0.00            
ATOM    216  HA  GLN X  18      59.930  72.040  45.940  1.00  0.00            
ATOM    217  CB  GLN X  18      60.600  70.460  47.320  1.00  0.00            
ATOM    218  HB1 GLN X  18      60.860  69.400  47.310  1.00  0.00            
ATOM    219  HB2 GLN X  18      61.470  71.080  47.550  1.00  0.00            
ATOM    220  CG  GLN X  18      59.530  70.690  48.380  1.00  0.00            
ATOM    221  HG1 GLN X  18      58.580  70.180  48.220  1.00  0.00            
ATOM    222  HG2 GLN X  18      59.840  70.220  49.310  1.00  0.00            
ATOM    223  CD  GLN X  18      59.210  72.140  48.710  1.00  0.00            
ATOM    224  OE1 GLN X  18      58.320  72.330  49.530  1.00  0.00            
ATOM    225  NE2 GLN X  18      59.970  73.110  48.180  1.00  0.00            
ATOM    226 1HE2 GLN X  18      60.750  72.920  47.580  1.00  0.00            
ATOM    227 2HE2 GLN X  18      59.720  74.080  48.340  1.00  0.00            
ATOM    228  C   GLN X  18      60.930  70.340  44.950  1.00  0.00            
ATOM    229  O   GLN X  18      61.700  71.020  44.280  1.00  0.00            
ATOM    230  N   ILE X  19      60.760  69.040  44.670  1.00  0.00            
ATOM    231  H   ILE X  19      60.130  68.520  45.260  1.00  0.00            
ATOM    232  CA  ILE X  19      61.420  68.270  43.640  1.00  0.00            
ATOM    233  HA  ILE X  19      62.490  68.420  43.740  1.00  0.00            
ATOM    234  CB  ILE X  19      61.070  66.790  43.810  1.00  0.00            
ATOM    235  HB  ILE X  19      59.980  66.720  43.890  1.00  0.00            
ATOM    236  CG1 ILE X  19      61.430  66.320  45.210  1.00  0.00            
ATOM    237 1HG1 ILE X  19      62.490  66.070  45.190  1.00  0.00            
ATOM    238 2HG1 ILE X  19      61.320  67.050  46.020  1.00  0.00            
ATOM    239  CG2 ILE X  19      61.800  65.810  42.890  1.00  0.00            
ATOM    240 1HG2 ILE X  19      61.520  64.790  43.150  1.00  0.00            
ATOM    241 2HG2 ILE X  19      61.340  65.810  41.900  1.00  0.00            
ATOM    242 3HG2 ILE X  19      62.860  65.990  42.730  1.00  0.00            
ATOM    243  CD  ILE X  19      60.680  65.140  45.840  1.00  0.00            
ATOM    244  HD1 ILE X  19      59.640  65.270  45.550  1.00  0.00            
ATOM    245  HD2 ILE X  19      61.130  64.230  45.460  1.00  0.00            
ATOM    246  HD3 ILE X  19      60.840  65.100  46.920  1.00  0.00            
ATOM    247  C   ILE X  19      61.010  68.730  42.240  1.00  0.00            
ATOM    248  O   ILE X  19      61.910  68.850  41.410  1.00  0.00            
ATOM    249  N   MET X  20      59.810  69.270  42.020  1.00  0.00            
ATOM    250  H   MET X  20      59.380  69.360  42.930  1.00  0.00            
ATOM    251  CA  MET X  20      59.240  69.900  40.850  1.00  0.00            
ATOM    252  HA  MET X  20      59.420  69.200  40.030  1.00  0.00            
ATOM    253  CB  MET X  20      57.720  70.070  40.930  1.00  0.00            
ATOM    254  HB1 MET X  20      57.320  69.060  40.900  1.00  0.00            
ATOM    255  HB2 MET X  20      57.400  70.350  41.940  1.00  0.00            
ATOM    256  CG  MET X  20      57.110  70.980  39.870  1.00  0.00            
ATOM    257  HG1 MET X  20      56.990  72.000  40.260  1.00  0.00            
ATOM    258  HG2 MET X  20      57.780  70.920  39.010  1.00  0.00            
ATOM    259  SD  MET X  20      55.500  70.340  39.380  1.00  0.00            
ATOM    260  CE  MET X  20      55.360  71.410  37.930  1.00  0.00            
ATOM    261  HE1 MET X  20      55.550  72.480  38.060  1.00  0.00            
ATOM    262  HE2 MET X  20      56.160  71.000  37.310  1.00  0.00            
ATOM    263  HE3 MET X  20      54.460  71.100  37.410  1.00  0.00            
ATOM    264  C   MET X  20      59.980  71.170  40.450  1.00  0.00            
ATOM    265  O   MET X  20      60.490  71.180  39.330  1.00  0.00            
ATOM    266  N   LYS X  21      60.110  72.110  41.390  1.00  0.00            
ATOM    267  H   LYS X  21      59.820  71.950  42.340  1.00  0.00            
ATOM    268  CA  LYS X  21      60.770  73.380  41.180  1.00  0.00            
ATOM    269  HA  LYS X  21      60.330  73.740  40.240  1.00  0.00            
ATOM    270  CB  LYS X  21      60.340  74.190  42.410  1.00  0.00            
ATOM    271  HB1 LYS X  21      59.380  73.840  42.800  1.00  0.00            
ATOM    272  HB2 LYS X  21      61.080  74.080  43.200  1.00  0.00            
ATOM    273  CG  LYS X  21      60.320  75.690  42.100  1.00  0.00            
ATOM    274  HG1 LYS X  21      61.300  76.050  41.780  1.00  0.00            
ATOM    275  HG2 LYS X  21      59.620  75.820  41.280  1.00  0.00            
ATOM    276  CD  LYS X  21      59.860  76.570  43.260  1.00  0.00            
ATOM    277  HD1 LYS X  21      59.050  76.080  43.790  1.00  0.00            
ATOM    278  HD2 LYS X  21      60.700  76.640  43.940  1.00  0.00            
ATOM    279  CE  LYS X  21      59.350  77.960  42.860  1.00  0.00            
ATOM    280  HE1 LYS X  21      59.440  78.580  43.750  1.00  0.00            
ATOM    281  HE2 LYS X  21      60.040  78.370  42.120  1.00  0.00            
ATOM    282  NZ  LYS X  21      58.000  77.920  42.290  1.00  0.00            
ATOM    283  HZ1 LYS X  21      57.310  77.590  42.950  1.00  0.00            
ATOM    284  HZ2 LYS X  21      57.750  78.800  41.840  1.00  0.00            
ATOM    285  HZ3 LYS X  21      58.050  77.210  41.580  1.00  0.00            
ATOM    286  C   LYS X  21      62.270  73.280  40.970  1.00  0.00            
ATOM    287  O   LYS X  21      62.850  74.170  40.360  1.00  0.00            
ATOM    288  N   THR X  22      62.890  72.200  41.450  1.00  0.00            
ATOM    289  H   THR X  22      62.350  71.600  42.060  1.00  0.00            
ATOM    290  CA  THR X  22      64.290  71.860  41.290  1.00  0.00            
ATOM    291  HA  THR X  22      64.830  72.790  41.120  1.00  0.00            
ATOM    292  CB  THR X  22      64.750  71.110  42.540  1.00  0.00            
ATOM    293  HB  THR X  22      64.320  70.110  42.490  1.00  0.00            
ATOM    294  OG1 THR X  22      64.470  71.830  43.720  1.00  0.00            
ATOM    295  HG1 THR X  22      63.540  71.760  43.870  1.00  0.00            
ATOM    296  CG2 THR X  22      66.270  70.950  42.550  1.00  0.00            
ATOM    297 1HG2 THR X  22      66.720  71.950  42.510  1.00  0.00            
ATOM    298 2HG2 THR X  22      66.590  70.410  43.440  1.00  0.00            
ATOM    299 3HG2 THR X  22      66.540  70.280  41.740  1.00  0.00            
ATOM    300  C   THR X  22      64.510  71.030  40.030  1.00  0.00            
ATOM    301  O   THR X  22      65.530  71.030  39.350  1.00  0.00            
ATOM    302  N   GLY X  23      63.480  70.300  39.620  1.00  0.00            
ATOM    303  H   GLY X  23      62.690  70.220  40.250  1.00  0.00            
ATOM    304  CA  GLY X  23      63.610  69.440  38.460  1.00  0.00            
ATOM    305  HA1 GLY X  23      64.580  69.000  38.230  1.00  0.00            
ATOM    306  HA2 GLY X  23      62.960  68.570  38.580  1.00  0.00            
ATOM    307  C   GLY X  23      63.100  70.100  37.190  1.00  0.00            
ATOM    308  O   GLY X  23      63.330  69.720  36.040  1.00  0.00            
ATOM    309  N   ALA X  24      62.440  71.240  37.380  1.00  0.00            
ATOM    310  H   ALA X  24      62.180  71.530  38.320  1.00  0.00            
ATOM    311  CA  ALA X  24      62.240  72.310  36.430  1.00  0.00            
ATOM    312  HA  ALA X  24      61.960  71.830  35.490  1.00  0.00            
ATOM    313  CB  ALA X  24      61.200  73.270  37.010  1.00  0.00            
ATOM    314  HB1 ALA X  24      60.210  72.830  37.020  1.00  0.00            
ATOM    315  HB2 ALA X  24      61.470  73.590  38.020  1.00  0.00            
ATOM    316  HB3 ALA X  24      61.100  74.180  36.420  1.00  0.00            
ATOM    317  C   ALA X  24      63.550  72.980  36.040  1.00  0.00            
ATOM    318  O   ALA X  24      63.630  73.540  34.940  1.00  0.00            
ATOM    319  N   LEU X  25      64.560  73.040  36.910  1.00  0.00            
ATOM    320  H   LEU X  25      64.240  72.630  37.780  1.00  0.00            
ATOM    321  CA  LEU X  25      65.860  73.640  36.690  1.00  0.00            
ATOM    322  HA  LEU X  25      65.660  74.600  36.210  1.00  0.00            
ATOM    323  CB  LEU X  25      66.770  73.870  37.890  1.00  0.00            
ATOM    324  HB1 LEU X  25      67.030  72.870  38.250  1.00  0.00            
ATOM    325  HB2 LEU X  25      67.660  74.390  37.540  1.00  0.00            
ATOM    326  CG  LEU X  25      66.110  74.600  39.060  1.00  0.00            
ATOM    327  HG  LEU X  25      65.190  74.040  39.250  1.00  0.00            
ATOM    328  CD1 LEU X  25      66.840  74.480  40.390  1.00  0.00            
ATOM    329 1HD1 LEU X  25      66.240  74.730  41.270  1.00  0.00            
ATOM    330 2HD1 LEU X  25      67.390  73.550  40.500  1.00  0.00            
ATOM    331 3HD1 LEU X  25      67.700  75.160  40.420  1.00  0.00            
ATOM    332  CD2 LEU X  25      65.730  76.030  38.680  1.00  0.00            
ATOM    333 1HD2 LEU X  25      66.670  76.580  38.550  1.00  0.00            
ATOM    334 2HD2 LEU X  25      64.980  76.340  37.950  1.00  0.00            
ATOM    335 3HD2 LEU X  25      65.310  76.500  39.570  1.00  0.00            
ATOM    336  C   LEU X  25      66.610  72.940  35.560  1.00  0.00            
ATOM    337  O   LEU X  25      67.430  73.650  34.970  1.00  0.00            
ATOM    338  N   LEU X  26      66.440  71.630  35.430  1.00  0.00            
ATOM    339  H   LEU X  26      65.890  71.160  36.130  1.00  0.00            
ATOM    340  CA  LEU X  26      66.900  70.890  34.270  1.00  0.00            
ATOM    341  HA  LEU X  26      67.970  71.100  34.310  1.00  0.00            
ATOM    342  CB  LEU X  26      66.560  69.430  34.520  1.00  0.00            
ATOM    343  HB1 LEU X  26      65.530  69.300  34.850  1.00  0.00            
ATOM    344  HB2 LEU X  26      66.600  68.820  33.610  1.00  0.00            
ATOM    345  CG  LEU X  26      67.460  68.600  35.430  1.00  0.00            
ATOM    346  HG  LEU X  26      68.510  68.870  35.280  1.00  0.00            
ATOM    347  CD1 LEU X  26      67.030  68.890  36.870  1.00  0.00            
ATOM    348 1HD1 LEU X  26      66.080  68.410  37.080  1.00  0.00            
ATOM    349 2HD1 LEU X  26      67.780  68.420  37.500  1.00  0.00            
ATOM    350 3HD1 LEU X  26      66.940  69.930  37.180  1.00  0.00            
ATOM    351  CD2 LEU X  26      67.320  67.090  35.210  1.00  0.00            
ATOM    352 1HD2 LEU X  26      67.910  66.560  35.950  1.00  0.00            
ATOM    353 2HD2 LEU X  26      66.290  66.730  35.220  1.00  0.00            
ATOM    354 3HD2 LEU X  26      67.770  66.760  34.270  1.00  0.00            
ATOM    355  C   LEU X  26      66.330  71.330  32.920  1.00  0.00            
ATOM    356  O   LEU X  26      67.030  71.360  31.910  1.00  0.00            
ATOM    357  N   LEU X  27      65.060  71.700  32.840  1.00  0.00            
ATOM    358  H   LEU X  27      64.410  71.600  33.610  1.00  0.00            
ATOM    359  CA  LEU X  27      64.320  72.070  31.640  1.00  0.00            
ATOM    360  HA  LEU X  27      64.720  71.500  30.800  1.00  0.00            
ATOM    361  CB  LEU X  27      62.800  71.890  31.670  1.00  0.00            
ATOM    362  HB1 LEU X  27      62.420  72.430  32.540  1.00  0.00            
ATOM    363  HB2 LEU X  27      62.490  72.490  30.810  1.00  0.00            
ATOM    364  CG  LEU X  27      62.290  70.450  31.590  1.00  0.00            
ATOM    365  HG  LEU X  27      62.830  69.820  30.890  1.00  0.00            
ATOM    366  CD1 LEU X  27      62.350  69.770  32.960  1.00  0.00            
ATOM    367 1HD1 LEU X  27      61.790  68.840  32.910  1.00  0.00            
ATOM    368 2HD1 LEU X  27      63.330  69.370  33.210  1.00  0.00            
ATOM    369 3HD1 LEU X  27      61.910  70.360  33.760  1.00  0.00            
ATOM    370  CD2 LEU X  27      60.830  70.470  31.150  1.00  0.00            
ATOM    371 1HD2 LEU X  27      60.380  69.480  31.210  1.00  0.00            
ATOM    372 2HD2 LEU X  27      60.280  71.210  31.730  1.00  0.00            
ATOM    373 3HD2 LEU X  27      60.700  70.720  30.100  1.00  0.00            
ATOM    374  C   LEU X  27      64.600  73.530  31.310  1.00  0.00            
ATOM    375  O   LEU X  27      64.920  73.890  30.190  1.00  0.00            
ATOM    376  N   GLN X  28      64.550  74.430  32.300  1.00  0.00            
ATOM    377  H   GLN X  28      64.100  74.060  33.120  1.00  0.00            
ATOM    378  CA  GLN X  28      64.700  75.870  32.290  1.00  0.00            
ATOM    379  HA  GLN X  28      63.980  76.330  31.620  1.00  0.00            
ATOM    380  CB  GLN X  28      64.360  76.320  33.710  1.00  0.00            
ATOM    381  HB1 GLN X  28      63.370  75.970  34.000  1.00  0.00            
ATOM    382  HB2 GLN X  28      65.100  75.910  34.400  1.00  0.00            
ATOM    383  CG  GLN X  28      64.420  77.840  33.920  1.00  0.00            
ATOM    384  HG1 GLN X  28      64.730  78.160  34.920  1.00  0.00            
ATOM    385  HG2 GLN X  28      65.240  78.320  33.390  1.00  0.00            
ATOM    386  CD  GLN X  28      63.210  78.610  33.440  1.00  0.00            
ATOM    387  OE1 GLN X  28      62.480  78.200  32.530  1.00  0.00            
ATOM    388  NE2 GLN X  28      62.930  79.740  34.090  1.00  0.00            
ATOM    389 1HE2 GLN X  28      63.390  79.800  34.990  1.00  0.00            
ATOM    390 2HE2 GLN X  28      62.380  80.480  33.680  1.00  0.00            
ATOM    391  C   GLN X  28      66.120  76.210  31.860  1.00  0.00            
ATOM    392  O   GLN X  28      66.960  76.420  32.740  1.00  0.00            
ATOM    393  N   GLY X  29      66.400  76.390  30.570  1.00  0.00            
ATOM    394  H   GLY X  29      65.680  76.030  29.960  1.00  0.00            
ATOM    395  CA  GLY X  29      67.640  76.770  29.930  1.00  0.00            
ATOM    396  HA1 GLY X  29      67.400  77.690  29.400  1.00  0.00            
ATOM    397  HA2 GLY X  29      68.450  76.900  30.640  1.00  0.00            
ATOM    398  C   GLY X  29      68.090  75.650  29.000  1.00  0.00            
ATOM    399  O   GLY X  29      68.770  75.950  28.010  1.00  0.00            
ATOM    400  N   PHE X  30      67.650  74.420  29.260  1.00  0.00            
ATOM    401  H   PHE X  30      66.940  74.250  29.960  1.00  0.00            
ATOM    402  CA  PHE X  30      67.830  73.380  28.260  1.00  0.00            
ATOM    403  HA  PHE X  30      68.860  73.380  27.910  1.00  0.00            
ATOM    404  CB  PHE X  30      67.580  72.040  28.950  1.00  0.00            
ATOM    405  HB1 PHE X  30      68.230  71.870  29.810  1.00  0.00            
ATOM    406  HB2 PHE X  30      66.580  71.910  29.370  1.00  0.00            
ATOM    407  CG  PHE X  30      67.680  70.910  27.950  1.00  0.00            
ATOM    408  CD1 PHE X  30      66.610  70.030  27.730  1.00  0.00            
ATOM    409  HD1 PHE X  30      65.700  70.110  28.310  1.00  0.00            
ATOM    410  CD2 PHE X  30      68.920  70.580  27.390  1.00  0.00            
ATOM    411  HD2 PHE X  30      69.790  71.100  27.750  1.00  0.00            
ATOM    412  CE1 PHE X  30      66.640  69.020  26.770  1.00  0.00            
ATOM    413  HE1 PHE X  30      65.720  68.480  26.570  1.00  0.00            
ATOM    414  CE2 PHE X  30      69.010  69.430  26.600  1.00  0.00            
ATOM    415  HE2 PHE X  30      69.990  69.080  26.300  1.00  0.00            
ATOM    416  CZ  PHE X  30      67.880  68.710  26.190  1.00  0.00            
ATOM    417  HZ  PHE X  30      67.840  67.880  25.510  1.00  0.00            
ATOM    418  C   PHE X  30      66.840  73.530  27.110  1.00  0.00            
ATOM    419  O   PHE X  30      67.200  73.200  25.980  1.00  0.00            
ATOM    420  N   ILE X  31      65.580  73.890  27.350  1.00  0.00            
ATOM    421  H   ILE X  31      65.340  74.080  28.320  1.00  0.00            
ATOM    422  CA  ILE X  31      64.570  73.940  26.320  1.00  0.00            
ATOM    423  HA  ILE X  31      64.760  73.160  25.580  1.00  0.00            
ATOM    424  CB  ILE X  31      63.170  73.710  26.890  1.00  0.00            
ATOM    425  HB  ILE X  31      62.920  74.490  27.610  1.00  0.00            
ATOM    426  CG1 ILE X  31      63.000  72.390  27.630  1.00  0.00            
ATOM    427 1HG1 ILE X  31      63.720  72.260  28.440  1.00  0.00            
ATOM    428 2HG1 ILE X  31      62.030  72.260  28.110  1.00  0.00            
ATOM    429  CG2 ILE X  31      62.110  73.820  25.790  1.00  0.00            
ATOM    430 1HG2 ILE X  31      61.200  73.270  26.020  1.00  0.00            
ATOM    431 2HG2 ILE X  31      61.660  74.810  25.690  1.00  0.00            
ATOM    432 3HG2 ILE X  31      62.610  73.560  24.860  1.00  0.00            
ATOM    433  CD  ILE X  31      63.030  71.190  26.670  1.00  0.00            
ATOM    434  HD1 ILE X  31      64.070  70.940  26.450  1.00  0.00            
ATOM    435  HD2 ILE X  31      62.620  70.340  27.220  1.00  0.00            
ATOM    436  HD3 ILE X  31      62.480  71.250  25.730  1.00  0.00            
ATOM    437  C   ILE X  31      64.740  75.260  25.580  1.00  0.00            
ATOM    438  O   ILE X  31      64.820  75.230  24.350  1.00  0.00            
ATOM    439  N   GLN X  32      65.000  76.410  26.190  1.00  0.00            
ATOM    440  H   GLN X  32      64.750  76.340  27.170  1.00  0.00            
ATOM    441  CA  GLN X  32      65.060  77.760  25.670  1.00  0.00            
ATOM    442  HA  GLN X  32      64.150  77.900  25.090  1.00  0.00            
ATOM    443  CB  GLN X  32      65.110  78.760  26.830  1.00  0.00            
ATOM    444  HB1 GLN X  32      65.970  78.490  27.460  1.00  0.00            
ATOM    445  HB2 GLN X  32      65.230  79.770  26.450  1.00  0.00            
ATOM    446  CG  GLN X  32      63.930  78.900  27.790  1.00  0.00            
ATOM    447  HG1 GLN X  32      64.050  79.940  28.110  1.00  0.00            
ATOM    448  HG2 GLN X  32      62.910  78.830  27.410  1.00  0.00            
ATOM    449  CD  GLN X  32      63.990  77.950  28.990  1.00  0.00            
ATOM    450  OE1 GLN X  32      64.280  76.760  28.890  1.00  0.00            
ATOM    451  NE2 GLN X  32      63.380  78.470  30.060  1.00  0.00            
ATOM    452 1HE2 GLN X  32      63.410  79.440  30.320  1.00  0.00            
ATOM    453 2HE2 GLN X  32      62.990  77.910  30.800  1.00  0.00            
ATOM    454  C   GLN X  32      66.260  78.040  24.780  1.00  0.00            
ATOM    455  O   GLN X  32      66.160  78.790  23.810  1.00  0.00            
ATOM    456  N   ASP X  33      67.370  77.350  25.080  1.00  0.00            
ATOM    457  H   ASP X  33      67.120  76.550  25.640  1.00  0.00            
ATOM    458  CA  ASP X  33      68.550  77.190  24.270  1.00  0.00            
ATOM    459  HA  ASP X  33      69.000  78.130  23.950  1.00  0.00            
ATOM    460  CB  ASP X  33      69.630  76.390  25.000  1.00  0.00            
ATOM    461  HB1 ASP X  33      69.980  77.160  25.680  1.00  0.00            
ATOM    462  HB2 ASP X  33      69.310  75.530  25.590  1.00  0.00            
ATOM    463  CG  ASP X  33      70.740  75.860  24.100  1.00  0.00            
ATOM    464  OD1 ASP X  33      70.490  74.730  23.630  1.00  0.00            
ATOM    465  OD2 ASP X  33      71.790  76.510  23.890  1.00  0.00            
ATOM    466  C   ASP X  33      68.130  76.590  22.930  1.00  0.00            
ATOM    467  O   ASP X  33      68.350  77.260  21.930  1.00  0.00            
ATOM    468  N   ARG X  34      67.390  75.480  22.890  1.00  0.00            
ATOM    469  H   ARG X  34      66.930  75.210  23.750  1.00  0.00            
ATOM    470  CA  ARG X  34      67.030  74.830  21.650  1.00  0.00            
ATOM    471  HA  ARG X  34      67.980  74.800  21.120  1.00  0.00            
ATOM    472  CB  ARG X  34      66.700  73.370  21.950  1.00  0.00            
ATOM    473  HB1 ARG X  34      65.760  73.270  22.490  1.00  0.00            
ATOM    474  HB2 ARG X  34      66.400  72.860  21.030  1.00  0.00            
ATOM    475  CG  ARG X  34      67.860  72.510  22.470  1.00  0.00            
ATOM    476  HG1 ARG X  34      68.690  72.470  21.760  1.00  0.00            
ATOM    477  HG2 ARG X  34      68.210  72.960  23.390  1.00  0.00            
ATOM    478  CD  ARG X  34      67.550  71.080  22.900  1.00  0.00            
ATOM    479  HD1 ARG X  34      68.320  70.620  23.530  1.00  0.00            
ATOM    480  HD2 ARG X  34      66.580  71.200  23.370  1.00  0.00            
ATOM    481  NE  ARG X  34      67.120  70.300  21.740  1.00  0.00            
ATOM    482  HE  ARG X  34      66.160  70.360  21.430  1.00  0.00            
ATOM    483  CZ  ARG X  34      68.010  69.600  21.030  1.00  0.00            
ATOM    484  NH1 ARG X  34      69.340  69.690  21.160  1.00  0.00            
ATOM    485 1HH1 ARG X  34      69.800  70.280  21.850  1.00  0.00            
ATOM    486 2HH1 ARG X  34      69.890  69.160  20.500  1.00  0.00            
ATOM    487  NH2 ARG X  34      67.530  68.860  20.020  1.00  0.00            
ATOM    488 1HH2 ARG X  34      66.580  68.550  20.050  1.00  0.00            
ATOM    489 2HH2 ARG X  34      68.190  68.270  19.550  1.00  0.00            
ATOM    490  C   ARG X  34      65.920  75.450  20.820  1.00  0.00            
ATOM    491  O   ARG X  34      65.890  75.340  19.590  1.00  0.00            
ATOM    492  N   ALA X  35      65.060  76.240  21.470  1.00  0.00            
ATOM    493  H   ALA X  35      65.310  76.450  22.420  1.00  0.00            
ATOM    494  CA  ALA X  35      63.970  76.980  20.860  1.00  0.00            
ATOM    495  HA  ALA X  35      63.480  76.440  20.050  1.00  0.00            
ATOM    496  CB  ALA X  35      62.950  77.270  21.960  1.00  0.00            
ATOM    497  HB1 ALA X  35      63.410  77.370  22.950  1.00  0.00            
ATOM    498  HB2 ALA X  35      62.360  78.180  21.870  1.00  0.00            
ATOM    499  HB3 ALA X  35      62.370  76.350  22.010  1.00  0.00            
ATOM    500  C   ALA X  35      64.410  78.310  20.270  1.00  0.00            
ATOM    501  O   ALA X  35      63.850  78.670  19.230  1.00  0.00            
ATOM    502  N   GLY X  36      65.430  78.980  20.810  1.00  0.00            
ATOM    503  H   GLY X  36      65.720  78.700  21.740  1.00  0.00            
ATOM    504  CA  GLY X  36      66.040  80.210  20.350  1.00  0.00            
ATOM    505  HA1 GLY X  36      65.550  80.610  19.460  1.00  0.00            
ATOM    506  HA2 GLY X  36      66.020  80.920  21.180  1.00  0.00            
ATOM    507  C   GLY X  36      67.500  80.220  19.920  1.00  0.00            
ATOM    508  O   GLY X  36      68.090  79.160  19.720  1.00  0.00            
ATOM    509  N   ARG X  37      68.060  81.410  19.700  1.00  0.00            
ATOM    510  H   ARG X  37      67.550  82.270  19.870  1.00  0.00            
ATOM    511  CA  ARG X  37      69.470  81.600  19.430  1.00  0.00            
ATOM    512  HA  ARG X  37      70.040  80.750  19.800  1.00  0.00            
ATOM    513  CB  ARG X  37      69.650  81.980  17.960  1.00  0.00            
ATOM    514  HB1 ARG X  37      69.080  82.900  17.810  1.00  0.00            
ATOM    515  HB2 ARG X  37      70.690  82.270  17.830  1.00  0.00            
ATOM    516  CG  ARG X  37      69.240  80.930  16.930  1.00  0.00            
ATOM    517  HG1 ARG X  37      68.170  80.750  16.780  1.00  0.00            
ATOM    518  HG2 ARG X  37      69.350  81.420  15.960  1.00  0.00            
ATOM    519  CD  ARG X  37      69.940  79.570  16.930  1.00  0.00            
ATOM    520  HD1 ARG X  37      69.760  79.010  17.850  1.00  0.00            
ATOM    521  HD2 ARG X  37      69.450  78.910  16.220  1.00  0.00            
ATOM    522  NE  ARG X  37      71.360  79.750  16.630  1.00  0.00            
ATOM    523  HE  ARG X  37      71.390  80.010  15.650  1.00  0.00            
ATOM    524  CZ  ARG X  37      72.460  79.260  17.220  1.00  0.00            
ATOM    525  NH1 ARG X  37      72.330  78.400  18.240  1.00  0.00            
ATOM    526 1HH1 ARG X  37      71.450  78.110  18.650  1.00  0.00            
ATOM    527 2HH1 ARG X  37      73.170  77.910  18.530  1.00  0.00            
ATOM    528  NH2 ARG X  37      73.660  79.560  16.700  1.00  0.00            
ATOM    529 1HH2 ARG X  37      73.740  79.820  15.730  1.00  0.00            
ATOM    530 2HH2 ARG X  37      74.510  79.530  17.250  1.00  0.00            
ATOM    531  C   ARG X  37      70.020  82.710  20.310  1.00  0.00            
ATOM    532  O   ARG X  37      70.690  83.670  19.940  1.00  0.00            
ATOM    533  N   MET X  38      69.850  82.530  21.630  1.00  0.00            
ATOM    534  H   MET X  38      69.200  81.830  21.950  1.00  0.00            
ATOM    535  CA  MET X  38      70.200  83.480  22.660  1.00  0.00            
ATOM    536  HA  MET X  38      71.010  84.140  22.350  1.00  0.00            
ATOM    537  CB  MET X  38      68.950  84.290  23.010  1.00  0.00            
ATOM    538  HB1 MET X  38      68.330  84.330  22.110  1.00  0.00            
ATOM    539  HB2 MET X  38      68.450  83.690  23.770  1.00  0.00            
ATOM    540  CG  MET X  38      69.200  85.740  23.440  1.00  0.00            
ATOM    541  HG1 MET X  38      70.080  85.810  24.080  1.00  0.00            
ATOM    542  HG2 MET X  38      69.440  86.340  22.560  1.00  0.00            
ATOM    543  SD  MET X  38      67.870  86.530  24.370  1.00  0.00            
ATOM    544  CE  MET X  38      68.740  87.940  25.110  1.00  0.00            
ATOM    545  HE1 MET X  38      69.250  87.620  26.020  1.00  0.00            
ATOM    546  HE2 MET X  38      69.410  88.420  24.390  1.00  0.00            
ATOM    547  HE3 MET X  38      68.040  88.710  25.410  1.00  0.00            
ATOM    548  C   MET X  38      70.670  82.760  23.920  1.00  0.00            
ATOM    549  O   MET X  38      70.800  83.380  24.970  1.00  0.00            
ATOM    550  N   GLY X  39      71.100  81.500  23.860  1.00  0.00            
ATOM    551  H   GLY X  39      70.800  80.930  23.090  1.00  0.00            
ATOM    552  CA  GLY X  39      72.070  81.040  24.830  1.00  0.00            
ATOM    553  HA1 GLY X  39      72.660  80.320  24.260  1.00  0.00            
ATOM    554  HA2 GLY X  39      72.720  81.830  25.200  1.00  0.00            
ATOM    555  C   GLY X  39      71.450  80.200  25.940  1.00  0.00            
ATOM    556  O   GLY X  39      72.120  79.650  26.820  1.00  0.00            
ATOM    557  N   GLY X  40      70.120  80.270  25.970  1.00  0.00            
ATOM    558  H   GLY X  40      69.760  80.620  25.090  1.00  0.00            
ATOM    559  CA  GLY X  40      69.340  79.680  27.030  1.00  0.00            
ATOM    560  HA1 GLY X  40      68.790  78.800  26.690  1.00  0.00            
ATOM    561  HA2 GLY X  40      69.940  79.260  27.840  1.00  0.00            
ATOM    562  C   GLY X  40      68.280  80.600  27.620  1.00  0.00            
ATOM    563  O   GLY X  40      67.690  80.260  28.650  1.00  0.00            
ATOM    564  N   GLU X  41      68.130  81.750  26.970  1.00  0.00            
ATOM    565  H   GLU X  41      68.590  81.770  26.080  1.00  0.00            
ATOM    566  CA  GLU X  41      67.110  82.750  27.240  1.00  0.00            
ATOM    567  HA  GLU X  41      66.700  82.460  28.200  1.00  0.00            
ATOM    568  CB  GLU X  41      67.840  84.100  27.160  1.00  0.00            
ATOM    569  HB1 GLU X  41      68.730  83.950  27.770  1.00  0.00            
ATOM    570  HB2 GLU X  41      68.180  84.310  26.150  1.00  0.00            
ATOM    571  CG  GLU X  41      66.900  85.220  27.600  1.00  0.00            
ATOM    572  HG1 GLU X  41      67.220  86.190  27.220  1.00  0.00            
ATOM    573  HG2 GLU X  41      65.890  85.120  27.230  1.00  0.00            
ATOM    574  CD  GLU X  41      66.970  85.410  29.110  1.00  0.00            
ATOM    575  OE1 GLU X  41      66.120  84.930  29.900  1.00  0.00            
ATOM    576  OE2 GLU X  41      67.960  86.060  29.510  1.00  0.00            
ATOM    577  C   GLU X  41      66.030  82.750  26.170  1.00  0.00            
ATOM    578  O   GLU X  41      66.340  82.850  24.990  1.00  0.00            
ATOM    579  N   ALA X  42      64.790  82.570  26.620  1.00  0.00            
ATOM    580  H   ALA X  42      64.560  82.610  27.610  1.00  0.00            
ATOM    581  CA  ALA X  42      63.620  82.820  25.800  1.00  0.00            
ATOM    582  HA  ALA X  42      63.760  83.700  25.170  1.00  0.00            
ATOM    583  CB  ALA X  42      63.460  81.580  24.920  1.00  0.00            
ATOM    584  HB1 ALA X  42      64.340  81.420  24.300  1.00  0.00            
ATOM    585  HB2 ALA X  42      63.420  80.630  25.460  1.00  0.00            
ATOM    586  HB3 ALA X  42      62.570  81.680  24.300  1.00  0.00            
ATOM    587  C   ALA X  42      62.460  83.100  26.750  1.00  0.00            
ATOM    588  O   ALA X  42      62.040  82.150  27.400  1.00  0.00            
ATOM    589  N   PRO X  43      61.980  84.320  27.000  1.00  0.00            
ATOM    590  CA  PRO X  43      60.900  84.660  27.900  1.00  0.00            
ATOM    591  HA  PRO X  43      61.220  84.510  28.930  1.00  0.00            
ATOM    592  CB  PRO X  43      60.600  86.150  27.740  1.00  0.00            
ATOM    593  HB1 PRO X  43      60.020  86.390  26.850  1.00  0.00            
ATOM    594  HB2 PRO X  43      60.270  86.610  28.670  1.00  0.00            
ATOM    595  CG  PRO X  43      61.950  86.700  27.290  1.00  0.00            
ATOM    596  HG1 PRO X  43      62.000  87.590  26.660  1.00  0.00            
ATOM    597  HG2 PRO X  43      62.480  86.970  28.200  1.00  0.00            
ATOM    598  CD  PRO X  43      62.630  85.540  26.550  1.00  0.00            
ATOM    599  HD1 PRO X  43      62.510  85.710  25.480  1.00  0.00            
ATOM    600  HD2 PRO X  43      63.680  85.540  26.870  1.00  0.00            
ATOM    601  C   PRO X  43      59.560  83.960  27.710  1.00  0.00            
ATOM    602  O   PRO X  43      59.020  83.570  28.740  1.00  0.00            
ATOM    603  N   GLU X  44      59.120  83.720  26.480  1.00  0.00            
ATOM    604  H   GLU X  44      59.610  83.940  25.620  1.00  0.00            
ATOM    605  CA  GLU X  44      57.800  83.130  26.360  1.00  0.00            
ATOM    606  HA  GLU X  44      57.090  83.600  27.030  1.00  0.00            
ATOM    607  CB  GLU X  44      57.280  83.380  24.940  1.00  0.00            
ATOM    608  HB1 GLU X  44      57.720  84.310  24.570  1.00  0.00            
ATOM    609  HB2 GLU X  44      57.630  82.630  24.230  1.00  0.00            
ATOM    610  CG  GLU X  44      55.770  83.410  24.690  1.00  0.00            
ATOM    611  HG1 GLU X  44      55.490  83.590  23.660  1.00  0.00            
ATOM    612  HG2 GLU X  44      55.350  82.420  24.880  1.00  0.00            
ATOM    613  CD  GLU X  44      55.110  84.480  25.540  1.00  0.00            
ATOM    614  OE1 GLU X  44      55.640  85.610  25.430  1.00  0.00            
ATOM    615  OE2 GLU X  44      54.110  84.280  26.260  1.00  0.00            
ATOM    616  C   GLU X  44      57.780  81.640  26.670  1.00  0.00            
ATOM    617  O   GLU X  44      56.700  81.140  27.010  1.00  0.00            
ATOM    618  N   LEU X  45      58.910  80.940  26.700  1.00  0.00            
ATOM    619  H   LEU X  45      59.780  81.380  26.430  1.00  0.00            
ATOM    620  CA  LEU X  45      59.060  79.540  27.050  1.00  0.00            
ATOM    621  HA  LEU X  45      58.140  79.030  26.800  1.00  0.00            
ATOM    622  CB  LEU X  45      60.220  79.000  26.210  1.00  0.00            
ATOM    623  HB1 LEU X  45      61.150  79.580  26.290  1.00  0.00            
ATOM    624  HB2 LEU X  45      60.560  78.110  26.740  1.00  0.00            
ATOM    625  CG  LEU X  45      59.860  78.540  24.800  1.00  0.00            
ATOM    626  HG  LEU X  45      58.870  78.090  24.730  1.00  0.00            
ATOM    627  CD1 LEU X  45      60.140  79.660  23.800  1.00  0.00            
ATOM    628 1HD1 LEU X  45      61.210  79.790  23.680  1.00  0.00            
ATOM    629 2HD1 LEU X  45      59.820  79.380  22.800  1.00  0.00            
ATOM    630 3HD1 LEU X  45      59.730  80.600  24.180  1.00  0.00            
ATOM    631  CD2 LEU X  45      60.760  77.350  24.460  1.00  0.00            
ATOM    632 1HD2 LEU X  45      61.810  77.670  24.520  1.00  0.00            
ATOM    633 2HD2 LEU X  45      60.660  76.600  25.230  1.00  0.00            
ATOM    634 3HD2 LEU X  45      60.560  76.890  23.490  1.00  0.00            
ATOM    635  C   LEU X  45      59.440  79.360  28.520  1.00  0.00            
ATOM    636  O   LEU X  45      59.870  78.290  28.950  1.00  0.00            
ATOM    637  N   ALA X  46      59.210  80.340  29.400  1.00  0.00            
ATOM    638  H   ALA X  46      58.640  81.130  29.140  1.00  0.00            
ATOM    639  CA  ALA X  46      59.770  80.420  30.730  1.00  0.00            
ATOM    640  HA  ALA X  46      60.750  79.950  30.680  1.00  0.00            
ATOM    641  CB  ALA X  46      59.840  81.890  31.170  1.00  0.00            
ATOM    642  HB1 ALA X  46      58.790  82.170  31.220  1.00  0.00            
ATOM    643  HB2 ALA X  46      60.230  82.030  32.170  1.00  0.00            
ATOM    644  HB3 ALA X  46      60.340  82.580  30.500  1.00  0.00            
ATOM    645  C   ALA X  46      58.940  79.650  31.740  1.00  0.00            
ATOM    646  O   ALA X  46      57.710  79.770  31.700  1.00  0.00            
ATOM    647  N   LEU X  47      59.550  78.950  32.700  1.00  0.00            
ATOM    648  H   LEU X  47      60.530  78.720  32.710  1.00  0.00            
ATOM    649  CA  LEU X  47      59.010  78.400  33.930  1.00  0.00            
ATOM    650  HA  LEU X  47      57.920  78.290  33.860  1.00  0.00            
ATOM    651  CB  LEU X  47      59.650  77.040  34.210  1.00  0.00            
ATOM    652  HB1 LEU X  47      60.700  77.330  34.170  1.00  0.00            
ATOM    653  HB2 LEU X  47      59.320  76.800  35.220  1.00  0.00            
ATOM    654  CG  LEU X  47      59.260  75.910  33.260  1.00  0.00            
ATOM    655  HG  LEU X  47      59.260  76.190  32.210  1.00  0.00            
ATOM    656  CD1 LEU X  47      60.320  74.800  33.300  1.00  0.00            
ATOM    657 1HD1 LEU X  47      59.960  73.860  32.860  1.00  0.00            
ATOM    658 2HD1 LEU X  47      61.240  75.210  32.900  1.00  0.00            
ATOM    659 3HD1 LEU X  47      60.610  74.560  34.320  1.00  0.00            
ATOM    660  CD2 LEU X  47      57.890  75.280  33.490  1.00  0.00            
ATOM    661 1HD2 LEU X  47      57.690  74.640  34.350  1.00  0.00            
ATOM    662 2HD2 LEU X  47      57.120  76.030  33.290  1.00  0.00            
ATOM    663 3HD2 LEU X  47      57.600  74.610  32.690  1.00  0.00            
ATOM    664  C   LEU X  47      59.340  79.370  35.050  1.00  0.00            
ATOM    665  O   LEU X  47      60.210  80.210  34.860  1.00  0.00            
ATOM    666  N   ASP X  48      58.660  79.370  36.200  1.00  0.00            
ATOM    667  H   ASP X  48      57.910  78.710  36.340  1.00  0.00            
ATOM    668  CA  ASP X  48      58.850  80.310  37.290  1.00  0.00            
ATOM    669  HA  ASP X  48      58.720  81.330  36.910  1.00  0.00            
ATOM    670  CB  ASP X  48      57.740  80.070  38.310  1.00  0.00            
ATOM    671  HB1 ASP X  48      56.790  80.410  37.890  1.00  0.00            
ATOM    672  HB2 ASP X  48      57.560  78.990  38.330  1.00  0.00            
ATOM    673  CG  ASP X  48      57.910  80.610  39.720  1.00  0.00            
ATOM    674  OD1 ASP X  48      57.760  79.850  40.700  1.00  0.00            
ATOM    675  OD2 ASP X  48      58.230  81.820  39.780  1.00  0.00            
ATOM    676  C   ASP X  48      60.260  80.410  37.860  1.00  0.00            
ATOM    677  O   ASP X  48      60.780  81.520  37.820  1.00  0.00            
ATOM    678  N   PRO X  49      60.940  79.400  38.400  1.00  0.00            
ATOM    679  CA  PRO X  49      62.290  79.530  38.930  1.00  0.00            
ATOM    680  HA  PRO X  49      62.190  80.470  39.480  1.00  0.00            
ATOM    681  CB  PRO X  49      62.510  78.350  39.870  1.00  0.00            
ATOM    682  HB1 PRO X  49      63.570  78.100  39.910  1.00  0.00            
ATOM    683  HB2 PRO X  49      62.090  78.580  40.850  1.00  0.00            
ATOM    684  CG  PRO X  49      61.740  77.300  39.080  1.00  0.00            
ATOM    685  HG1 PRO X  49      62.360  76.930  38.260  1.00  0.00            
ATOM    686  HG2 PRO X  49      61.440  76.420  39.650  1.00  0.00            
ATOM    687  CD  PRO X  49      60.480  78.040  38.610  1.00  0.00            
ATOM    688  HD1 PRO X  49      60.120  77.510  37.730  1.00  0.00            
ATOM    689  HD2 PRO X  49      59.620  78.110  39.280  1.00  0.00            
ATOM    690  C   PRO X  49      63.380  79.590  37.870  1.00  0.00            
ATOM    691  O   PRO X  49      63.380  78.850  36.890  1.00  0.00            
ATOM    692  N   VAL X  50      64.370  80.480  38.020  1.00  0.00            
ATOM    693  H   VAL X  50      64.250  81.020  38.860  1.00  0.00            
ATOM    694  CA  VAL X  50      65.580  80.580  37.230  1.00  0.00            
ATOM    695  HA  VAL X  50      65.580  79.940  36.360  1.00  0.00            
ATOM    696  CB  VAL X  50      65.790  81.990  36.660  1.00  0.00            
ATOM    697  HB  VAL X  50      66.190  82.670  37.410  1.00  0.00            
ATOM    698  CG1 VAL X  50      66.970  82.050  35.690  1.00  0.00            
ATOM    699 1HG1 VAL X  50      67.060  83.110  35.450  1.00  0.00            
ATOM    700 2HG1 VAL X  50      67.940  81.690  36.040  1.00  0.00            
ATOM    701 3HG1 VAL X  50      66.850  81.630  34.690  1.00  0.00            
ATOM    702  CG2 VAL X  50      64.530  82.540  35.990  1.00  0.00            
ATOM    703 1HG2 VAL X  50      64.300  82.110  35.020  1.00  0.00            
ATOM    704 2HG2 VAL X  50      63.620  82.420  36.580  1.00  0.00            
ATOM    705 3HG2 VAL X  50      64.570  83.630  35.890  1.00  0.00            
ATOM    706  C   VAL X  50      66.750  80.120  38.100  1.00  0.00            
ATOM    707  O   VAL X  50      66.800  80.590  39.230  1.00  0.00            
ATOM    708  N   PRO X  51      67.590  79.150  37.750  1.00  0.00            
ATOM    709  CA  PRO X  51      68.750  78.810  38.560  1.00  0.00            
ATOM    710  HA  PRO X  51      68.370  78.550  39.540  1.00  0.00            
ATOM    711  CB  PRO X  51      69.370  77.580  37.890  1.00  0.00            
ATOM    712  HB1 PRO X  51      70.460  77.530  37.950  1.00  0.00            
ATOM    713  HB2 PRO X  51      69.020  76.650  38.320  1.00  0.00            
ATOM    714  CG  PRO X  51      68.930  77.660  36.430  1.00  0.00            
ATOM    715  HG1 PRO X  51      69.650  78.340  35.960  1.00  0.00            
ATOM    716  HG2 PRO X  51      68.850  76.740  35.860  1.00  0.00            
ATOM    717  CD  PRO X  51      67.610  78.430  36.490  1.00  0.00            
ATOM    718  HD1 PRO X  51      67.300  79.030  35.640  1.00  0.00            
ATOM    719  HD2 PRO X  51      66.780  77.720  36.470  1.00  0.00            
ATOM    720  C   PRO X  51      69.750  79.960  38.650  1.00  0.00            
ATOM    721  O   PRO X  51      70.250  80.500  37.670  1.00  0.00            
ATOM    722  N   GLN X  52      69.980  80.350  39.910  1.00  0.00            
ATOM    723  H   GLN X  52      69.490  79.810  40.600  1.00  0.00            
ATOM    724  CA  GLN X  52      70.890  81.370  40.390  1.00  0.00            
ATOM    725  HA  GLN X  52      71.420  81.630  39.470  1.00  0.00            
ATOM    726  CB  GLN X  52      70.180  82.620  40.910  1.00  0.00            
ATOM    727  HB1 GLN X  52      69.500  82.350  41.720  1.00  0.00            
ATOM    728  HB2 GLN X  52      70.890  83.290  41.390  1.00  0.00            
ATOM    729  CG  GLN X  52      69.410  83.460  39.890  1.00  0.00            
ATOM    730  HG1 GLN X  52      68.810  82.790  39.280  1.00  0.00            
ATOM    731  HG2 GLN X  52      68.680  84.150  40.310  1.00  0.00            
ATOM    732  CD  GLN X  52      70.270  84.210  38.880  1.00  0.00            
ATOM    733  OE1 GLN X  52      71.500  84.100  38.840  1.00  0.00            
ATOM    734  NE2 GLN X  52      69.670  85.050  38.030  1.00  0.00            
ATOM    735 1HE2 GLN X  52      68.710  85.330  38.080  1.00  0.00            
ATOM    736 2HE2 GLN X  52      70.190  85.640  37.390  1.00  0.00            
ATOM    737  C   GLN X  52      71.920  80.830  41.380  1.00  0.00            
ATOM    738  O   GLN X  52      72.330  81.550  42.290  1.00  0.00            
ATOM    739  N   ASP X  53      72.430  79.620  41.180  1.00  0.00            
ATOM    740  H   ASP X  53      72.120  79.150  40.340  1.00  0.00            
ATOM    741  CA  ASP X  53      73.560  79.010  41.870  1.00  0.00            
ATOM    742  HA  ASP X  53      74.280  79.790  42.120  1.00  0.00            
ATOM    743  CB  ASP X  53      73.080  78.370  43.170  1.00  0.00            
ATOM    744  HB1 ASP X  53      73.380  79.100  43.920  1.00  0.00            
ATOM    745  HB2 ASP X  53      72.000  78.220  43.150  1.00  0.00            
ATOM    746  CG  ASP X  53      73.620  77.000  43.540  1.00  0.00            
ATOM    747  OD1 ASP X  53      74.100  76.870  44.690  1.00  0.00            
ATOM    748  OD2 ASP X  53      73.560  76.000  42.780  1.00  0.00            
ATOM    749  C   ASP X  53      74.440  78.190  40.940  1.00  0.00            
ATOM    750  O   ASP X  53      73.960  77.530  40.020  1.00  0.00            
ATOM    751  N   ALA X  54      75.700  77.940  41.280  1.00  0.00            
ATOM    752  H   ALA X  54      76.110  78.350  42.110  1.00  0.00            
ATOM    753  CA  ALA X  54      76.620  77.190  40.450  1.00  0.00            
ATOM    754  HA  ALA X  54      76.610  77.730  39.500  1.00  0.00            
ATOM    755  CB  ALA X  54      78.020  77.450  40.990  1.00  0.00            
ATOM    756  HB1 ALA X  54      78.850  76.930  40.510  1.00  0.00            
ATOM    757  HB2 ALA X  54      78.280  78.510  40.940  1.00  0.00            
ATOM    758  HB3 ALA X  54      78.210  77.210  42.040  1.00  0.00            
ATOM    759  C   ALA X  54      76.440  75.680  40.360  1.00  0.00            
ATOM    760  O   ALA X  54      76.880  75.100  39.380  1.00  0.00            
ATOM    761  N   SER X  55      75.690  75.100  41.300  1.00  0.00            
ATOM    762  H   SER X  55      75.250  75.670  42.010  1.00  0.00            
ATOM    763  CA  SER X  55      75.250  73.710  41.320  1.00  0.00            
ATOM    764  HA  SER X  55      76.030  73.160  40.800  1.00  0.00            
ATOM    765  CB  SER X  55      75.290  73.070  42.700  1.00  0.00            
ATOM    766  HB1 SER X  55      75.110  71.990  42.690  1.00  0.00            
ATOM    767  HB2 SER X  55      76.250  73.340  43.130  1.00  0.00            
ATOM    768  OG  SER X  55      74.230  73.540  43.510  1.00  0.00            
ATOM    769  HG  SER X  55      74.080  74.440  43.300  1.00  0.00            
ATOM    770  C   SER X  55      73.970  73.500  40.540  1.00  0.00            
ATOM    771  O   SER X  55      73.940  72.680  39.630  1.00  0.00            
ATOM    772  N   THR X  56      72.900  74.250  40.850  1.00  0.00            
ATOM    773  H   THR X  56      72.960  74.790  41.700  1.00  0.00            
ATOM    774  CA  THR X  56      71.680  74.510  40.100  1.00  0.00            
ATOM    775  HA  THR X  56      71.210  73.530  40.080  1.00  0.00            
ATOM    776  CB  THR X  56      70.720  75.400  40.900  1.00  0.00            
ATOM    777  HB  THR X  56      69.870  75.390  40.220  1.00  0.00            
ATOM    778  OG1 THR X  56      71.110  76.750  40.860  1.00  0.00            
ATOM    779  HG1 THR X  56      71.860  76.930  41.400  1.00  0.00            
ATOM    780  CG2 THR X  56      70.400  74.890  42.300  1.00  0.00            
ATOM    781 1HG2 THR X  56      71.200  74.770  43.030  1.00  0.00            
ATOM    782 2HG2 THR X  56      69.650  75.490  42.810  1.00  0.00            
ATOM    783 3HG2 THR X  56      70.170  73.820  42.310  1.00  0.00            
ATOM    784  C   THR X  56      71.830  74.810  38.620  1.00  0.00            
ATOM    785  O   THR X  56      70.990  74.430  37.800  1.00  0.00            
ATOM    786  N   LYS X  57      72.930  75.450  38.210  1.00  0.00            
ATOM    787  H   LYS X  57      73.430  75.730  39.040  1.00  0.00            
ATOM    788  CA  LYS X  57      73.230  75.900  36.870  1.00  0.00            
ATOM    789  HA  LYS X  57      72.260  76.260  36.510  1.00  0.00            
ATOM    790  CB  LYS X  57      74.250  77.030  36.880  1.00  0.00            
ATOM    791  HB1 LYS X  57      75.130  76.870  37.510  1.00  0.00            
ATOM    792  HB2 LYS X  57      74.740  77.090  35.910  1.00  0.00            
ATOM    793  CG  LYS X  57      73.620  78.390  37.180  1.00  0.00            
ATOM    794  HG1 LYS X  57      73.040  78.700  36.310  1.00  0.00            
ATOM    795  HG2 LYS X  57      72.870  78.330  37.960  1.00  0.00            
ATOM    796  CD  LYS X  57      74.630  79.530  37.350  1.00  0.00            
ATOM    797  HD1 LYS X  57      75.420  79.320  38.070  1.00  0.00            
ATOM    798  HD2 LYS X  57      75.350  79.600  36.530  1.00  0.00            
ATOM    799  CE  LYS X  57      73.950  80.840  37.710  1.00  0.00            
ATOM    800  HE1 LYS X  57      73.250  80.990  36.890  1.00  0.00            
ATOM    801  HE2 LYS X  57      73.310  80.650  38.580  1.00  0.00            
ATOM    802  NZ  LYS X  57      74.870  81.970  37.930  1.00  0.00            
ATOM    803  HZ1 LYS X  57      75.300  81.920  38.850  1.00  0.00            
ATOM    804  HZ2 LYS X  57      75.550  81.920  37.190  1.00  0.00            
ATOM    805  HZ3 LYS X  57      74.500  82.900  37.840  1.00  0.00            
ATOM    806  C   LYS X  57      73.760  74.770  36.010  1.00  0.00            
ATOM    807  O   LYS X  57      73.900  74.920  34.800  1.00  0.00            
ATOM    808  N   LYS X  58      74.050  73.620  36.630  1.00  0.00            
ATOM    809  H   LYS X  58      73.860  73.540  37.620  1.00  0.00            
ATOM    810  CA  LYS X  58      74.530  72.430  35.970  1.00  0.00            
ATOM    811  HA  LYS X  58      75.080  72.770  35.090  1.00  0.00            
ATOM    812  CB  LYS X  58      75.410  71.560  36.860  1.00  0.00            
ATOM    813  HB1 LYS X  58      74.940  70.880  37.580  1.00  0.00            
ATOM    814  HB2 LYS X  58      75.920  70.900  36.160  1.00  0.00            
ATOM    815  CG  LYS X  58      76.640  72.240  37.470  1.00  0.00            
ATOM    816  HG1 LYS X  58      76.800  73.090  36.820  1.00  0.00            
ATOM    817  HG2 LYS X  58      76.340  72.720  38.410  1.00  0.00            
ATOM    818  CD  LYS X  58      77.790  71.310  37.860  1.00  0.00            
ATOM    819  HD1 LYS X  58      77.520  70.650  38.690  1.00  0.00            
ATOM    820  HD2 LYS X  58      78.150  70.710  37.030  1.00  0.00            
ATOM    821  CE  LYS X  58      78.860  72.280  38.350  1.00  0.00            
ATOM    822  HE1 LYS X  58      78.960  73.100  37.620  1.00  0.00            
ATOM    823  HE2 LYS X  58      78.600  72.720  39.310  1.00  0.00            
ATOM    824  NZ  LYS X  58      80.140  71.580  38.500  1.00  0.00            
ATOM    825  HZ1 LYS X  58      80.590  71.470  37.600  1.00  0.00            
ATOM    826  HZ2 LYS X  58      80.800  72.110  39.050  1.00  0.00            
ATOM    827  HZ3 LYS X  58      79.950  70.770  39.060  1.00  0.00            
ATOM    828  C   LYS X  58      73.470  71.450  35.480  1.00  0.00            
ATOM    829  O   LYS X  58      73.780  70.400  34.910  1.00  0.00            
ATOM    830  N   LEU X  59      72.270  71.690  36.000  1.00  0.00            
ATOM    831  H   LEU X  59      72.270  72.510  36.590  1.00  0.00            
ATOM    832  CA  LEU X  59      71.110  70.840  35.820  1.00  0.00            
ATOM    833  HA  LEU X  59      71.310  69.770  35.910  1.00  0.00            
ATOM    834  CB  LEU X  59      69.960  71.250  36.740  1.00  0.00            
ATOM    835  HB1 LEU X  59      69.550  72.200  36.400  1.00  0.00            
ATOM    836  HB2 LEU X  59      69.190  70.500  36.530  1.00  0.00            
ATOM    837  CG  LEU X  59      70.320  71.140  38.220  1.00  0.00            
ATOM    838  HG  LEU X  59      71.170  71.800  38.420  1.00  0.00            
ATOM    839  CD1 LEU X  59      69.210  71.650  39.140  1.00  0.00            
ATOM    840 1HD1 LEU X  59      69.160  72.740  39.160  1.00  0.00            
ATOM    841 2HD1 LEU X  59      68.240  71.230  38.880  1.00  0.00            
ATOM    842 3HD1 LEU X  59      69.350  71.360  40.180  1.00  0.00            
ATOM    843  CD2 LEU X  59      70.670  69.740  38.700  1.00  0.00            
ATOM    844 1HD2 LEU X  59      71.400  69.360  37.990  1.00  0.00            
ATOM    845 2HD2 LEU X  59      70.920  69.570  39.750  1.00  0.00            
ATOM    846 3HD2 LEU X  59      69.800  69.100  38.510  1.00  0.00            
ATOM    847  C   LEU X  59      70.650  70.920  34.370  1.00  0.00            
ATOM    848  O   LEU X  59      70.250  69.890  33.850  1.00  0.00            
ATOM    849  N   SER X  60      70.730  72.120  33.790  1.00  0.00            
ATOM    850  H   SER X  60      70.770  72.910  34.430  1.00  0.00            
ATOM    851  CA  SER X  60      70.570  72.260  32.360  1.00  0.00            
ATOM    852  HA  SER X  60      69.760  71.630  32.000  1.00  0.00            
ATOM    853  CB  SER X  60      70.060  73.670  32.100  1.00  0.00            
ATOM    854  HB1 SER X  60      69.880  73.730  31.020  1.00  0.00            
ATOM    855  HB2 SER X  60      69.090  73.990  32.480  1.00  0.00            
ATOM    856  OG  SER X  60      70.900  74.690  32.590  1.00  0.00            
ATOM    857  HG  SER X  60      70.660  74.870  33.490  1.00  0.00            
ATOM    858  C   SER X  60      71.800  71.810  31.580  1.00  0.00            
ATOM    859  O   SER X  60      71.640  71.050  30.630  1.00  0.00            
ATOM    860  N   GLU X  61      73.030  72.120  32.010  1.00  0.00            
ATOM    861  H   GLU X  61      72.980  72.780  32.770  1.00  0.00            
ATOM    862  CA  GLU X  61      74.220  72.230  31.200  1.00  0.00            
ATOM    863  HA  GLU X  61      74.080  72.790  30.280  1.00  0.00            
ATOM    864  CB  GLU X  61      75.280  73.050  31.930  1.00  0.00            
ATOM    865  HB1 GLU X  61      74.730  73.910  32.310  1.00  0.00            
ATOM    866  HB2 GLU X  61      75.610  72.610  32.870  1.00  0.00            
ATOM    867  CG  GLU X  61      76.480  73.620  31.170  1.00  0.00            
ATOM    868  HG1 GLU X  61      77.150  73.950  31.970  1.00  0.00            
ATOM    869  HG2 GLU X  61      76.830  72.830  30.510  1.00  0.00            
ATOM    870  CD  GLU X  61      76.180  74.820  30.280  1.00  0.00            
ATOM    871  OE1 GLU X  61      77.110  75.360  29.640  1.00  0.00            
ATOM    872  OE2 GLU X  61      75.020  75.290  30.250  1.00  0.00            
ATOM    873  C   GLU X  61      74.850  70.870  30.930  1.00  0.00            
ATOM    874  O   GLU X  61      75.580  70.700  29.960  1.00  0.00            
ATOM    875  N   CYS X  62      74.530  69.870  31.770  1.00  0.00            
ATOM    876  H   CYS X  62      73.980  70.110  32.580  1.00  0.00            
ATOM    877  CA  CYS X  62      74.840  68.460  31.740  1.00  0.00            
ATOM    878  HA  CYS X  62      75.920  68.330  31.600  1.00  0.00            
ATOM    879  CB  CYS X  62      74.540  67.800  33.080  1.00  0.00            
ATOM    880  HB1 CYS X  62      74.840  68.520  33.850  1.00  0.00            
ATOM    881  HB2 CYS X  62      73.460  67.740  33.210  1.00  0.00            
ATOM    882  SG  CYS X  62      75.520  66.290  33.270  1.00  0.00            
ATOM    883  HG  CYS X  62      76.530  66.680  32.500  1.00  0.00            
ATOM    884  C   CYS X  62      74.110  67.740  30.610  1.00  0.00            
ATOM    885  O   CYS X  62      74.730  66.900  29.960  1.00  0.00            
ATOM    886  N   LEU X  63      72.930  68.230  30.220  1.00  0.00            
ATOM    887  H   LEU X  63      72.630  69.020  30.770  1.00  0.00            
ATOM    888  CA  LEU X  63      72.130  67.520  29.250  1.00  0.00            
ATOM    889  HA  LEU X  63      72.210  66.440  29.270  1.00  0.00            
ATOM    890  CB  LEU X  63      70.640  67.800  29.450  1.00  0.00            
ATOM    891  HB1 LEU X  63      70.320  68.750  29.010  1.00  0.00            
ATOM    892  HB2 LEU X  63      70.040  67.130  28.840  1.00  0.00            
ATOM    893  CG  LEU X  63      70.100  67.680  30.870  1.00  0.00            
ATOM    894  HG  LEU X  63      70.680  68.360  31.500  1.00  0.00            
ATOM    895  CD1 LEU X  63      68.680  68.260  30.980  1.00  0.00            
ATOM    896 1HD1 LEU X  63      68.060  67.590  30.400  1.00  0.00            
ATOM    897 2HD1 LEU X  63      68.200  68.370  31.950  1.00  0.00            
ATOM    898 3HD1 LEU X  63      68.460  69.280  30.670  1.00  0.00            
ATOM    899  CD2 LEU X  63      70.180  66.310  31.530  1.00  0.00            
ATOM    900 1HD2 LEU X  63      69.370  65.640  31.230  1.00  0.00            
ATOM    901 2HD2 LEU X  63      71.170  65.870  31.390  1.00  0.00            
ATOM    902 3HD2 LEU X  63      70.070  66.410  32.610  1.00  0.00            
ATOM    903  C   LEU X  63      72.400  67.900  27.800  1.00  0.00            
ATOM    904  O   LEU X  63      72.170  67.100  26.890  1.00  0.00            
ATOM    905  N   LYS X  64      73.030  69.070  27.670  1.00  0.00            
ATOM    906  H   LYS X  64      73.090  69.580  28.530  1.00  0.00            
ATOM    907  CA  LYS X  64      73.540  69.560  26.400  1.00  0.00            
ATOM    908  HA  LYS X  64      72.750  69.580  25.650  1.00  0.00            
ATOM    909  CB  LYS X  64      74.040  70.990  26.600  1.00  0.00            
ATOM    910  HB1 LYS X  64      74.920  71.020  27.230  1.00  0.00            
ATOM    911  HB2 LYS X  64      74.310  71.570  25.720  1.00  0.00            
ATOM    912  CG  LYS X  64      73.080  71.950  27.300  1.00  0.00            
ATOM    913  HG1 LYS X  64      72.110  71.770  26.840  1.00  0.00            
ATOM    914  HG2 LYS X  64      73.110  71.710  28.360  1.00  0.00            
ATOM    915  CD  LYS X  64      73.380  73.450  27.200  1.00  0.00            
ATOM    916  HD1 LYS X  64      74.380  73.660  27.580  1.00  0.00            
ATOM    917  HD2 LYS X  64      73.230  73.720  26.150  1.00  0.00            
ATOM    918  CE  LYS X  64      72.360  74.090  28.140  1.00  0.00            
ATOM    919  HE1 LYS X  64      71.380  74.130  27.680  1.00  0.00            
ATOM    920  HE2 LYS X  64      72.190  73.480  29.030  1.00  0.00            
ATOM    921  NZ  LYS X  64      72.950  75.390  28.520  1.00  0.00            
ATOM    922  HZ1 LYS X  64      73.130  76.000  27.740  1.00  0.00            
ATOM    923  HZ2 LYS X  64      72.310  75.770  29.210  1.00  0.00            
ATOM    924  HZ3 LYS X  64      73.850  75.320  28.970  1.00  0.00            
ATOM    925  C   LYS X  64      74.670  68.660  25.930  1.00  0.00            
ATOM    926  O   LYS X  64      74.820  68.520  24.720  1.00  0.00            
ATOM    927  N   ARG X  65      75.540  68.100  26.780  1.00  0.00            
ATOM    928  H   ARG X  65      75.530  68.260  27.780  1.00  0.00            
ATOM    929  CA  ARG X  65      76.650  67.270  26.350  1.00  0.00            
ATOM    930  HA  ARG X  65      77.220  67.750  25.560  1.00  0.00            
ATOM    931  CB  ARG X  65      77.630  67.160  27.520  1.00  0.00            
ATOM    932  HB1 ARG X  65      77.060  66.730  28.350  1.00  0.00            
ATOM    933  HB2 ARG X  65      78.390  66.400  27.350  1.00  0.00            
ATOM    934  CG  ARG X  65      78.250  68.450  28.070  1.00  0.00            
ATOM    935  HG1 ARG X  65      77.400  69.120  28.130  1.00  0.00            
ATOM    936  HG2 ARG X  65      78.730  68.440  29.050  1.00  0.00            
ATOM    937  CD  ARG X  65      79.240  69.110  27.110  1.00  0.00            
ATOM    938  HD1 ARG X  65      79.960  69.740  27.610  1.00  0.00            
ATOM    939  HD2 ARG X  65      79.800  68.270  26.690  1.00  0.00            
ATOM    940  NE  ARG X  65      78.570  70.110  26.280  1.00  0.00            
ATOM    941  HE  ARG X  65      78.180  70.730  26.980  1.00  0.00            
ATOM    942  CZ  ARG X  65      78.580  70.240  24.950  1.00  0.00            
ATOM    943  NH1 ARG X  65      79.170  69.340  24.160  1.00  0.00            
ATOM    944 1HH1 ARG X  65      79.500  68.430  24.440  1.00  0.00            
ATOM    945 2HH1 ARG X  65      79.190  69.540  23.170  1.00  0.00            
ATOM    946  NH2 ARG X  65      77.970  71.310  24.410  1.00  0.00            
ATOM    947 1HH2 ARG X  65      77.500  72.040  24.930  1.00  0.00            
ATOM    948 2HH2 ARG X  65      77.910  71.420  23.410  1.00  0.00            
ATOM    949  C   ARG X  65      76.240  65.890  25.880  1.00  0.00            
ATOM    950  O   ARG X  65      77.010  65.140  25.280  1.00  0.00            
ATOM    951  N   ILE X  66      75.030  65.500  26.290  1.00  0.00            
ATOM    952  H   ILE X  66      74.440  65.990  26.950  1.00  0.00            
ATOM    953  CA  ILE X  66      74.350  64.330  25.770  1.00  0.00            
ATOM    954  HA  ILE X  66      74.940  63.520  25.350  1.00  0.00            
ATOM    955  CB  ILE X  66      73.430  63.760  26.850  1.00  0.00            
ATOM    956  HB  ILE X  66      72.710  64.550  27.060  1.00  0.00            
ATOM    957  CG1 ILE X  66      74.080  63.530  28.210  1.00  0.00            
ATOM    958 1HG1 ILE X  66      74.930  62.860  28.100  1.00  0.00            
ATOM    959 2HG1 ILE X  66      74.510  64.460  28.610  1.00  0.00            
ATOM    960  CG2 ILE X  66      72.730  62.470  26.420  1.00  0.00            
ATOM    961 1HG2 ILE X  66      73.190  61.510  26.650  1.00  0.00            
ATOM    962 2HG2 ILE X  66      71.780  62.370  26.950  1.00  0.00            
ATOM    963 3HG2 ILE X  66      72.360  62.460  25.390  1.00  0.00            
ATOM    964  CD  ILE X  66      73.200  62.920  29.300  1.00  0.00            
ATOM    965  HD1 ILE X  66      72.310  63.470  29.580  1.00  0.00            
ATOM    966  HD2 ILE X  66      72.860  61.890  29.110  1.00  0.00            
ATOM    967  HD3 ILE X  66      73.770  62.990  30.220  1.00  0.00            
ATOM    968  C   ILE X  66      73.540  64.710  24.530  1.00  0.00            
ATOM    969  O   ILE X  66      73.230  63.850  23.710  1.00  0.00            
ATOM    970  N   GLY X  67      73.090  65.960  24.440  1.00  0.00            
ATOM    971  H   GLY X  67      73.250  66.410  25.330  1.00  0.00            
ATOM    972  CA  GLY X  67      72.140  66.480  23.480  1.00  0.00            
ATOM    973  HA1 GLY X  67      71.290  65.810  23.540  1.00  0.00            
ATOM    974  HA2 GLY X  67      71.760  67.470  23.730  1.00  0.00            
ATOM    975  C   GLY X  67      72.790  66.530  22.100  1.00  0.00            
ATOM    976  O   GLY X  67      72.160  66.050  21.160  1.00  0.00            
ATOM    977  N   ASP X  68      74.010  67.070  22.030  1.00  0.00            
ATOM    978  H   ASP X  68      74.270  67.510  22.900  1.00  0.00            
ATOM    979  CA  ASP X  68      74.840  67.240  20.850  1.00  0.00            
ATOM    980  HA  ASP X  68      74.340  67.990  20.240  1.00  0.00            
ATOM    981  CB  ASP X  68      76.190  67.780  21.320  1.00  0.00            
ATOM    982  HB1 ASP X  68      76.120  68.790  21.730  1.00  0.00            
ATOM    983  HB2 ASP X  68      76.610  67.260  22.180  1.00  0.00            
ATOM    984  CG  ASP X  68      77.320  67.790  20.300  1.00  0.00            
ATOM    985  OD1 ASP X  68      78.420  67.420  20.750  1.00  0.00            
ATOM    986  OD2 ASP X  68      77.200  68.410  19.220  1.00  0.00            
ATOM    987  C   ASP X  68      75.050  66.030  19.950  1.00  0.00            
ATOM    988  O   ASP X  68      74.990  66.070  18.720  1.00  0.00            
ATOM    989  N   GLU X  69      75.150  64.860  20.570  1.00  0.00            
ATOM    990  H   GLU X  69      74.870  64.970  21.540  1.00  0.00            
ATOM    991  CA  GLU X  69      75.440  63.550  20.020  1.00  0.00            
ATOM    992  HA  GLU X  69      76.320  63.490  19.390  1.00  0.00            
ATOM    993  CB  GLU X  69      75.600  62.640  21.230  1.00  0.00            
ATOM    994  HB1 GLU X  69      75.910  63.260  22.070  1.00  0.00            
ATOM    995  HB2 GLU X  69      74.690  62.250  21.680  1.00  0.00            
ATOM    996  CG  GLU X  69      76.660  61.570  20.960  1.00  0.00            
ATOM    997  HG1 GLU X  69      76.620  60.800  21.730  1.00  0.00            
ATOM    998  HG2 GLU X  69      76.400  60.990  20.080  1.00  0.00            
ATOM    999  CD  GLU X  69      78.080  62.110  20.910  1.00  0.00            
ATOM   1000  OE1 GLU X  69      78.420  63.010  21.710  1.00  0.00            
ATOM   1001  OE2 GLU X  69      78.880  61.670  20.060  1.00  0.00            
ATOM   1002  C   GLU X  69      74.200  63.010  19.320  1.00  0.00            
ATOM   1003  O   GLU X  69      74.320  62.300  18.330  1.00  0.00            
ATOM   1004  N   LEU X  70      73.000  63.420  19.750  1.00  0.00            
ATOM   1005  H   LEU X  70      73.110  64.130  20.470  1.00  0.00            
ATOM   1006  CA  LEU X  70      71.710  63.010  19.240  1.00  0.00            
ATOM   1007  HA  LEU X  70      71.650  62.040  18.760  1.00  0.00            
ATOM   1008  CB  LEU X  70      70.660  63.040  20.350  1.00  0.00            
ATOM   1009  HB1 LEU X  70      70.540  64.090  20.610  1.00  0.00            
ATOM   1010  HB2 LEU X  70      69.650  62.740  20.060  1.00  0.00            
ATOM   1011  CG  LEU X  70      71.100  62.330  21.630  1.00  0.00            
ATOM   1012  HG  LEU X  70      72.150  62.590  21.810  1.00  0.00            
ATOM   1013  CD1 LEU X  70      70.310  62.820  22.850  1.00  0.00            
ATOM   1014 1HD1 LEU X  70      70.100  63.880  22.800  1.00  0.00            
ATOM   1015 2HD1 LEU X  70      69.390  62.290  23.100  1.00  0.00            
ATOM   1016 3HD1 LEU X  70      70.940  62.750  23.740  1.00  0.00            
ATOM   1017  CD2 LEU X  70      71.060  60.810  21.500  1.00  0.00            
ATOM   1018 1HD2 LEU X  70      71.660  60.550  20.630  1.00  0.00            
ATOM   1019 2HD2 LEU X  70      71.560  60.430  22.390  1.00  0.00            
ATOM   1020 3HD2 LEU X  70      70.090  60.390  21.240  1.00  0.00            
ATOM   1021  C   LEU X  70      71.300  64.060  18.220  1.00  0.00            
ATOM   1022  O   LEU X  70      70.690  63.730  17.210  1.00  0.00            
ATOM   1023  N   ASP X  71      71.820  65.290  18.290  1.00  0.00            
ATOM   1024  H   ASP X  71      72.260  65.610  19.150  1.00  0.00            
ATOM   1025  CA  ASP X  71      71.780  66.190  17.160  1.00  0.00            
ATOM   1026  HA  ASP X  71      70.760  66.170  16.770  1.00  0.00            
ATOM   1027  CB  ASP X  71      71.970  67.610  17.700  1.00  0.00            
ATOM   1028  HB1 ASP X  71      72.900  67.620  18.260  1.00  0.00            
ATOM   1029  HB2 ASP X  71      72.040  68.370  16.920  1.00  0.00            
ATOM   1030  CG  ASP X  71      70.930  68.170  18.670  1.00  0.00            
ATOM   1031  OD1 ASP X  71      69.810  67.640  18.830  1.00  0.00            
ATOM   1032  OD2 ASP X  71      71.240  69.250  19.210  1.00  0.00            
ATOM   1033  C   ASP X  71      72.720  65.870  16.010  1.00  0.00            
ATOM   1034  O   ASP X  71      72.260  66.120  14.890  1.00  0.00            
ATOM   1035  N   SER X  72      73.860  65.230  16.290  1.00  0.00            
ATOM   1036  H   SER X  72      73.970  65.050  17.280  1.00  0.00            
ATOM   1037  CA  SER X  72      74.850  64.780  15.340  1.00  0.00            
ATOM   1038  HA  SER X  72      74.790  65.330  14.410  1.00  0.00            
ATOM   1039  CB  SER X  72      76.200  64.940  16.040  1.00  0.00            
ATOM   1040  HB1 SER X  72      76.200  64.560  17.060  1.00  0.00            
ATOM   1041  HB2 SER X  72      76.960  64.420  15.460  1.00  0.00            
ATOM   1042  OG  SER X  72      76.380  66.340  16.130  1.00  0.00            
ATOM   1043  HG  SER X  72      75.770  66.750  16.720  1.00  0.00            
ATOM   1044  C   SER X  72      74.600  63.340  14.910  1.00  0.00            
ATOM   1045  O   SER X  72      75.470  62.690  14.330  1.00  0.00            
ATOM   1046  N   ASN X  73      73.460  62.690  15.180  1.00  0.00            
ATOM   1047  H   ASN X  73      72.740  63.170  15.690  1.00  0.00            
ATOM   1048  CA  ASN X  73      73.080  61.380  14.680  1.00  0.00            
ATOM   1049  HA  ASN X  73      73.850  60.740  14.250  1.00  0.00            
ATOM   1050  CB  ASN X  73      72.540  60.650  15.910  1.00  0.00            
ATOM   1051  HB1 ASN X  73      73.080  60.780  16.850  1.00  0.00            
ATOM   1052  HB2 ASN X  73      71.560  61.030  16.180  1.00  0.00            
ATOM   1053  CG  ASN X  73      72.450  59.130  15.770  1.00  0.00            
ATOM   1054  OD1 ASN X  73      72.280  58.590  14.680  1.00  0.00            
ATOM   1055  ND2 ASN X  73      72.590  58.430  16.900  1.00  0.00            
ATOM   1056 1HD2 ASN X  73      72.890  58.820  17.790  1.00  0.00            
ATOM   1057 2HD2 ASN X  73      72.660  57.430  16.830  1.00  0.00            
ATOM   1058  C   ASN X  73      72.050  61.620  13.580  1.00  0.00            
ATOM   1059  O   ASN X  73      70.870  61.740  13.880  1.00  0.00            
ATOM   1060  N   MET X  74      72.500  61.690  12.330  1.00  0.00            
ATOM   1061  H   MET X  74      73.500  61.650  12.180  1.00  0.00            
ATOM   1062  CA  MET X  74      71.750  61.820  11.100  1.00  0.00            
ATOM   1063  HA  MET X  74      71.380  62.840  11.180  1.00  0.00            
ATOM   1064  CB  MET X  74      72.710  61.750   9.920  1.00  0.00            
ATOM   1065  HB1 MET X  74      73.560  62.370  10.220  1.00  0.00            
ATOM   1066  HB2 MET X  74      73.230  60.800   9.800  1.00  0.00            
ATOM   1067  CG  MET X  74      72.020  62.140   8.610  1.00  0.00            
ATOM   1068  HG1 MET X  74      71.030  61.730   8.400  1.00  0.00            
ATOM   1069  HG2 MET X  74      71.790  63.210   8.680  1.00  0.00            
ATOM   1070  SD  MET X  74      73.030  62.060   7.110  1.00  0.00            
ATOM   1071  CE  MET X  74      71.940  62.790   5.860  1.00  0.00            
ATOM   1072  HE1 MET X  74      70.900  62.790   6.190  1.00  0.00            
ATOM   1073  HE2 MET X  74      72.130  63.860   5.740  1.00  0.00            
ATOM   1074  HE3 MET X  74      72.000  62.240   4.920  1.00  0.00            
ATOM   1075  C   MET X  74      70.640  60.780  11.010  1.00  0.00            
ATOM   1076  O   MET X  74      69.520  61.170  10.710  1.00  0.00            
ATOM   1077  N   GLU X  75      70.970  59.510  11.300  1.00  0.00            
ATOM   1078  H   GLU X  75      71.850  59.340  11.760  1.00  0.00            
ATOM   1079  CA  GLU X  75      70.050  58.400  11.250  1.00  0.00            
ATOM   1080  HA  GLU X  75      69.630  58.420  10.240  1.00  0.00            
ATOM   1081  CB  GLU X  75      70.730  57.040  11.380  1.00  0.00            
ATOM   1082  HB1 GLU X  75      71.520  56.980  10.630  1.00  0.00            
ATOM   1083  HB2 GLU X  75      71.190  57.060  12.370  1.00  0.00            
ATOM   1084  CG  GLU X  75      69.880  55.770  11.290  1.00  0.00            
ATOM   1085  HG1 GLU X  75      70.560  54.970  11.560  1.00  0.00            
ATOM   1086  HG2 GLU X  75      69.090  55.850  12.040  1.00  0.00            
ATOM   1087  CD  GLU X  75      69.210  55.620   9.930  1.00  0.00            
ATOM   1088  OE1 GLU X  75      69.670  56.220   8.930  1.00  0.00            
ATOM   1089  OE2 GLU X  75      68.350  54.740   9.740  1.00  0.00            
ATOM   1090  C   GLU X  75      68.830  58.590  12.140  1.00  0.00            
ATOM   1091  O   GLU X  75      67.680  58.440  11.720  1.00  0.00            
ATOM   1092  N   LEU X  76      69.050  59.240  13.280  1.00  0.00            
ATOM   1093  H   LEU X  76      69.960  59.650  13.430  1.00  0.00            
ATOM   1094  CA  LEU X  76      68.030  59.660  14.230  1.00  0.00            
ATOM   1095  HA  LEU X  76      67.340  58.830  14.360  1.00  0.00            
ATOM   1096  CB  LEU X  76      68.680  59.960  15.580  1.00  0.00            
ATOM   1097  HB1 LEU X  76      69.570  59.350  15.730  1.00  0.00            
ATOM   1098  HB2 LEU X  76      69.120  60.960  15.580  1.00  0.00            
ATOM   1099  CG  LEU X  76      67.860  59.670  16.830  1.00  0.00            
ATOM   1100  HG  LEU X  76      66.840  59.990  16.590  1.00  0.00            
ATOM   1101  CD1 LEU X  76      67.840  58.180  17.160  1.00  0.00            
ATOM   1102 1HD1 LEU X  76      67.470  57.860  18.130  1.00  0.00            
ATOM   1103 2HD1 LEU X  76      67.220  57.730  16.380  1.00  0.00            
ATOM   1104 3HD1 LEU X  76      68.830  57.740  17.120  1.00  0.00            
ATOM   1105  CD2 LEU X  76      68.510  60.340  18.050  1.00  0.00            
ATOM   1106 1HD2 LEU X  76      68.090  59.880  18.940  1.00  0.00            
ATOM   1107 2HD2 LEU X  76      69.600  60.290  17.990  1.00  0.00            
ATOM   1108 3HD2 LEU X  76      68.160  61.360  18.190  1.00  0.00            
ATOM   1109  C   LEU X  76      67.240  60.860  13.750  1.00  0.00            
ATOM   1110  O   LEU X  76      66.020  60.830  13.900  1.00  0.00            
ATOM   1111  N   GLN X  77      67.860  61.810  13.040  1.00  0.00            
ATOM   1112  H   GLN X  77      68.860  61.660  12.960  1.00  0.00            
ATOM   1113  CA  GLN X  77      67.200  62.980  12.500  1.00  0.00            
ATOM   1114  HA  GLN X  77      66.680  63.440  13.340  1.00  0.00            
ATOM   1115  CB  GLN X  77      68.330  63.940  12.100  1.00  0.00            
ATOM   1116  HB1 GLN X  77      68.910  63.410  11.340  1.00  0.00            
ATOM   1117  HB2 GLN X  77      67.980  64.850  11.610  1.00  0.00            
ATOM   1118  CG  GLN X  77      69.140  64.700  13.160  1.00  0.00            
ATOM   1119  HG1 GLN X  77      69.860  64.020  13.610  1.00  0.00            
ATOM   1120  HG2 GLN X  77      69.740  65.500  12.750  1.00  0.00            
ATOM   1121  CD  GLN X  77      68.210  65.210  14.260  1.00  0.00            
ATOM   1122  OE1 GLN X  77      67.140  65.740  13.980  1.00  0.00            
ATOM   1123  NE2 GLN X  77      68.500  64.940  15.530  1.00  0.00            
ATOM   1124 1HE2 GLN X  77      69.360  64.480  15.810  1.00  0.00            
ATOM   1125 2HE2 GLN X  77      67.980  65.300  16.310  1.00  0.00            
ATOM   1126  C   GLN X  77      66.150  62.680  11.450  1.00  0.00            
ATOM   1127  O   GLN X  77      65.050  63.230  11.410  1.00  0.00            
ATOM   1128  N   ARG X  78      66.500  61.730  10.580  1.00  0.00            
ATOM   1129  H   ARG X  78      67.440  61.390  10.660  1.00  0.00            
ATOM   1130  CA  ARG X  78      65.640  60.970   9.690  1.00  0.00            
ATOM   1131  HA  ARG X  78      65.450  61.630   8.830  1.00  0.00            
ATOM   1132  CB  ARG X  78      66.360  59.830   8.970  1.00  0.00            
ATOM   1133  HB1 ARG X  78      66.490  58.990   9.660  1.00  0.00            
ATOM   1134  HB2 ARG X  78      65.610  59.480   8.260  1.00  0.00            
ATOM   1135  CG  ARG X  78      67.570  60.210   8.130  1.00  0.00            
ATOM   1136  HG1 ARG X  78      67.370  60.960   7.370  1.00  0.00            
ATOM   1137  HG2 ARG X  78      68.310  60.530   8.860  1.00  0.00            
ATOM   1138  CD  ARG X  78      67.970  58.950   7.350  1.00  0.00            
ATOM   1139  HD1 ARG X  78      68.210  58.080   7.950  1.00  0.00            
ATOM   1140  HD2 ARG X  78      67.120  58.710   6.710  1.00  0.00            
ATOM   1141  NE  ARG X  78      69.160  59.240   6.540  1.00  0.00            
ATOM   1142  HE  ARG X  78      68.890  59.720   5.700  1.00  0.00            
ATOM   1143  CZ  ARG X  78      70.450  58.860   6.590  1.00  0.00            
ATOM   1144  NH1 ARG X  78      70.870  58.180   7.670  1.00  0.00            
ATOM   1145 1HH1 ARG X  78      70.200  57.750   8.300  1.00  0.00            
ATOM   1146 2HH1 ARG X  78      71.850  58.040   7.820  1.00  0.00            
ATOM   1147  NH2 ARG X  78      71.340  59.290   5.690  1.00  0.00            
ATOM   1148 1HH2 ARG X  78      71.050  59.840   4.890  1.00  0.00            
ATOM   1149 2HH2 ARG X  78      72.330  59.110   5.660  1.00  0.00            
ATOM   1150  C   ARG X  78      64.320  60.540  10.300  1.00  0.00            
ATOM   1151  O   ARG X  78      63.280  60.800   9.700  1.00  0.00            
ATOM   1152  N   MET X  79      64.350  60.000  11.520  1.00  0.00            
ATOM   1153  H   MET X  79      65.160  59.930  12.110  1.00  0.00            
ATOM   1154  CA  MET X  79      63.180  59.380  12.100  1.00  0.00            
ATOM   1155  HA  MET X  79      62.600  58.830  11.360  1.00  0.00            
ATOM   1156  CB  MET X  79      63.650  58.360  13.140  1.00  0.00            
ATOM   1157  HB1 MET X  79      64.500  57.790  12.760  1.00  0.00            
ATOM   1158  HB2 MET X  79      64.000  58.960  13.990  1.00  0.00            
ATOM   1159  CG  MET X  79      62.680  57.280  13.610  1.00  0.00            
ATOM   1160  HG1 MET X  79      61.750  57.790  13.910  1.00  0.00            
ATOM   1161  HG2 MET X  79      62.350  56.790  12.700  1.00  0.00            
ATOM   1162  SD  MET X  79      63.310  56.190  14.910  1.00  0.00            
ATOM   1163  CE  MET X  79      64.220  55.050  13.830  1.00  0.00            
ATOM   1164  HE1 MET X  79      64.380  55.420  12.820  1.00  0.00            
ATOM   1165  HE2 MET X  79      65.170  54.740  14.280  1.00  0.00            
ATOM   1166  HE3 MET X  79      63.650  54.150  13.610  1.00  0.00            
ATOM   1167  C   MET X  79      62.390  60.530  12.710  1.00  0.00            
ATOM   1168  O   MET X  79      61.200  60.370  12.970  1.00  0.00            
ATOM   1169  N   ILE X  80      62.970  61.680  13.040  1.00  0.00            
ATOM   1170  H   ILE X  80      63.970  61.760  12.860  1.00  0.00            
ATOM   1171  CA  ILE X  80      62.450  62.870  13.690  1.00  0.00            
ATOM   1172  HA  ILE X  80      61.680  62.600  14.410  1.00  0.00            
ATOM   1173  CB  ILE X  80      63.610  63.560  14.400  1.00  0.00            
ATOM   1174  HB  ILE X  80      64.430  63.660  13.680  1.00  0.00            
ATOM   1175  CG1 ILE X  80      63.990  62.690  15.600  1.00  0.00            
ATOM   1176 1HG1 ILE X  80      63.170  62.670  16.320  1.00  0.00            
ATOM   1177 2HG1 ILE X  80      64.240  61.680  15.280  1.00  0.00            
ATOM   1178  CG2 ILE X  80      63.230  64.930  14.950  1.00  0.00            
ATOM   1179 1HG2 ILE X  80      62.690  65.540  14.230  1.00  0.00            
ATOM   1180 2HG2 ILE X  80      62.600  64.900  15.840  1.00  0.00            
ATOM   1181 3HG2 ILE X  80      64.120  65.490  15.230  1.00  0.00            
ATOM   1182  CD  ILE X  80      65.180  63.170  16.430  1.00  0.00            
ATOM   1183  HD1 ILE X  80      65.070  64.170  16.850  1.00  0.00            
ATOM   1184  HD2 ILE X  80      65.240  62.480  17.270  1.00  0.00            
ATOM   1185  HD3 ILE X  80      66.090  63.060  15.840  1.00  0.00            
ATOM   1186  C   ILE X  80      61.780  63.740  12.640  1.00  0.00            
ATOM   1187  O   ILE X  80      60.760  64.410  12.800  1.00  0.00            
ATOM   1188  N   ALA X  81      62.300  63.770  11.410  1.00  0.00            
ATOM   1189  H   ALA X  81      63.080  63.150  11.250  1.00  0.00            
ATOM   1190  CA  ALA X  81      61.840  64.580  10.290  1.00  0.00            
ATOM   1191  HA  ALA X  81      61.800  65.630  10.600  1.00  0.00            
ATOM   1192  CB  ALA X  81      62.930  64.480   9.230  1.00  0.00            
ATOM   1193  HB1 ALA X  81      62.740  65.160   8.400  1.00  0.00            
ATOM   1194  HB2 ALA X  81      63.950  64.760   9.510  1.00  0.00            
ATOM   1195  HB3 ALA X  81      63.040  63.450   8.880  1.00  0.00            
ATOM   1196  C   ALA X  81      60.450  64.220   9.800  1.00  0.00            
ATOM   1197  O   ALA X  81      59.550  65.010   9.500  1.00  0.00            
ATOM   1198  N   ALA X  82      60.350  62.900   9.600  1.00  0.00            
ATOM   1199  H   ALA X  82      61.110  62.350   9.980  1.00  0.00            
ATOM   1200  CA  ALA X  82      59.220  62.200   9.040  1.00  0.00            
ATOM   1201  HA  ALA X  82      58.790  62.750   8.200  1.00  0.00            
ATOM   1202  CB  ALA X  82      59.750  60.890   8.450  1.00  0.00            
ATOM   1203  HB1 ALA X  82      58.980  60.240   8.040  1.00  0.00            
ATOM   1204  HB2 ALA X  82      60.390  61.160   7.600  1.00  0.00            
ATOM   1205  HB3 ALA X  82      60.250  60.230   9.160  1.00  0.00            
ATOM   1206  C   ALA X  82      58.090  61.880  10.010  1.00  0.00            
ATOM   1207  O   ALA X  82      57.190  61.150   9.600  1.00  0.00            
ATOM   1208  N   VAL X  83      58.140  62.360  11.250  1.00  0.00            
ATOM   1209  H   VAL X  83      59.040  62.730  11.520  1.00  0.00            
ATOM   1210  CA  VAL X  83      57.040  62.410  12.190  1.00  0.00            
ATOM   1211  HA  VAL X  83      56.120  61.960  11.800  1.00  0.00            
ATOM   1212  CB  VAL X  83      57.400  61.690  13.490  1.00  0.00            
ATOM   1213  HB  VAL X  83      56.620  61.700  14.240  1.00  0.00            
ATOM   1214  CG1 VAL X  83      57.620  60.210  13.220  1.00  0.00            
ATOM   1215 1HG1 VAL X  83      57.720  59.490  14.030  1.00  0.00            
ATOM   1216 2HG1 VAL X  83      56.820  59.810  12.590  1.00  0.00            
ATOM   1217 3HG1 VAL X  83      58.440  60.010  12.520  1.00  0.00            
ATOM   1218  CG2 VAL X  83      58.660  62.220  14.190  1.00  0.00            
ATOM   1219 1HG2 VAL X  83      59.490  62.530  13.550  1.00  0.00            
ATOM   1220 2HG2 VAL X  83      58.410  63.130  14.730  1.00  0.00            
ATOM   1221 3HG2 VAL X  83      59.080  61.460  14.840  1.00  0.00            
ATOM   1222  C   VAL X  83      56.560  63.850  12.390  1.00  0.00            
ATOM   1223  O   VAL X  83      57.300  64.810  12.580  1.00  0.00            
ATOM   1224  N   ASP X  84      55.240  63.990  12.400  1.00  0.00            
ATOM   1225  H   ASP X  84      54.610  63.210  12.320  1.00  0.00            
ATOM   1226  CA  ASP X  84      54.570  65.240  12.730  1.00  0.00            
ATOM   1227  HA  ASP X  84      55.120  65.820  13.470  1.00  0.00            
ATOM   1228  CB  ASP X  84      54.540  66.120  11.470  1.00  0.00            
ATOM   1229  HB1 ASP X  84      55.510  66.160  10.990  1.00  0.00            
ATOM   1230  HB2 ASP X  84      54.030  65.540  10.700  1.00  0.00            
ATOM   1231  CG  ASP X  84      54.180  67.590  11.630  1.00  0.00            
ATOM   1232  OD1 ASP X  84      54.020  68.260  10.580  1.00  0.00            
ATOM   1233  OD2 ASP X  84      54.420  68.180  12.700  1.00  0.00            
ATOM   1234  C   ASP X  84      53.280  64.980  13.480  1.00  0.00            
ATOM   1235  O   ASP X  84      52.690  63.910  13.290  1.00  0.00            
ATOM   1236  N   THR X  85      52.740  65.930  14.250  1.00  0.00            
ATOM   1237  H   THR X  85      53.120  66.860  14.320  1.00  0.00            
ATOM   1238  CA  THR X  85      51.480  65.890  14.970  1.00  0.00            
ATOM   1239  HA  THR X  85      50.890  65.170  14.400  1.00  0.00            
ATOM   1240  CB  THR X  85      51.750  65.350  16.380  1.00  0.00            
ATOM   1241  HB  THR X  85      52.240  64.380  16.390  1.00  0.00            
ATOM   1242  OG1 THR X  85      50.540  65.110  17.060  1.00  0.00            
ATOM   1243  HG1 THR X  85      50.130  64.290  16.830  1.00  0.00            
ATOM   1244  CG2 THR X  85      52.460  66.350  17.300  1.00  0.00            
ATOM   1245 1HG2 THR X  85      51.870  67.210  17.600  1.00  0.00            
ATOM   1246 2HG2 THR X  85      52.660  65.770  18.200  1.00  0.00            
ATOM   1247 3HG2 THR X  85      53.400  66.650  16.840  1.00  0.00            
ATOM   1248  C   THR X  85      50.780  67.240  14.890  1.00  0.00            
ATOM   1249  O   THR X  85      51.490  68.210  14.610  1.00  0.00            
ATOM   1250  N   ASP X  86      49.500  67.300  15.250  1.00  0.00            
ATOM   1251  H   ASP X  86      49.010  66.420  15.190  1.00  0.00            
ATOM   1252  CA  ASP X  86      48.670  68.460  15.510  1.00  0.00            
ATOM   1253  HA  ASP X  86      49.320  69.220  15.930  1.00  0.00            
ATOM   1254  CB  ASP X  86      48.050  69.020  14.230  1.00  0.00            
ATOM   1255  HB1 ASP X  86      47.910  70.090  14.390  1.00  0.00            
ATOM   1256  HB2 ASP X  86      48.740  68.930  13.400  1.00  0.00            
ATOM   1257  CG  ASP X  86      46.680  68.400  13.960  1.00  0.00            
ATOM   1258  OD1 ASP X  86      45.750  69.140  13.610  1.00  0.00            
ATOM   1259  OD2 ASP X  86      46.570  67.160  13.850  1.00  0.00            
ATOM   1260  C   ASP X  86      47.790  68.110  16.700  1.00  0.00            
ATOM   1261  O   ASP X  86      47.040  69.010  17.090  1.00  0.00            
ATOM   1262  N   SER X  87      47.880  66.930  17.310  1.00  0.00            
ATOM   1263  H   SER X  87      48.480  66.150  17.060  1.00  0.00            
ATOM   1264  CA  SER X  87      47.250  66.520  18.550  1.00  0.00            
ATOM   1265  HA  SER X  87      46.730  67.340  19.040  1.00  0.00            
ATOM   1266  CB  SER X  87      45.950  65.740  18.330  1.00  0.00            
ATOM   1267  HB1 SER X  87      45.560  65.230  19.210  1.00  0.00            
ATOM   1268  HB2 SER X  87      45.160  66.400  18.000  1.00  0.00            
ATOM   1269  OG  SER X  87      46.060  64.780  17.300  1.00  0.00            
ATOM   1270  HG  SER X  87      46.780  64.200  17.460  1.00  0.00            
ATOM   1271  C   SER X  87      48.300  65.850  19.420  1.00  0.00            
ATOM   1272  O   SER X  87      48.350  64.620  19.430  1.00  0.00            
ATOM   1273  N   PRO X  88      49.160  66.650  20.050  1.00  0.00            
ATOM   1274  CA  PRO X  88      50.260  66.140  20.850  1.00  0.00            
ATOM   1275  HA  PRO X  88      50.850  65.510  20.190  1.00  0.00            
ATOM   1276  CB  PRO X  88      51.160  67.350  21.140  1.00  0.00            
ATOM   1277  HB1 PRO X  88      51.650  67.220  22.100  1.00  0.00            
ATOM   1278  HB2 PRO X  88      51.950  67.370  20.390  1.00  0.00            
ATOM   1279  CG  PRO X  88      50.200  68.530  21.020  1.00  0.00            
ATOM   1280  HG1 PRO X  88      49.780  68.680  22.010  1.00  0.00            
ATOM   1281  HG2 PRO X  88      50.760  69.410  20.680  1.00  0.00            
ATOM   1282  CD  PRO X  88      49.150  68.100  20.000  1.00  0.00            
ATOM   1283  HD1 PRO X  88      48.160  68.500  20.230  1.00  0.00            
ATOM   1284  HD2 PRO X  88      49.500  68.380  19.010  1.00  0.00            
ATOM   1285  C   PRO X  88      49.900  65.300  22.060  1.00  0.00            
ATOM   1286  O   PRO X  88      50.640  64.360  22.330  1.00  0.00            
ATOM   1287  N   ARG X  89      48.780  65.580  22.740  1.00  0.00            
ATOM   1288  H   ARG X  89      48.270  66.410  22.490  1.00  0.00            
ATOM   1289  CA  ARG X  89      48.140  64.790  23.770  1.00  0.00            
ATOM   1290  HA  ARG X  89      48.820  64.820  24.620  1.00  0.00            
ATOM   1291  CB  ARG X  89      46.840  65.450  24.220  1.00  0.00            
ATOM   1292  HB1 ARG X  89      46.000  65.470  23.530  1.00  0.00            
ATOM   1293  HB2 ARG X  89      46.310  64.870  24.980  1.00  0.00            
ATOM   1294  CG  ARG X  89      47.050  66.880  24.710  1.00  0.00            
ATOM   1295  HG1 ARG X  89      47.720  66.950  25.570  1.00  0.00            
ATOM   1296  HG2 ARG X  89      47.540  67.520  23.970  1.00  0.00            
ATOM   1297  CD  ARG X  89      45.700  67.530  25.000  1.00  0.00            
ATOM   1298  HD1 ARG X  89      45.140  67.620  24.070  1.00  0.00            
ATOM   1299  HD2 ARG X  89      45.060  67.010  25.710  1.00  0.00            
ATOM   1300  NE  ARG X  89      45.760  68.920  25.480  1.00  0.00            
ATOM   1301  HE  ARG X  89      45.790  69.540  24.680  1.00  0.00            
ATOM   1302  CZ  ARG X  89      46.010  69.260  26.750  1.00  0.00            
ATOM   1303  NH1 ARG X  89      46.180  68.380  27.750  1.00  0.00            
ATOM   1304 1HH1 ARG X  89      46.020  67.410  27.530  1.00  0.00            
ATOM   1305 2HH1 ARG X  89      46.200  68.510  28.750  1.00  0.00            
ATOM   1306  NH2 ARG X  89      45.960  70.560  27.070  1.00  0.00            
ATOM   1307 1HH2 ARG X  89      45.910  71.280  26.370  1.00  0.00            
ATOM   1308 2HH2 ARG X  89      46.110  70.700  28.060  1.00  0.00            
ATOM   1309  C   ARG X  89      47.850  63.320  23.460  1.00  0.00            
ATOM   1310  O   ARG X  89      47.950  62.460  24.330  1.00  0.00            
ATOM   1311  N   GLU X  90      47.680  62.930  22.200  1.00  0.00            
ATOM   1312  H   GLU X  90      47.720  63.700  21.550  1.00  0.00            
ATOM   1313  CA  GLU X  90      47.510  61.610  21.620  1.00  0.00            
ATOM   1314  HA  GLU X  90      46.820  61.020  22.210  1.00  0.00            
ATOM   1315  CB  GLU X  90      47.070  61.670  20.160  1.00  0.00            
ATOM   1316  HB1 GLU X  90      46.520  62.610  20.100  1.00  0.00            
ATOM   1317  HB2 GLU X  90      47.900  61.750  19.460  1.00  0.00            
ATOM   1318  CG  GLU X  90      46.150  60.530  19.700  1.00  0.00            
ATOM   1319  HG1 GLU X  90      45.370  60.390  20.450  1.00  0.00            
ATOM   1320  HG2 GLU X  90      45.540  60.590  18.800  1.00  0.00            
ATOM   1321  CD  GLU X  90      46.900  59.220  19.530  1.00  0.00            
ATOM   1322  OE1 GLU X  90      47.640  59.060  18.540  1.00  0.00            
ATOM   1323  OE2 GLU X  90      46.830  58.420  20.490  1.00  0.00            
ATOM   1324  C   GLU X  90      48.900  60.990  21.720  1.00  0.00            
ATOM   1325  O   GLU X  90      49.090  60.210  22.650  1.00  0.00            
ATOM   1326  N   VAL X  91      49.910  61.510  21.000  1.00  0.00            
ATOM   1327  H   VAL X  91      49.690  62.290  20.410  1.00  0.00            
ATOM   1328  CA  VAL X  91      51.230  60.950  20.810  1.00  0.00            
ATOM   1329  HA  VAL X  91      50.960  59.900  20.710  1.00  0.00            
ATOM   1330  CB  VAL X  91      51.960  61.480  19.570  1.00  0.00            
ATOM   1331  HB  VAL X  91      53.030  61.300  19.670  1.00  0.00            
ATOM   1332  CG1 VAL X  91      51.470  60.930  18.240  1.00  0.00            
ATOM   1333 1HG1 VAL X  91      51.960  61.390  17.380  1.00  0.00            
ATOM   1334 2HG1 VAL X  91      51.600  59.840  18.280  1.00  0.00            
ATOM   1335 3HG1 VAL X  91      50.420  61.110  18.020  1.00  0.00            
ATOM   1336  CG2 VAL X  91      51.950  63.010  19.510  1.00  0.00            
ATOM   1337 1HG2 VAL X  91      50.960  63.440  19.420  1.00  0.00            
ATOM   1338 2HG2 VAL X  91      52.390  63.480  20.380  1.00  0.00            
ATOM   1339 3HG2 VAL X  91      52.590  63.450  18.740  1.00  0.00            
ATOM   1340  C   VAL X  91      52.100  60.960  22.060  1.00  0.00            
ATOM   1341  O   VAL X  91      52.610  59.910  22.450  1.00  0.00            
ATOM   1342  N   PHE X  92      52.350  62.070  22.750  1.00  0.00            
ATOM   1343  H   PHE X  92      51.790  62.890  22.540  1.00  0.00            
ATOM   1344  CA  PHE X  92      53.200  62.140  23.930  1.00  0.00            
ATOM   1345  HA  PHE X  92      54.250  62.110  23.630  1.00  0.00            
ATOM   1346  CB  PHE X  92      53.170  63.560  24.490  1.00  0.00            
ATOM   1347  HB1 PHE X  92      53.400  64.250  23.670  1.00  0.00            
ATOM   1348  HB2 PHE X  92      52.210  64.010  24.760  1.00  0.00            
ATOM   1349  CG  PHE X  92      53.970  63.890  25.720  1.00  0.00            
ATOM   1350  CD1 PHE X  92      53.410  63.700  26.990  1.00  0.00            
ATOM   1351  HD1 PHE X  92      52.380  63.400  27.160  1.00  0.00            
ATOM   1352  CD2 PHE X  92      55.320  64.250  25.660  1.00  0.00            
ATOM   1353  HD2 PHE X  92      55.800  64.450  24.710  1.00  0.00            
ATOM   1354  CE1 PHE X  92      54.150  63.900  28.160  1.00  0.00            
ATOM   1355  HE1 PHE X  92      53.650  63.690  29.100  1.00  0.00            
ATOM   1356  CE2 PHE X  92      56.030  64.450  26.850  1.00  0.00            
ATOM   1357  HE2 PHE X  92      57.080  64.680  26.950  1.00  0.00            
ATOM   1358  CZ  PHE X  92      55.520  64.200  28.130  1.00  0.00            
ATOM   1359  HZ  PHE X  92      56.120  64.220  29.020  1.00  0.00            
ATOM   1360  C   PHE X  92      52.870  61.110  25.000  1.00  0.00            
ATOM   1361  O   PHE X  92      53.810  60.500  25.490  1.00  0.00            
ATOM   1362  N   PHE X  93      51.570  61.010  25.320  1.00  0.00            
ATOM   1363  H   PHE X  93      50.890  61.380  24.680  1.00  0.00            
ATOM   1364  CA  PHE X  93      51.140  60.390  26.560  1.00  0.00            
ATOM   1365  HA  PHE X  93      51.820  60.620  27.370  1.00  0.00            
ATOM   1366  CB  PHE X  93      49.770  60.960  26.950  1.00  0.00            
ATOM   1367  HB1 PHE X  93      48.970  60.990  26.210  1.00  0.00            
ATOM   1368  HB2 PHE X  93      49.330  60.290  27.680  1.00  0.00            
ATOM   1369  CG  PHE X  93      49.920  62.280  27.650  1.00  0.00            
ATOM   1370  CD1 PHE X  93      49.930  63.430  26.860  1.00  0.00            
ATOM   1371  HD1 PHE X  93      50.030  63.350  25.790  1.00  0.00            
ATOM   1372  CD2 PHE X  93      50.020  62.370  29.050  1.00  0.00            
ATOM   1373  HD2 PHE X  93      49.880  61.530  29.720  1.00  0.00            
ATOM   1374  CE1 PHE X  93      50.090  64.710  27.410  1.00  0.00            
ATOM   1375  HE1 PHE X  93      50.050  65.570  26.770  1.00  0.00            
ATOM   1376  CE2 PHE X  93      50.280  63.630  29.570  1.00  0.00            
ATOM   1377  HE2 PHE X  93      50.420  63.780  30.640  1.00  0.00            
ATOM   1378  CZ  PHE X  93      50.330  64.790  28.790  1.00  0.00            
ATOM   1379  HZ  PHE X  93      50.520  65.770  29.210  1.00  0.00            
ATOM   1380  C   PHE X  93      51.120  58.880  26.380  1.00  0.00            
ATOM   1381  O   PHE X  93      51.070  58.180  27.380  1.00  0.00            
ATOM   1382  N   ARG X  94      51.150  58.410  25.130  1.00  0.00            
ATOM   1383  H   ARG X  94      51.360  59.130  24.450  1.00  0.00            
ATOM   1384  CA  ARG X  94      51.120  56.990  24.830  1.00  0.00            
ATOM   1385  HA  ARG X  94      50.620  56.490  25.660  1.00  0.00            
ATOM   1386  CB  ARG X  94      50.600  56.810  23.410  1.00  0.00            
ATOM   1387  HB1 ARG X  94      50.890  57.620  22.750  1.00  0.00            
ATOM   1388  HB2 ARG X  94      50.930  55.890  22.930  1.00  0.00            
ATOM   1389  CG  ARG X  94      49.070  56.740  23.360  1.00  0.00            
ATOM   1390  HG1 ARG X  94      48.600  56.290  24.230  1.00  0.00            
ATOM   1391  HG2 ARG X  94      48.590  57.710  23.290  1.00  0.00            
ATOM   1392  CD  ARG X  94      48.600  56.020  22.090  1.00  0.00            
ATOM   1393  HD1 ARG X  94      49.030  55.030  21.930  1.00  0.00            
ATOM   1394  HD2 ARG X  94      47.520  55.860  22.100  1.00  0.00            
ATOM   1395  NE  ARG X  94      48.810  56.790  20.860  1.00  0.00            
ATOM   1396  HE  ARG X  94      48.150  57.550  20.770  1.00  0.00            
ATOM   1397  CZ  ARG X  94      49.800  56.700  19.970  1.00  0.00            
ATOM   1398  NH1 ARG X  94      50.720  55.720  19.960  1.00  0.00            
ATOM   1399 1HH1 ARG X  94      50.640  54.880  20.520  1.00  0.00            
ATOM   1400 2HH1 ARG X  94      51.620  55.710  19.510  1.00  0.00            
ATOM   1401  NH2 ARG X  94      49.810  57.690  19.070  1.00  0.00            
ATOM   1402 1HH2 ARG X  94      49.090  58.390  18.960  1.00  0.00            
ATOM   1403 2HH2 ARG X  94      50.380  57.710  18.230  1.00  0.00            
ATOM   1404  C   ARG X  94      52.570  56.530  24.810  1.00  0.00            
ATOM   1405  O   ARG X  94      52.910  55.440  25.290  1.00  0.00            
ATOM   1406  N   VAL X  95      53.450  57.320  24.200  1.00  0.00            
ATOM   1407  H   VAL X  95      53.190  58.180  23.750  1.00  0.00            
ATOM   1408  CA  VAL X  95      54.890  57.140  24.290  1.00  0.00            
ATOM   1409  HA  VAL X  95      55.180  56.130  23.990  1.00  0.00            
ATOM   1410  CB  VAL X  95      55.550  58.110  23.300  1.00  0.00            
ATOM   1411  HB  VAL X  95      55.050  59.080  23.310  1.00  0.00            
ATOM   1412  CG1 VAL X  95      57.060  58.300  23.390  1.00  0.00            
ATOM   1413 1HG1 VAL X  95      57.410  58.900  24.230  1.00  0.00            
ATOM   1414 2HG1 VAL X  95      57.620  57.360  23.410  1.00  0.00            
ATOM   1415 3HG1 VAL X  95      57.380  58.810  22.480  1.00  0.00            
ATOM   1416  CG2 VAL X  95      55.310  57.730  21.840  1.00  0.00            
ATOM   1417 1HG2 VAL X  95      55.900  56.870  21.530  1.00  0.00            
ATOM   1418 2HG2 VAL X  95      54.260  57.560  21.620  1.00  0.00            
ATOM   1419 3HG2 VAL X  95      55.610  58.510  21.140  1.00  0.00            
ATOM   1420  C   VAL X  95      55.480  57.270  25.680  1.00  0.00            
ATOM   1421  O   VAL X  95      56.290  56.410  26.050  1.00  0.00            
ATOM   1422  N   ALA X  96      55.170  58.320  26.440  1.00  0.00            
ATOM   1423  H   ALA X  96      54.550  59.050  26.120  1.00  0.00            
ATOM   1424  CA  ALA X  96      55.570  58.510  27.820  1.00  0.00            
ATOM   1425  HA  ALA X  96      56.650  58.600  27.780  1.00  0.00            
ATOM   1426  CB  ALA X  96      54.950  59.770  28.420  1.00  0.00            
ATOM   1427  HB1 ALA X  96      55.100  59.770  29.500  1.00  0.00            
ATOM   1428  HB2 ALA X  96      55.350  60.760  28.160  1.00  0.00            
ATOM   1429  HB3 ALA X  96      53.870  59.880  28.340  1.00  0.00            
ATOM   1430  C   ALA X  96      55.190  57.290  28.650  1.00  0.00            
ATOM   1431  O   ALA X  96      55.990  56.800  29.440  1.00  0.00            
ATOM   1432  N   ALA X  97      54.010  56.680  28.470  1.00  0.00            
ATOM   1433  H   ALA X  97      53.490  57.210  27.780  1.00  0.00            
ATOM   1434  CA  ALA X  97      53.620  55.520  29.240  1.00  0.00            
ATOM   1435  HA  ALA X  97      53.840  55.650  30.300  1.00  0.00            
ATOM   1436  CB  ALA X  97      52.090  55.460  29.140  1.00  0.00            
ATOM   1437  HB1 ALA X  97      51.710  56.380  29.580  1.00  0.00            
ATOM   1438  HB2 ALA X  97      51.900  55.450  28.070  1.00  0.00            
ATOM   1439  HB3 ALA X  97      51.650  54.600  29.630  1.00  0.00            
ATOM   1440  C   ALA X  97      54.180  54.180  28.780  1.00  0.00            
ATOM   1441  O   ALA X  97      53.970  53.140  29.410  1.00  0.00            
ATOM   1442  N   ASP X  98      54.970  54.190  27.710  1.00  0.00            
ATOM   1443  H   ASP X  98      55.030  55.080  27.230  1.00  0.00            
ATOM   1444  CA  ASP X  98      55.880  53.170  27.220  1.00  0.00            
ATOM   1445  HA  ASP X  98      55.570  52.240  27.710  1.00  0.00            
ATOM   1446  CB  ASP X  98      55.720  53.030  25.710  1.00  0.00            
ATOM   1447  HB1 ASP X  98      54.680  52.770  25.520  1.00  0.00            
ATOM   1448  HB2 ASP X  98      55.920  53.920  25.110  1.00  0.00            
ATOM   1449  CG  ASP X  98      56.620  52.010  25.020  1.00  0.00            
ATOM   1450  OD1 ASP X  98      57.620  52.430  24.390  1.00  0.00            
ATOM   1451  OD2 ASP X  98      56.290  50.820  25.180  1.00  0.00            
ATOM   1452  C   ASP X  98      57.340  53.390  27.590  1.00  0.00            
ATOM   1453  O   ASP X  98      58.050  52.410  27.830  1.00  0.00            
ATOM   1454  N   MET X  99      57.690  54.660  27.800  1.00  0.00            
ATOM   1455  H   MET X  99      57.050  55.340  27.420  1.00  0.00            
ATOM   1456  CA  MET X  99      58.990  55.100  28.270  1.00  0.00            
ATOM   1457  HA  MET X  99      59.730  54.390  27.890  1.00  0.00            
ATOM   1458  CB  MET X  99      59.170  56.510  27.710  1.00  0.00            
ATOM   1459  HB1 MET X  99      58.500  56.720  26.880  1.00  0.00            
ATOM   1460  HB2 MET X  99      58.940  57.200  28.530  1.00  0.00            
ATOM   1461  CG  MET X  99      60.640  56.840  27.440  1.00  0.00            
ATOM   1462  HG1 MET X  99      61.310  56.310  28.120  1.00  0.00            
ATOM   1463  HG2 MET X  99      60.890  56.450  26.450  1.00  0.00            
ATOM   1464  SD  MET X  99      61.090  58.590  27.400  1.00  0.00            
ATOM   1465  CE  MET X  99      60.230  59.380  26.020  1.00  0.00            
ATOM   1466  HE1 MET X  99      60.840  60.160  25.560  1.00  0.00            
ATOM   1467  HE2 MET X  99      60.180  58.540  25.330  1.00  0.00            
ATOM   1468  HE3 MET X  99      59.210  59.740  26.200  1.00  0.00            
ATOM   1469  C   MET X  99      59.050  55.100  29.790  1.00  0.00            
ATOM   1470  O   MET X  99      60.120  55.250  30.360  1.00  0.00            
ATOM   1471  N   PHE X 100      57.920  54.980  30.490  1.00  0.00            
ATOM   1472  H   PHE X 100      57.050  55.040  29.980  1.00  0.00            
ATOM   1473  CA  PHE X 100      57.690  54.760  31.900  1.00  0.00            
ATOM   1474  HA  PHE X 100      58.620  54.470  32.400  1.00  0.00            
ATOM   1475  CB  PHE X 100      57.210  56.000  32.660  1.00  0.00            
ATOM   1476  HB1 PHE X 100      56.370  56.440  32.130  1.00  0.00            
ATOM   1477  HB2 PHE X 100      56.840  55.820  33.670  1.00  0.00            
ATOM   1478  CG  PHE X 100      58.170  57.150  32.730  1.00  0.00            
ATOM   1479  CD1 PHE X 100      58.900  57.280  33.920  1.00  0.00            
ATOM   1480  HD1 PHE X 100      58.760  56.660  34.780  1.00  0.00            
ATOM   1481  CD2 PHE X 100      58.520  57.960  31.630  1.00  0.00            
ATOM   1482  HD2 PHE X 100      57.960  57.850  30.720  1.00  0.00            
ATOM   1483  CE1 PHE X 100      59.990  58.160  34.020  1.00  0.00            
ATOM   1484  HE1 PHE X 100      60.630  58.280  34.880  1.00  0.00            
ATOM   1485  CE2 PHE X 100      59.450  58.990  31.790  1.00  0.00            
ATOM   1486  HE2 PHE X 100      59.550  59.700  30.980  1.00  0.00            
ATOM   1487  CZ  PHE X 100      60.240  59.030  32.940  1.00  0.00            
ATOM   1488  HZ  PHE X 100      61.070  59.720  32.970  1.00  0.00            
ATOM   1489  C   PHE X 100      56.820  53.520  32.060  1.00  0.00            
ATOM   1490  O   PHE X 100      55.600  53.660  32.180  1.00  0.00            
ATOM   1491  N   SER X 101      57.490  52.370  32.070  1.00  0.00            
ATOM   1492  H   SER X 101      58.470  52.350  31.810  1.00  0.00            
ATOM   1493  CA  SER X 101      56.970  51.020  32.130  1.00  0.00            
ATOM   1494  HA  SER X 101      56.040  50.900  32.680  1.00  0.00            
ATOM   1495  CB  SER X 101      56.680  50.480  30.730  1.00  0.00            
ATOM   1496  HB1 SER X 101      56.230  49.490  30.770  1.00  0.00            
ATOM   1497  HB2 SER X 101      55.950  51.120  30.230  1.00  0.00            
ATOM   1498  OG  SER X 101      57.810  50.530  29.890  1.00  0.00            
ATOM   1499  HG  SER X 101      57.860  51.360  29.440  1.00  0.00            
ATOM   1500  C   SER X 101      57.960  50.200  32.950  1.00  0.00            
ATOM   1501  O   SER X 101      58.500  50.770  33.890  1.00  0.00            
ATOM   1502  N   ASP X 102      58.270  48.920  32.710  1.00  0.00            
ATOM   1503  H   ASP X 102      57.760  48.440  31.980  1.00  0.00            
ATOM   1504  CA  ASP X 102      59.380  48.210  33.300  1.00  0.00            
ATOM   1505  HA  ASP X 102      59.290  48.260  34.390  1.00  0.00            
ATOM   1506  CB  ASP X 102      59.360  46.750  32.850  1.00  0.00            
ATOM   1507  HB1 ASP X 102      58.350  46.380  33.020  1.00  0.00            
ATOM   1508  HB2 ASP X 102      59.530  46.750  31.770  1.00  0.00            
ATOM   1509  CG  ASP X 102      60.320  45.920  33.690  1.00  0.00            
ATOM   1510  OD1 ASP X 102      60.250  45.970  34.930  1.00  0.00            
ATOM   1511  OD2 ASP X 102      61.210  45.240  33.130  1.00  0.00            
ATOM   1512  C   ASP X 102      60.710  48.830  32.900  1.00  0.00            
ATOM   1513  O   ASP X 102      61.140  48.780  31.750  1.00  0.00            
ATOM   1514  N   GLY X 103      61.350  49.480  33.870  1.00  0.00            
ATOM   1515  H   GLY X 103      60.950  49.470  34.790  1.00  0.00            
ATOM   1516  CA  GLY X 103      62.580  50.230  33.650  1.00  0.00            
ATOM   1517  HA1 GLY X 103      63.270  49.890  34.430  1.00  0.00            
ATOM   1518  HA2 GLY X 103      63.100  49.980  32.730  1.00  0.00            
ATOM   1519  C   GLY X 103      62.350  51.710  33.890  1.00  0.00            
ATOM   1520  O   GLY X 103      63.070  52.530  33.320  1.00  0.00            
ATOM   1521  N   ASN X 104      61.390  52.160  34.710  1.00  0.00            
ATOM   1522  H   ASN X 104      60.690  51.440  34.830  1.00  0.00            
ATOM   1523  CA  ASN X 104      60.970  53.520  34.980  1.00  0.00            
ATOM   1524  HA  ASN X 104      60.920  54.020  34.010  1.00  0.00            
ATOM   1525  CB  ASN X 104      59.570  53.600  35.590  1.00  0.00            
ATOM   1526  HB1 ASN X 104      59.260  54.620  35.790  1.00  0.00            
ATOM   1527  HB2 ASN X 104      58.950  53.080  34.850  1.00  0.00            
ATOM   1528  CG  ASN X 104      59.360  52.870  36.900  1.00  0.00            
ATOM   1529  OD1 ASN X 104      60.240  52.710  37.740  1.00  0.00            
ATOM   1530  ND2 ASN X 104      58.190  52.270  37.160  1.00  0.00            
ATOM   1531 1HD2 ASN X 104      57.320  52.460  36.690  1.00  0.00            
ATOM   1532 2HD2 ASN X 104      58.140  51.910  38.100  1.00  0.00            
ATOM   1533  C   ASN X 104      61.950  54.300  35.850  1.00  0.00            
ATOM   1534  O   ASN X 104      61.940  55.520  35.790  1.00  0.00            
ATOM   1535  N   PHE X 105      62.780  53.620  36.650  1.00  0.00            
ATOM   1536  H   PHE X 105      62.640  52.620  36.710  1.00  0.00            
ATOM   1537  CA  PHE X 105      63.850  54.200  37.430  1.00  0.00            
ATOM   1538  HA  PHE X 105      63.420  55.120  37.820  1.00  0.00            
ATOM   1539  CB  PHE X 105      64.210  53.180  38.500  1.00  0.00            
ATOM   1540  HB1 PHE X 105      65.020  53.550  39.140  1.00  0.00            
ATOM   1541  HB2 PHE X 105      63.420  52.890  39.190  1.00  0.00            
ATOM   1542  CG  PHE X 105      64.680  51.850  37.940  1.00  0.00            
ATOM   1543  CD1 PHE X 105      63.670  50.950  37.580  1.00  0.00            
ATOM   1544  HD1 PHE X 105      62.670  51.350  37.570  1.00  0.00            
ATOM   1545  CD2 PHE X 105      66.020  51.440  37.910  1.00  0.00            
ATOM   1546  HD2 PHE X 105      66.840  52.060  38.250  1.00  0.00            
ATOM   1547  CE1 PHE X 105      63.960  49.640  37.170  1.00  0.00            
ATOM   1548  HE1 PHE X 105      63.290  48.880  36.810  1.00  0.00            
ATOM   1549  CE2 PHE X 105      66.270  50.120  37.530  1.00  0.00            
ATOM   1550  HE2 PHE X 105      67.270  49.740  37.630  1.00  0.00            
ATOM   1551  CZ  PHE X 105      65.300  49.220  37.070  1.00  0.00            
ATOM   1552  HZ  PHE X 105      65.590  48.230  36.780  1.00  0.00            
ATOM   1553  C   PHE X 105      65.100  54.600  36.650  1.00  0.00            
ATOM   1554  O   PHE X 105      66.050  54.990  37.320  1.00  0.00            
ATOM   1555  N   ASN X 106      65.160  54.480  35.320  1.00  0.00            
ATOM   1556  H   ASN X 106      64.350  54.230  34.770  1.00  0.00            
ATOM   1557  CA  ASN X 106      66.350  54.650  34.500  1.00  0.00            
ATOM   1558  HA  ASN X 106      67.220  54.330  35.080  1.00  0.00            
ATOM   1559  CB  ASN X 106      66.320  53.930  33.150  1.00  0.00            
ATOM   1560  HB1 ASN X 106      66.180  52.860  33.330  1.00  0.00            
ATOM   1561  HB2 ASN X 106      65.440  54.330  32.650  1.00  0.00            
ATOM   1562  CG  ASN X 106      67.580  53.950  32.300  1.00  0.00            
ATOM   1563  OD1 ASN X 106      67.920  54.920  31.640  1.00  0.00            
ATOM   1564  ND2 ASN X 106      68.280  52.810  32.300  1.00  0.00            
ATOM   1565 1HD2 ASN X 106      67.970  51.970  32.760  1.00  0.00            
ATOM   1566 2HD2 ASN X 106      69.040  52.720  31.640  1.00  0.00            
ATOM   1567  C   ASN X 106      66.390  56.140  34.210  1.00  0.00            
ATOM   1568  O   ASN X 106      65.430  56.680  33.670  1.00  0.00            
ATOM   1569  N   TRP X 107      67.520  56.730  34.610  1.00  0.00            
ATOM   1570  H   TRP X 107      68.250  56.160  35.010  1.00  0.00            
ATOM   1571  CA  TRP X 107      67.850  58.130  34.430  1.00  0.00            
ATOM   1572  HA  TRP X 107      67.010  58.660  34.870  1.00  0.00            
ATOM   1573  CB  TRP X 107      69.190  58.440  35.100  1.00  0.00            
ATOM   1574  HB1 TRP X 107      69.810  57.560  35.200  1.00  0.00            
ATOM   1575  HB2 TRP X 107      69.880  59.130  34.590  1.00  0.00            
ATOM   1576  CG  TRP X 107      69.030  58.950  36.490  1.00  0.00            
ATOM   1577  CD1 TRP X 107      69.380  58.280  37.610  1.00  0.00            
ATOM   1578  HD1 TRP X 107      69.850  57.310  37.640  1.00  0.00            
ATOM   1579  CD2 TRP X 107      68.240  60.100  36.920  1.00  0.00            
ATOM   1580  NE1 TRP X 107      68.830  58.950  38.690  1.00  0.00            
ATOM   1581  HE1 TRP X 107      68.740  58.680  39.660  1.00  0.00            
ATOM   1582  CE2 TRP X 107      68.240  60.150  38.340  1.00  0.00            
ATOM   1583  CE3 TRP X 107      67.630  61.210  36.300  1.00  0.00            
ATOM   1584  HE3 TRP X 107      67.660  61.340  35.230  1.00  0.00            
ATOM   1585  CZ2 TRP X 107      67.620  61.160  39.090  1.00  0.00            
ATOM   1586  HZ2 TRP X 107      67.520  61.080  40.160  1.00  0.00            
ATOM   1587  CZ3 TRP X 107      67.010  62.230  37.040  1.00  0.00            
ATOM   1588  HZ3 TRP X 107      66.620  63.090  36.520  1.00  0.00            
ATOM   1589  CH2 TRP X 107      67.040  62.250  38.440  1.00  0.00            
ATOM   1590  HH2 TRP X 107      66.640  63.080  39.000  1.00  0.00            
ATOM   1591  C   TRP X 107      67.870  58.610  32.980  1.00  0.00            
ATOM   1592  O   TRP X 107      67.500  59.750  32.700  1.00  0.00            
ATOM   1593  N   GLY X 108      68.240  57.690  32.100  1.00  0.00            
ATOM   1594  H   GLY X 108      68.380  56.700  32.250  1.00  0.00            
ATOM   1595  CA  GLY X 108      68.290  57.940  30.670  1.00  0.00            
ATOM   1596  HA1 GLY X 108      68.850  58.850  30.460  1.00  0.00            
ATOM   1597  HA2 GLY X 108      68.770  57.070  30.240  1.00  0.00            
ATOM   1598  C   GLY X 108      66.920  58.090  30.030  1.00  0.00            
ATOM   1599  O   GLY X 108      66.860  58.750  28.990  1.00  0.00            
ATOM   1600  N   ARG X 109      65.790  57.750  30.650  1.00  0.00            
ATOM   1601  H   ARG X 109      65.900  57.350  31.570  1.00  0.00            
ATOM   1602  CA  ARG X 109      64.420  57.880  30.190  1.00  0.00            
ATOM   1603  HA  ARG X 109      64.370  57.890  29.100  1.00  0.00            
ATOM   1604  CB  ARG X 109      63.540  56.720  30.660  1.00  0.00            
ATOM   1605  HB1 ARG X 109      63.410  56.790  31.740  1.00  0.00            
ATOM   1606  HB2 ARG X 109      62.580  56.910  30.180  1.00  0.00            
ATOM   1607  CG  ARG X 109      64.050  55.390  30.100  1.00  0.00            
ATOM   1608  HG1 ARG X 109      64.150  55.480  29.020  1.00  0.00            
ATOM   1609  HG2 ARG X 109      65.050  55.130  30.440  1.00  0.00            
ATOM   1610  CD  ARG X 109      63.020  54.320  30.470  1.00  0.00            
ATOM   1611  HD1 ARG X 109      62.440  54.570  31.360  1.00  0.00            
ATOM   1612  HD2 ARG X 109      62.420  54.110  29.590  1.00  0.00            
ATOM   1613  NE  ARG X 109      63.690  53.040  30.730  1.00  0.00            
ATOM   1614  HE  ARG X 109      63.820  52.850  31.720  1.00  0.00            
ATOM   1615  CZ  ARG X 109      64.010  52.060  29.880  1.00  0.00            
ATOM   1616  NH1 ARG X 109      63.880  52.210  28.550  1.00  0.00            
ATOM   1617 1HH1 ARG X 109      63.390  52.940  28.070  1.00  0.00            
ATOM   1618 2HH1 ARG X 109      64.220  51.430  28.000  1.00  0.00            
ATOM   1619  NH2 ARG X 109      64.470  50.910  30.390  1.00  0.00            
ATOM   1620 1HH2 ARG X 109      64.980  50.940  31.260  1.00  0.00            
ATOM   1621 2HH2 ARG X 109      64.650  50.090  29.830  1.00  0.00            
ATOM   1622  C   ARG X 109      63.890  59.250  30.580  1.00  0.00            
ATOM   1623  O   ARG X 109      63.040  59.840  29.930  1.00  0.00            
ATOM   1624  N   VAL X 110      64.400  59.770  31.700  1.00  0.00            
ATOM   1625  H   VAL X 110      65.100  59.270  32.220  1.00  0.00            
ATOM   1626  CA  VAL X 110      64.030  61.090  32.170  1.00  0.00            
ATOM   1627  HA  VAL X 110      62.950  61.180  32.160  1.00  0.00            
ATOM   1628  CB  VAL X 110      64.550  61.280  33.600  1.00  0.00            
ATOM   1629  HB  VAL X 110      65.630  61.160  33.560  1.00  0.00            
ATOM   1630  CG1 VAL X 110      64.220  62.640  34.200  1.00  0.00            
ATOM   1631 1HG1 VAL X 110      64.420  62.680  35.270  1.00  0.00            
ATOM   1632 2HG1 VAL X 110      64.770  63.480  33.770  1.00  0.00            
ATOM   1633 3HG1 VAL X 110      63.170  62.860  34.020  1.00  0.00            
ATOM   1634  CG2 VAL X 110      64.130  60.250  34.650  1.00  0.00            
ATOM   1635 1HG2 VAL X 110      64.430  59.330  34.160  1.00  0.00            
ATOM   1636 2HG2 VAL X 110      64.530  60.320  35.660  1.00  0.00            
ATOM   1637 3HG2 VAL X 110      63.050  60.180  34.820  1.00  0.00            
ATOM   1638  C   VAL X 110      64.640  62.140  31.240  1.00  0.00            
ATOM   1639  O   VAL X 110      63.950  63.130  31.050  1.00  0.00            
ATOM   1640  N   VAL X 111      65.840  62.020  30.660  1.00  0.00            
ATOM   1641  H   VAL X 111      66.220  61.090  30.690  1.00  0.00            
ATOM   1642  CA  VAL X 111      66.440  62.930  29.700  1.00  0.00            
ATOM   1643  HA  VAL X 111      66.270  63.870  30.230  1.00  0.00            
ATOM   1644  CB  VAL X 111      67.920  62.540  29.660  1.00  0.00            
ATOM   1645  HB  VAL X 111      67.940  61.490  29.370  1.00  0.00            
ATOM   1646  CG1 VAL X 111      68.760  63.210  28.570  1.00  0.00            
ATOM   1647 1HG1 VAL X 111      69.020  64.230  28.830  1.00  0.00            
ATOM   1648 2HG1 VAL X 111      69.740  62.790  28.380  1.00  0.00            
ATOM   1649 3HG1 VAL X 111      68.290  63.210  27.590  1.00  0.00            
ATOM   1650  CG2 VAL X 111      68.530  62.750  31.050  1.00  0.00            
ATOM   1651 1HG2 VAL X 111      69.620  62.660  31.000  1.00  0.00            
ATOM   1652 2HG2 VAL X 111      68.290  63.740  31.430  1.00  0.00            
ATOM   1653 3HG2 VAL X 111      68.220  62.090  31.860  1.00  0.00            
ATOM   1654  C   VAL X 111      65.730  62.710  28.370  1.00  0.00            
ATOM   1655  O   VAL X 111      65.580  63.650  27.600  1.00  0.00            
ATOM   1656  N   ALA X 112      65.400  61.450  28.070  1.00  0.00            
ATOM   1657  H   ALA X 112      65.580  60.800  28.820  1.00  0.00            
ATOM   1658  CA  ALA X 112      64.730  61.140  26.830  1.00  0.00            
ATOM   1659  HA  ALA X 112      65.330  61.490  25.990  1.00  0.00            
ATOM   1660  CB  ALA X 112      64.700  59.620  26.640  1.00  0.00            
ATOM   1661  HB1 ALA X 112      65.720  59.280  26.490  1.00  0.00            
ATOM   1662  HB2 ALA X 112      64.200  59.160  27.490  1.00  0.00            
ATOM   1663  HB3 ALA X 112      64.200  59.230  25.750  1.00  0.00            
ATOM   1664  C   ALA X 112      63.370  61.810  26.710  1.00  0.00            
ATOM   1665  O   ALA X 112      63.120  62.400  25.660  1.00  0.00            
ATOM   1666  N   LEU X 113      62.550  61.770  27.760  1.00  0.00            
ATOM   1667  H   LEU X 113      62.780  61.170  28.540  1.00  0.00            
ATOM   1668  CA  LEU X 113      61.370  62.590  27.910  1.00  0.00            
ATOM   1669  HA  LEU X 113      60.750  62.260  27.080  1.00  0.00            
ATOM   1670  CB  LEU X 113      60.750  62.370  29.290  1.00  0.00            
ATOM   1671  HB1 LEU X 113      61.050  61.390  29.670  1.00  0.00            
ATOM   1672  HB2 LEU X 113      61.240  63.060  29.980  1.00  0.00            
ATOM   1673  CG  LEU X 113      59.260  62.720  29.420  1.00  0.00            
ATOM   1674  HG  LEU X 113      59.070  63.690  28.980  1.00  0.00            
ATOM   1675  CD1 LEU X 113      58.460  61.610  28.740  1.00  0.00            
ATOM   1676 1HD1 LEU X 113      58.730  60.600  29.030  1.00  0.00            
ATOM   1677 2HD1 LEU X 113      57.410  61.900  28.800  1.00  0.00            
ATOM   1678 3HD1 LEU X 113      58.630  61.660  27.660  1.00  0.00            
ATOM   1679  CD2 LEU X 113      58.850  62.780  30.890  1.00  0.00            
ATOM   1680 1HD2 LEU X 113      59.600  62.670  31.670  1.00  0.00            
ATOM   1681 2HD2 LEU X 113      58.240  63.660  31.110  1.00  0.00            
ATOM   1682 3HD2 LEU X 113      58.160  61.970  31.110  1.00  0.00            
ATOM   1683  C   LEU X 113      61.490  64.080  27.610  1.00  0.00            
ATOM   1684  O   LEU X 113      60.560  64.620  27.000  1.00  0.00            
ATOM   1685  N   PHE X 114      62.590  64.720  28.000  1.00  0.00            
ATOM   1686  H   PHE X 114      63.240  64.180  28.540  1.00  0.00            
ATOM   1687  CA  PHE X 114      62.740  66.160  27.850  1.00  0.00            
ATOM   1688  HA  PHE X 114      61.820  66.730  27.970  1.00  0.00            
ATOM   1689  CB  PHE X 114      63.770  66.790  28.800  1.00  0.00            
ATOM   1690  HB1 PHE X 114      64.770  66.430  28.570  1.00  0.00            
ATOM   1691  HB2 PHE X 114      63.720  67.870  28.660  1.00  0.00            
ATOM   1692  CG  PHE X 114      63.500  66.490  30.250  1.00  0.00            
ATOM   1693  CD1 PHE X 114      64.650  66.310  31.040  1.00  0.00            
ATOM   1694  HD1 PHE X 114      65.640  66.590  30.700  1.00  0.00            
ATOM   1695  CD2 PHE X 114      62.220  66.600  30.800  1.00  0.00            
ATOM   1696  HD2 PHE X 114      61.330  66.780  30.210  1.00  0.00            
ATOM   1697  CE1 PHE X 114      64.490  65.940  32.380  1.00  0.00            
ATOM   1698  HE1 PHE X 114      65.370  65.790  32.970  1.00  0.00            
ATOM   1699  CE2 PHE X 114      62.130  66.090  32.100  1.00  0.00            
ATOM   1700  HE2 PHE X 114      61.150  65.940  32.520  1.00  0.00            
ATOM   1701  CZ  PHE X 114      63.210  65.740  32.920  1.00  0.00            
ATOM   1702  HZ  PHE X 114      62.990  65.440  33.940  1.00  0.00            
ATOM   1703  C   PHE X 114      63.200  66.530  26.450  1.00  0.00            
ATOM   1704  O   PHE X 114      62.680  67.510  25.930  1.00  0.00            
ATOM   1705  N   TYR X 115      64.020  65.690  25.820  1.00  0.00            
ATOM   1706  H   TYR X 115      64.350  64.840  26.250  1.00  0.00            
ATOM   1707  CA  TYR X 115      64.530  65.830  24.470  1.00  0.00            
ATOM   1708  HA  TYR X 115      64.730  66.890  24.290  1.00  0.00            
ATOM   1709  CB  TYR X 115      65.740  64.890  24.400  1.00  0.00            
ATOM   1710  HB1 TYR X 115      66.420  65.190  25.190  1.00  0.00            
ATOM   1711  HB2 TYR X 115      65.440  63.870  24.620  1.00  0.00            
ATOM   1712  CG  TYR X 115      66.520  64.970  23.110  1.00  0.00            
ATOM   1713  CD1 TYR X 115      67.700  65.710  22.960  1.00  0.00            
ATOM   1714  HD1 TYR X 115      68.000  66.390  23.740  1.00  0.00            
ATOM   1715  CD2 TYR X 115      66.170  64.170  22.010  1.00  0.00            
ATOM   1716  HD2 TYR X 115      65.350  63.480  22.170  1.00  0.00            
ATOM   1717  CE1 TYR X 115      68.270  65.970  21.710  1.00  0.00            
ATOM   1718  HE1 TYR X 115      69.040  66.710  21.570  1.00  0.00            
ATOM   1719  CE2 TYR X 115      66.760  64.330  20.750  1.00  0.00            
ATOM   1720  HE2 TYR X 115      66.480  63.740  19.890  1.00  0.00            
ATOM   1721  CZ  TYR X 115      67.690  65.360  20.590  1.00  0.00            
ATOM   1722  OH  TYR X 115      68.080  65.630  19.310  1.00  0.00            
ATOM   1723  HH  TYR X 115      68.740  66.270  19.130  1.00  0.00            
ATOM   1724  C   TYR X 115      63.470  65.500  23.430  1.00  0.00            
ATOM   1725  O   TYR X 115      63.330  66.160  22.410  1.00  0.00            
ATOM   1726  N   PHE X 116      62.610  64.520  23.740  1.00  0.00            
ATOM   1727  H   PHE X 116      62.680  64.050  24.620  1.00  0.00            
ATOM   1728  CA  PHE X 116      61.410  64.220  22.980  1.00  0.00            
ATOM   1729  HA  PHE X 116      61.700  64.100  21.940  1.00  0.00            
ATOM   1730  CB  PHE X 116      60.790  62.950  23.560  1.00  0.00            
ATOM   1731  HB1 PHE X 116      61.630  62.270  23.640  1.00  0.00            
ATOM   1732  HB2 PHE X 116      60.470  63.070  24.600  1.00  0.00            
ATOM   1733  CG  PHE X 116      59.710  62.310  22.720  1.00  0.00            
ATOM   1734  CD1 PHE X 116      59.980  61.620  21.530  1.00  0.00            
ATOM   1735  HD1 PHE X 116      61.010  61.560  21.200  1.00  0.00            
ATOM   1736  CD2 PHE X 116      58.390  62.380  23.160  1.00  0.00            
ATOM   1737  HD2 PHE X 116      58.120  62.850  24.100  1.00  0.00            
ATOM   1738  CE1 PHE X 116      59.010  60.910  20.820  1.00  0.00            
ATOM   1739  HE1 PHE X 116      59.340  60.370  19.940  1.00  0.00            
ATOM   1740  CE2 PHE X 116      57.390  61.780  22.390  1.00  0.00            
ATOM   1741  HE2 PHE X 116      56.400  61.890  22.810  1.00  0.00            
ATOM   1742  CZ  PHE X 116      57.680  61.110  21.190  1.00  0.00            
ATOM   1743  HZ  PHE X 116      56.890  60.630  20.620  1.00  0.00            
ATOM   1744  C   PHE X 116      60.390  65.340  23.090  1.00  0.00            
ATOM   1745  O   PHE X 116      59.810  65.700  22.070  1.00  0.00            
ATOM   1746  N   ALA X 117      60.140  65.920  24.270  1.00  0.00            
ATOM   1747  H   ALA X 117      60.530  65.500  25.110  1.00  0.00            
ATOM   1748  CA  ALA X 117      59.210  67.010  24.450  1.00  0.00            
ATOM   1749  HA  ALA X 117      58.230  66.660  24.130  1.00  0.00            
ATOM   1750  CB  ALA X 117      59.080  67.300  25.950  1.00  0.00            
ATOM   1751  HB1 ALA X 117      58.740  66.380  26.420  1.00  0.00            
ATOM   1752  HB2 ALA X 117      60.000  67.620  26.430  1.00  0.00            
ATOM   1753  HB3 ALA X 117      58.320  68.050  26.190  1.00  0.00            
ATOM   1754  C   ALA X 117      59.650  68.320  23.810  1.00  0.00            
ATOM   1755  O   ALA X 117      58.770  69.090  23.430  1.00  0.00            
ATOM   1756  N   SER X 118      60.970  68.480  23.650  1.00  0.00            
ATOM   1757  H   SER X 118      61.550  67.670  23.810  1.00  0.00            
ATOM   1758  CA  SER X 118      61.600  69.640  23.050  1.00  0.00            
ATOM   1759  HA  SER X 118      61.200  70.530  23.540  1.00  0.00            
ATOM   1760  CB  SER X 118      63.110  69.620  23.310  1.00  0.00            
ATOM   1761  HB1 SER X 118      63.230  69.450  24.390  1.00  0.00            
ATOM   1762  HB2 SER X 118      63.520  68.730  22.830  1.00  0.00            
ATOM   1763  OG  SER X 118      63.840  70.770  22.970  1.00  0.00            
ATOM   1764  HG  SER X 118      63.980  70.870  22.040  1.00  0.00            
ATOM   1765  C   SER X 118      61.450  69.720  21.540  1.00  0.00            
ATOM   1766  O   SER X 118      61.690  70.790  20.980  1.00  0.00            
ATOM   1767  N   LYS X 119      61.070  68.630  20.870  1.00  0.00            
ATOM   1768  H   LYS X 119      60.740  67.910  21.500  1.00  0.00            
ATOM   1769  CA  LYS X 119      60.600  68.520  19.500  1.00  0.00            
ATOM   1770  HA  LYS X 119      61.280  69.130  18.900  1.00  0.00            
ATOM   1771  CB  LYS X 119      60.790  67.050  19.090  1.00  0.00            
ATOM   1772  HB1 LYS X 119      61.850  66.820  19.170  1.00  0.00            
ATOM   1773  HB2 LYS X 119      60.250  66.350  19.730  1.00  0.00            
ATOM   1774  CG  LYS X 119      60.320  66.710  17.680  1.00  0.00            
ATOM   1775  HG1 LYS X 119      60.600  65.720  17.310  1.00  0.00            
ATOM   1776  HG2 LYS X 119      59.230  66.700  17.610  1.00  0.00            
ATOM   1777  CD  LYS X 119      60.620  67.670  16.540  1.00  0.00            
ATOM   1778  HD1 LYS X 119      60.410  68.730  16.740  1.00  0.00            
ATOM   1779  HD2 LYS X 119      61.690  67.660  16.370  1.00  0.00            
ATOM   1780  CE  LYS X 119      59.930  67.260  15.230  1.00  0.00            
ATOM   1781  HE1 LYS X 119      60.340  66.300  14.910  1.00  0.00            
ATOM   1782  HE2 LYS X 119      58.880  67.060  15.410  1.00  0.00            
ATOM   1783  NZ  LYS X 119      60.110  68.220  14.130  1.00  0.00            
ATOM   1784  HZ1 LYS X 119      59.930  69.200  14.290  1.00  0.00            
ATOM   1785  HZ2 LYS X 119      61.070  68.300  13.820  1.00  0.00            
ATOM   1786  HZ3 LYS X 119      59.540  68.020  13.330  1.00  0.00            
ATOM   1787  C   LYS X 119      59.240  69.170  19.310  1.00  0.00            
ATOM   1788  O   LYS X 119      59.100  70.050  18.450  1.00  0.00            
ATOM   1789  N   LEU X 120      58.260  68.720  20.100  1.00  0.00            
ATOM   1790  H   LEU X 120      58.510  68.050  20.800  1.00  0.00            
ATOM   1791  CA  LEU X 120      56.860  69.080  20.000  1.00  0.00            
ATOM   1792  HA  LEU X 120      56.640  68.990  18.940  1.00  0.00            
ATOM   1793  CB  LEU X 120      56.030  68.190  20.930  1.00  0.00            
ATOM   1794  HB1 LEU X 120      56.560  68.280  21.880  1.00  0.00            
ATOM   1795  HB2 LEU X 120      55.060  68.640  21.120  1.00  0.00            
ATOM   1796  CG  LEU X 120      55.840  66.720  20.550  1.00  0.00            
ATOM   1797  HG  LEU X 120      56.840  66.320  20.740  1.00  0.00            
ATOM   1798  CD1 LEU X 120      54.920  66.090  21.590  1.00  0.00            
ATOM   1799 1HD1 LEU X 120      54.940  65.010  21.470  1.00  0.00            
ATOM   1800 2HD1 LEU X 120      55.260  66.280  22.600  1.00  0.00            
ATOM   1801 3HD1 LEU X 120      53.880  66.390  21.410  1.00  0.00            
ATOM   1802  CD2 LEU X 120      55.270  66.550  19.140  1.00  0.00            
ATOM   1803 1HD2 LEU X 120      54.990  65.520  18.910  1.00  0.00            
ATOM   1804 2HD2 LEU X 120      54.430  67.210  18.950  1.00  0.00            
ATOM   1805 3HD2 LEU X 120      56.020  66.930  18.440  1.00  0.00            
ATOM   1806  C   LEU X 120      56.670  70.560  20.280  1.00  0.00            
ATOM   1807  O   LEU X 120      55.940  71.250  19.570  1.00  0.00            
ATOM   1808  N   VAL X 121      57.440  71.100  21.220  1.00  0.00            
ATOM   1809  H   VAL X 121      57.930  70.490  21.860  1.00  0.00            
ATOM   1810  CA  VAL X 121      57.720  72.470  21.620  1.00  0.00            
ATOM   1811  HA  VAL X 121      56.900  72.790  22.250  1.00  0.00            
ATOM   1812  CB  VAL X 121      58.950  72.480  22.530  1.00  0.00            
ATOM   1813  HB  VAL X 121      59.610  71.670  22.210  1.00  0.00            
ATOM   1814  CG1 VAL X 121      59.930  73.650  22.410  1.00  0.00            
ATOM   1815 1HG1 VAL X 121      59.450  74.620  22.340  1.00  0.00            
ATOM   1816 2HG1 VAL X 121      60.560  73.530  23.290  1.00  0.00            
ATOM   1817 3HG1 VAL X 121      60.590  73.520  21.550  1.00  0.00            
ATOM   1818  CG2 VAL X 121      58.560  72.350  24.000  1.00  0.00            
ATOM   1819 1HG2 VAL X 121      59.410  71.930  24.550  1.00  0.00            
ATOM   1820 2HG2 VAL X 121      58.260  73.340  24.350  1.00  0.00            
ATOM   1821 3HG2 VAL X 121      57.760  71.630  24.150  1.00  0.00            
ATOM   1822  C   VAL X 121      57.760  73.340  20.370  1.00  0.00            
ATOM   1823  O   VAL X 121      57.180  74.430  20.380  1.00  0.00            
ATOM   1824  N   LEU X 122      58.410  72.940  19.280  1.00  0.00            
ATOM   1825  H   LEU X 122      58.770  72.000  19.400  1.00  0.00            
ATOM   1826  CA  LEU X 122      58.690  73.660  18.050  1.00  0.00            
ATOM   1827  HA  LEU X 122      59.090  74.640  18.300  1.00  0.00            
ATOM   1828  CB  LEU X 122      59.880  73.120  17.270  1.00  0.00            
ATOM   1829  HB1 LEU X 122      59.590  72.240  16.690  1.00  0.00            
ATOM   1830  HB2 LEU X 122      60.170  73.870  16.520  1.00  0.00            
ATOM   1831  CG  LEU X 122      61.170  72.720  17.990  1.00  0.00            
ATOM   1832  HG  LEU X 122      60.820  72.210  18.890  1.00  0.00            
ATOM   1833  CD1 LEU X 122      62.020  71.700  17.240  1.00  0.00            
ATOM   1834 1HD1 LEU X 122      61.490  70.940  16.670  1.00  0.00            
ATOM   1835 2HD1 LEU X 122      62.760  72.210  16.620  1.00  0.00            
ATOM   1836 3HD1 LEU X 122      62.610  71.140  17.960  1.00  0.00            
ATOM   1837  CD2 LEU X 122      61.960  73.920  18.530  1.00  0.00            
ATOM   1838 1HD2 LEU X 122      61.340  74.530  19.190  1.00  0.00            
ATOM   1839 2HD2 LEU X 122      62.830  73.460  19.000  1.00  0.00            
ATOM   1840 3HD2 LEU X 122      62.260  74.340  17.580  1.00  0.00            
ATOM   1841  C   LEU X 122      57.420  73.720  17.210  1.00  0.00            
ATOM   1842  O   LEU X 122      57.180  74.700  16.510  1.00  0.00            
ATOM   1843  N   LYS X 123      56.480  72.790  17.390  1.00  0.00            
ATOM   1844  H   LYS X 123      56.590  72.070  18.100  1.00  0.00            
ATOM   1845  CA  LYS X 123      55.230  72.770  16.660  1.00  0.00            
ATOM   1846  HA  LYS X 123      55.430  72.910  15.600  1.00  0.00            
ATOM   1847  CB  LYS X 123      54.570  71.390  16.690  1.00  0.00            
ATOM   1848  HB1 LYS X 123      55.310  70.610  16.520  1.00  0.00            
ATOM   1849  HB2 LYS X 123      54.150  71.240  17.680  1.00  0.00            
ATOM   1850  CG  LYS X 123      53.450  71.140  15.680  1.00  0.00            
ATOM   1851  HG1 LYS X 123      53.310  70.060  15.620  1.00  0.00            
ATOM   1852  HG2 LYS X 123      52.570  71.660  16.060  1.00  0.00            
ATOM   1853  CD  LYS X 123      53.600  71.630  14.240  1.00  0.00            
ATOM   1854  HD1 LYS X 123      53.840  72.700  14.260  1.00  0.00            
ATOM   1855  HD2 LYS X 123      54.550  71.250  13.870  1.00  0.00            
ATOM   1856  CE  LYS X 123      52.380  71.290  13.390  1.00  0.00            
ATOM   1857  HE1 LYS X 123      51.420  71.330  13.910  1.00  0.00            
ATOM   1858  HE2 LYS X 123      52.250  72.040  12.610  1.00  0.00            
ATOM   1859  NZ  LYS X 123      52.400  69.920  12.840  1.00  0.00            
ATOM   1860  HZ1 LYS X 123      52.000  69.920  11.910  1.00  0.00            
ATOM   1861  HZ2 LYS X 123      53.320  69.540  12.660  1.00  0.00            
ATOM   1862  HZ3 LYS X 123      51.780  69.300  13.340  1.00  0.00            
ATOM   1863  C   LYS X 123      54.350  73.930  17.070  1.00  0.00            
ATOM   1864  O   LYS X 123      53.790  74.560  16.180  1.00  0.00            
ATOM   1865  N   ALA X 124      54.420  74.230  18.370  1.00  0.00            
ATOM   1866  H   ALA X 124      55.050  73.690  18.950  1.00  0.00            
ATOM   1867  CA  ALA X 124      53.720  75.340  18.990  1.00  0.00            
ATOM   1868  HA  ALA X 124      52.760  75.390  18.480  1.00  0.00            
ATOM   1869  CB  ALA X 124      53.550  75.000  20.470  1.00  0.00            
ATOM   1870  HB1 ALA X 124      52.770  74.280  20.740  1.00  0.00            
ATOM   1871  HB2 ALA X 124      54.480  74.660  20.930  1.00  0.00            
ATOM   1872  HB3 ALA X 124      53.240  75.890  21.020  1.00  0.00            
ATOM   1873  C   ALA X 124      54.400  76.670  18.710  1.00  0.00            
ATOM   1874  O   ALA X 124      53.780  77.680  18.360  1.00  0.00            
ATOM   1875  N   LEU X 125      55.730  76.710  18.760  1.00  0.00            
ATOM   1876  H   LEU X 125      56.220  75.920  19.160  1.00  0.00            
ATOM   1877  CA  LEU X 125      56.600  77.850  18.550  1.00  0.00            
ATOM   1878  HA  LEU X 125      56.220  78.630  19.220  1.00  0.00            
ATOM   1879  CB  LEU X 125      57.980  77.360  18.960  1.00  0.00            
ATOM   1880  HB1 LEU X 125      57.900  76.990  19.990  1.00  0.00            
ATOM   1881  HB2 LEU X 125      58.220  76.520  18.310  1.00  0.00            
ATOM   1882  CG  LEU X 125      59.100  78.390  18.880  1.00  0.00            
ATOM   1883  HG  LEU X 125      59.380  78.750  17.890  1.00  0.00            
ATOM   1884  CD1 LEU X 125      58.790  79.730  19.560  1.00  0.00            
ATOM   1885 1HD1 LEU X 125      58.580  79.480  20.600  1.00  0.00            
ATOM   1886 2HD1 LEU X 125      59.670  80.370  19.470  1.00  0.00            
ATOM   1887 3HD1 LEU X 125      58.020  80.300  19.060  1.00  0.00            
ATOM   1888  CD2 LEU X 125      60.410  77.760  19.380  1.00  0.00            
ATOM   1889 1HD2 LEU X 125      61.250  78.370  19.040  1.00  0.00            
ATOM   1890 2HD2 LEU X 125      60.290  77.450  20.420  1.00  0.00            
ATOM   1891 3HD2 LEU X 125      60.580  76.820  18.860  1.00  0.00            
ATOM   1892  C   LEU X 125      56.590  78.310  17.090  1.00  0.00            
ATOM   1893  O   LEU X 125      56.500  79.500  16.830  1.00  0.00            
ATOM   1894  N   CYS X 126      56.740  77.460  16.070  1.00  0.00            
ATOM   1895  H   CYS X 126      56.780  76.480  16.320  1.00  0.00            
ATOM   1896  CA  CYS X 126      56.680  77.840  14.670  1.00  0.00            
ATOM   1897  HA  CYS X 126      57.390  78.610  14.380  1.00  0.00            
ATOM   1898  CB  CYS X 126      57.220  76.750  13.750  1.00  0.00            
ATOM   1899  HB1 CYS X 126      57.400  77.080  12.720  1.00  0.00            
ATOM   1900  HB2 CYS X 126      58.190  76.370  14.070  1.00  0.00            
ATOM   1901  SG  CYS X 126      56.080  75.370  13.490  1.00  0.00            
ATOM   1902  HG  CYS X 126      55.680  75.210  14.760  1.00  0.00            
ATOM   1903  C   CYS X 126      55.360  78.490  14.290  1.00  0.00            
ATOM   1904  O   CYS X 126      55.310  79.210  13.300  1.00  0.00            
ATOM   1905  N   THR X 127      54.230  78.140  14.920  1.00  0.00            
ATOM   1906  H   THR X 127      54.320  77.490  15.700  1.00  0.00            
ATOM   1907  CA  THR X 127      52.880  78.630  14.780  1.00  0.00            
ATOM   1908  HA  THR X 127      52.800  78.900  13.730  1.00  0.00            
ATOM   1909  CB  THR X 127      51.850  77.540  15.070  1.00  0.00            
ATOM   1910  HB  THR X 127      50.860  77.990  15.040  1.00  0.00            
ATOM   1911  OG1 THR X 127      52.010  76.870  16.300  1.00  0.00            
ATOM   1912  HG1 THR X 127      52.790  76.340  16.210  1.00  0.00            
ATOM   1913  CG2 THR X 127      51.890  76.390  14.060  1.00  0.00            
ATOM   1914 1HG2 THR X 127      51.130  75.610  14.200  1.00  0.00            
ATOM   1915 2HG2 THR X 127      51.620  76.610  13.030  1.00  0.00            
ATOM   1916 3HG2 THR X 127      52.830  75.840  14.070  1.00  0.00            
ATOM   1917  C   THR X 127      52.630  79.840  15.670  1.00  0.00            
ATOM   1918  O   THR X 127      51.620  80.510  15.450  1.00  0.00            
ATOM   1919  N   LYS X 128      53.540  80.110  16.610  1.00  0.00            
ATOM   1920  H   LYS X 128      54.370  79.540  16.560  1.00  0.00            
ATOM   1921  CA  LYS X 128      53.390  81.140  17.620  1.00  0.00            
ATOM   1922  HA  LYS X 128      54.140  80.920  18.380  1.00  0.00            
ATOM   1923  CB  LYS X 128      53.510  82.540  17.030  1.00  0.00            
ATOM   1924  HB1 LYS X 128      53.020  82.480  16.060  1.00  0.00            
ATOM   1925  HB2 LYS X 128      53.180  83.340  17.680  1.00  0.00            
ATOM   1926  CG  LYS X 128      54.990  82.740  16.700  1.00  0.00            
ATOM   1927  HG1 LYS X 128      55.740  82.350  17.400  1.00  0.00            
ATOM   1928  HG2 LYS X 128      55.180  82.190  15.780  1.00  0.00            
ATOM   1929  CD  LYS X 128      55.400  84.190  16.450  1.00  0.00            
ATOM   1930  HD1 LYS X 128      56.270  84.280  15.790  1.00  0.00            
ATOM   1931  HD2 LYS X 128      54.490  84.580  15.990  1.00  0.00            
ATOM   1932  CE  LYS X 128      55.560  84.940  17.770  1.00  0.00            
ATOM   1933  HE1 LYS X 128      54.710  84.820  18.440  1.00  0.00            
ATOM   1934  HE2 LYS X 128      56.430  84.600  18.320  1.00  0.00            
ATOM   1935  NZ  LYS X 128      55.740  86.390  17.570  1.00  0.00            
ATOM   1936  HZ1 LYS X 128      54.920  86.740  17.110  1.00  0.00            
ATOM   1937  HZ2 LYS X 128      55.970  86.880  18.420  1.00  0.00            
ATOM   1938  HZ3 LYS X 128      56.560  86.580  17.010  1.00  0.00            
ATOM   1939  C   LYS X 128      52.070  81.030  18.380  1.00  0.00            
ATOM   1940  O   LYS X 128      51.220  81.920  18.330  1.00  0.00            
ATOM   1941  N   VAL X 129      51.780  79.930  19.080  1.00  0.00            
ATOM   1942  H   VAL X 129      52.550  79.290  18.980  1.00  0.00            
ATOM   1943  CA  VAL X 129      50.760  79.810  20.110  1.00  0.00            
ATOM   1944  HA  VAL X 129      50.060  80.630  20.210  1.00  0.00            
ATOM   1945  CB  VAL X 129      49.810  78.640  19.870  1.00  0.00            
ATOM   1946  HB  VAL X 129      50.300  77.720  20.190  1.00  0.00            
ATOM   1947  CG1 VAL X 129      48.570  78.700  20.770  1.00  0.00            
ATOM   1948 1HG1 VAL X 129      48.800  78.510  21.820  1.00  0.00            
ATOM   1949 2HG1 VAL X 129      48.110  79.670  20.630  1.00  0.00            
ATOM   1950 3HG1 VAL X 129      47.820  77.970  20.500  1.00  0.00            
ATOM   1951  CG2 VAL X 129      49.440  78.500  18.390  1.00  0.00            
ATOM   1952 1HG2 VAL X 129      48.670  77.730  18.320  1.00  0.00            
ATOM   1953 2HG2 VAL X 129      49.060  79.480  18.110  1.00  0.00            
ATOM   1954 3HG2 VAL X 129      50.180  78.250  17.630  1.00  0.00            
ATOM   1955  C   VAL X 129      51.500  79.570  21.430  1.00  0.00            
ATOM   1956  O   VAL X 129      52.080  78.510  21.630  1.00  0.00            
ATOM   1957  N   PRO X 130      51.740  80.630  22.210  1.00  0.00            
ATOM   1958  CA  PRO X 130      52.670  80.620  23.320  1.00  0.00            
ATOM   1959  HA  PRO X 130      53.590  80.270  22.860  1.00  0.00            
ATOM   1960  CB  PRO X 130      52.800  82.090  23.720  1.00  0.00            
ATOM   1961  HB1 PRO X 130      53.010  82.240  24.780  1.00  0.00            
ATOM   1962  HB2 PRO X 130      53.720  82.470  23.280  1.00  0.00            
ATOM   1963  CG  PRO X 130      51.630  82.890  23.140  1.00  0.00            
ATOM   1964  HG1 PRO X 130      50.790  82.940  23.840  1.00  0.00            
ATOM   1965  HG2 PRO X 130      51.920  83.910  22.910  1.00  0.00            
ATOM   1966  CD  PRO X 130      51.200  81.960  22.010  1.00  0.00            
ATOM   1967  HD1 PRO X 130      50.120  81.940  21.840  1.00  0.00            
ATOM   1968  HD2 PRO X 130      51.590  82.320  21.060  1.00  0.00            
ATOM   1969  C   PRO X 130      52.410  79.680  24.490  1.00  0.00            
ATOM   1970  O   PRO X 130      53.330  79.240  25.160  1.00  0.00            
ATOM   1971  N   GLU X 131      51.120  79.440  24.760  1.00  0.00            
ATOM   1972  H   GLU X 131      50.550  80.170  24.370  1.00  0.00            
ATOM   1973  CA  GLU X 131      50.640  78.570  25.820  1.00  0.00            
ATOM   1974  HA  GLU X 131      51.210  78.670  26.740  1.00  0.00            
ATOM   1975  CB  GLU X 131      49.260  78.980  26.350  1.00  0.00            
ATOM   1976  HB1 GLU X 131      49.360  80.060  26.280  1.00  0.00            
ATOM   1977  HB2 GLU X 131      48.480  78.730  25.640  1.00  0.00            
ATOM   1978  CG  GLU X 131      48.690  78.540  27.700  1.00  0.00            
ATOM   1979  HG1 GLU X 131      47.690  78.960  27.870  1.00  0.00            
ATOM   1980  HG2 GLU X 131      48.650  77.450  27.770  1.00  0.00            
ATOM   1981  CD  GLU X 131      49.530  78.960  28.890  1.00  0.00            
ATOM   1982  OE1 GLU X 131      50.410  79.850  28.890  1.00  0.00            
ATOM   1983  OE2 GLU X 131      49.250  78.240  29.880  1.00  0.00            
ATOM   1984  C   GLU X 131      50.670  77.090  25.480  1.00  0.00            
ATOM   1985  O   GLU X 131      50.790  76.260  26.380  1.00  0.00            
ATOM   1986  N   LEU X 132      50.740  76.740  24.190  1.00  0.00            
ATOM   1987  H   LEU X 132      50.690  77.460  23.490  1.00  0.00            
ATOM   1988  CA  LEU X 132      50.860  75.360  23.760  1.00  0.00            
ATOM   1989  HA  LEU X 132      50.260  74.730  24.410  1.00  0.00            
ATOM   1990  CB  LEU X 132      50.360  75.310  22.320  1.00  0.00            
ATOM   1991  HB1 LEU X 132      50.770  76.140  21.740  1.00  0.00            
ATOM   1992  HB2 LEU X 132      50.760  74.470  21.750  1.00  0.00            
ATOM   1993  CG  LEU X 132      48.850  75.110  22.200  1.00  0.00            
ATOM   1994  HG  LEU X 132      48.330  76.020  22.470  1.00  0.00            
ATOM   1995  CD1 LEU X 132      48.440  74.880  20.740  1.00  0.00            
ATOM   1996 1HD1 LEU X 132      48.800  75.700  20.130  1.00  0.00            
ATOM   1997 2HD1 LEU X 132      48.820  73.920  20.400  1.00  0.00            
ATOM   1998 3HD1 LEU X 132      47.350  74.880  20.640  1.00  0.00            
ATOM   1999  CD2 LEU X 132      48.280  74.000  23.080  1.00  0.00            
ATOM   2000 1HD2 LEU X 132      48.030  74.400  24.060  1.00  0.00            
ATOM   2001 2HD2 LEU X 132      47.420  73.510  22.610  1.00  0.00            
ATOM   2002 3HD2 LEU X 132      48.910  73.150  23.340  1.00  0.00            
ATOM   2003  C   LEU X 132      52.320  74.910  23.810  1.00  0.00            
ATOM   2004  O   LEU X 132      52.510  73.700  23.900  1.00  0.00            
ATOM   2005  N   ILE X 133      53.320  75.800  23.830  1.00  0.00            
ATOM   2006  H   ILE X 133      53.170  76.790  23.730  1.00  0.00            
ATOM   2007  CA  ILE X 133      54.690  75.480  24.170  1.00  0.00            
ATOM   2008  HA  ILE X 133      54.940  74.570  23.630  1.00  0.00            
ATOM   2009  CB  ILE X 133      55.640  76.650  23.910  1.00  0.00            
ATOM   2010  HB  ILE X 133      55.670  77.400  24.700  1.00  0.00            
ATOM   2011  CG1 ILE X 133      55.270  77.510  22.700  1.00  0.00            
ATOM   2012 1HG1 ILE X 133      55.630  76.980  21.820  1.00  0.00            
ATOM   2013 2HG1 ILE X 133      54.210  77.690  22.530  1.00  0.00            
ATOM   2014  CG2 ILE X 133      57.010  76.030  23.680  1.00  0.00            
ATOM   2015 1HG2 ILE X 133      56.890  75.320  22.870  1.00  0.00            
ATOM   2016 2HG2 ILE X 133      57.780  76.790  23.520  1.00  0.00            
ATOM   2017 3HG2 ILE X 133      57.270  75.460  24.580  1.00  0.00            
ATOM   2018  CD  ILE X 133      55.900  78.910  22.730  1.00  0.00            
ATOM   2019  HD1 ILE X 133      55.660  79.490  21.840  1.00  0.00            
ATOM   2020  HD2 ILE X 133      55.570  79.380  23.650  1.00  0.00            
ATOM   2021  HD3 ILE X 133      56.980  78.980  22.910  1.00  0.00            
ATOM   2022  C   ILE X 133      54.800  75.130  25.640  1.00  0.00            
ATOM   2023  O   ILE X 133      55.440  74.160  26.050  1.00  0.00            
ATOM   2024  N   ARG X 134      54.180  75.960  26.480  1.00  0.00            
ATOM   2025  H   ARG X 134      53.670  76.760  26.130  1.00  0.00            
ATOM   2026  CA  ARG X 134      54.280  75.920  27.920  1.00  0.00            
ATOM   2027  HA  ARG X 134      55.340  75.770  28.110  1.00  0.00            
ATOM   2028  CB  ARG X 134      53.770  77.240  28.510  1.00  0.00            
ATOM   2029  HB1 ARG X 134      52.810  77.530  28.070  1.00  0.00            
ATOM   2030  HB2 ARG X 134      53.570  77.120  29.580  1.00  0.00            
ATOM   2031  CG  ARG X 134      54.680  78.450  28.350  1.00  0.00            
ATOM   2032  HG1 ARG X 134      55.710  78.230  28.630  1.00  0.00            
ATOM   2033  HG2 ARG X 134      54.620  78.920  27.370  1.00  0.00            
ATOM   2034  CD  ARG X 134      54.380  79.610  29.310  1.00  0.00            
ATOM   2035  HD1 ARG X 134      54.360  79.230  30.330  1.00  0.00            
ATOM   2036  HD2 ARG X 134      55.230  80.280  29.350  1.00  0.00            
ATOM   2037  NE  ARG X 134      53.110  80.190  28.850  1.00  0.00            
ATOM   2038  HE  ARG X 134      52.260  79.770  29.210  1.00  0.00            
ATOM   2039  CZ  ARG X 134      52.980  81.320  28.160  1.00  0.00            
ATOM   2040  NH1 ARG X 134      54.030  82.000  27.680  1.00  0.00            
ATOM   2041 1HH1 ARG X 134      54.970  81.650  27.600  1.00  0.00            
ATOM   2042 2HH1 ARG X 134      53.820  82.780  27.070  1.00  0.00            
ATOM   2043  NH2 ARG X 134      51.780  81.830  27.850  1.00  0.00            
ATOM   2044 1HH2 ARG X 134      50.930  81.360  28.120  1.00  0.00            
ATOM   2045 2HH2 ARG X 134      51.650  82.670  27.300  1.00  0.00            
ATOM   2046  C   ARG X 134      53.540  74.700  28.440  1.00  0.00            
ATOM   2047  O   ARG X 134      53.870  74.210  29.520  1.00  0.00            
ATOM   2048  N   THR X 135      52.540  74.190  27.710  1.00  0.00            
ATOM   2049  H   THR X 135      52.150  74.680  26.920  1.00  0.00            
ATOM   2050  CA  THR X 135      51.890  72.980  28.190  1.00  0.00            
ATOM   2051  HA  THR X 135      51.730  73.040  29.270  1.00  0.00            
ATOM   2052  CB  THR X 135      50.520  72.870  27.530  1.00  0.00            
ATOM   2053  HB  THR X 135      50.030  73.840  27.510  1.00  0.00            
ATOM   2054  OG1 THR X 135      49.600  72.010  28.170  1.00  0.00            
ATOM   2055  HG1 THR X 135      49.450  72.280  29.060  1.00  0.00            
ATOM   2056  CG2 THR X 135      50.410  72.300  26.110  1.00  0.00            
ATOM   2057 1HG2 THR X 135      50.940  72.880  25.350  1.00  0.00            
ATOM   2058 2HG2 THR X 135      50.740  71.270  26.060  1.00  0.00            
ATOM   2059 3HG2 THR X 135      49.380  72.250  25.760  1.00  0.00            
ATOM   2060  C   THR X 135      52.800  71.780  28.000  1.00  0.00            
ATOM   2061  O   THR X 135      53.170  71.140  28.980  1.00  0.00            
ATOM   2062  N   ILE X 136      53.400  71.570  26.820  1.00  0.00            
ATOM   2063  H   ILE X 136      53.130  72.130  26.020  1.00  0.00            
ATOM   2064  CA  ILE X 136      54.470  70.600  26.700  1.00  0.00            
ATOM   2065  HA  ILE X 136      54.050  69.610  26.900  1.00  0.00            
ATOM   2066  CB  ILE X 136      54.880  70.630  25.230  1.00  0.00            
ATOM   2067  HB  ILE X 136      55.400  71.580  25.060  1.00  0.00            
ATOM   2068  CG1 ILE X 136      53.780  70.350  24.200  1.00  0.00            
ATOM   2069 1HG1 ILE X 136      53.600  69.280  24.270  1.00  0.00            
ATOM   2070 2HG1 ILE X 136      52.830  70.650  24.650  1.00  0.00            
ATOM   2071  CG2 ILE X 136      55.860  69.500  24.950  1.00  0.00            
ATOM   2072 1HG2 ILE X 136      55.350  68.640  25.370  1.00  0.00            
ATOM   2073 2HG2 ILE X 136      56.060  69.390  23.880  1.00  0.00            
ATOM   2074 3HG2 ILE X 136      56.810  69.770  25.410  1.00  0.00            
ATOM   2075  CD  ILE X 136      54.030  71.000  22.840  1.00  0.00            
ATOM   2076  HD1 ILE X 136      54.150  72.080  22.970  1.00  0.00            
ATOM   2077  HD2 ILE X 136      54.970  70.810  22.330  1.00  0.00            
ATOM   2078  HD3 ILE X 136      53.130  70.770  22.260  1.00  0.00            
ATOM   2079  C   ILE X 136      55.690  70.690  27.600  1.00  0.00            
ATOM   2080  O   ILE X 136      56.080  69.630  28.070  1.00  0.00            
ATOM   2081  N   MET X 137      56.070  71.890  28.040  1.00  0.00            
ATOM   2082  H   MET X 137      55.670  72.770  27.760  1.00  0.00            
ATOM   2083  CA  MET X 137      57.110  71.990  29.050  1.00  0.00            
ATOM   2084  HA  MET X 137      57.920  71.300  28.840  1.00  0.00            
ATOM   2085  CB  MET X 137      57.620  73.430  28.920  1.00  0.00            
ATOM   2086  HB1 MET X 137      56.760  74.100  28.940  1.00  0.00            
ATOM   2087  HB2 MET X 137      58.090  73.670  29.870  1.00  0.00            
ATOM   2088  CG  MET X 137      58.420  73.650  27.640  1.00  0.00            
ATOM   2089  HG1 MET X 137      59.110  72.890  27.280  1.00  0.00            
ATOM   2090  HG2 MET X 137      57.700  73.720  26.820  1.00  0.00            
ATOM   2091  SD  MET X 137      59.290  75.230  27.460  1.00  0.00            
ATOM   2092  CE  MET X 137      60.380  75.050  28.890  1.00  0.00            
ATOM   2093  HE1 MET X 137      60.760  74.030  29.020  1.00  0.00            
ATOM   2094  HE2 MET X 137      61.310  75.510  28.540  1.00  0.00            
ATOM   2095  HE3 MET X 137      59.920  75.490  29.770  1.00  0.00            
ATOM   2096  C   MET X 137      56.740  71.710  30.500  1.00  0.00            
ATOM   2097  O   MET X 137      57.530  71.380  31.380  1.00  0.00            
ATOM   2098  N   GLY X 138      55.440  71.700  30.800  1.00  0.00            
ATOM   2099  H   GLY X 138      54.710  71.820  30.110  1.00  0.00            
ATOM   2100  CA  GLY X 138      54.800  71.400  32.070  1.00  0.00            
ATOM   2101  HA1 GLY X 138      55.450  71.600  32.920  1.00  0.00            
ATOM   2102  HA2 GLY X 138      53.970  72.100  32.120  1.00  0.00            
ATOM   2103  C   GLY X 138      54.350  69.950  32.210  1.00  0.00            
ATOM   2104  O   GLY X 138      54.470  69.410  33.310  1.00  0.00            
ATOM   2105  N   TRP X 139      53.970  69.290  31.120  1.00  0.00            
ATOM   2106  H   TRP X 139      54.170  69.790  30.260  1.00  0.00            
ATOM   2107  CA  TRP X 139      53.550  67.910  30.970  1.00  0.00            
ATOM   2108  HA  TRP X 139      52.640  67.850  31.570  1.00  0.00            
ATOM   2109  CB  TRP X 139      53.380  67.570  29.490  1.00  0.00            
ATOM   2110  HB1 TRP X 139      54.330  67.630  28.960  1.00  0.00            
ATOM   2111  HB2 TRP X 139      53.240  66.490  29.450  1.00  0.00            
ATOM   2112  CG  TRP X 139      52.130  68.040  28.820  1.00  0.00            
ATOM   2113  CD1 TRP X 139      51.150  68.770  29.400  1.00  0.00            
ATOM   2114  HD1 TRP X 139      51.270  69.110  30.420  1.00  0.00            
ATOM   2115  CD2 TRP X 139      51.710  67.940  27.430  1.00  0.00            
ATOM   2116  NE1 TRP X 139      50.130  69.090  28.520  1.00  0.00            
ATOM   2117  HE1 TRP X 139      49.400  69.770  28.650  1.00  0.00            
ATOM   2118  CE2 TRP X 139      50.480  68.630  27.270  1.00  0.00            
ATOM   2119  CE3 TRP X 139      52.240  67.240  26.330  1.00  0.00            
ATOM   2120  HE3 TRP X 139      53.140  66.670  26.510  1.00  0.00            
ATOM   2121  CZ2 TRP X 139      49.780  68.730  26.060  1.00  0.00            
ATOM   2122  HZ2 TRP X 139      48.870  69.290  25.960  1.00  0.00            
ATOM   2123  CZ3 TRP X 139      51.570  67.380  25.100  1.00  0.00            
ATOM   2124  HZ3 TRP X 139      52.070  66.960  24.240  1.00  0.00            
ATOM   2125  CH2 TRP X 139      50.380  68.100  24.960  1.00  0.00            
ATOM   2126  HH2 TRP X 139      49.940  68.040  23.980  1.00  0.00            
ATOM   2127  C   TRP X 139      54.520  66.900  31.580  1.00  0.00            
ATOM   2128  O   TRP X 139      54.120  65.980  32.290  1.00  0.00            
ATOM   2129  N   THR X 140      55.770  67.070  31.160  1.00  0.00            
ATOM   2130  H   THR X 140      55.950  67.880  30.580  1.00  0.00            
ATOM   2131  CA  THR X 140      56.990  66.380  31.530  1.00  0.00            
ATOM   2132  HA  THR X 140      56.910  65.380  31.090  1.00  0.00            
ATOM   2133  CB  THR X 140      58.250  67.010  30.930  1.00  0.00            
ATOM   2134  HB  THR X 140      59.120  66.520  31.370  1.00  0.00            
ATOM   2135  OG1 THR X 140      58.410  68.300  31.490  1.00  0.00            
ATOM   2136  HG1 THR X 140      57.690  68.800  31.160  1.00  0.00            
ATOM   2137  CG2 THR X 140      58.290  66.900  29.410  1.00  0.00            
ATOM   2138 1HG2 THR X 140      59.250  67.350  29.150  1.00  0.00            
ATOM   2139 2HG2 THR X 140      58.340  65.870  29.050  1.00  0.00            
ATOM   2140 3HG2 THR X 140      57.420  67.410  29.000  1.00  0.00            
ATOM   2141  C   THR X 140      57.030  66.120  33.030  1.00  0.00            
ATOM   2142  O   THR X 140      57.050  64.970  33.450  1.00  0.00            
ATOM   2143  N   LEU X 141      57.050  67.140  33.890  1.00  0.00            
ATOM   2144  H   LEU X 141      56.860  68.050  33.480  1.00  0.00            
ATOM   2145  CA  LEU X 141      56.980  66.980  35.330  1.00  0.00            
ATOM   2146  HA  LEU X 141      57.620  66.150  35.620  1.00  0.00            
ATOM   2147  CB  LEU X 141      57.430  68.240  36.070  1.00  0.00            
ATOM   2148  HB1 LEU X 141      56.650  68.980  35.970  1.00  0.00            
ATOM   2149  HB2 LEU X 141      57.410  67.950  37.120  1.00  0.00            
ATOM   2150  CG  LEU X 141      58.770  68.840  35.650  1.00  0.00            
ATOM   2151  HG  LEU X 141      59.010  68.670  34.600  1.00  0.00            
ATOM   2152  CD1 LEU X 141      58.710  70.370  35.700  1.00  0.00            
ATOM   2153 1HD1 LEU X 141      59.650  70.720  35.270  1.00  0.00            
ATOM   2154 2HD1 LEU X 141      57.830  70.800  35.230  1.00  0.00            
ATOM   2155 3HD1 LEU X 141      58.600  70.780  36.710  1.00  0.00            
ATOM   2156  CD2 LEU X 141      59.980  68.280  36.400  1.00  0.00            
ATOM   2157 1HD2 LEU X 141      59.940  68.630  37.430  1.00  0.00            
ATOM   2158 2HD2 LEU X 141      60.080  67.210  36.220  1.00  0.00            
ATOM   2159 3HD2 LEU X 141      60.960  68.560  36.010  1.00  0.00            
ATOM   2160  C   LEU X 141      55.590  66.640  35.850  1.00  0.00            
ATOM   2161  O   LEU X 141      55.480  65.920  36.840  1.00  0.00            
ATOM   2162  N   ASP X 142      54.480  67.070  35.240  1.00  0.00            
ATOM   2163  H   ASP X 142      54.620  67.650  34.430  1.00  0.00            
ATOM   2164  CA  ASP X 142      53.100  66.810  35.590  1.00  0.00            
ATOM   2165  HA  ASP X 142      52.900  67.120  36.610  1.00  0.00            
ATOM   2166  CB  ASP X 142      52.240  67.610  34.610  1.00  0.00            
ATOM   2167  HB1 ASP X 142      52.340  68.690  34.770  1.00  0.00            
ATOM   2168  HB2 ASP X 142      52.390  67.230  33.600  1.00  0.00            
ATOM   2169  CG  ASP X 142      50.740  67.390  34.800  1.00  0.00            
ATOM   2170  OD1 ASP X 142      50.240  67.420  35.940  1.00  0.00            
ATOM   2171  OD2 ASP X 142      50.050  67.270  33.770  1.00  0.00            
ATOM   2172  C   ASP X 142      52.760  65.330  35.530  1.00  0.00            
ATOM   2173  O   ASP X 142      52.120  64.750  36.400  1.00  0.00            
ATOM   2174  N   PHE X 143      53.230  64.750  34.420  1.00  0.00            
ATOM   2175  H   PHE X 143      53.770  65.320  33.780  1.00  0.00            
ATOM   2176  CA  PHE X 143      53.100  63.320  34.220  1.00  0.00            
ATOM   2177  HA  PHE X 143      52.020  63.210  34.260  1.00  0.00            
ATOM   2178  CB  PHE X 143      53.630  63.080  32.800  1.00  0.00            
ATOM   2179  HB1 PHE X 143      53.060  63.740  32.140  1.00  0.00            
ATOM   2180  HB2 PHE X 143      54.670  63.350  32.680  1.00  0.00            
ATOM   2181  CG  PHE X 143      53.540  61.640  32.380  1.00  0.00            
ATOM   2182  CD1 PHE X 143      54.700  60.850  32.470  1.00  0.00            
ATOM   2183  HD1 PHE X 143      55.660  61.210  32.790  1.00  0.00            
ATOM   2184  CD2 PHE X 143      52.300  61.070  32.050  1.00  0.00            
ATOM   2185  HD2 PHE X 143      51.380  61.630  32.070  1.00  0.00            
ATOM   2186  CE1 PHE X 143      54.690  59.480  32.150  1.00  0.00            
ATOM   2187  HE1 PHE X 143      55.590  58.890  32.210  1.00  0.00            
ATOM   2188  CE2 PHE X 143      52.300  59.720  31.690  1.00  0.00            
ATOM   2189  HE2 PHE X 143      51.430  59.160  31.370  1.00  0.00            
ATOM   2190  CZ  PHE X 143      53.460  58.940  31.770  1.00  0.00            
ATOM   2191  HZ  PHE X 143      53.360  57.870  31.690  1.00  0.00            
ATOM   2192  C   PHE X 143      53.770  62.370  35.200  1.00  0.00            
ATOM   2193  O   PHE X 143      53.200  61.330  35.530  1.00  0.00            
ATOM   2194  N   LEU X 144      54.860  62.870  35.800  1.00  0.00            
ATOM   2195  H   LEU X 144      55.190  63.800  35.570  1.00  0.00            
ATOM   2196  CA  LEU X 144      55.670  62.120  36.730  1.00  0.00            
ATOM   2197  HA  LEU X 144      55.510  61.040  36.740  1.00  0.00            
ATOM   2198  CB  LEU X 144      57.130  62.510  36.530  1.00  0.00            
ATOM   2199  HB1 LEU X 144      57.290  63.590  36.630  1.00  0.00            
ATOM   2200  HB2 LEU X 144      57.820  62.110  37.270  1.00  0.00            
ATOM   2201  CG  LEU X 144      57.680  62.150  35.140  1.00  0.00            
ATOM   2202  HG  LEU X 144      57.130  62.630  34.330  1.00  0.00            
ATOM   2203  CD1 LEU X 144      59.130  62.610  35.090  1.00  0.00            
ATOM   2204 1HD1 LEU X 144      59.220  63.650  35.400  1.00  0.00            
ATOM   2205 2HD1 LEU X 144      59.760  62.030  35.770  1.00  0.00            
ATOM   2206 3HD1 LEU X 144      59.560  62.570  34.080  1.00  0.00            
ATOM   2207  CD2 LEU X 144      57.670  60.670  34.770  1.00  0.00            
ATOM   2208 1HD2 LEU X 144      58.090  60.110  35.600  1.00  0.00            
ATOM   2209 2HD2 LEU X 144      56.640  60.310  34.650  1.00  0.00            
ATOM   2210 3HD2 LEU X 144      58.190  60.520  33.830  1.00  0.00            
ATOM   2211  C   LEU X 144      55.330  62.470  38.180  1.00  0.00            
ATOM   2212  O   LEU X 144      55.630  61.640  39.030  1.00  0.00            
ATOM   2213  N   ARG X 145      54.840  63.680  38.420  1.00  0.00            
ATOM   2214  H   ARG X 145      54.750  64.300  37.620  1.00  0.00            
ATOM   2215  CA  ARG X 145      54.450  64.250  39.690  1.00  0.00            
ATOM   2216  HA  ARG X 145      55.420  64.560  40.100  1.00  0.00            
ATOM   2217  CB  ARG X 145      53.560  65.490  39.630  1.00  0.00            
ATOM   2218  HB1 ARG X 145      54.120  66.240  39.070  1.00  0.00            
ATOM   2219  HB2 ARG X 145      52.700  65.290  38.990  1.00  0.00            
ATOM   2220  CG  ARG X 145      53.250  66.100  40.990  1.00  0.00            
ATOM   2221  HG1 ARG X 145      52.440  65.530  41.440  1.00  0.00            
ATOM   2222  HG2 ARG X 145      54.120  66.110  41.650  1.00  0.00            
ATOM   2223  CD  ARG X 145      52.790  67.560  40.960  1.00  0.00            
ATOM   2224  HD1 ARG X 145      53.600  68.110  40.490  1.00  0.00            
ATOM   2225  HD2 ARG X 145      51.850  67.610  40.410  1.00  0.00            
ATOM   2226  NE  ARG X 145      52.690  68.060  42.330  1.00  0.00            
ATOM   2227  HE  ARG X 145      52.200  67.390  42.900  1.00  0.00            
ATOM   2228  CZ  ARG X 145      53.000  69.270  42.820  1.00  0.00            
ATOM   2229  NH1 ARG X 145      53.750  70.180  42.190  1.00  0.00            
ATOM   2230 1HH1 ARG X 145      54.070  70.230  41.230  1.00  0.00            
ATOM   2231 2HH1 ARG X 145      53.860  71.040  42.700  1.00  0.00            
ATOM   2232  NH2 ARG X 145      52.520  69.610  44.030  1.00  0.00            
ATOM   2233 1HH2 ARG X 145      52.050  68.930  44.610  1.00  0.00            
ATOM   2234 2HH2 ARG X 145      52.690  70.470  44.510  1.00  0.00            
ATOM   2235  C   ARG X 145      53.880  63.290  40.730  1.00  0.00            
ATOM   2236  O   ARG X 145      54.360  63.130  41.850  1.00  0.00            
ATOM   2237  N   GLU X 146      52.840  62.580  40.290  1.00  0.00            
ATOM   2238  H   GLU X 146      52.540  62.780  39.350  1.00  0.00            
ATOM   2239  CA  GLU X 146      52.020  61.750  41.160  1.00  0.00            
ATOM   2240  HA  GLU X 146      51.620  62.500  41.840  1.00  0.00            
ATOM   2241  CB  GLU X 146      50.990  61.090  40.240  1.00  0.00            
ATOM   2242  HB1 GLU X 146      50.850  61.900  39.530  1.00  0.00            
ATOM   2243  HB2 GLU X 146      51.380  60.390  39.500  1.00  0.00            
ATOM   2244  CG  GLU X 146      49.600  60.730  40.740  1.00  0.00            
ATOM   2245  HG1 GLU X 146      48.940  60.290  40.000  1.00  0.00            
ATOM   2246  HG2 GLU X 146      49.670  59.890  41.440  1.00  0.00            
ATOM   2247  CD  GLU X 146      48.780  61.930  41.190  1.00  0.00            
ATOM   2248  OE1 GLU X 146      47.860  61.760  42.020  1.00  0.00            
ATOM   2249  OE2 GLU X 146      48.850  63.060  40.650  1.00  0.00            
ATOM   2250  C   GLU X 146      52.810  60.640  41.840  1.00  0.00            
ATOM   2251  O   GLU X 146      52.530  60.420  43.020  1.00  0.00            
ATOM   2252  N   ARG X 147      53.650  59.910  41.120  1.00  0.00            
ATOM   2253  H   ARG X 147      53.860  60.120  40.150  1.00  0.00            
ATOM   2254  CA  ARG X 147      54.240  58.710  41.680  1.00  0.00            
ATOM   2255  HA  ARG X 147      54.450  58.950  42.730  1.00  0.00            
ATOM   2256  CB  ARG X 147      53.200  57.590  41.690  1.00  0.00            
ATOM   2257  HB1 ARG X 147      52.200  58.020  41.700  1.00  0.00            
ATOM   2258  HB2 ARG X 147      53.290  56.980  40.790  1.00  0.00            
ATOM   2259  CG  ARG X 147      53.390  56.640  42.880  1.00  0.00            
ATOM   2260  HG1 ARG X 147      54.320  56.070  42.870  1.00  0.00            
ATOM   2261  HG2 ARG X 147      53.370  57.250  43.780  1.00  0.00            
ATOM   2262  CD  ARG X 147      52.340  55.540  42.920  1.00  0.00            
ATOM   2263  HD1 ARG X 147      52.050  55.320  41.890  1.00  0.00            
ATOM   2264  HD2 ARG X 147      52.630  54.620  43.430  1.00  0.00            
ATOM   2265  NE  ARG X 147      51.100  56.130  43.410  1.00  0.00            
ATOM   2266  HE  ARG X 147      50.620  56.440  42.570  1.00  0.00            
ATOM   2267  CZ  ARG X 147      50.770  56.390  44.680  1.00  0.00            
ATOM   2268  NH1 ARG X 147      51.740  56.310  45.600  1.00  0.00            
ATOM   2269 1HH1 ARG X 147      52.610  55.910  45.300  1.00  0.00            
ATOM   2270 2HH1 ARG X 147      51.470  56.220  46.570  1.00  0.00            
ATOM   2271  NH2 ARG X 147      49.490  56.660  44.980  1.00  0.00            
ATOM   2272 1HH2 ARG X 147      48.740  56.460  44.320  1.00  0.00            
ATOM   2273 2HH2 ARG X 147      49.270  57.080  45.870  1.00  0.00            
ATOM   2274  C   ARG X 147      55.650  58.310  41.290  1.00  0.00            
ATOM   2275  O   ARG X 147      56.200  57.320  41.780  1.00  0.00            
ATOM   2276  N   LEU X 148      56.300  59.140  40.470  1.00  0.00            
ATOM   2277  H   LEU X 148      55.750  59.930  40.140  1.00  0.00            
ATOM   2278  CA  LEU X 148      57.600  58.940  39.870  1.00  0.00            
ATOM   2279  HA  LEU X 148      58.060  58.090  40.370  1.00  0.00            
ATOM   2280  CB  LEU X 148      57.470  58.630  38.380  1.00  0.00            
ATOM   2281  HB1 LEU X 148      57.000  59.530  37.980  1.00  0.00            
ATOM   2282  HB2 LEU X 148      58.460  58.510  37.940  1.00  0.00            
ATOM   2283  CG  LEU X 148      56.620  57.440  37.940  1.00  0.00            
ATOM   2284  HG  LEU X 148      55.700  57.410  38.520  1.00  0.00            
ATOM   2285  CD1 LEU X 148      56.290  57.550  36.450  1.00  0.00            
ATOM   2286 1HD1 LEU X 148      57.120  57.780  35.790  1.00  0.00            
ATOM   2287 2HD1 LEU X 148      55.990  56.580  36.060  1.00  0.00            
ATOM   2288 3HD1 LEU X 148      55.500  58.300  36.320  1.00  0.00            
ATOM   2289  CD2 LEU X 148      57.390  56.130  38.120  1.00  0.00            
ATOM   2290 1HD2 LEU X 148      56.860  55.240  37.760  1.00  0.00            
ATOM   2291 2HD2 LEU X 148      58.400  56.020  37.740  1.00  0.00            
ATOM   2292 3HD2 LEU X 148      57.570  55.980  39.190  1.00  0.00            
ATOM   2293  C   LEU X 148      58.400  60.220  40.050  1.00  0.00            
ATOM   2294  O   LEU X 148      59.270  60.640  39.290  1.00  0.00            
ATOM   2295  N   LEU X 149      58.100  60.900  41.160  1.00  0.00            
ATOM   2296  H   LEU X 149      57.270  60.630  41.660  1.00  0.00            
ATOM   2297  CA  LEU X 149      58.750  62.140  41.530  1.00  0.00            
ATOM   2298  HA  LEU X 149      59.760  62.230  41.120  1.00  0.00            
ATOM   2299  CB  LEU X 149      58.000  63.390  41.070  1.00  0.00            
ATOM   2300  HB1 LEU X 149      57.210  63.080  40.380  1.00  0.00            
ATOM   2301  HB2 LEU X 149      57.340  63.710  41.880  1.00  0.00            
ATOM   2302  CG  LEU X 149      58.850  64.520  40.490  1.00  0.00            
ATOM   2303  HG  LEU X 149      59.910  64.480  40.700  1.00  0.00            
ATOM   2304  CD1 LEU X 149      58.890  64.480  38.960  1.00  0.00            
ATOM   2305 1HD1 LEU X 149      59.170  63.450  38.740  1.00  0.00            
ATOM   2306 2HD1 LEU X 149      57.880  64.770  38.650  1.00  0.00            
ATOM   2307 3HD1 LEU X 149      59.690  65.090  38.560  1.00  0.00            
ATOM   2308  CD2 LEU X 149      58.380  65.890  40.990  1.00  0.00            
ATOM   2309 1HD2 LEU X 149      58.640  66.020  42.040  1.00  0.00            
ATOM   2310 2HD2 LEU X 149      58.800  66.720  40.430  1.00  0.00            
ATOM   2311 3HD2 LEU X 149      57.300  65.940  40.810  1.00  0.00            
ATOM   2312  C   LEU X 149      58.970  62.090  43.040  1.00  0.00            
ATOM   2313  O   LEU X 149      58.910  63.050  43.800  1.00  0.00            
ATOM   2314  N   GLY X 150      59.430  60.920  43.490  1.00  0.00            
ATOM   2315  H   GLY X 150      59.370  60.160  42.820  1.00  0.00            
ATOM   2316  CA  GLY X 150      59.920  60.600  44.810  1.00  0.00            
ATOM   2317  HA1 GLY X 150      60.040  61.520  45.400  1.00  0.00            
ATOM   2318  HA2 GLY X 150      59.180  60.080  45.410  1.00  0.00            
ATOM   2319  C   GLY X 150      61.300  59.960  44.750  1.00  0.00            
ATOM   2320  O   GLY X 150      62.200  60.470  45.420  1.00  0.00            
ATOM   2321  N   TRP X 151      61.440  58.840  44.030  1.00  0.00            
ATOM   2322  H   TRP X 151      60.540  58.430  43.810  1.00  0.00            
ATOM   2323  CA  TRP X 151      62.670  58.090  43.860  1.00  0.00            
ATOM   2324  HA  TRP X 151      62.830  57.540  44.790  1.00  0.00            
ATOM   2325  CB  TRP X 151      62.500  57.100  42.710  1.00  0.00            
ATOM   2326  HB1 TRP X 151      63.330  56.400  42.750  1.00  0.00            
ATOM   2327  HB2 TRP X 151      61.620  56.520  42.960  1.00  0.00            
ATOM   2328  CG  TRP X 151      62.300  57.580  41.310  1.00  0.00            
ATOM   2329  CD1 TRP X 151      61.130  57.900  40.720  1.00  0.00            
ATOM   2330  HD1 TRP X 151      60.240  57.970  41.330  1.00  0.00            
ATOM   2331  CD2 TRP X 151      63.330  57.540  40.270  1.00  0.00            
ATOM   2332  NE1 TRP X 151      61.370  58.130  39.380  1.00  0.00            
ATOM   2333  HE1 TRP X 151      60.700  58.500  38.720  1.00  0.00            
ATOM   2334  CE2 TRP X 151      62.710  57.950  39.070  1.00  0.00            
ATOM   2335  CE3 TRP X 151      64.720  57.410  40.220  1.00  0.00            
ATOM   2336  HE3 TRP X 151      65.240  57.240  41.150  1.00  0.00            
ATOM   2337  CZ2 TRP X 151      63.380  58.160  37.860  1.00  0.00            
ATOM   2338  HZ2 TRP X 151      62.840  58.510  36.980  1.00  0.00            
ATOM   2339  CZ3 TRP X 151      65.390  57.740  39.030  1.00  0.00            
ATOM   2340  HZ3 TRP X 151      66.460  57.540  39.070  1.00  0.00            
ATOM   2341  CH2 TRP X 151      64.770  58.080  37.830  1.00  0.00            
ATOM   2342  HH2 TRP X 151      65.390  58.240  36.950  1.00  0.00            
ATOM   2343  C   TRP X 151      63.950  58.880  43.630  1.00  0.00            
ATOM   2344  O   TRP X 151      64.970  58.580  44.240  1.00  0.00            
ATOM   2345  N   ILE X 152      63.850  59.930  42.810  1.00  0.00            
ATOM   2346  H   ILE X 152      62.950  60.100  42.380  1.00  0.00            
ATOM   2347  CA  ILE X 152      64.800  61.020  42.670  1.00  0.00            
ATOM   2348  HA  ILE X 152      65.570  60.720  41.960  1.00  0.00            
ATOM   2349  CB  ILE X 152      64.010  62.090  41.910  1.00  0.00            
ATOM   2350  HB  ILE X 152      63.040  62.200  42.400  1.00  0.00            
ATOM   2351  CG1 ILE X 152      63.610  61.560  40.530  1.00  0.00            
ATOM   2352 1HG1 ILE X 152      64.500  61.410  39.910  1.00  0.00            
ATOM   2353 2HG1 ILE X 152      63.240  60.530  40.550  1.00  0.00            
ATOM   2354  CG2 ILE X 152      64.650  63.460  41.710  1.00  0.00            
ATOM   2355 1HG2 ILE X 152      64.800  63.990  42.660  1.00  0.00            
ATOM   2356 2HG2 ILE X 152      65.570  63.330  41.150  1.00  0.00            
ATOM   2357 3HG2 ILE X 152      64.130  64.290  41.220  1.00  0.00            
ATOM   2358  CD  ILE X 152      62.650  62.450  39.750  1.00  0.00            
ATOM   2359  HD1 ILE X 152      62.380  61.780  38.930  1.00  0.00            
ATOM   2360  HD2 ILE X 152      61.790  62.700  40.380  1.00  0.00            
ATOM   2361  HD3 ILE X 152      63.030  63.390  39.350  1.00  0.00            
ATOM   2362  C   ILE X 152      65.460  61.550  43.930  1.00  0.00            
ATOM   2363  O   ILE X 152      66.670  61.500  44.130  1.00  0.00            
ATOM   2364  N   GLN X 153      64.630  62.140  44.790  1.00  0.00            
ATOM   2365  H   GLN X 153      63.650  61.950  44.620  1.00  0.00            
ATOM   2366  CA  GLN X 153      64.990  62.580  46.120  1.00  0.00            
ATOM   2367  HA  GLN X 153      65.750  63.350  46.010  1.00  0.00            
ATOM   2368  CB  GLN X 153      63.750  63.210  46.760  1.00  0.00            
ATOM   2369  HB1 GLN X 153      63.360  63.960  46.070  1.00  0.00            
ATOM   2370  HB2 GLN X 153      62.930  62.510  46.920  1.00  0.00            
ATOM   2371  CG  GLN X 153      63.960  63.950  48.080  1.00  0.00            
ATOM   2372  HG1 GLN X 153      62.960  64.140  48.460  1.00  0.00            
ATOM   2373  HG2 GLN X 153      64.440  63.280  48.800  1.00  0.00            
ATOM   2374  CD  GLN X 153      64.770  65.230  48.080  1.00  0.00            
ATOM   2375  OE1 GLN X 153      64.600  66.110  47.240  1.00  0.00            
ATOM   2376  NE2 GLN X 153      65.690  65.360  49.040  1.00  0.00            
ATOM   2377 1HE2 GLN X 153      65.900  64.590  49.660  1.00  0.00            
ATOM   2378 2HE2 GLN X 153      66.280  66.180  49.040  1.00  0.00            
ATOM   2379  C   GLN X 153      65.700  61.550  46.980  1.00  0.00            
ATOM   2380  O   GLN X 153      66.870  61.800  47.250  1.00  0.00            
ATOM   2381  N   ASP X 154      64.990  60.480  47.340  1.00  0.00            
ATOM   2382  H   ASP X 154      64.050  60.280  47.040  1.00  0.00            
ATOM   2383  CA  ASP X 154      65.530  59.270  47.920  1.00  0.00            
ATOM   2384  HA  ASP X 154      65.760  59.650  48.910  1.00  0.00            
ATOM   2385  CB  ASP X 154      64.440  58.230  48.160  1.00  0.00            
ATOM   2386  HB1 ASP X 154      63.940  58.260  49.130  1.00  0.00            
ATOM   2387  HB2 ASP X 154      63.620  58.290  47.440  1.00  0.00            
ATOM   2388  CG  ASP X 154      64.920  56.790  48.180  1.00  0.00            
ATOM   2389  OD1 ASP X 154      65.610  56.490  49.190  1.00  0.00            
ATOM   2390  OD2 ASP X 154      64.610  56.040  47.230  1.00  0.00            
ATOM   2391  C   ASP X 154      66.870  58.780  47.380  1.00  0.00            
ATOM   2392  O   ASP X 154      67.640  58.230  48.160  1.00  0.00            
ATOM   2393  N   GLN X 155      67.220  58.940  46.100  1.00  0.00            
ATOM   2394  H   GLN X 155      66.560  59.320  45.440  1.00  0.00            
ATOM   2395  CA  GLN X 155      68.490  58.550  45.540  1.00  0.00            
ATOM   2396  HA  GLN X 155      68.920  57.700  46.080  1.00  0.00            
ATOM   2397  CB  GLN X 155      68.180  58.190  44.080  1.00  0.00            
ATOM   2398  HB1 GLN X 155      67.250  57.620  44.110  1.00  0.00            
ATOM   2399  HB2 GLN X 155      67.980  59.060  43.470  1.00  0.00            
ATOM   2400  CG  GLN X 155      69.300  57.480  43.320  1.00  0.00            
ATOM   2401  HG1 GLN X 155      70.000  58.210  42.920  1.00  0.00            
ATOM   2402  HG2 GLN X 155      69.800  56.940  44.130  1.00  0.00            
ATOM   2403  CD  GLN X 155      68.860  56.430  42.310  1.00  0.00            
ATOM   2404  OE1 GLN X 155      68.100  56.790  41.420  1.00  0.00            
ATOM   2405  NE2 GLN X 155      69.310  55.190  42.510  1.00  0.00            
ATOM   2406 1HE2 GLN X 155      69.960  55.070  43.280  1.00  0.00            
ATOM   2407 2HE2 GLN X 155      69.140  54.510  41.790  1.00  0.00            
ATOM   2408  C   GLN X 155      69.560  59.630  45.500  1.00  0.00            
ATOM   2409  O   GLN X 155      70.710  59.350  45.140  1.00  0.00            
ATOM   2410  N   GLY X 156      69.220  60.830  45.970  1.00  0.00            
ATOM   2411  H   GLY X 156      68.230  60.930  46.140  1.00  0.00            
ATOM   2412  CA  GLY X 156      70.110  61.940  46.220  1.00  0.00            
ATOM   2413  HA1 GLY X 156      70.120  62.220  47.280  1.00  0.00            
ATOM   2414  HA2 GLY X 156      71.100  61.630  45.890  1.00  0.00            
ATOM   2415  C   GLY X 156      69.700  63.170  45.420  1.00  0.00            
ATOM   2416  O   GLY X 156      70.480  64.120  45.370  1.00  0.00            
ATOM   2417  N   GLY X 157      68.600  63.090  44.660  1.00  0.00            
ATOM   2418  H   GLY X 157      68.060  62.240  44.630  1.00  0.00            
ATOM   2419  CA  GLY X 157      68.010  64.290  44.100  1.00  0.00            
ATOM   2420  HA1 GLY X 157      66.930  64.330  44.230  1.00  0.00            
ATOM   2421  HA2 GLY X 157      68.410  65.220  44.500  1.00  0.00            
ATOM   2422  C   GLY X 157      68.160  64.240  42.590  1.00  0.00            
ATOM   2423  O   GLY X 157      68.420  63.190  42.000  1.00  0.00            
ATOM   2424  N   TRP X 158      67.940  65.400  41.960  1.00  0.00            
ATOM   2425  H   TRP X 158      67.950  66.250  42.510  1.00  0.00            
ATOM   2426  CA  TRP X 158      68.200  65.520  40.540  1.00  0.00            
ATOM   2427  HA  TRP X 158      67.910  64.590  40.050  1.00  0.00            
ATOM   2428  CB  TRP X 158      67.350  66.710  40.110  1.00  0.00            
ATOM   2429  HB1 TRP X 158      67.500  67.540  40.800  1.00  0.00            
ATOM   2430  HB2 TRP X 158      67.550  66.910  39.060  1.00  0.00            
ATOM   2431  CG  TRP X 158      65.860  66.670  40.090  1.00  0.00            
ATOM   2432  CD1 TRP X 158      65.070  67.300  40.990  1.00  0.00            
ATOM   2433  HD1 TRP X 158      65.500  67.880  41.790  1.00  0.00            
ATOM   2434  CD2 TRP X 158      64.910  66.210  39.080  1.00  0.00            
ATOM   2435  NE1 TRP X 158      63.730  67.080  40.730  1.00  0.00            
ATOM   2436  HE1 TRP X 158      63.100  67.720  41.190  1.00  0.00            
ATOM   2437  CE2 TRP X 158      63.580  66.370  39.560  1.00  0.00            
ATOM   2438  CE3 TRP X 158      64.990  65.660  37.790  1.00  0.00            
ATOM   2439  HE3 TRP X 158      65.960  65.530  37.340  1.00  0.00            
ATOM   2440  CZ2 TRP X 158      62.400  66.020  38.890  1.00  0.00            
ATOM   2441  HZ2 TRP X 158      61.450  66.310  39.310  1.00  0.00            
ATOM   2442  CZ3 TRP X 158      63.830  65.290  37.090  1.00  0.00            
ATOM   2443  HZ3 TRP X 158      63.920  65.010  36.050  1.00  0.00            
ATOM   2444  CH2 TRP X 158      62.550  65.460  37.620  1.00  0.00            
ATOM   2445  HH2 TRP X 158      61.660  65.200  37.060  1.00  0.00            
ATOM   2446  C   TRP X 158      69.630  65.980  40.270  1.00  0.00            
ATOM   2447  O   TRP X 158      70.160  65.720  39.190  1.00  0.00            
ATOM   2448  N   ASP X 159      70.270  66.490  41.320  1.00  0.00            
ATOM   2449  H   ASP X 159      69.760  66.680  42.170  1.00  0.00            
ATOM   2450  CA  ASP X 159      71.600  67.060  41.440  1.00  0.00            
ATOM   2451  HA  ASP X 159      71.740  67.470  40.440  1.00  0.00            
ATOM   2452  CB  ASP X 159      71.580  67.920  42.700  1.00  0.00            
ATOM   2453  HB1 ASP X 159      70.850  68.710  42.510  1.00  0.00            
ATOM   2454  HB2 ASP X 159      71.160  67.320  43.500  1.00  0.00            
ATOM   2455  CG  ASP X 159      72.910  68.510  43.150  1.00  0.00            
ATOM   2456  OD1 ASP X 159      73.520  68.010  44.120  1.00  0.00            
ATOM   2457  OD2 ASP X 159      73.390  69.510  42.580  1.00  0.00            
ATOM   2458  C   ASP X 159      72.630  65.960  41.670  1.00  0.00            
ATOM   2459  O   ASP X 159      72.620  65.240  42.670  1.00  0.00            
ATOM   2460  N   GLY X 160      73.610  65.890  40.770  1.00  0.00            
ATOM   2461  H   GLY X 160      73.610  66.560  40.010  1.00  0.00            
ATOM   2462  CA  GLY X 160      74.680  64.920  40.620  1.00  0.00            
ATOM   2463  HA1 GLY X 160      75.630  65.460  40.610  1.00  0.00            
ATOM   2464  HA2 GLY X 160      74.720  64.220  41.450  1.00  0.00            
ATOM   2465  C   GLY X 160      74.640  64.230  39.270  1.00  0.00            
ATOM   2466  O   GLY X 160      74.980  63.050  39.220  1.00  0.00            
ATOM   2467  N   LEU X 161      74.080  64.860  38.240  1.00  0.00            
ATOM   2468  H   LEU X 161      73.600  65.740  38.360  1.00  0.00            
ATOM   2469  CA  LEU X 161      73.940  64.300  36.910  1.00  0.00            
ATOM   2470  HA  LEU X 161      73.160  63.540  36.960  1.00  0.00            
ATOM   2471  CB  LEU X 161      73.440  65.330  35.900  1.00  0.00            
ATOM   2472  HB1 LEU X 161      74.090  66.180  35.680  1.00  0.00            
ATOM   2473  HB2 LEU X 161      73.410  64.800  34.950  1.00  0.00            
ATOM   2474  CG  LEU X 161      72.010  65.840  36.110  1.00  0.00            
ATOM   2475  HG  LEU X 161      71.870  66.140  37.150  1.00  0.00            
ATOM   2476  CD1 LEU X 161      71.520  67.050  35.310  1.00  0.00            
ATOM   2477 1HD1 LEU X 161      70.520  67.360  35.640  1.00  0.00            
ATOM   2478 2HD1 LEU X 161      72.170  67.900  35.490  1.00  0.00            
ATOM   2479 3HD1 LEU X 161      71.540  66.950  34.230  1.00  0.00            
ATOM   2480  CD2 LEU X 161      71.060  64.680  35.840  1.00  0.00            
ATOM   2481 1HD2 LEU X 161      70.000  64.910  35.950  1.00  0.00            
ATOM   2482 2HD2 LEU X 161      71.170  64.160  34.880  1.00  0.00            
ATOM   2483 3HD2 LEU X 161      71.170  63.810  36.490  1.00  0.00            
ATOM   2484  C   LEU X 161      75.080  63.470  36.330  1.00  0.00            
ATOM   2485  O   LEU X 161      74.880  62.490  35.620  1.00  0.00            
ATOM   2486  N   LEU X 162      76.300  63.980  36.530  1.00  0.00            
ATOM   2487  H   LEU X 162      76.480  64.790  37.120  1.00  0.00            
ATOM   2488  CA  LEU X 162      77.510  63.350  36.050  1.00  0.00            
ATOM   2489  HA  LEU X 162      77.170  62.870  35.130  1.00  0.00            
ATOM   2490  CB  LEU X 162      78.520  64.420  35.620  1.00  0.00            
ATOM   2491  HB1 LEU X 162      78.080  65.360  35.280  1.00  0.00            
ATOM   2492  HB2 LEU X 162      79.080  64.780  36.480  1.00  0.00            
ATOM   2493  CG  LEU X 162      79.520  64.030  34.530  1.00  0.00            
ATOM   2494  HG  LEU X 162      79.930  63.020  34.590  1.00  0.00            
ATOM   2495  CD1 LEU X 162      78.790  64.000  33.190  1.00  0.00            
ATOM   2496 1HD1 LEU X 162      77.920  63.340  33.220  1.00  0.00            
ATOM   2497 2HD1 LEU X 162      78.450  65.020  32.990  1.00  0.00            
ATOM   2498 3HD1 LEU X 162      79.400  63.770  32.310  1.00  0.00            
ATOM   2499  CD2 LEU X 162      80.630  65.080  34.540  1.00  0.00            
ATOM   2500 1HD2 LEU X 162      80.170  66.040  34.290  1.00  0.00            
ATOM   2501 2HD2 LEU X 162      81.030  65.080  35.550  1.00  0.00            
ATOM   2502 3HD2 LEU X 162      81.360  64.940  33.740  1.00  0.00            
ATOM   2503  C   LEU X 162      78.120  62.430  37.090  1.00  0.00            
ATOM   2504  O   LEU X 162      79.280  62.010  37.030  1.00  0.00            
ATOM   2505  N   SER X 163      77.330  61.980  38.070  1.00  0.00            
ATOM   2506  H   SER X 163      76.360  62.230  38.020  1.00  0.00            
ATOM   2507  CA  SER X 163      77.650  60.890  38.960  1.00  0.00            
ATOM   2508  HA  SER X 163      78.610  60.450  38.690  1.00  0.00            
ATOM   2509  CB  SER X 163      77.630  61.340  40.420  1.00  0.00            
ATOM   2510  HB1 SER X 163      78.040  62.340  40.610  1.00  0.00            
ATOM   2511  HB2 SER X 163      76.620  61.660  40.670  1.00  0.00            
ATOM   2512  OG  SER X 163      78.030  60.410  41.410  1.00  0.00            
ATOM   2513  HG  SER X 163      78.880  60.080  41.170  1.00  0.00            
ATOM   2514  C   SER X 163      76.670  59.760  38.660  1.00  0.00            
ATOM   2515  O   SER X 163      77.020  58.580  38.750  1.00  0.00            
ATOM   2516  N   TYR X 164      75.510  60.120  38.120  1.00  0.00            
ATOM   2517  H   TYR X 164      75.220  61.070  38.300  1.00  0.00            
ATOM   2518  CA  TYR X 164      74.450  59.250  37.640  1.00  0.00            
ATOM   2519  HA  TYR X 164      74.340  58.360  38.260  1.00  0.00            
ATOM   2520  CB  TYR X 164      73.110  59.970  37.460  1.00  0.00            
ATOM   2521  HB1 TYR X 164      73.390  60.870  36.920  1.00  0.00            
ATOM   2522  HB2 TYR X 164      72.440  59.380  36.840  1.00  0.00            
ATOM   2523  CG  TYR X 164      72.430  60.350  38.750  1.00  0.00            
ATOM   2524  CD1 TYR X 164      71.940  61.650  38.930  1.00  0.00            
ATOM   2525  HD1 TYR X 164      72.030  62.320  38.090  1.00  0.00            
ATOM   2526  CD2 TYR X 164      72.090  59.450  39.770  1.00  0.00            
ATOM   2527  HD2 TYR X 164      72.340  58.420  39.580  1.00  0.00            
ATOM   2528  CE1 TYR X 164      71.280  62.080  40.080  1.00  0.00            
ATOM   2529  HE1 TYR X 164      70.790  63.040  40.140  1.00  0.00            
ATOM   2530  CE2 TYR X 164      71.590  59.890  41.000  1.00  0.00            
ATOM   2531  HE2 TYR X 164      71.460  59.110  41.730  1.00  0.00            
ATOM   2532  CZ  TYR X 164      71.080  61.190  41.140  1.00  0.00            
ATOM   2533  OH  TYR X 164      70.380  61.430  42.290  1.00  0.00            
ATOM   2534  HH  TYR X 164      69.600  61.930  42.090  1.00  0.00            
ATOM   2535  C   TYR X 164      74.770  58.750  36.240  1.00  0.00            
ATOM   2536  O   TYR X 164      74.650  57.570  35.910  1.00  0.00            
ATOM   2537  N   PHE X 165      75.410  59.630  35.460  1.00  0.00            
ATOM   2538  H   PHE X 165      75.390  60.590  35.780  1.00  0.00            
ATOM   2539  CA  PHE X 165      76.030  59.300  34.190  1.00  0.00            
ATOM   2540  HA  PHE X 165      76.060  58.270  33.830  1.00  0.00            
ATOM   2541  CB  PHE X 165      75.430  60.250  33.160  1.00  0.00            
ATOM   2542  HB1 PHE X 165      75.710  61.290  33.340  1.00  0.00            
ATOM   2543  HB2 PHE X 165      75.930  59.960  32.230  1.00  0.00            
ATOM   2544  CG  PHE X 165      73.930  60.130  33.060  1.00  0.00            
ATOM   2545  CD1 PHE X 165      73.140  61.270  33.240  1.00  0.00            
ATOM   2546  HD1 PHE X 165      73.600  62.220  33.480  1.00  0.00            
ATOM   2547  CD2 PHE X 165      73.310  58.920  32.720  1.00  0.00            
ATOM   2548  HD2 PHE X 165      73.860  57.990  32.740  1.00  0.00            
ATOM   2549  CE1 PHE X 165      71.760  61.190  33.010  1.00  0.00            
ATOM   2550  HE1 PHE X 165      71.160  62.050  33.250  1.00  0.00            
ATOM   2551  CE2 PHE X 165      71.950  58.800  32.410  1.00  0.00            
ATOM   2552  HE2 PHE X 165      71.440  57.900  32.080  1.00  0.00            
ATOM   2553  CZ  PHE X 165      71.220  59.980  32.560  1.00  0.00            
ATOM   2554  HZ  PHE X 165      70.150  60.040  32.420  1.00  0.00            
ATOM   2555  C   PHE X 165      77.450  59.670  34.590  1.00  0.00            
ATOM   2556  O   PHE X 165      77.910  60.750  34.210  1.00  0.00            
ATOM   2557  N   GLY X 166      78.120  58.800  35.350  1.00  0.00            
ATOM   2558  H   GLY X 166      77.680  57.960  35.680  1.00  0.00            
ATOM   2559  CA  GLY X 166      79.460  58.860  35.910  1.00  0.00            
ATOM   2560  HA1 GLY X 166      79.800  59.890  35.840  1.00  0.00            
ATOM   2561  HA2 GLY X 166      79.310  58.580  36.950  1.00  0.00            
ATOM   2562  C   GLY X 166      80.520  57.880  35.430  1.00  0.00            
ATOM   2563  O   GLY X 166      81.650  57.910  35.930  1.00  0.00            
ATOM   2564  N   THR X 167      80.120  56.950  34.570  1.00  0.00            
ATOM   2565  H   THR X 167      79.230  57.130  34.120  1.00  0.00            
ATOM   2566  CA  THR X 167      80.850  55.820  34.050  1.00  0.00            
ATOM   2567  HA  THR X 167      81.050  55.180  34.910  1.00  0.00            
ATOM   2568  CB  THR X 167      79.980  54.960  33.130  1.00  0.00            
ATOM   2569  HB  THR X 167      80.620  54.140  32.810  1.00  0.00            
ATOM   2570  OG1 THR X 167      79.420  55.620  32.020  1.00  0.00            
ATOM   2571  HG1 THR X 167      80.150  55.830  31.460  1.00  0.00            
ATOM   2572  CG2 THR X 167      78.860  54.310  33.950  1.00  0.00            
ATOM   2573 1HG2 THR X 167      78.290  53.630  33.320  1.00  0.00            
ATOM   2574 2HG2 THR X 167      79.210  53.730  34.800  1.00  0.00            
ATOM   2575 3HG2 THR X 167      78.150  54.990  34.420  1.00  0.00            
ATOM   2576  C   THR X 167      82.190  56.290  33.510  1.00  0.00            
ATOM   2577  O   THR X 167      82.320  57.370  32.930  1.00  0.00            
ATOM   2578  N   PRO X 168      83.290  55.580  33.770  1.00  0.00            
ATOM   2579  CA  PRO X 168      84.610  56.010  33.350  1.00  0.00            
ATOM   2580  HA  PRO X 168      84.640  57.070  33.610  1.00  0.00            
ATOM   2581  CB  PRO X 168      85.570  55.130  34.150  1.00  0.00            
ATOM   2582  HB1 PRO X 168      86.590  54.970  33.810  1.00  0.00            
ATOM   2583  HB2 PRO X 168      85.780  55.690  35.060  1.00  0.00            
ATOM   2584  CG  PRO X 168      84.740  53.880  34.440  1.00  0.00            
ATOM   2585  HG1 PRO X 168      84.860  53.110  33.680  1.00  0.00            
ATOM   2586  HG2 PRO X 168      85.130  53.470  35.380  1.00  0.00            
ATOM   2587  CD  PRO X 168      83.290  54.350  34.540  1.00  0.00            
ATOM   2588  HD1 PRO X 168      82.630  53.570  34.160  1.00  0.00            
ATOM   2589  HD2 PRO X 168      83.010  54.510  35.580  1.00  0.00            
ATOM   2590  C   PRO X 168      84.880  55.950  31.850  1.00  0.00            
ATOM   2591  O   PRO X 168      85.960  56.320  31.400  1.00  0.00            
ATOM   2592  N   THR X 169      83.960  55.440  31.040  1.00  0.00            
ATOM   2593  H   THR X 169      83.060  55.160  31.410  1.00  0.00            
ATOM   2594  CA  THR X 169      83.780  55.610  29.610  1.00  0.00            
ATOM   2595  HA  THR X 169      84.460  56.420  29.340  1.00  0.00            
ATOM   2596  CB  THR X 169      84.130  54.370  28.800  1.00  0.00            
ATOM   2597  HB  THR X 169      85.210  54.280  28.900  1.00  0.00            
ATOM   2598  OG1 THR X 169      83.960  54.630  27.420  1.00  0.00            
ATOM   2599  HG1 THR X 169      84.450  55.420  27.250  1.00  0.00            
ATOM   2600  CG2 THR X 169      83.410  53.060  29.130  1.00  0.00            
ATOM   2601 1HG2 THR X 169      83.790  52.780  30.120  1.00  0.00            
ATOM   2602 2HG2 THR X 169      82.340  53.200  29.040  1.00  0.00            
ATOM   2603 3HG2 THR X 169      83.760  52.380  28.350  1.00  0.00            
ATOM   2604  C   THR X 169      82.340  56.120  29.540  1.00  0.00            
ATOM   2605  O   THR X 169      81.430  55.620  30.200  1.00  0.00            
ATOM   2606  N   TRP X 170      82.140  57.110  28.670  1.00  0.00            
ATOM   2607  H   TRP X 170      82.920  57.370  28.090  1.00  0.00            
ATOM   2608  CA  TRP X 170      80.940  57.930  28.660  1.00  0.00            
ATOM   2609  HA  TRP X 170      80.150  57.340  29.100  1.00  0.00            
ATOM   2610  CB  TRP X 170      81.180  59.230  29.420  1.00  0.00            
ATOM   2611  HB1 TRP X 170      81.840  58.920  30.230  1.00  0.00            
ATOM   2612  HB2 TRP X 170      81.830  59.840  28.790  1.00  0.00            
ATOM   2613  CG  TRP X 170      80.080  60.030  30.040  1.00  0.00            
ATOM   2614  CD1 TRP X 170      79.710  59.890  31.330  1.00  0.00            
ATOM   2615  HD1 TRP X 170      80.070  59.020  31.870  1.00  0.00            
ATOM   2616  CD2 TRP X 170      79.330  61.190  29.580  1.00  0.00            
ATOM   2617  NE1 TRP X 170      78.810  60.890  31.650  1.00  0.00            
ATOM   2618  HE1 TRP X 170      78.560  60.960  32.630  1.00  0.00            
ATOM   2619  CE2 TRP X 170      78.420  61.650  30.570  1.00  0.00            
ATOM   2620  CE3 TRP X 170      79.150  61.800  28.330  1.00  0.00            
ATOM   2621  HE3 TRP X 170      79.750  61.420  27.520  1.00  0.00            
ATOM   2622  CZ2 TRP X 170      77.510  62.690  30.370  1.00  0.00            
ATOM   2623  HZ2 TRP X 170      76.810  63.040  31.120  1.00  0.00            
ATOM   2624  CZ3 TRP X 170      78.300  62.900  28.140  1.00  0.00            
ATOM   2625  HZ3 TRP X 170      78.330  63.300  27.140  1.00  0.00            
ATOM   2626  CH2 TRP X 170      77.440  63.370  29.140  1.00  0.00            
ATOM   2627  HH2 TRP X 170      76.880  64.280  28.960  1.00  0.00            
ATOM   2628  C   TRP X 170      80.450  58.150  27.240  1.00  0.00            
ATOM   2629  O   TRP X 170      80.110  59.260  26.830  1.00  0.00            
ATOM   2630  N   GLN X 171      80.480  57.080  26.440  1.00  0.00            
ATOM   2631  H   GLN X 171      80.910  56.220  26.730  1.00  0.00            
ATOM   2632  CA  GLN X 171      79.890  57.030  25.110  1.00  0.00            
ATOM   2633  HA  GLN X 171      79.650  58.010  24.720  1.00  0.00            
ATOM   2634  CB  GLN X 171      80.760  56.100  24.270  1.00  0.00            
ATOM   2635  HB1 GLN X 171      80.690  55.140  24.770  1.00  0.00            
ATOM   2636  HB2 GLN X 171      80.370  55.910  23.270  1.00  0.00            
ATOM   2637  CG  GLN X 171      82.230  56.530  24.210  1.00  0.00            
ATOM   2638  HG1 GLN X 171      82.690  56.500  25.200  1.00  0.00            
ATOM   2639  HG2 GLN X 171      82.820  55.830  23.620  1.00  0.00            
ATOM   2640  CD  GLN X 171      82.530  57.850  23.520  1.00  0.00            
ATOM   2641  OE1 GLN X 171      83.580  58.450  23.700  1.00  0.00            
ATOM   2642  NE2 GLN X 171      81.550  58.400  22.800  1.00  0.00            
ATOM   2643 1HE2 GLN X 171      80.670  57.940  22.670  1.00  0.00            
ATOM   2644 2HE2 GLN X 171      81.660  59.390  22.590  1.00  0.00            
ATOM   2645  C   GLN X 171      78.530  56.350  25.250  1.00  0.00            
ATOM   2646  O   GLN X 171      77.530  56.870  24.770  1.00  0.00            
ATOM   2647  N   THR X 172      78.500  55.280  26.040  1.00  0.00            
ATOM   2648  H   THR X 172      79.360  54.970  26.480  1.00  0.00            
ATOM   2649  CA  THR X 172      77.350  54.420  26.260  1.00  0.00            
ATOM   2650  HA  THR X 172      77.350  53.850  25.320  1.00  0.00            
ATOM   2651  CB  THR X 172      77.820  53.410  27.310  1.00  0.00            
ATOM   2652  HB  THR X 172      78.770  52.960  27.020  1.00  0.00            
ATOM   2653  OG1 THR X 172      76.940  52.300  27.280  1.00  0.00            
ATOM   2654  HG1 THR X 172      76.670  52.160  26.390  1.00  0.00            
ATOM   2655  CG2 THR X 172      77.970  53.870  28.750  1.00  0.00            
ATOM   2656 1HG2 THR X 172      78.740  54.640  28.750  1.00  0.00            
ATOM   2657 2HG2 THR X 172      76.990  54.160  29.130  1.00  0.00            
ATOM   2658 3HG2 THR X 172      78.280  53.120  29.480  1.00  0.00            
ATOM   2659  C   THR X 172      76.020  55.100  26.510  1.00  0.00            
ATOM   2660  O   THR X 172      74.970  54.770  25.960  1.00  0.00            
ATOM   2661  N   VAL X 173      76.060  56.140  27.360  1.00  0.00            
ATOM   2662  H   VAL X 173      76.920  56.340  27.850  1.00  0.00            
ATOM   2663  CA  VAL X 173      74.960  57.000  27.770  1.00  0.00            
ATOM   2664  HA  VAL X 173      74.310  56.230  28.180  1.00  0.00            
ATOM   2665  CB  VAL X 173      75.430  58.030  28.800  1.00  0.00            
ATOM   2666  HB  VAL X 173      74.490  58.490  29.100  1.00  0.00            
ATOM   2667  CG1 VAL X 173      76.000  57.420  30.080  1.00  0.00            
ATOM   2668 1HG1 VAL X 173      75.270  56.830  30.630  1.00  0.00            
ATOM   2669 2HG1 VAL X 173      76.840  56.770  29.840  1.00  0.00            
ATOM   2670 3HG1 VAL X 173      76.410  58.080  30.840  1.00  0.00            
ATOM   2671  CG2 VAL X 173      76.410  59.100  28.310  1.00  0.00            
ATOM   2672 1HG2 VAL X 173      75.890  59.850  27.710  1.00  0.00            
ATOM   2673 2HG2 VAL X 173      76.730  59.600  29.220  1.00  0.00            
ATOM   2674 3HG2 VAL X 173      77.190  58.620  27.720  1.00  0.00            
ATOM   2675  C   VAL X 173      74.100  57.480  26.620  1.00  0.00            
ATOM   2676  O   VAL X 173      72.870  57.410  26.720  1.00  0.00            
ATOM   2677  N   THR X 174      74.700  58.070  25.580  1.00  0.00            
ATOM   2678  H   THR X 174      75.700  58.150  25.620  1.00  0.00            
ATOM   2679  CA  THR X 174      74.000  58.580  24.410  1.00  0.00            
ATOM   2680  HA  THR X 174      73.210  59.150  24.910  1.00  0.00            
ATOM   2681  CB  THR X 174      74.880  59.560  23.640  1.00  0.00            
ATOM   2682  HB  THR X 174      74.450  59.750  22.650  1.00  0.00            
ATOM   2683  OG1 THR X 174      76.130  58.980  23.330  1.00  0.00            
ATOM   2684  HG1 THR X 174      76.690  59.080  24.090  1.00  0.00            
ATOM   2685  CG2 THR X 174      74.970  60.890  24.390  1.00  0.00            
ATOM   2686 1HG2 THR X 174      75.620  61.620  23.900  1.00  0.00            
ATOM   2687 2HG2 THR X 174      73.970  61.320  24.320  1.00  0.00            
ATOM   2688 3HG2 THR X 174      75.260  60.830  25.440  1.00  0.00            
ATOM   2689  C   THR X 174      73.510  57.480  23.490  1.00  0.00            
ATOM   2690  O   THR X 174      72.420  57.650  22.940  1.00  0.00            
ATOM   2691  N   ILE X 175      74.280  56.400  23.310  1.00  0.00            
ATOM   2692  H   ILE X 175      75.240  56.380  23.620  1.00  0.00            
ATOM   2693  CA  ILE X 175      73.890  55.140  22.720  1.00  0.00            
ATOM   2694  HA  ILE X 175      73.750  55.370  21.660  1.00  0.00            
ATOM   2695  CB  ILE X 175      75.050  54.150  22.670  1.00  0.00            
ATOM   2696  HB  ILE X 175      75.280  53.680  23.640  1.00  0.00            
ATOM   2697  CG1 ILE X 175      76.260  54.790  21.990  1.00  0.00            
ATOM   2698 1HG1 ILE X 175      75.850  55.050  21.010  1.00  0.00            
ATOM   2699 2HG1 ILE X 175      76.600  55.760  22.350  1.00  0.00            
ATOM   2700  CG2 ILE X 175      74.620  52.840  22.000  1.00  0.00            
ATOM   2701 1HG2 ILE X 175      73.860  52.300  22.560  1.00  0.00            
ATOM   2702 2HG2 ILE X 175      74.090  53.030  21.070  1.00  0.00            
ATOM   2703 3HG2 ILE X 175      75.460  52.190  21.730  1.00  0.00            
ATOM   2704  CD  ILE X 175      77.510  53.910  21.820  1.00  0.00            
ATOM   2705  HD1 ILE X 175      77.310  53.230  20.990  1.00  0.00            
ATOM   2706  HD2 ILE X 175      78.370  54.420  21.380  1.00  0.00            
ATOM   2707  HD3 ILE X 175      77.850  53.480  22.750  1.00  0.00            
ATOM   2708  C   ILE X 175      72.580  54.580  23.260  1.00  0.00            
ATOM   2709  O   ILE X 175      71.710  54.190  22.480  1.00  0.00            
ATOM   2710  N   PHE X 176      72.420  54.620  24.590  1.00  0.00            
ATOM   2711  H   PHE X 176      73.240  54.820  25.150  1.00  0.00            
ATOM   2712  CA  PHE X 176      71.210  54.280  25.310  1.00  0.00            
ATOM   2713  HA  PHE X 176      70.790  53.360  24.890  1.00  0.00            
ATOM   2714  CB  PHE X 176      71.420  54.020  26.800  1.00  0.00            
ATOM   2715  HB1 PHE X 176      72.220  53.290  26.950  1.00  0.00            
ATOM   2716  HB2 PHE X 176      71.780  54.960  27.210  1.00  0.00            
ATOM   2717  CG  PHE X 176      70.250  53.500  27.610  1.00  0.00            
ATOM   2718  CD1 PHE X 176      69.440  54.440  28.260  1.00  0.00            
ATOM   2719  HD1 PHE X 176      69.760  55.470  28.310  1.00  0.00            
ATOM   2720  CD2 PHE X 176      69.910  52.140  27.570  1.00  0.00            
ATOM   2721  HD2 PHE X 176      70.430  51.480  26.890  1.00  0.00            
ATOM   2722  CE1 PHE X 176      68.240  54.020  28.850  1.00  0.00            
ATOM   2723  HE1 PHE X 176      67.660  54.760  29.390  1.00  0.00            
ATOM   2724  CE2 PHE X 176      68.700  51.760  28.150  1.00  0.00            
ATOM   2725  HE2 PHE X 176      68.400  50.750  27.910  1.00  0.00            
ATOM   2726  CZ  PHE X 176      67.830  52.690  28.730  1.00  0.00            
ATOM   2727  HZ  PHE X 176      66.870  52.300  29.020  1.00  0.00            
ATOM   2728  C   PHE X 176      70.020  55.210  25.140  1.00  0.00            
ATOM   2729  O   PHE X 176      68.920  54.770  24.810  1.00  0.00            
ATOM   2730  N   VAL X 177      70.240  56.500  25.400  1.00  0.00            
ATOM   2731  H   VAL X 177      71.160  56.890  25.550  1.00  0.00            
ATOM   2732  CA  VAL X 177      69.270  57.560  25.230  1.00  0.00            
ATOM   2733  HA  VAL X 177      68.490  57.400  25.980  1.00  0.00            
ATOM   2734  CB  VAL X 177      69.760  58.950  25.660  1.00  0.00            
ATOM   2735  HB  VAL X 177      70.700  59.030  25.110  1.00  0.00            
ATOM   2736  CG1 VAL X 177      68.890  60.170  25.380  1.00  0.00            
ATOM   2737 1HG1 VAL X 177      68.730  60.350  24.310  1.00  0.00            
ATOM   2738 2HG1 VAL X 177      67.970  60.030  25.940  1.00  0.00            
ATOM   2739 3HG1 VAL X 177      69.410  61.010  25.840  1.00  0.00            
ATOM   2740  CG2 VAL X 177      70.040  58.960  27.170  1.00  0.00            
ATOM   2741 1HG2 VAL X 177      70.660  58.150  27.550  1.00  0.00            
ATOM   2742 2HG2 VAL X 177      70.660  59.820  27.390  1.00  0.00            
ATOM   2743 3HG2 VAL X 177      69.140  58.910  27.780  1.00  0.00            
ATOM   2744  C   VAL X 177      68.690  57.640  23.830  1.00  0.00            
ATOM   2745  O   VAL X 177      67.470  57.550  23.750  1.00  0.00            
ATOM   2746  N   ALA X 178      69.560  57.570  22.820  1.00  0.00            
ATOM   2747  H   ALA X 178      70.520  57.710  23.100  1.00  0.00            
ATOM   2748  CA  ALA X 178      69.150  57.400  21.440  1.00  0.00            
ATOM   2749  HA  ALA X 178      68.620  58.300  21.110  1.00  0.00            
ATOM   2750  CB  ALA X 178      70.390  57.250  20.570  1.00  0.00            
ATOM   2751  HB1 ALA X 178      70.110  57.020  19.540  1.00  0.00            
ATOM   2752  HB2 ALA X 178      71.040  58.130  20.560  1.00  0.00            
ATOM   2753  HB3 ALA X 178      71.060  56.460  20.920  1.00  0.00            
ATOM   2754  C   ALA X 178      68.210  56.250  21.120  1.00  0.00            
ATOM   2755  O   ALA X 178      67.500  56.300  20.120  1.00  0.00            
ATOM   2756  N   GLY X 179      68.310  55.200  21.930  1.00  0.00            
ATOM   2757  H   GLY X 179      68.960  55.180  22.700  1.00  0.00            
ATOM   2758  CA  GLY X 179      67.620  53.940  21.740  1.00  0.00            
ATOM   2759  HA1 GLY X 179      67.600  53.720  20.670  1.00  0.00            
ATOM   2760  HA2 GLY X 179      68.120  53.090  22.200  1.00  0.00            
ATOM   2761  C   GLY X 179      66.210  53.830  22.300  1.00  0.00            
ATOM   2762  O   GLY X 179      65.360  53.210  21.660  1.00  0.00            
ATOM   2763  N   VAL X 180      65.980  54.620  23.350  1.00  0.00            
ATOM   2764  H   VAL X 180      66.760  55.090  23.790  1.00  0.00            
ATOM   2765  CA  VAL X 180      64.740  54.820  24.060  1.00  0.00            
ATOM   2766  HA  VAL X 180      64.120  53.930  24.160  1.00  0.00            
ATOM   2767  CB  VAL X 180      65.100  55.250  25.480  1.00  0.00            
ATOM   2768  HB  VAL X 180      65.700  56.150  25.420  1.00  0.00            
ATOM   2769  CG1 VAL X 180      63.900  55.830  26.230  1.00  0.00            
ATOM   2770 1HG1 VAL X 180      63.070  55.200  26.580  1.00  0.00            
ATOM   2771 2HG1 VAL X 180      64.070  56.430  27.120  1.00  0.00            
ATOM   2772 3HG1 VAL X 180      63.470  56.650  25.660  1.00  0.00            
ATOM   2773  CG2 VAL X 180      65.940  54.270  26.300  1.00  0.00            
ATOM   2774 1HG2 VAL X 180      66.280  54.830  27.170  1.00  0.00            
ATOM   2775 2HG2 VAL X 180      65.310  53.460  26.670  1.00  0.00            
ATOM   2776 3HG2 VAL X 180      66.700  53.840  25.660  1.00  0.00            
ATOM   2777  C   VAL X 180      63.920  55.730  23.160  1.00  0.00            
ATOM   2778  O   VAL X 180      62.790  55.400  22.830  1.00  0.00            
ATOM   2779  N   LEU X 181      64.480  56.820  22.620  1.00  0.00            
ATOM   2780  H   LEU X 181      65.450  56.990  22.840  1.00  0.00            
ATOM   2781  CA  LEU X 181      64.020  57.670  21.540  1.00  0.00            
ATOM   2782  HA  LEU X 181      63.030  58.030  21.830  1.00  0.00            
ATOM   2783  CB  LEU X 181      65.020  58.800  21.320  1.00  0.00            
ATOM   2784  HB1 LEU X 181      66.010  58.390  21.110  1.00  0.00            
ATOM   2785  HB2 LEU X 181      64.900  59.170  20.300  1.00  0.00            
ATOM   2786  CG  LEU X 181      64.940  59.870  22.400  1.00  0.00            
ATOM   2787  HG  LEU X 181      64.660  59.450  23.370  1.00  0.00            
ATOM   2788  CD1 LEU X 181      66.270  60.620  22.570  1.00  0.00            
ATOM   2789 1HD1 LEU X 181      66.310  61.350  23.380  1.00  0.00            
ATOM   2790 2HD1 LEU X 181      67.160  60.010  22.710  1.00  0.00            
ATOM   2791 3HD1 LEU X 181      66.490  61.200  21.680  1.00  0.00            
ATOM   2792  CD2 LEU X 181      63.850  60.890  22.070  1.00  0.00            
ATOM   2793 1HD2 LEU X 181      63.980  61.300  21.070  1.00  0.00            
ATOM   2794 2HD2 LEU X 181      62.890  60.370  22.010  1.00  0.00            
ATOM   2795 3HD2 LEU X 181      63.940  61.620  22.870  1.00  0.00            
ATOM   2796  C   LEU X 181      63.770  56.860  20.270  1.00  0.00            
ATOM   2797  O   LEU X 181      62.700  57.120  19.750  1.00  0.00            
ATOM   2798  N   THR X 182      64.610  55.980  19.720  1.00  0.00            
ATOM   2799  H   THR X 182      65.500  55.860  20.190  1.00  0.00            
ATOM   2800  CA  THR X 182      64.320  55.140  18.570  1.00  0.00            
ATOM   2801  HA  THR X 182      64.060  55.910  17.840  1.00  0.00            
ATOM   2802  CB  THR X 182      65.530  54.290  18.190  1.00  0.00            
ATOM   2803  HB  THR X 182      65.770  53.920  19.180  1.00  0.00            
ATOM   2804  OG1 THR X 182      66.650  55.100  17.890  1.00  0.00            
ATOM   2805  HG1 THR X 182      66.810  55.680  18.620  1.00  0.00            
ATOM   2806  CG2 THR X 182      65.390  53.120  17.220  1.00  0.00            
ATOM   2807 1HG2 THR X 182      65.140  53.350  16.190  1.00  0.00            
ATOM   2808 2HG2 THR X 182      66.370  52.650  17.250  1.00  0.00            
ATOM   2809 3HG2 THR X 182      64.630  52.410  17.570  1.00  0.00            
ATOM   2810  C   THR X 182      63.050  54.320  18.700  1.00  0.00            
ATOM   2811  O   THR X 182      62.170  54.350  17.840  1.00  0.00            
ATOM   2812  N   ALA X 183      62.890  53.660  19.850  1.00  0.00            
ATOM   2813  H   ALA X 183      63.550  53.800  20.600  1.00  0.00            
ATOM   2814  CA  ALA X 183      61.800  52.730  20.070  1.00  0.00            
ATOM   2815  HA  ALA X 183      61.710  52.080  19.200  1.00  0.00            
ATOM   2816  CB  ALA X 183      62.230  51.980  21.330  1.00  0.00            
ATOM   2817  HB1 ALA X 183      61.540  51.140  21.470  1.00  0.00            
ATOM   2818  HB2 ALA X 183      63.180  51.440  21.360  1.00  0.00            
ATOM   2819  HB3 ALA X 183      62.170  52.600  22.220  1.00  0.00            
ATOM   2820  C   ALA X 183      60.460  53.410  20.270  1.00  0.00            
ATOM   2821  O   ALA X 183      59.410  52.780  20.210  1.00  0.00            
ATOM   2822  N   SER X 184      60.480  54.730  20.490  1.00  0.00            
ATOM   2823  H   SER X 184      61.380  55.150  20.630  1.00  0.00            
ATOM   2824  CA  SER X 184      59.380  55.640  20.770  1.00  0.00            
ATOM   2825  HA  SER X 184      58.550  55.120  21.250  1.00  0.00            
ATOM   2826  CB  SER X 184      59.870  56.750  21.700  1.00  0.00            
ATOM   2827  HB1 SER X 184      60.580  57.360  21.140  1.00  0.00            
ATOM   2828  HB2 SER X 184      59.140  57.470  22.040  1.00  0.00            
ATOM   2829  OG  SER X 184      60.390  56.270  22.920  1.00  0.00            
ATOM   2830  HG  SER X 184      61.230  55.880  22.700  1.00  0.00            
ATOM   2831  C   SER X 184      58.880  56.330  19.510  1.00  0.00            
ATOM   2832  O   SER X 184      57.680  56.590  19.450  1.00  0.00            
ATOM   2833  N   LEU X 185      59.750  56.620  18.540  1.00  0.00            
ATOM   2834  H   LEU X 185      60.720  56.340  18.550  1.00  0.00            
ATOM   2835  CA  LEU X 185      59.290  57.310  17.350  1.00  0.00            
ATOM   2836  HA  LEU X 185      58.560  58.090  17.580  1.00  0.00            
ATOM   2837  CB  LEU X 185      60.530  57.930  16.700  1.00  0.00            
ATOM   2838  HB1 LEU X 185      61.210  57.190  16.280  1.00  0.00            
ATOM   2839  HB2 LEU X 185      60.380  58.350  15.710  1.00  0.00            
ATOM   2840  CG  LEU X 185      61.300  58.960  17.530  1.00  0.00            
ATOM   2841  HG  LEU X 185      61.330  58.760  18.600  1.00  0.00            
ATOM   2842  CD1 LEU X 185      62.770  59.030  17.100  1.00  0.00            
ATOM   2843 1HD1 LEU X 185      63.360  59.790  17.600  1.00  0.00            
ATOM   2844 2HD1 LEU X 185      63.310  58.110  17.320  1.00  0.00            
ATOM   2845 3HD1 LEU X 185      62.790  59.220  16.020  1.00  0.00            
ATOM   2846  CD2 LEU X 185      60.740  60.360  17.240  1.00  0.00            
ATOM   2847 1HD2 LEU X 185      61.140  61.160  17.870  1.00  0.00            
ATOM   2848 2HD2 LEU X 185      60.740  60.660  16.200  1.00  0.00            
ATOM   2849 3HD2 LEU X 185      59.710  60.460  17.580  1.00  0.00            
ATOM   2850  C   LEU X 185      58.610  56.390  16.350  1.00  0.00            
ATOM   2851  O   LEU X 185      58.200  56.910  15.310  1.00  0.00            
ATOM   2852  N   THR X 186      58.660  55.060  16.510  1.00  0.00            
ATOM   2853  H   THR X 186      59.230  54.820  17.310  1.00  0.00            
ATOM   2854  CA  THR X 186      58.030  54.000  15.750  1.00  0.00            
ATOM   2855  HA  THR X 186      57.740  54.350  14.760  1.00  0.00            
ATOM   2856  CB  THR X 186      59.030  52.900  15.400  1.00  0.00            
ATOM   2857  HB  THR X 186      59.930  53.420  15.060  1.00  0.00            
ATOM   2858  OG1 THR X 186      58.680  51.960  14.410  1.00  0.00            
ATOM   2859  HG1 THR X 186      58.570  52.470  13.620  1.00  0.00            
ATOM   2860  CG2 THR X 186      59.490  52.050  16.580  1.00  0.00            
ATOM   2861 1HG2 THR X 186      59.490  52.630  17.510  1.00  0.00            
ATOM   2862 2HG2 THR X 186      58.770  51.250  16.740  1.00  0.00            
ATOM   2863 3HG2 THR X 186      60.460  51.600  16.350  1.00  0.00            
ATOM   2864  C   THR X 186      56.700  53.590  16.370  1.00  0.00            
ATOM   2865  O   THR X 186      56.060  52.740  15.770  1.00  0.00            
ATOM   2866  N   ILE X 187      56.240  54.250  17.450  1.00  0.00            
ATOM   2867  H   ILE X 187      56.860  54.880  17.940  1.00  0.00            
ATOM   2868  CA  ILE X 187      54.970  54.100  18.120  1.00  0.00            
ATOM   2869  HA  ILE X 187      54.300  53.630  17.400  1.00  0.00            
ATOM   2870  CB  ILE X 187      55.070  53.170  19.330  1.00  0.00            
ATOM   2871  HB  ILE X 187      54.050  52.940  19.640  1.00  0.00            
ATOM   2872  CG1 ILE X 187      55.930  53.780  20.440  1.00  0.00            
ATOM   2873 1HG1 ILE X 187      56.950  53.460  20.280  1.00  0.00            
ATOM   2874 2HG1 ILE X 187      55.890  54.870  20.430  1.00  0.00            
ATOM   2875  CG2 ILE X 187      55.730  51.810  19.100  1.00  0.00            
ATOM   2876 1HG2 ILE X 187      55.210  51.160  18.390  1.00  0.00            
ATOM   2877 2HG2 ILE X 187      56.790  51.920  18.880  1.00  0.00            
ATOM   2878 3HG2 ILE X 187      55.640  51.320  20.060  1.00  0.00            
ATOM   2879  CD  ILE X 187      55.440  53.480  21.860  1.00  0.00            
ATOM   2880  HD1 ILE X 187      54.420  53.880  21.810  1.00  0.00            
ATOM   2881  HD2 ILE X 187      55.260  52.440  22.110  1.00  0.00            
ATOM   2882  HD3 ILE X 187      56.010  54.080  22.560  1.00  0.00            
ATOM   2883  C   ILE X 187      54.200  55.410  18.240  1.00  0.00            
ATOM   2884  O   ILE X 187      53.280  55.540  19.040  1.00  0.00            
ATOM   2885  N   TRP X 188      54.450  56.360  17.320  1.00  0.00            
ATOM   2886  H   TRP X 188      54.880  55.940  16.510  1.00  0.00            
ATOM   2887  CA  TRP X 188      53.670  57.530  17.000  1.00  0.00            
ATOM   2888  HA  TRP X 188      53.580  58.160  17.890  1.00  0.00            
ATOM   2889  CB  TRP X 188      54.460  58.400  16.030  1.00  0.00            
ATOM   2890  HB1 TRP X 188      55.510  58.150  16.180  1.00  0.00            
ATOM   2891  HB2 TRP X 188      54.380  57.870  15.080  1.00  0.00            
ATOM   2892  CG  TRP X 188      54.250  59.880  15.900  1.00  0.00            
ATOM   2893  CD1 TRP X 188      53.280  60.450  15.150  1.00  0.00            
ATOM   2894  HD1 TRP X 188      52.480  59.900  14.660  1.00  0.00            
ATOM   2895  CD2 TRP X 188      55.080  60.950  16.450  1.00  0.00            
ATOM   2896  NE1 TRP X 188      53.560  61.800  15.080  1.00  0.00            
ATOM   2897  HE1 TRP X 188      52.940  62.420  14.570  1.00  0.00            
ATOM   2898  CE2 TRP X 188      54.560  62.170  15.960  1.00  0.00            
ATOM   2899  CE3 TRP X 188      56.210  60.980  17.280  1.00  0.00            
ATOM   2900  HE3 TRP X 188      56.480  60.040  17.750  1.00  0.00            
ATOM   2901  CZ2 TRP X 188      55.220  63.390  16.150  1.00  0.00            
ATOM   2902  HZ2 TRP X 188      54.810  64.320  15.810  1.00  0.00            
ATOM   2903  CZ3 TRP X 188      56.880  62.180  17.540  1.00  0.00            
ATOM   2904  HZ3 TRP X 188      57.720  62.190  18.230  1.00  0.00            
ATOM   2905  CH2 TRP X 188      56.400  63.330  16.900  1.00  0.00            
ATOM   2906  HH2 TRP X 188      56.880  64.280  17.080  1.00  0.00            
ATOM   2907  C   TRP X 188      52.270  57.190  16.510  1.00  0.00            
ATOM   2908  O   TRP X 188      51.300  57.840  16.880  1.00  0.00            
ATOM   2909  N   GLU X 189      52.110  56.080  15.780  1.00  0.00            
ATOM   2910  H   GLU X 189      52.980  55.580  15.710  1.00  0.00            
ATOM   2911  CA  GLU X 189      50.920  55.380  15.340  1.00  0.00            
ATOM   2912  HA  GLU X 189      50.080  56.070  15.400  1.00  0.00            
ATOM   2913  CB  GLU X 189      51.220  54.700  14.010  1.00  0.00            
ATOM   2914  HB1 GLU X 189      52.150  54.150  14.170  1.00  0.00            
ATOM   2915  HB2 GLU X 189      50.440  54.050  13.620  1.00  0.00            
ATOM   2916  CG  GLU X 189      51.440  55.730  12.890  1.00  0.00            
ATOM   2917  HG1 GLU X 189      52.240  56.400  13.190  1.00  0.00            
ATOM   2918  HG2 GLU X 189      51.590  55.120  12.000  1.00  0.00            
ATOM   2919  CD  GLU X 189      50.190  56.510  12.500  1.00  0.00            
ATOM   2920  OE1 GLU X 189      50.350  57.740  12.650  1.00  0.00            
ATOM   2921  OE2 GLU X 189      49.100  55.930  12.370  1.00  0.00            
ATOM   2922  C   GLU X 189      50.690  54.300  16.390  1.00  0.00            
ATOM   2923  O   GLU X 189      51.550  53.850  17.140  1.00  0.00            
ATOM   2924  N   GLU X 190      49.430  53.860  16.410  1.00  0.00            
ATOM   2925  H   GLU X 190      48.770  54.300  15.790  1.00  0.00            
ATOM   2926  CA  GLU X 190      49.000  52.780  17.280  1.00  0.00            
ATOM   2927  HA  GLU X 190      49.620  52.710  18.170  1.00  0.00            
ATOM   2928  CB  GLU X 190      47.510  52.940  17.590  1.00  0.00            
ATOM   2929  HB1 GLU X 190      47.300  54.000  17.760  1.00  0.00            
ATOM   2930  HB2 GLU X 190      46.860  52.900  16.730  1.00  0.00            
ATOM   2931  CG  GLU X 190      46.880  52.070  18.680  1.00  0.00            
ATOM   2932  HG1 GLU X 190      47.740  51.830  19.310  1.00  0.00            
ATOM   2933  HG2 GLU X 190      46.090  52.660  19.140  1.00  0.00            
ATOM   2934  CD  GLU X 190      46.330  50.750  18.160  1.00  0.00            
ATOM   2935  OE1 GLU X 190      45.660  50.770  17.110  1.00  0.00            
ATOM   2936  OE2 GLU X 190      46.480  49.770  18.920  1.00  0.00            
ATOM   2937  C   GLU X 190      49.210  51.480  16.500  1.00  0.00            
ATOM   2938  O   GLU X 190      48.600  51.300  15.440  1.00  0.00            
ATOM   2939  N   MET X 191      50.230  50.740  16.930  1.00  0.00            
ATOM   2940  H   MET X 191      50.820  51.070  17.680  1.00  0.00            
ATOM   2941  CA  MET X 191      50.850  49.680  16.160  1.00  0.00            
ATOM   2942  HA  MET X 191      50.480  49.800  15.140  1.00  0.00            
ATOM   2943  CB  MET X 191      52.360  49.870  15.980  1.00  0.00            
ATOM   2944  HB1 MET X 191      52.560  50.740  15.350  1.00  0.00            
ATOM   2945  HB2 MET X 191      52.990  50.140  16.820  1.00  0.00            
ATOM   2946  CG  MET X 191      53.100  48.700  15.330  1.00  0.00            
ATOM   2947  HG1 MET X 191      53.280  48.080  16.200  1.00  0.00            
ATOM   2948  HG2 MET X 191      52.460  48.200  14.610  1.00  0.00            
ATOM   2949  SD  MET X 191      54.800  49.080  14.840  1.00  0.00            
ATOM   2950  CE  MET X 191      54.990  47.390  14.240  1.00  0.00            
ATOM   2951  HE1 MET X 191      54.920  46.620  15.020  1.00  0.00            
ATOM   2952  HE2 MET X 191      54.190  47.120  13.550  1.00  0.00            
ATOM   2953  HE3 MET X 191      55.910  47.280  13.650  1.00  0.00            
ATOM   2954  C   MET X 191      50.510  48.370  16.850  1.00  0.00            
ATOM   2955  O   MET X 191      50.590  48.310  18.080  1.00  0.00            
ATOM   2956  N   GLY X 192      50.060  47.430  16.020  1.00  0.00            
ATOM   2957  H   GLY X 192      50.130  47.670  15.050  1.00  0.00            
ATOM   2958  CA  GLY X 192      49.660  46.120  16.520  1.00  0.00            
ATOM   2959  HA1 GLY X 192      49.800  45.990  17.590  1.00  0.00            
ATOM   2960  HA2 GLY X 192      48.580  46.150  16.330  1.00  0.00            
ATOM   2961  C   GLY X 192      50.350  44.970  15.810  1.00  0.00            
ATOM   2962  O1  GLY X 192      49.970  44.820  14.620  1.00  0.00            
ATOM   2963  O2  GLY X 192      51.090  44.140  16.380  1.00  0.00            
END
