# Supplementary material for: The importance of evolutionarily conserved C‐terminal basic residues for the stability of proapoptotic Bax protein
Source: FEBS Open Bio. 2016 Aug 25;6(10):976–86. doi: 10.1002/2211-5463.12096 (PMC5055034; doi:10.1002/2211-5463.12096)
Supplement: Supplementary file 2 — Appendix S2. Figure 2 snapshots zip file. [file FEB4-6-0976-s002.zip › Figure 2 snapshots/EE_400K.pdb]

HEADER Model of Human Bax
TITLE EE DPM (K189E/K190E) 40 ns
JRNL        AUTH   J.L. ROSAS-TRIGUEROS                                 
JRNL        TITL   THE IMPORTANCE OF EVOLUTIONARILY CONSERVED C-TERMINAL BASIC 
JRNL        TITL 2 RESIDUES FOR THE STABILITY OF PROAPOPTOTIC BAX PROTEIN
JRNL        REF    FEBS Open Bio
JRNL        REFN   ISSN 2211-5463
REMARK 250
REMARK 250 EXPERIMENTAL DETAILS
REMARK 250  EXPERIMENT TYPE: MOLECULAR DYNAMICS SIMULATION, 400 K, FINAL STRUCTURE
REMARK 250  GENERATED BY GROMACS
REMARK 250  THIS IS A SIMULATION BOX
REMARK 250
CRYST1   91.098   91.098   91.098  60.00  60.00  90.00 P 1           1
ATOM      1  N   MET X   1      55.830  49.890  39.570  1.00  0.00            
ATOM      2  H1  MET X   1      56.350  49.270  40.180  1.00  0.00            
ATOM      3  H2  MET X   1      55.880  50.710  40.170  1.00  0.00            
ATOM      4  H3  MET X   1      54.950  49.420  39.680  1.00  0.00            
ATOM      5  CA  MET X   1      56.590  50.240  38.360  1.00  0.00            
ATOM      6  HA  MET X   1      56.690  49.330  37.770  1.00  0.00            
ATOM      7  CB  MET X   1      55.760  51.250  37.560  1.00  0.00            
ATOM      8  HB1 MET X   1      54.740  50.880  37.630  1.00  0.00            
ATOM      9  HB2 MET X   1      55.760  52.180  38.110  1.00  0.00            
ATOM     10  CG  MET X   1      56.320  51.610  36.180  1.00  0.00            
ATOM     11  HG1 MET X   1      57.260  52.130  36.370  1.00  0.00            
ATOM     12  HG2 MET X   1      56.630  50.800  35.520  1.00  0.00            
ATOM     13  SD  MET X   1      55.340  52.790  35.230  1.00  0.00            
ATOM     14  CE  MET X   1      55.410  52.000  33.600  1.00  0.00            
ATOM     15  HE1 MET X   1      56.340  52.100  33.040  1.00  0.00            
ATOM     16  HE2 MET X   1      55.270  50.930  33.690  1.00  0.00            
ATOM     17  HE3 MET X   1      54.580  52.440  33.040  1.00  0.00            
ATOM     18  C   MET X   1      57.900  50.870  38.820  1.00  0.00            
ATOM     19  O   MET X   1      57.880  51.920  39.460  1.00  0.00            
ATOM     20  N   ASP X   2      59.070  50.360  38.430  1.00  0.00            
ATOM     21  H   ASP X   2      59.080  49.740  37.630  1.00  0.00            
ATOM     22  CA  ASP X   2      60.360  50.490  39.080  1.00  0.00            
ATOM     23  HA  ASP X   2      60.340  51.000  40.050  1.00  0.00            
ATOM     24  CB  ASP X   2      60.960  49.170  39.580  1.00  0.00            
ATOM     25  HB1 ASP X   2      60.200  48.740  40.220  1.00  0.00            
ATOM     26  HB2 ASP X   2      61.040  48.540  38.690  1.00  0.00            
ATOM     27  CG  ASP X   2      62.320  49.330  40.270  1.00  0.00            
ATOM     28  OD1 ASP X   2      62.540  50.260  41.080  1.00  0.00            
ATOM     29  OD2 ASP X   2      63.070  48.340  40.200  1.00  0.00            
ATOM     30  C   ASP X   2      61.280  51.220  38.110  1.00  0.00            
ATOM     31  O   ASP X   2      61.330  50.910  36.920  1.00  0.00            
ATOM     32  N   GLY X   3      62.040  52.180  38.630  1.00  0.00            
ATOM     33  H   GLY X   3      61.920  52.390  39.610  1.00  0.00            
ATOM     34  CA  GLY X   3      63.210  52.810  38.050  1.00  0.00            
ATOM     35  HA1 GLY X   3      63.430  52.140  37.210  1.00  0.00            
ATOM     36  HA2 GLY X   3      63.030  53.820  37.670  1.00  0.00            
ATOM     37  C   GLY X   3      64.390  52.940  38.990  1.00  0.00            
ATOM     38  O   GLY X   3      65.060  53.970  39.000  1.00  0.00            
ATOM     39  N   SER X   4      64.810  51.760  39.470  1.00  0.00            
ATOM     40  H   SER X   4      64.120  51.020  39.450  1.00  0.00            
ATOM     41  CA  SER X   4      65.990  51.480  40.270  1.00  0.00            
ATOM     42  HA  SER X   4      66.650  52.340  40.220  1.00  0.00            
ATOM     43  CB  SER X   4      65.660  51.600  41.760  1.00  0.00            
ATOM     44  HB1 SER X   4      66.640  51.520  42.230  1.00  0.00            
ATOM     45  HB2 SER X   4      65.150  52.520  42.070  1.00  0.00            
ATOM     46  OG  SER X   4      64.950  50.460  42.180  1.00  0.00            
ATOM     47  HG  SER X   4      64.140  50.480  41.700  1.00  0.00            
ATOM     48  C   SER X   4      66.690  50.190  39.860  1.00  0.00            
ATOM     49  O   SER X   4      67.880  50.000  40.110  1.00  0.00            
ATOM     50  N   GLY X   5      65.850  49.240  39.430  1.00  0.00            
ATOM     51  H   GLY X   5      64.880  49.280  39.700  1.00  0.00            
ATOM     52  CA  GLY X   5      66.260  47.870  39.150  1.00  0.00            
ATOM     53  HA1 GLY X   5      67.330  47.650  39.180  1.00  0.00            
ATOM     54  HA2 GLY X   5      65.990  47.190  39.960  1.00  0.00            
ATOM     55  C   GLY X   5      65.640  47.450  37.820  1.00  0.00            
ATOM     56  O   GLY X   5      65.590  46.280  37.460  1.00  0.00            
ATOM     57  N   GLU X   6      65.280  48.480  37.050  1.00  0.00            
ATOM     58  H   GLU X   6      65.330  49.440  37.360  1.00  0.00            
ATOM     59  CA  GLU X   6      64.680  48.390  35.730  1.00  0.00            
ATOM     60  HA  GLU X   6      65.370  47.730  35.200  1.00  0.00            
ATOM     61  CB  GLU X   6      63.270  47.810  35.670  1.00  0.00            
ATOM     62  HB1 GLU X   6      62.950  47.570  36.690  1.00  0.00            
ATOM     63  HB2 GLU X   6      62.610  48.630  35.360  1.00  0.00            
ATOM     64  CG  GLU X   6      63.090  46.600  34.750  1.00  0.00            
ATOM     65  HG1 GLU X   6      63.870  45.890  35.010  1.00  0.00            
ATOM     66  HG2 GLU X   6      62.130  46.170  35.030  1.00  0.00            
ATOM     67  CD  GLU X   6      63.210  46.930  33.270  1.00  0.00            
ATOM     68  OE1 GLU X   6      62.610  47.930  32.810  1.00  0.00            
ATOM     69  OE2 GLU X   6      63.930  46.210  32.540  1.00  0.00            
ATOM     70  C   GLU X   6      64.590  49.790  35.160  1.00  0.00            
ATOM     71  O   GLU X   6      64.840  50.780  35.840  1.00  0.00            
ATOM     72  N   GLN X   7      64.280  49.900  33.860  1.00  0.00            
ATOM     73  H   GLN X   7      63.960  49.020  33.480  1.00  0.00            
ATOM     74  CA  GLN X   7      64.210  51.140  33.110  1.00  0.00            
ATOM     75  HA  GLN X   7      65.120  51.730  33.200  1.00  0.00            
ATOM     76  CB  GLN X   7      64.290  50.740  31.640  1.00  0.00            
ATOM     77  HB1 GLN X   7      65.270  50.340  31.380  1.00  0.00            
ATOM     78  HB2 GLN X   7      63.520  50.000  31.440  1.00  0.00            
ATOM     79  CG  GLN X   7      64.020  51.910  30.680  1.00  0.00            
ATOM     80  HG1 GLN X   7      63.830  51.510  29.680  1.00  0.00            
ATOM     81  HG2 GLN X   7      63.070  52.420  30.840  1.00  0.00            
ATOM     82  CD  GLN X   7      65.210  52.850  30.640  1.00  0.00            
ATOM     83  OE1 GLN X   7      66.300  52.540  30.170  1.00  0.00            
ATOM     84  NE2 GLN X   7      64.920  54.120  30.930  1.00  0.00            
ATOM     85 1HE2 GLN X   7      63.960  54.370  31.120  1.00  0.00            
ATOM     86 2HE2 GLN X   7      65.700  54.720  30.700  1.00  0.00            
ATOM     87  C   GLN X   7      62.860  51.800  33.330  1.00  0.00            
ATOM     88  O   GLN X   7      61.810  51.150  33.360  1.00  0.00            
ATOM     89  N   PRO X   8      62.800  53.060  33.750  1.00  0.00            
ATOM     90  CA  PRO X   8      61.590  53.860  33.830  1.00  0.00            
ATOM     91  HA  PRO X   8      60.780  53.210  34.160  1.00  0.00            
ATOM     92  CB  PRO X   8      61.880  54.940  34.860  1.00  0.00            
ATOM     93  HB1 PRO X   8      61.530  55.900  34.490  1.00  0.00            
ATOM     94  HB2 PRO X   8      61.570  54.800  35.890  1.00  0.00            
ATOM     95  CG  PRO X   8      63.370  55.200  34.600  1.00  0.00            
ATOM     96  HG1 PRO X   8      63.450  55.840  33.720  1.00  0.00            
ATOM     97  HG2 PRO X   8      63.960  55.800  35.300  1.00  0.00            
ATOM     98  CD  PRO X   8      63.920  53.820  34.250  1.00  0.00            
ATOM     99  HD1 PRO X   8      64.690  53.920  33.480  1.00  0.00            
ATOM    100  HD2 PRO X   8      64.270  53.360  35.170  1.00  0.00            
ATOM    101  C   PRO X   8      61.190  54.300  32.430  1.00  0.00            
ATOM    102  O   PRO X   8      62.060  54.530  31.590  1.00  0.00            
ATOM    103  N   ARG X   9      59.900  54.310  32.100  1.00  0.00            
ATOM    104  H   ARG X   9      59.190  54.080  32.790  1.00  0.00            
ATOM    105  CA  ARG X   9      59.320  54.500  30.790  1.00  0.00            
ATOM    106  HA  ARG X   9      60.060  54.960  30.130  1.00  0.00            
ATOM    107  CB  ARG X   9      59.140  53.080  30.250  1.00  0.00            
ATOM    108  HB1 ARG X   9      58.480  52.420  30.830  1.00  0.00            
ATOM    109  HB2 ARG X   9      58.580  53.250  29.330  1.00  0.00            
ATOM    110  CG  ARG X   9      60.440  52.350  29.910  1.00  0.00            
ATOM    111  HG1 ARG X   9      61.210  53.000  29.510  1.00  0.00            
ATOM    112  HG2 ARG X   9      60.880  51.890  30.800  1.00  0.00            
ATOM    113  CD  ARG X   9      60.220  51.170  28.960  1.00  0.00            
ATOM    114  HD1 ARG X   9      59.630  50.400  29.470  1.00  0.00            
ATOM    115  HD2 ARG X   9      59.720  51.610  28.100  1.00  0.00            
ATOM    116  NE  ARG X   9      61.480  50.510  28.610  1.00  0.00            
ATOM    117  HE  ARG X   9      61.990  51.020  27.910  1.00  0.00            
ATOM    118  CZ  ARG X   9      61.960  49.460  29.300  1.00  0.00            
ATOM    119  NH1 ARG X   9      61.440  49.210  30.510  1.00  0.00            
ATOM    120 1HH1 ARG X   9      60.760  49.800  30.970  1.00  0.00            
ATOM    121 2HH1 ARG X   9      61.980  48.690  31.180  1.00  0.00            
ATOM    122  NH2 ARG X   9      62.960  48.680  28.890  1.00  0.00            
ATOM    123 1HH2 ARG X   9      63.460  48.720  28.020  1.00  0.00            
ATOM    124 2HH2 ARG X   9      63.220  47.800  29.320  1.00  0.00            
ATOM    125  C   ARG X   9      58.060  55.360  30.720  1.00  0.00            
ATOM    126  O   ARG X   9      57.590  55.620  29.620  1.00  0.00            
ATOM    127  N   GLY X  10      57.450  55.710  31.850  1.00  0.00            
ATOM    128  H   GLY X  10      57.770  55.320  32.720  1.00  0.00            
ATOM    129  CA  GLY X  10      56.300  56.600  31.900  1.00  0.00            
ATOM    130  HA1 GLY X  10      56.530  57.420  32.590  1.00  0.00            
ATOM    131  HA2 GLY X  10      56.210  57.190  30.990  1.00  0.00            
ATOM    132  C   GLY X  10      55.130  55.790  32.430  1.00  0.00            
ATOM    133  O   GLY X  10      55.170  54.560  32.480  1.00  0.00            
ATOM    134  N   GLY X  11      54.090  56.470  32.920  1.00  0.00            
ATOM    135  H   GLY X  11      54.160  57.480  32.940  1.00  0.00            
ATOM    136  CA  GLY X  11      52.950  55.880  33.580  1.00  0.00            
ATOM    137  HA1 GLY X  11      52.800  54.800  33.670  1.00  0.00            
ATOM    138  HA2 GLY X  11      53.080  56.170  34.620  1.00  0.00            
ATOM    139  C   GLY X  11      51.600  56.440  33.130  1.00  0.00            
ATOM    140  O   GLY X  11      50.660  55.640  33.120  1.00  0.00            
ATOM    141  N   GLY X  12      51.460  57.700  32.720  1.00  0.00            
ATOM    142  H   GLY X  12      52.240  58.310  32.530  1.00  0.00            
ATOM    143  CA  GLY X  12      50.290  58.440  32.280  1.00  0.00            
ATOM    144  HA1 GLY X  12      50.250  58.530  31.190  1.00  0.00            
ATOM    145  HA2 GLY X  12      49.430  57.810  32.500  1.00  0.00            
ATOM    146  C   GLY X  12      50.080  59.820  32.870  1.00  0.00            
ATOM    147  O   GLY X  12      50.930  60.230  33.660  1.00  0.00            
ATOM    148  N   PRO X  13      48.990  60.560  32.630  1.00  0.00            
ATOM    149  CA  PRO X  13      48.680  61.890  33.110  1.00  0.00            
ATOM    150  HA  PRO X  13      49.420  62.620  32.780  1.00  0.00            
ATOM    151  CB  PRO X  13      47.290  62.290  32.610  1.00  0.00            
ATOM    152  HB1 PRO X  13      46.450  62.080  33.270  1.00  0.00            
ATOM    153  HB2 PRO X  13      47.290  63.370  32.430  1.00  0.00            
ATOM    154  CG  PRO X  13      47.090  61.400  31.380  1.00  0.00            
ATOM    155  HG1 PRO X  13      46.030  61.180  31.220  1.00  0.00            
ATOM    156  HG2 PRO X  13      47.380  62.060  30.560  1.00  0.00            
ATOM    157  CD  PRO X  13      48.020  60.210  31.620  1.00  0.00            
ATOM    158  HD1 PRO X  13      47.420  59.310  31.750  1.00  0.00            
ATOM    159  HD2 PRO X  13      48.590  59.950  30.730  1.00  0.00            
ATOM    160  C   PRO X  13      48.630  61.990  34.630  1.00  0.00            
ATOM    161  O   PRO X  13      47.840  61.320  35.300  1.00  0.00            
ATOM    162  N   THR X  14      49.540  62.680  35.310  1.00  0.00            
ATOM    163  H   THR X  14      50.320  63.040  34.770  1.00  0.00            
ATOM    164  CA  THR X  14      49.860  62.890  36.710  1.00  0.00            
ATOM    165  HA  THR X  14      48.980  63.310  37.200  1.00  0.00            
ATOM    166  CB  THR X  14      50.050  61.570  37.450  1.00  0.00            
ATOM    167  HB  THR X  14      49.330  60.850  37.050  1.00  0.00            
ATOM    168  OG1 THR X  14      50.030  61.800  38.840  1.00  0.00            
ATOM    169  HG1 THR X  14      49.130  62.030  39.010  1.00  0.00            
ATOM    170  CG2 THR X  14      51.350  60.870  37.030  1.00  0.00            
ATOM    171 1HG2 THR X  14      52.180  61.500  37.340  1.00  0.00            
ATOM    172 2HG2 THR X  14      51.520  59.850  37.350  1.00  0.00            
ATOM    173 3HG2 THR X  14      51.340  60.830  35.940  1.00  0.00            
ATOM    174  C   THR X  14      50.920  63.970  36.820  1.00  0.00            
ATOM    175  O   THR X  14      51.300  64.620  35.840  1.00  0.00            
ATOM    176  N   SER X  15      51.550  64.130  37.990  1.00  0.00            
ATOM    177  H   SER X  15      51.450  63.400  38.680  1.00  0.00            
ATOM    178  CA  SER X  15      52.680  64.970  38.340  1.00  0.00            
ATOM    179  HA  SER X  15      52.530  65.990  37.980  1.00  0.00            
ATOM    180  CB  SER X  15      52.750  64.890  39.860  1.00  0.00            
ATOM    181  HB1 SER X  15      53.490  65.530  40.350  1.00  0.00            
ATOM    182  HB2 SER X  15      51.840  65.220  40.370  1.00  0.00            
ATOM    183  OG  SER X  15      53.150  63.630  40.350  1.00  0.00            
ATOM    184  HG  SER X  15      53.960  63.360  39.940  1.00  0.00            
ATOM    185  C   SER X  15      53.930  64.480  37.630  1.00  0.00            
ATOM    186  O   SER X  15      53.920  63.390  37.060  1.00  0.00            
ATOM    187  N   SER X  16      55.000  65.280  37.620  1.00  0.00            
ATOM    188  H   SER X  16      55.020  66.030  38.300  1.00  0.00            
ATOM    189  CA  SER X  16      56.140  65.230  36.730  1.00  0.00            
ATOM    190  HA  SER X  16      55.850  64.940  35.720  1.00  0.00            
ATOM    191  CB  SER X  16      56.510  66.700  36.470  1.00  0.00            
ATOM    192  HB1 SER X  16      57.270  66.780  35.690  1.00  0.00            
ATOM    193  HB2 SER X  16      55.590  67.180  36.140  1.00  0.00            
ATOM    194  OG  SER X  16      56.950  67.370  37.620  1.00  0.00            
ATOM    195  HG  SER X  16      57.360  68.110  37.200  1.00  0.00            
ATOM    196  C   SER X  16      57.230  64.290  37.220  1.00  0.00            
ATOM    197  O   SER X  16      58.250  64.240  36.520  1.00  0.00            
ATOM    198  N   GLU X  17      56.940  63.520  38.260  1.00  0.00            
ATOM    199  H   GLU X  17      56.050  63.650  38.720  1.00  0.00            
ATOM    200  CA  GLU X  17      57.980  62.790  38.960  1.00  0.00            
ATOM    201  HA  GLU X  17      58.880  63.400  39.030  1.00  0.00            
ATOM    202  CB  GLU X  17      57.420  62.380  40.330  1.00  0.00            
ATOM    203  HB1 GLU X  17      56.790  63.200  40.660  1.00  0.00            
ATOM    204  HB2 GLU X  17      56.750  61.550  40.120  1.00  0.00            
ATOM    205  CG  GLU X  17      58.490  62.200  41.410  1.00  0.00            
ATOM    206  HG1 GLU X  17      57.830  61.750  42.160  1.00  0.00            
ATOM    207  HG2 GLU X  17      59.260  61.440  41.280  1.00  0.00            
ATOM    208  CD  GLU X  17      59.160  63.470  41.910  1.00  0.00            
ATOM    209  OE1 GLU X  17      58.740  64.530  41.390  1.00  0.00            
ATOM    210  OE2 GLU X  17      59.910  63.430  42.910  1.00  0.00            
ATOM    211  C   GLU X  17      58.400  61.520  38.240  1.00  0.00            
ATOM    212  O   GLU X  17      59.530  61.060  38.430  1.00  0.00            
ATOM    213  N   GLN X  18      57.590  60.990  37.330  1.00  0.00            
ATOM    214  H   GLN X  18      56.640  61.330  37.330  1.00  0.00            
ATOM    215  CA  GLN X  18      57.890  59.920  36.400  1.00  0.00            
ATOM    216  HA  GLN X  18      58.580  59.220  36.860  1.00  0.00            
ATOM    217  CB  GLN X  18      56.670  59.170  35.860  1.00  0.00            
ATOM    218  HB1 GLN X  18      55.790  59.810  35.760  1.00  0.00            
ATOM    219  HB2 GLN X  18      56.780  58.720  34.880  1.00  0.00            
ATOM    220  CG  GLN X  18      56.150  58.030  36.740  1.00  0.00            
ATOM    221  HG1 GLN X  18      56.100  58.350  37.780  1.00  0.00            
ATOM    222  HG2 GLN X  18      55.170  57.820  36.320  1.00  0.00            
ATOM    223  CD  GLN X  18      56.870  56.690  36.650  1.00  0.00            
ATOM    224  OE1 GLN X  18      56.430  55.770  37.340  1.00  0.00            
ATOM    225  NE2 GLN X  18      57.830  56.560  35.730  1.00  0.00            
ATOM    226 1HE2 GLN X  18      58.250  57.350  35.250  1.00  0.00            
ATOM    227 2HE2 GLN X  18      58.380  55.720  35.660  1.00  0.00            
ATOM    228  C   GLN X  18      58.800  60.410  35.280  1.00  0.00            
ATOM    229  O   GLN X  18      59.590  59.630  34.740  1.00  0.00            
ATOM    230  N   ILE X  19      58.860  61.710  35.000  1.00  0.00            
ATOM    231  H   ILE X  19      58.350  62.280  35.670  1.00  0.00            
ATOM    232  CA  ILE X  19      59.680  62.320  33.980  1.00  0.00            
ATOM    233  HA  ILE X  19      59.670  61.570  33.190  1.00  0.00            
ATOM    234  CB  ILE X  19      59.200  63.660  33.430  1.00  0.00            
ATOM    235  HB  ILE X  19      59.330  64.420  34.200  1.00  0.00            
ATOM    236  CG1 ILE X  19      57.710  63.590  33.070  1.00  0.00            
ATOM    237 1HG1 ILE X  19      57.820  62.970  32.180  1.00  0.00            
ATOM    238 2HG1 ILE X  19      57.010  63.170  33.800  1.00  0.00            
ATOM    239  CG2 ILE X  19      60.070  64.010  32.220  1.00  0.00            
ATOM    240 1HG2 ILE X  19      60.990  64.450  32.620  1.00  0.00            
ATOM    241 2HG2 ILE X  19      60.260  63.150  31.590  1.00  0.00            
ATOM    242 3HG2 ILE X  19      59.660  64.780  31.560  1.00  0.00            
ATOM    243  CD  ILE X  19      57.000  64.840  32.560  1.00  0.00            
ATOM    244  HD1 ILE X  19      57.550  65.290  31.730  1.00  0.00            
ATOM    245  HD2 ILE X  19      55.970  64.730  32.230  1.00  0.00            
ATOM    246  HD3 ILE X  19      57.030  65.560  33.370  1.00  0.00            
ATOM    247  C   ILE X  19      61.050  62.510  34.620  1.00  0.00            
ATOM    248  O   ILE X  19      62.040  62.410  33.910  1.00  0.00            
ATOM    249  N   MET X  20      61.200  62.810  35.920  1.00  0.00            
ATOM    250  H   MET X  20      60.330  63.200  36.250  1.00  0.00            
ATOM    251  CA  MET X  20      62.420  62.970  36.690  1.00  0.00            
ATOM    252  HA  MET X  20      63.080  63.720  36.270  1.00  0.00            
ATOM    253  CB  MET X  20      62.030  63.370  38.110  1.00  0.00            
ATOM    254  HB1 MET X  20      61.450  64.290  38.010  1.00  0.00            
ATOM    255  HB2 MET X  20      61.480  62.640  38.700  1.00  0.00            
ATOM    256  CG  MET X  20      63.160  63.910  38.980  1.00  0.00            
ATOM    257  HG1 MET X  20      63.980  64.150  38.300  1.00  0.00            
ATOM    258  HG2 MET X  20      62.990  64.890  39.430  1.00  0.00            
ATOM    259  SD  MET X  20      64.050  62.820  40.130  1.00  0.00            
ATOM    260  CE  MET X  20      62.800  62.350  41.350  1.00  0.00            
ATOM    261  HE1 MET X  20      62.800  62.890  42.300  1.00  0.00            
ATOM    262  HE2 MET X  20      61.800  62.480  40.920  1.00  0.00            
ATOM    263  HE3 MET X  20      62.910  61.270  41.520  1.00  0.00            
ATOM    264  C   MET X  20      63.230  61.680  36.720  1.00  0.00            
ATOM    265  O   MET X  20      64.450  61.710  36.680  1.00  0.00            
ATOM    266  N   LYS X  21      62.560  60.530  36.790  1.00  0.00            
ATOM    267  H   LYS X  21      61.560  60.640  36.680  1.00  0.00            
ATOM    268  CA  LYS X  21      63.120  59.190  36.730  1.00  0.00            
ATOM    269  HA  LYS X  21      63.790  59.180  37.590  1.00  0.00            
ATOM    270  CB  LYS X  21      62.030  58.170  37.070  1.00  0.00            
ATOM    271  HB1 LYS X  21      61.250  58.190  36.310  1.00  0.00            
ATOM    272  HB2 LYS X  21      62.300  57.120  36.960  1.00  0.00            
ATOM    273  CG  LYS X  21      61.490  58.360  38.480  1.00  0.00            
ATOM    274  HG1 LYS X  21      62.340  58.410  39.160  1.00  0.00            
ATOM    275  HG2 LYS X  21      60.820  59.230  38.530  1.00  0.00            
ATOM    276  CD  LYS X  21      60.550  57.310  39.080  1.00  0.00            
ATOM    277  HD1 LYS X  21      59.920  56.880  38.310  1.00  0.00            
ATOM    278  HD2 LYS X  21      61.100  56.480  39.530  1.00  0.00            
ATOM    279  CE  LYS X  21      59.600  57.880  40.130  1.00  0.00            
ATOM    280  HE1 LYS X  21      60.180  58.520  40.800  1.00  0.00            
ATOM    281  HE2 LYS X  21      58.810  58.450  39.630  1.00  0.00            
ATOM    282  NZ  LYS X  21      59.050  56.910  41.090  1.00  0.00            
ATOM    283  HZ1 LYS X  21      58.700  57.370  41.910  1.00  0.00            
ATOM    284  HZ2 LYS X  21      58.400  56.240  40.720  1.00  0.00            
ATOM    285  HZ3 LYS X  21      59.800  56.350  41.460  1.00  0.00            
ATOM    286  C   LYS X  21      63.940  58.940  35.470  1.00  0.00            
ATOM    287  O   LYS X  21      65.080  58.480  35.420  1.00  0.00            
ATOM    288  N   THR X  22      63.470  59.520  34.360  1.00  0.00            
ATOM    289  H   THR X  22      62.550  59.930  34.450  1.00  0.00            
ATOM    290  CA  THR X  22      64.090  59.500  33.050  1.00  0.00            
ATOM    291  HA  THR X  22      64.720  58.610  32.980  1.00  0.00            
ATOM    292  CB  THR X  22      63.020  59.480  31.950  1.00  0.00            
ATOM    293  HB  THR X  22      63.400  59.730  30.970  1.00  0.00            
ATOM    294  OG1 THR X  22      62.000  60.410  32.230  1.00  0.00            
ATOM    295  HG1 THR X  22      62.340  61.280  32.320  1.00  0.00            
ATOM    296  CG2 THR X  22      62.160  58.210  32.000  1.00  0.00            
ATOM    297 1HG2 THR X  22      61.890  57.960  33.020  1.00  0.00            
ATOM    298 2HG2 THR X  22      61.260  58.400  31.420  1.00  0.00            
ATOM    299 3HG2 THR X  22      62.610  57.290  31.630  1.00  0.00            
ATOM    300  C   THR X  22      64.960  60.730  32.860  1.00  0.00            
ATOM    301  O   THR X  22      65.580  60.740  31.810  1.00  0.00            
ATOM    302  N   GLY X  23      65.290  61.470  33.930  1.00  0.00            
ATOM    303  H   GLY X  23      64.790  61.440  34.810  1.00  0.00            
ATOM    304  CA  GLY X  23      66.430  62.350  33.870  1.00  0.00            
ATOM    305  HA1 GLY X  23      67.080  62.140  33.010  1.00  0.00            
ATOM    306  HA2 GLY X  23      66.240  63.420  33.750  1.00  0.00            
ATOM    307  C   GLY X  23      67.510  62.060  34.900  1.00  0.00            
ATOM    308  O   GLY X  23      68.700  62.140  34.590  1.00  0.00            
ATOM    309  N   ALA X  24      67.100  61.530  36.050  1.00  0.00            
ATOM    310  H   ALA X  24      66.100  61.600  36.120  1.00  0.00            
ATOM    311  CA  ALA X  24      67.940  61.120  37.170  1.00  0.00            
ATOM    312  HA  ALA X  24      68.580  61.910  37.550  1.00  0.00            
ATOM    313  CB  ALA X  24      66.990  60.570  38.230  1.00  0.00            
ATOM    314  HB1 ALA X  24      66.350  59.730  37.930  1.00  0.00            
ATOM    315  HB2 ALA X  24      67.520  60.300  39.140  1.00  0.00            
ATOM    316  HB3 ALA X  24      66.230  61.280  38.550  1.00  0.00            
ATOM    317  C   ALA X  24      68.980  60.060  36.850  1.00  0.00            
ATOM    318  O   ALA X  24      70.150  60.310  37.130  1.00  0.00            
ATOM    319  N   LEU X  25      68.630  58.960  36.170  1.00  0.00            
ATOM    320  H   LEU X  25      67.820  58.880  35.570  1.00  0.00            
ATOM    321  CA  LEU X  25      69.460  57.850  35.750  1.00  0.00            
ATOM    322  HA  LEU X  25      69.920  57.460  36.660  1.00  0.00            
ATOM    323  CB  LEU X  25      68.580  56.730  35.180  1.00  0.00            
ATOM    324  HB1 LEU X  25      68.160  57.240  34.320  1.00  0.00            
ATOM    325  HB2 LEU X  25      69.170  55.830  34.980  1.00  0.00            
ATOM    326  CG  LEU X  25      67.430  56.160  36.010  1.00  0.00            
ATOM    327  HG  LEU X  25      66.770  57.020  36.130  1.00  0.00            
ATOM    328  CD1 LEU X  25      66.700  55.040  35.260  1.00  0.00            
ATOM    329 1HD1 LEU X  25      65.890  54.700  35.900  1.00  0.00            
ATOM    330 2HD1 LEU X  25      66.380  55.460  34.310  1.00  0.00            
ATOM    331 3HD1 LEU X  25      67.290  54.180  34.940  1.00  0.00            
ATOM    332  CD2 LEU X  25      67.780  55.770  37.450  1.00  0.00            
ATOM    333 1HD2 LEU X  25      66.890  55.670  38.080  1.00  0.00            
ATOM    334 2HD2 LEU X  25      68.380  54.860  37.510  1.00  0.00            
ATOM    335 3HD2 LEU X  25      68.420  56.560  37.850  1.00  0.00            
ATOM    336  C   LEU X  25      70.710  58.030  34.900  1.00  0.00            
ATOM    337  O   LEU X  25      71.470  57.120  34.580  1.00  0.00            
ATOM    338  N   LEU X  26      70.770  59.240  34.340  1.00  0.00            
ATOM    339  H   LEU X  26      70.240  59.850  34.940  1.00  0.00            
ATOM    340  CA  LEU X  26      71.650  59.810  33.340  1.00  0.00            
ATOM    341  HA  LEU X  26      72.330  59.030  32.990  1.00  0.00            
ATOM    342  CB  LEU X  26      70.860  60.340  32.140  1.00  0.00            
ATOM    343  HB1 LEU X  26      70.150  61.090  32.500  1.00  0.00            
ATOM    344  HB2 LEU X  26      71.610  60.830  31.520  1.00  0.00            
ATOM    345  CG  LEU X  26      69.990  59.230  31.560  1.00  0.00            
ATOM    346  HG  LEU X  26      69.390  58.800  32.370  1.00  0.00            
ATOM    347  CD1 LEU X  26      68.940  59.850  30.640  1.00  0.00            
ATOM    348 1HD1 LEU X  26      68.270  59.110  30.220  1.00  0.00            
ATOM    349 2HD1 LEU X  26      68.220  60.540  31.080  1.00  0.00            
ATOM    350 3HD1 LEU X  26      69.320  60.440  29.800  1.00  0.00            
ATOM    351  CD2 LEU X  26      70.690  58.090  30.820  1.00  0.00            
ATOM    352 1HD2 LEU X  26      71.780  58.200  30.750  1.00  0.00            
ATOM    353 2HD2 LEU X  26      70.430  57.140  31.280  1.00  0.00            
ATOM    354 3HD2 LEU X  26      70.290  57.960  29.820  1.00  0.00            
ATOM    355  C   LEU X  26      72.480  60.880  34.020  1.00  0.00            
ATOM    356  O   LEU X  26      73.630  61.050  33.620  1.00  0.00            
ATOM    357  N   LEU X  27      71.890  61.550  35.010  1.00  0.00            
ATOM    358  H   LEU X  27      70.920  61.750  35.200  1.00  0.00            
ATOM    359  CA  LEU X  27      72.760  62.410  35.800  1.00  0.00            
ATOM    360  HA  LEU X  27      73.550  62.730  35.120  1.00  0.00            
ATOM    361  CB  LEU X  27      71.930  63.580  36.320  1.00  0.00            
ATOM    362  HB1 LEU X  27      70.950  63.110  36.430  1.00  0.00            
ATOM    363  HB2 LEU X  27      72.110  63.980  37.320  1.00  0.00            
ATOM    364  CG  LEU X  27      71.910  64.840  35.450  1.00  0.00            
ATOM    365  HG  LEU X  27      71.770  64.580  34.400  1.00  0.00            
ATOM    366  CD1 LEU X  27      70.780  65.770  35.890  1.00  0.00            
ATOM    367 1HD1 LEU X  27      70.890  66.740  35.400  1.00  0.00            
ATOM    368 2HD1 LEU X  27      69.840  65.380  35.500  1.00  0.00            
ATOM    369 3HD1 LEU X  27      70.600  66.020  36.930  1.00  0.00            
ATOM    370  CD2 LEU X  27      73.320  65.400  35.550  1.00  0.00            
ATOM    371 1HD2 LEU X  27      73.440  66.040  36.420  1.00  0.00            
ATOM    372 2HD2 LEU X  27      74.050  64.660  35.890  1.00  0.00            
ATOM    373 3HD2 LEU X  27      73.620  65.880  34.620  1.00  0.00            
ATOM    374  C   LEU X  27      73.390  61.820  37.050  1.00  0.00            
ATOM    375  O   LEU X  27      74.350  62.450  37.490  1.00  0.00            
ATOM    376  N   GLN X  28      72.900  60.720  37.640  1.00  0.00            
ATOM    377  H   GLN X  28      72.050  60.350  37.250  1.00  0.00            
ATOM    378  CA  GLN X  28      73.350  60.190  38.910  1.00  0.00            
ATOM    379  HA  GLN X  28      73.630  61.000  39.580  1.00  0.00            
ATOM    380  CB  GLN X  28      72.260  59.350  39.580  1.00  0.00            
ATOM    381  HB1 GLN X  28      71.750  58.710  38.870  1.00  0.00            
ATOM    382  HB2 GLN X  28      72.730  58.750  40.370  1.00  0.00            
ATOM    383  CG  GLN X  28      71.070  60.090  40.200  1.00  0.00            
ATOM    384  HG1 GLN X  28      70.800  60.880  39.490  1.00  0.00            
ATOM    385  HG2 GLN X  28      70.220  59.410  40.280  1.00  0.00            
ATOM    386  CD  GLN X  28      71.450  60.760  41.510  1.00  0.00            
ATOM    387  OE1 GLN X  28      72.560  60.660  42.030  1.00  0.00            
ATOM    388  NE2 GLN X  28      70.590  61.650  42.010  1.00  0.00            
ATOM    389 1HE2 GLN X  28      69.740  61.840  41.490  1.00  0.00            
ATOM    390 2HE2 GLN X  28      70.930  62.240  42.750  1.00  0.00            
ATOM    391  C   GLN X  28      74.550  59.310  38.600  1.00  0.00            
ATOM    392  O   GLN X  28      74.400  58.320  37.890  1.00  0.00            
ATOM    393  N   GLY X  29      75.770  59.810  38.800  1.00  0.00            
ATOM    394  H   GLY X  29      75.870  60.640  39.370  1.00  0.00            
ATOM    395  CA  GLY X  29      76.950  59.170  38.240  1.00  0.00            
ATOM    396  HA1 GLY X  29      77.690  58.910  38.980  1.00  0.00            
ATOM    397  HA2 GLY X  29      76.770  58.300  37.610  1.00  0.00            
ATOM    398  C   GLY X  29      77.660  60.190  37.360  1.00  0.00            
ATOM    399  O   GLY X  29      78.690  59.860  36.760  1.00  0.00            
ATOM    400  N   PHE X  30      77.080  61.380  37.240  1.00  0.00            
ATOM    401  H   PHE X  30      76.100  61.450  37.470  1.00  0.00            
ATOM    402  CA  PHE X  30      77.670  62.420  36.420  1.00  0.00            
ATOM    403  HA  PHE X  30      78.740  62.240  36.280  1.00  0.00            
ATOM    404  CB  PHE X  30      77.120  62.300  34.990  1.00  0.00            
ATOM    405  HB1 PHE X  30      77.290  61.300  34.580  1.00  0.00            
ATOM    406  HB2 PHE X  30      76.040  62.380  34.950  1.00  0.00            
ATOM    407  CG  PHE X  30      77.540  63.290  33.930  1.00  0.00            
ATOM    408  CD1 PHE X  30      76.840  64.480  33.710  1.00  0.00            
ATOM    409  HD1 PHE X  30      75.970  64.740  34.300  1.00  0.00            
ATOM    410  CD2 PHE X  30      78.550  62.920  33.040  1.00  0.00            
ATOM    411  HD2 PHE X  30      79.080  61.990  33.180  1.00  0.00            
ATOM    412  CE1 PHE X  30      77.210  65.340  32.660  1.00  0.00            
ATOM    413  HE1 PHE X  30      76.810  66.330  32.560  1.00  0.00            
ATOM    414  CE2 PHE X  30      78.870  63.760  31.960  1.00  0.00            
ATOM    415  HE2 PHE X  30      79.640  63.440  31.270  1.00  0.00            
ATOM    416  CZ  PHE X  30      78.330  65.040  31.870  1.00  0.00            
ATOM    417  HZ  PHE X  30      78.580  65.740  31.080  1.00  0.00            
ATOM    418  C   PHE X  30      77.560  63.800  37.050  1.00  0.00            
ATOM    419  O   PHE X  30      78.450  64.610  36.810  1.00  0.00            
ATOM    420  N   ILE X  31      76.620  64.160  37.920  1.00  0.00            
ATOM    421  H   ILE X  31      75.900  63.460  37.990  1.00  0.00            
ATOM    422  CA  ILE X  31      76.400  65.490  38.470  1.00  0.00            
ATOM    423  HA  ILE X  31      76.250  66.270  37.730  1.00  0.00            
ATOM    424  CB  ILE X  31      75.090  65.380  39.240  1.00  0.00            
ATOM    425  HB  ILE X  31      74.360  65.250  38.440  1.00  0.00            
ATOM    426  CG1 ILE X  31      74.610  66.700  39.850  1.00  0.00            
ATOM    427 1HG1 ILE X  31      75.310  67.050  40.620  1.00  0.00            
ATOM    428 2HG1 ILE X  31      74.810  67.460  39.090  1.00  0.00            
ATOM    429  CG2 ILE X  31      74.870  64.240  40.240  1.00  0.00            
ATOM    430 1HG2 ILE X  31      75.140  63.330  39.700  1.00  0.00            
ATOM    431 2HG2 ILE X  31      75.330  64.310  41.230  1.00  0.00            
ATOM    432 3HG2 ILE X  31      73.800  64.130  40.440  1.00  0.00            
ATOM    433  CD  ILE X  31      73.180  66.830  40.370  1.00  0.00            
ATOM    434  HD1 ILE X  31      72.460  66.430  39.650  1.00  0.00            
ATOM    435  HD2 ILE X  31      73.130  66.250  41.290  1.00  0.00            
ATOM    436  HD3 ILE X  31      72.870  67.850  40.580  1.00  0.00            
ATOM    437  C   ILE X  31      77.490  65.970  39.420  1.00  0.00            
ATOM    438  O   ILE X  31      77.780  67.160  39.380  1.00  0.00            
ATOM    439  N   GLN X  32      78.120  64.990  40.070  1.00  0.00            
ATOM    440  H   GLN X  32      77.830  64.040  39.890  1.00  0.00            
ATOM    441  CA  GLN X  32      79.250  65.270  40.940  1.00  0.00            
ATOM    442  HA  GLN X  32      79.530  66.320  40.840  1.00  0.00            
ATOM    443  CB  GLN X  32      78.780  64.980  42.370  1.00  0.00            
ATOM    444  HB1 GLN X  32      78.140  64.110  42.530  1.00  0.00            
ATOM    445  HB2 GLN X  32      79.600  64.600  42.990  1.00  0.00            
ATOM    446  CG  GLN X  32      77.970  66.060  43.080  1.00  0.00            
ATOM    447  HG1 GLN X  32      77.220  66.420  42.370  1.00  0.00            
ATOM    448  HG2 GLN X  32      77.390  65.570  43.860  1.00  0.00            
ATOM    449  CD  GLN X  32      78.850  67.140  43.690  1.00  0.00            
ATOM    450  OE1 GLN X  32      79.500  67.940  43.010  1.00  0.00            
ATOM    451  NE2 GLN X  32      79.150  66.980  44.980  1.00  0.00            
ATOM    452 1HE2 GLN X  32      78.950  66.100  45.420  1.00  0.00            
ATOM    453 2HE2 GLN X  32      79.850  67.600  45.360  1.00  0.00            
ATOM    454  C   GLN X  32      80.510  64.480  40.640  1.00  0.00            
ATOM    455  O   GLN X  32      81.410  64.420  41.480  1.00  0.00            
ATOM    456  N   ASP X  33      80.690  64.020  39.400  1.00  0.00            
ATOM    457  H   ASP X  33      79.960  64.060  38.700  1.00  0.00            
ATOM    458  CA  ASP X  33      81.750  63.060  39.120  1.00  0.00            
ATOM    459  HA  ASP X  33      81.830  62.300  39.900  1.00  0.00            
ATOM    460  CB  ASP X  33      81.540  62.410  37.760  1.00  0.00            
ATOM    461  HB1 ASP X  33      80.570  61.910  37.700  1.00  0.00            
ATOM    462  HB2 ASP X  33      81.420  63.030  36.870  1.00  0.00            
ATOM    463  CG  ASP X  33      82.410  61.230  37.380  1.00  0.00            
ATOM    464  OD1 ASP X  33      83.180  61.280  36.390  1.00  0.00            
ATOM    465  OD2 ASP X  33      82.220  60.160  38.010  1.00  0.00            
ATOM    466  C   ASP X  33      83.140  63.680  39.050  1.00  0.00            
ATOM    467  O   ASP X  33      84.160  63.040  39.330  1.00  0.00            
ATOM    468  N   ARG X  34      83.220  65.000  38.910  1.00  0.00            
ATOM    469  H   ARG X  34      82.360  65.460  38.630  1.00  0.00            
ATOM    470  CA  ARG X  34      84.420  65.810  39.040  1.00  0.00            
ATOM    471  HA  ARG X  34      85.250  65.300  38.540  1.00  0.00            
ATOM    472  CB  ARG X  34      84.210  67.220  38.480  1.00  0.00            
ATOM    473  HB1 ARG X  34      83.410  67.750  39.000  1.00  0.00            
ATOM    474  HB2 ARG X  34      85.210  67.650  38.520  1.00  0.00            
ATOM    475  CG  ARG X  34      83.890  67.200  36.990  1.00  0.00            
ATOM    476  HG1 ARG X  34      83.140  66.410  36.880  1.00  0.00            
ATOM    477  HG2 ARG X  34      83.230  68.020  36.740  1.00  0.00            
ATOM    478  CD  ARG X  34      85.010  67.280  35.950  1.00  0.00            
ATOM    479  HD1 ARG X  34      84.930  68.040  35.160  1.00  0.00            
ATOM    480  HD2 ARG X  34      85.940  67.400  36.510  1.00  0.00            
ATOM    481  NE  ARG X  34      85.300  65.940  35.450  1.00  0.00            
ATOM    482  HE  ARG X  34      85.050  65.150  36.030  1.00  0.00            
ATOM    483  CZ  ARG X  34      85.850  65.740  34.240  1.00  0.00            
ATOM    484  NH1 ARG X  34      85.940  66.750  33.370  1.00  0.00            
ATOM    485 1HH1 ARG X  34      85.170  67.390  33.260  1.00  0.00            
ATOM    486 2HH1 ARG X  34      86.250  66.580  32.420  1.00  0.00            
ATOM    487  NH2 ARG X  34      86.470  64.580  33.990  1.00  0.00            
ATOM    488 1HH2 ARG X  34      86.490  64.030  34.840  1.00  0.00            
ATOM    489 2HH2 ARG X  34      86.940  64.210  33.180  1.00  0.00            
ATOM    490  C   ARG X  34      84.890  65.920  40.490  1.00  0.00            
ATOM    491  O   ARG X  34      86.030  66.330  40.670  1.00  0.00            
ATOM    492  N   ALA X  35      84.030  65.610  41.460  1.00  0.00            
ATOM    493  H   ALA X  35      83.120  65.410  41.070  1.00  0.00            
ATOM    494  CA  ALA X  35      84.140  65.920  42.870  1.00  0.00            
ATOM    495  HA  ALA X  35      85.140  66.270  43.080  1.00  0.00            
ATOM    496  CB  ALA X  35      82.930  66.710  43.370  1.00  0.00            
ATOM    497  HB1 ALA X  35      82.910  67.800  43.280  1.00  0.00            
ATOM    498  HB2 ALA X  35      82.050  66.410  42.800  1.00  0.00            
ATOM    499  HB3 ALA X  35      82.490  66.430  44.330  1.00  0.00            
ATOM    500  C   ALA X  35      84.230  64.630  43.690  1.00  0.00            
ATOM    501  O   ALA X  35      84.390  64.610  44.910  1.00  0.00            
ATOM    502  N   GLY X  36      84.090  63.520  42.970  1.00  0.00            
ATOM    503  H   GLY X  36      83.800  63.720  42.030  1.00  0.00            
ATOM    504  CA  GLY X  36      84.470  62.180  43.380  1.00  0.00            
ATOM    505  HA1 GLY X  36      84.680  61.590  42.490  1.00  0.00            
ATOM    506  HA2 GLY X  36      85.380  62.150  43.990  1.00  0.00            
ATOM    507  C   GLY X  36      83.450  61.370  44.170  1.00  0.00            
ATOM    508  O   GLY X  36      83.710  60.370  44.830  1.00  0.00            
ATOM    509  N   ARG X  37      82.190  61.800  44.050  1.00  0.00            
ATOM    510  H   ARG X  37      81.980  62.740  43.770  1.00  0.00            
ATOM    511  CA  ARG X  37      81.080  61.070  44.630  1.00  0.00            
ATOM    512  HA  ARG X  37      81.410  60.610  45.560  1.00  0.00            
ATOM    513  CB  ARG X  37      80.010  62.140  44.850  1.00  0.00            
ATOM    514  HB1 ARG X  37      79.560  62.460  43.920  1.00  0.00            
ATOM    515  HB2 ARG X  37      79.110  61.740  45.310  1.00  0.00            
ATOM    516  CG  ARG X  37      80.380  63.320  45.760  1.00  0.00            
ATOM    517  HG1 ARG X  37      81.320  63.820  45.510  1.00  0.00            
ATOM    518  HG2 ARG X  37      79.650  64.130  45.720  1.00  0.00            
ATOM    519  CD  ARG X  37      80.320  62.900  47.230  1.00  0.00            
ATOM    520  HD1 ARG X  37      80.110  63.790  47.820  1.00  0.00            
ATOM    521  HD2 ARG X  37      79.530  62.180  47.430  1.00  0.00            
ATOM    522  NE  ARG X  37      81.620  62.330  47.580  1.00  0.00            
ATOM    523  HE  ARG X  37      82.340  63.030  47.450  1.00  0.00            
ATOM    524  CZ  ARG X  37      82.000  61.230  48.250  1.00  0.00            
ATOM    525  NH1 ARG X  37      81.100  60.550  48.970  1.00  0.00            
ATOM    526 1HH1 ARG X  37      80.180  60.940  49.110  1.00  0.00            
ATOM    527 2HH1 ARG X  37      81.450  59.930  49.700  1.00  0.00            
ATOM    528  NH2 ARG X  37      83.310  60.970  48.310  1.00  0.00            
ATOM    529 1HH2 ARG X  37      83.810  61.320  47.500  1.00  0.00            
ATOM    530 2HH2 ARG X  37      83.650  60.190  48.850  1.00  0.00            
ATOM    531  C   ARG X  37      80.510  60.100  43.600  1.00  0.00            
ATOM    532  O   ARG X  37      80.540  60.360  42.400  1.00  0.00            
ATOM    533  N   MET X  38      79.840  59.080  44.130  1.00  0.00            
ATOM    534  H   MET X  38      79.780  58.940  45.130  1.00  0.00            
ATOM    535  CA  MET X  38      78.880  58.290  43.380  1.00  0.00            
ATOM    536  HA  MET X  38      78.890  58.370  42.290  1.00  0.00            
ATOM    537  CB  MET X  38      79.370  56.870  43.660  1.00  0.00            
ATOM    538  HB1 MET X  38      79.590  56.790  44.720  1.00  0.00            
ATOM    539  HB2 MET X  38      78.560  56.210  43.340  1.00  0.00            
ATOM    540  CG  MET X  38      80.590  56.360  42.880  1.00  0.00            
ATOM    541  HG1 MET X  38      80.480  56.400  41.800  1.00  0.00            
ATOM    542  HG2 MET X  38      81.480  56.940  43.130  1.00  0.00            
ATOM    543  SD  MET X  38      81.300  54.770  43.360  1.00  0.00            
ATOM    544  CE  MET X  38      82.860  55.010  42.470  1.00  0.00            
ATOM    545  HE1 MET X  38      82.850  55.480  41.490  1.00  0.00            
ATOM    546  HE2 MET X  38      83.570  55.540  43.100  1.00  0.00            
ATOM    547  HE3 MET X  38      83.370  54.050  42.400  1.00  0.00            
ATOM    548  C   MET X  38      77.460  58.580  43.840  1.00  0.00            
ATOM    549  O   MET X  38      77.300  59.200  44.890  1.00  0.00            
ATOM    550  N   GLY X  39      76.430  58.130  43.130  1.00  0.00            
ATOM    551  H   GLY X  39      76.530  57.610  42.270  1.00  0.00            
ATOM    552  CA  GLY X  39      75.040  58.320  43.490  1.00  0.00            
ATOM    553  HA1 GLY X  39      74.820  58.670  44.500  1.00  0.00            
ATOM    554  HA2 GLY X  39      74.680  59.220  42.980  1.00  0.00            
ATOM    555  C   GLY X  39      74.260  57.020  43.320  1.00  0.00            
ATOM    556  O   GLY X  39      73.070  57.070  43.630  1.00  0.00            
ATOM    557  N   GLY X  40      74.850  55.880  42.950  1.00  0.00            
ATOM    558  H   GLY X  40      75.780  55.820  42.560  1.00  0.00            
ATOM    559  CA  GLY X  40      74.130  54.640  42.770  1.00  0.00            
ATOM    560  HA1 GLY X  40      73.060  54.730  42.970  1.00  0.00            
ATOM    561  HA2 GLY X  40      74.280  54.220  41.780  1.00  0.00            
ATOM    562  C   GLY X  40      74.530  53.470  43.660  1.00  0.00            
ATOM    563  O   GLY X  40      73.690  52.920  44.370  1.00  0.00            
ATOM    564  N   GLU X  41      75.840  53.180  43.600  1.00  0.00            
ATOM    565  H   GLU X  41      76.330  53.480  42.770  1.00  0.00            
ATOM    566  CA  GLU X  41      76.560  52.340  44.530  1.00  0.00            
ATOM    567  HA  GLU X  41      76.190  51.340  44.310  1.00  0.00            
ATOM    568  CB  GLU X  41      78.010  52.280  44.070  1.00  0.00            
ATOM    569  HB1 GLU X  41      78.100  51.860  43.060  1.00  0.00            
ATOM    570  HB2 GLU X  41      78.460  53.270  44.120  1.00  0.00            
ATOM    571  CG  GLU X  41      78.830  51.280  44.890  1.00  0.00            
ATOM    572  HG1 GLU X  41      79.810  51.460  44.450  1.00  0.00            
ATOM    573  HG2 GLU X  41      78.970  51.530  45.940  1.00  0.00            
ATOM    574  CD  GLU X  41      78.430  49.840  44.640  1.00  0.00            
ATOM    575  OE1 GLU X  41      78.370  49.110  45.650  1.00  0.00            
ATOM    576  OE2 GLU X  41      78.270  49.390  43.480  1.00  0.00            
ATOM    577  C   GLU X  41      76.450  52.900  45.950  1.00  0.00            
ATOM    578  O   GLU X  41      76.460  52.150  46.920  1.00  0.00            
ATOM    579  N   ALA X  42      76.420  54.230  46.100  1.00  0.00            
ATOM    580  H   ALA X  42      76.270  54.740  45.240  1.00  0.00            
ATOM    581  CA  ALA X  42      76.520  54.900  47.380  1.00  0.00            
ATOM    582  HA  ALA X  42      76.230  54.290  48.230  1.00  0.00            
ATOM    583  CB  ALA X  42      78.010  55.270  47.480  1.00  0.00            
ATOM    584  HB1 ALA X  42      78.190  56.110  48.150  1.00  0.00            
ATOM    585  HB2 ALA X  42      78.620  54.380  47.640  1.00  0.00            
ATOM    586  HB3 ALA X  42      78.230  55.620  46.470  1.00  0.00            
ATOM    587  C   ALA X  42      75.690  56.160  47.200  1.00  0.00            
ATOM    588  O   ALA X  42      76.160  57.180  46.700  1.00  0.00            
ATOM    589  N   PRO X  43      74.400  56.140  47.550  1.00  0.00            
ATOM    590  CA  PRO X  43      73.570  57.320  47.390  1.00  0.00            
ATOM    591  HA  PRO X  43      73.800  57.930  46.520  1.00  0.00            
ATOM    592  CB  PRO X  43      72.150  56.770  47.270  1.00  0.00            
ATOM    593  HB1 PRO X  43      71.320  57.420  47.560  1.00  0.00            
ATOM    594  HB2 PRO X  43      71.980  56.570  46.210  1.00  0.00            
ATOM    595  CG  PRO X  43      72.250  55.470  48.060  1.00  0.00            
ATOM    596  HG1 PRO X  43      72.200  55.490  49.150  1.00  0.00            
ATOM    597  HG2 PRO X  43      71.550  54.730  47.650  1.00  0.00            
ATOM    598  CD  PRO X  43      73.640  54.920  47.750  1.00  0.00            
ATOM    599  HD1 PRO X  43      74.020  54.290  48.560  1.00  0.00            
ATOM    600  HD2 PRO X  43      73.580  54.260  46.890  1.00  0.00            
ATOM    601  C   PRO X  43      73.780  58.310  48.520  1.00  0.00            
ATOM    602  O   PRO X  43      73.800  57.950  49.690  1.00  0.00            
ATOM    603  N   GLU X  44      73.810  59.620  48.270  1.00  0.00            
ATOM    604  H   GLU X  44      73.660  59.880  47.300  1.00  0.00            
ATOM    605  CA  GLU X  44      74.120  60.680  49.220  1.00  0.00            
ATOM    606  HA  GLU X  44      74.650  60.180  50.020  1.00  0.00            
ATOM    607  CB  GLU X  44      74.920  61.780  48.530  1.00  0.00            
ATOM    608  HB1 GLU X  44      74.390  62.060  47.610  1.00  0.00            
ATOM    609  HB2 GLU X  44      74.880  62.560  49.280  1.00  0.00            
ATOM    610  CG  GLU X  44      76.410  61.480  48.350  1.00  0.00            
ATOM    611  HG1 GLU X  44      76.420  60.570  47.750  1.00  0.00            
ATOM    612  HG2 GLU X  44      76.830  62.330  47.820  1.00  0.00            
ATOM    613  CD  GLU X  44      77.290  61.180  49.550  1.00  0.00            
ATOM    614  OE1 GLU X  44      76.860  61.090  50.720  1.00  0.00            
ATOM    615  OE2 GLU X  44      78.530  61.260  49.390  1.00  0.00            
ATOM    616  C   GLU X  44      72.910  61.320  49.890  1.00  0.00            
ATOM    617  O   GLU X  44      72.870  61.400  51.120  1.00  0.00            
ATOM    618  N   LEU X  45      71.830  61.530  49.140  1.00  0.00            
ATOM    619  H   LEU X  45      71.950  61.490  48.140  1.00  0.00            
ATOM    620  CA  LEU X  45      70.480  61.940  49.470  1.00  0.00            
ATOM    621  HA  LEU X  45      70.410  62.320  50.490  1.00  0.00            
ATOM    622  CB  LEU X  45      70.040  63.180  48.690  1.00  0.00            
ATOM    623  HB1 LEU X  45      70.120  63.000  47.610  1.00  0.00            
ATOM    624  HB2 LEU X  45      69.040  63.520  48.930  1.00  0.00            
ATOM    625  CG  LEU X  45      70.880  64.400  49.080  1.00  0.00            
ATOM    626  HG  LEU X  45      71.920  64.110  48.960  1.00  0.00            
ATOM    627  CD1 LEU X  45      70.800  65.520  48.040  1.00  0.00            
ATOM    628 1HD1 LEU X  45      71.280  65.200  47.120  1.00  0.00            
ATOM    629 2HD1 LEU X  45      69.770  65.710  47.740  1.00  0.00            
ATOM    630 3HD1 LEU X  45      71.190  66.490  48.360  1.00  0.00            
ATOM    631  CD2 LEU X  45      70.640  64.890  50.510  1.00  0.00            
ATOM    632 1HD2 LEU X  45      71.370  64.430  51.170  1.00  0.00            
ATOM    633 2HD2 LEU X  45      70.760  65.960  50.610  1.00  0.00            
ATOM    634 3HD2 LEU X  45      69.690  64.690  51.000  1.00  0.00            
ATOM    635  C   LEU X  45      69.570  60.770  49.130  1.00  0.00            
ATOM    636  O   LEU X  45      69.710  60.070  48.140  1.00  0.00            
ATOM    637  N   ALA X  46      68.520  60.620  49.940  1.00  0.00            
ATOM    638  H   ALA X  46      68.340  61.350  50.610  1.00  0.00            
ATOM    639  CA  ALA X  46      67.560  59.530  49.930  1.00  0.00            
ATOM    640  HA  ALA X  46      68.180  58.670  49.660  1.00  0.00            
ATOM    641  CB  ALA X  46      67.020  59.410  51.350  1.00  0.00            
ATOM    642  HB1 ALA X  46      67.870  59.150  51.990  1.00  0.00            
ATOM    643  HB2 ALA X  46      66.660  60.300  51.860  1.00  0.00            
ATOM    644  HB3 ALA X  46      66.220  58.690  51.520  1.00  0.00            
ATOM    645  C   ALA X  46      66.440  59.920  48.980  1.00  0.00            
ATOM    646  O   ALA X  46      65.430  60.560  49.240  1.00  0.00            
ATOM    647  N   LEU X  47      66.760  59.570  47.730  1.00  0.00            
ATOM    648  H   LEU X  47      67.630  59.130  47.480  1.00  0.00            
ATOM    649  CA  LEU X  47      65.940  59.900  46.580  1.00  0.00            
ATOM    650  HA  LEU X  47      64.940  60.230  46.850  1.00  0.00            
ATOM    651  CB  LEU X  47      66.400  60.910  45.530  1.00  0.00            
ATOM    652  HB1 LEU X  47      67.120  60.490  44.820  1.00  0.00            
ATOM    653  HB2 LEU X  47      65.500  61.050  44.940  1.00  0.00            
ATOM    654  CG  LEU X  47      67.010  62.200  46.070  1.00  0.00            
ATOM    655  HG  LEU X  47      67.890  61.990  46.680  1.00  0.00            
ATOM    656  CD1 LEU X  47      67.710  63.030  44.990  1.00  0.00            
ATOM    657 1HD1 LEU X  47      68.300  63.830  45.430  1.00  0.00            
ATOM    658 2HD1 LEU X  47      68.390  62.530  44.310  1.00  0.00            
ATOM    659 3HD1 LEU X  47      67.070  63.660  44.360  1.00  0.00            
ATOM    660  CD2 LEU X  47      65.990  63.050  46.830  1.00  0.00            
ATOM    661 1HD2 LEU X  47      65.100  63.120  46.210  1.00  0.00            
ATOM    662 2HD2 LEU X  47      65.680  62.500  47.710  1.00  0.00            
ATOM    663 3HD2 LEU X  47      66.520  63.990  47.000  1.00  0.00            
ATOM    664  C   LEU X  47      65.460  58.600  45.950  1.00  0.00            
ATOM    665  O   LEU X  47      66.170  57.610  46.080  1.00  0.00            
ATOM    666  N   ASP X  48      64.240  58.470  45.440  1.00  0.00            
ATOM    667  H   ASP X  48      63.670  59.300  45.400  1.00  0.00            
ATOM    668  CA  ASP X  48      63.800  57.320  44.670  1.00  0.00            
ATOM    669  HA  ASP X  48      63.550  56.640  45.480  1.00  0.00            
ATOM    670  CB  ASP X  48      62.390  57.530  44.110  1.00  0.00            
ATOM    671  HB1 ASP X  48      61.660  57.700  44.900  1.00  0.00            
ATOM    672  HB2 ASP X  48      62.270  58.430  43.520  1.00  0.00            
ATOM    673  CG  ASP X  48      61.760  56.360  43.360  1.00  0.00            
ATOM    674  OD1 ASP X  48      61.460  55.360  44.040  1.00  0.00            
ATOM    675  OD2 ASP X  48      61.580  56.390  42.120  1.00  0.00            
ATOM    676  C   ASP X  48      64.780  56.840  43.610  1.00  0.00            
ATOM    677  O   ASP X  48      65.210  55.730  43.940  1.00  0.00            
ATOM    678  N   PRO X  49      65.030  57.460  42.460  1.00  0.00            
ATOM    679  CA  PRO X  49      65.930  56.950  41.440  1.00  0.00            
ATOM    680  HA  PRO X  49      65.540  55.940  41.270  1.00  0.00            
ATOM    681  CB  PRO X  49      65.710  57.810  40.200  1.00  0.00            
ATOM    682  HB1 PRO X  49      66.580  57.840  39.550  1.00  0.00            
ATOM    683  HB2 PRO X  49      64.770  57.430  39.800  1.00  0.00            
ATOM    684  CG  PRO X  49      65.380  59.140  40.890  1.00  0.00            
ATOM    685  HG1 PRO X  49      66.230  59.760  41.160  1.00  0.00            
ATOM    686  HG2 PRO X  49      64.880  59.770  40.150  1.00  0.00            
ATOM    687  CD  PRO X  49      64.530  58.780  42.120  1.00  0.00            
ATOM    688  HD1 PRO X  49      64.590  59.640  42.790  1.00  0.00            
ATOM    689  HD2 PRO X  49      63.470  58.740  41.870  1.00  0.00            
ATOM    690  C   PRO X  49      67.420  56.870  41.740  1.00  0.00            
ATOM    691  O   PRO X  49      68.210  57.740  41.360  1.00  0.00            
ATOM    692  N   VAL X  50      67.780  55.850  42.510  1.00  0.00            
ATOM    693  H   VAL X  50      66.980  55.280  42.730  1.00  0.00            
ATOM    694  CA  VAL X  50      69.110  55.380  42.830  1.00  0.00            
ATOM    695  HA  VAL X  50      69.790  56.220  42.700  1.00  0.00            
ATOM    696  CB  VAL X  50      69.110  54.700  44.210  1.00  0.00            
ATOM    697  HB  VAL X  50      68.450  53.840  44.220  1.00  0.00            
ATOM    698  CG1 VAL X  50      70.430  54.060  44.640  1.00  0.00            
ATOM    699 1HG1 VAL X  50      70.630  53.250  43.940  1.00  0.00            
ATOM    700 2HG1 VAL X  50      71.320  54.680  44.560  1.00  0.00            
ATOM    701 3HG1 VAL X  50      70.270  53.770  45.680  1.00  0.00            
ATOM    702  CG2 VAL X  50      68.540  55.560  45.330  1.00  0.00            
ATOM    703 1HG2 VAL X  50      67.700  56.100  44.900  1.00  0.00            
ATOM    704 2HG2 VAL X  50      68.250  55.050  46.250  1.00  0.00            
ATOM    705 3HG2 VAL X  50      69.140  56.410  45.640  1.00  0.00            
ATOM    706  C   VAL X  50      69.360  54.300  41.790  1.00  0.00            
ATOM    707  O   VAL X  50      68.580  53.350  41.730  1.00  0.00            
ATOM    708  N   PRO X  51      70.370  54.470  40.930  1.00  0.00            
ATOM    709  CA  PRO X  51      70.680  53.500  39.910  1.00  0.00            
ATOM    710  HA  PRO X  51      69.810  53.040  39.430  1.00  0.00            
ATOM    711  CB  PRO X  51      71.280  54.330  38.770  1.00  0.00            
ATOM    712  HB1 PRO X  51      72.110  53.910  38.210  1.00  0.00            
ATOM    713  HB2 PRO X  51      70.490  54.660  38.090  1.00  0.00            
ATOM    714  CG  PRO X  51      71.910  55.560  39.420  1.00  0.00            
ATOM    715  HG1 PRO X  51      72.960  55.390  39.680  1.00  0.00            
ATOM    716  HG2 PRO X  51      71.700  56.400  38.760  1.00  0.00            
ATOM    717  CD  PRO X  51      71.060  55.720  40.680  1.00  0.00            
ATOM    718  HD1 PRO X  51      71.580  56.070  41.580  1.00  0.00            
ATOM    719  HD2 PRO X  51      70.290  56.470  40.440  1.00  0.00            
ATOM    720  C   PRO X  51      71.520  52.300  40.360  1.00  0.00            
ATOM    721  O   PRO X  51      72.730  52.280  40.150  1.00  0.00            
ATOM    722  N   GLN X  52      70.890  51.520  41.240  1.00  0.00            
ATOM    723  H   GLN X  52      69.990  51.870  41.540  1.00  0.00            
ATOM    724  CA  GLN X  52      71.650  50.530  41.980  1.00  0.00            
ATOM    725  HA  GLN X  52      72.610  50.860  42.380  1.00  0.00            
ATOM    726  CB  GLN X  52      70.910  50.120  43.250  1.00  0.00            
ATOM    727  HB1 GLN X  52      71.240  49.230  43.780  1.00  0.00            
ATOM    728  HB2 GLN X  52      71.230  50.780  44.060  1.00  0.00            
ATOM    729  CG  GLN X  52      69.390  50.200  43.140  1.00  0.00            
ATOM    730  HG1 GLN X  52      69.000  51.040  42.570  1.00  0.00            
ATOM    731  HG2 GLN X  52      69.110  49.260  42.650  1.00  0.00            
ATOM    732  CD  GLN X  52      68.640  50.110  44.470  1.00  0.00            
ATOM    733  OE1 GLN X  52      69.210  50.080  45.550  1.00  0.00            
ATOM    734  NE2 GLN X  52      67.310  50.240  44.410  1.00  0.00            
ATOM    735 1HE2 GLN X  52      66.760  50.200  43.570  1.00  0.00            
ATOM    736 2HE2 GLN X  52      66.780  50.160  45.270  1.00  0.00            
ATOM    737  C   GLN X  52      71.920  49.290  41.150  1.00  0.00            
ATOM    738  O   GLN X  52      72.940  48.620  41.330  1.00  0.00            
ATOM    739  N   ASP X  53      71.030  48.970  40.220  1.00  0.00            
ATOM    740  H   ASP X  53      70.130  49.440  40.280  1.00  0.00            
ATOM    741  CA  ASP X  53      71.230  47.870  39.290  1.00  0.00            
ATOM    742  HA  ASP X  53      71.820  47.160  39.860  1.00  0.00            
ATOM    743  CB  ASP X  53      69.930  47.470  38.580  1.00  0.00            
ATOM    744  HB1 ASP X  53      69.190  47.390  39.380  1.00  0.00            
ATOM    745  HB2 ASP X  53      69.680  48.160  37.780  1.00  0.00            
ATOM    746  CG  ASP X  53      69.990  46.130  37.860  1.00  0.00            
ATOM    747  OD1 ASP X  53      70.400  46.100  36.680  1.00  0.00            
ATOM    748  OD2 ASP X  53      69.730  45.140  38.570  1.00  0.00            
ATOM    749  C   ASP X  53      72.240  48.180  38.190  1.00  0.00            
ATOM    750  O   ASP X  53      72.240  49.320  37.730  1.00  0.00            
ATOM    751  N   ALA X  54      72.900  47.160  37.630  1.00  0.00            
ATOM    752  H   ALA X  54      72.810  46.200  37.910  1.00  0.00            
ATOM    753  CA  ALA X  54      74.000  47.400  36.710  1.00  0.00            
ATOM    754  HA  ALA X  54      74.770  47.970  37.220  1.00  0.00            
ATOM    755  CB  ALA X  54      74.610  46.040  36.370  1.00  0.00            
ATOM    756  HB1 ALA X  54      75.110  45.650  37.260  1.00  0.00            
ATOM    757  HB2 ALA X  54      73.800  45.410  36.020  1.00  0.00            
ATOM    758  HB3 ALA X  54      75.370  46.370  35.660  1.00  0.00            
ATOM    759  C   ALA X  54      73.500  48.060  35.430  1.00  0.00            
ATOM    760  O   ALA X  54      74.330  48.790  34.910  1.00  0.00            
ATOM    761  N   SER X  55      72.310  47.700  34.930  1.00  0.00            
ATOM    762  H   SER X  55      71.910  46.920  35.430  1.00  0.00            
ATOM    763  CA  SER X  55      71.690  48.240  33.740  1.00  0.00            
ATOM    764  HA  SER X  55      72.390  48.060  32.920  1.00  0.00            
ATOM    765  CB  SER X  55      70.350  47.550  33.480  1.00  0.00            
ATOM    766  HB1 SER X  55      69.980  47.980  32.560  1.00  0.00            
ATOM    767  HB2 SER X  55      70.490  46.480  33.310  1.00  0.00            
ATOM    768  OG  SER X  55      69.240  47.620  34.340  1.00  0.00            
ATOM    769  HG  SER X  55      69.570  47.300  35.170  1.00  0.00            
ATOM    770  C   SER X  55      71.580  49.740  33.980  1.00  0.00            
ATOM    771  O   SER X  55      71.900  50.460  33.040  1.00  0.00            
ATOM    772  N   THR X  56      71.250  50.140  35.210  1.00  0.00            
ATOM    773  H   THR X  56      71.370  49.560  36.030  1.00  0.00            
ATOM    774  CA  THR X  56      70.960  51.540  35.440  1.00  0.00            
ATOM    775  HA  THR X  56      70.680  52.000  34.500  1.00  0.00            
ATOM    776  CB  THR X  56      69.800  51.580  36.440  1.00  0.00            
ATOM    777  HB  THR X  56      69.470  52.620  36.520  1.00  0.00            
ATOM    778  OG1 THR X  56      70.050  51.160  37.760  1.00  0.00            
ATOM    779  HG1 THR X  56      70.800  50.580  37.820  1.00  0.00            
ATOM    780  CG2 THR X  56      68.550  50.850  35.950  1.00  0.00            
ATOM    781 1HG2 THR X  56      67.750  50.890  36.700  1.00  0.00            
ATOM    782 2HG2 THR X  56      68.130  51.210  35.010  1.00  0.00            
ATOM    783 3HG2 THR X  56      68.620  49.770  35.920  1.00  0.00            
ATOM    784  C   THR X  56      72.210  52.320  35.810  1.00  0.00            
ATOM    785  O   THR X  56      72.430  53.490  35.510  1.00  0.00            
ATOM    786  N   LYS X  57      73.190  51.640  36.430  1.00  0.00            
ATOM    787  H   LYS X  57      72.940  50.690  36.650  1.00  0.00            
ATOM    788  CA  LYS X  57      74.360  52.320  36.960  1.00  0.00            
ATOM    789  HA  LYS X  57      74.230  53.260  37.490  1.00  0.00            
ATOM    790  CB  LYS X  57      75.030  51.310  37.900  1.00  0.00            
ATOM    791  HB1 LYS X  57      74.250  50.800  38.460  1.00  0.00            
ATOM    792  HB2 LYS X  57      75.480  50.560  37.250  1.00  0.00            
ATOM    793  CG  LYS X  57      76.030  51.840  38.930  1.00  0.00            
ATOM    794  HG1 LYS X  57      76.710  52.480  38.370  1.00  0.00            
ATOM    795  HG2 LYS X  57      75.370  52.590  39.360  1.00  0.00            
ATOM    796  CD  LYS X  57      76.790  50.860  39.820  1.00  0.00            
ATOM    797  HD1 LYS X  57      77.380  50.190  39.200  1.00  0.00            
ATOM    798  HD2 LYS X  57      77.540  51.390  40.400  1.00  0.00            
ATOM    799  CE  LYS X  57      75.970  49.860  40.650  1.00  0.00            
ATOM    800  HE1 LYS X  57      75.150  50.340  41.180  1.00  0.00            
ATOM    801  HE2 LYS X  57      75.430  49.260  39.920  1.00  0.00            
ATOM    802  NZ  LYS X  57      76.750  48.920  41.470  1.00  0.00            
ATOM    803  HZ1 LYS X  57      77.300  49.370  42.190  1.00  0.00            
ATOM    804  HZ2 LYS X  57      76.090  48.220  41.770  1.00  0.00            
ATOM    805  HZ3 LYS X  57      77.180  48.200  40.910  1.00  0.00            
ATOM    806  C   LYS X  57      75.400  52.690  35.920  1.00  0.00            
ATOM    807  O   LYS X  57      76.160  53.640  36.070  1.00  0.00            
ATOM    808  N   LYS X  58      75.320  52.010  34.770  1.00  0.00            
ATOM    809  H   LYS X  58      74.450  51.510  34.670  1.00  0.00            
ATOM    810  CA  LYS X  58      76.230  52.130  33.650  1.00  0.00            
ATOM    811  HA  LYS X  58      77.120  52.520  34.140  1.00  0.00            
ATOM    812  CB  LYS X  58      76.410  50.840  32.850  1.00  0.00            
ATOM    813  HB1 LYS X  58      77.360  50.910  32.320  1.00  0.00            
ATOM    814  HB2 LYS X  58      76.590  50.070  33.600  1.00  0.00            
ATOM    815  CG  LYS X  58      75.270  50.310  31.970  1.00  0.00            
ATOM    816  HG1 LYS X  58      74.500  49.840  32.580  1.00  0.00            
ATOM    817  HG2 LYS X  58      74.890  51.120  31.350  1.00  0.00            
ATOM    818  CD  LYS X  58      75.840  49.260  31.020  1.00  0.00            
ATOM    819  HD1 LYS X  58      76.600  49.710  30.370  1.00  0.00            
ATOM    820  HD2 LYS X  58      76.360  48.610  31.730  1.00  0.00            
ATOM    821  CE  LYS X  58      74.820  48.730  30.010  1.00  0.00            
ATOM    822  HE1 LYS X  58      73.940  48.460  30.610  1.00  0.00            
ATOM    823  HE2 LYS X  58      74.540  49.470  29.260  1.00  0.00            
ATOM    824  NZ  LYS X  58      75.270  47.540  29.280  1.00  0.00            
ATOM    825  HZ1 LYS X  58      76.010  47.860  28.670  1.00  0.00            
ATOM    826  HZ2 LYS X  58      75.650  46.900  29.960  1.00  0.00            
ATOM    827  HZ3 LYS X  58      74.510  47.170  28.720  1.00  0.00            
ATOM    828  C   LYS X  58      75.770  53.220  32.690  1.00  0.00            
ATOM    829  O   LYS X  58      76.570  53.490  31.800  1.00  0.00            
ATOM    830  N   LEU X  59      74.570  53.800  32.760  1.00  0.00            
ATOM    831  H   LEU X  59      74.000  53.470  33.530  1.00  0.00            
ATOM    832  CA  LEU X  59      74.100  54.670  31.700  1.00  0.00            
ATOM    833  HA  LEU X  59      74.160  54.200  30.720  1.00  0.00            
ATOM    834  CB  LEU X  59      72.630  55.020  31.890  1.00  0.00            
ATOM    835  HB1 LEU X  59      72.330  55.480  32.830  1.00  0.00            
ATOM    836  HB2 LEU X  59      72.450  55.740  31.090  1.00  0.00            
ATOM    837  CG  LEU X  59      71.710  53.800  31.810  1.00  0.00            
ATOM    838  HG  LEU X  59      72.160  52.960  32.350  1.00  0.00            
ATOM    839  CD1 LEU X  59      70.460  54.050  32.660  1.00  0.00            
ATOM    840 1HD1 LEU X  59      69.880  53.140  32.820  1.00  0.00            
ATOM    841 2HD1 LEU X  59      70.740  54.380  33.670  1.00  0.00            
ATOM    842 3HD1 LEU X  59      69.870  54.870  32.250  1.00  0.00            
ATOM    843  CD2 LEU X  59      71.150  53.440  30.440  1.00  0.00            
ATOM    844 1HD2 LEU X  59      72.000  53.130  29.830  1.00  0.00            
ATOM    845 2HD2 LEU X  59      70.570  52.520  30.430  1.00  0.00            
ATOM    846 3HD2 LEU X  59      70.690  54.260  29.890  1.00  0.00            
ATOM    847  C   LEU X  59      74.950  55.930  31.770  1.00  0.00            
ATOM    848  O   LEU X  59      75.610  56.200  30.760  1.00  0.00            
ATOM    849  N   SER X  60      74.980  56.740  32.830  1.00  0.00            
ATOM    850  H   SER X  60      74.490  56.440  33.660  1.00  0.00            
ATOM    851  CA  SER X  60      75.660  58.010  33.000  1.00  0.00            
ATOM    852  HA  SER X  60      75.340  58.870  32.410  1.00  0.00            
ATOM    853  CB  SER X  60      75.510  58.470  34.450  1.00  0.00            
ATOM    854  HB1 SER X  60      75.900  59.430  34.800  1.00  0.00            
ATOM    855  HB2 SER X  60      74.440  58.560  34.640  1.00  0.00            
ATOM    856  OG  SER X  60      76.150  57.610  35.360  1.00  0.00            
ATOM    857  HG  SER X  60      75.650  56.810  35.430  1.00  0.00            
ATOM    858  C   SER X  60      77.160  57.850  32.770  1.00  0.00            
ATOM    859  O   SER X  60      77.820  58.830  32.420  1.00  0.00            
ATOM    860  N   GLU X  61      77.730  56.650  32.620  1.00  0.00            
ATOM    861  H   GLU X  61      77.100  55.910  32.320  1.00  0.00            
ATOM    862  CA  GLU X  61      79.120  56.340  32.360  1.00  0.00            
ATOM    863  HA  GLU X  61      79.640  57.070  32.990  1.00  0.00            
ATOM    864  CB  GLU X  61      79.420  54.910  32.810  1.00  0.00            
ATOM    865  HB1 GLU X  61      78.830  54.700  33.700  1.00  0.00            
ATOM    866  HB2 GLU X  61      79.030  54.230  32.070  1.00  0.00            
ATOM    867  CG  GLU X  61      80.910  54.610  33.010  1.00  0.00            
ATOM    868  HG1 GLU X  61      80.870  53.520  33.020  1.00  0.00            
ATOM    869  HG2 GLU X  61      81.510  54.930  32.150  1.00  0.00            
ATOM    870  CD  GLU X  61      81.420  55.080  34.360  1.00  0.00            
ATOM    871  OE1 GLU X  61      81.670  56.300  34.490  1.00  0.00            
ATOM    872  OE2 GLU X  61      81.470  54.340  35.370  1.00  0.00            
ATOM    873  C   GLU X  61      79.530  56.600  30.920  1.00  0.00            
ATOM    874  O   GLU X  61      80.700  56.790  30.600  1.00  0.00            
ATOM    875  N   CYS X  62      78.570  56.650  29.990  1.00  0.00            
ATOM    876  H   CYS X  62      77.660  56.450  30.390  1.00  0.00            
ATOM    877  CA  CYS X  62      78.710  56.750  28.560  1.00  0.00            
ATOM    878  HA  CYS X  62      79.580  56.280  28.110  1.00  0.00            
ATOM    879  CB  CYS X  62      77.410  56.160  28.010  1.00  0.00            
ATOM    880  HB1 CYS X  62      77.220  55.150  28.370  1.00  0.00            
ATOM    881  HB2 CYS X  62      76.600  56.840  28.280  1.00  0.00            
ATOM    882  SG  CYS X  62      77.470  56.000  26.210  1.00  0.00            
ATOM    883  HG  CYS X  62      77.620  57.290  25.890  1.00  0.00            
ATOM    884  C   CYS X  62      78.650  58.200  28.080  1.00  0.00            
ATOM    885  O   CYS X  62      79.060  58.500  26.960  1.00  0.00            
ATOM    886  N   LEU X  63      78.070  59.080  28.900  1.00  0.00            
ATOM    887  H   LEU X  63      77.710  58.760  29.790  1.00  0.00            
ATOM    888  CA  LEU X  63      77.950  60.500  28.630  1.00  0.00            
ATOM    889  HA  LEU X  63      77.720  60.550  27.570  1.00  0.00            
ATOM    890  CB  LEU X  63      76.860  61.100  29.510  1.00  0.00            
ATOM    891  HB1 LEU X  63      77.210  61.200  30.540  1.00  0.00            
ATOM    892  HB2 LEU X  63      76.690  62.080  29.080  1.00  0.00            
ATOM    893  CG  LEU X  63      75.510  60.370  29.520  1.00  0.00            
ATOM    894  HG  LEU X  63      75.570  59.470  30.140  1.00  0.00            
ATOM    895  CD1 LEU X  63      74.390  61.180  30.170  1.00  0.00            
ATOM    896 1HD1 LEU X  63      74.350  62.160  29.690  1.00  0.00            
ATOM    897 2HD1 LEU X  63      73.390  60.730  30.150  1.00  0.00            
ATOM    898 3HD1 LEU X  63      74.700  61.460  31.170  1.00  0.00            
ATOM    899  CD2 LEU X  63      75.160  59.910  28.110  1.00  0.00            
ATOM    900 1HD2 LEU X  63      74.150  59.490  28.140  1.00  0.00            
ATOM    901 2HD2 LEU X  63      75.320  60.760  27.440  1.00  0.00            
ATOM    902 3HD2 LEU X  63      75.730  59.020  27.850  1.00  0.00            
ATOM    903  C   LEU X  63      79.200  61.310  28.930  1.00  0.00            
ATOM    904  O   LEU X  63      79.460  62.370  28.350  1.00  0.00            
ATOM    905  N   LYS X  64      80.140  60.690  29.650  1.00  0.00            
ATOM    906  H   LYS X  64      79.980  59.740  29.950  1.00  0.00            
ATOM    907  CA  LYS X  64      81.410  61.330  29.960  1.00  0.00            
ATOM    908  HA  LYS X  64      81.220  62.230  30.540  1.00  0.00            
ATOM    909  CB  LYS X  64      82.040  60.540  31.110  1.00  0.00            
ATOM    910  HB1 LYS X  64      82.230  59.600  30.590  1.00  0.00            
ATOM    911  HB2 LYS X  64      82.990  60.890  31.500  1.00  0.00            
ATOM    912  CG  LYS X  64      81.180  60.440  32.370  1.00  0.00            
ATOM    913  HG1 LYS X  64      81.220  61.400  32.880  1.00  0.00            
ATOM    914  HG2 LYS X  64      80.150  60.130  32.200  1.00  0.00            
ATOM    915  CD  LYS X  64      81.750  59.460  33.400  1.00  0.00            
ATOM    916  HD1 LYS X  64      81.610  58.400  33.190  1.00  0.00            
ATOM    917  HD2 LYS X  64      82.770  59.660  33.730  1.00  0.00            
ATOM    918  CE  LYS X  64      80.790  59.590  34.580  1.00  0.00            
ATOM    919  HE1 LYS X  64      80.900  60.640  34.850  1.00  0.00            
ATOM    920  HE2 LYS X  64      79.740  59.370  34.440  1.00  0.00            
ATOM    921  NZ  LYS X  64      81.170  58.690  35.680  1.00  0.00            
ATOM    922  HZ1 LYS X  64      81.820  59.200  36.260  1.00  0.00            
ATOM    923  HZ2 LYS X  64      80.280  58.470  36.120  1.00  0.00            
ATOM    924  HZ3 LYS X  64      81.390  57.820  35.230  1.00  0.00            
ATOM    925  C   LYS X  64      82.290  61.750  28.790  1.00  0.00            
ATOM    926  O   LYS X  64      82.800  62.870  28.890  1.00  0.00            
ATOM    927  N   ARG X  65      82.380  61.060  27.650  1.00  0.00            
ATOM    928  H   ARG X  65      82.190  60.070  27.670  1.00  0.00            
ATOM    929  CA  ARG X  65      82.870  61.430  26.340  1.00  0.00            
ATOM    930  HA  ARG X  65      83.940  61.610  26.440  1.00  0.00            
ATOM    931  CB  ARG X  65      82.660  60.240  25.400  1.00  0.00            
ATOM    932  HB1 ARG X  65      82.970  59.330  25.920  1.00  0.00            
ATOM    933  HB2 ARG X  65      81.580  60.270  25.250  1.00  0.00            
ATOM    934  CG  ARG X  65      83.480  60.380  24.120  1.00  0.00            
ATOM    935  HG1 ARG X  65      83.340  59.460  23.550  1.00  0.00            
ATOM    936  HG2 ARG X  65      83.080  61.230  23.560  1.00  0.00            
ATOM    937  CD  ARG X  65      85.000  60.490  24.220  1.00  0.00            
ATOM    938  HD1 ARG X  65      85.340  60.120  25.190  1.00  0.00            
ATOM    939  HD2 ARG X  65      85.340  59.960  23.340  1.00  0.00            
ATOM    940  NE  ARG X  65      85.380  61.900  24.310  1.00  0.00            
ATOM    941  HE  ARG X  65      85.140  62.580  23.600  1.00  0.00            
ATOM    942  CZ  ARG X  65      86.270  62.420  25.160  1.00  0.00            
ATOM    943  NH1 ARG X  65      86.890  61.820  26.180  1.00  0.00            
ATOM    944 1HH1 ARG X  65      86.830  60.810  26.300  1.00  0.00            
ATOM    945 2HH1 ARG X  65      87.520  62.280  26.820  1.00  0.00            
ATOM    946  NH2 ARG X  65      86.500  63.740  25.080  1.00  0.00            
ATOM    947 1HH2 ARG X  65      86.360  64.200  24.200  1.00  0.00            
ATOM    948 2HH2 ARG X  65      87.120  64.220  25.710  1.00  0.00            
ATOM    949  C   ARG X  65      82.300  62.760  25.870  1.00  0.00            
ATOM    950  O   ARG X  65      83.110  63.580  25.440  1.00  0.00            
ATOM    951  N   ILE X  66      80.990  62.990  25.930  1.00  0.00            
ATOM    952  H   ILE X  66      80.410  62.190  26.160  1.00  0.00            
ATOM    953  CA  ILE X  66      80.380  64.220  25.480  1.00  0.00            
ATOM    954  HA  ILE X  66      80.850  64.520  24.550  1.00  0.00            
ATOM    955  CB  ILE X  66      78.880  64.110  25.200  1.00  0.00            
ATOM    956  HB  ILE X  66      78.380  63.660  26.060  1.00  0.00            
ATOM    957  CG1 ILE X  66      78.570  62.980  24.220  1.00  0.00            
ATOM    958 1HG1 ILE X  66      78.790  63.260  23.190  1.00  0.00            
ATOM    959 2HG1 ILE X  66      79.280  62.180  24.430  1.00  0.00            
ATOM    960  CG2 ILE X  66      78.130  65.420  24.950  1.00  0.00            
ATOM    961 1HG2 ILE X  66      77.050  65.300  24.810  1.00  0.00            
ATOM    962 2HG2 ILE X  66      78.170  66.110  25.800  1.00  0.00            
ATOM    963 3HG2 ILE X  66      78.490  65.850  24.020  1.00  0.00            
ATOM    964  CD  ILE X  66      77.110  62.560  24.320  1.00  0.00            
ATOM    965  HD1 ILE X  66      76.890  61.670  23.730  1.00  0.00            
ATOM    966  HD2 ILE X  66      76.760  62.330  25.330  1.00  0.00            
ATOM    967  HD3 ILE X  66      76.480  63.330  23.890  1.00  0.00            
ATOM    968  C   ILE X  66      80.810  65.300  26.470  1.00  0.00            
ATOM    969  O   ILE X  66      81.250  66.310  25.920  1.00  0.00            
ATOM    970  N   GLY X  67      80.980  65.110  27.780  1.00  0.00            
ATOM    971  H   GLY X  67      80.810  64.160  28.070  1.00  0.00            
ATOM    972  CA  GLY X  67      81.360  66.080  28.790  1.00  0.00            
ATOM    973  HA1 GLY X  67      80.720  66.930  28.540  1.00  0.00            
ATOM    974  HA2 GLY X  67      81.160  65.830  29.830  1.00  0.00            
ATOM    975  C   GLY X  67      82.750  66.680  28.700  1.00  0.00            
ATOM    976  O   GLY X  67      82.910  67.890  28.600  1.00  0.00            
ATOM    977  N   ASP X  68      83.720  65.770  28.560  1.00  0.00            
ATOM    978  H   ASP X  68      83.620  64.780  28.730  1.00  0.00            
ATOM    979  CA  ASP X  68      85.110  66.070  28.290  1.00  0.00            
ATOM    980  HA  ASP X  68      85.580  66.640  29.100  1.00  0.00            
ATOM    981  CB  ASP X  68      85.950  64.790  28.270  1.00  0.00            
ATOM    982  HB1 ASP X  68      85.940  64.530  29.320  1.00  0.00            
ATOM    983  HB2 ASP X  68      85.410  63.960  27.800  1.00  0.00            
ATOM    984  CG  ASP X  68      87.450  64.840  28.040  1.00  0.00            
ATOM    985  OD1 ASP X  68      88.000  64.850  26.920  1.00  0.00            
ATOM    986  OD2 ASP X  68      88.210  64.990  29.030  1.00  0.00            
ATOM    987  C   ASP X  68      85.240  66.900  27.020  1.00  0.00            
ATOM    988  O   ASP X  68      85.900  67.930  27.090  1.00  0.00            
ATOM    989  N   GLU X  69      84.700  66.340  25.940  1.00  0.00            
ATOM    990  H   GLU X  69      84.360  65.400  26.080  1.00  0.00            
ATOM    991  CA  GLU X  69      84.520  67.040  24.680  1.00  0.00            
ATOM    992  HA  GLU X  69      85.560  66.960  24.370  1.00  0.00            
ATOM    993  CB  GLU X  69      83.820  66.130  23.670  1.00  0.00            
ATOM    994  HB1 GLU X  69      84.030  65.070  23.760  1.00  0.00            
ATOM    995  HB2 GLU X  69      82.730  66.200  23.640  1.00  0.00            
ATOM    996  CG  GLU X  69      84.240  66.240  22.200  1.00  0.00            
ATOM    997  HG1 GLU X  69      83.540  65.630  21.630  1.00  0.00            
ATOM    998  HG2 GLU X  69      84.140  67.240  21.760  1.00  0.00            
ATOM    999  CD  GLU X  69      85.600  65.600  21.990  1.00  0.00            
ATOM   1000  OE1 GLU X  69      85.770  64.470  22.480  1.00  0.00            
ATOM   1001  OE2 GLU X  69      86.510  66.280  21.450  1.00  0.00            
ATOM   1002  C   GLU X  69      84.030  68.480  24.740  1.00  0.00            
ATOM   1003  O   GLU X  69      84.540  69.390  24.090  1.00  0.00            
ATOM   1004  N   LEU X  70      82.930  68.650  25.480  1.00  0.00            
ATOM   1005  H   LEU X  70      82.390  67.880  25.840  1.00  0.00            
ATOM   1006  CA  LEU X  70      82.310  69.950  25.600  1.00  0.00            
ATOM   1007  HA  LEU X  70      82.090  70.490  24.680  1.00  0.00            
ATOM   1008  CB  LEU X  70      80.990  69.750  26.360  1.00  0.00            
ATOM   1009  HB1 LEU X  70      81.320  69.240  27.270  1.00  0.00            
ATOM   1010  HB2 LEU X  70      80.640  70.760  26.550  1.00  0.00            
ATOM   1011  CG  LEU X  70      79.680  69.280  25.730  1.00  0.00            
ATOM   1012  HG  LEU X  70      79.970  68.340  25.270  1.00  0.00            
ATOM   1013  CD1 LEU X  70      78.680  68.930  26.840  1.00  0.00            
ATOM   1014 1HD1 LEU X  70      78.340  69.800  27.400  1.00  0.00            
ATOM   1015 2HD1 LEU X  70      77.690  68.690  26.470  1.00  0.00            
ATOM   1016 3HD1 LEU X  70      79.020  68.130  27.500  1.00  0.00            
ATOM   1017  CD2 LEU X  70      79.080  70.220  24.690  1.00  0.00            
ATOM   1018 1HD2 LEU X  70      78.860  71.170  25.180  1.00  0.00            
ATOM   1019 2HD2 LEU X  70      79.830  70.450  23.920  1.00  0.00            
ATOM   1020 3HD2 LEU X  70      78.280  69.670  24.200  1.00  0.00            
ATOM   1021  C   LEU X  70      83.220  70.850  26.420  1.00  0.00            
ATOM   1022  O   LEU X  70      83.230  72.060  26.200  1.00  0.00            
ATOM   1023  N   ASP X  71      84.010  70.360  27.390  1.00  0.00            
ATOM   1024  H   ASP X  71      84.110  69.370  27.530  1.00  0.00            
ATOM   1025  CA  ASP X  71      84.850  71.140  28.270  1.00  0.00            
ATOM   1026  HA  ASP X  71      84.390  72.130  28.420  1.00  0.00            
ATOM   1027  CB  ASP X  71      84.960  70.440  29.630  1.00  0.00            
ATOM   1028  HB1 ASP X  71      84.120  70.650  30.290  1.00  0.00            
ATOM   1029  HB2 ASP X  71      84.890  69.380  29.380  1.00  0.00            
ATOM   1030  CG  ASP X  71      86.140  70.800  30.510  1.00  0.00            
ATOM   1031  OD1 ASP X  71      87.240  70.210  30.400  1.00  0.00            
ATOM   1032  OD2 ASP X  71      85.990  71.630  31.430  1.00  0.00            
ATOM   1033  C   ASP X  71      86.180  71.580  27.690  1.00  0.00            
ATOM   1034  O   ASP X  71      86.660  72.680  27.950  1.00  0.00            
ATOM   1035  N   SER X  72      86.720  70.780  26.770  1.00  0.00            
ATOM   1036  H   SER X  72      86.140  70.000  26.500  1.00  0.00            
ATOM   1037  CA  SER X  72      87.970  71.010  26.070  1.00  0.00            
ATOM   1038  HA  SER X  72      88.590  71.670  26.670  1.00  0.00            
ATOM   1039  CB  SER X  72      88.730  69.690  25.940  1.00  0.00            
ATOM   1040  HB1 SER X  72      89.760  69.870  25.660  1.00  0.00            
ATOM   1041  HB2 SER X  72      88.740  69.360  26.980  1.00  0.00            
ATOM   1042  OG  SER X  72      88.230  68.780  24.990  1.00  0.00            
ATOM   1043  HG  SER X  72      87.540  68.370  25.510  1.00  0.00            
ATOM   1044  C   SER X  72      87.790  71.760  24.750  1.00  0.00            
ATOM   1045  O   SER X  72      88.780  71.970  24.070  1.00  0.00            
ATOM   1046  N   ASN X  73      86.560  72.160  24.420  1.00  0.00            
ATOM   1047  H   ASN X  73      85.860  71.970  25.130  1.00  0.00            
ATOM   1048  CA  ASN X  73      86.100  72.880  23.250  1.00  0.00            
ATOM   1049  HA  ASN X  73      86.600  72.570  22.340  1.00  0.00            
ATOM   1050  CB  ASN X  73      84.580  72.710  23.250  1.00  0.00            
ATOM   1051  HB1 ASN X  73      84.140  71.720  23.320  1.00  0.00            
ATOM   1052  HB2 ASN X  73      84.060  73.380  23.940  1.00  0.00            
ATOM   1053  CG  ASN X  73      84.050  73.120  21.880  1.00  0.00            
ATOM   1054  OD1 ASN X  73      83.620  74.270  21.780  1.00  0.00            
ATOM   1055  ND2 ASN X  73      84.110  72.300  20.830  1.00  0.00            
ATOM   1056 1HD2 ASN X  73      84.490  71.380  21.040  1.00  0.00            
ATOM   1057 2HD2 ASN X  73      83.560  72.440  20.000  1.00  0.00            
ATOM   1058  C   ASN X  73      86.260  74.320  23.700  1.00  0.00            
ATOM   1059  O   ASN X  73      85.970  74.560  24.870  1.00  0.00            
ATOM   1060  N   MET X  74      86.630  75.190  22.750  1.00  0.00            
ATOM   1061  H   MET X  74      86.880  74.880  21.830  1.00  0.00            
ATOM   1062  CA  MET X  74      86.880  76.580  23.050  1.00  0.00            
ATOM   1063  HA  MET X  74      87.320  76.710  24.040  1.00  0.00            
ATOM   1064  CB  MET X  74      87.820  77.200  22.020  1.00  0.00            
ATOM   1065  HB1 MET X  74      88.720  76.590  21.880  1.00  0.00            
ATOM   1066  HB2 MET X  74      87.340  77.060  21.050  1.00  0.00            
ATOM   1067  CG  MET X  74      88.360  78.540  22.510  1.00  0.00            
ATOM   1068  HG1 MET X  74      87.630  79.340  22.420  1.00  0.00            
ATOM   1069  HG2 MET X  74      88.540  78.370  23.580  1.00  0.00            
ATOM   1070  SD  MET X  74      89.790  79.110  21.560  1.00  0.00            
ATOM   1071  CE  MET X  74      90.640  80.170  22.760  1.00  0.00            
ATOM   1072  HE1 MET X  74      90.850  79.550  23.620  1.00  0.00            
ATOM   1073  HE2 MET X  74      91.520  80.720  22.420  1.00  0.00            
ATOM   1074  HE3 MET X  74      89.980  80.970  23.100  1.00  0.00            
ATOM   1075  C   MET X  74      85.580  77.380  23.060  1.00  0.00            
ATOM   1076  O   MET X  74      85.520  78.460  23.660  1.00  0.00            
ATOM   1077  N   GLU X  75      84.550  76.880  22.370  1.00  0.00            
ATOM   1078  H   GLU X  75      84.730  76.100  21.770  1.00  0.00            
ATOM   1079  CA  GLU X  75      83.200  77.390  22.280  1.00  0.00            
ATOM   1080  HA  GLU X  75      83.280  78.470  22.360  1.00  0.00            
ATOM   1081  CB  GLU X  75      82.560  77.100  20.920  1.00  0.00            
ATOM   1082  HB1 GLU X  75      83.360  77.300  20.210  1.00  0.00            
ATOM   1083  HB2 GLU X  75      82.190  76.080  20.840  1.00  0.00            
ATOM   1084  CG  GLU X  75      81.490  78.170  20.710  1.00  0.00            
ATOM   1085  HG1 GLU X  75      81.120  77.970  19.700  1.00  0.00            
ATOM   1086  HG2 GLU X  75      80.650  78.120  21.410  1.00  0.00            
ATOM   1087  CD  GLU X  75      82.000  79.600  20.580  1.00  0.00            
ATOM   1088  OE1 GLU X  75      83.110  79.840  20.070  1.00  0.00            
ATOM   1089  OE2 GLU X  75      81.360  80.550  21.070  1.00  0.00            
ATOM   1090  C   GLU X  75      82.380  76.870  23.460  1.00  0.00            
ATOM   1091  O   GLU X  75      82.110  77.690  24.340  1.00  0.00            
ATOM   1092  N   LEU X  76      81.820  75.660  23.400  1.00  0.00            
ATOM   1093  H   LEU X  76      82.230  75.050  22.710  1.00  0.00            
ATOM   1094  CA  LEU X  76      80.740  75.010  24.120  1.00  0.00            
ATOM   1095  HA  LEU X  76      79.760  75.480  24.080  1.00  0.00            
ATOM   1096  CB  LEU X  76      80.620  73.620  23.490  1.00  0.00            
ATOM   1097  HB1 LEU X  76      81.550  73.040  23.500  1.00  0.00            
ATOM   1098  HB2 LEU X  76      79.830  73.050  23.980  1.00  0.00            
ATOM   1099  CG  LEU X  76      80.200  73.500  22.030  1.00  0.00            
ATOM   1100  HG  LEU X  76      80.740  74.180  21.360  1.00  0.00            
ATOM   1101  CD1 LEU X  76      80.590  72.100  21.560  1.00  0.00            
ATOM   1102 1HD1 LEU X  76      81.600  71.720  21.700  1.00  0.00            
ATOM   1103 2HD1 LEU X  76      79.930  71.380  22.050  1.00  0.00            
ATOM   1104 3HD1 LEU X  76      80.290  72.070  20.510  1.00  0.00            
ATOM   1105  CD2 LEU X  76      78.730  73.890  21.860  1.00  0.00            
ATOM   1106 1HD2 LEU X  76      78.170  73.230  22.520  1.00  0.00            
ATOM   1107 2HD2 LEU X  76      78.660  74.930  22.170  1.00  0.00            
ATOM   1108 3HD2 LEU X  76      78.540  73.780  20.790  1.00  0.00            
ATOM   1109  C   LEU X  76      81.060  74.840  25.600  1.00  0.00            
ATOM   1110  O   LEU X  76      80.220  74.250  26.280  1.00  0.00            
ATOM   1111  N   GLN X  77      82.210  75.270  26.110  1.00  0.00            
ATOM   1112  H   GLN X  77      82.810  75.780  25.470  1.00  0.00            
ATOM   1113  CA  GLN X  77      82.640  75.080  27.480  1.00  0.00            
ATOM   1114  HA  GLN X  77      82.350  74.050  27.680  1.00  0.00            
ATOM   1115  CB  GLN X  77      84.170  75.120  27.500  1.00  0.00            
ATOM   1116  HB1 GLN X  77      84.600  74.800  28.450  1.00  0.00            
ATOM   1117  HB2 GLN X  77      84.580  74.540  26.670  1.00  0.00            
ATOM   1118  CG  GLN X  77      84.840  76.460  27.190  1.00  0.00            
ATOM   1119  HG1 GLN X  77      84.860  76.830  26.160  1.00  0.00            
ATOM   1120  HG2 GLN X  77      84.480  77.320  27.760  1.00  0.00            
ATOM   1121  CD  GLN X  77      86.310  76.580  27.560  1.00  0.00            
ATOM   1122  OE1 GLN X  77      86.720  77.710  27.800  1.00  0.00            
ATOM   1123  NE2 GLN X  77      87.060  75.480  27.630  1.00  0.00            
ATOM   1124 1HE2 GLN X  77      86.680  74.650  27.180  1.00  0.00            
ATOM   1125 2HE2 GLN X  77      87.920  75.350  28.140  1.00  0.00            
ATOM   1126  C   GLN X  77      82.000  76.050  28.470  1.00  0.00            
ATOM   1127  O   GLN X  77      81.900  75.640  29.630  1.00  0.00            
ATOM   1128  N   ARG X  78      81.600  77.220  27.990  1.00  0.00            
ATOM   1129  H   ARG X  78      81.530  77.180  26.980  1.00  0.00            
ATOM   1130  CA  ARG X  78      81.330  78.410  28.780  1.00  0.00            
ATOM   1131  HA  ARG X  78      82.000  78.180  29.610  1.00  0.00            
ATOM   1132  CB  ARG X  78      81.880  79.640  28.060  1.00  0.00            
ATOM   1133  HB1 ARG X  78      82.840  79.430  27.590  1.00  0.00            
ATOM   1134  HB2 ARG X  78      81.150  79.980  27.330  1.00  0.00            
ATOM   1135  CG  ARG X  78      82.060  80.860  28.970  1.00  0.00            
ATOM   1136  HG1 ARG X  78      81.140  81.180  29.460  1.00  0.00            
ATOM   1137  HG2 ARG X  78      82.790  80.710  29.760  1.00  0.00            
ATOM   1138  CD  ARG X  78      82.450  82.070  28.120  1.00  0.00            
ATOM   1139  HD1 ARG X  78      83.500  82.070  27.860  1.00  0.00            
ATOM   1140  HD2 ARG X  78      81.950  82.160  27.160  1.00  0.00            
ATOM   1141  NE  ARG X  78      82.080  83.280  28.860  1.00  0.00            
ATOM   1142  HE  ARG X  78      82.750  83.580  29.550  1.00  0.00            
ATOM   1143  CZ  ARG X  78      80.920  83.950  28.890  1.00  0.00            
ATOM   1144  NH1 ARG X  78      79.980  83.930  27.940  1.00  0.00            
ATOM   1145 1HH1 ARG X  78      80.150  83.260  27.210  1.00  0.00            
ATOM   1146 2HH1 ARG X  78      79.110  84.450  28.000  1.00  0.00            
ATOM   1147  NH2 ARG X  78      80.640  84.770  29.920  1.00  0.00            
ATOM   1148 1HH2 ARG X  78      81.190  84.870  30.760  1.00  0.00            
ATOM   1149 2HH2 ARG X  78      79.900  85.440  29.770  1.00  0.00            
ATOM   1150  C   ARG X  78      79.860  78.460  29.180  1.00  0.00            
ATOM   1151  O   ARG X  78      79.420  79.470  29.720  1.00  0.00            
ATOM   1152  N   MET X  79      79.060  77.440  28.890  1.00  0.00            
ATOM   1153  H   MET X  79      79.480  76.610  28.500  1.00  0.00            
ATOM   1154  CA  MET X  79      77.610  77.530  28.950  1.00  0.00            
ATOM   1155  HA  MET X  79      77.280  78.320  28.270  1.00  0.00            
ATOM   1156  CB  MET X  79      77.130  76.250  28.270  1.00  0.00            
ATOM   1157  HB1 MET X  79      77.620  76.120  27.310  1.00  0.00            
ATOM   1158  HB2 MET X  79      77.400  75.430  28.940  1.00  0.00            
ATOM   1159  CG  MET X  79      75.640  76.310  27.940  1.00  0.00            
ATOM   1160  HG1 MET X  79      75.020  76.230  28.830  1.00  0.00            
ATOM   1161  HG2 MET X  79      75.300  77.240  27.480  1.00  0.00            
ATOM   1162  SD  MET X  79      74.980  75.040  26.840  1.00  0.00            
ATOM   1163  CE  MET X  79      75.740  73.640  27.700  1.00  0.00            
ATOM   1164  HE1 MET X  79      75.500  72.800  27.050  1.00  0.00            
ATOM   1165  HE2 MET X  79      76.820  73.500  27.810  1.00  0.00            
ATOM   1166  HE3 MET X  79      75.150  73.480  28.600  1.00  0.00            
ATOM   1167  C   MET X  79      76.910  77.790  30.280  1.00  0.00            
ATOM   1168  O   MET X  79      75.780  78.260  30.210  1.00  0.00            
ATOM   1169  N   ILE X  80      77.600  77.590  31.410  1.00  0.00            
ATOM   1170  H   ILE X  80      78.530  77.210  31.310  1.00  0.00            
ATOM   1171  CA  ILE X  80      77.100  77.740  32.760  1.00  0.00            
ATOM   1172  HA  ILE X  80      76.000  77.720  32.750  1.00  0.00            
ATOM   1173  CB  ILE X  80      77.600  76.600  33.640  1.00  0.00            
ATOM   1174  HB  ILE X  80      78.680  76.760  33.660  1.00  0.00            
ATOM   1175  CG1 ILE X  80      77.240  75.210  33.120  1.00  0.00            
ATOM   1176 1HG1 ILE X  80      77.100  74.640  34.050  1.00  0.00            
ATOM   1177 2HG1 ILE X  80      76.260  75.270  32.660  1.00  0.00            
ATOM   1178  CG2 ILE X  80      77.270  76.810  35.120  1.00  0.00            
ATOM   1179 1HG2 ILE X  80      77.140  77.830  35.470  1.00  0.00            
ATOM   1180 2HG2 ILE X  80      76.370  76.220  35.310  1.00  0.00            
ATOM   1181 3HG2 ILE X  80      78.070  76.270  35.640  1.00  0.00            
ATOM   1182  CD  ILE X  80      78.190  74.550  32.120  1.00  0.00            
ATOM   1183  HD1 ILE X  80      79.140  74.520  32.660  1.00  0.00            
ATOM   1184  HD2 ILE X  80      77.830  73.540  31.920  1.00  0.00            
ATOM   1185  HD3 ILE X  80      78.310  75.110  31.200  1.00  0.00            
ATOM   1186  C   ILE X  80      77.470  79.140  33.230  1.00  0.00            
ATOM   1187  O   ILE X  80      76.990  79.710  34.210  1.00  0.00            
ATOM   1188  N   ALA X  81      78.420  79.740  32.510  1.00  0.00            
ATOM   1189  H   ALA X  81      78.810  79.280  31.710  1.00  0.00            
ATOM   1190  CA  ALA X  81      78.840  81.100  32.800  1.00  0.00            
ATOM   1191  HA  ALA X  81      78.530  81.450  33.790  1.00  0.00            
ATOM   1192  CB  ALA X  81      80.350  81.160  32.580  1.00  0.00            
ATOM   1193  HB1 ALA X  81      80.860  81.530  31.690  1.00  0.00            
ATOM   1194  HB2 ALA X  81      80.630  81.990  33.220  1.00  0.00            
ATOM   1195  HB3 ALA X  81      80.960  80.280  32.800  1.00  0.00            
ATOM   1196  C   ALA X  81      78.100  82.030  31.860  1.00  0.00            
ATOM   1197  O   ALA X  81      77.710  83.120  32.280  1.00  0.00            
ATOM   1198  N   ALA X  82      77.940  81.560  30.620  1.00  0.00            
ATOM   1199  H   ALA X  82      78.370  80.670  30.430  1.00  0.00            
ATOM   1200  CA  ALA X  82      77.270  82.250  29.540  1.00  0.00            
ATOM   1201  HA  ALA X  82      77.760  83.220  29.660  1.00  0.00            
ATOM   1202  CB  ALA X  82      77.640  81.550  28.240  1.00  0.00            
ATOM   1203  HB1 ALA X  82      77.120  80.600  28.100  1.00  0.00            
ATOM   1204  HB2 ALA X  82      77.230  81.870  27.280  1.00  0.00            
ATOM   1205  HB3 ALA X  82      78.720  81.580  28.040  1.00  0.00            
ATOM   1206  C   ALA X  82      75.780  82.520  29.690  1.00  0.00            
ATOM   1207  O   ALA X  82      75.190  83.430  29.110  1.00  0.00            
ATOM   1208  N   VAL X  83      75.140  81.640  30.460  1.00  0.00            
ATOM   1209  H   VAL X  83      75.580  80.730  30.540  1.00  0.00            
ATOM   1210  CA  VAL X  83      73.770  81.760  30.910  1.00  0.00            
ATOM   1211  HA  VAL X  83      73.450  82.780  30.690  1.00  0.00            
ATOM   1212  CB  VAL X  83      72.780  80.790  30.270  1.00  0.00            
ATOM   1213  HB  VAL X  83      73.180  79.810  30.530  1.00  0.00            
ATOM   1214  CG1 VAL X  83      71.320  80.790  30.730  1.00  0.00            
ATOM   1215 1HG1 VAL X  83      71.000  79.750  30.620  1.00  0.00            
ATOM   1216 2HG1 VAL X  83      71.200  80.880  31.810  1.00  0.00            
ATOM   1217 3HG1 VAL X  83      70.730  81.560  30.230  1.00  0.00            
ATOM   1218  CG2 VAL X  83      72.740  80.830  28.740  1.00  0.00            
ATOM   1219 1HG2 VAL X  83      72.860  81.820  28.290  1.00  0.00            
ATOM   1220 2HG2 VAL X  83      73.610  80.410  28.230  1.00  0.00            
ATOM   1221 3HG2 VAL X  83      71.870  80.340  28.320  1.00  0.00            
ATOM   1222  C   VAL X  83      73.780  81.760  32.440  1.00  0.00            
ATOM   1223  O   VAL X  83      73.810  80.670  33.000  1.00  0.00            
ATOM   1224  N   ASP X  84      73.770  82.950  33.040  1.00  0.00            
ATOM   1225  H   ASP X  84      73.840  83.760  32.440  1.00  0.00            
ATOM   1226  CA  ASP X  84      73.790  83.190  34.470  1.00  0.00            
ATOM   1227  HA  ASP X  84      73.610  82.280  35.050  1.00  0.00            
ATOM   1228  CB  ASP X  84      75.230  83.640  34.780  1.00  0.00            
ATOM   1229  HB1 ASP X  84      76.000  82.900  34.540  1.00  0.00            
ATOM   1230  HB2 ASP X  84      75.330  84.540  34.180  1.00  0.00            
ATOM   1231  CG  ASP X  84      75.530  84.220  36.150  1.00  0.00            
ATOM   1232  OD1 ASP X  84      76.490  85.000  36.320  1.00  0.00            
ATOM   1233  OD2 ASP X  84      74.990  83.800  37.190  1.00  0.00            
ATOM   1234  C   ASP X  84      72.580  84.050  34.810  1.00  0.00            
ATOM   1235  O   ASP X  84      72.660  85.180  35.280  1.00  0.00            
ATOM   1236  N   THR X  85      71.390  83.560  34.460  1.00  0.00            
ATOM   1237  H   THR X  85      71.400  82.650  34.030  1.00  0.00            
ATOM   1238  CA  THR X  85      70.120  84.070  34.950  1.00  0.00            
ATOM   1239  HA  THR X  85      70.290  85.140  35.020  1.00  0.00            
ATOM   1240  CB  THR X  85      68.940  83.700  34.050  1.00  0.00            
ATOM   1241  HB  THR X  85      67.960  83.940  34.450  1.00  0.00            
ATOM   1242  OG1 THR X  85      69.030  82.320  33.800  1.00  0.00            
ATOM   1243  HG1 THR X  85      69.230  82.050  34.680  1.00  0.00            
ATOM   1244  CG2 THR X  85      68.930  84.380  32.680  1.00  0.00            
ATOM   1245 1HG2 THR X  85      69.770  83.990  32.110  1.00  0.00            
ATOM   1246 2HG2 THR X  85      68.030  84.170  32.110  1.00  0.00            
ATOM   1247 3HG2 THR X  85      69.150  85.450  32.700  1.00  0.00            
ATOM   1248  C   THR X  85      69.920  83.530  36.360  1.00  0.00            
ATOM   1249  O   THR X  85      70.110  82.330  36.550  1.00  0.00            
ATOM   1250  N   ASP X  86      69.520  84.460  37.230  1.00  0.00            
ATOM   1251  H   ASP X  86      69.470  85.390  36.840  1.00  0.00            
ATOM   1252  CA  ASP X  86      69.520  84.240  38.660  1.00  0.00            
ATOM   1253  HA  ASP X  86      70.570  84.190  38.970  1.00  0.00            
ATOM   1254  CB  ASP X  86      68.930  85.460  39.350  1.00  0.00            
ATOM   1255  HB1 ASP X  86      69.720  86.210  39.360  1.00  0.00            
ATOM   1256  HB2 ASP X  86      68.260  86.080  38.740  1.00  0.00            
ATOM   1257  CG  ASP X  86      68.340  85.270  40.750  1.00  0.00            
ATOM   1258  OD1 ASP X  86      69.120  85.220  41.720  1.00  0.00            
ATOM   1259  OD2 ASP X  86      67.120  85.440  40.930  1.00  0.00            
ATOM   1260  C   ASP X  86      69.020  82.920  39.240  1.00  0.00            
ATOM   1261  O   ASP X  86      69.550  82.290  40.160  1.00  0.00            
ATOM   1262  N   SER X  87      67.920  82.420  38.680  1.00  0.00            
ATOM   1263  H   SER X  87      67.340  82.930  38.040  1.00  0.00            
ATOM   1264  CA  SER X  87      67.300  81.260  39.290  1.00  0.00            
ATOM   1265  HA  SER X  87      67.330  81.360  40.380  1.00  0.00            
ATOM   1266  CB  SER X  87      65.860  81.270  38.780  1.00  0.00            
ATOM   1267  HB1 SER X  87      65.430  82.170  39.200  1.00  0.00            
ATOM   1268  HB2 SER X  87      65.700  81.410  37.710  1.00  0.00            
ATOM   1269  OG  SER X  87      65.180  80.110  39.210  1.00  0.00            
ATOM   1270  HG  SER X  87      64.520  80.450  39.790  1.00  0.00            
ATOM   1271  C   SER X  87      68.070  80.020  38.840  1.00  0.00            
ATOM   1272  O   SER X  87      68.390  79.960  37.660  1.00  0.00            
ATOM   1273  N   PRO X  88      68.380  79.080  39.740  1.00  0.00            
ATOM   1274  CA  PRO X  88      68.800  77.760  39.320  1.00  0.00            
ATOM   1275  HA  PRO X  88      69.650  77.900  38.660  1.00  0.00            
ATOM   1276  CB  PRO X  88      69.240  77.090  40.630  1.00  0.00            
ATOM   1277  HB1 PRO X  88      69.300  76.000  40.540  1.00  0.00            
ATOM   1278  HB2 PRO X  88      70.290  77.340  40.760  1.00  0.00            
ATOM   1279  CG  PRO X  88      68.360  77.750  41.690  1.00  0.00            
ATOM   1280  HG1 PRO X  88      67.390  77.290  41.850  1.00  0.00            
ATOM   1281  HG2 PRO X  88      68.870  77.860  42.650  1.00  0.00            
ATOM   1282  CD  PRO X  88      68.080  79.160  41.160  1.00  0.00            
ATOM   1283  HD1 PRO X  88      67.080  79.380  41.530  1.00  0.00            
ATOM   1284  HD2 PRO X  88      68.800  79.840  41.610  1.00  0.00            
ATOM   1285  C   PRO X  88      67.890  76.860  38.500  1.00  0.00            
ATOM   1286  O   PRO X  88      68.170  75.680  38.290  1.00  0.00            
ATOM   1287  N   ARG X  89      66.730  77.370  38.080  1.00  0.00            
ATOM   1288  H   ARG X  89      66.480  78.320  38.310  1.00  0.00            
ATOM   1289  CA  ARG X  89      65.860  76.690  37.140  1.00  0.00            
ATOM   1290  HA  ARG X  89      66.000  75.610  37.050  1.00  0.00            
ATOM   1291  CB  ARG X  89      64.410  76.830  37.590  1.00  0.00            
ATOM   1292  HB1 ARG X  89      64.350  76.480  38.620  1.00  0.00            
ATOM   1293  HB2 ARG X  89      64.010  77.850  37.640  1.00  0.00            
ATOM   1294  CG  ARG X  89      63.360  76.070  36.770  1.00  0.00            
ATOM   1295  HG1 ARG X  89      63.360  76.400  35.730  1.00  0.00            
ATOM   1296  HG2 ARG X  89      63.620  75.010  36.790  1.00  0.00            
ATOM   1297  CD  ARG X  89      61.970  76.300  37.370  1.00  0.00            
ATOM   1298  HD1 ARG X  89      61.820  75.900  38.370  1.00  0.00            
ATOM   1299  HD2 ARG X  89      61.670  77.340  37.250  1.00  0.00            
ATOM   1300  NE  ARG X  89      60.960  75.650  36.540  1.00  0.00            
ATOM   1301  HE  ARG X  89      61.190  74.720  36.220  1.00  0.00            
ATOM   1302  CZ  ARG X  89      59.670  76.000  36.470  1.00  0.00            
ATOM   1303  NH1 ARG X  89      59.050  76.960  37.170  1.00  0.00            
ATOM   1304 1HH1 ARG X  89      59.660  77.570  37.700  1.00  0.00            
ATOM   1305 2HH1 ARG X  89      58.100  77.250  37.030  1.00  0.00            
ATOM   1306  NH2 ARG X  89      58.960  75.220  35.640  1.00  0.00            
ATOM   1307 1HH2 ARG X  89      59.400  74.460  35.130  1.00  0.00            
ATOM   1308 2HH2 ARG X  89      57.970  75.410  35.680  1.00  0.00            
ATOM   1309  C   ARG X  89      65.900  77.420  35.810  1.00  0.00            
ATOM   1310  O   ARG X  89      66.170  76.800  34.780  1.00  0.00            
ATOM   1311  N   GLU X  90      65.840  78.760  35.780  1.00  0.00            
ATOM   1312  H   GLU X  90      65.750  79.280  36.640  1.00  0.00            
ATOM   1313  CA  GLU X  90      65.800  79.560  34.580  1.00  0.00            
ATOM   1314  HA  GLU X  90      64.800  79.380  34.190  1.00  0.00            
ATOM   1315  CB  GLU X  90      65.890  81.060  34.870  1.00  0.00            
ATOM   1316  HB1 GLU X  90      65.080  81.280  35.570  1.00  0.00            
ATOM   1317  HB2 GLU X  90      66.890  81.210  35.280  1.00  0.00            
ATOM   1318  CG  GLU X  90      65.750  82.030  33.690  1.00  0.00            
ATOM   1319  HG1 GLU X  90      65.850  83.050  34.050  1.00  0.00            
ATOM   1320  HG2 GLU X  90      66.520  81.820  32.950  1.00  0.00            
ATOM   1321  CD  GLU X  90      64.330  82.030  33.130  1.00  0.00            
ATOM   1322  OE1 GLU X  90      64.160  82.350  31.930  1.00  0.00            
ATOM   1323  OE2 GLU X  90      63.300  81.710  33.750  1.00  0.00            
ATOM   1324  C   GLU X  90      66.840  79.240  33.510  1.00  0.00            
ATOM   1325  O   GLU X  90      66.470  79.110  32.350  1.00  0.00            
ATOM   1326  N   VAL X  91      68.070  78.980  33.960  1.00  0.00            
ATOM   1327  H   VAL X  91      68.270  79.250  34.910  1.00  0.00            
ATOM   1328  CA  VAL X  91      69.160  78.390  33.200  1.00  0.00            
ATOM   1329  HA  VAL X  91      69.660  79.260  32.780  1.00  0.00            
ATOM   1330  CB  VAL X  91      70.210  77.820  34.150  1.00  0.00            
ATOM   1331  HB  VAL X  91      71.010  77.350  33.580  1.00  0.00            
ATOM   1332  CG1 VAL X  91      71.140  78.840  34.820  1.00  0.00            
ATOM   1333 1HG1 VAL X  91      71.750  78.380  35.600  1.00  0.00            
ATOM   1334 2HG1 VAL X  91      71.900  79.200  34.130  1.00  0.00            
ATOM   1335 3HG1 VAL X  91      70.570  79.550  35.420  1.00  0.00            
ATOM   1336  CG2 VAL X  91      69.540  76.920  35.190  1.00  0.00            
ATOM   1337 1HG2 VAL X  91      70.300  76.650  35.920  1.00  0.00            
ATOM   1338 2HG2 VAL X  91      68.640  77.190  35.750  1.00  0.00            
ATOM   1339 3HG2 VAL X  91      69.190  76.020  34.690  1.00  0.00            
ATOM   1340  C   VAL X  91      68.890  77.470  32.020  1.00  0.00            
ATOM   1341  O   VAL X  91      69.400  77.690  30.920  1.00  0.00            
ATOM   1342  N   PHE X  92      68.040  76.470  32.290  1.00  0.00            
ATOM   1343  H   PHE X  92      67.790  76.390  33.270  1.00  0.00            
ATOM   1344  CA  PHE X  92      68.000  75.290  31.460  1.00  0.00            
ATOM   1345  HA  PHE X  92      69.000  75.090  31.070  1.00  0.00            
ATOM   1346  CB  PHE X  92      67.350  74.150  32.240  1.00  0.00            
ATOM   1347  HB1 PHE X  92      66.330  74.390  32.540  1.00  0.00            
ATOM   1348  HB2 PHE X  92      67.090  73.360  31.530  1.00  0.00            
ATOM   1349  CG  PHE X  92      68.220  73.550  33.320  1.00  0.00            
ATOM   1350  CD1 PHE X  92      67.840  73.650  34.660  1.00  0.00            
ATOM   1351  HD1 PHE X  92      67.010  74.280  34.920  1.00  0.00            
ATOM   1352  CD2 PHE X  92      69.310  72.750  32.950  1.00  0.00            
ATOM   1353  HD2 PHE X  92      69.610  72.750  31.910  1.00  0.00            
ATOM   1354  CE1 PHE X  92      68.670  73.190  35.690  1.00  0.00            
ATOM   1355  HE1 PHE X  92      68.380  73.380  36.720  1.00  0.00            
ATOM   1356  CE2 PHE X  92      70.160  72.310  33.960  1.00  0.00            
ATOM   1357  HE2 PHE X  92      71.080  71.770  33.810  1.00  0.00            
ATOM   1358  CZ  PHE X  92      69.860  72.560  35.310  1.00  0.00            
ATOM   1359  HZ  PHE X  92      70.560  72.150  36.030  1.00  0.00            
ATOM   1360  C   PHE X  92      67.170  75.590  30.220  1.00  0.00            
ATOM   1361  O   PHE X  92      67.120  74.800  29.270  1.00  0.00            
ATOM   1362  N   PHE X  93      66.350  76.640  30.270  1.00  0.00            
ATOM   1363  H   PHE X  93      66.470  77.330  31.000  1.00  0.00            
ATOM   1364  CA  PHE X  93      65.300  76.910  29.310  1.00  0.00            
ATOM   1365  HA  PHE X  93      64.960  76.040  28.750  1.00  0.00            
ATOM   1366  CB  PHE X  93      64.070  77.440  30.050  1.00  0.00            
ATOM   1367  HB1 PHE X  93      64.220  78.410  30.520  1.00  0.00            
ATOM   1368  HB2 PHE X  93      63.140  77.550  29.480  1.00  0.00            
ATOM   1369  CG  PHE X  93      63.520  76.520  31.110  1.00  0.00            
ATOM   1370  CD1 PHE X  93      62.630  77.110  32.010  1.00  0.00            
ATOM   1371  HD1 PHE X  93      62.260  78.100  31.780  1.00  0.00            
ATOM   1372  CD2 PHE X  93      63.870  75.170  31.220  1.00  0.00            
ATOM   1373  HD2 PHE X  93      64.520  74.700  30.500  1.00  0.00            
ATOM   1374  CE1 PHE X  93      62.060  76.330  33.020  1.00  0.00            
ATOM   1375  HE1 PHE X  93      61.310  76.750  33.690  1.00  0.00            
ATOM   1376  CE2 PHE X  93      63.320  74.450  32.300  1.00  0.00            
ATOM   1377  HE2 PHE X  93      63.780  73.480  32.420  1.00  0.00            
ATOM   1378  CZ  PHE X  93      62.410  74.990  33.210  1.00  0.00            
ATOM   1379  HZ  PHE X  93      62.190  74.420  34.090  1.00  0.00            
ATOM   1380  C   PHE X  93      65.660  78.070  28.390  1.00  0.00            
ATOM   1381  O   PHE X  93      65.300  78.070  27.210  1.00  0.00            
ATOM   1382  N   ARG X  94      66.540  78.940  28.870  1.00  0.00            
ATOM   1383  H   ARG X  94      66.870  78.750  29.810  1.00  0.00            
ATOM   1384  CA  ARG X  94      67.180  79.920  28.010  1.00  0.00            
ATOM   1385  HA  ARG X  94      66.360  80.580  27.720  1.00  0.00            
ATOM   1386  CB  ARG X  94      68.010  80.790  28.950  1.00  0.00            
ATOM   1387  HB1 ARG X  94      68.570  80.050  29.510  1.00  0.00            
ATOM   1388  HB2 ARG X  94      68.730  81.410  28.420  1.00  0.00            
ATOM   1389  CG  ARG X  94      67.270  81.640  29.990  1.00  0.00            
ATOM   1390  HG1 ARG X  94      66.300  81.220  30.260  1.00  0.00            
ATOM   1391  HG2 ARG X  94      67.650  81.580  31.010  1.00  0.00            
ATOM   1392  CD  ARG X  94      67.070  83.080  29.520  1.00  0.00            
ATOM   1393  HD1 ARG X  94      68.030  83.600  29.580  1.00  0.00            
ATOM   1394  HD2 ARG X  94      66.760  83.150  28.480  1.00  0.00            
ATOM   1395  NE  ARG X  94      66.020  83.840  30.200  1.00  0.00            
ATOM   1396  HE  ARG X  94      65.260  83.340  30.640  1.00  0.00            
ATOM   1397  CZ  ARG X  94      65.910  85.160  30.050  1.00  0.00            
ATOM   1398  NH1 ARG X  94      66.680  85.930  29.260  1.00  0.00            
ATOM   1399 1HH1 ARG X  94      67.220  85.550  28.500  1.00  0.00            
ATOM   1400 2HH1 ARG X  94      66.580  86.930  29.250  1.00  0.00            
ATOM   1401  NH2 ARG X  94      65.040  85.700  30.910  1.00  0.00            
ATOM   1402 1HH2 ARG X  94      64.360  85.240  31.490  1.00  0.00            
ATOM   1403 2HH2 ARG X  94      64.920  86.680  30.690  1.00  0.00            
ATOM   1404  C   ARG X  94      67.960  79.250  26.890  1.00  0.00            
ATOM   1405  O   ARG X  94      67.810  79.640  25.730  1.00  0.00            
ATOM   1406  N   VAL X  95      68.780  78.260  27.230  1.00  0.00            
ATOM   1407  H   VAL X  95      68.860  78.190  28.230  1.00  0.00            
ATOM   1408  CA  VAL X  95      69.590  77.530  26.270  1.00  0.00            
ATOM   1409  HA  VAL X  95      70.130  78.350  25.780  1.00  0.00            
ATOM   1410  CB  VAL X  95      70.700  76.700  26.910  1.00  0.00            
ATOM   1411  HB  VAL X  95      71.170  76.080  26.140  1.00  0.00            
ATOM   1412  CG1 VAL X  95      71.780  77.510  27.610  1.00  0.00            
ATOM   1413 1HG1 VAL X  95      72.200  78.240  26.910  1.00  0.00            
ATOM   1414 2HG1 VAL X  95      71.330  78.170  28.350  1.00  0.00            
ATOM   1415 3HG1 VAL X  95      72.570  76.930  28.090  1.00  0.00            
ATOM   1416  CG2 VAL X  95      70.240  75.720  27.990  1.00  0.00            
ATOM   1417 1HG2 VAL X  95      69.650  76.210  28.770  1.00  0.00            
ATOM   1418 2HG2 VAL X  95      69.530  74.950  27.680  1.00  0.00            
ATOM   1419 3HG2 VAL X  95      71.070  75.250  28.510  1.00  0.00            
ATOM   1420  C   VAL X  95      68.800  76.690  25.280  1.00  0.00            
ATOM   1421  O   VAL X  95      69.130  76.640  24.100  1.00  0.00            
ATOM   1422  N   ALA X  96      67.800  75.980  25.820  1.00  0.00            
ATOM   1423  H   ALA X  96      67.580  76.150  26.790  1.00  0.00            
ATOM   1424  CA  ALA X  96      67.040  74.920  25.190  1.00  0.00            
ATOM   1425  HA  ALA X  96      67.660  74.130  24.770  1.00  0.00            
ATOM   1426  CB  ALA X  96      66.240  74.160  26.240  1.00  0.00            
ATOM   1427  HB1 ALA X  96      65.850  74.830  27.010  1.00  0.00            
ATOM   1428  HB2 ALA X  96      65.510  73.430  25.880  1.00  0.00            
ATOM   1429  HB3 ALA X  96      66.960  73.590  26.830  1.00  0.00            
ATOM   1430  C   ALA X  96      66.190  75.240  23.970  1.00  0.00            
ATOM   1431  O   ALA X  96      66.030  74.520  22.990  1.00  0.00            
ATOM   1432  N   ALA X  97      65.720  76.490  24.050  1.00  0.00            
ATOM   1433  H   ALA X  97      66.000  77.140  24.780  1.00  0.00            
ATOM   1434  CA  ALA X  97      65.160  77.340  23.020  1.00  0.00            
ATOM   1435  HA  ALA X  97      64.220  76.900  22.690  1.00  0.00            
ATOM   1436  CB  ALA X  97      64.900  78.760  23.520  1.00  0.00            
ATOM   1437  HB1 ALA X  97      64.320  78.810  24.440  1.00  0.00            
ATOM   1438  HB2 ALA X  97      65.900  79.150  23.720  1.00  0.00            
ATOM   1439  HB3 ALA X  97      64.410  79.420  22.800  1.00  0.00            
ATOM   1440  C   ALA X  97      66.030  77.310  21.770  1.00  0.00            
ATOM   1441  O   ALA X  97      65.470  77.120  20.690  1.00  0.00            
ATOM   1442  N   ASP X  98      67.350  77.440  21.920  1.00  0.00            
ATOM   1443  H   ASP X  98      67.730  77.180  22.820  1.00  0.00            
ATOM   1444  CA  ASP X  98      68.300  77.530  20.820  1.00  0.00            
ATOM   1445  HA  ASP X  98      67.830  77.990  19.950  1.00  0.00            
ATOM   1446  CB  ASP X  98      69.570  78.210  21.320  1.00  0.00            
ATOM   1447  HB1 ASP X  98      69.330  79.150  21.830  1.00  0.00            
ATOM   1448  HB2 ASP X  98      70.130  77.720  22.120  1.00  0.00            
ATOM   1449  CG  ASP X  98      70.470  78.680  20.190  1.00  0.00            
ATOM   1450  OD1 ASP X  98      71.690  78.440  20.330  1.00  0.00            
ATOM   1451  OD2 ASP X  98      70.010  79.180  19.140  1.00  0.00            
ATOM   1452  C   ASP X  98      68.750  76.170  20.320  1.00  0.00            
ATOM   1453  O   ASP X  98      68.870  75.980  19.120  1.00  0.00            
ATOM   1454  N   MET X  99      68.960  75.270  21.280  1.00  0.00            
ATOM   1455  H   MET X  99      68.890  75.560  22.250  1.00  0.00            
ATOM   1456  CA  MET X  99      69.410  73.900  21.120  1.00  0.00            
ATOM   1457  HA  MET X  99      70.210  73.890  20.380  1.00  0.00            
ATOM   1458  CB  MET X  99      69.980  73.400  22.450  1.00  0.00            
ATOM   1459  HB1 MET X  99      69.150  73.440  23.160  1.00  0.00            
ATOM   1460  HB2 MET X  99      70.270  72.350  22.390  1.00  0.00            
ATOM   1461  CG  MET X  99      71.300  74.050  22.890  1.00  0.00            
ATOM   1462  HG1 MET X  99      71.860  74.130  21.960  1.00  0.00            
ATOM   1463  HG2 MET X  99      71.020  75.060  23.190  1.00  0.00            
ATOM   1464  SD  MET X  99      72.190  73.320  24.290  1.00  0.00            
ATOM   1465  CE  MET X  99      73.910  73.520  23.750  1.00  0.00            
ATOM   1466  HE1 MET X  99      73.890  73.590  22.660  1.00  0.00            
ATOM   1467  HE2 MET X  99      74.440  74.370  24.160  1.00  0.00            
ATOM   1468  HE3 MET X  99      74.560  72.700  24.060  1.00  0.00            
ATOM   1469  C   MET X  99      68.360  72.920  20.620  1.00  0.00            
ATOM   1470  O   MET X  99      68.750  71.920  20.030  1.00  0.00            
ATOM   1471  N   PHE X 100      67.030  73.110  20.660  1.00  0.00            
ATOM   1472  H   PHE X 100      66.650  73.950  21.080  1.00  0.00            
ATOM   1473  CA  PHE X 100      66.040  72.190  20.150  1.00  0.00            
ATOM   1474  HA  PHE X 100      66.340  71.300  19.580  1.00  0.00            
ATOM   1475  CB  PHE X 100      65.160  71.680  21.290  1.00  0.00            
ATOM   1476  HB1 PHE X 100      64.500  72.430  21.720  1.00  0.00            
ATOM   1477  HB2 PHE X 100      64.500  70.880  20.960  1.00  0.00            
ATOM   1478  CG  PHE X 100      65.910  71.000  22.410  1.00  0.00            
ATOM   1479  CD1 PHE X 100      65.760  71.430  23.740  1.00  0.00            
ATOM   1480  HD1 PHE X 100      65.210  72.350  23.880  1.00  0.00            
ATOM   1481  CD2 PHE X 100      66.640  69.840  22.120  1.00  0.00            
ATOM   1482  HD2 PHE X 100      66.790  69.650  21.070  1.00  0.00            
ATOM   1483  CE1 PHE X 100      66.490  70.830  24.770  1.00  0.00            
ATOM   1484  HE1 PHE X 100      66.500  71.320  25.730  1.00  0.00            
ATOM   1485  CE2 PHE X 100      67.350  69.220  23.150  1.00  0.00            
ATOM   1486  HE2 PHE X 100      67.950  68.370  22.870  1.00  0.00            
ATOM   1487  CZ  PHE X 100      67.360  69.780  24.440  1.00  0.00            
ATOM   1488  HZ  PHE X 100      67.840  69.210  25.210  1.00  0.00            
ATOM   1489  C   PHE X 100      65.180  72.840  19.080  1.00  0.00            
ATOM   1490  O   PHE X 100      64.010  72.490  18.950  1.00  0.00            
ATOM   1491  N   SER X 101      65.660  73.880  18.390  1.00  0.00            
ATOM   1492  H   SER X 101      66.600  74.210  18.580  1.00  0.00            
ATOM   1493  CA  SER X 101      64.900  74.790  17.560  1.00  0.00            
ATOM   1494  HA  SER X 101      63.940  75.170  17.910  1.00  0.00            
ATOM   1495  CB  SER X 101      65.710  76.080  17.350  1.00  0.00            
ATOM   1496  HB1 SER X 101      65.280  76.550  16.470  1.00  0.00            
ATOM   1497  HB2 SER X 101      65.670  76.800  18.170  1.00  0.00            
ATOM   1498  OG  SER X 101      67.070  75.990  17.010  1.00  0.00            
ATOM   1499  HG  SER X 101      67.620  75.800  17.760  1.00  0.00            
ATOM   1500  C   SER X 101      64.640  74.270  16.150  1.00  0.00            
ATOM   1501  O   SER X 101      63.600  74.720  15.650  1.00  0.00            
ATOM   1502  N   ASP X 102      65.320  73.190  15.780  1.00  0.00            
ATOM   1503  H   ASP X 102      65.970  72.700  16.380  1.00  0.00            
ATOM   1504  CA  ASP X 102      65.220  72.540  14.490  1.00  0.00            
ATOM   1505  HA  ASP X 102      64.840  73.210  13.730  1.00  0.00            
ATOM   1506  CB  ASP X 102      66.630  72.100  14.080  1.00  0.00            
ATOM   1507  HB1 ASP X 102      66.590  71.760  13.040  1.00  0.00            
ATOM   1508  HB2 ASP X 102      67.380  72.880  13.930  1.00  0.00            
ATOM   1509  CG  ASP X 102      67.170  70.970  14.940  1.00  0.00            
ATOM   1510  OD1 ASP X 102      67.970  70.190  14.380  1.00  0.00            
ATOM   1511  OD2 ASP X 102      67.030  71.040  16.180  1.00  0.00            
ATOM   1512  C   ASP X 102      64.250  71.370  14.470  1.00  0.00            
ATOM   1513  O   ASP X 102      63.820  70.870  13.430  1.00  0.00            
ATOM   1514  N   GLY X 103      63.930  70.820  15.650  1.00  0.00            
ATOM   1515  H   GLY X 103      64.300  71.260  16.480  1.00  0.00            
ATOM   1516  CA  GLY X 103      63.210  69.600  15.960  1.00  0.00            
ATOM   1517  HA1 GLY X 103      62.810  69.200  15.030  1.00  0.00            
ATOM   1518  HA2 GLY X 103      63.890  68.830  16.310  1.00  0.00            
ATOM   1519  C   GLY X 103      62.060  69.780  16.950  1.00  0.00            
ATOM   1520  O   GLY X 103      61.360  70.780  16.910  1.00  0.00            
ATOM   1521  N   ASN X 104      61.960  68.840  17.890  1.00  0.00            
ATOM   1522  H   ASN X 104      62.630  68.090  17.880  1.00  0.00            
ATOM   1523  CA  ASN X 104      61.140  68.960  19.080  1.00  0.00            
ATOM   1524  HA  ASN X 104      61.030  70.020  19.300  1.00  0.00            
ATOM   1525  CB  ASN X 104      59.760  68.430  18.680  1.00  0.00            
ATOM   1526  HB1 ASN X 104      59.480  68.820  17.710  1.00  0.00            
ATOM   1527  HB2 ASN X 104      59.820  67.340  18.710  1.00  0.00            
ATOM   1528  CG  ASN X 104      58.760  68.900  19.740  1.00  0.00            
ATOM   1529  OD1 ASN X 104      58.640  68.210  20.750  1.00  0.00            
ATOM   1530  ND2 ASN X 104      57.940  69.920  19.500  1.00  0.00            
ATOM   1531 1HD2 ASN X 104      57.740  70.230  18.560  1.00  0.00            
ATOM   1532 2HD2 ASN X 104      57.290  70.260  20.190  1.00  0.00            
ATOM   1533  C   ASN X 104      61.810  68.410  20.330  1.00  0.00            
ATOM   1534  O   ASN X 104      61.850  69.190  21.270  1.00  0.00            
ATOM   1535  N   PHE X 105      62.410  67.220  20.220  1.00  0.00            
ATOM   1536  H   PHE X 105      62.150  66.770  19.350  1.00  0.00            
ATOM   1537  CA  PHE X 105      63.180  66.440  21.160  1.00  0.00            
ATOM   1538  HA  PHE X 105      63.640  67.090  21.900  1.00  0.00            
ATOM   1539  CB  PHE X 105      62.400  65.440  22.020  1.00  0.00            
ATOM   1540  HB1 PHE X 105      61.520  66.020  22.300  1.00  0.00            
ATOM   1541  HB2 PHE X 105      62.060  64.660  21.350  1.00  0.00            
ATOM   1542  CG  PHE X 105      63.120  64.750  23.150  1.00  0.00            
ATOM   1543  CD1 PHE X 105      63.300  63.360  23.140  1.00  0.00            
ATOM   1544  HD1 PHE X 105      62.820  62.810  22.350  1.00  0.00            
ATOM   1545  CD2 PHE X 105      63.710  65.550  24.140  1.00  0.00            
ATOM   1546  HD2 PHE X 105      63.650  66.620  24.080  1.00  0.00            
ATOM   1547  CE1 PHE X 105      64.100  62.800  24.150  1.00  0.00            
ATOM   1548  HE1 PHE X 105      64.450  61.780  24.170  1.00  0.00            
ATOM   1549  CE2 PHE X 105      64.360  64.940  25.220  1.00  0.00            
ATOM   1550  HE2 PHE X 105      64.720  65.530  26.050  1.00  0.00            
ATOM   1551  CZ  PHE X 105      64.610  63.560  25.210  1.00  0.00            
ATOM   1552  HZ  PHE X 105      65.290  63.150  25.940  1.00  0.00            
ATOM   1553  C   PHE X 105      64.400  65.920  20.410  1.00  0.00            
ATOM   1554  O   PHE X 105      64.380  65.810  19.190  1.00  0.00            
ATOM   1555  N   ASN X 106      65.460  65.530  21.120  1.00  0.00            
ATOM   1556  H   ASN X 106      65.400  65.450  22.120  1.00  0.00            
ATOM   1557  CA  ASN X 106      66.700  64.940  20.660  1.00  0.00            
ATOM   1558  HA  ASN X 106      66.410  64.310  19.820  1.00  0.00            
ATOM   1559  CB  ASN X 106      67.630  66.090  20.250  1.00  0.00            
ATOM   1560  HB1 ASN X 106      67.190  66.930  19.720  1.00  0.00            
ATOM   1561  HB2 ASN X 106      68.180  66.270  21.180  1.00  0.00            
ATOM   1562  CG  ASN X 106      68.830  65.670  19.410  1.00  0.00            
ATOM   1563  OD1 ASN X 106      69.820  65.190  19.950  1.00  0.00            
ATOM   1564  ND2 ASN X 106      68.640  65.750  18.090  1.00  0.00            
ATOM   1565 1HD2 ASN X 106      67.760  66.120  17.760  1.00  0.00            
ATOM   1566 2HD2 ASN X 106      69.390  65.710  17.420  1.00  0.00            
ATOM   1567  C   ASN X 106      67.420  64.080  21.690  1.00  0.00            
ATOM   1568  O   ASN X 106      67.630  64.480  22.830  1.00  0.00            
ATOM   1569  N   TRP X 107      67.670  62.840  21.270  1.00  0.00            
ATOM   1570  H   TRP X 107      67.420  62.670  20.300  1.00  0.00            
ATOM   1571  CA  TRP X 107      68.290  61.740  21.980  1.00  0.00            
ATOM   1572  HA  TRP X 107      67.880  61.940  22.970  1.00  0.00            
ATOM   1573  CB  TRP X 107      67.770  60.460  21.330  1.00  0.00            
ATOM   1574  HB1 TRP X 107      67.730  60.470  20.240  1.00  0.00            
ATOM   1575  HB2 TRP X 107      68.370  59.590  21.620  1.00  0.00            
ATOM   1576  CG  TRP X 107      66.360  60.050  21.660  1.00  0.00            
ATOM   1577  CD1 TRP X 107      66.060  59.090  22.570  1.00  0.00            
ATOM   1578  HD1 TRP X 107      66.810  58.500  23.070  1.00  0.00            
ATOM   1579  CD2 TRP X 107      65.110  60.580  21.140  1.00  0.00            
ATOM   1580  NE1 TRP X 107      64.700  58.890  22.590  1.00  0.00            
ATOM   1581  HE1 TRP X 107      64.260  58.110  23.070  1.00  0.00            
ATOM   1582  CE2 TRP X 107      64.100  59.740  21.680  1.00  0.00            
ATOM   1583  CE3 TRP X 107      64.730  61.470  20.120  1.00  0.00            
ATOM   1584  HE3 TRP X 107      65.510  61.930  19.520  1.00  0.00            
ATOM   1585  CZ2 TRP X 107      62.770  59.920  21.310  1.00  0.00            
ATOM   1586  HZ2 TRP X 107      61.950  59.370  21.760  1.00  0.00            
ATOM   1587  CZ3 TRP X 107      63.400  61.710  19.780  1.00  0.00            
ATOM   1588  HZ3 TRP X 107      63.140  62.480  19.070  1.00  0.00            
ATOM   1589  CH2 TRP X 107      62.420  60.910  20.380  1.00  0.00            
ATOM   1590  HH2 TRP X 107      61.400  61.180  20.140  1.00  0.00            
ATOM   1591  C   TRP X 107      69.810  61.760  21.950  1.00  0.00            
ATOM   1592  O   TRP X 107      70.380  60.750  22.360  1.00  0.00            
ATOM   1593  N   GLY X 108      70.360  62.960  21.780  1.00  0.00            
ATOM   1594  H   GLY X 108      69.750  63.620  21.320  1.00  0.00            
ATOM   1595  CA  GLY X 108      71.750  63.350  21.980  1.00  0.00            
ATOM   1596  HA1 GLY X 108      72.340  62.530  22.370  1.00  0.00            
ATOM   1597  HA2 GLY X 108      72.280  63.540  21.050  1.00  0.00            
ATOM   1598  C   GLY X 108      71.900  64.600  22.830  1.00  0.00            
ATOM   1599  O   GLY X 108      72.510  64.490  23.890  1.00  0.00            
ATOM   1600  N   ARG X 109      71.200  65.680  22.460  1.00  0.00            
ATOM   1601  H   ARG X 109      70.580  65.600  21.670  1.00  0.00            
ATOM   1602  CA  ARG X 109      71.420  67.040  22.920  1.00  0.00            
ATOM   1603  HA  ARG X 109      72.480  67.290  22.860  1.00  0.00            
ATOM   1604  CB  ARG X 109      70.640  67.980  22.010  1.00  0.00            
ATOM   1605  HB1 ARG X 109      69.650  67.540  21.940  1.00  0.00            
ATOM   1606  HB2 ARG X 109      70.470  68.980  22.410  1.00  0.00            
ATOM   1607  CG  ARG X 109      71.300  68.280  20.670  1.00  0.00            
ATOM   1608  HG1 ARG X 109      72.320  68.640  20.800  1.00  0.00            
ATOM   1609  HG2 ARG X 109      71.300  67.280  20.240  1.00  0.00            
ATOM   1610  CD  ARG X 109      70.480  69.310  19.890  1.00  0.00            
ATOM   1611  HD1 ARG X 109      69.430  69.340  20.180  1.00  0.00            
ATOM   1612  HD2 ARG X 109      70.700  70.350  20.140  1.00  0.00            
ATOM   1613  NE  ARG X 109      70.550  69.010  18.460  1.00  0.00            
ATOM   1614  HE  ARG X 109      71.370  68.480  18.200  1.00  0.00            
ATOM   1615  CZ  ARG X 109      69.880  69.580  17.450  1.00  0.00            
ATOM   1616  NH1 ARG X 109      69.110  70.630  17.780  1.00  0.00            
ATOM   1617 1HH1 ARG X 109      69.010  70.790  18.770  1.00  0.00            
ATOM   1618 2HH1 ARG X 109      68.280  70.870  17.250  1.00  0.00            
ATOM   1619  NH2 ARG X 109      69.980  69.180  16.180  1.00  0.00            
ATOM   1620 1HH2 ARG X 109      70.130  68.180  16.050  1.00  0.00            
ATOM   1621 2HH2 ARG X 109      69.440  69.720  15.520  1.00  0.00            
ATOM   1622  C   ARG X 109      70.900  67.370  24.310  1.00  0.00            
ATOM   1623  O   ARG X 109      70.970  68.530  24.700  1.00  0.00            
ATOM   1624  N   VAL X 110      70.400  66.360  25.030  1.00  0.00            
ATOM   1625  H   VAL X 110      70.630  65.520  24.530  1.00  0.00            
ATOM   1626  CA  VAL X 110      69.990  66.430  26.420  1.00  0.00            
ATOM   1627  HA  VAL X 110      69.280  67.230  26.620  1.00  0.00            
ATOM   1628  CB  VAL X 110      69.260  65.160  26.840  1.00  0.00            
ATOM   1629  HB  VAL X 110      69.190  65.180  27.930  1.00  0.00            
ATOM   1630  CG1 VAL X 110      67.780  65.100  26.460  1.00  0.00            
ATOM   1631 1HG1 VAL X 110      67.590  64.490  25.580  1.00  0.00            
ATOM   1632 2HG1 VAL X 110      67.220  64.580  27.240  1.00  0.00            
ATOM   1633 3HG1 VAL X 110      67.340  66.100  26.500  1.00  0.00            
ATOM   1634  CG2 VAL X 110      69.890  63.810  26.480  1.00  0.00            
ATOM   1635 1HG2 VAL X 110      70.650  63.500  27.200  1.00  0.00            
ATOM   1636 2HG2 VAL X 110      69.140  63.030  26.540  1.00  0.00            
ATOM   1637 3HG2 VAL X 110      70.460  63.780  25.550  1.00  0.00            
ATOM   1638  C   VAL X 110      71.180  66.580  27.370  1.00  0.00            
ATOM   1639  O   VAL X 110      71.100  67.070  28.490  1.00  0.00            
ATOM   1640  N   VAL X 111      72.390  66.210  26.940  1.00  0.00            
ATOM   1641  H   VAL X 111      72.530  65.840  26.010  1.00  0.00            
ATOM   1642  CA  VAL X 111      73.580  66.180  27.770  1.00  0.00            
ATOM   1643  HA  VAL X 111      73.340  65.860  28.790  1.00  0.00            
ATOM   1644  CB  VAL X 111      74.670  65.290  27.170  1.00  0.00            
ATOM   1645  HB  VAL X 111      74.950  65.680  26.200  1.00  0.00            
ATOM   1646  CG1 VAL X 111      75.850  64.990  28.100  1.00  0.00            
ATOM   1647 1HG1 VAL X 111      76.490  64.400  27.450  1.00  0.00            
ATOM   1648 2HG1 VAL X 111      76.390  65.920  28.220  1.00  0.00            
ATOM   1649 3HG1 VAL X 111      75.460  64.400  28.930  1.00  0.00            
ATOM   1650  CG2 VAL X 111      74.140  63.890  26.830  1.00  0.00            
ATOM   1651 1HG2 VAL X 111      74.020  63.180  27.640  1.00  0.00            
ATOM   1652 2HG2 VAL X 111      73.290  63.800  26.150  1.00  0.00            
ATOM   1653 3HG2 VAL X 111      74.840  63.390  26.170  1.00  0.00            
ATOM   1654  C   VAL X 111      74.140  67.590  27.910  1.00  0.00            
ATOM   1655  O   VAL X 111      74.830  67.780  28.900  1.00  0.00            
ATOM   1656  N   ALA X 112      73.700  68.560  27.100  1.00  0.00            
ATOM   1657  H   ALA X 112      72.970  68.290  26.460  1.00  0.00            
ATOM   1658  CA  ALA X 112      73.950  69.970  27.320  1.00  0.00            
ATOM   1659  HA  ALA X 112      75.020  70.180  27.300  1.00  0.00            
ATOM   1660  CB  ALA X 112      73.270  70.780  26.220  1.00  0.00            
ATOM   1661  HB1 ALA X 112      72.210  70.600  26.030  1.00  0.00            
ATOM   1662  HB2 ALA X 112      73.360  71.810  26.560  1.00  0.00            
ATOM   1663  HB3 ALA X 112      73.950  70.730  25.370  1.00  0.00            
ATOM   1664  C   ALA X 112      73.430  70.370  28.690  1.00  0.00            
ATOM   1665  O   ALA X 112      74.130  70.950  29.510  1.00  0.00            
ATOM   1666  N   LEU X 113      72.210  69.980  29.070  1.00  0.00            
ATOM   1667  H   LEU X 113      71.700  69.570  28.310  1.00  0.00            
ATOM   1668  CA  LEU X 113      71.430  70.280  30.260  1.00  0.00            
ATOM   1669  HA  LEU X 113      71.640  71.350  30.360  1.00  0.00            
ATOM   1670  CB  LEU X 113      69.950  70.130  29.920  1.00  0.00            
ATOM   1671  HB1 LEU X 113      69.520  69.140  30.070  1.00  0.00            
ATOM   1672  HB2 LEU X 113      69.290  70.600  30.660  1.00  0.00            
ATOM   1673  CG  LEU X 113      69.510  70.810  28.620  1.00  0.00            
ATOM   1674  HG  LEU X 113      69.960  70.240  27.810  1.00  0.00            
ATOM   1675  CD1 LEU X 113      68.000  70.600  28.530  1.00  0.00            
ATOM   1676 1HD1 LEU X 113      67.650  71.170  27.670  1.00  0.00            
ATOM   1677 2HD1 LEU X 113      67.730  69.540  28.510  1.00  0.00            
ATOM   1678 3HD1 LEU X 113      67.370  70.920  29.360  1.00  0.00            
ATOM   1679  CD2 LEU X 113      69.940  72.260  28.410  1.00  0.00            
ATOM   1680 1HD2 LEU X 113      69.690  72.980  29.190  1.00  0.00            
ATOM   1681 2HD2 LEU X 113      71.020  72.360  28.520  1.00  0.00            
ATOM   1682 3HD2 LEU X 113      69.640  72.650  27.430  1.00  0.00            
ATOM   1683  C   LEU X 113      71.820  69.340  31.390  1.00  0.00            
ATOM   1684  O   LEU X 113      71.830  69.810  32.520  1.00  0.00            
ATOM   1685  N   PHE X 114      72.430  68.160  31.210  1.00  0.00            
ATOM   1686  H   PHE X 114      72.420  67.910  30.240  1.00  0.00            
ATOM   1687  CA  PHE X 114      73.180  67.340  32.140  1.00  0.00            
ATOM   1688  HA  PHE X 114      72.650  67.410  33.100  1.00  0.00            
ATOM   1689  CB  PHE X 114      73.230  65.890  31.660  1.00  0.00            
ATOM   1690  HB1 PHE X 114      73.750  65.840  30.710  1.00  0.00            
ATOM   1691  HB2 PHE X 114      73.750  65.280  32.400  1.00  0.00            
ATOM   1692  CG  PHE X 114      71.980  65.060  31.490  1.00  0.00            
ATOM   1693  CD1 PHE X 114      70.860  65.360  32.280  1.00  0.00            
ATOM   1694  HD1 PHE X 114      70.900  66.240  32.900  1.00  0.00            
ATOM   1695  CD2 PHE X 114      71.880  64.020  30.550  1.00  0.00            
ATOM   1696  HD2 PHE X 114      72.690  63.760  29.890  1.00  0.00            
ATOM   1697  CE1 PHE X 114      69.660  64.660  32.130  1.00  0.00            
ATOM   1698  HE1 PHE X 114      68.780  64.720  32.750  1.00  0.00            
ATOM   1699  CE2 PHE X 114      70.660  63.380  30.330  1.00  0.00            
ATOM   1700  HE2 PHE X 114      70.540  62.530  29.670  1.00  0.00            
ATOM   1701  CZ  PHE X 114      69.570  63.630  31.180  1.00  0.00            
ATOM   1702  HZ  PHE X 114      68.730  62.980  31.040  1.00  0.00            
ATOM   1703  C   PHE X 114      74.500  67.990  32.520  1.00  0.00            
ATOM   1704  O   PHE X 114      74.990  67.990  33.650  1.00  0.00            
ATOM   1705  N   TYR X 115      75.310  68.380  31.530  1.00  0.00            
ATOM   1706  H   TYR X 115      74.920  68.250  30.610  1.00  0.00            
ATOM   1707  CA  TYR X 115      76.570  69.060  31.750  1.00  0.00            
ATOM   1708  HA  TYR X 115      77.240  68.500  32.400  1.00  0.00            
ATOM   1709  CB  TYR X 115      77.200  69.340  30.390  1.00  0.00            
ATOM   1710  HB1 TYR X 115      77.500  68.340  30.080  1.00  0.00            
ATOM   1711  HB2 TYR X 115      76.430  69.860  29.810  1.00  0.00            
ATOM   1712  CG  TYR X 115      78.420  70.230  30.310  1.00  0.00            
ATOM   1713  CD1 TYR X 115      79.710  69.700  30.410  1.00  0.00            
ATOM   1714  HD1 TYR X 115      79.810  68.650  30.610  1.00  0.00            
ATOM   1715  CD2 TYR X 115      78.280  71.580  29.960  1.00  0.00            
ATOM   1716  HD2 TYR X 115      77.300  71.970  29.710  1.00  0.00            
ATOM   1717  CE1 TYR X 115      80.820  70.550  30.490  1.00  0.00            
ATOM   1718  HE1 TYR X 115      81.790  70.150  30.750  1.00  0.00            
ATOM   1719  CE2 TYR X 115      79.420  72.370  29.770  1.00  0.00            
ATOM   1720  HE2 TYR X 115      79.300  73.410  29.480  1.00  0.00            
ATOM   1721  CZ  TYR X 115      80.680  71.900  30.130  1.00  0.00            
ATOM   1722  OH  TYR X 115      81.730  72.770  30.040  1.00  0.00            
ATOM   1723  HH  TYR X 115      81.570  73.670  29.790  1.00  0.00            
ATOM   1724  C   TYR X 115      76.350  70.370  32.490  1.00  0.00            
ATOM   1725  O   TYR X 115      77.170  70.770  33.310  1.00  0.00            
ATOM   1726  N   PHE X 116      75.240  71.100  32.320  1.00  0.00            
ATOM   1727  H   PHE X 116      74.670  70.670  31.600  1.00  0.00            
ATOM   1728  CA  PHE X 116      74.840  72.240  33.120  1.00  0.00            
ATOM   1729  HA  PHE X 116      75.730  72.860  33.050  1.00  0.00            
ATOM   1730  CB  PHE X 116      73.660  72.910  32.410  1.00  0.00            
ATOM   1731  HB1 PHE X 116      73.920  72.710  31.370  1.00  0.00            
ATOM   1732  HB2 PHE X 116      72.740  72.390  32.660  1.00  0.00            
ATOM   1733  CG  PHE X 116      73.520  74.410  32.470  1.00  0.00            
ATOM   1734  CD1 PHE X 116      73.820  75.080  33.670  1.00  0.00            
ATOM   1735  HD1 PHE X 116      74.170  74.660  34.600  1.00  0.00            
ATOM   1736  CD2 PHE X 116      73.250  75.090  31.280  1.00  0.00            
ATOM   1737  HD2 PHE X 116      73.150  74.540  30.360  1.00  0.00            
ATOM   1738  CE1 PHE X 116      73.770  76.480  33.710  1.00  0.00            
ATOM   1739  HE1 PHE X 116      74.030  76.930  34.660  1.00  0.00            
ATOM   1740  CE2 PHE X 116      73.230  76.490  31.330  1.00  0.00            
ATOM   1741  HE2 PHE X 116      73.210  77.150  30.480  1.00  0.00            
ATOM   1742  CZ  PHE X 116      73.470  77.170  32.530  1.00  0.00            
ATOM   1743  HZ  PHE X 116      73.480  78.250  32.530  1.00  0.00            
ATOM   1744  C   PHE X 116      74.670  71.900  34.590  1.00  0.00            
ATOM   1745  O   PHE X 116      75.170  72.590  35.470  1.00  0.00            
ATOM   1746  N   ALA X 117      73.930  70.820  34.880  1.00  0.00            
ATOM   1747  H   ALA X 117      73.350  70.460  34.140  1.00  0.00            
ATOM   1748  CA  ALA X 117      73.770  70.250  36.200  1.00  0.00            
ATOM   1749  HA  ALA X 117      73.230  70.950  36.840  1.00  0.00            
ATOM   1750  CB  ALA X 117      72.780  69.090  36.100  1.00  0.00            
ATOM   1751  HB1 ALA X 117      72.450  68.830  37.100  1.00  0.00            
ATOM   1752  HB2 ALA X 117      71.810  69.380  35.690  1.00  0.00            
ATOM   1753  HB3 ALA X 117      73.120  68.170  35.620  1.00  0.00            
ATOM   1754  C   ALA X 117      75.060  69.810  36.900  1.00  0.00            
ATOM   1755  O   ALA X 117      75.260  69.980  38.100  1.00  0.00            
ATOM   1756  N   SER X 118      76.050  69.360  36.130  1.00  0.00            
ATOM   1757  H   SER X 118      75.800  69.180  35.170  1.00  0.00            
ATOM   1758  CA  SER X 118      77.360  68.950  36.590  1.00  0.00            
ATOM   1759  HA  SER X 118      77.160  68.190  37.340  1.00  0.00            
ATOM   1760  CB  SER X 118      78.080  68.330  35.390  1.00  0.00            
ATOM   1761  HB1 SER X 118      78.700  67.540  35.840  1.00  0.00            
ATOM   1762  HB2 SER X 118      77.380  67.970  34.640  1.00  0.00            
ATOM   1763  OG  SER X 118      78.900  69.220  34.670  1.00  0.00            
ATOM   1764  HG  SER X 118      78.280  69.750  34.190  1.00  0.00            
ATOM   1765  C   SER X 118      78.190  70.030  37.290  1.00  0.00            
ATOM   1766  O   SER X 118      78.910  69.790  38.250  1.00  0.00            
ATOM   1767  N   LYS X 119      77.950  71.260  36.840  1.00  0.00            
ATOM   1768  H   LYS X 119      77.440  71.290  35.980  1.00  0.00            
ATOM   1769  CA  LYS X 119      78.620  72.410  37.430  1.00  0.00            
ATOM   1770  HA  LYS X 119      79.370  72.090  38.150  1.00  0.00            
ATOM   1771  CB  LYS X 119      79.350  73.140  36.300  1.00  0.00            
ATOM   1772  HB1 LYS X 119      78.660  73.410  35.490  1.00  0.00            
ATOM   1773  HB2 LYS X 119      79.720  74.020  36.820  1.00  0.00            
ATOM   1774  CG  LYS X 119      80.510  72.270  35.800  1.00  0.00            
ATOM   1775  HG1 LYS X 119      80.770  71.580  36.600  1.00  0.00            
ATOM   1776  HG2 LYS X 119      80.030  71.700  35.000  1.00  0.00            
ATOM   1777  CD  LYS X 119      81.670  73.200  35.470  1.00  0.00            
ATOM   1778  HD1 LYS X 119      81.350  74.060  34.880  1.00  0.00            
ATOM   1779  HD2 LYS X 119      82.020  73.640  36.410  1.00  0.00            
ATOM   1780  CE  LYS X 119      82.890  72.540  34.820  1.00  0.00            
ATOM   1781  HE1 LYS X 119      83.270  71.710  35.420  1.00  0.00            
ATOM   1782  HE2 LYS X 119      82.630  72.060  33.880  1.00  0.00            
ATOM   1783  NZ  LYS X 119      83.920  73.540  34.520  1.00  0.00            
ATOM   1784  HZ1 LYS X 119      84.780  73.040  34.300  1.00  0.00            
ATOM   1785  HZ2 LYS X 119      83.640  74.040  33.690  1.00  0.00            
ATOM   1786  HZ3 LYS X 119      84.060  74.130  35.330  1.00  0.00            
ATOM   1787  C   LYS X 119      77.750  73.330  38.270  1.00  0.00            
ATOM   1788  O   LYS X 119      78.230  74.140  39.070  1.00  0.00            
ATOM   1789  N   LEU X 120      76.430  73.370  38.120  1.00  0.00            
ATOM   1790  H   LEU X 120      76.080  72.660  37.490  1.00  0.00            
ATOM   1791  CA  LEU X 120      75.450  74.190  38.820  1.00  0.00            
ATOM   1792  HA  LEU X 120      75.670  75.180  38.420  1.00  0.00            
ATOM   1793  CB  LEU X 120      74.060  73.880  38.260  1.00  0.00            
ATOM   1794  HB1 LEU X 120      74.210  73.750  37.190  1.00  0.00            
ATOM   1795  HB2 LEU X 120      73.640  72.930  38.590  1.00  0.00            
ATOM   1796  CG  LEU X 120      72.990  74.910  38.620  1.00  0.00            
ATOM   1797  HG  LEU X 120      72.880  75.050  39.690  1.00  0.00            
ATOM   1798  CD1 LEU X 120      73.190  76.240  37.900  1.00  0.00            
ATOM   1799 1HD1 LEU X 120      73.330  76.300  36.820  1.00  0.00            
ATOM   1800 2HD1 LEU X 120      72.330  76.870  38.110  1.00  0.00            
ATOM   1801 3HD1 LEU X 120      74.000  76.700  38.470  1.00  0.00            
ATOM   1802  CD2 LEU X 120      71.660  74.310  38.150  1.00  0.00            
ATOM   1803 1HD2 LEU X 120      71.540  74.120  37.080  1.00  0.00            
ATOM   1804 2HD2 LEU X 120      71.520  73.400  38.740  1.00  0.00            
ATOM   1805 3HD2 LEU X 120      70.880  75.070  38.130  1.00  0.00            
ATOM   1806  C   LEU X 120      75.540  74.100  40.340  1.00  0.00            
ATOM   1807  O   LEU X 120      75.490  75.060  41.100  1.00  0.00            
ATOM   1808  N   VAL X 121      75.820  72.870  40.790  1.00  0.00            
ATOM   1809  H   VAL X 121      76.010  72.180  40.080  1.00  0.00            
ATOM   1810  CA  VAL X 121      76.050  72.350  42.120  1.00  0.00            
ATOM   1811  HA  VAL X 121      75.070  72.630  42.500  1.00  0.00            
ATOM   1812  CB  VAL X 121      76.220  70.830  42.120  1.00  0.00            
ATOM   1813  HB  VAL X 121      76.500  70.600  43.140  1.00  0.00            
ATOM   1814  CG1 VAL X 121      74.860  70.210  41.820  1.00  0.00            
ATOM   1815 1HG1 VAL X 121      75.040  69.140  41.760  1.00  0.00            
ATOM   1816 2HG1 VAL X 121      74.030  70.300  42.520  1.00  0.00            
ATOM   1817 3HG1 VAL X 121      74.380  70.500  40.880  1.00  0.00            
ATOM   1818  CG2 VAL X 121      77.340  70.360  41.180  1.00  0.00            
ATOM   1819 1HG2 VAL X 121      76.920  70.530  40.190  1.00  0.00            
ATOM   1820 2HG2 VAL X 121      78.180  71.030  41.370  1.00  0.00            
ATOM   1821 3HG2 VAL X 121      77.630  69.310  41.220  1.00  0.00            
ATOM   1822  C   VAL X 121      77.090  73.120  42.930  1.00  0.00            
ATOM   1823  O   VAL X 121      76.970  73.280  44.140  1.00  0.00            
ATOM   1824  N   LEU X 122      78.110  73.590  42.220  1.00  0.00            
ATOM   1825  H   LEU X 122      78.090  73.480  41.210  1.00  0.00            
ATOM   1826  CA  LEU X 122      79.360  74.190  42.650  1.00  0.00            
ATOM   1827  HA  LEU X 122      79.450  74.060  43.730  1.00  0.00            
ATOM   1828  CB  LEU X 122      80.580  73.830  41.810  1.00  0.00            
ATOM   1829  HB1 LEU X 122      80.750  72.790  42.080  1.00  0.00            
ATOM   1830  HB2 LEU X 122      80.460  73.900  40.730  1.00  0.00            
ATOM   1831  CG  LEU X 122      81.900  74.580  42.040  1.00  0.00            
ATOM   1832  HG  LEU X 122      81.680  75.620  41.810  1.00  0.00            
ATOM   1833  CD1 LEU X 122      82.470  74.480  43.450  1.00  0.00            
ATOM   1834 1HD1 LEU X 122      82.450  73.520  43.970  1.00  0.00            
ATOM   1835 2HD1 LEU X 122      83.470  74.880  43.630  1.00  0.00            
ATOM   1836 3HD1 LEU X 122      81.720  74.990  44.050  1.00  0.00            
ATOM   1837  CD2 LEU X 122      83.120  74.090  41.250  1.00  0.00            
ATOM   1838 1HD2 LEU X 122      84.040  74.600  41.510  1.00  0.00            
ATOM   1839 2HD2 LEU X 122      83.150  73.000  41.230  1.00  0.00            
ATOM   1840 3HD2 LEU X 122      82.960  74.510  40.250  1.00  0.00            
ATOM   1841  C   LEU X 122      79.080  75.670  42.460  1.00  0.00            
ATOM   1842  O   LEU X 122      79.630  76.500  43.170  1.00  0.00            
ATOM   1843  N   LYS X 123      78.210  76.160  41.570  1.00  0.00            
ATOM   1844  H   LYS X 123      77.690  75.540  40.960  1.00  0.00            
ATOM   1845  CA  LYS X 123      77.980  77.540  41.210  1.00  0.00            
ATOM   1846  HA  LYS X 123      78.900  78.110  41.320  1.00  0.00            
ATOM   1847  CB  LYS X 123      77.650  77.580  39.710  1.00  0.00            
ATOM   1848  HB1 LYS X 123      78.390  76.980  39.180  1.00  0.00            
ATOM   1849  HB2 LYS X 123      76.700  77.060  39.600  1.00  0.00            
ATOM   1850  CG  LYS X 123      77.580  78.960  39.080  1.00  0.00            
ATOM   1851  HG1 LYS X 123      78.280  79.660  39.520  1.00  0.00            
ATOM   1852  HG2 LYS X 123      78.070  78.740  38.130  1.00  0.00            
ATOM   1853  CD  LYS X 123      76.160  79.440  38.770  1.00  0.00            
ATOM   1854  HD1 LYS X 123      75.740  78.760  38.030  1.00  0.00            
ATOM   1855  HD2 LYS X 123      75.520  79.200  39.620  1.00  0.00            
ATOM   1856  CE  LYS X 123      76.090  80.910  38.330  1.00  0.00            
ATOM   1857  HE1 LYS X 123      76.380  81.590  39.130  1.00  0.00            
ATOM   1858  HE2 LYS X 123      76.670  81.110  37.430  1.00  0.00            
ATOM   1859  NZ  LYS X 123      74.760  81.360  37.900  1.00  0.00            
ATOM   1860  HZ1 LYS X 123      74.250  80.680  37.350  1.00  0.00            
ATOM   1861  HZ2 LYS X 123      74.270  81.310  38.770  1.00  0.00            
ATOM   1862  HZ3 LYS X 123      74.680  82.290  37.510  1.00  0.00            
ATOM   1863  C   LYS X 123      76.980  78.250  42.120  1.00  0.00            
ATOM   1864  O   LYS X 123      77.230  79.280  42.740  1.00  0.00            
ATOM   1865  N   ALA X 124      75.870  77.560  42.370  1.00  0.00            
ATOM   1866  H   ALA X 124      75.800  76.680  41.870  1.00  0.00            
ATOM   1867  CA  ALA X 124      74.770  77.910  43.250  1.00  0.00            
ATOM   1868  HA  ALA X 124      74.750  78.990  43.400  1.00  0.00            
ATOM   1869  CB  ALA X 124      73.470  77.270  42.760  1.00  0.00            
ATOM   1870  HB1 ALA X 124      73.590  76.270  42.350  1.00  0.00            
ATOM   1871  HB2 ALA X 124      72.660  77.190  43.490  1.00  0.00            
ATOM   1872  HB3 ALA X 124      73.040  77.920  41.990  1.00  0.00            
ATOM   1873  C   ALA X 124      74.890  77.430  44.690  1.00  0.00            
ATOM   1874  O   ALA X 124      73.980  77.660  45.480  1.00  0.00            
ATOM   1875  N   LEU X 125      75.790  76.480  44.960  1.00  0.00            
ATOM   1876  H   LEU X 125      76.420  76.260  44.200  1.00  0.00            
ATOM   1877  CA  LEU X 125      76.170  76.030  46.290  1.00  0.00            
ATOM   1878  HA  LEU X 125      77.110  75.520  46.100  1.00  0.00            
ATOM   1879  CB  LEU X 125      76.480  77.170  47.260  1.00  0.00            
ATOM   1880  HB1 LEU X 125      75.510  77.650  47.410  1.00  0.00            
ATOM   1881  HB2 LEU X 125      76.770  76.740  48.220  1.00  0.00            
ATOM   1882  CG  LEU X 125      77.550  78.190  46.860  1.00  0.00            
ATOM   1883  HG  LEU X 125      77.400  78.420  45.800  1.00  0.00            
ATOM   1884  CD1 LEU X 125      77.210  79.600  47.360  1.00  0.00            
ATOM   1885 1HD1 LEU X 125      76.220  80.040  47.300  1.00  0.00            
ATOM   1886 2HD1 LEU X 125      77.600  79.670  48.380  1.00  0.00            
ATOM   1887 3HD1 LEU X 125      77.840  80.270  46.780  1.00  0.00            
ATOM   1888  CD2 LEU X 125      78.930  77.650  47.240  1.00  0.00            
ATOM   1889 1HD2 LEU X 125      79.070  76.750  46.640  1.00  0.00            
ATOM   1890 2HD2 LEU X 125      79.670  78.400  46.970  1.00  0.00            
ATOM   1891 3HD2 LEU X 125      79.050  77.380  48.290  1.00  0.00            
ATOM   1892  C   LEU X 125      75.270  74.940  46.860  1.00  0.00            
ATOM   1893  O   LEU X 125      74.600  75.240  47.840  1.00  0.00            
ATOM   1894  N   CYS X 126      75.030  73.770  46.270  1.00  0.00            
ATOM   1895  H   CYS X 126      75.460  73.430  45.420  1.00  0.00            
ATOM   1896  CA  CYS X 126      73.920  72.930  46.680  1.00  0.00            
ATOM   1897  HA  CYS X 126      73.670  73.100  47.730  1.00  0.00            
ATOM   1898  CB  CYS X 126      72.640  73.240  45.910  1.00  0.00            
ATOM   1899  HB1 CYS X 126      71.900  72.490  46.200  1.00  0.00            
ATOM   1900  HB2 CYS X 126      71.990  74.080  46.140  1.00  0.00            
ATOM   1901  SG  CYS X 126      72.860  73.290  44.110  1.00  0.00            
ATOM   1902  HG  CYS X 126      73.040  74.600  43.930  1.00  0.00            
ATOM   1903  C   CYS X 126      74.250  71.450  46.740  1.00  0.00            
ATOM   1904  O   CYS X 126      73.390  70.580  46.650  1.00  0.00            
ATOM   1905  N   THR X 127      75.560  71.170  46.700  1.00  0.00            
ATOM   1906  H   THR X 127      76.150  71.980  46.800  1.00  0.00            
ATOM   1907  CA  THR X 127      76.130  69.850  46.580  1.00  0.00            
ATOM   1908  HA  THR X 127      75.950  69.550  45.550  1.00  0.00            
ATOM   1909  CB  THR X 127      77.630  69.890  46.890  1.00  0.00            
ATOM   1910  HB  THR X 127      78.000  68.890  47.110  1.00  0.00            
ATOM   1911  OG1 THR X 127      77.860  70.660  48.050  1.00  0.00            
ATOM   1912  HG1 THR X 127      77.050  70.590  48.530  1.00  0.00            
ATOM   1913  CG2 THR X 127      78.380  70.400  45.650  1.00  0.00            
ATOM   1914 1HG2 THR X 127      79.460  70.290  45.590  1.00  0.00            
ATOM   1915 2HG2 THR X 127      78.120  69.640  44.920  1.00  0.00            
ATOM   1916 3HG2 THR X 127      78.120  71.320  45.130  1.00  0.00            
ATOM   1917  C   THR X 127      75.400  68.660  47.200  1.00  0.00            
ATOM   1918  O   THR X 127      75.370  67.600  46.590  1.00  0.00            
ATOM   1919  N   LYS X 128      74.940  68.800  48.440  1.00  0.00            
ATOM   1920  H   LYS X 128      74.990  69.750  48.800  1.00  0.00            
ATOM   1921  CA  LYS X 128      74.190  67.760  49.120  1.00  0.00            
ATOM   1922  HA  LYS X 128      73.860  67.030  48.390  1.00  0.00            
ATOM   1923  CB  LYS X 128      75.110  66.900  49.990  1.00  0.00            
ATOM   1924  HB1 LYS X 128      76.010  66.730  49.400  1.00  0.00            
ATOM   1925  HB2 LYS X 128      75.630  67.500  50.730  1.00  0.00            
ATOM   1926  CG  LYS X 128      74.590  65.540  50.450  1.00  0.00            
ATOM   1927  HG1 LYS X 128      73.710  65.580  51.090  1.00  0.00            
ATOM   1928  HG2 LYS X 128      74.350  64.880  49.610  1.00  0.00            
ATOM   1929  CD  LYS X 128      75.710  64.850  51.230  1.00  0.00            
ATOM   1930  HD1 LYS X 128      76.510  64.510  50.570  1.00  0.00            
ATOM   1931  HD2 LYS X 128      76.060  65.520  52.020  1.00  0.00            
ATOM   1932  CE  LYS X 128      75.210  63.700  52.100  1.00  0.00            
ATOM   1933  HE1 LYS X 128      74.500  63.820  52.910  1.00  0.00            
ATOM   1934  HE2 LYS X 128      74.850  62.900  51.450  1.00  0.00            
ATOM   1935  NZ  LYS X 128      76.410  62.970  52.560  1.00  0.00            
ATOM   1936  HZ1 LYS X 128      76.710  62.370  51.810  1.00  0.00            
ATOM   1937  HZ2 LYS X 128      77.170  63.640  52.550  1.00  0.00            
ATOM   1938  HZ3 LYS X 128      76.310  62.430  53.400  1.00  0.00            
ATOM   1939  C   LYS X 128      72.940  68.250  49.850  1.00  0.00            
ATOM   1940  O   LYS X 128      72.610  67.890  50.980  1.00  0.00            
ATOM   1941  N   VAL X 129      72.240  69.230  49.270  1.00  0.00            
ATOM   1942  H   VAL X 129      72.490  69.550  48.350  1.00  0.00            
ATOM   1943  CA  VAL X 129      71.040  69.880  49.730  1.00  0.00            
ATOM   1944  HA  VAL X 129      71.060  69.980  50.820  1.00  0.00            
ATOM   1945  CB  VAL X 129      71.070  71.300  49.160  1.00  0.00            
ATOM   1946  HB  VAL X 129      70.880  71.470  48.100  1.00  0.00            
ATOM   1947  CG1 VAL X 129      69.890  72.100  49.700  1.00  0.00            
ATOM   1948 1HG1 VAL X 129      68.900  71.690  49.500  1.00  0.00            
ATOM   1949 2HG1 VAL X 129      69.930  72.030  50.790  1.00  0.00            
ATOM   1950 3HG1 VAL X 129      69.820  73.150  49.430  1.00  0.00            
ATOM   1951  CG2 VAL X 129      72.240  72.030  49.830  1.00  0.00            
ATOM   1952 1HG2 VAL X 129      73.150  71.700  49.340  1.00  0.00            
ATOM   1953 2HG2 VAL X 129      72.150  73.100  49.690  1.00  0.00            
ATOM   1954 3HG2 VAL X 129      72.330  71.860  50.910  1.00  0.00            
ATOM   1955  C   VAL X 129      69.900  68.990  49.250  1.00  0.00            
ATOM   1956  O   VAL X 129      69.820  68.790  48.040  1.00  0.00            
ATOM   1957  N   PRO X 130      68.940  68.540  50.060  1.00  0.00            
ATOM   1958  CA  PRO X 130      67.960  67.520  49.760  1.00  0.00            
ATOM   1959  HA  PRO X 130      68.290  66.680  49.150  1.00  0.00            
ATOM   1960  CB  PRO X 130      67.500  67.030  51.140  1.00  0.00            
ATOM   1961  HB1 PRO X 130      66.570  66.480  51.240  1.00  0.00            
ATOM   1962  HB2 PRO X 130      68.170  66.290  51.590  1.00  0.00            
ATOM   1963  CG  PRO X 130      67.550  68.310  51.980  1.00  0.00            
ATOM   1964  HG1 PRO X 130      66.740  68.970  51.690  1.00  0.00            
ATOM   1965  HG2 PRO X 130      67.520  68.140  53.060  1.00  0.00            
ATOM   1966  CD  PRO X 130      68.810  68.990  51.430  1.00  0.00            
ATOM   1967  HD1 PRO X 130      68.810  70.080  51.470  1.00  0.00            
ATOM   1968  HD2 PRO X 130      69.650  68.680  52.050  1.00  0.00            
ATOM   1969  C   PRO X 130      66.770  67.980  48.940  1.00  0.00            
ATOM   1970  O   PRO X 130      66.120  67.130  48.340  1.00  0.00            
ATOM   1971  N   GLU X 131      66.650  69.310  48.870  1.00  0.00            
ATOM   1972  H   GLU X 131      67.250  69.910  49.420  1.00  0.00            
ATOM   1973  CA  GLU X 131      65.680  69.970  48.010  1.00  0.00            
ATOM   1974  HA  GLU X 131      64.750  69.410  48.140  1.00  0.00            
ATOM   1975  CB  GLU X 131      65.420  71.310  48.700  1.00  0.00            
ATOM   1976  HB1 GLU X 131      65.240  71.240  49.770  1.00  0.00            
ATOM   1977  HB2 GLU X 131      66.360  71.850  48.620  1.00  0.00            
ATOM   1978  CG  GLU X 131      64.180  72.000  48.120  1.00  0.00            
ATOM   1979  HG1 GLU X 131      64.080  73.040  48.430  1.00  0.00            
ATOM   1980  HG2 GLU X 131      64.420  71.970  47.060  1.00  0.00            
ATOM   1981  CD  GLU X 131      62.800  71.450  48.450  1.00  0.00            
ATOM   1982  OE1 GLU X 131      61.850  72.260  48.550  1.00  0.00            
ATOM   1983  OE2 GLU X 131      62.560  70.230  48.500  1.00  0.00            
ATOM   1984  C   GLU X 131      66.230  70.130  46.600  1.00  0.00            
ATOM   1985  O   GLU X 131      65.700  69.510  45.680  1.00  0.00            
ATOM   1986  N   LEU X 132      67.130  71.110  46.440  1.00  0.00            
ATOM   1987  H   LEU X 132      67.460  71.450  47.340  1.00  0.00            
ATOM   1988  CA  LEU X 132      67.620  71.630  45.180  1.00  0.00            
ATOM   1989  HA  LEU X 132      66.860  72.080  44.540  1.00  0.00            
ATOM   1990  CB  LEU X 132      68.720  72.640  45.520  1.00  0.00            
ATOM   1991  HB1 LEU X 132      69.500  72.130  46.090  1.00  0.00            
ATOM   1992  HB2 LEU X 132      69.330  72.970  44.680  1.00  0.00            
ATOM   1993  CG  LEU X 132      68.260  73.910  46.230  1.00  0.00            
ATOM   1994  HG  LEU X 132      67.660  73.680  47.110  1.00  0.00            
ATOM   1995  CD1 LEU X 132      69.460  74.800  46.540  1.00  0.00            
ATOM   1996 1HD1 LEU X 132      69.930  75.090  45.600  1.00  0.00            
ATOM   1997 2HD1 LEU X 132      69.100  75.690  47.050  1.00  0.00            
ATOM   1998 3HD1 LEU X 132      70.050  74.130  47.170  1.00  0.00            
ATOM   1999  CD2 LEU X 132      67.180  74.720  45.500  1.00  0.00            
ATOM   2000 1HD2 LEU X 132      66.860  75.680  45.880  1.00  0.00            
ATOM   2001 2HD2 LEU X 132      67.610  74.940  44.520  1.00  0.00            
ATOM   2002 3HD2 LEU X 132      66.340  74.080  45.250  1.00  0.00            
ATOM   2003  C   LEU X 132      68.160  70.580  44.230  1.00  0.00            
ATOM   2004  O   LEU X 132      67.850  70.610  43.040  1.00  0.00            
ATOM   2005  N   ILE X 133      68.780  69.510  44.740  1.00  0.00            
ATOM   2006  H   ILE X 133      69.140  69.470  45.680  1.00  0.00            
ATOM   2007  CA  ILE X 133      69.130  68.350  43.950  1.00  0.00            
ATOM   2008  HA  ILE X 133      69.780  68.740  43.160  1.00  0.00            
ATOM   2009  CB  ILE X 133      69.980  67.480  44.870  1.00  0.00            
ATOM   2010  HB  ILE X 133      69.420  67.320  45.790  1.00  0.00            
ATOM   2011  CG1 ILE X 133      71.270  68.180  45.290  1.00  0.00            
ATOM   2012 1HG1 ILE X 133      71.110  69.020  45.980  1.00  0.00            
ATOM   2013 2HG1 ILE X 133      71.780  67.500  45.970  1.00  0.00            
ATOM   2014  CG2 ILE X 133      70.350  66.090  44.360  1.00  0.00            
ATOM   2015 1HG2 ILE X 133      71.120  65.780  45.070  1.00  0.00            
ATOM   2016 2HG2 ILE X 133      69.580  65.320  44.440  1.00  0.00            
ATOM   2017 3HG2 ILE X 133      70.730  66.060  43.330  1.00  0.00            
ATOM   2018  CD  ILE X 133      72.170  68.690  44.170  1.00  0.00            
ATOM   2019  HD1 ILE X 133      73.070  69.080  44.640  1.00  0.00            
ATOM   2020  HD2 ILE X 133      72.550  67.940  43.480  1.00  0.00            
ATOM   2021  HD3 ILE X 133      71.700  69.490  43.590  1.00  0.00            
ATOM   2022  C   ILE X 133      68.060  67.680  43.100  1.00  0.00            
ATOM   2023  O   ILE X 133      68.280  67.320  41.950  1.00  0.00            
ATOM   2024  N   ARG X 134      66.870  67.460  43.670  1.00  0.00            
ATOM   2025  H   ARG X 134      66.710  67.790  44.610  1.00  0.00            
ATOM   2026  CA  ARG X 134      65.840  66.640  43.070  1.00  0.00            
ATOM   2027  HA  ARG X 134      66.180  65.660  42.740  1.00  0.00            
ATOM   2028  CB  ARG X 134      64.700  66.480  44.070  1.00  0.00            
ATOM   2029  HB1 ARG X 134      65.090  65.610  44.610  1.00  0.00            
ATOM   2030  HB2 ARG X 134      64.570  67.200  44.880  1.00  0.00            
ATOM   2031  CG  ARG X 134      63.320  66.130  43.510  1.00  0.00            
ATOM   2032  HG1 ARG X 134      62.970  67.080  43.100  1.00  0.00            
ATOM   2033  HG2 ARG X 134      63.380  65.400  42.710  1.00  0.00            
ATOM   2034  CD  ARG X 134      62.340  65.610  44.560  1.00  0.00            
ATOM   2035  HD1 ARG X 134      62.590  64.550  44.680  1.00  0.00            
ATOM   2036  HD2 ARG X 134      62.280  65.990  45.580  1.00  0.00            
ATOM   2037  NE  ARG X 134      61.060  65.790  43.890  1.00  0.00            
ATOM   2038  HE  ARG X 134      60.730  64.990  43.360  1.00  0.00            
ATOM   2039  CZ  ARG X 134      60.180  66.790  44.010  1.00  0.00            
ATOM   2040  NH1 ARG X 134      60.340  67.890  44.760  1.00  0.00            
ATOM   2041 1HH1 ARG X 134      61.120  68.160  45.340  1.00  0.00            
ATOM   2042 2HH1 ARG X 134      59.650  68.620  44.880  1.00  0.00            
ATOM   2043  NH2 ARG X 134      59.020  66.600  43.360  1.00  0.00            
ATOM   2044 1HH2 ARG X 134      58.910  65.850  42.690  1.00  0.00            
ATOM   2045 2HH2 ARG X 134      58.220  67.210  43.350  1.00  0.00            
ATOM   2046  C   ARG X 134      65.260  67.330  41.840  1.00  0.00            
ATOM   2047  O   ARG X 134      65.240  66.690  40.790  1.00  0.00            
ATOM   2048  N   THR X 135      65.170  68.660  41.830  1.00  0.00            
ATOM   2049  H   THR X 135      65.390  69.060  42.730  1.00  0.00            
ATOM   2050  CA  THR X 135      64.450  69.520  40.910  1.00  0.00            
ATOM   2051  HA  THR X 135      63.550  69.030  40.530  1.00  0.00            
ATOM   2052  CB  THR X 135      64.010  70.740  41.720  1.00  0.00            
ATOM   2053  HB  THR X 135      63.410  71.310  41.010  1.00  0.00            
ATOM   2054  OG1 THR X 135      65.070  71.570  42.140  1.00  0.00            
ATOM   2055  HG1 THR X 135      65.540  71.990  41.430  1.00  0.00            
ATOM   2056  CG2 THR X 135      63.280  70.330  42.990  1.00  0.00            
ATOM   2057 1HG2 THR X 135      63.930  70.360  43.870  1.00  0.00            
ATOM   2058 2HG2 THR X 135      62.530  71.050  43.300  1.00  0.00            
ATOM   2059 3HG2 THR X 135      62.830  69.340  43.020  1.00  0.00            
ATOM   2060  C   THR X 135      65.280  69.850  39.680  1.00  0.00            
ATOM   2061  O   THR X 135      64.690  70.030  38.610  1.00  0.00            
ATOM   2062  N   ILE X 136      66.600  69.840  39.840  1.00  0.00            
ATOM   2063  H   ILE X 136      67.030  69.750  40.760  1.00  0.00            
ATOM   2064  CA  ILE X 136      67.570  69.790  38.760  1.00  0.00            
ATOM   2065  HA  ILE X 136      67.380  70.720  38.230  1.00  0.00            
ATOM   2066  CB  ILE X 136      68.950  69.930  39.400  1.00  0.00            
ATOM   2067  HB  ILE X 136      68.900  69.280  40.280  1.00  0.00            
ATOM   2068  CG1 ILE X 136      69.240  71.400  39.740  1.00  0.00            
ATOM   2069 1HG1 ILE X 136      69.590  71.940  38.860  1.00  0.00            
ATOM   2070 2HG1 ILE X 136      68.340  71.910  40.100  1.00  0.00            
ATOM   2071  CG2 ILE X 136      70.010  69.420  38.420  1.00  0.00            
ATOM   2072 1HG2 ILE X 136      69.960  70.090  37.560  1.00  0.00            
ATOM   2073 2HG2 ILE X 136      71.010  69.590  38.850  1.00  0.00            
ATOM   2074 3HG2 ILE X 136      69.950  68.360  38.190  1.00  0.00            
ATOM   2075  CD  ILE X 136      70.220  71.560  40.900  1.00  0.00            
ATOM   2076  HD1 ILE X 136      71.110  70.950  41.010  1.00  0.00            
ATOM   2077  HD2 ILE X 136      70.530  72.600  40.930  1.00  0.00            
ATOM   2078  HD3 ILE X 136      69.770  71.550  41.900  1.00  0.00            
ATOM   2079  C   ILE X 136      67.290  68.580  37.890  1.00  0.00            
ATOM   2080  O   ILE X 136      67.390  68.640  36.660  1.00  0.00            
ATOM   2081  N   MET X 137      67.000  67.410  38.460  1.00  0.00            
ATOM   2082  H   MET X 137      67.100  67.230  39.450  1.00  0.00            
ATOM   2083  CA  MET X 137      66.910  66.210  37.650  1.00  0.00            
ATOM   2084  HA  MET X 137      67.800  66.120  37.020  1.00  0.00            
ATOM   2085  CB  MET X 137      66.990  64.990  38.570  1.00  0.00            
ATOM   2086  HB1 MET X 137      66.220  65.130  39.320  1.00  0.00            
ATOM   2087  HB2 MET X 137      66.670  64.070  38.070  1.00  0.00            
ATOM   2088  CG  MET X 137      68.340  64.700  39.220  1.00  0.00            
ATOM   2089  HG1 MET X 137      69.050  64.780  38.400  1.00  0.00            
ATOM   2090  HG2 MET X 137      68.570  65.550  39.870  1.00  0.00            
ATOM   2091  SD  MET X 137      68.450  63.150  40.160  1.00  0.00            
ATOM   2092  CE  MET X 137      67.390  63.450  41.590  1.00  0.00            
ATOM   2093  HE1 MET X 137      66.800  62.600  41.920  1.00  0.00            
ATOM   2094  HE2 MET X 137      67.870  63.740  42.530  1.00  0.00            
ATOM   2095  HE3 MET X 137      66.570  64.150  41.440  1.00  0.00            
ATOM   2096  C   MET X 137      65.680  66.070  36.770  1.00  0.00            
ATOM   2097  O   MET X 137      65.600  65.300  35.820  1.00  0.00            
ATOM   2098  N   GLY X 138      64.730  66.980  37.000  1.00  0.00            
ATOM   2099  H   GLY X 138      64.940  67.460  37.870  1.00  0.00            
ATOM   2100  CA  GLY X 138      63.590  67.270  36.150  1.00  0.00            
ATOM   2101  HA1 GLY X 138      63.390  66.470  35.440  1.00  0.00            
ATOM   2102  HA2 GLY X 138      62.650  67.350  36.690  1.00  0.00            
ATOM   2103  C   GLY X 138      63.590  68.580  35.380  1.00  0.00            
ATOM   2104  O   GLY X 138      63.110  68.490  34.260  1.00  0.00            
ATOM   2105  N   TRP X 139      64.070  69.680  35.980  1.00  0.00            
ATOM   2106  H   TRP X 139      64.250  69.590  36.970  1.00  0.00            
ATOM   2107  CA  TRP X 139      64.360  70.920  35.290  1.00  0.00            
ATOM   2108  HA  TRP X 139      63.440  71.320  34.880  1.00  0.00            
ATOM   2109  CB  TRP X 139      64.890  72.020  36.210  1.00  0.00            
ATOM   2110  HB1 TRP X 139      65.840  71.710  36.640  1.00  0.00            
ATOM   2111  HB2 TRP X 139      65.100  72.970  35.710  1.00  0.00            
ATOM   2112  CG  TRP X 139      64.010  72.570  37.290  1.00  0.00            
ATOM   2113  CD1 TRP X 139      62.680  72.410  37.440  1.00  0.00            
ATOM   2114  HD1 TRP X 139      61.980  71.820  36.850  1.00  0.00            
ATOM   2115  CD2 TRP X 139      64.500  73.080  38.560  1.00  0.00            
ATOM   2116  NE1 TRP X 139      62.310  72.950  38.650  1.00  0.00            
ATOM   2117  HE1 TRP X 139      61.370  72.870  39.030  1.00  0.00            
ATOM   2118  CE2 TRP X 139      63.380  73.450  39.360  1.00  0.00            
ATOM   2119  CE3 TRP X 139      65.760  73.510  39.020  1.00  0.00            
ATOM   2120  HE3 TRP X 139      66.550  73.490  38.280  1.00  0.00            
ATOM   2121  CZ2 TRP X 139      63.590  74.020  40.620  1.00  0.00            
ATOM   2122  HZ2 TRP X 139      62.740  74.140  41.280  1.00  0.00            
ATOM   2123  CZ3 TRP X 139      65.970  74.140  40.250  1.00  0.00            
ATOM   2124  HZ3 TRP X 139      66.940  74.530  40.540  1.00  0.00            
ATOM   2125  CH2 TRP X 139      64.850  74.500  41.000  1.00  0.00            
ATOM   2126  HH2 TRP X 139      64.930  75.150  41.860  1.00  0.00            
ATOM   2127  C   TRP X 139      65.200  70.820  34.030  1.00  0.00            
ATOM   2128  O   TRP X 139      65.210  71.730  33.200  1.00  0.00            
ATOM   2129  N   THR X 140      65.920  69.720  33.840  1.00  0.00            
ATOM   2130  H   THR X 140      66.180  69.240  34.690  1.00  0.00            
ATOM   2131  CA  THR X 140      66.650  69.350  32.640  1.00  0.00            
ATOM   2132  HA  THR X 140      67.270  70.170  32.290  1.00  0.00            
ATOM   2133  CB  THR X 140      67.690  68.310  33.020  1.00  0.00            
ATOM   2134  HB  THR X 140      68.220  68.760  33.860  1.00  0.00            
ATOM   2135  OG1 THR X 140      68.680  68.050  32.040  1.00  0.00            
ATOM   2136  HG1 THR X 140      68.280  67.440  31.450  1.00  0.00            
ATOM   2137  CG2 THR X 140      67.250  66.930  33.530  1.00  0.00            
ATOM   2138 1HG2 THR X 140      67.070  66.210  32.730  1.00  0.00            
ATOM   2139 2HG2 THR X 140      67.970  66.550  34.250  1.00  0.00            
ATOM   2140 3HG2 THR X 140      66.310  67.160  34.040  1.00  0.00            
ATOM   2141  C   THR X 140      65.710  68.930  31.510  1.00  0.00            
ATOM   2142  O   THR X 140      66.120  68.640  30.390  1.00  0.00            
ATOM   2143  N   LEU X 141      64.410  68.710  31.720  1.00  0.00            
ATOM   2144  H   LEU X 141      64.050  69.020  32.610  1.00  0.00            
ATOM   2145  CA  LEU X 141      63.420  68.330  30.730  1.00  0.00            
ATOM   2146  HA  LEU X 141      63.800  68.250  29.710  1.00  0.00            
ATOM   2147  CB  LEU X 141      62.900  66.950  31.120  1.00  0.00            
ATOM   2148  HB1 LEU X 141      62.480  66.960  32.130  1.00  0.00            
ATOM   2149  HB2 LEU X 141      61.980  66.740  30.570  1.00  0.00            
ATOM   2150  CG  LEU X 141      63.980  65.870  31.130  1.00  0.00            
ATOM   2151  HG  LEU X 141      64.890  66.210  31.640  1.00  0.00            
ATOM   2152  CD1 LEU X 141      63.610  64.700  32.030  1.00  0.00            
ATOM   2153 1HD1 LEU X 141      64.500  64.090  32.230  1.00  0.00            
ATOM   2154 2HD1 LEU X 141      63.230  64.800  33.050  1.00  0.00            
ATOM   2155 3HD1 LEU X 141      62.920  63.970  31.600  1.00  0.00            
ATOM   2156  CD2 LEU X 141      64.320  65.340  29.740  1.00  0.00            
ATOM   2157 1HD2 LEU X 141      65.160  65.900  29.320  1.00  0.00            
ATOM   2158 2HD2 LEU X 141      64.600  64.290  29.680  1.00  0.00            
ATOM   2159 3HD2 LEU X 141      63.560  65.620  29.010  1.00  0.00            
ATOM   2160  C   LEU X 141      62.280  69.340  30.620  1.00  0.00            
ATOM   2161  O   LEU X 141      61.690  69.530  29.560  1.00  0.00            
ATOM   2162  N   ASP X 142      61.970  70.010  31.730  1.00  0.00            
ATOM   2163  H   ASP X 142      62.470  69.660  32.540  1.00  0.00            
ATOM   2164  CA  ASP X 142      60.830  70.820  32.110  1.00  0.00            
ATOM   2165  HA  ASP X 142      60.050  70.100  31.850  1.00  0.00            
ATOM   2166  CB  ASP X 142      60.780  71.170  33.600  1.00  0.00            
ATOM   2167  HB1 ASP X 142      60.910  70.250  34.160  1.00  0.00            
ATOM   2168  HB2 ASP X 142      61.610  71.830  33.860  1.00  0.00            
ATOM   2169  CG  ASP X 142      59.540  71.780  34.220  1.00  0.00            
ATOM   2170  OD1 ASP X 142      59.600  72.970  34.620  1.00  0.00            
ATOM   2171  OD2 ASP X 142      58.540  71.060  34.420  1.00  0.00            
ATOM   2172  C   ASP X 142      60.470  71.950  31.160  1.00  0.00            
ATOM   2173  O   ASP X 142      59.300  72.340  31.120  1.00  0.00            
ATOM   2174  N   PHE X 143      61.440  72.250  30.300  1.00  0.00            
ATOM   2175  H   PHE X 143      62.350  71.920  30.560  1.00  0.00            
ATOM   2176  CA  PHE X 143      61.320  73.020  29.070  1.00  0.00            
ATOM   2177  HA  PHE X 143      61.100  74.040  29.380  1.00  0.00            
ATOM   2178  CB  PHE X 143      62.610  73.210  28.270  1.00  0.00            
ATOM   2179  HB1 PHE X 143      63.350  73.600  28.960  1.00  0.00            
ATOM   2180  HB2 PHE X 143      63.040  72.260  27.960  1.00  0.00            
ATOM   2181  CG  PHE X 143      62.430  74.160  27.110  1.00  0.00            
ATOM   2182  CD1 PHE X 143      62.610  73.770  25.780  1.00  0.00            
ATOM   2183  HD1 PHE X 143      62.730  72.770  25.390  1.00  0.00            
ATOM   2184  CD2 PHE X 143      62.250  75.540  27.310  1.00  0.00            
ATOM   2185  HD2 PHE X 143      62.380  75.890  28.320  1.00  0.00            
ATOM   2186  CE1 PHE X 143      62.640  74.730  24.760  1.00  0.00            
ATOM   2187  HE1 PHE X 143      62.650  74.390  23.740  1.00  0.00            
ATOM   2188  CE2 PHE X 143      62.230  76.490  26.280  1.00  0.00            
ATOM   2189  HE2 PHE X 143      62.120  77.520  26.580  1.00  0.00            
ATOM   2190  CZ  PHE X 143      62.330  76.080  24.950  1.00  0.00            
ATOM   2191  HZ  PHE X 143      62.380  76.770  24.120  1.00  0.00            
ATOM   2192  C   PHE X 143      60.050  72.650  28.320  1.00  0.00            
ATOM   2193  O   PHE X 143      59.120  73.440  28.180  1.00  0.00            
ATOM   2194  N   LEU X 144      60.100  71.390  27.880  1.00  0.00            
ATOM   2195  H   LEU X 144      60.850  70.750  28.080  1.00  0.00            
ATOM   2196  CA  LEU X 144      59.090  70.680  27.120  1.00  0.00            
ATOM   2197  HA  LEU X 144      58.880  71.190  26.180  1.00  0.00            
ATOM   2198  CB  LEU X 144      59.690  69.330  26.720  1.00  0.00            
ATOM   2199  HB1 LEU X 144      59.890  68.640  27.540  1.00  0.00            
ATOM   2200  HB2 LEU X 144      58.860  68.860  26.200  1.00  0.00            
ATOM   2201  CG  LEU X 144      60.850  69.380  25.720  1.00  0.00            
ATOM   2202  HG  LEU X 144      61.640  70.010  26.160  1.00  0.00            
ATOM   2203  CD1 LEU X 144      61.360  67.970  25.430  1.00  0.00            
ATOM   2204 1HD1 LEU X 144      62.190  68.140  24.740  1.00  0.00            
ATOM   2205 2HD1 LEU X 144      61.740  67.440  26.300  1.00  0.00            
ATOM   2206 3HD1 LEU X 144      60.500  67.460  24.980  1.00  0.00            
ATOM   2207  CD2 LEU X 144      60.450  70.020  24.390  1.00  0.00            
ATOM   2208 1HD2 LEU X 144      60.160  71.060  24.530  1.00  0.00            
ATOM   2209 2HD2 LEU X 144      61.250  69.950  23.650  1.00  0.00            
ATOM   2210 3HD2 LEU X 144      59.680  69.530  23.810  1.00  0.00            
ATOM   2211  C   LEU X 144      57.760  70.440  27.810  1.00  0.00            
ATOM   2212  O   LEU X 144      56.930  69.650  27.350  1.00  0.00            
ATOM   2213  N   ARG X 145      57.580  71.050  28.980  1.00  0.00            
ATOM   2214  H   ARG X 145      58.230  71.800  29.170  1.00  0.00            
ATOM   2215  CA  ARG X 145      56.460  70.970  29.900  1.00  0.00            
ATOM   2216  HA  ARG X 145      55.560  70.570  29.440  1.00  0.00            
ATOM   2217  CB  ARG X 145      56.820  70.030  31.050  1.00  0.00            
ATOM   2218  HB1 ARG X 145      57.410  69.220  30.630  1.00  0.00            
ATOM   2219  HB2 ARG X 145      57.470  70.610  31.710  1.00  0.00            
ATOM   2220  CG  ARG X 145      55.620  69.540  31.860  1.00  0.00            
ATOM   2221  HG1 ARG X 145      54.760  69.450  31.200  1.00  0.00            
ATOM   2222  HG2 ARG X 145      55.860  68.500  32.120  1.00  0.00            
ATOM   2223  CD  ARG X 145      55.020  70.240  33.070  1.00  0.00            
ATOM   2224  HD1 ARG X 145      53.990  70.520  32.870  1.00  0.00            
ATOM   2225  HD2 ARG X 145      54.900  69.540  33.900  1.00  0.00            
ATOM   2226  NE  ARG X 145      55.880  71.310  33.590  1.00  0.00            
ATOM   2227  HE  ARG X 145      56.860  71.110  33.740  1.00  0.00            
ATOM   2228  CZ  ARG X 145      55.440  72.550  33.860  1.00  0.00            
ATOM   2229  NH1 ARG X 145      54.160  72.960  33.750  1.00  0.00            
ATOM   2230 1HH1 ARG X 145      53.410  72.550  33.220  1.00  0.00            
ATOM   2231 2HH1 ARG X 145      53.910  73.840  34.160  1.00  0.00            
ATOM   2232  NH2 ARG X 145      56.360  73.460  34.200  1.00  0.00            
ATOM   2233 1HH2 ARG X 145      57.240  73.020  34.440  1.00  0.00            
ATOM   2234 2HH2 ARG X 145      56.180  74.440  34.080  1.00  0.00            
ATOM   2235  C   ARG X 145      56.000  72.330  30.420  1.00  0.00            
ATOM   2236  O   ARG X 145      54.950  72.390  31.060  1.00  0.00            
ATOM   2237  N   GLU X 146      56.730  73.410  30.120  1.00  0.00            
ATOM   2238  H   GLU X 146      57.570  73.220  29.610  1.00  0.00            
ATOM   2239  CA  GLU X 146      56.620  74.820  30.450  1.00  0.00            
ATOM   2240  HA  GLU X 146      55.680  74.920  30.990  1.00  0.00            
ATOM   2241  CB  GLU X 146      57.810  75.230  31.320  1.00  0.00            
ATOM   2242  HB1 GLU X 146      58.040  74.500  32.100  1.00  0.00            
ATOM   2243  HB2 GLU X 146      58.610  75.150  30.590  1.00  0.00            
ATOM   2244  CG  GLU X 146      57.780  76.660  31.880  1.00  0.00            
ATOM   2245  HG1 GLU X 146      58.790  77.020  32.060  1.00  0.00            
ATOM   2246  HG2 GLU X 146      57.390  77.480  31.280  1.00  0.00            
ATOM   2247  CD  GLU X 146      56.990  76.840  33.170  1.00  0.00            
ATOM   2248  OE1 GLU X 146      56.310  75.880  33.590  1.00  0.00            
ATOM   2249  OE2 GLU X 146      57.150  77.930  33.760  1.00  0.00            
ATOM   2250  C   GLU X 146      56.470  75.780  29.280  1.00  0.00            
ATOM   2251  O   GLU X 146      55.390  76.300  29.040  1.00  0.00            
ATOM   2252  N   ARG X 147      57.570  76.050  28.580  1.00  0.00            
ATOM   2253  H   ARG X 147      58.360  75.480  28.850  1.00  0.00            
ATOM   2254  CA  ARG X 147      57.610  77.120  27.600  1.00  0.00            
ATOM   2255  HA  ARG X 147      56.800  77.820  27.760  1.00  0.00            
ATOM   2256  CB  ARG X 147      58.970  77.820  27.620  1.00  0.00            
ATOM   2257  HB1 ARG X 147      59.660  76.990  27.530  1.00  0.00            
ATOM   2258  HB2 ARG X 147      58.980  78.570  26.830  1.00  0.00            
ATOM   2259  CG  ARG X 147      59.140  78.500  28.980  1.00  0.00            
ATOM   2260  HG1 ARG X 147      58.180  78.880  29.350  1.00  0.00            
ATOM   2261  HG2 ARG X 147      59.320  77.620  29.610  1.00  0.00            
ATOM   2262  CD  ARG X 147      60.170  79.620  29.120  1.00  0.00            
ATOM   2263  HD1 ARG X 147      61.120  79.160  28.840  1.00  0.00            
ATOM   2264  HD2 ARG X 147      59.920  80.410  28.410  1.00  0.00            
ATOM   2265  NE  ARG X 147      60.180  80.200  30.470  1.00  0.00            
ATOM   2266  HE  ARG X 147      59.390  79.980  31.040  1.00  0.00            
ATOM   2267  CZ  ARG X 147      61.190  80.850  31.060  1.00  0.00            
ATOM   2268  NH1 ARG X 147      62.290  81.250  30.410  1.00  0.00            
ATOM   2269 1HH1 ARG X 147      62.500  80.800  29.530  1.00  0.00            
ATOM   2270 2HH1 ARG X 147      63.040  81.770  30.850  1.00  0.00            
ATOM   2271  NH2 ARG X 147      61.120  80.990  32.390  1.00  0.00            
ATOM   2272 1HH2 ARG X 147      60.270  80.730  32.860  1.00  0.00            
ATOM   2273 2HH2 ARG X 147      61.900  81.240  33.000  1.00  0.00            
ATOM   2274  C   ARG X 147      57.370  76.660  26.160  1.00  0.00            
ATOM   2275  O   ARG X 147      57.040  77.480  25.310  1.00  0.00            
ATOM   2276  N   LEU X 148      57.460  75.340  25.970  1.00  0.00            
ATOM   2277  H   LEU X 148      57.650  74.740  26.760  1.00  0.00            
ATOM   2278  CA  LEU X 148      56.900  74.570  24.870  1.00  0.00            
ATOM   2279  HA  LEU X 148      56.170  75.210  24.390  1.00  0.00            
ATOM   2280  CB  LEU X 148      58.060  73.910  24.120  1.00  0.00            
ATOM   2281  HB1 LEU X 148      58.790  74.720  24.070  1.00  0.00            
ATOM   2282  HB2 LEU X 148      58.500  73.020  24.570  1.00  0.00            
ATOM   2283  CG  LEU X 148      57.910  73.550  22.640  1.00  0.00            
ATOM   2284  HG  LEU X 148      57.110  72.810  22.640  1.00  0.00            
ATOM   2285  CD1 LEU X 148      57.610  74.730  21.700  1.00  0.00            
ATOM   2286 1HD1 LEU X 148      57.510  74.450  20.650  1.00  0.00            
ATOM   2287 2HD1 LEU X 148      56.830  75.460  21.900  1.00  0.00            
ATOM   2288 3HD1 LEU X 148      58.400  75.470  21.590  1.00  0.00            
ATOM   2289  CD2 LEU X 148      59.050  72.710  22.060  1.00  0.00            
ATOM   2290 1HD2 LEU X 148      58.830  72.440  21.030  1.00  0.00            
ATOM   2291 2HD2 LEU X 148      60.060  73.120  22.010  1.00  0.00            
ATOM   2292 3HD2 LEU X 148      58.950  71.770  22.600  1.00  0.00            
ATOM   2293  C   LEU X 148      56.050  73.430  25.430  1.00  0.00            
ATOM   2294  O   LEU X 148      56.060  73.380  26.660  1.00  0.00            
ATOM   2295  N   LEU X 149      55.300  72.680  24.620  1.00  0.00            
ATOM   2296  H   LEU X 149      55.220  72.850  23.630  1.00  0.00            
ATOM   2297  CA  LEU X 149      54.660  71.460  25.060  1.00  0.00            
ATOM   2298  HA  LEU X 149      54.910  71.220  26.090  1.00  0.00            
ATOM   2299  CB  LEU X 149      53.150  71.710  25.150  1.00  0.00            
ATOM   2300  HB1 LEU X 149      52.880  72.320  24.280  1.00  0.00            
ATOM   2301  HB2 LEU X 149      52.550  70.810  25.020  1.00  0.00            
ATOM   2302  CG  LEU X 149      52.740  72.380  26.460  1.00  0.00            
ATOM   2303  HG  LEU X 149      53.440  73.120  26.840  1.00  0.00            
ATOM   2304  CD1 LEU X 149      51.360  73.040  26.530  1.00  0.00            
ATOM   2305 1HD1 LEU X 149      51.210  73.610  25.610  1.00  0.00            
ATOM   2306 2HD1 LEU X 149      50.580  72.290  26.600  1.00  0.00            
ATOM   2307 3HD1 LEU X 149      51.340  73.780  27.330  1.00  0.00            
ATOM   2308  CD2 LEU X 149      52.820  71.400  27.630  1.00  0.00            
ATOM   2309 1HD2 LEU X 149      53.750  70.830  27.670  1.00  0.00            
ATOM   2310 2HD2 LEU X 149      52.730  71.970  28.560  1.00  0.00            
ATOM   2311 3HD2 LEU X 149      51.930  70.770  27.540  1.00  0.00            
ATOM   2312  C   LEU X 149      55.040  70.330  24.120  1.00  0.00            
ATOM   2313  O   LEU X 149      55.110  70.540  22.910  1.00  0.00            
ATOM   2314  N   GLY X 150      55.190  69.120  24.660  1.00  0.00            
ATOM   2315  H   GLY X 150      55.120  69.120  25.670  1.00  0.00            
ATOM   2316  CA  GLY X 150      55.570  67.820  24.160  1.00  0.00            
ATOM   2317  HA1 GLY X 150      55.440  68.020  23.090  1.00  0.00            
ATOM   2318  HA2 GLY X 150      56.650  67.800  24.300  1.00  0.00            
ATOM   2319  C   GLY X 150      54.880  66.560  24.680  1.00  0.00            
ATOM   2320  O   GLY X 150      54.480  66.610  25.840  1.00  0.00            
ATOM   2321  N   TRP X 151      54.950  65.420  23.990  1.00  0.00            
ATOM   2322  H   TRP X 151      55.360  65.660  23.090  1.00  0.00            
ATOM   2323  CA  TRP X 151      54.350  64.120  24.170  1.00  0.00            
ATOM   2324  HA  TRP X 151      53.270  64.290  24.190  1.00  0.00            
ATOM   2325  CB  TRP X 151      54.530  63.230  22.940  1.00  0.00            
ATOM   2326  HB1 TRP X 151      54.000  62.290  23.120  1.00  0.00            
ATOM   2327  HB2 TRP X 151      54.040  63.780  22.130  1.00  0.00            
ATOM   2328  CG  TRP X 151      55.880  62.900  22.400  1.00  0.00            
ATOM   2329  CD1 TRP X 151      56.340  63.290  21.190  1.00  0.00            
ATOM   2330  HD1 TRP X 151      55.790  63.820  20.430  1.00  0.00            
ATOM   2331  CD2 TRP X 151      56.900  62.050  23.020  1.00  0.00            
ATOM   2332  NE1 TRP X 151      57.610  62.770  20.990  1.00  0.00            
ATOM   2333  HE1 TRP X 151      58.140  63.030  20.180  1.00  0.00            
ATOM   2334  CE2 TRP X 151      57.950  61.970  22.070  1.00  0.00            
ATOM   2335  CE3 TRP X 151      56.860  61.100  24.050  1.00  0.00            
ATOM   2336  HE3 TRP X 151      55.960  61.210  24.640  1.00  0.00            
ATOM   2337  CZ2 TRP X 151      59.060  61.150  22.310  1.00  0.00            
ATOM   2338  HZ2 TRP X 151      59.820  61.190  21.550  1.00  0.00            
ATOM   2339  CZ3 TRP X 151      57.990  60.310  24.320  1.00  0.00            
ATOM   2340  HZ3 TRP X 151      58.060  59.870  25.300  1.00  0.00            
ATOM   2341  CH2 TRP X 151      59.120  60.440  23.510  1.00  0.00            
ATOM   2342  HH2 TRP X 151      60.000  59.950  23.900  1.00  0.00            
ATOM   2343  C   TRP X 151      54.710  63.410  25.460  1.00  0.00            
ATOM   2344  O   TRP X 151      54.070  62.490  25.960  1.00  0.00            
ATOM   2345  N   ILE X 152      55.850  63.920  25.940  1.00  0.00            
ATOM   2346  H   ILE X 152      56.200  64.660  25.350  1.00  0.00            
ATOM   2347  CA  ILE X 152      56.520  63.520  27.160  1.00  0.00            
ATOM   2348  HA  ILE X 152      56.630  62.440  27.120  1.00  0.00            
ATOM   2349  CB  ILE X 152      57.900  64.170  27.320  1.00  0.00            
ATOM   2350  HB  ILE X 152      57.850  65.220  27.020  1.00  0.00            
ATOM   2351  CG1 ILE X 152      58.850  63.660  26.240  1.00  0.00            
ATOM   2352 1HG1 ILE X 152      59.080  62.610  26.380  1.00  0.00            
ATOM   2353 2HG1 ILE X 152      58.350  63.720  25.280  1.00  0.00            
ATOM   2354  CG2 ILE X 152      58.480  64.240  28.730  1.00  0.00            
ATOM   2355 1HG2 ILE X 152      57.760  64.420  29.520  1.00  0.00            
ATOM   2356 2HG2 ILE X 152      59.050  63.330  28.940  1.00  0.00            
ATOM   2357 3HG2 ILE X 152      59.240  65.020  28.790  1.00  0.00            
ATOM   2358  CD  ILE X 152      60.090  64.560  26.120  1.00  0.00            
ATOM   2359  HD1 ILE X 152      60.510  64.530  25.120  1.00  0.00            
ATOM   2360  HD2 ILE X 152      59.970  65.630  26.280  1.00  0.00            
ATOM   2361  HD3 ILE X 152      60.850  64.360  26.870  1.00  0.00            
ATOM   2362  C   ILE X 152      55.570  63.790  28.310  1.00  0.00            
ATOM   2363  O   ILE X 152      55.650  63.030  29.270  1.00  0.00            
ATOM   2364  N   GLN X 153      54.690  64.790  28.260  1.00  0.00            
ATOM   2365  H   GLN X 153      54.600  65.180  27.340  1.00  0.00            
ATOM   2366  CA  GLN X 153      53.690  65.130  29.270  1.00  0.00            
ATOM   2367  HA  GLN X 153      54.080  65.170  30.280  1.00  0.00            
ATOM   2368  CB  GLN X 153      53.070  66.460  28.860  1.00  0.00            
ATOM   2369  HB1 GLN X 153      53.890  67.130  29.090  1.00  0.00            
ATOM   2370  HB2 GLN X 153      52.820  66.580  27.800  1.00  0.00            
ATOM   2371  CG  GLN X 153      52.120  67.160  29.830  1.00  0.00            
ATOM   2372  HG1 GLN X 153      52.320  66.780  30.830  1.00  0.00            
ATOM   2373  HG2 GLN X 153      52.350  68.230  29.810  1.00  0.00            
ATOM   2374  CD  GLN X 153      50.630  67.200  29.520  1.00  0.00            
ATOM   2375  OE1 GLN X 153      49.760  67.690  30.230  1.00  0.00            
ATOM   2376  NE2 GLN X 153      50.350  66.670  28.330  1.00  0.00            
ATOM   2377 1HE2 GLN X 153      51.100  66.070  28.010  1.00  0.00            
ATOM   2378 2HE2 GLN X 153      49.420  66.790  27.970  1.00  0.00            
ATOM   2379  C   GLN X 153      52.560  64.120  29.440  1.00  0.00            
ATOM   2380  O   GLN X 153      51.920  64.060  30.480  1.00  0.00            
ATOM   2381  N   ASP X 154      52.350  63.340  28.380  1.00  0.00            
ATOM   2382  H   ASP X 154      53.040  63.400  27.650  1.00  0.00            
ATOM   2383  CA  ASP X 154      51.110  62.600  28.250  1.00  0.00            
ATOM   2384  HA  ASP X 154      50.380  62.950  28.970  1.00  0.00            
ATOM   2385  CB  ASP X 154      50.530  62.730  26.840  1.00  0.00            
ATOM   2386  HB1 ASP X 154      50.640  63.750  26.450  1.00  0.00            
ATOM   2387  HB2 ASP X 154      51.100  62.040  26.230  1.00  0.00            
ATOM   2388  CG  ASP X 154      49.110  62.190  26.800  1.00  0.00            
ATOM   2389  OD1 ASP X 154      48.750  61.480  25.830  1.00  0.00            
ATOM   2390  OD2 ASP X 154      48.350  62.440  27.760  1.00  0.00            
ATOM   2391  C   ASP X 154      51.460  61.160  28.620  1.00  0.00            
ATOM   2392  O   ASP X 154      50.870  60.500  29.470  1.00  0.00            
ATOM   2393  N   GLN X 155      52.490  60.640  27.950  1.00  0.00            
ATOM   2394  H   GLN X 155      53.000  61.210  27.290  1.00  0.00            
ATOM   2395  CA  GLN X 155      53.050  59.340  28.260  1.00  0.00            
ATOM   2396  HA  GLN X 155      52.330  58.530  28.150  1.00  0.00            
ATOM   2397  CB  GLN X 155      54.230  59.080  27.330  1.00  0.00            
ATOM   2398  HB1 GLN X 155      55.010  59.830  27.510  1.00  0.00            
ATOM   2399  HB2 GLN X 155      54.740  58.170  27.640  1.00  0.00            
ATOM   2400  CG  GLN X 155      54.020  58.980  25.820  1.00  0.00            
ATOM   2401  HG1 GLN X 155      53.520  59.840  25.390  1.00  0.00            
ATOM   2402  HG2 GLN X 155      55.010  58.900  25.380  1.00  0.00            
ATOM   2403  CD  GLN X 155      53.410  57.730  25.210  1.00  0.00            
ATOM   2404  OE1 GLN X 155      53.170  57.540  24.020  1.00  0.00            
ATOM   2405  NE2 GLN X 155      53.160  56.700  26.030  1.00  0.00            
ATOM   2406 1HE2 GLN X 155      53.380  56.890  27.000  1.00  0.00            
ATOM   2407 2HE2 GLN X 155      52.810  55.830  25.670  1.00  0.00            
ATOM   2408  C   GLN X 155      53.680  59.380  29.650  1.00  0.00            
ATOM   2409  O   GLN X 155      53.490  58.390  30.350  1.00  0.00            
ATOM   2410  N   GLY X 156      54.350  60.440  30.080  1.00  0.00            
ATOM   2411  H   GLY X 156      54.410  61.200  29.420  1.00  0.00            
ATOM   2412  CA  GLY X 156      54.820  60.680  31.430  1.00  0.00            
ATOM   2413  HA1 GLY X 156      54.400  61.620  31.800  1.00  0.00            
ATOM   2414  HA2 GLY X 156      54.400  59.940  32.110  1.00  0.00            
ATOM   2415  C   GLY X 156      56.330  60.540  31.560  1.00  0.00            
ATOM   2416  O   GLY X 156      56.810  59.920  32.510  1.00  0.00            
ATOM   2417  N   GLY X 157      57.140  60.960  30.580  1.00  0.00            
ATOM   2418  H   GLY X 157      56.600  61.390  29.840  1.00  0.00            
ATOM   2419  CA  GLY X 157      58.540  60.650  30.350  1.00  0.00            
ATOM   2420  HA1 GLY X 157      59.050  61.610  30.340  1.00  0.00            
ATOM   2421  HA2 GLY X 157      58.790  60.050  31.230  1.00  0.00            
ATOM   2422  C   GLY X 157      58.760  59.900  29.050  1.00  0.00            
ATOM   2423  O   GLY X 157      57.850  59.570  28.280  1.00  0.00            
ATOM   2424  N   TRP X 158      60.050  59.710  28.770  1.00  0.00            
ATOM   2425  H   TRP X 158      60.760  60.000  29.440  1.00  0.00            
ATOM   2426  CA  TRP X 158      60.570  59.270  27.490  1.00  0.00            
ATOM   2427  HA  TRP X 158      59.770  59.270  26.760  1.00  0.00            
ATOM   2428  CB  TRP X 158      61.530  60.290  26.870  1.00  0.00            
ATOM   2429  HB1 TRP X 158      61.810  59.910  25.890  1.00  0.00            
ATOM   2430  HB2 TRP X 158      61.020  61.220  26.630  1.00  0.00            
ATOM   2431  CG  TRP X 158      62.760  60.750  27.580  1.00  0.00            
ATOM   2432  CD1 TRP X 158      62.760  61.560  28.670  1.00  0.00            
ATOM   2433  HD1 TRP X 158      61.940  61.980  29.230  1.00  0.00            
ATOM   2434  CD2 TRP X 158      64.150  60.370  27.340  1.00  0.00            
ATOM   2435  NE1 TRP X 158      64.050  61.570  29.150  1.00  0.00            
ATOM   2436  HE1 TRP X 158      64.260  62.010  30.030  1.00  0.00            
ATOM   2437  CE2 TRP X 158      64.970  60.880  28.370  1.00  0.00            
ATOM   2438  CE3 TRP X 158      64.840  59.730  26.300  1.00  0.00            
ATOM   2439  HE3 TRP X 158      64.300  59.360  25.430  1.00  0.00            
ATOM   2440  CZ2 TRP X 158      66.360  60.740  28.450  1.00  0.00            
ATOM   2441  HZ2 TRP X 158      66.940  61.200  29.230  1.00  0.00            
ATOM   2442  CZ3 TRP X 158      66.230  59.590  26.330  1.00  0.00            
ATOM   2443  HZ3 TRP X 158      66.780  59.160  25.500  1.00  0.00            
ATOM   2444  CH2 TRP X 158      67.000  60.050  27.410  1.00  0.00            
ATOM   2445  HH2 TRP X 158      68.060  59.870  27.350  1.00  0.00            
ATOM   2446  C   TRP X 158      61.140  57.870  27.660  1.00  0.00            
ATOM   2447  O   TRP X 158      61.210  57.450  28.810  1.00  0.00            
ATOM   2448  N   ASP X 159      61.610  57.200  26.600  1.00  0.00            
ATOM   2449  H   ASP X 159      61.490  57.620  25.680  1.00  0.00            
ATOM   2450  CA  ASP X 159      62.310  55.940  26.620  1.00  0.00            
ATOM   2451  HA  ASP X 159      62.930  56.030  27.510  1.00  0.00            
ATOM   2452  CB  ASP X 159      61.390  54.750  26.910  1.00  0.00            
ATOM   2453  HB1 ASP X 159      61.120  54.670  27.960  1.00  0.00            
ATOM   2454  HB2 ASP X 159      60.460  55.040  26.420  1.00  0.00            
ATOM   2455  CG  ASP X 159      61.840  53.380  26.420  1.00  0.00            
ATOM   2456  OD1 ASP X 159      61.250  52.900  25.430  1.00  0.00            
ATOM   2457  OD2 ASP X 159      62.780  52.710  26.910  1.00  0.00            
ATOM   2458  C   ASP X 159      63.240  55.990  25.420  1.00  0.00            
ATOM   2459  O   ASP X 159      63.070  56.750  24.470  1.00  0.00            
ATOM   2460  N   GLY X 160      64.300  55.180  25.460  1.00  0.00            
ATOM   2461  H   GLY X 160      64.370  54.500  26.210  1.00  0.00            
ATOM   2462  CA  GLY X 160      65.290  55.070  24.410  1.00  0.00            
ATOM   2463  HA1 GLY X 160      65.260  54.160  23.820  1.00  0.00            
ATOM   2464  HA2 GLY X 160      65.140  55.860  23.670  1.00  0.00            
ATOM   2465  C   GLY X 160      66.680  55.510  24.850  1.00  0.00            
ATOM   2466  O   GLY X 160      67.440  56.180  24.150  1.00  0.00            
ATOM   2467  N   LEU X 161      66.930  55.070  26.080  1.00  0.00            
ATOM   2468  H   LEU X 161      66.230  54.470  26.490  1.00  0.00            
ATOM   2469  CA  LEU X 161      68.080  55.350  26.930  1.00  0.00            
ATOM   2470  HA  LEU X 161      68.500  56.320  26.630  1.00  0.00            
ATOM   2471  CB  LEU X 161      67.660  55.280  28.400  1.00  0.00            
ATOM   2472  HB1 LEU X 161      66.740  54.730  28.580  1.00  0.00            
ATOM   2473  HB2 LEU X 161      68.470  54.860  28.990  1.00  0.00            
ATOM   2474  CG  LEU X 161      67.240  56.600  29.050  1.00  0.00            
ATOM   2475  HG  LEU X 161      68.010  57.330  28.800  1.00  0.00            
ATOM   2476  CD1 LEU X 161      65.930  57.120  28.480  1.00  0.00            
ATOM   2477 1HD1 LEU X 161      65.310  56.250  28.230  1.00  0.00            
ATOM   2478 2HD1 LEU X 161      65.610  57.770  29.290  1.00  0.00            
ATOM   2479 3HD1 LEU X 161      65.970  57.730  27.570  1.00  0.00            
ATOM   2480  CD2 LEU X 161      67.320  56.610  30.580  1.00  0.00            
ATOM   2481 1HD2 LEU X 161      66.650  55.840  30.960  1.00  0.00            
ATOM   2482 2HD2 LEU X 161      68.330  56.350  30.890  1.00  0.00            
ATOM   2483 3HD2 LEU X 161      67.140  57.620  30.950  1.00  0.00            
ATOM   2484  C   LEU X 161      69.110  54.250  26.710  1.00  0.00            
ATOM   2485  O   LEU X 161      70.290  54.520  26.560  1.00  0.00            
ATOM   2486  N   LEU X 162      68.690  52.990  26.580  1.00  0.00            
ATOM   2487  H   LEU X 162      67.770  52.800  26.210  1.00  0.00            
ATOM   2488  CA  LEU X 162      69.710  51.970  26.470  1.00  0.00            
ATOM   2489  HA  LEU X 162      70.510  52.010  27.220  1.00  0.00            
ATOM   2490  CB  LEU X 162      69.270  50.520  26.650  1.00  0.00            
ATOM   2491  HB1 LEU X 162      68.460  50.190  26.000  1.00  0.00            
ATOM   2492  HB2 LEU X 162      70.140  49.870  26.540  1.00  0.00            
ATOM   2493  CG  LEU X 162      68.830  50.300  28.100  1.00  0.00            
ATOM   2494  HG  LEU X 162      69.100  51.230  28.600  1.00  0.00            
ATOM   2495  CD1 LEU X 162      67.300  50.300  28.180  1.00  0.00            
ATOM   2496 1HD1 LEU X 162      66.820  51.150  27.700  1.00  0.00            
ATOM   2497 2HD1 LEU X 162      66.920  49.350  27.810  1.00  0.00            
ATOM   2498 3HD1 LEU X 162      67.120  50.390  29.250  1.00  0.00            
ATOM   2499  CD2 LEU X 162      69.440  49.130  28.860  1.00  0.00            
ATOM   2500 1HD2 LEU X 162      69.280  49.330  29.920  1.00  0.00            
ATOM   2501 2HD2 LEU X 162      69.010  48.140  28.700  1.00  0.00            
ATOM   2502 3HD2 LEU X 162      70.510  49.120  28.630  1.00  0.00            
ATOM   2503  C   LEU X 162      70.390  51.990  25.100  1.00  0.00            
ATOM   2504  O   LEU X 162      71.600  51.910  24.910  1.00  0.00            
ATOM   2505  N   SER X 163      69.560  52.080  24.060  1.00  0.00            
ATOM   2506  H   SER X 163      68.610  52.120  24.400  1.00  0.00            
ATOM   2507  CA  SER X 163      69.740  52.250  22.630  1.00  0.00            
ATOM   2508  HA  SER X 163      70.360  51.420  22.290  1.00  0.00            
ATOM   2509  CB  SER X 163      68.360  52.230  21.970  1.00  0.00            
ATOM   2510  HB1 SER X 163      68.600  52.400  20.920  1.00  0.00            
ATOM   2511  HB2 SER X 163      67.810  51.310  22.170  1.00  0.00            
ATOM   2512  OG  SER X 163      67.460  53.180  22.500  1.00  0.00            
ATOM   2513  HG  SER X 163      67.210  53.000  23.400  1.00  0.00            
ATOM   2514  C   SER X 163      70.720  53.350  22.250  1.00  0.00            
ATOM   2515  O   SER X 163      71.740  53.090  21.610  1.00  0.00            
ATOM   2516  N   TYR X 164      70.660  54.540  22.860  1.00  0.00            
ATOM   2517  H   TYR X 164      69.890  54.660  23.490  1.00  0.00            
ATOM   2518  CA  TYR X 164      71.580  55.610  22.530  1.00  0.00            
ATOM   2519  HA  TYR X 164      72.120  55.410  21.610  1.00  0.00            
ATOM   2520  CB  TYR X 164      70.830  56.870  22.080  1.00  0.00            
ATOM   2521  HB1 TYR X 164      70.070  57.170  22.810  1.00  0.00            
ATOM   2522  HB2 TYR X 164      71.550  57.690  22.150  1.00  0.00            
ATOM   2523  CG  TYR X 164      70.250  56.750  20.700  1.00  0.00            
ATOM   2524  CD1 TYR X 164      71.100  56.880  19.600  1.00  0.00            
ATOM   2525  HD1 TYR X 164      72.130  57.080  19.860  1.00  0.00            
ATOM   2526  CD2 TYR X 164      68.860  56.740  20.490  1.00  0.00            
ATOM   2527  HD2 TYR X 164      68.330  56.400  21.370  1.00  0.00            
ATOM   2528  CE1 TYR X 164      70.580  56.920  18.300  1.00  0.00            
ATOM   2529  HE1 TYR X 164      71.180  56.990  17.400  1.00  0.00            
ATOM   2530  CE2 TYR X 164      68.340  56.730  19.190  1.00  0.00            
ATOM   2531  HE2 TYR X 164      67.270  56.730  19.080  1.00  0.00            
ATOM   2532  CZ  TYR X 164      69.200  56.820  18.090  1.00  0.00            
ATOM   2533  OH  TYR X 164      68.670  57.030  16.850  1.00  0.00            
ATOM   2534  HH  TYR X 164      69.240  56.740  16.150  1.00  0.00            
ATOM   2535  C   TYR X 164      72.600  55.970  23.590  1.00  0.00            
ATOM   2536  O   TYR X 164      73.690  56.450  23.270  1.00  0.00            
ATOM   2537  N   PHE X 165      72.320  55.760  24.880  1.00  0.00            
ATOM   2538  H   PHE X 165      71.460  55.250  25.020  1.00  0.00            
ATOM   2539  CA  PHE X 165      73.080  56.210  26.020  1.00  0.00            
ATOM   2540  HA  PHE X 165      74.070  56.620  25.790  1.00  0.00            
ATOM   2541  CB  PHE X 165      72.400  57.360  26.770  1.00  0.00            
ATOM   2542  HB1 PHE X 165      71.480  56.850  27.050  1.00  0.00            
ATOM   2543  HB2 PHE X 165      72.940  57.480  27.710  1.00  0.00            
ATOM   2544  CG  PHE X 165      72.250  58.740  26.190  1.00  0.00            
ATOM   2545  CD1 PHE X 165      73.360  59.270  25.530  1.00  0.00            
ATOM   2546  HD1 PHE X 165      74.310  58.780  25.370  1.00  0.00            
ATOM   2547  CD2 PHE X 165      71.020  59.410  26.310  1.00  0.00            
ATOM   2548  HD2 PHE X 165      70.130  58.910  26.650  1.00  0.00            
ATOM   2549  CE1 PHE X 165      73.170  60.510  24.890  1.00  0.00            
ATOM   2550  HE1 PHE X 165      74.060  60.930  24.450  1.00  0.00            
ATOM   2551  CE2 PHE X 165      70.870  60.640  25.660  1.00  0.00            
ATOM   2552  HE2 PHE X 165      69.890  61.120  25.710  1.00  0.00            
ATOM   2553  CZ  PHE X 165      71.930  61.150  24.900  1.00  0.00            
ATOM   2554  HZ  PHE X 165      71.870  62.170  24.530  1.00  0.00            
ATOM   2555  C   PHE X 165      73.560  55.070  26.910  1.00  0.00            
ATOM   2556  O   PHE X 165      73.940  55.370  28.040  1.00  0.00            
ATOM   2557  N   GLY X 166      73.440  53.800  26.520  1.00  0.00            
ATOM   2558  H   GLY X 166      72.990  53.630  25.630  1.00  0.00            
ATOM   2559  CA  GLY X 166      73.980  52.740  27.350  1.00  0.00            
ATOM   2560  HA1 GLY X 166      74.250  53.110  28.340  1.00  0.00            
ATOM   2561  HA2 GLY X 166      73.320  51.890  27.540  1.00  0.00            
ATOM   2562  C   GLY X 166      75.190  52.090  26.700  1.00  0.00            
ATOM   2563  O   GLY X 166      76.140  51.620  27.320  1.00  0.00            
ATOM   2564  N   THR X 167      75.070  51.900  25.380  1.00  0.00            
ATOM   2565  H   THR X 167      74.330  52.380  24.900  1.00  0.00            
ATOM   2566  CA  THR X 167      76.070  51.520  24.400  1.00  0.00            
ATOM   2567  HA  THR X 167      76.990  51.320  24.940  1.00  0.00            
ATOM   2568  CB  THR X 167      75.470  50.300  23.710  1.00  0.00            
ATOM   2569  HB  THR X 167      76.070  50.090  22.820  1.00  0.00            
ATOM   2570  OG1 THR X 167      74.120  50.410  23.300  1.00  0.00            
ATOM   2571  HG1 THR X 167      73.940  51.250  22.920  1.00  0.00            
ATOM   2572  CG2 THR X 167      75.540  49.000  24.510  1.00  0.00            
ATOM   2573 1HG2 THR X 167      76.580  48.710  24.660  1.00  0.00            
ATOM   2574 2HG2 THR X 167      75.180  49.120  25.530  1.00  0.00            
ATOM   2575 3HG2 THR X 167      74.950  48.180  24.090  1.00  0.00            
ATOM   2576  C   THR X 167      76.340  52.750  23.540  1.00  0.00            
ATOM   2577  O   THR X 167      75.380  53.420  23.160  1.00  0.00            
ATOM   2578  N   PRO X 168      77.590  53.140  23.290  1.00  0.00            
ATOM   2579  CA  PRO X 168      77.840  54.420  22.660  1.00  0.00            
ATOM   2580  HA  PRO X 168      77.280  55.130  23.260  1.00  0.00            
ATOM   2581  CB  PRO X 168      79.300  54.850  22.840  1.00  0.00            
ATOM   2582  HB1 PRO X 168      79.780  55.170  21.910  1.00  0.00            
ATOM   2583  HB2 PRO X 168      79.440  55.520  23.680  1.00  0.00            
ATOM   2584  CG  PRO X 168      79.900  53.530  23.320  1.00  0.00            
ATOM   2585  HG1 PRO X 168      80.260  53.020  22.420  1.00  0.00            
ATOM   2586  HG2 PRO X 168      80.840  53.460  23.880  1.00  0.00            
ATOM   2587  CD  PRO X 168      78.800  52.670  23.930  1.00  0.00            
ATOM   2588  HD1 PRO X 168      79.080  51.630  23.760  1.00  0.00            
ATOM   2589  HD2 PRO X 168      78.810  52.920  24.990  1.00  0.00            
ATOM   2590  C   PRO X 168      77.430  54.420  21.190  1.00  0.00            
ATOM   2591  O   PRO X 168      77.590  53.380  20.550  1.00  0.00            
ATOM   2592  N   THR X 169      76.920  55.590  20.810  1.00  0.00            
ATOM   2593  H   THR X 169      76.940  56.250  21.570  1.00  0.00            
ATOM   2594  CA  THR X 169      76.610  56.000  19.450  1.00  0.00            
ATOM   2595  HA  THR X 169      77.170  55.350  18.770  1.00  0.00            
ATOM   2596  CB  THR X 169      75.120  55.750  19.240  1.00  0.00            
ATOM   2597  HB  THR X 169      74.540  56.140  20.080  1.00  0.00            
ATOM   2598  OG1 THR X 169      74.760  54.380  19.170  1.00  0.00            
ATOM   2599  HG1 THR X 169      74.790  54.040  20.050  1.00  0.00            
ATOM   2600  CG2 THR X 169      74.500  56.430  18.020  1.00  0.00            
ATOM   2601 1HG2 THR X 169      73.450  56.220  17.800  1.00  0.00            
ATOM   2602 2HG2 THR X 169      74.530  57.480  18.280  1.00  0.00            
ATOM   2603 3HG2 THR X 169      75.020  56.260  17.080  1.00  0.00            
ATOM   2604  C   THR X 169      77.220  57.350  19.130  1.00  0.00            
ATOM   2605  O   THR X 169      77.780  57.510  18.040  1.00  0.00            
ATOM   2606  N   TRP X 170      77.130  58.310  20.050  1.00  0.00            
ATOM   2607  H   TRP X 170      76.460  58.200  20.800  1.00  0.00            
ATOM   2608  CA  TRP X 170      77.570  59.670  19.860  1.00  0.00            
ATOM   2609  HA  TRP X 170      77.470  59.820  18.790  1.00  0.00            
ATOM   2610  CB  TRP X 170      76.570  60.530  20.640  1.00  0.00            
ATOM   2611  HB1 TRP X 170      76.730  60.530  21.720  1.00  0.00            
ATOM   2612  HB2 TRP X 170      76.750  61.570  20.370  1.00  0.00            
ATOM   2613  CG  TRP X 170      75.120  60.330  20.340  1.00  0.00            
ATOM   2614  CD1 TRP X 170      74.140  60.070  21.240  1.00  0.00            
ATOM   2615  HD1 TRP X 170      74.210  59.950  22.310  1.00  0.00            
ATOM   2616  CD2 TRP X 170      74.510  60.370  19.020  1.00  0.00            
ATOM   2617  NE1 TRP X 170      72.950  60.090  20.530  1.00  0.00            
ATOM   2618  HE1 TRP X 170      71.980  59.960  20.790  1.00  0.00            
ATOM   2619  CE2 TRP X 170      73.130  60.080  19.160  1.00  0.00            
ATOM   2620  CE3 TRP X 170      74.950  60.400  17.680  1.00  0.00            
ATOM   2621  HE3 TRP X 170      76.000  60.590  17.530  1.00  0.00            
ATOM   2622  CZ2 TRP X 170      72.190  60.020  18.120  1.00  0.00            
ATOM   2623  HZ2 TRP X 170      71.140  59.910  18.320  1.00  0.00            
ATOM   2624  CZ3 TRP X 170      74.110  60.120  16.600  1.00  0.00            
ATOM   2625  HZ3 TRP X 170      74.620  60.270  15.660  1.00  0.00            
ATOM   2626  CH2 TRP X 170      72.730  60.060  16.830  1.00  0.00            
ATOM   2627  HH2 TRP X 170      72.170  60.160  15.910  1.00  0.00            
ATOM   2628  C   TRP X 170      78.890  59.830  20.610  1.00  0.00            
ATOM   2629  O   TRP X 170      79.000  59.670  21.830  1.00  0.00            
ATOM   2630  N   GLN X 171      79.890  60.160  19.790  1.00  0.00            
ATOM   2631  H   GLN X 171      79.590  60.560  18.910  1.00  0.00            
ATOM   2632  CA  GLN X 171      81.260  60.330  20.230  1.00  0.00            
ATOM   2633  HA  GLN X 171      81.430  59.900  21.220  1.00  0.00            
ATOM   2634  CB  GLN X 171      82.080  59.690  19.110  1.00  0.00            
ATOM   2635  HB1 GLN X 171      81.880  60.200  18.170  1.00  0.00            
ATOM   2636  HB2 GLN X 171      83.130  59.970  19.160  1.00  0.00            
ATOM   2637  CG  GLN X 171      82.030  58.160  19.020  1.00  0.00            
ATOM   2638  HG1 GLN X 171      81.060  57.810  18.680  1.00  0.00            
ATOM   2639  HG2 GLN X 171      82.700  57.860  18.210  1.00  0.00            
ATOM   2640  CD  GLN X 171      82.380  57.300  20.220  1.00  0.00            
ATOM   2641  OE1 GLN X 171      83.120  57.730  21.110  1.00  0.00            
ATOM   2642  NE2 GLN X 171      81.790  56.120  20.370  1.00  0.00            
ATOM   2643 1HE2 GLN X 171      81.160  55.740  19.670  1.00  0.00            
ATOM   2644 2HE2 GLN X 171      81.940  55.520  21.170  1.00  0.00            
ATOM   2645  C   GLN X 171      81.680  61.780  20.420  1.00  0.00            
ATOM   2646  O   GLN X 171      82.620  61.980  21.180  1.00  0.00            
ATOM   2647  N   THR X 172      81.090  62.670  19.620  1.00  0.00            
ATOM   2648  H   THR X 172      80.360  62.300  19.020  1.00  0.00            
ATOM   2649  CA  THR X 172      81.510  64.000  19.220  1.00  0.00            
ATOM   2650  HA  THR X 172      82.120  64.200  20.100  1.00  0.00            
ATOM   2651  CB  THR X 172      82.160  64.100  17.840  1.00  0.00            
ATOM   2652  HB  THR X 172      82.240  65.120  17.480  1.00  0.00            
ATOM   2653  OG1 THR X 172      81.340  63.550  16.830  1.00  0.00            
ATOM   2654  HG1 THR X 172      80.510  63.990  16.730  1.00  0.00            
ATOM   2655  CG2 THR X 172      83.450  63.290  17.680  1.00  0.00            
ATOM   2656 1HG2 THR X 172      83.990  63.540  16.770  1.00  0.00            
ATOM   2657 2HG2 THR X 172      84.050  63.340  18.590  1.00  0.00            
ATOM   2658 3HG2 THR X 172      83.260  62.220  17.630  1.00  0.00            
ATOM   2659  C   THR X 172      80.360  64.950  19.510  1.00  0.00            
ATOM   2660  O   THR X 172      79.210  64.600  19.250  1.00  0.00            
ATOM   2661  N   VAL X 173      80.700  66.200  19.840  1.00  0.00            
ATOM   2662  H   VAL X 173      81.660  66.430  20.050  1.00  0.00            
ATOM   2663  CA  VAL X 173      79.880  67.380  19.970  1.00  0.00            
ATOM   2664  HA  VAL X 173      79.000  67.170  20.570  1.00  0.00            
ATOM   2665  CB  VAL X 173      80.660  68.510  20.640  1.00  0.00            
ATOM   2666  HB  VAL X 173      79.920  69.300  20.730  1.00  0.00            
ATOM   2667  CG1 VAL X 173      81.030  68.310  22.110  1.00  0.00            
ATOM   2668 1HG1 VAL X 173      82.040  67.930  22.250  1.00  0.00            
ATOM   2669 2HG1 VAL X 173      81.110  69.300  22.560  1.00  0.00            
ATOM   2670 3HG1 VAL X 173      80.340  67.590  22.540  1.00  0.00            
ATOM   2671  CG2 VAL X 173      81.920  68.960  19.890  1.00  0.00            
ATOM   2672 1HG2 VAL X 173      82.270  69.940  20.200  1.00  0.00            
ATOM   2673 2HG2 VAL X 173      82.670  68.190  20.070  1.00  0.00            
ATOM   2674 3HG2 VAL X 173      81.700  68.930  18.820  1.00  0.00            
ATOM   2675  C   VAL X 173      79.240  67.850  18.670  1.00  0.00            
ATOM   2676  O   VAL X 173      78.550  68.860  18.690  1.00  0.00            
ATOM   2677  N   THR X 174      79.180  67.150  17.530  1.00  0.00            
ATOM   2678  H   THR X 174      79.600  66.230  17.560  1.00  0.00            
ATOM   2679  CA  THR X 174      78.490  67.240  16.260  1.00  0.00            
ATOM   2680  HA  THR X 174      78.660  68.240  15.850  1.00  0.00            
ATOM   2681  CB  THR X 174      79.150  66.230  15.320  1.00  0.00            
ATOM   2682  HB  THR X 174      78.670  66.140  14.340  1.00  0.00            
ATOM   2683  OG1 THR X 174      79.320  64.960  15.910  1.00  0.00            
ATOM   2684  HG1 THR X 174      78.700  64.360  15.530  1.00  0.00            
ATOM   2685  CG2 THR X 174      80.610  66.510  14.980  1.00  0.00            
ATOM   2686 1HG2 THR X 174      80.750  67.520  14.590  1.00  0.00            
ATOM   2687 2HG2 THR X 174      81.340  66.300  15.760  1.00  0.00            
ATOM   2688 3HG2 THR X 174      80.790  65.920  14.080  1.00  0.00            
ATOM   2689  C   THR X 174      76.990  67.060  16.390  1.00  0.00            
ATOM   2690  O   THR X 174      76.250  67.460  15.480  1.00  0.00            
ATOM   2691  N   ILE X 175      76.520  66.580  17.540  1.00  0.00            
ATOM   2692  H   ILE X 175      77.210  66.010  18.000  1.00  0.00            
ATOM   2693  CA  ILE X 175      75.140  66.380  17.950  1.00  0.00            
ATOM   2694  HA  ILE X 175      74.630  65.920  17.110  1.00  0.00            
ATOM   2695  CB  ILE X 175      75.030  65.540  19.220  1.00  0.00            
ATOM   2696  HB  ILE X 175      74.060  65.800  19.630  1.00  0.00            
ATOM   2697  CG1 ILE X 175      75.880  65.950  20.420  1.00  0.00            
ATOM   2698 1HG1 ILE X 175      76.880  66.310  20.170  1.00  0.00            
ATOM   2699 2HG1 ILE X 175      75.490  66.920  20.740  1.00  0.00            
ATOM   2700  CG2 ILE X 175      75.050  64.030  18.970  1.00  0.00            
ATOM   2701 1HG2 ILE X 175      76.000  63.840  18.470  1.00  0.00            
ATOM   2702 2HG2 ILE X 175      74.640  63.410  19.760  1.00  0.00            
ATOM   2703 3HG2 ILE X 175      74.340  63.790  18.180  1.00  0.00            
ATOM   2704  CD  ILE X 175      75.880  65.070  21.670  1.00  0.00            
ATOM   2705  HD1 ILE X 175      74.830  65.020  21.940  1.00  0.00            
ATOM   2706  HD2 ILE X 175      76.280  64.100  21.360  1.00  0.00            
ATOM   2707  HD3 ILE X 175      76.430  65.560  22.480  1.00  0.00            
ATOM   2708  C   ILE X 175      74.420  67.710  18.110  1.00  0.00            
ATOM   2709  O   ILE X 175      73.200  67.670  18.210  1.00  0.00            
ATOM   2710  N   PHE X 176      75.150  68.810  18.260  1.00  0.00            
ATOM   2711  H   PHE X 176      76.100  68.660  17.950  1.00  0.00            
ATOM   2712  CA  PHE X 176      74.660  70.170  18.210  1.00  0.00            
ATOM   2713  HA  PHE X 176      73.590  70.230  18.440  1.00  0.00            
ATOM   2714  CB  PHE X 176      75.380  71.010  19.260  1.00  0.00            
ATOM   2715  HB1 PHE X 176      76.440  71.220  19.170  1.00  0.00            
ATOM   2716  HB2 PHE X 176      74.920  71.980  19.060  1.00  0.00            
ATOM   2717  CG  PHE X 176      75.190  70.570  20.690  1.00  0.00            
ATOM   2718  CD1 PHE X 176      76.220  69.810  21.260  1.00  0.00            
ATOM   2719  HD1 PHE X 176      77.120  69.750  20.660  1.00  0.00            
ATOM   2720  CD2 PHE X 176      74.040  70.810  21.450  1.00  0.00            
ATOM   2721  HD2 PHE X 176      73.270  71.510  21.130  1.00  0.00            
ATOM   2722  CE1 PHE X 176      76.020  69.240  22.530  1.00  0.00            
ATOM   2723  HE1 PHE X 176      76.860  68.680  22.920  1.00  0.00            
ATOM   2724  CE2 PHE X 176      73.830  70.160  22.670  1.00  0.00            
ATOM   2725  HE2 PHE X 176      73.010  70.440  23.310  1.00  0.00            
ATOM   2726  CZ  PHE X 176      74.840  69.400  23.260  1.00  0.00            
ATOM   2727  HZ  PHE X 176      74.810  69.080  24.290  1.00  0.00            
ATOM   2728  C   PHE X 176      75.040  70.750  16.850  1.00  0.00            
ATOM   2729  O   PHE X 176      76.220  70.830  16.510  1.00  0.00            
ATOM   2730  N   VAL X 177      74.020  71.000  16.030  1.00  0.00            
ATOM   2731  H   VAL X 177      73.070  70.940  16.370  1.00  0.00            
ATOM   2732  CA  VAL X 177      74.060  71.490  14.670  1.00  0.00            
ATOM   2733  HA  VAL X 177      74.880  72.200  14.600  1.00  0.00            
ATOM   2734  CB  VAL X 177      74.450  70.350  13.730  1.00  0.00            
ATOM   2735  HB  VAL X 177      75.390  69.930  14.090  1.00  0.00            
ATOM   2736  CG1 VAL X 177      73.420  69.220  13.770  1.00  0.00            
ATOM   2737 1HG1 VAL X 177      73.510  68.670  12.840  1.00  0.00            
ATOM   2738 2HG1 VAL X 177      73.540  68.570  14.630  1.00  0.00            
ATOM   2739 3HG1 VAL X 177      72.390  69.560  13.680  1.00  0.00            
ATOM   2740  CG2 VAL X 177      74.860  70.680  12.290  1.00  0.00            
ATOM   2741 1HG2 VAL X 177      75.560  69.900  12.030  1.00  0.00            
ATOM   2742 2HG2 VAL X 177      74.080  70.860  11.540  1.00  0.00            
ATOM   2743 3HG2 VAL X 177      75.510  71.550  12.160  1.00  0.00            
ATOM   2744  C   VAL X 177      72.870  72.390  14.380  1.00  0.00            
ATOM   2745  O   VAL X 177      72.490  72.500  13.210  1.00  0.00            
ATOM   2746  N   ALA X 178      72.320  73.140  15.330  1.00  0.00            
ATOM   2747  H   ALA X 178      72.660  73.110  16.280  1.00  0.00            
ATOM   2748  CA  ALA X 178      71.040  73.800  15.180  1.00  0.00            
ATOM   2749  HA  ALA X 178      70.810  74.060  14.150  1.00  0.00            
ATOM   2750  CB  ALA X 178      69.940  72.820  15.580  1.00  0.00            
ATOM   2751  HB1 ALA X 178      69.530  72.300  14.720  1.00  0.00            
ATOM   2752  HB2 ALA X 178      70.330  72.100  16.290  1.00  0.00            
ATOM   2753  HB3 ALA X 178      69.120  73.430  15.970  1.00  0.00            
ATOM   2754  C   ALA X 178      70.930  75.200  15.790  1.00  0.00            
ATOM   2755  O   ALA X 178      70.000  75.960  15.560  1.00  0.00            
ATOM   2756  N   GLY X 179      71.900  75.620  16.610  1.00  0.00            
ATOM   2757  H   GLY X 179      72.690  75.010  16.800  1.00  0.00            
ATOM   2758  CA  GLY X 179      71.880  76.750  17.510  1.00  0.00            
ATOM   2759  HA1 GLY X 179      70.880  77.110  17.730  1.00  0.00            
ATOM   2760  HA2 GLY X 179      72.230  76.380  18.470  1.00  0.00            
ATOM   2761  C   GLY X 179      72.770  77.900  17.040  1.00  0.00            
ATOM   2762  O   GLY X 179      73.770  77.770  16.330  1.00  0.00            
ATOM   2763  N   VAL X 180      72.290  79.100  17.330  1.00  0.00            
ATOM   2764  H   VAL X 180      71.520  79.170  17.990  1.00  0.00            
ATOM   2765  CA  VAL X 180      72.960  80.370  17.140  1.00  0.00            
ATOM   2766  HA  VAL X 180      73.780  80.320  16.410  1.00  0.00            
ATOM   2767  CB  VAL X 180      71.930  81.420  16.730  1.00  0.00            
ATOM   2768  HB  VAL X 180      71.240  81.740  17.510  1.00  0.00            
ATOM   2769  CG1 VAL X 180      72.640  82.670  16.210  1.00  0.00            
ATOM   2770 1HG1 VAL X 180      73.520  82.470  15.600  1.00  0.00            
ATOM   2771 2HG1 VAL X 180      71.960  83.370  15.730  1.00  0.00            
ATOM   2772 3HG1 VAL X 180      73.010  83.240  17.060  1.00  0.00            
ATOM   2773  CG2 VAL X 180      71.110  80.870  15.560  1.00  0.00            
ATOM   2774 1HG2 VAL X 180      71.750  80.410  14.810  1.00  0.00            
ATOM   2775 2HG2 VAL X 180      70.200  80.310  15.790  1.00  0.00            
ATOM   2776 3HG2 VAL X 180      70.670  81.680  14.970  1.00  0.00            
ATOM   2777  C   VAL X 180      73.710  80.840  18.380  1.00  0.00            
ATOM   2778  O   VAL X 180      74.900  81.140  18.410  1.00  0.00            
ATOM   2779  N   LEU X 181      72.950  80.980  19.460  1.00  0.00            
ATOM   2780  H   LEU X 181      72.160  80.360  19.450  1.00  0.00            
ATOM   2781  CA  LEU X 181      73.420  81.450  20.760  1.00  0.00            
ATOM   2782  HA  LEU X 181      73.950  82.370  20.520  1.00  0.00            
ATOM   2783  CB  LEU X 181      72.250  81.840  21.660  1.00  0.00            
ATOM   2784  HB1 LEU X 181      71.780  81.010  22.190  1.00  0.00            
ATOM   2785  HB2 LEU X 181      72.640  82.490  22.440  1.00  0.00            
ATOM   2786  CG  LEU X 181      71.080  82.490  20.920  1.00  0.00            
ATOM   2787  HG  LEU X 181      70.850  81.920  20.010  1.00  0.00            
ATOM   2788  CD1 LEU X 181      69.760  82.460  21.690  1.00  0.00            
ATOM   2789 1HD1 LEU X 181      68.960  82.410  20.960  1.00  0.00            
ATOM   2790 2HD1 LEU X 181      69.690  81.600  22.360  1.00  0.00            
ATOM   2791 3HD1 LEU X 181      69.560  83.370  22.260  1.00  0.00            
ATOM   2792  CD2 LEU X 181      71.340  83.920  20.450  1.00  0.00            
ATOM   2793 1HD2 LEU X 181      71.500  84.540  21.330  1.00  0.00            
ATOM   2794 2HD2 LEU X 181      72.260  84.050  19.870  1.00  0.00            
ATOM   2795 3HD2 LEU X 181      70.690  84.460  19.770  1.00  0.00            
ATOM   2796  C   LEU X 181      74.320  80.480  21.500  1.00  0.00            
ATOM   2797  O   LEU X 181      75.450  80.760  21.880  1.00  0.00            
ATOM   2798  N   THR X 182      73.940  79.200  21.500  1.00  0.00            
ATOM   2799  H   THR X 182      72.990  78.910  21.300  1.00  0.00            
ATOM   2800  CA  THR X 182      74.760  78.080  21.920  1.00  0.00            
ATOM   2801  HA  THR X 182      75.310  78.210  22.860  1.00  0.00            
ATOM   2802  CB  THR X 182      73.820  76.970  22.380  1.00  0.00            
ATOM   2803  HB  THR X 182      74.520  76.230  22.780  1.00  0.00            
ATOM   2804  OG1 THR X 182      73.000  76.300  21.440  1.00  0.00            
ATOM   2805  HG1 THR X 182      72.440  76.980  21.090  1.00  0.00            
ATOM   2806  CG2 THR X 182      73.020  77.270  23.650  1.00  0.00            
ATOM   2807 1HG2 THR X 182      72.050  77.700  23.400  1.00  0.00            
ATOM   2808 2HG2 THR X 182      72.550  76.390  24.090  1.00  0.00            
ATOM   2809 3HG2 THR X 182      73.440  77.960  24.380  1.00  0.00            
ATOM   2810  C   THR X 182      75.910  77.750  20.990  1.00  0.00            
ATOM   2811  O   THR X 182      76.620  76.760  21.180  1.00  0.00            
ATOM   2812  N   ALA X 183      76.280  78.640  20.070  1.00  0.00            
ATOM   2813  H   ALA X 183      75.750  79.480  19.890  1.00  0.00            
ATOM   2814  CA  ALA X 183      77.540  78.560  19.350  1.00  0.00            
ATOM   2815  HA  ALA X 183      78.160  78.120  20.120  1.00  0.00            
ATOM   2816  CB  ALA X 183      77.460  77.860  17.990  1.00  0.00            
ATOM   2817  HB1 ALA X 183      76.990  78.450  17.220  1.00  0.00            
ATOM   2818  HB2 ALA X 183      78.500  77.830  17.660  1.00  0.00            
ATOM   2819  HB3 ALA X 183      77.060  76.840  17.950  1.00  0.00            
ATOM   2820  C   ALA X 183      78.190  79.940  19.250  1.00  0.00            
ATOM   2821  O   ALA X 183      79.070  80.290  18.470  1.00  0.00            
ATOM   2822  N   SER X 184      77.670  80.840  20.090  1.00  0.00            
ATOM   2823  H   SER X 184      76.920  80.670  20.750  1.00  0.00            
ATOM   2824  CA  SER X 184      78.350  82.100  20.310  1.00  0.00            
ATOM   2825  HA  SER X 184      79.390  82.120  19.980  1.00  0.00            
ATOM   2826  CB  SER X 184      77.440  83.120  19.620  1.00  0.00            
ATOM   2827  HB1 SER X 184      77.240  82.790  18.600  1.00  0.00            
ATOM   2828  HB2 SER X 184      76.480  83.280  20.110  1.00  0.00            
ATOM   2829  OG  SER X 184      78.170  84.280  19.310  1.00  0.00            
ATOM   2830  HG  SER X 184      78.520  84.570  20.140  1.00  0.00            
ATOM   2831  C   SER X 184      78.680  82.420  21.760  1.00  0.00            
ATOM   2832  O   SER X 184      78.560  83.540  22.250  1.00  0.00            
ATOM   2833  N   LEU X 185      78.750  81.360  22.560  1.00  0.00            
ATOM   2834  H   LEU X 185      78.750  80.490  22.040  1.00  0.00            
ATOM   2835  CA  LEU X 185      79.050  81.320  23.980  1.00  0.00            
ATOM   2836  HA  LEU X 185      78.240  81.770  24.550  1.00  0.00            
ATOM   2837  CB  LEU X 185      79.010  79.840  24.380  1.00  0.00            
ATOM   2838  HB1 LEU X 185      79.800  79.390  23.780  1.00  0.00            
ATOM   2839  HB2 LEU X 185      79.270  79.780  25.440  1.00  0.00            
ATOM   2840  CG  LEU X 185      77.740  79.010  24.250  1.00  0.00            
ATOM   2841  HG  LEU X 185      77.310  79.240  23.270  1.00  0.00            
ATOM   2842  CD1 LEU X 185      78.050  77.510  24.210  1.00  0.00            
ATOM   2843 1HD1 LEU X 185      78.930  77.390  23.590  1.00  0.00            
ATOM   2844 2HD1 LEU X 185      78.350  77.230  25.220  1.00  0.00            
ATOM   2845 3HD1 LEU X 185      77.260  76.860  23.820  1.00  0.00            
ATOM   2846  CD2 LEU X 185      76.580  79.300  25.200  1.00  0.00            
ATOM   2847 1HD2 LEU X 185      75.940  78.420  25.270  1.00  0.00            
ATOM   2848 2HD2 LEU X 185      76.840  79.640  26.200  1.00  0.00            
ATOM   2849 3HD2 LEU X 185      75.960  80.080  24.750  1.00  0.00            
ATOM   2850  C   LEU X 185      80.280  82.070  24.470  1.00  0.00            
ATOM   2851  O   LEU X 185      80.110  82.600  25.570  1.00  0.00            
ATOM   2852  N   THR X 186      81.320  82.220  23.650  1.00  0.00            
ATOM   2853  H   THR X 186      81.320  81.750  22.760  1.00  0.00            
ATOM   2854  CA  THR X 186      82.380  83.160  23.970  1.00  0.00            
ATOM   2855  HA  THR X 186      82.460  83.070  25.050  1.00  0.00            
ATOM   2856  CB  THR X 186      83.630  82.690  23.230  1.00  0.00            
ATOM   2857  HB  THR X 186      84.510  83.230  23.560  1.00  0.00            
ATOM   2858  OG1 THR X 186      83.690  82.620  21.820  1.00  0.00            
ATOM   2859  HG1 THR X 186      84.570  82.340  21.630  1.00  0.00            
ATOM   2860  CG2 THR X 186      84.200  81.340  23.660  1.00  0.00            
ATOM   2861 1HG2 THR X 186      85.290  81.270  23.710  1.00  0.00            
ATOM   2862 2HG2 THR X 186      83.920  81.070  24.670  1.00  0.00            
ATOM   2863 3HG2 THR X 186      83.820  80.430  23.190  1.00  0.00            
ATOM   2864  C   THR X 186      82.040  84.640  23.930  1.00  0.00            
ATOM   2865  O   THR X 186      82.940  85.470  24.080  1.00  0.00            
ATOM   2866  N   ILE X 187      80.780  85.000  23.690  1.00  0.00            
ATOM   2867  H   ILE X 187      80.100  84.260  23.570  1.00  0.00            
ATOM   2868  CA  ILE X 187      80.360  86.300  23.200  1.00  0.00            
ATOM   2869  HA  ILE X 187      81.050  87.050  23.600  1.00  0.00            
ATOM   2870  CB  ILE X 187      80.330  86.420  21.670  1.00  0.00            
ATOM   2871  HB  ILE X 187      79.580  85.700  21.360  1.00  0.00            
ATOM   2872  CG1 ILE X 187      81.570  86.160  20.810  1.00  0.00            
ATOM   2873 1HG1 ILE X 187      82.300  86.950  20.960  1.00  0.00            
ATOM   2874 2HG1 ILE X 187      82.140  85.250  21.010  1.00  0.00            
ATOM   2875  CG2 ILE X 187      79.700  87.710  21.140  1.00  0.00            
ATOM   2876 1HG2 ILE X 187      78.760  88.020  21.600  1.00  0.00            
ATOM   2877 2HG2 ILE X 187      80.580  88.340  21.280  1.00  0.00            
ATOM   2878 3HG2 ILE X 187      79.580  87.740  20.060  1.00  0.00            
ATOM   2879  CD  ILE X 187      81.320  86.050  19.310  1.00  0.00            
ATOM   2880  HD1 ILE X 187      81.370  87.020  18.800  1.00  0.00            
ATOM   2881  HD2 ILE X 187      82.140  85.470  18.880  1.00  0.00            
ATOM   2882  HD3 ILE X 187      80.490  85.420  18.980  1.00  0.00            
ATOM   2883  C   ILE X 187      79.050  86.670  23.870  1.00  0.00            
ATOM   2884  O   ILE X 187      79.060  87.720  24.510  1.00  0.00            
ATOM   2885  N   TRP X 188      78.000  85.860  23.760  1.00  0.00            
ATOM   2886  H   TRP X 188      78.150  85.000  23.260  1.00  0.00            
ATOM   2887  CA  TRP X 188      76.690  85.830  24.390  1.00  0.00            
ATOM   2888  HA  TRP X 188      76.180  86.730  24.050  1.00  0.00            
ATOM   2889  CB  TRP X 188      75.930  84.570  23.980  1.00  0.00            
ATOM   2890  HB1 TRP X 188      75.890  84.420  22.900  1.00  0.00            
ATOM   2891  HB2 TRP X 188      76.340  83.630  24.340  1.00  0.00            
ATOM   2892  CG  TRP X 188      74.480  84.570  24.350  1.00  0.00            
ATOM   2893  CD1 TRP X 188      73.650  85.590  24.040  1.00  0.00            
ATOM   2894  HD1 TRP X 188      73.950  86.440  23.440  1.00  0.00            
ATOM   2895  CD2 TRP X 188      73.580  83.470  24.680  1.00  0.00            
ATOM   2896  NE1 TRP X 188      72.380  85.350  24.510  1.00  0.00            
ATOM   2897  HE1 TRP X 188      71.630  86.030  24.460  1.00  0.00            
ATOM   2898  CE2 TRP X 188      72.260  84.000  24.770  1.00  0.00            
ATOM   2899  CE3 TRP X 188      73.790  82.140  25.070  1.00  0.00            
ATOM   2900  HE3 TRP X 188      74.810  81.770  25.060  1.00  0.00            
ATOM   2901  CZ2 TRP X 188      71.160  83.200  25.100  1.00  0.00            
ATOM   2902  HZ2 TRP X 188      70.150  83.570  25.210  1.00  0.00            
ATOM   2903  CZ3 TRP X 188      72.700  81.320  25.350  1.00  0.00            
ATOM   2904  HZ3 TRP X 188      73.060  80.340  25.610  1.00  0.00            
ATOM   2905  CH2 TRP X 188      71.410  81.860  25.410  1.00  0.00            
ATOM   2906  HH2 TRP X 188      70.550  81.260  25.680  1.00  0.00            
ATOM   2907  C   TRP X 188      76.870  85.850  25.910  1.00  0.00            
ATOM   2908  O   TRP X 188      77.650  85.020  26.370  1.00  0.00            
ATOM   2909  N   GLU X 189      76.210  86.800  26.560  1.00  0.00            
ATOM   2910  H   GLU X 189      75.520  87.280  26.000  1.00  0.00            
ATOM   2911  CA  GLU X 189      76.240  87.100  27.980  1.00  0.00            
ATOM   2912  HA  GLU X 189      76.720  86.220  28.410  1.00  0.00            
ATOM   2913  CB  GLU X 189      77.130  88.330  28.190  1.00  0.00            
ATOM   2914  HB1 GLU X 189      77.930  88.440  27.460  1.00  0.00            
ATOM   2915  HB2 GLU X 189      76.590  89.250  27.990  1.00  0.00            
ATOM   2916  CG  GLU X 189      77.750  88.410  29.580  1.00  0.00            
ATOM   2917  HG1 GLU X 189      78.090  89.440  29.730  1.00  0.00            
ATOM   2918  HG2 GLU X 189      77.020  88.190  30.360  1.00  0.00            
ATOM   2919  CD  GLU X 189      78.960  87.490  29.650  1.00  0.00            
ATOM   2920  OE1 GLU X 189      79.100  86.520  28.880  1.00  0.00            
ATOM   2921  OE2 GLU X 189      79.910  87.760  30.420  1.00  0.00            
ATOM   2922  C   GLU X 189      74.800  87.290  28.430  1.00  0.00            
ATOM   2923  O   GLU X 189      74.320  88.410  28.260  1.00  0.00            
ATOM   2924  N   GLU X 190      74.020  86.320  28.900  1.00  0.00            
ATOM   2925  H   GLU X 190      74.550  85.460  28.840  1.00  0.00            
ATOM   2926  CA  GLU X 190      72.580  86.230  29.090  1.00  0.00            
ATOM   2927  HA  GLU X 190      72.260  87.220  28.770  1.00  0.00            
ATOM   2928  CB  GLU X 190      72.030  85.010  28.350  1.00  0.00            
ATOM   2929  HB1 GLU X 190      72.250  84.900  27.290  1.00  0.00            
ATOM   2930  HB2 GLU X 190      72.440  84.090  28.770  1.00  0.00            
ATOM   2931  CG  GLU X 190      70.520  84.830  28.460  1.00  0.00            
ATOM   2932  HG1 GLU X 190      70.190  83.790  28.370  1.00  0.00            
ATOM   2933  HG2 GLU X 190      70.230  84.940  29.500  1.00  0.00            
ATOM   2934  CD  GLU X 190      69.670  85.850  27.720  1.00  0.00            
ATOM   2935  OE1 GLU X 190      70.100  86.990  27.440  1.00  0.00            
ATOM   2936  OE2 GLU X 190      68.500  85.560  27.380  1.00  0.00            
ATOM   2937  C   GLU X 190      72.330  86.110  30.590  1.00  0.00            
ATOM   2938  O   GLU X 190      72.640  85.100  31.220  1.00  0.00            
ATOM   2939  N   MET X 191      71.800  87.210  31.130  1.00  0.00            
ATOM   2940  H   MET X 191      71.350  87.870  30.510  1.00  0.00            
ATOM   2941  CA  MET X 191      71.850  87.540  32.540  1.00  0.00            
ATOM   2942  HA  MET X 191      71.800  86.620  33.110  1.00  0.00            
ATOM   2943  CB  MET X 191      73.140  88.340  32.770  1.00  0.00            
ATOM   2944  HB1 MET X 191      73.210  89.030  31.940  1.00  0.00            
ATOM   2945  HB2 MET X 191      72.950  89.050  33.580  1.00  0.00            
ATOM   2946  CG  MET X 191      74.360  87.420  32.810  1.00  0.00            
ATOM   2947  HG1 MET X 191      74.330  86.760  33.670  1.00  0.00            
ATOM   2948  HG2 MET X 191      74.350  86.720  31.980  1.00  0.00            
ATOM   2949  SD  MET X 191      75.950  88.300  32.880  1.00  0.00            
ATOM   2950  CE  MET X 191      77.170  86.970  33.030  1.00  0.00            
ATOM   2951  HE1 MET X 191      78.150  87.380  33.280  1.00  0.00            
ATOM   2952  HE2 MET X 191      76.860  86.210  33.750  1.00  0.00            
ATOM   2953  HE3 MET X 191      77.190  86.600  32.000  1.00  0.00            
ATOM   2954  C   MET X 191      70.570  88.270  32.890  1.00  0.00            
ATOM   2955  O   MET X 191      69.670  88.470  32.080  1.00  0.00            
ATOM   2956  N   GLY X 192      70.450  88.620  34.180  1.00  0.00            
ATOM   2957  H   GLY X 192      71.150  88.480  34.890  1.00  0.00            
ATOM   2958  CA  GLY X 192      69.200  89.250  34.560  1.00  0.00            
ATOM   2959  HA1 GLY X 192      68.620  89.690  33.750  1.00  0.00            
ATOM   2960  HA2 GLY X 192      68.520  88.680  35.180  1.00  0.00            
ATOM   2961  C   GLY X 192      69.680  90.380  35.450  1.00  0.00            
ATOM   2962  O1  GLY X 192      70.510  90.070  36.340  1.00  0.00            
ATOM   2963  O2  GLY X 192      69.220  91.540  35.310  1.00  0.00            
END
