# Supplementary material for: The importance of evolutionarily conserved C‐terminal basic residues for the stability of proapoptotic Bax protein
Source: FEBS Open Bio. 2016 Aug 25;6(10):976–86. doi: 10.1002/2211-5463.12096 (PMC5055034; doi:10.1002/2211-5463.12096)
Supplement: Supplementary file 2 — Appendix S2. Figure 2 snapshots zip file. [file FEB4-6-0976-s002.zip › Figure 2 snapshots/EE_500K.pdb]

HEADER Model of Human Bax
TITLE EE DPM (K189E/K190E) 60 ns
JRNL        AUTH   J.L. ROSAS-TRIGUEROS                                 
JRNL        TITL   THE IMPORTANCE OF EVOLUTIONARILY CONSERVED C-TERMINAL BASIC 
JRNL        TITL 2 RESIDUES FOR THE STABILITY OF PROAPOPTOTIC BAX PROTEIN
JRNL        REF    FEBS Open Bio
JRNL        REFN   ISSN 2211-5463
REMARK 250
REMARK 250 EXPERIMENTAL DETAILS
REMARK 250  EXPERIMENT TYPE: MOLECULAR DYNAMICS SIMULATION, 500 K, FINAL STRUCTURE
REMARK 250  GENERATED BY GROMACS
REMARK 250  THIS IS A SIMULATION BOX
REMARK 250
CRYST1   97.647   97.647   97.647  60.00  60.00  90.00 P 1           1
ATOM      1  N   MET X   1      94.640  74.160  39.160  1.00  0.00            
ATOM      2  H1  MET X   1      94.630  75.150  39.340  1.00  0.00            
ATOM      3  H2  MET X   1      94.240  73.730  39.990  1.00  0.00            
ATOM      4  H3  MET X   1      95.620  73.950  39.070  1.00  0.00            
ATOM      5  CA  MET X   1      93.890  73.740  37.970  1.00  0.00            
ATOM      6  HA  MET X   1      94.270  72.730  37.830  1.00  0.00            
ATOM      7  CB  MET X   1      92.420  74.000  38.290  1.00  0.00            
ATOM      8  HB1 MET X   1      92.420  74.670  39.150  1.00  0.00            
ATOM      9  HB2 MET X   1      91.890  74.480  37.470  1.00  0.00            
ATOM     10  CG  MET X   1      91.580  72.720  38.380  1.00  0.00            
ATOM     11  HG1 MET X   1      91.760  72.270  37.410  1.00  0.00            
ATOM     12  HG2 MET X   1      92.130  72.230  39.180  1.00  0.00            
ATOM     13  SD  MET X   1      89.860  72.830  38.930  1.00  0.00            
ATOM     14  CE  MET X   1      89.250  71.150  38.650  1.00  0.00            
ATOM     15  HE1 MET X   1      89.540  70.530  39.500  1.00  0.00            
ATOM     16  HE2 MET X   1      88.190  71.010  38.480  1.00  0.00            
ATOM     17  HE3 MET X   1      89.730  70.770  37.760  1.00  0.00            
ATOM     18  C   MET X   1      94.330  74.300  36.630  1.00  0.00            
ATOM     19  O   MET X   1      95.380  74.930  36.590  1.00  0.00            
ATOM     20  N   ASP X   2      93.670  74.000  35.510  1.00  0.00            
ATOM     21  H   ASP X   2      92.820  73.460  35.560  1.00  0.00            
ATOM     22  CA  ASP X   2      94.110  74.370  34.180  1.00  0.00            
ATOM     23  HA  ASP X   2      95.110  74.810  34.190  1.00  0.00            
ATOM     24  CB  ASP X   2      94.190  73.150  33.260  1.00  0.00            
ATOM     25  HB1 ASP X   2      94.960  72.440  33.560  1.00  0.00            
ATOM     26  HB2 ASP X   2      93.280  72.580  33.480  1.00  0.00            
ATOM     27  CG  ASP X   2      94.420  73.460  31.790  1.00  0.00            
ATOM     28  OD1 ASP X   2      94.040  72.560  31.020  1.00  0.00            
ATOM     29  OD2 ASP X   2      95.050  74.470  31.430  1.00  0.00            
ATOM     30  C   ASP X   2      93.230  75.550  33.790  1.00  0.00            
ATOM     31  O   ASP X   2      92.070  75.690  34.160  1.00  0.00            
ATOM     32  N   GLY X   3      93.690  76.410  32.870  1.00  0.00            
ATOM     33  H   GLY X   3      94.540  76.080  32.430  1.00  0.00            
ATOM     34  CA  GLY X   3      93.120  77.650  32.390  1.00  0.00            
ATOM     35  HA1 GLY X   3      92.430  78.040  33.130  1.00  0.00            
ATOM     36  HA2 GLY X   3      93.900  78.410  32.370  1.00  0.00            
ATOM     37  C   GLY X   3      92.720  77.640  30.920  1.00  0.00            
ATOM     38  O   GLY X   3      92.440  78.750  30.460  1.00  0.00            
ATOM     39  N   SER X   4      92.690  76.500  30.230  1.00  0.00            
ATOM     40  H   SER X   4      92.920  75.670  30.740  1.00  0.00            
ATOM     41  CA  SER X   4      92.670  76.510  28.780  1.00  0.00            
ATOM     42  HA  SER X   4      92.200  77.450  28.490  1.00  0.00            
ATOM     43  CB  SER X   4      94.100  76.580  28.240  1.00  0.00            
ATOM     44  HB1 SER X   4      94.160  76.500  27.160  1.00  0.00            
ATOM     45  HB2 SER X   4      94.630  77.510  28.480  1.00  0.00            
ATOM     46  OG  SER X   4      94.820  75.440  28.640  1.00  0.00            
ATOM     47  HG  SER X   4      94.720  75.230  29.560  1.00  0.00            
ATOM     48  C   SER X   4      91.840  75.300  28.360  1.00  0.00            
ATOM     49  O   SER X   4      92.030  74.200  28.860  1.00  0.00            
ATOM     50  N   GLY X   5      90.910  75.560  27.440  1.00  0.00            
ATOM     51  H   GLY X   5      90.730  76.480  27.060  1.00  0.00            
ATOM     52  CA  GLY X   5      89.920  74.680  26.860  1.00  0.00            
ATOM     53  HA1 GLY X   5      90.420  73.720  26.940  1.00  0.00            
ATOM     54  HA2 GLY X   5      89.040  74.600  27.510  1.00  0.00            
ATOM     55  C   GLY X   5      89.550  74.940  25.410  1.00  0.00            
ATOM     56  O   GLY X   5      90.120  75.840  24.790  1.00  0.00            
ATOM     57  N   GLU X   6      88.660  74.150  24.800  1.00  0.00            
ATOM     58  H   GLU X   6      87.930  73.680  25.330  1.00  0.00            
ATOM     59  CA  GLU X   6      88.170  74.150  23.440  1.00  0.00            
ATOM     60  HA  GLU X   6      88.050  75.190  23.140  1.00  0.00            
ATOM     61  CB  GLU X   6      89.090  73.380  22.490  1.00  0.00            
ATOM     62  HB1 GLU X   6      90.040  73.900  22.360  1.00  0.00            
ATOM     63  HB2 GLU X   6      89.340  72.420  22.940  1.00  0.00            
ATOM     64  CG  GLU X   6      88.530  73.090  21.100  1.00  0.00            
ATOM     65  HG1 GLU X   6      89.300  72.580  20.520  1.00  0.00            
ATOM     66  HG2 GLU X   6      87.880  72.220  21.000  1.00  0.00            
ATOM     67  CD  GLU X   6      88.230  74.320  20.270  1.00  0.00            
ATOM     68  OE1 GLU X   6      87.630  75.300  20.780  1.00  0.00            
ATOM     69  OE2 GLU X   6      88.710  74.300  19.120  1.00  0.00            
ATOM     70  C   GLU X   6      86.700  73.750  23.560  1.00  0.00            
ATOM     71  O   GLU X   6      86.280  73.330  24.640  1.00  0.00            
ATOM     72  N   GLN X   7      85.900  74.030  22.520  1.00  0.00            
ATOM     73  H   GLN X   7      86.390  74.150  21.660  1.00  0.00            
ATOM     74  CA  GLN X   7      84.470  73.800  22.500  1.00  0.00            
ATOM     75  HA  GLN X   7      84.030  74.020  23.470  1.00  0.00            
ATOM     76  CB  GLN X   7      83.940  74.880  21.560  1.00  0.00            
ATOM     77  HB1 GLN X   7      84.260  74.870  20.510  1.00  0.00            
ATOM     78  HB2 GLN X   7      82.900  74.720  21.260  1.00  0.00            
ATOM     79  CG  GLN X   7      84.160  76.310  22.060  1.00  0.00            
ATOM     80  HG1 GLN X   7      85.180  76.380  22.420  1.00  0.00            
ATOM     81  HG2 GLN X   7      84.040  77.030  21.250  1.00  0.00            
ATOM     82  CD  GLN X   7      83.240  76.700  23.210  1.00  0.00            
ATOM     83  OE1 GLN X   7      82.520  77.680  23.040  1.00  0.00            
ATOM     84  NE2 GLN X   7      83.510  76.320  24.460  1.00  0.00            
ATOM     85 1HE2 GLN X   7      84.300  75.750  24.720  1.00  0.00            
ATOM     86 2HE2 GLN X   7      82.950  76.710  25.200  1.00  0.00            
ATOM     87  C   GLN X   7      84.130  72.440  21.910  1.00  0.00            
ATOM     88  O   GLN X   7      84.660  72.000  20.890  1.00  0.00            
ATOM     89  N   PRO X   8      83.250  71.700  22.580  1.00  0.00            
ATOM     90  CA  PRO X   8      82.660  70.530  21.980  1.00  0.00            
ATOM     91  HA  PRO X   8      83.450  69.870  21.620  1.00  0.00            
ATOM     92  CB  PRO X   8      82.020  69.710  23.110  1.00  0.00            
ATOM     93  HB1 PRO X   8      81.040  69.300  22.850  1.00  0.00            
ATOM     94  HB2 PRO X   8      82.460  68.810  23.520  1.00  0.00            
ATOM     95  CG  PRO X   8      81.700  70.740  24.190  1.00  0.00            
ATOM     96  HG1 PRO X   8      80.770  71.260  23.920  1.00  0.00            
ATOM     97  HG2 PRO X   8      81.510  70.380  25.200  1.00  0.00            
ATOM     98  CD  PRO X   8      82.750  71.820  23.950  1.00  0.00            
ATOM     99  HD1 PRO X   8      82.340  72.800  24.180  1.00  0.00            
ATOM    100  HD2 PRO X   8      83.630  71.580  24.560  1.00  0.00            
ATOM    101  C   PRO X   8      81.630  70.940  20.940  1.00  0.00            
ATOM    102  O   PRO X   8      80.520  71.260  21.330  1.00  0.00            
ATOM    103  N   ARG X   9      82.040  70.860  19.670  1.00  0.00            
ATOM    104  H   ARG X   9      82.940  70.430  19.550  1.00  0.00            
ATOM    105  CA  ARG X   9      81.330  71.250  18.470  1.00  0.00            
ATOM    106  HA  ARG X   9      80.510  71.960  18.600  1.00  0.00            
ATOM    107  CB  ARG X   9      82.300  71.890  17.460  1.00  0.00            
ATOM    108  HB1 ARG X   9      82.560  71.030  16.850  1.00  0.00            
ATOM    109  HB2 ARG X   9      81.680  72.470  16.780  1.00  0.00            
ATOM    110  CG  ARG X   9      83.410  72.760  18.050  1.00  0.00            
ATOM    111  HG1 ARG X   9      83.120  73.270  18.970  1.00  0.00            
ATOM    112  HG2 ARG X   9      84.170  72.050  18.380  1.00  0.00            
ATOM    113  CD  ARG X   9      83.930  73.950  17.260  1.00  0.00            
ATOM    114  HD1 ARG X   9      84.550  73.490  16.500  1.00  0.00            
ATOM    115  HD2 ARG X   9      83.110  74.380  16.700  1.00  0.00            
ATOM    116  NE  ARG X   9      84.820  74.850  18.010  1.00  0.00            
ATOM    117  HE  ARG X   9      85.700  74.390  18.170  1.00  0.00            
ATOM    118  CZ  ARG X   9      84.650  76.020  18.630  1.00  0.00            
ATOM    119  NH1 ARG X   9      83.470  76.560  18.330  1.00  0.00            
ATOM    120 1HH1 ARG X   9      82.770  76.110  17.760  1.00  0.00            
ATOM    121 2HH1 ARG X   9      83.190  77.480  18.630  1.00  0.00            
ATOM    122  NH2 ARG X   9      85.600  76.790  19.170  1.00  0.00            
ATOM    123 1HH2 ARG X   9      86.560  76.540  19.400  1.00  0.00            
ATOM    124 2HH2 ARG X   9      85.290  77.750  19.170  1.00  0.00            
ATOM    125  C   ARG X   9      80.650  70.050  17.830  1.00  0.00            
ATOM    126  O   ARG X   9      79.840  70.200  16.920  1.00  0.00            
ATOM    127  N   GLY X  10      81.250  68.870  18.030  1.00  0.00            
ATOM    128  H   GLY X  10      81.960  68.750  18.730  1.00  0.00            
ATOM    129  CA  GLY X  10      80.650  67.600  17.670  1.00  0.00            
ATOM    130  HA1 GLY X  10      79.820  67.670  16.970  1.00  0.00            
ATOM    131  HA2 GLY X  10      81.450  67.170  17.050  1.00  0.00            
ATOM    132  C   GLY X  10      80.430  66.850  18.970  1.00  0.00            
ATOM    133  O   GLY X  10      79.710  67.180  19.910  1.00  0.00            
ATOM    134  N   GLY X  11      81.110  65.700  19.020  1.00  0.00            
ATOM    135  H   GLY X  11      81.810  65.500  18.330  1.00  0.00            
ATOM    136  CA  GLY X  11      81.110  64.770  20.140  1.00  0.00            
ATOM    137  HA1 GLY X  11      80.270  64.970  20.810  1.00  0.00            
ATOM    138  HA2 GLY X  11      80.920  63.720  19.920  1.00  0.00            
ATOM    139  C   GLY X  11      82.420  64.800  20.920  1.00  0.00            
ATOM    140  O   GLY X  11      82.510  64.120  21.930  1.00  0.00            
ATOM    141  N   GLY X  12      83.300  65.680  20.450  1.00  0.00            
ATOM    142  H   GLY X  12      82.950  66.220  19.660  1.00  0.00            
ATOM    143  CA  GLY X  12      84.690  65.820  20.810  1.00  0.00            
ATOM    144  HA1 GLY X  12      84.840  66.770  21.320  1.00  0.00            
ATOM    145  HA2 GLY X  12      84.920  64.980  21.460  1.00  0.00            
ATOM    146  C   GLY X  12      85.570  65.600  19.590  1.00  0.00            
ATOM    147  O   GLY X  12      85.030  65.540  18.490  1.00  0.00            
ATOM    148  N   PRO X  13      86.900  65.480  19.670  1.00  0.00            
ATOM    149  CA  PRO X  13      87.850  65.270  18.600  1.00  0.00            
ATOM    150  HA  PRO X  13      87.680  66.040  17.840  1.00  0.00            
ATOM    151  CB  PRO X  13      89.220  65.480  19.250  1.00  0.00            
ATOM    152  HB1 PRO X  13      90.010  64.980  18.690  1.00  0.00            
ATOM    153  HB2 PRO X  13      89.450  66.550  19.260  1.00  0.00            
ATOM    154  CG  PRO X  13      89.030  65.140  20.730  1.00  0.00            
ATOM    155  HG1 PRO X  13      89.320  64.090  20.810  1.00  0.00            
ATOM    156  HG2 PRO X  13      89.620  65.730  21.430  1.00  0.00            
ATOM    157  CD  PRO X  13      87.520  65.280  20.960  1.00  0.00            
ATOM    158  HD1 PRO X  13      87.120  64.500  21.600  1.00  0.00            
ATOM    159  HD2 PRO X  13      87.290  66.150  21.570  1.00  0.00            
ATOM    160  C   PRO X  13      87.690  63.920  17.900  1.00  0.00            
ATOM    161  O   PRO X  13      88.700  63.520  17.320  1.00  0.00            
ATOM    162  N   THR X  14      86.520  63.280  17.890  1.00  0.00            
ATOM    163  H   THR X  14      85.660  63.720  18.170  1.00  0.00            
ATOM    164  CA  THR X  14      86.470  61.920  17.380  1.00  0.00            
ATOM    165  HA  THR X  14      87.130  61.730  16.530  1.00  0.00            
ATOM    166  CB  THR X  14      86.830  60.950  18.500  1.00  0.00            
ATOM    167  HB  THR X  14      87.890  61.120  18.730  1.00  0.00            
ATOM    168  OG1 THR X  14      86.780  59.640  18.000  1.00  0.00            
ATOM    169  HG1 THR X  14      87.640  59.260  17.900  1.00  0.00            
ATOM    170  CG2 THR X  14      85.800  61.060  19.620  1.00  0.00            
ATOM    171 1HG2 THR X  14      86.180  60.450  20.450  1.00  0.00            
ATOM    172 2HG2 THR X  14      85.780  62.050  20.080  1.00  0.00            
ATOM    173 3HG2 THR X  14      84.780  60.750  19.420  1.00  0.00            
ATOM    174  C   THR X  14      85.060  61.710  16.830  1.00  0.00            
ATOM    175  O   THR X  14      84.110  62.200  17.430  1.00  0.00            
ATOM    176  N   SER X  15      84.880  60.920  15.770  1.00  0.00            
ATOM    177  H   SER X  15      85.680  60.620  15.220  1.00  0.00            
ATOM    178  CA  SER X  15      83.600  60.710  15.140  1.00  0.00            
ATOM    179  HA  SER X  15      82.780  61.090  15.750  1.00  0.00            
ATOM    180  CB  SER X  15      83.480  61.290  13.730  1.00  0.00            
ATOM    181  HB1 SER X  15      82.520  61.070  13.270  1.00  0.00            
ATOM    182  HB2 SER X  15      83.700  62.360  13.630  1.00  0.00            
ATOM    183  OG  SER X  15      84.480  60.740  12.900  1.00  0.00            
ATOM    184  HG  SER X  15      84.870  60.060  13.430  1.00  0.00            
ATOM    185  C   SER X  15      83.390  59.210  15.210  1.00  0.00            
ATOM    186  O   SER X  15      82.760  58.620  14.330  1.00  0.00            
ATOM    187  N   SER X  16      83.720  58.610  16.360  1.00  0.00            
ATOM    188  H   SER X  16      84.180  59.210  17.030  1.00  0.00            
ATOM    189  CA  SER X  16      83.340  57.270  16.730  1.00  0.00            
ATOM    190  HA  SER X  16      83.440  56.600  15.870  1.00  0.00            
ATOM    191  CB  SER X  16      84.280  57.030  17.910  1.00  0.00            
ATOM    192  HB1 SER X  16      84.170  56.090  18.470  1.00  0.00            
ATOM    193  HB2 SER X  16      85.320  57.120  17.590  1.00  0.00            
ATOM    194  OG  SER X  16      84.230  57.980  18.960  1.00  0.00            
ATOM    195  HG  SER X  16      84.900  58.650  19.020  1.00  0.00            
ATOM    196  C   SER X  16      81.920  57.110  17.250  1.00  0.00            
ATOM    197  O   SER X  16      81.520  56.230  18.020  1.00  0.00            
ATOM    198  N   GLU X  17      81.150  58.150  16.950  1.00  0.00            
ATOM    199  H   GLU X  17      81.340  58.470  16.010  1.00  0.00            
ATOM    200  CA  GLU X  17      80.110  58.670  17.820  1.00  0.00            
ATOM    201  HA  GLU X  17      79.610  57.820  18.280  1.00  0.00            
ATOM    202  CB  GLU X  17      80.830  59.550  18.840  1.00  0.00            
ATOM    203  HB1 GLU X  17      81.560  59.020  19.430  1.00  0.00            
ATOM    204  HB2 GLU X  17      81.540  60.220  18.350  1.00  0.00            
ATOM    205  CG  GLU X  17      80.090  60.400  19.880  1.00  0.00            
ATOM    206  HG1 GLU X  17      80.870  60.960  20.400  1.00  0.00            
ATOM    207  HG2 GLU X  17      79.510  61.190  19.410  1.00  0.00            
ATOM    208  CD  GLU X  17      79.240  59.550  20.810  1.00  0.00            
ATOM    209  OE1 GLU X  17      78.070  59.200  20.540  1.00  0.00            
ATOM    210  OE2 GLU X  17      80.030  59.170  21.710  1.00  0.00            
ATOM    211  C   GLU X  17      78.970  59.300  17.030  1.00  0.00            
ATOM    212  O   GLU X  17      79.100  60.030  16.050  1.00  0.00            
ATOM    213  N   GLN X  18      77.790  58.900  17.500  1.00  0.00            
ATOM    214  H   GLN X  18      77.900  58.420  18.370  1.00  0.00            
ATOM    215  CA  GLN X  18      76.460  59.340  17.130  1.00  0.00            
ATOM    216  HA  GLN X  18      76.450  59.470  16.060  1.00  0.00            
ATOM    217  CB  GLN X  18      75.300  58.430  17.550  1.00  0.00            
ATOM    218  HB1 GLN X  18      75.300  58.440  18.630  1.00  0.00            
ATOM    219  HB2 GLN X  18      74.400  58.990  17.280  1.00  0.00            
ATOM    220  CG  GLN X  18      75.180  57.080  16.840  1.00  0.00            
ATOM    221  HG1 GLN X  18      74.170  56.690  16.950  1.00  0.00            
ATOM    222  HG2 GLN X  18      75.260  57.160  15.750  1.00  0.00            
ATOM    223  CD  GLN X  18      76.040  56.010  17.490  1.00  0.00            
ATOM    224  OE1 GLN X  18      76.860  56.250  18.370  1.00  0.00            
ATOM    225  NE2 GLN X  18      75.800  54.730  17.180  1.00  0.00            
ATOM    226 1HE2 GLN X  18      75.030  54.520  16.570  1.00  0.00            
ATOM    227 2HE2 GLN X  18      76.310  54.010  17.670  1.00  0.00            
ATOM    228  C   GLN X  18      76.110  60.680  17.780  1.00  0.00            
ATOM    229  O   GLN X  18      75.190  61.340  17.300  1.00  0.00            
ATOM    230  N   ILE X  19      76.770  61.050  18.880  1.00  0.00            
ATOM    231  H   ILE X  19      77.440  60.370  19.230  1.00  0.00            
ATOM    232  CA  ILE X  19      76.750  62.230  19.720  1.00  0.00            
ATOM    233  HA  ILE X  19      77.690  62.260  20.270  1.00  0.00            
ATOM    234  CB  ILE X  19      76.770  63.570  18.990  1.00  0.00            
ATOM    235  HB  ILE X  19      75.810  63.620  18.470  1.00  0.00            
ATOM    236  CG1 ILE X  19      77.860  63.600  17.900  1.00  0.00            
ATOM    237 1HG1 ILE X  19      78.840  63.420  18.360  1.00  0.00            
ATOM    238 2HG1 ILE X  19      77.500  62.910  17.150  1.00  0.00            
ATOM    239  CG2 ILE X  19      76.980  64.700  20.000  1.00  0.00            
ATOM    240 1HG2 ILE X  19      76.800  65.650  19.490  1.00  0.00            
ATOM    241 2HG2 ILE X  19      76.520  64.540  20.970  1.00  0.00            
ATOM    242 3HG2 ILE X  19      78.060  64.680  20.130  1.00  0.00            
ATOM    243  CD  ILE X  19      77.960  64.910  17.130  1.00  0.00            
ATOM    244  HD1 ILE X  19      78.510  65.670  17.710  1.00  0.00            
ATOM    245  HD2 ILE X  19      78.470  64.680  16.200  1.00  0.00            
ATOM    246  HD3 ILE X  19      76.960  65.340  17.020  1.00  0.00            
ATOM    247  C   ILE X  19      75.800  61.930  20.870  1.00  0.00            
ATOM    248  O   ILE X  19      75.030  62.820  21.240  1.00  0.00            
ATOM    249  N   MET X  20      75.910  60.760  21.500  1.00  0.00            
ATOM    250  H   MET X  20      76.430  60.070  20.980  1.00  0.00            
ATOM    251  CA  MET X  20      75.320  60.310  22.750  1.00  0.00            
ATOM    252  HA  MET X  20      74.250  60.370  22.550  1.00  0.00            
ATOM    253  CB  MET X  20      75.710  58.840  22.900  1.00  0.00            
ATOM    254  HB1 MET X  20      75.500  58.270  21.990  1.00  0.00            
ATOM    255  HB2 MET X  20      76.730  58.710  23.240  1.00  0.00            
ATOM    256  CG  MET X  20      74.820  58.030  23.830  1.00  0.00            
ATOM    257  HG1 MET X  20      74.580  58.590  24.740  1.00  0.00            
ATOM    258  HG2 MET X  20      73.860  57.960  23.310  1.00  0.00            
ATOM    259  SD  MET X  20      75.230  56.330  24.290  1.00  0.00            
ATOM    260  CE  MET X  20      73.780  55.940  25.310  1.00  0.00            
ATOM    261  HE1 MET X  20      73.560  54.880  25.380  1.00  0.00            
ATOM    262  HE2 MET X  20      74.010  56.190  26.330  1.00  0.00            
ATOM    263  HE3 MET X  20      72.930  56.540  24.980  1.00  0.00            
ATOM    264  C   MET X  20      75.740  61.180  23.920  1.00  0.00            
ATOM    265  O   MET X  20      75.030  61.300  24.920  1.00  0.00            
ATOM    266  N   LYS X  21      76.990  61.630  24.080  1.00  0.00            
ATOM    267  H   LYS X  21      77.620  61.470  23.310  1.00  0.00            
ATOM    268  CA  LYS X  21      77.610  62.280  25.210  1.00  0.00            
ATOM    269  HA  LYS X  21      76.970  63.140  25.410  1.00  0.00            
ATOM    270  CB  LYS X  21      77.860  61.330  26.380  1.00  0.00            
ATOM    271  HB1 LYS X  21      78.150  61.920  27.250  1.00  0.00            
ATOM    272  HB2 LYS X  21      76.910  60.840  26.600  1.00  0.00            
ATOM    273  CG  LYS X  21      78.940  60.240  26.310  1.00  0.00            
ATOM    274  HG1 LYS X  21      79.850  60.810  26.460  1.00  0.00            
ATOM    275  HG2 LYS X  21      78.790  59.700  27.250  1.00  0.00            
ATOM    276  CD  LYS X  21      78.830  59.230  25.170  1.00  0.00            
ATOM    277  HD1 LYS X  21      78.140  58.380  25.230  1.00  0.00            
ATOM    278  HD2 LYS X  21      78.790  59.680  24.180  1.00  0.00            
ATOM    279  CE  LYS X  21      80.180  58.540  24.950  1.00  0.00            
ATOM    280  HE1 LYS X  21      81.010  59.250  24.890  1.00  0.00            
ATOM    281  HE2 LYS X  21      80.500  57.880  25.760  1.00  0.00            
ATOM    282  NZ  LYS X  21      80.150  57.500  23.920  1.00  0.00            
ATOM    283  HZ1 LYS X  21      80.940  56.860  23.950  1.00  0.00            
ATOM    284  HZ2 LYS X  21      79.290  57.000  24.060  1.00  0.00            
ATOM    285  HZ3 LYS X  21      80.040  58.010  23.040  1.00  0.00            
ATOM    286  C   LYS X  21      78.900  62.970  24.790  1.00  0.00            
ATOM    287  O   LYS X  21      79.550  62.600  23.810  1.00  0.00            
ATOM    288  N   THR X  22      79.240  64.150  25.300  1.00  0.00            
ATOM    289  H   THR X  22      78.880  64.490  26.180  1.00  0.00            
ATOM    290  CA  THR X  22      80.360  64.950  24.850  1.00  0.00            
ATOM    291  HA  THR X  22      80.720  64.690  23.860  1.00  0.00            
ATOM    292  CB  THR X  22      79.750  66.350  24.880  1.00  0.00            
ATOM    293  HB  THR X  22      80.570  67.050  25.040  1.00  0.00            
ATOM    294  OG1 THR X  22      79.060  66.590  26.090  1.00  0.00            
ATOM    295  HG1 THR X  22      79.550  67.060  26.730  1.00  0.00            
ATOM    296  CG2 THR X  22      78.890  66.840  23.720  1.00  0.00            
ATOM    297 1HG2 THR X  22      78.630  67.880  23.920  1.00  0.00            
ATOM    298 2HG2 THR X  22      79.430  66.950  22.780  1.00  0.00            
ATOM    299 3HG2 THR X  22      78.060  66.160  23.520  1.00  0.00            
ATOM    300  C   THR X  22      81.620  64.770  25.690  1.00  0.00            
ATOM    301  O   THR X  22      82.250  65.770  26.040  1.00  0.00            
ATOM    302  N   GLY X  23      81.940  63.500  25.960  1.00  0.00            
ATOM    303  H   GLY X  23      81.180  62.840  25.870  1.00  0.00            
ATOM    304  CA  GLY X  23      83.030  63.170  26.860  1.00  0.00            
ATOM    305  HA1 GLY X  23      83.870  62.860  26.240  1.00  0.00            
ATOM    306  HA2 GLY X  23      83.340  63.910  27.610  1.00  0.00            
ATOM    307  C   GLY X  23      82.570  62.040  27.770  1.00  0.00            
ATOM    308  O   GLY X  23      81.380  61.820  28.010  1.00  0.00            
ATOM    309  N   ALA X  24      83.460  61.140  28.170  1.00  0.00            
ATOM    310  H   ALA X  24      84.380  61.500  27.970  1.00  0.00            
ATOM    311  CA  ALA X  24      83.310  60.020  29.080  1.00  0.00            
ATOM    312  HA  ALA X  24      82.420  59.490  28.720  1.00  0.00            
ATOM    313  CB  ALA X  24      84.480  59.040  29.080  1.00  0.00            
ATOM    314  HB1 ALA X  24      84.750  58.600  30.050  1.00  0.00            
ATOM    315  HB2 ALA X  24      84.370  58.160  28.440  1.00  0.00            
ATOM    316  HB3 ALA X  24      85.350  59.380  28.500  1.00  0.00            
ATOM    317  C   ALA X  24      82.960  60.410  30.510  1.00  0.00            
ATOM    318  O   ALA X  24      83.560  59.930  31.460  1.00  0.00            
ATOM    319  N   LEU X  25      82.040  61.360  30.650  1.00  0.00            
ATOM    320  H   LEU X  25      81.400  61.450  29.870  1.00  0.00            
ATOM    321  CA  LEU X  25      81.720  62.140  31.830  1.00  0.00            
ATOM    322  HA  LEU X  25      82.640  62.530  32.250  1.00  0.00            
ATOM    323  CB  LEU X  25      81.150  63.520  31.530  1.00  0.00            
ATOM    324  HB1 LEU X  25      81.850  63.910  30.800  1.00  0.00            
ATOM    325  HB2 LEU X  25      80.340  63.520  30.800  1.00  0.00            
ATOM    326  CG  LEU X  25      80.830  64.590  32.580  1.00  0.00            
ATOM    327  HG  LEU X  25      79.980  64.140  33.090  1.00  0.00            
ATOM    328  CD1 LEU X  25      81.930  64.830  33.620  1.00  0.00            
ATOM    329 1HD1 LEU X  25      82.930  64.830  33.170  1.00  0.00            
ATOM    330 2HD1 LEU X  25      81.700  65.670  34.270  1.00  0.00            
ATOM    331 3HD1 LEU X  25      81.900  63.920  34.210  1.00  0.00            
ATOM    332  CD2 LEU X  25      80.440  65.990  32.110  1.00  0.00            
ATOM    333 1HD2 LEU X  25      79.840  66.100  31.200  1.00  0.00            
ATOM    334 2HD2 LEU X  25      79.810  66.530  32.810  1.00  0.00            
ATOM    335 3HD2 LEU X  25      81.300  66.660  32.050  1.00  0.00            
ATOM    336  C   LEU X  25      80.780  61.450  32.810  1.00  0.00            
ATOM    337  O   LEU X  25      80.830  61.630  34.030  1.00  0.00            
ATOM    338  N   LEU X  26      80.080  60.450  32.270  1.00  0.00            
ATOM    339  H   LEU X  26      80.170  60.450  31.260  1.00  0.00            
ATOM    340  CA  LEU X  26      79.420  59.390  33.000  1.00  0.00            
ATOM    341  HA  LEU X  26      78.840  60.060  33.640  1.00  0.00            
ATOM    342  CB  LEU X  26      78.460  58.510  32.200  1.00  0.00            
ATOM    343  HB1 LEU X  26      78.020  57.750  32.840  1.00  0.00            
ATOM    344  HB2 LEU X  26      77.600  59.150  31.990  1.00  0.00            
ATOM    345  CG  LEU X  26      78.850  57.770  30.920  1.00  0.00            
ATOM    346  HG  LEU X  26      78.000  57.170  30.580  1.00  0.00            
ATOM    347  CD1 LEU X  26      79.290  58.680  29.780  1.00  0.00            
ATOM    348 1HD1 LEU X  26      80.330  59.000  29.870  1.00  0.00            
ATOM    349 2HD1 LEU X  26      79.420  58.380  28.740  1.00  0.00            
ATOM    350 3HD1 LEU X  26      78.750  59.630  29.810  1.00  0.00            
ATOM    351  CD2 LEU X  26      79.810  56.600  31.090  1.00  0.00            
ATOM    352 1HD2 LEU X  26      79.910  56.090  30.130  1.00  0.00            
ATOM    353 2HD2 LEU X  26      80.830  56.890  31.330  1.00  0.00            
ATOM    354 3HD2 LEU X  26      79.310  55.980  31.840  1.00  0.00            
ATOM    355  C   LEU X  26      80.270  58.480  33.870  1.00  0.00            
ATOM    356  O   LEU X  26      79.670  57.650  34.550  1.00  0.00            
ATOM    357  N   LEU X  27      81.600  58.550  33.930  1.00  0.00            
ATOM    358  H   LEU X  27      82.080  59.220  33.350  1.00  0.00            
ATOM    359  CA  LEU X  27      82.430  57.750  34.810  1.00  0.00            
ATOM    360  HA  LEU X  27      82.050  56.780  35.120  1.00  0.00            
ATOM    361  CB  LEU X  27      83.750  57.410  34.120  1.00  0.00            
ATOM    362  HB1 LEU X  27      84.240  58.370  33.960  1.00  0.00            
ATOM    363  HB2 LEU X  27      84.510  56.880  34.700  1.00  0.00            
ATOM    364  CG  LEU X  27      83.730  56.660  32.790  1.00  0.00            
ATOM    365  HG  LEU X  27      83.280  57.340  32.080  1.00  0.00            
ATOM    366  CD1 LEU X  27      85.080  56.330  32.140  1.00  0.00            
ATOM    367 1HD1 LEU X  27      85.860  55.930  32.790  1.00  0.00            
ATOM    368 2HD1 LEU X  27      85.130  55.810  31.190  1.00  0.00            
ATOM    369 3HD1 LEU X  27      85.330  57.350  31.850  1.00  0.00            
ATOM    370  CD2 LEU X  27      82.810  55.440  32.730  1.00  0.00            
ATOM    371 1HD2 LEU X  27      83.170  54.620  33.340  1.00  0.00            
ATOM    372 2HD2 LEU X  27      81.820  55.850  32.960  1.00  0.00            
ATOM    373 3HD2 LEU X  27      82.670  54.990  31.750  1.00  0.00            
ATOM    374  C   LEU X  27      82.720  58.510  36.100  1.00  0.00            
ATOM    375  O   LEU X  27      82.230  58.090  37.150  1.00  0.00            
ATOM    376  N   GLN X  28      83.640  59.470  35.970  1.00  0.00            
ATOM    377  H   GLN X  28      84.100  59.590  35.070  1.00  0.00            
ATOM    378  CA  GLN X  28      83.740  60.610  36.850  1.00  0.00            
ATOM    379  HA  GLN X  28      82.700  60.780  37.130  1.00  0.00            
ATOM    380  CB  GLN X  28      84.350  60.230  38.200  1.00  0.00            
ATOM    381  HB1 GLN X  28      84.110  61.010  38.920  1.00  0.00            
ATOM    382  HB2 GLN X  28      83.870  59.560  38.910  1.00  0.00            
ATOM    383  CG  GLN X  28      85.840  59.890  38.290  1.00  0.00            
ATOM    384  HG1 GLN X  28      86.260  60.270  37.360  1.00  0.00            
ATOM    385  HG2 GLN X  28      86.230  60.290  39.220  1.00  0.00            
ATOM    386  CD  GLN X  28      86.190  58.410  38.340  1.00  0.00            
ATOM    387  OE1 GLN X  28      85.450  57.600  37.780  1.00  0.00            
ATOM    388  NE2 GLN X  28      87.330  58.080  38.970  1.00  0.00            
ATOM    389 1HE2 GLN X  28      87.960  58.820  39.230  1.00  0.00            
ATOM    390 2HE2 GLN X  28      87.530  57.100  39.000  1.00  0.00            
ATOM    391  C   GLN X  28      84.470  61.770  36.190  1.00  0.00            
ATOM    392  O   GLN X  28      85.410  61.530  35.440  1.00  0.00            
ATOM    393  N   GLY X  29      84.190  63.020  36.570  1.00  0.00            
ATOM    394  H   GLY X  29      83.550  62.980  37.340  1.00  0.00            
ATOM    395  CA  GLY X  29      84.830  64.290  36.260  1.00  0.00            
ATOM    396  HA1 GLY X  29      85.870  64.080  36.000  1.00  0.00            
ATOM    397  HA2 GLY X  29      84.230  64.660  35.440  1.00  0.00            
ATOM    398  C   GLY X  29      84.750  65.150  37.510  1.00  0.00            
ATOM    399  O   GLY X  29      84.750  64.640  38.630  1.00  0.00            
ATOM    400  N   PHE X  30      84.780  66.470  37.320  1.00  0.00            
ATOM    401  H   PHE X  30      84.790  66.690  36.330  1.00  0.00            
ATOM    402  CA  PHE X  30      84.910  67.400  38.420  1.00  0.00            
ATOM    403  HA  PHE X  30      84.510  67.110  39.390  1.00  0.00            
ATOM    404  CB  PHE X  30      86.370  67.810  38.590  1.00  0.00            
ATOM    405  HB1 PHE X  30      87.050  67.160  38.030  1.00  0.00            
ATOM    406  HB2 PHE X  30      86.520  68.800  38.170  1.00  0.00            
ATOM    407  CG  PHE X  30      86.790  68.130  40.010  1.00  0.00            
ATOM    408  CD1 PHE X  30      87.110  67.010  40.790  1.00  0.00            
ATOM    409  HD1 PHE X  30      87.040  66.040  40.300  1.00  0.00            
ATOM    410  CD2 PHE X  30      86.790  69.400  40.600  1.00  0.00            
ATOM    411  HD2 PHE X  30      86.510  70.230  39.970  1.00  0.00            
ATOM    412  CE1 PHE X  30      87.330  67.090  42.170  1.00  0.00            
ATOM    413  HE1 PHE X  30      87.670  66.290  42.800  1.00  0.00            
ATOM    414  CE2 PHE X  30      86.920  69.490  41.990  1.00  0.00            
ATOM    415  HE2 PHE X  30      86.690  70.440  42.450  1.00  0.00            
ATOM    416  CZ  PHE X  30      87.250  68.360  42.750  1.00  0.00            
ATOM    417  HZ  PHE X  30      87.510  68.490  43.790  1.00  0.00            
ATOM    418  C   PHE X  30      83.940  68.520  38.080  1.00  0.00            
ATOM    419  O   PHE X  30      84.150  69.280  37.140  1.00  0.00            
ATOM    420  N   ILE X  31      82.870  68.790  38.840  1.00  0.00            
ATOM    421  H   ILE X  31      82.560  68.140  39.550  1.00  0.00            
ATOM    422  CA  ILE X  31      82.000  69.940  38.820  1.00  0.00            
ATOM    423  HA  ILE X  31      82.660  70.790  38.650  1.00  0.00            
ATOM    424  CB  ILE X  31      80.960  69.970  37.690  1.00  0.00            
ATOM    425  HB  ILE X  31      80.210  70.660  38.060  1.00  0.00            
ATOM    426  CG1 ILE X  31      80.230  68.640  37.520  1.00  0.00            
ATOM    427 1HG1 ILE X  31      79.850  68.530  36.500  1.00  0.00            
ATOM    428 2HG1 ILE X  31      80.970  67.840  37.530  1.00  0.00            
ATOM    429  CG2 ILE X  31      81.450  70.440  36.320  1.00  0.00            
ATOM    430 1HG2 ILE X  31      82.000  69.770  35.670  1.00  0.00            
ATOM    431 2HG2 ILE X  31      80.570  70.660  35.700  1.00  0.00            
ATOM    432 3HG2 ILE X  31      82.080  71.320  36.230  1.00  0.00            
ATOM    433  CD  ILE X  31      79.100  68.470  38.520  1.00  0.00            
ATOM    434  HD1 ILE X  31      79.470  68.850  39.470  1.00  0.00            
ATOM    435  HD2 ILE X  31      78.290  69.130  38.190  1.00  0.00            
ATOM    436  HD3 ILE X  31      78.630  67.480  38.550  1.00  0.00            
ATOM    437  C   ILE X  31      81.500  70.670  40.060  1.00  0.00            
ATOM    438  O   ILE X  31      81.100  71.830  40.020  1.00  0.00            
ATOM    439  N   GLN X  32      81.430  70.020  41.220  1.00  0.00            
ATOM    440  H   GLN X  32      81.580  69.030  41.300  1.00  0.00            
ATOM    441  CA  GLN X  32      80.980  70.530  42.500  1.00  0.00            
ATOM    442  HA  GLN X  32      80.020  70.840  42.080  1.00  0.00            
ATOM    443  CB  GLN X  32      80.950  69.420  43.550  1.00  0.00            
ATOM    444  HB1 GLN X  32      80.100  68.850  43.170  1.00  0.00            
ATOM    445  HB2 GLN X  32      81.840  68.810  43.390  1.00  0.00            
ATOM    446  CG  GLN X  32      80.790  69.800  45.020  1.00  0.00            
ATOM    447  HG1 GLN X  32      81.600  70.490  45.260  1.00  0.00            
ATOM    448  HG2 GLN X  32      79.880  70.400  45.000  1.00  0.00            
ATOM    449  CD  GLN X  32      80.540  68.660  46.000  1.00  0.00            
ATOM    450  OE1 GLN X  32      80.210  67.580  45.540  1.00  0.00            
ATOM    451  NE2 GLN X  32      80.840  68.850  47.290  1.00  0.00            
ATOM    452 1HE2 GLN X  32      81.190  69.730  47.650  1.00  0.00            
ATOM    453 2HE2 GLN X  32      80.910  68.120  47.980  1.00  0.00            
ATOM    454  C   GLN X  32      81.490  71.860  43.040  1.00  0.00            
ATOM    455  O   GLN X  32      80.930  72.470  43.950  1.00  0.00            
ATOM    456  N   ASP X  33      82.560  72.310  42.390  1.00  0.00            
ATOM    457  H   ASP X  33      82.870  71.800  41.580  1.00  0.00            
ATOM    458  CA  ASP X  33      83.350  73.460  42.770  1.00  0.00            
ATOM    459  HA  ASP X  33      83.370  73.680  43.840  1.00  0.00            
ATOM    460  CB  ASP X  33      84.820  73.280  42.390  1.00  0.00            
ATOM    461  HB1 ASP X  33      85.560  74.030  42.670  1.00  0.00            
ATOM    462  HB2 ASP X  33      85.220  72.390  42.880  1.00  0.00            
ATOM    463  CG  ASP X  33      84.980  72.880  40.930  1.00  0.00            
ATOM    464  OD1 ASP X  33      85.200  73.800  40.110  1.00  0.00            
ATOM    465  OD2 ASP X  33      84.730  71.730  40.500  1.00  0.00            
ATOM    466  C   ASP X  33      82.800  74.650  41.990  1.00  0.00            
ATOM    467  O   ASP X  33      83.050  75.780  42.390  1.00  0.00            
ATOM    468  N   ARG X  34      81.880  74.390  41.060  1.00  0.00            
ATOM    469  H   ARG X  34      81.800  73.390  40.900  1.00  0.00            
ATOM    470  CA  ARG X  34      81.160  75.350  40.250  1.00  0.00            
ATOM    471  HA  ARG X  34      81.470  76.310  40.660  1.00  0.00            
ATOM    472  CB  ARG X  34      81.720  75.260  38.830  1.00  0.00            
ATOM    473  HB1 ARG X  34      82.810  75.300  38.960  1.00  0.00            
ATOM    474  HB2 ARG X  34      81.480  74.290  38.390  1.00  0.00            
ATOM    475  CG  ARG X  34      81.390  76.490  38.000  1.00  0.00            
ATOM    476  HG1 ARG X  34      81.250  76.240  36.950  1.00  0.00            
ATOM    477  HG2 ARG X  34      80.340  76.750  38.150  1.00  0.00            
ATOM    478  CD  ARG X  34      82.350  77.650  38.260  1.00  0.00            
ATOM    479  HD1 ARG X  34      82.180  77.980  39.280  1.00  0.00            
ATOM    480  HD2 ARG X  34      83.410  77.460  38.120  1.00  0.00            
ATOM    481  NE  ARG X  34      81.930  78.670  37.300  1.00  0.00            
ATOM    482  HE  ARG X  34      81.290  78.340  36.590  1.00  0.00            
ATOM    483  CZ  ARG X  34      82.170  79.980  37.410  1.00  0.00            
ATOM    484  NH1 ARG X  34      82.970  80.530  38.340  1.00  0.00            
ATOM    485 1HH1 ARG X  34      82.720  81.430  38.740  1.00  0.00            
ATOM    486 2HH1 ARG X  34      83.570  80.000  38.960  1.00  0.00            
ATOM    487  NH2 ARG X  34      81.630  80.780  36.460  1.00  0.00            
ATOM    488 1HH2 ARG X  34      80.980  80.430  35.780  1.00  0.00            
ATOM    489 2HH2 ARG X  34      81.810  81.730  36.200  1.00  0.00            
ATOM    490  C   ARG X  34      79.660  75.100  40.300  1.00  0.00            
ATOM    491  O   ARG X  34      79.090  74.110  39.860  1.00  0.00            
ATOM    492  N   ALA X  35      78.970  76.230  40.510  1.00  0.00            
ATOM    493  H   ALA X  35      79.360  77.140  40.710  1.00  0.00            
ATOM    494  CA  ALA X  35      77.530  76.290  40.450  1.00  0.00            
ATOM    495  HA  ALA X  35      77.110  75.560  39.750  1.00  0.00            
ATOM    496  CB  ALA X  35      76.820  75.880  41.740  1.00  0.00            
ATOM    497  HB1 ALA X  35      77.160  74.900  42.070  1.00  0.00            
ATOM    498  HB2 ALA X  35      77.040  76.600  42.540  1.00  0.00            
ATOM    499  HB3 ALA X  35      75.740  75.730  41.690  1.00  0.00            
ATOM    500  C   ALA X  35      76.940  77.630  40.050  1.00  0.00            
ATOM    501  O   ALA X  35      75.930  77.730  39.350  1.00  0.00            
ATOM    502  N   GLY X  36      77.610  78.700  40.480  1.00  0.00            
ATOM    503  H   GLY X  36      78.380  78.420  41.080  1.00  0.00            
ATOM    504  CA  GLY X  36      77.200  80.070  40.280  1.00  0.00            
ATOM    505  HA1 GLY X  36      76.410  80.140  39.540  1.00  0.00            
ATOM    506  HA2 GLY X  36      76.980  80.440  41.290  1.00  0.00            
ATOM    507  C   GLY X  36      78.410  80.800  39.730  1.00  0.00            
ATOM    508  O   GLY X  36      79.530  80.290  39.740  1.00  0.00            
ATOM    509  N   ARG X  37      78.210  82.020  39.220  1.00  0.00            
ATOM    510  H   ARG X  37      77.310  82.470  39.190  1.00  0.00            
ATOM    511  CA  ARG X  37      79.290  82.910  38.840  1.00  0.00            
ATOM    512  HA  ARG X  37      80.090  82.390  38.310  1.00  0.00            
ATOM    513  CB  ARG X  37      78.740  83.810  37.730  1.00  0.00            
ATOM    514  HB1 ARG X  37      77.910  84.410  38.050  1.00  0.00            
ATOM    515  HB2 ARG X  37      79.590  84.460  37.530  1.00  0.00            
ATOM    516  CG  ARG X  37      78.540  83.170  36.350  1.00  0.00            
ATOM    517  HG1 ARG X  37      78.950  83.920  35.670  1.00  0.00            
ATOM    518  HG2 ARG X  37      79.220  82.360  36.100  1.00  0.00            
ATOM    519  CD  ARG X  37      77.080  82.840  36.050  1.00  0.00            
ATOM    520  HD1 ARG X  37      76.470  82.970  36.940  1.00  0.00            
ATOM    521  HD2 ARG X  37      76.760  83.590  35.320  1.00  0.00            
ATOM    522  NE  ARG X  37      77.000  81.490  35.490  1.00  0.00            
ATOM    523  HE  ARG X  37      77.880  80.980  35.440  1.00  0.00            
ATOM    524  CZ  ARG X  37      75.890  80.920  35.010  1.00  0.00            
ATOM    525  NH1 ARG X  37      74.740  81.520  35.350  1.00  0.00            
ATOM    526 1HH1 ARG X  37      73.870  81.310  34.880  1.00  0.00            
ATOM    527 2HH1 ARG X  37      74.850  82.390  35.850  1.00  0.00            
ATOM    528  NH2 ARG X  37      75.910  79.820  34.250  1.00  0.00            
ATOM    529 1HH2 ARG X  37      76.810  79.440  33.960  1.00  0.00            
ATOM    530 2HH2 ARG X  37      75.170  79.160  34.420  1.00  0.00            
ATOM    531  C   ARG X  37      79.610  83.740  40.080  1.00  0.00            
ATOM    532  O   ARG X  37      80.770  84.140  40.170  1.00  0.00            
ATOM    533  N   MET X  38      78.670  84.110  40.950  1.00  0.00            
ATOM    534  H   MET X  38      77.760  83.770  40.690  1.00  0.00            
ATOM    535  CA  MET X  38      78.680  84.960  42.130  1.00  0.00            
ATOM    536  HA  MET X  38      79.720  85.220  42.310  1.00  0.00            
ATOM    537  CB  MET X  38      77.810  86.190  41.860  1.00  0.00            
ATOM    538  HB1 MET X  38      77.910  86.520  40.830  1.00  0.00            
ATOM    539  HB2 MET X  38      76.750  85.960  41.970  1.00  0.00            
ATOM    540  CG  MET X  38      78.010  87.420  42.740  1.00  0.00            
ATOM    541  HG1 MET X  38      77.620  87.210  43.730  1.00  0.00            
ATOM    542  HG2 MET X  38      79.100  87.480  42.760  1.00  0.00            
ATOM    543  SD  MET X  38      76.990  88.790  42.130  1.00  0.00            
ATOM    544  CE  MET X  38      78.310  89.540  41.130  1.00  0.00            
ATOM    545  HE1 MET X  38      79.030  89.970  41.830  1.00  0.00            
ATOM    546  HE2 MET X  38      78.720  88.790  40.470  1.00  0.00            
ATOM    547  HE3 MET X  38      77.900  90.420  40.640  1.00  0.00            
ATOM    548  C   MET X  38      78.320  84.160  43.370  1.00  0.00            
ATOM    549  O   MET X  38      78.090  84.770  44.410  1.00  0.00            
ATOM    550  N   GLY X  39      78.460  82.830  43.400  1.00  0.00            
ATOM    551  H   GLY X  39      78.620  82.300  42.550  1.00  0.00            
ATOM    552  CA  GLY X  39      78.250  82.120  44.640  1.00  0.00            
ATOM    553  HA1 GLY X  39      77.400  82.470  45.230  1.00  0.00            
ATOM    554  HA2 GLY X  39      77.980  81.080  44.430  1.00  0.00            
ATOM    555  C   GLY X  39      79.530  81.990  45.450  1.00  0.00            
ATOM    556  O   GLY X  39      79.560  81.390  46.520  1.00  0.00            
ATOM    557  N   GLY X  40      80.680  82.520  45.030  1.00  0.00            
ATOM    558  H   GLY X  40      80.860  82.910  44.120  1.00  0.00            
ATOM    559  CA  GLY X  40      81.980  82.250  45.600  1.00  0.00            
ATOM    560  HA1 GLY X  40      82.580  83.160  45.550  1.00  0.00            
ATOM    561  HA2 GLY X  40      82.170  82.000  46.650  1.00  0.00            
ATOM    562  C   GLY X  40      82.810  81.340  44.700  1.00  0.00            
ATOM    563  O   GLY X  40      82.140  80.560  44.020  1.00  0.00            
ATOM    564  N   GLU X  41      84.130  81.520  44.600  1.00  0.00            
ATOM    565  H   GLU X  41      84.500  82.150  45.300  1.00  0.00            
ATOM    566  CA  GLU X  41      84.880  80.750  43.640  1.00  0.00            
ATOM    567  HA  GLU X  41      84.300  79.880  43.320  1.00  0.00            
ATOM    568  CB  GLU X  41      85.380  81.570  42.450  1.00  0.00            
ATOM    569  HB1 GLU X  41      84.550  81.980  41.870  1.00  0.00            
ATOM    570  HB2 GLU X  41      85.770  82.450  42.950  1.00  0.00            
ATOM    571  CG  GLU X  41      86.390  80.970  41.480  1.00  0.00            
ATOM    572  HG1 GLU X  41      86.720  81.690  40.720  1.00  0.00            
ATOM    573  HG2 GLU X  41      87.290  80.890  42.090  1.00  0.00            
ATOM    574  CD  GLU X  41      85.940  79.740  40.710  1.00  0.00            
ATOM    575  OE1 GLU X  41      85.690  79.900  39.500  1.00  0.00            
ATOM    576  OE2 GLU X  41      85.810  78.650  41.320  1.00  0.00            
ATOM    577  C   GLU X  41      86.050  80.330  44.520  1.00  0.00            
ATOM    578  O   GLU X  41      86.450  80.990  45.480  1.00  0.00            
ATOM    579  N   ALA X  42      86.670  79.260  44.020  1.00  0.00            
ATOM    580  H   ALA X  42      86.540  79.070  43.030  1.00  0.00            
ATOM    581  CA  ALA X  42      88.010  78.880  44.450  1.00  0.00            
ATOM    582  HA  ALA X  42      88.010  78.910  45.540  1.00  0.00            
ATOM    583  CB  ALA X  42      88.240  77.400  44.170  1.00  0.00            
ATOM    584  HB1 ALA X  42      89.000  76.990  44.830  1.00  0.00            
ATOM    585  HB2 ALA X  42      87.300  76.850  44.280  1.00  0.00            
ATOM    586  HB3 ALA X  42      88.500  77.290  43.120  1.00  0.00            
ATOM    587  C   ALA X  42      89.240  79.640  43.970  1.00  0.00            
ATOM    588  O   ALA X  42      89.410  79.700  42.760  1.00  0.00            
ATOM    589  N   PRO X  43      90.070  80.230  44.840  1.00  0.00            
ATOM    590  CA  PRO X  43      91.390  80.700  44.480  1.00  0.00            
ATOM    591  HA  PRO X  43      91.260  81.560  43.830  1.00  0.00            
ATOM    592  CB  PRO X  43      92.040  81.110  45.800  1.00  0.00            
ATOM    593  HB1 PRO X  43      92.920  80.520  46.050  1.00  0.00            
ATOM    594  HB2 PRO X  43      92.520  82.090  45.830  1.00  0.00            
ATOM    595  CG  PRO X  43      90.910  81.390  46.790  1.00  0.00            
ATOM    596  HG1 PRO X  43      91.120  81.060  47.810  1.00  0.00            
ATOM    597  HG2 PRO X  43      90.750  82.470  46.770  1.00  0.00            
ATOM    598  CD  PRO X  43      89.790  80.510  46.240  1.00  0.00            
ATOM    599  HD1 PRO X  43      89.640  79.730  46.980  1.00  0.00            
ATOM    600  HD2 PRO X  43      88.960  81.210  46.330  1.00  0.00            
ATOM    601  C   PRO X  43      92.300  79.890  43.560  1.00  0.00            
ATOM    602  O   PRO X  43      92.600  80.390  42.480  1.00  0.00            
ATOM    603  N   GLU X  44      92.560  78.640  43.940  1.00  0.00            
ATOM    604  H   GLU X  44      92.090  78.130  44.670  1.00  0.00            
ATOM    605  CA  GLU X  44      93.330  77.640  43.230  1.00  0.00            
ATOM    606  HA  GLU X  44      93.090  77.720  42.170  1.00  0.00            
ATOM    607  CB  GLU X  44      94.820  77.930  43.460  1.00  0.00            
ATOM    608  HB1 GLU X  44      94.940  78.710  42.710  1.00  0.00            
ATOM    609  HB2 GLU X  44      94.900  78.280  44.480  1.00  0.00            
ATOM    610  CG  GLU X  44      95.960  76.960  43.170  1.00  0.00            
ATOM    611  HG1 GLU X  44      96.890  77.540  43.190  1.00  0.00            
ATOM    612  HG2 GLU X  44      95.970  76.120  43.860  1.00  0.00            
ATOM    613  CD  GLU X  44      95.960  76.400  41.750  1.00  0.00            
ATOM    614  OE1 GLU X  44      96.970  76.560  41.030  1.00  0.00            
ATOM    615  OE2 GLU X  44      94.980  75.800  41.270  1.00  0.00            
ATOM    616  C   GLU X  44      92.890  76.330  43.860  1.00  0.00            
ATOM    617  O   GLU X  44      92.380  76.280  44.980  1.00  0.00            
ATOM    618  N   LEU X  45      93.150  75.250  43.130  1.00  0.00            
ATOM    619  H   LEU X  45      93.900  75.270  42.440  1.00  0.00            
ATOM    620  CA  LEU X  45      92.390  74.020  43.260  1.00  0.00            
ATOM    621  HA  LEU X  45      92.330  73.770  44.320  1.00  0.00            
ATOM    622  CB  LEU X  45      90.970  74.130  42.700  1.00  0.00            
ATOM    623  HB1 LEU X  45      90.750  75.140  43.040  1.00  0.00            
ATOM    624  HB2 LEU X  45      90.900  74.250  41.620  1.00  0.00            
ATOM    625  CG  LEU X  45      89.930  73.090  43.110  1.00  0.00            
ATOM    626  HG  LEU X  45      90.090  72.850  44.160  1.00  0.00            
ATOM    627  CD1 LEU X  45      88.510  73.670  43.020  1.00  0.00            
ATOM    628 1HD1 LEU X  45      88.480  74.610  43.580  1.00  0.00            
ATOM    629 2HD1 LEU X  45      88.260  73.840  41.980  1.00  0.00            
ATOM    630 3HD1 LEU X  45      87.790  72.910  43.330  1.00  0.00            
ATOM    631  CD2 LEU X  45      90.030  71.770  42.360  1.00  0.00            
ATOM    632 1HD2 LEU X  45      90.940  71.220  42.120  1.00  0.00            
ATOM    633 2HD2 LEU X  45      89.380  71.160  42.990  1.00  0.00            
ATOM    634 3HD2 LEU X  45      89.390  71.880  41.480  1.00  0.00            
ATOM    635  C   LEU X  45      93.280  73.000  42.560  1.00  0.00            
ATOM    636  O   LEU X  45      93.430  72.890  41.340  1.00  0.00            
ATOM    637  N   ALA X  46      94.110  72.370  43.390  1.00  0.00            
ATOM    638  H   ALA X  46      94.280  72.600  44.360  1.00  0.00            
ATOM    639  CA  ALA X  46      95.100  71.390  43.010  1.00  0.00            
ATOM    640  HA  ALA X  46      95.660  71.900  42.210  1.00  0.00            
ATOM    641  CB  ALA X  46      96.040  71.210  44.200  1.00  0.00            
ATOM    642  HB1 ALA X  46      96.290  72.110  44.780  1.00  0.00            
ATOM    643  HB2 ALA X  46      95.660  70.470  44.900  1.00  0.00            
ATOM    644  HB3 ALA X  46      96.950  70.790  43.770  1.00  0.00            
ATOM    645  C   ALA X  46      94.530  70.060  42.540  1.00  0.00            
ATOM    646  O   ALA X  46      95.340  69.260  42.080  1.00  0.00            
ATOM    647  N   LEU X  47      93.240  69.800  42.320  1.00  0.00            
ATOM    648  H   LEU X  47      92.660  70.600  42.540  1.00  0.00            
ATOM    649  CA  LEU X  47      92.580  68.520  42.110  1.00  0.00            
ATOM    650  HA  LEU X  47      93.310  67.730  42.290  1.00  0.00            
ATOM    651  CB  LEU X  47      91.360  68.380  43.030  1.00  0.00            
ATOM    652  HB1 LEU X  47      90.640  69.200  42.960  1.00  0.00            
ATOM    653  HB2 LEU X  47      90.760  67.520  42.760  1.00  0.00            
ATOM    654  CG  LEU X  47      91.890  68.170  44.450  1.00  0.00            
ATOM    655  HG  LEU X  47      92.630  68.940  44.630  1.00  0.00            
ATOM    656  CD1 LEU X  47      90.820  68.220  45.550  1.00  0.00            
ATOM    657 1HD1 LEU X  47      90.270  67.290  45.480  1.00  0.00            
ATOM    658 2HD1 LEU X  47      91.180  68.120  46.570  1.00  0.00            
ATOM    659 3HD1 LEU X  47      90.080  69.020  45.560  1.00  0.00            
ATOM    660  CD2 LEU X  47      92.560  66.820  44.710  1.00  0.00            
ATOM    661 1HD2 LEU X  47      92.170  66.040  44.060  1.00  0.00            
ATOM    662 2HD2 LEU X  47      93.620  67.030  44.600  1.00  0.00            
ATOM    663 3HD2 LEU X  47      92.380  66.500  45.740  1.00  0.00            
ATOM    664  C   LEU X  47      92.100  68.240  40.690  1.00  0.00            
ATOM    665  O   LEU X  47      91.220  67.440  40.390  1.00  0.00            
ATOM    666  N   ASP X  48      92.780  68.910  39.760  1.00  0.00            
ATOM    667  H   ASP X  48      93.640  69.320  40.120  1.00  0.00            
ATOM    668  CA  ASP X  48      92.790  68.820  38.310  1.00  0.00            
ATOM    669  HA  ASP X  48      91.850  69.310  38.050  1.00  0.00            
ATOM    670  CB  ASP X  48      93.810  69.830  37.800  1.00  0.00            
ATOM    671  HB1 ASP X  48      93.530  70.820  38.160  1.00  0.00            
ATOM    672  HB2 ASP X  48      94.820  69.600  38.150  1.00  0.00            
ATOM    673  CG  ASP X  48      93.780  69.940  36.290  1.00  0.00            
ATOM    674  OD1 ASP X  48      92.700  70.210  35.720  1.00  0.00            
ATOM    675  OD2 ASP X  48      94.760  69.700  35.540  1.00  0.00            
ATOM    676  C   ASP X  48      93.100  67.530  37.590  1.00  0.00            
ATOM    677  O   ASP X  48      92.290  67.150  36.740  1.00  0.00            
ATOM    678  N   PRO X  49      94.190  66.820  37.910  1.00  0.00            
ATOM    679  CA  PRO X  49      94.490  65.560  37.250  1.00  0.00            
ATOM    680  HA  PRO X  49      94.350  65.520  36.180  1.00  0.00            
ATOM    681  CB  PRO X  49      95.990  65.360  37.460  1.00  0.00            
ATOM    682  HB1 PRO X  49      96.390  64.350  37.420  1.00  0.00            
ATOM    683  HB2 PRO X  49      96.610  65.890  36.730  1.00  0.00            
ATOM    684  CG  PRO X  49      96.310  65.970  38.820  1.00  0.00            
ATOM    685  HG1 PRO X  49      96.270  65.220  39.610  1.00  0.00            
ATOM    686  HG2 PRO X  49      97.260  66.470  39.030  1.00  0.00            
ATOM    687  CD  PRO X  49      95.230  67.050  38.890  1.00  0.00            
ATOM    688  HD1 PRO X  49      94.860  67.410  39.850  1.00  0.00            
ATOM    689  HD2 PRO X  49      95.820  67.950  38.780  1.00  0.00            
ATOM    690  C   PRO X  49      93.650  64.420  37.830  1.00  0.00            
ATOM    691  O   PRO X  49      94.150  63.620  38.620  1.00  0.00            
ATOM    692  N   VAL X  50      92.360  64.370  37.480  1.00  0.00            
ATOM    693  H   VAL X  50      92.140  65.140  36.870  1.00  0.00            
ATOM    694  CA  VAL X  50      91.330  63.400  37.800  1.00  0.00            
ATOM    695  HA  VAL X  50      91.280  63.310  38.880  1.00  0.00            
ATOM    696  CB  VAL X  50      90.010  63.930  37.230  1.00  0.00            
ATOM    697  HB  VAL X  50      90.000  63.870  36.140  1.00  0.00            
ATOM    698  CG1 VAL X  50      88.810  63.080  37.650  1.00  0.00            
ATOM    699 1HG1 VAL X  50      88.890  62.000  37.460  1.00  0.00            
ATOM    700 2HG1 VAL X  50      88.640  63.000  38.710  1.00  0.00            
ATOM    701 3HG1 VAL X  50      87.870  63.280  37.130  1.00  0.00            
ATOM    702  CG2 VAL X  50      89.650  65.340  37.710  1.00  0.00            
ATOM    703 1HG2 VAL X  50      89.440  65.330  38.780  1.00  0.00            
ATOM    704 2HG2 VAL X  50      90.420  66.040  37.390  1.00  0.00            
ATOM    705 3HG2 VAL X  50      88.750  65.580  37.160  1.00  0.00            
ATOM    706  C   VAL X  50      91.560  62.150  36.970  1.00  0.00            
ATOM    707  O   VAL X  50      91.680  62.260  35.760  1.00  0.00            
ATOM    708  N   PRO X  51      91.540  60.940  37.540  1.00  0.00            
ATOM    709  CA  PRO X  51      91.290  59.710  36.830  1.00  0.00            
ATOM    710  HA  PRO X  51      92.130  59.410  36.200  1.00  0.00            
ATOM    711  CB  PRO X  51      91.360  58.650  37.920  1.00  0.00            
ATOM    712  HB1 PRO X  51      90.590  57.900  37.690  1.00  0.00            
ATOM    713  HB2 PRO X  51      92.350  58.260  38.200  1.00  0.00            
ATOM    714  CG  PRO X  51      90.880  59.340  39.200  1.00  0.00            
ATOM    715  HG1 PRO X  51      89.790  59.270  39.150  1.00  0.00            
ATOM    716  HG2 PRO X  51      91.330  58.780  40.010  1.00  0.00            
ATOM    717  CD  PRO X  51      91.430  60.750  38.970  1.00  0.00            
ATOM    718  HD1 PRO X  51      90.910  61.430  39.640  1.00  0.00            
ATOM    719  HD2 PRO X  51      92.430  60.890  39.380  1.00  0.00            
ATOM    720  C   PRO X  51      90.060  59.620  35.930  1.00  0.00            
ATOM    721  O   PRO X  51      88.980  59.110  36.220  1.00  0.00            
ATOM    722  N   GLN X  52      90.120  60.300  34.780  1.00  0.00            
ATOM    723  H   GLN X  52      90.960  60.800  34.520  1.00  0.00            
ATOM    724  CA  GLN X  52      89.130  60.430  33.720  1.00  0.00            
ATOM    725  HA  GLN X  52      88.680  59.440  33.810  1.00  0.00            
ATOM    726  CB  GLN X  52      88.370  61.720  34.020  1.00  0.00            
ATOM    727  HB1 GLN X  52      87.820  61.660  34.960  1.00  0.00            
ATOM    728  HB2 GLN X  52      89.120  62.440  34.330  1.00  0.00            
ATOM    729  CG  GLN X  52      87.390  62.230  32.970  1.00  0.00            
ATOM    730  HG1 GLN X  52      86.710  63.040  33.240  1.00  0.00            
ATOM    731  HG2 GLN X  52      87.890  62.760  32.160  1.00  0.00            
ATOM    732  CD  GLN X  52      86.540  61.210  32.220  1.00  0.00            
ATOM    733  OE1 GLN X  52      86.350  61.270  31.000  1.00  0.00            
ATOM    734  NE2 GLN X  52      85.940  60.330  33.030  1.00  0.00            
ATOM    735 1HE2 GLN X  52      86.050  60.570  34.010  1.00  0.00            
ATOM    736 2HE2 GLN X  52      85.420  59.610  32.550  1.00  0.00            
ATOM    737  C   GLN X  52      90.050  60.440  32.510  1.00  0.00            
ATOM    738  O   GLN X  52      91.230  60.760  32.600  1.00  0.00            
ATOM    739  N   ASP X  53      89.370  60.510  31.360  1.00  0.00            
ATOM    740  H   ASP X  53      88.380  60.330  31.430  1.00  0.00            
ATOM    741  CA  ASP X  53      90.030  60.740  30.080  1.00  0.00            
ATOM    742  HA  ASP X  53      90.970  60.190  29.980  1.00  0.00            
ATOM    743  CB  ASP X  53      89.090  60.350  28.960  1.00  0.00            
ATOM    744  HB1 ASP X  53      89.300  59.320  28.670  1.00  0.00            
ATOM    745  HB2 ASP X  53      88.040  60.320  29.250  1.00  0.00            
ATOM    746  CG  ASP X  53      89.090  61.120  27.640  1.00  0.00            
ATOM    747  OD1 ASP X  53      90.130  61.270  26.960  1.00  0.00            
ATOM    748  OD2 ASP X  53      87.970  61.560  27.310  1.00  0.00            
ATOM    749  C   ASP X  53      90.690  62.110  30.010  1.00  0.00            
ATOM    750  O   ASP X  53      90.060  63.030  30.530  1.00  0.00            
ATOM    751  N   ALA X  54      91.810  62.340  29.320  1.00  0.00            
ATOM    752  H   ALA X  54      92.110  61.770  28.540  1.00  0.00            
ATOM    753  CA  ALA X  54      92.490  63.570  28.980  1.00  0.00            
ATOM    754  HA  ALA X  54      92.890  64.070  29.860  1.00  0.00            
ATOM    755  CB  ALA X  54      93.610  63.260  27.980  1.00  0.00            
ATOM    756  HB1 ALA X  54      94.530  63.750  28.280  1.00  0.00            
ATOM    757  HB2 ALA X  54      93.860  62.200  27.960  1.00  0.00            
ATOM    758  HB3 ALA X  54      93.510  63.650  26.970  1.00  0.00            
ATOM    759  C   ALA X  54      91.650  64.610  28.240  1.00  0.00            
ATOM    760  O   ALA X  54      91.850  65.810  28.420  1.00  0.00            
ATOM    761  N   SER X  55      90.750  64.110  27.400  1.00  0.00            
ATOM    762  H   SER X  55      90.680  63.120  27.230  1.00  0.00            
ATOM    763  CA  SER X  55      89.860  64.910  26.570  1.00  0.00            
ATOM    764  HA  SER X  55      90.500  65.710  26.200  1.00  0.00            
ATOM    765  CB  SER X  55      89.330  63.910  25.540  1.00  0.00            
ATOM    766  HB1 SER X  55      88.540  63.270  25.920  1.00  0.00            
ATOM    767  HB2 SER X  55      88.880  64.410  24.680  1.00  0.00            
ATOM    768  OG  SER X  55      90.250  63.070  24.890  1.00  0.00            
ATOM    769  HG  SER X  55      90.370  62.330  25.460  1.00  0.00            
ATOM    770  C   SER X  55      88.720  65.490  27.380  1.00  0.00            
ATOM    771  O   SER X  55      88.430  66.680  27.250  1.00  0.00            
ATOM    772  N   THR X  56      88.160  64.750  28.340  1.00  0.00            
ATOM    773  H   THR X  56      88.520  63.840  28.570  1.00  0.00            
ATOM    774  CA  THR X  56      86.930  65.230  28.930  1.00  0.00            
ATOM    775  HA  THR X  56      86.140  65.610  28.280  1.00  0.00            
ATOM    776  CB  THR X  56      86.080  64.120  29.560  1.00  0.00            
ATOM    777  HB  THR X  56      86.760  63.670  30.280  1.00  0.00            
ATOM    778  OG1 THR X  56      85.640  63.200  28.600  1.00  0.00            
ATOM    779  HG1 THR X  56      86.400  62.690  28.390  1.00  0.00            
ATOM    780  CG2 THR X  56      84.780  64.440  30.300  1.00  0.00            
ATOM    781 1HG2 THR X  56      84.880  65.220  31.060  1.00  0.00            
ATOM    782 2HG2 THR X  56      83.910  64.780  29.740  1.00  0.00            
ATOM    783 3HG2 THR X  56      84.490  63.530  30.820  1.00  0.00            
ATOM    784  C   THR X  56      87.170  66.400  29.880  1.00  0.00            
ATOM    785  O   THR X  56      86.280  67.210  30.080  1.00  0.00            
ATOM    786  N   LYS X  57      88.300  66.500  30.580  1.00  0.00            
ATOM    787  H   LYS X  57      88.870  65.680  30.430  1.00  0.00            
ATOM    788  CA  LYS X  57      88.680  67.600  31.440  1.00  0.00            
ATOM    789  HA  LYS X  57      88.040  67.570  32.330  1.00  0.00            
ATOM    790  CB  LYS X  57      90.010  67.370  32.160  1.00  0.00            
ATOM    791  HB1 LYS X  57      90.030  68.140  32.930  1.00  0.00            
ATOM    792  HB2 LYS X  57      89.970  66.360  32.580  1.00  0.00            
ATOM    793  CG  LYS X  57      91.270  67.410  31.300  1.00  0.00            
ATOM    794  HG1 LYS X  57      91.250  66.760  30.430  1.00  0.00            
ATOM    795  HG2 LYS X  57      91.580  68.340  30.810  1.00  0.00            
ATOM    796  CD  LYS X  57      92.610  67.100  31.970  1.00  0.00            
ATOM    797  HD1 LYS X  57      92.650  66.020  31.990  1.00  0.00            
ATOM    798  HD2 LYS X  57      93.380  67.510  31.330  1.00  0.00            
ATOM    799  CE  LYS X  57      92.810  67.660  33.370  1.00  0.00            
ATOM    800  HE1 LYS X  57      92.020  67.260  34.010  1.00  0.00            
ATOM    801  HE2 LYS X  57      93.660  67.210  33.900  1.00  0.00            
ATOM    802  NZ  LYS X  57      93.190  69.080  33.320  1.00  0.00            
ATOM    803  HZ1 LYS X  57      94.130  69.160  32.960  1.00  0.00            
ATOM    804  HZ2 LYS X  57      92.460  69.530  32.780  1.00  0.00            
ATOM    805  HZ3 LYS X  57      93.150  69.600  34.190  1.00  0.00            
ATOM    806  C   LYS X  57      88.540  68.890  30.660  1.00  0.00            
ATOM    807  O   LYS X  57      87.970  69.860  31.170  1.00  0.00            
ATOM    808  N   LYS X  58      89.080  68.920  29.420  1.00  0.00            
ATOM    809  H   LYS X  58      89.610  68.200  28.980  1.00  0.00            
ATOM    810  CA  LYS X  58      89.090  70.110  28.600  1.00  0.00            
ATOM    811  HA  LYS X  58      89.350  70.880  29.320  1.00  0.00            
ATOM    812  CB  LYS X  58      89.800  69.950  27.250  1.00  0.00            
ATOM    813  HB1 LYS X  58      89.190  69.380  26.550  1.00  0.00            
ATOM    814  HB2 LYS X  58      89.790  70.900  26.720  1.00  0.00            
ATOM    815  CG  LYS X  58      91.310  69.690  27.390  1.00  0.00            
ATOM    816  HG1 LYS X  58      91.450  68.750  27.910  1.00  0.00            
ATOM    817  HG2 LYS X  58      91.640  69.550  26.370  1.00  0.00            
ATOM    818  CD  LYS X  58      92.180  70.810  27.960  1.00  0.00            
ATOM    819  HD1 LYS X  58      91.960  71.740  27.430  1.00  0.00            
ATOM    820  HD2 LYS X  58      91.910  70.840  29.010  1.00  0.00            
ATOM    821  CE  LYS X  58      93.680  70.490  27.950  1.00  0.00            
ATOM    822  HE1 LYS X  58      93.940  69.650  28.590  1.00  0.00            
ATOM    823  HE2 LYS X  58      94.120  70.130  27.020  1.00  0.00            
ATOM    824  NZ  LYS X  58      94.350  71.730  28.340  1.00  0.00            
ATOM    825  HZ1 LYS X  58      95.350  71.620  28.440  1.00  0.00            
ATOM    826  HZ2 LYS X  58      94.200  72.470  27.670  1.00  0.00            
ATOM    827  HZ3 LYS X  58      94.050  72.180  29.200  1.00  0.00            
ATOM    828  C   LYS X  58      87.630  70.330  28.230  1.00  0.00            
ATOM    829  O   LYS X  58      87.330  71.500  28.000  1.00  0.00            
ATOM    830  N   LEU X  59      86.830  69.310  27.900  1.00  0.00            
ATOM    831  H   LEU X  59      87.240  68.400  27.780  1.00  0.00            
ATOM    832  CA  LEU X  59      85.610  69.570  27.170  1.00  0.00            
ATOM    833  HA  LEU X  59      85.670  70.470  26.550  1.00  0.00            
ATOM    834  CB  LEU X  59      85.200  68.290  26.430  1.00  0.00            
ATOM    835  HB1 LEU X  59      85.220  67.470  27.150  1.00  0.00            
ATOM    836  HB2 LEU X  59      84.130  68.270  26.200  1.00  0.00            
ATOM    837  CG  LEU X  59      86.000  67.840  25.210  1.00  0.00            
ATOM    838  HG  LEU X  59      87.060  67.610  25.320  1.00  0.00            
ATOM    839  CD1 LEU X  59      85.540  66.440  24.820  1.00  0.00            
ATOM    840 1HD1 LEU X  59      84.680  66.480  24.160  1.00  0.00            
ATOM    841 2HD1 LEU X  59      86.310  66.070  24.160  1.00  0.00            
ATOM    842 3HD1 LEU X  59      85.510  65.660  25.580  1.00  0.00            
ATOM    843  CD2 LEU X  59      85.880  68.920  24.130  1.00  0.00            
ATOM    844 1HD2 LEU X  59      86.160  69.890  24.540  1.00  0.00            
ATOM    845 2HD2 LEU X  59      86.580  68.620  23.350  1.00  0.00            
ATOM    846 3HD2 LEU X  59      84.870  68.980  23.740  1.00  0.00            
ATOM    847  C   LEU X  59      84.530  70.090  28.110  1.00  0.00            
ATOM    848  O   LEU X  59      83.840  71.050  27.770  1.00  0.00            
ATOM    849  N   SER X  60      84.590  69.520  29.320  1.00  0.00            
ATOM    850  H   SER X  60      85.130  68.680  29.470  1.00  0.00            
ATOM    851  CA  SER X  60      83.780  69.960  30.430  1.00  0.00            
ATOM    852  HA  SER X  60      82.840  70.200  29.950  1.00  0.00            
ATOM    853  CB  SER X  60      83.800  68.890  31.530  1.00  0.00            
ATOM    854  HB1 SER X  60      84.760  68.430  31.760  1.00  0.00            
ATOM    855  HB2 SER X  60      83.340  69.290  32.430  1.00  0.00            
ATOM    856  OG  SER X  60      83.220  67.700  31.030  1.00  0.00            
ATOM    857  HG  SER X  60      83.710  67.630  30.230  1.00  0.00            
ATOM    858  C   SER X  60      84.180  71.360  30.870  1.00  0.00            
ATOM    859  O   SER X  60      83.280  72.200  30.860  1.00  0.00            
ATOM    860  N   GLU X  61      85.410  71.590  31.330  1.00  0.00            
ATOM    861  H   GLU X  61      86.020  70.790  31.400  1.00  0.00            
ATOM    862  CA  GLU X  61      85.880  72.790  31.990  1.00  0.00            
ATOM    863  HA  GLU X  61      85.120  73.120  32.710  1.00  0.00            
ATOM    864  CB  GLU X  61      87.280  72.490  32.520  1.00  0.00            
ATOM    865  HB1 GLU X  61      87.370  71.520  33.020  1.00  0.00            
ATOM    866  HB2 GLU X  61      87.920  72.510  31.640  1.00  0.00            
ATOM    867  CG  GLU X  61      87.990  73.270  33.630  1.00  0.00            
ATOM    868  HG1 GLU X  61      89.020  72.940  33.720  1.00  0.00            
ATOM    869  HG2 GLU X  61      87.970  74.290  33.240  1.00  0.00            
ATOM    870  CD  GLU X  61      87.330  73.130  35.000  1.00  0.00            
ATOM    871  OE1 GLU X  61      87.280  74.170  35.690  1.00  0.00            
ATOM    872  OE2 GLU X  61      86.730  72.080  35.310  1.00  0.00            
ATOM    873  C   GLU X  61      85.810  74.100  31.220  1.00  0.00            
ATOM    874  O   GLU X  61      85.520  75.160  31.780  1.00  0.00            
ATOM    875  N   CYS X  62      85.870  74.060  29.890  1.00  0.00            
ATOM    876  H   CYS X  62      86.210  73.260  29.360  1.00  0.00            
ATOM    877  CA  CYS X  62      85.560  75.180  29.030  1.00  0.00            
ATOM    878  HA  CYS X  62      86.140  76.010  29.440  1.00  0.00            
ATOM    879  CB  CYS X  62      85.820  75.000  27.520  1.00  0.00            
ATOM    880  HB1 CYS X  62      86.680  74.330  27.450  1.00  0.00            
ATOM    881  HB2 CYS X  62      84.970  74.650  26.960  1.00  0.00            
ATOM    882  SG  CYS X  62      86.330  76.530  26.710  1.00  0.00            
ATOM    883  HG  CYS X  62      85.640  77.550  27.230  1.00  0.00            
ATOM    884  C   CYS X  62      84.150  75.730  29.180  1.00  0.00            
ATOM    885  O   CYS X  62      83.960  76.890  28.810  1.00  0.00            
ATOM    886  N   LEU X  63      83.180  74.900  29.580  1.00  0.00            
ATOM    887  H   LEU X  63      83.370  73.980  29.970  1.00  0.00            
ATOM    888  CA  LEU X  63      81.810  75.360  29.670  1.00  0.00            
ATOM    889  HA  LEU X  63      81.840  76.330  29.180  1.00  0.00            
ATOM    890  CB  LEU X  63      80.860  74.380  29.000  1.00  0.00            
ATOM    891  HB1 LEU X  63      80.880  73.520  29.680  1.00  0.00            
ATOM    892  HB2 LEU X  63      79.800  74.640  28.930  1.00  0.00            
ATOM    893  CG  LEU X  63      81.220  73.930  27.580  1.00  0.00            
ATOM    894  HG  LEU X  63      82.260  73.670  27.380  1.00  0.00            
ATOM    895  CD1 LEU X  63      80.660  72.530  27.300  1.00  0.00            
ATOM    896 1HD1 LEU X  63      81.010  71.750  27.970  1.00  0.00            
ATOM    897 2HD1 LEU X  63      79.600  72.630  27.520  1.00  0.00            
ATOM    898 3HD1 LEU X  63      80.760  72.160  26.270  1.00  0.00            
ATOM    899  CD2 LEU X  63      80.620  74.960  26.630  1.00  0.00            
ATOM    900 1HD2 LEU X  63      79.530  75.050  26.630  1.00  0.00            
ATOM    901 2HD2 LEU X  63      81.000  75.950  26.880  1.00  0.00            
ATOM    902 3HD2 LEU X  63      81.020  74.770  25.630  1.00  0.00            
ATOM    903  C   LEU X  63      81.330  75.710  31.070  1.00  0.00            
ATOM    904  O   LEU X  63      80.190  76.110  31.260  1.00  0.00            
ATOM    905  N   LYS X  64      82.250  75.380  31.980  1.00  0.00            
ATOM    906  H   LYS X  64      83.020  74.840  31.610  1.00  0.00            
ATOM    907  CA  LYS X  64      81.900  75.350  33.390  1.00  0.00            
ATOM    908  HA  LYS X  64      80.870  75.170  33.700  1.00  0.00            
ATOM    909  CB  LYS X  64      82.800  74.270  33.980  1.00  0.00            
ATOM    910  HB1 LYS X  64      82.470  73.340  33.530  1.00  0.00            
ATOM    911  HB2 LYS X  64      83.820  74.570  33.740  1.00  0.00            
ATOM    912  CG  LYS X  64      82.680  73.890  35.460  1.00  0.00            
ATOM    913  HG1 LYS X  64      82.810  74.810  36.030  1.00  0.00            
ATOM    914  HG2 LYS X  64      81.720  73.460  35.750  1.00  0.00            
ATOM    915  CD  LYS X  64      83.910  73.050  35.780  1.00  0.00            
ATOM    916  HD1 LYS X  64      83.930  72.050  35.330  1.00  0.00            
ATOM    917  HD2 LYS X  64      84.780  73.590  35.420  1.00  0.00            
ATOM    918  CE  LYS X  64      84.010  73.000  37.310  1.00  0.00            
ATOM    919  HE1 LYS X  64      84.220  74.030  37.590  1.00  0.00            
ATOM    920  HE2 LYS X  64      83.170  72.590  37.850  1.00  0.00            
ATOM    921  NZ  LYS X  64      85.260  72.360  37.760  1.00  0.00            
ATOM    922  HZ1 LYS X  64      85.220  71.370  37.940  1.00  0.00            
ATOM    923  HZ2 LYS X  64      86.050  72.600  37.190  1.00  0.00            
ATOM    924  HZ3 LYS X  64      85.400  72.730  38.690  1.00  0.00            
ATOM    925  C   LYS X  64      82.400  76.640  34.030  1.00  0.00            
ATOM    926  O   LYS X  64      81.850  77.270  34.930  1.00  0.00            
ATOM    927  N   ARG X  65      83.480  77.240  33.530  1.00  0.00            
ATOM    928  H   ARG X  65      84.000  76.790  32.790  1.00  0.00            
ATOM    929  CA  ARG X  65      84.300  78.250  34.160  1.00  0.00            
ATOM    930  HA  ARG X  65      83.540  78.780  34.750  1.00  0.00            
ATOM    931  CB  ARG X  65      85.370  77.590  35.030  1.00  0.00            
ATOM    932  HB1 ARG X  65      84.840  77.020  35.790  1.00  0.00            
ATOM    933  HB2 ARG X  65      86.070  77.050  34.400  1.00  0.00            
ATOM    934  CG  ARG X  65      86.220  78.660  35.730  1.00  0.00            
ATOM    935  HG1 ARG X  65      86.970  79.060  35.040  1.00  0.00            
ATOM    936  HG2 ARG X  65      85.600  79.480  36.090  1.00  0.00            
ATOM    937  CD  ARG X  65      87.060  78.090  36.880  1.00  0.00            
ATOM    938  HD1 ARG X  65      87.720  77.250  36.690  1.00  0.00            
ATOM    939  HD2 ARG X  65      87.690  78.960  37.060  1.00  0.00            
ATOM    940  NE  ARG X  65      86.400  77.770  38.130  1.00  0.00            
ATOM    941  HE  ARG X  65      85.930  78.490  38.670  1.00  0.00            
ATOM    942  CZ  ARG X  65      86.080  76.570  38.650  1.00  0.00            
ATOM    943  NH1 ARG X  65      86.240  75.440  37.950  1.00  0.00            
ATOM    944 1HH1 ARG X  65      85.960  74.600  38.430  1.00  0.00            
ATOM    945 2HH1 ARG X  65      86.850  75.320  37.160  1.00  0.00            
ATOM    946  NH2 ARG X  65      85.650  76.470  39.910  1.00  0.00            
ATOM    947 1HH2 ARG X  65      85.500  77.350  40.390  1.00  0.00            
ATOM    948 2HH2 ARG X  65      85.660  75.580  40.380  1.00  0.00            
ATOM    949  C   ARG X  65      84.630  79.410  33.230  1.00  0.00            
ATOM    950  O   ARG X  65      83.960  80.440  33.240  1.00  0.00            
ATOM    951  N   ILE X  66      85.690  79.200  32.440  1.00  0.00            
ATOM    952  H   ILE X  66      86.190  78.330  32.490  1.00  0.00            
ATOM    953  CA  ILE X  66      86.210  80.200  31.530  1.00  0.00            
ATOM    954  HA  ILE X  66      86.410  81.060  32.180  1.00  0.00            
ATOM    955  CB  ILE X  66      87.550  79.630  31.070  1.00  0.00            
ATOM    956  HB  ILE X  66      87.810  80.330  30.280  1.00  0.00            
ATOM    957  CG1 ILE X  66      87.470  78.270  30.390  1.00  0.00            
ATOM    958 1HG1 ILE X  66      86.940  77.630  31.100  1.00  0.00            
ATOM    959 2HG1 ILE X  66      86.820  78.510  29.540  1.00  0.00            
ATOM    960  CG2 ILE X  66      88.550  79.770  32.220  1.00  0.00            
ATOM    961 1HG2 ILE X  66      88.560  79.050  33.040  1.00  0.00            
ATOM    962 2HG2 ILE X  66      89.510  79.630  31.710  1.00  0.00            
ATOM    963 3HG2 ILE X  66      88.480  80.730  32.730  1.00  0.00            
ATOM    964  CD  ILE X  66      88.830  77.700  29.980  1.00  0.00            
ATOM    965  HD1 ILE X  66      89.590  77.850  30.740  1.00  0.00            
ATOM    966  HD2 ILE X  66      88.680  76.640  29.780  1.00  0.00            
ATOM    967  HD3 ILE X  66      89.270  78.030  29.030  1.00  0.00            
ATOM    968  C   ILE X  66      85.370  80.570  30.330  1.00  0.00            
ATOM    969  O   ILE X  66      85.510  81.630  29.720  1.00  0.00            
ATOM    970  N   GLY X  67      84.450  79.730  29.840  1.00  0.00            
ATOM    971  H   GLY X  67      84.550  78.770  30.140  1.00  0.00            
ATOM    972  CA  GLY X  67      83.440  79.860  28.810  1.00  0.00            
ATOM    973  HA1 GLY X  67      83.440  80.890  28.440  1.00  0.00            
ATOM    974  HA2 GLY X  67      83.640  79.280  27.910  1.00  0.00            
ATOM    975  C   GLY X  67      82.050  79.410  29.230  1.00  0.00            
ATOM    976  O   GLY X  67      81.260  78.950  28.400  1.00  0.00            
ATOM    977  N   ASP X  68      81.690  79.620  30.490  1.00  0.00            
ATOM    978  H   ASP X  68      82.470  79.830  31.100  1.00  0.00            
ATOM    979  CA  ASP X  68      80.430  79.520  31.200  1.00  0.00            
ATOM    980  HA  ASP X  68      80.060  78.550  30.870  1.00  0.00            
ATOM    981  CB  ASP X  68      80.510  79.640  32.730  1.00  0.00            
ATOM    982  HB1 ASP X  68      80.940  78.660  32.950  1.00  0.00            
ATOM    983  HB2 ASP X  68      81.340  80.280  33.040  1.00  0.00            
ATOM    984  CG  ASP X  68      79.280  79.640  33.630  1.00  0.00            
ATOM    985  OD1 ASP X  68      78.220  79.160  33.170  1.00  0.00            
ATOM    986  OD2 ASP X  68      79.260  80.090  34.790  1.00  0.00            
ATOM    987  C   ASP X  68      79.530  80.580  30.590  1.00  0.00            
ATOM    988  O   ASP X  68      79.920  81.370  29.730  1.00  0.00            
ATOM    989  N   GLU X  69      78.220  80.400  30.810  1.00  0.00            
ATOM    990  H   GLU X  69      78.040  79.750  31.560  1.00  0.00            
ATOM    991  CA  GLU X  69      77.070  81.130  30.320  1.00  0.00            
ATOM    992  HA  GLU X  69      77.050  81.090  29.230  1.00  0.00            
ATOM    993  CB  GLU X  69      75.770  80.580  30.910  1.00  0.00            
ATOM    994  HB1 GLU X  69      75.650  79.560  30.560  1.00  0.00            
ATOM    995  HB2 GLU X  69      75.830  80.520  31.990  1.00  0.00            
ATOM    996  CG  GLU X  69      74.490  81.290  30.450  1.00  0.00            
ATOM    997  HG1 GLU X  69      73.590  80.900  30.930  1.00  0.00            
ATOM    998  HG2 GLU X  69      74.420  82.380  30.450  1.00  0.00            
ATOM    999  CD  GLU X  69      74.230  80.830  29.030  1.00  0.00            
ATOM   1000  OE1 GLU X  69      74.090  79.620  28.750  1.00  0.00            
ATOM   1001  OE2 GLU X  69      74.210  81.700  28.130  1.00  0.00            
ATOM   1002  C   GLU X  69      77.310  82.570  30.740  1.00  0.00            
ATOM   1003  O   GLU X  69      77.430  82.720  31.960  1.00  0.00            
ATOM   1004  N   LEU X  70      77.250  83.540  29.840  1.00  0.00            
ATOM   1005  H   LEU X  70      77.190  83.180  28.890  1.00  0.00            
ATOM   1006  CA  LEU X  70      77.350  84.980  29.950  1.00  0.00            
ATOM   1007  HA  LEU X  70      77.990  85.190  30.800  1.00  0.00            
ATOM   1008  CB  LEU X  70      77.990  85.680  28.740  1.00  0.00            
ATOM   1009  HB1 LEU X  70      77.460  85.370  27.850  1.00  0.00            
ATOM   1010  HB2 LEU X  70      77.890  86.760  28.660  1.00  0.00            
ATOM   1011  CG  LEU X  70      79.480  85.350  28.660  1.00  0.00            
ATOM   1012  HG  LEU X  70      79.670  84.340  29.020  1.00  0.00            
ATOM   1013  CD1 LEU X  70      79.890  85.410  27.190  1.00  0.00            
ATOM   1014 1HD1 LEU X  70      79.290  84.660  26.660  1.00  0.00            
ATOM   1015 2HD1 LEU X  70      80.030  86.380  26.700  1.00  0.00            
ATOM   1016 3HD1 LEU X  70      80.880  84.950  27.230  1.00  0.00            
ATOM   1017  CD2 LEU X  70      80.350  86.320  29.460  1.00  0.00            
ATOM   1018 1HD2 LEU X  70      81.320  85.880  29.690  1.00  0.00            
ATOM   1019 2HD2 LEU X  70      80.570  87.270  28.960  1.00  0.00            
ATOM   1020 3HD2 LEU X  70      79.860  86.350  30.430  1.00  0.00            
ATOM   1021  C   LEU X  70      75.990  85.620  30.180  1.00  0.00            
ATOM   1022  O   LEU X  70      75.350  86.090  29.240  1.00  0.00            
ATOM   1023  N   ASP X  71      75.530  85.510  31.420  1.00  0.00            
ATOM   1024  H   ASP X  71      76.270  85.340  32.090  1.00  0.00            
ATOM   1025  CA  ASP X  71      74.130  85.770  31.730  1.00  0.00            
ATOM   1026  HA  ASP X  71      73.500  85.270  31.000  1.00  0.00            
ATOM   1027  CB  ASP X  71      73.940  85.180  33.130  1.00  0.00            
ATOM   1028  HB1 ASP X  71      74.530  84.270  33.190  1.00  0.00            
ATOM   1029  HB2 ASP X  71      74.400  85.780  33.910  1.00  0.00            
ATOM   1030  CG  ASP X  71      72.540  84.880  33.650  1.00  0.00            
ATOM   1031  OD1 ASP X  71      71.570  85.240  32.950  1.00  0.00            
ATOM   1032  OD2 ASP X  71      72.330  84.410  34.790  1.00  0.00            
ATOM   1033  C   ASP X  71      73.740  87.240  31.750  1.00  0.00            
ATOM   1034  O   ASP X  71      74.000  88.030  32.650  1.00  0.00            
ATOM   1035  N   SER X  72      73.400  87.790  30.580  1.00  0.00            
ATOM   1036  H   SER X  72      73.590  87.330  29.710  1.00  0.00            
ATOM   1037  CA  SER X  72      73.220  89.210  30.340  1.00  0.00            
ATOM   1038  HA  SER X  72      72.890  89.510  31.330  1.00  0.00            
ATOM   1039  CB  SER X  72      74.630  89.700  30.000  1.00  0.00            
ATOM   1040  HB1 SER X  72      74.360  90.730  29.750  1.00  0.00            
ATOM   1041  HB2 SER X  72      75.220  89.710  30.910  1.00  0.00            
ATOM   1042  OG  SER X  72      75.150  89.020  28.880  1.00  0.00            
ATOM   1043  HG  SER X  72      75.890  88.510  29.190  1.00  0.00            
ATOM   1044  C   SER X  72      71.990  89.600  29.540  1.00  0.00            
ATOM   1045  O   SER X  72      71.790  90.790  29.290  1.00  0.00            
ATOM   1046  N   ASN X  73      71.130  88.690  29.080  1.00  0.00            
ATOM   1047  H   ASN X  73      71.270  87.810  29.550  1.00  0.00            
ATOM   1048  CA  ASN X  73      69.940  88.770  28.260  1.00  0.00            
ATOM   1049  HA  ASN X  73      69.610  89.810  28.200  1.00  0.00            
ATOM   1050  CB  ASN X  73      70.110  88.480  26.770  1.00  0.00            
ATOM   1051  HB1 ASN X  73      69.180  88.740  26.260  1.00  0.00            
ATOM   1052  HB2 ASN X  73      70.940  89.050  26.360  1.00  0.00            
ATOM   1053  CG  ASN X  73      70.600  87.060  26.510  1.00  0.00            
ATOM   1054  OD1 ASN X  73      70.040  86.100  27.030  1.00  0.00            
ATOM   1055  ND2 ASN X  73      71.650  86.920  25.690  1.00  0.00            
ATOM   1056 1HD2 ASN X  73      72.190  87.720  25.430  1.00  0.00            
ATOM   1057 2HD2 ASN X  73      71.910  85.960  25.510  1.00  0.00            
ATOM   1058  C   ASN X  73      68.640  88.280  28.880  1.00  0.00            
ATOM   1059  O   ASN X  73      68.010  89.090  29.550  1.00  0.00            
ATOM   1060  N   MET X  74      68.180  87.050  28.600  1.00  0.00            
ATOM   1061  H   MET X  74      68.780  86.360  28.190  1.00  0.00            
ATOM   1062  CA  MET X  74      66.880  86.620  29.080  1.00  0.00            
ATOM   1063  HA  MET X  74      66.250  87.460  28.790  1.00  0.00            
ATOM   1064  CB  MET X  74      66.350  85.450  28.240  1.00  0.00            
ATOM   1065  HB1 MET X  74      66.280  85.770  27.210  1.00  0.00            
ATOM   1066  HB2 MET X  74      67.070  84.630  28.290  1.00  0.00            
ATOM   1067  CG  MET X  74      65.020  84.780  28.600  1.00  0.00            
ATOM   1068  HG1 MET X  74      65.200  84.340  29.580  1.00  0.00            
ATOM   1069  HG2 MET X  74      64.260  85.520  28.880  1.00  0.00            
ATOM   1070  SD  MET X  74      64.260  83.870  27.240  1.00  0.00            
ATOM   1071  CE  MET X  74      62.510  84.230  27.520  1.00  0.00            
ATOM   1072  HE1 MET X  74      62.230  85.280  27.440  1.00  0.00            
ATOM   1073  HE2 MET X  74      61.830  83.660  26.900  1.00  0.00            
ATOM   1074  HE3 MET X  74      62.350  84.080  28.600  1.00  0.00            
ATOM   1075  C   MET X  74      66.930  86.300  30.570  1.00  0.00            
ATOM   1076  O   MET X  74      67.940  85.750  31.000  1.00  0.00            
ATOM   1077  N   GLU X  75      65.840  86.660  31.240  1.00  0.00            
ATOM   1078  H   GLU X  75      65.210  87.280  30.740  1.00  0.00            
ATOM   1079  CA  GLU X  75      65.720  86.530  32.680  1.00  0.00            
ATOM   1080  HA  GLU X  75      66.590  85.990  33.060  1.00  0.00            
ATOM   1081  CB  GLU X  75      65.890  87.950  33.230  1.00  0.00            
ATOM   1082  HB1 GLU X  75      66.870  88.310  32.910  1.00  0.00            
ATOM   1083  HB2 GLU X  75      65.090  88.530  32.790  1.00  0.00            
ATOM   1084  CG  GLU X  75      65.740  88.120  34.750  1.00  0.00            
ATOM   1085  HG1 GLU X  75      65.800  89.170  35.010  1.00  0.00            
ATOM   1086  HG2 GLU X  75      64.700  87.900  35.020  1.00  0.00            
ATOM   1087  CD  GLU X  75      66.530  87.250  35.710  1.00  0.00            
ATOM   1088  OE1 GLU X  75      66.140  86.320  36.450  1.00  0.00            
ATOM   1089  OE2 GLU X  75      67.730  87.600  35.670  1.00  0.00            
ATOM   1090  C   GLU X  75      64.480  85.720  33.000  1.00  0.00            
ATOM   1091  O   GLU X  75      63.560  85.780  32.180  1.00  0.00            
ATOM   1092  N   LEU X  76      64.490  85.040  34.140  1.00  0.00            
ATOM   1093  H   LEU X  76      65.220  85.210  34.810  1.00  0.00            
ATOM   1094  CA  LEU X  76      63.650  83.900  34.450  1.00  0.00            
ATOM   1095  HA  LEU X  76      62.840  83.880  33.730  1.00  0.00            
ATOM   1096  CB  LEU X  76      64.440  82.590  34.400  1.00  0.00            
ATOM   1097  HB1 LEU X  76      64.800  82.500  35.430  1.00  0.00            
ATOM   1098  HB2 LEU X  76      63.890  81.700  34.090  1.00  0.00            
ATOM   1099  CG  LEU X  76      65.750  82.590  33.600  1.00  0.00            
ATOM   1100  HG  LEU X  76      66.260  83.550  33.660  1.00  0.00            
ATOM   1101  CD1 LEU X  76      66.780  81.520  33.950  1.00  0.00            
ATOM   1102 1HD1 LEU X  76      67.590  81.940  34.540  1.00  0.00            
ATOM   1103 2HD1 LEU X  76      66.420  80.690  34.560  1.00  0.00            
ATOM   1104 3HD1 LEU X  76      67.230  81.020  33.090  1.00  0.00            
ATOM   1105  CD2 LEU X  76      65.400  82.360  32.120  1.00  0.00            
ATOM   1106 1HD2 LEU X  76      65.300  81.370  31.690  1.00  0.00            
ATOM   1107 2HD2 LEU X  76      64.540  82.880  31.720  1.00  0.00            
ATOM   1108 3HD2 LEU X  76      66.370  82.620  31.700  1.00  0.00            
ATOM   1109  C   LEU X  76      62.970  84.180  35.780  1.00  0.00            
ATOM   1110  O   LEU X  76      62.590  83.330  36.590  1.00  0.00            
ATOM   1111  N   GLN X  77      62.920  85.460  36.160  1.00  0.00            
ATOM   1112  H   GLN X  77      63.400  85.980  35.440  1.00  0.00            
ATOM   1113  CA  GLN X  77      62.270  86.080  37.290  1.00  0.00            
ATOM   1114  HA  GLN X  77      62.460  87.150  37.240  1.00  0.00            
ATOM   1115  CB  GLN X  77      60.740  85.980  37.190  1.00  0.00            
ATOM   1116  HB1 GLN X  77      60.430  85.000  36.830  1.00  0.00            
ATOM   1117  HB2 GLN X  77      60.300  86.080  38.170  1.00  0.00            
ATOM   1118  CG  GLN X  77      60.110  86.910  36.150  1.00  0.00            
ATOM   1119  HG1 GLN X  77      60.780  87.170  35.340  1.00  0.00            
ATOM   1120  HG2 GLN X  77      59.220  86.410  35.760  1.00  0.00            
ATOM   1121  CD  GLN X  77      59.580  88.260  36.620  1.00  0.00            
ATOM   1122  OE1 GLN X  77      59.010  89.010  35.830  1.00  0.00            
ATOM   1123  NE2 GLN X  77      59.950  88.720  37.810  1.00  0.00            
ATOM   1124 1HE2 GLN X  77      60.560  88.040  38.240  1.00  0.00            
ATOM   1125 2HE2 GLN X  77      59.600  89.600  38.190  1.00  0.00            
ATOM   1126  C   GLN X  77      62.840  85.640  38.630  1.00  0.00            
ATOM   1127  O   GLN X  77      62.140  85.570  39.640  1.00  0.00            
ATOM   1128  N   ARG X  78      64.120  85.300  38.740  1.00  0.00            
ATOM   1129  H   ARG X  78      64.730  85.420  37.940  1.00  0.00            
ATOM   1130  CA  ARG X  78      64.690  84.640  39.890  1.00  0.00            
ATOM   1131  HA  ARG X  78      64.150  83.690  39.850  1.00  0.00            
ATOM   1132  CB  ARG X  78      66.070  84.150  39.470  1.00  0.00            
ATOM   1133  HB1 ARG X  78      66.570  85.120  39.400  1.00  0.00            
ATOM   1134  HB2 ARG X  78      66.710  83.820  40.290  1.00  0.00            
ATOM   1135  CG  ARG X  78      66.250  83.260  38.240  1.00  0.00            
ATOM   1136  HG1 ARG X  78      65.990  82.210  38.370  1.00  0.00            
ATOM   1137  HG2 ARG X  78      65.470  83.660  37.590  1.00  0.00            
ATOM   1138  CD  ARG X  78      67.580  83.290  37.510  1.00  0.00            
ATOM   1139  HD1 ARG X  78      68.360  82.920  38.190  1.00  0.00            
ATOM   1140  HD2 ARG X  78      67.590  82.670  36.610  1.00  0.00            
ATOM   1141  NE  ARG X  78      68.060  84.450  36.750  1.00  0.00            
ATOM   1142  HE  ARG X  78      67.370  85.180  36.630  1.00  0.00            
ATOM   1143  CZ  ARG X  78      69.120  84.550  35.940  1.00  0.00            
ATOM   1144  NH1 ARG X  78      70.030  83.570  35.980  1.00  0.00            
ATOM   1145 1HH1 ARG X  78      70.810  83.740  35.370  1.00  0.00            
ATOM   1146 2HH1 ARG X  78      70.030  82.760  36.590  1.00  0.00            
ATOM   1147  NH2 ARG X  78      69.390  85.630  35.190  1.00  0.00            
ATOM   1148 1HH2 ARG X  78      70.280  85.670  34.700  1.00  0.00            
ATOM   1149 2HH2 ARG X  78      68.810  86.450  35.110  1.00  0.00            
ATOM   1150  C   ARG X  78      64.800  85.410  41.200  1.00  0.00            
ATOM   1151  O   ARG X  78      64.980  84.740  42.220  1.00  0.00            
ATOM   1152  N   MET X  79      64.460  86.700  41.280  1.00  0.00            
ATOM   1153  H   MET X  79      64.390  87.240  40.430  1.00  0.00            
ATOM   1154  CA  MET X  79      64.250  87.530  42.450  1.00  0.00            
ATOM   1155  HA  MET X  79      65.180  87.380  43.000  1.00  0.00            
ATOM   1156  CB  MET X  79      63.860  88.950  42.030  1.00  0.00            
ATOM   1157  HB1 MET X  79      62.870  89.030  41.580  1.00  0.00            
ATOM   1158  HB2 MET X  79      63.760  89.360  43.030  1.00  0.00            
ATOM   1159  CG  MET X  79      64.800  89.720  41.100  1.00  0.00            
ATOM   1160  HG1 MET X  79      64.690  90.800  41.010  1.00  0.00            
ATOM   1161  HG2 MET X  79      65.780  89.390  41.440  1.00  0.00            
ATOM   1162  SD  MET X  79      64.610  89.320  39.340  1.00  0.00            
ATOM   1163  CE  MET X  79      66.330  89.770  39.000  1.00  0.00            
ATOM   1164  HE1 MET X  79      67.180  89.280  39.480  1.00  0.00            
ATOM   1165  HE2 MET X  79      66.530  89.910  37.930  1.00  0.00            
ATOM   1166  HE3 MET X  79      66.510  90.780  39.360  1.00  0.00            
ATOM   1167  C   MET X  79      63.190  86.950  43.380  1.00  0.00            
ATOM   1168  O   MET X  79      63.220  87.340  44.550  1.00  0.00            
ATOM   1169  N   ILE X  80      62.360  85.990  42.960  1.00  0.00            
ATOM   1170  H   ILE X  80      62.510  85.750  41.990  1.00  0.00            
ATOM   1171  CA  ILE X  80      61.470  85.280  43.840  1.00  0.00            
ATOM   1172  HA  ILE X  80      60.900  86.140  44.190  1.00  0.00            
ATOM   1173  CB  ILE X  80      60.460  84.350  43.170  1.00  0.00            
ATOM   1174  HB  ILE X  80      61.060  83.560  42.710  1.00  0.00            
ATOM   1175  CG1 ILE X  80      59.790  85.180  42.070  1.00  0.00            
ATOM   1176 1HG1 ILE X  80      60.360  85.290  41.150  1.00  0.00            
ATOM   1177 2HG1 ILE X  80      59.050  84.510  41.640  1.00  0.00            
ATOM   1178  CG2 ILE X  80      59.450  83.590  44.020  1.00  0.00            
ATOM   1179 1HG2 ILE X  80      58.690  84.180  44.540  1.00  0.00            
ATOM   1180 2HG2 ILE X  80      58.800  82.880  43.510  1.00  0.00            
ATOM   1181 3HG2 ILE X  80      59.880  83.090  44.880  1.00  0.00            
ATOM   1182  CD  ILE X  80      58.940  86.400  42.450  1.00  0.00            
ATOM   1183  HD1 ILE X  80      58.610  86.320  43.490  1.00  0.00            
ATOM   1184  HD2 ILE X  80      59.680  87.180  42.300  1.00  0.00            
ATOM   1185  HD3 ILE X  80      58.100  86.530  41.760  1.00  0.00            
ATOM   1186  C   ILE X  80      62.270  84.590  44.940  1.00  0.00            
ATOM   1187  O   ILE X  80      61.810  84.590  46.080  1.00  0.00            
ATOM   1188  N   ALA X  81      63.400  83.930  44.700  1.00  0.00            
ATOM   1189  H   ALA X  81      63.790  84.000  43.770  1.00  0.00            
ATOM   1190  CA  ALA X  81      64.290  83.220  45.600  1.00  0.00            
ATOM   1191  HA  ALA X  81      63.960  83.400  46.620  1.00  0.00            
ATOM   1192  CB  ALA X  81      64.370  81.740  45.240  1.00  0.00            
ATOM   1193  HB1 ALA X  81      65.360  81.310  45.410  1.00  0.00            
ATOM   1194  HB2 ALA X  81      63.750  81.220  45.970  1.00  0.00            
ATOM   1195  HB3 ALA X  81      64.050  81.590  44.200  1.00  0.00            
ATOM   1196  C   ALA X  81      65.540  84.090  45.510  1.00  0.00            
ATOM   1197  O   ALA X  81      66.600  83.620  45.130  1.00  0.00            
ATOM   1198  N   ALA X  82      65.490  85.350  45.970  1.00  0.00            
ATOM   1199  H   ALA X  82      64.640  85.740  46.340  1.00  0.00            
ATOM   1200  CA  ALA X  82      66.660  86.200  45.880  1.00  0.00            
ATOM   1201  HA  ALA X  82      67.270  86.130  44.970  1.00  0.00            
ATOM   1202  CB  ALA X  82      66.050  87.600  45.920  1.00  0.00            
ATOM   1203  HB1 ALA X  82      65.610  87.870  44.960  1.00  0.00            
ATOM   1204  HB2 ALA X  82      65.270  87.680  46.670  1.00  0.00            
ATOM   1205  HB3 ALA X  82      66.850  88.320  46.120  1.00  0.00            
ATOM   1206  C   ALA X  82      67.530  86.000  47.110  1.00  0.00            
ATOM   1207  O   ALA X  82      68.740  85.760  47.060  1.00  0.00            
ATOM   1208  N   VAL X  83      66.820  86.170  48.220  1.00  0.00            
ATOM   1209  H   VAL X  83      65.840  86.330  48.020  1.00  0.00            
ATOM   1210  CA  VAL X  83      67.250  85.950  49.580  1.00  0.00            
ATOM   1211  HA  VAL X  83      68.130  85.310  49.550  1.00  0.00            
ATOM   1212  CB  VAL X  83      67.630  87.210  50.360  1.00  0.00            
ATOM   1213  HB  VAL X  83      67.740  86.870  51.390  1.00  0.00            
ATOM   1214  CG1 VAL X  83      68.970  87.790  49.920  1.00  0.00            
ATOM   1215 1HG1 VAL X  83      69.110  88.710  50.490  1.00  0.00            
ATOM   1216 2HG1 VAL X  83      69.830  87.190  50.220  1.00  0.00            
ATOM   1217 3HG1 VAL X  83      69.020  87.960  48.840  1.00  0.00            
ATOM   1218  CG2 VAL X  83      66.390  88.100  50.460  1.00  0.00            
ATOM   1219 1HG2 VAL X  83      66.210  88.630  51.390  1.00  0.00            
ATOM   1220 2HG2 VAL X  83      66.420  88.780  49.600  1.00  0.00            
ATOM   1221 3HG2 VAL X  83      65.380  87.680  50.380  1.00  0.00            
ATOM   1222  C   VAL X  83      66.360  84.860  50.160  1.00  0.00            
ATOM   1223  O   VAL X  83      65.830  84.950  51.270  1.00  0.00            
ATOM   1224  N   ASP X  84      66.100  83.790  49.410  1.00  0.00            
ATOM   1225  H   ASP X  84      66.370  83.730  48.440  1.00  0.00            
ATOM   1226  CA  ASP X  84      65.510  82.540  49.850  1.00  0.00            
ATOM   1227  HA  ASP X  84      65.990  82.420  50.820  1.00  0.00            
ATOM   1228  CB  ASP X  84      63.990  82.510  49.980  1.00  0.00            
ATOM   1229  HB1 ASP X  84      63.560  83.490  50.140  1.00  0.00            
ATOM   1230  HB2 ASP X  84      63.570  82.240  49.010  1.00  0.00            
ATOM   1231  CG  ASP X  84      63.340  81.600  51.030  1.00  0.00            
ATOM   1232  OD1 ASP X  84      63.890  80.500  51.240  1.00  0.00            
ATOM   1233  OD2 ASP X  84      62.310  81.970  51.620  1.00  0.00            
ATOM   1234  C   ASP X  84      66.030  81.460  48.910  1.00  0.00            
ATOM   1235  O   ASP X  84      67.000  81.670  48.180  1.00  0.00            
ATOM   1236  N   THR X  85      65.500  80.240  48.950  1.00  0.00            
ATOM   1237  H   THR X  85      64.630  80.270  49.470  1.00  0.00            
ATOM   1238  CA  THR X  85      65.970  79.010  48.350  1.00  0.00            
ATOM   1239  HA  THR X  85      67.060  79.080  48.350  1.00  0.00            
ATOM   1240  CB  THR X  85      65.750  77.880  49.360  1.00  0.00            
ATOM   1241  HB  THR X  85      65.970  76.940  48.860  1.00  0.00            
ATOM   1242  OG1 THR X  85      64.380  77.920  49.660  1.00  0.00            
ATOM   1243  HG1 THR X  85      64.200  78.720  50.130  1.00  0.00            
ATOM   1244  CG2 THR X  85      66.540  78.000  50.660  1.00  0.00            
ATOM   1245 1HG2 THR X  85      67.620  78.130  50.540  1.00  0.00            
ATOM   1246 2HG2 THR X  85      65.960  78.490  51.440  1.00  0.00            
ATOM   1247 3HG2 THR X  85      66.440  76.990  51.040  1.00  0.00            
ATOM   1248  C   THR X  85      65.310  78.610  47.030  1.00  0.00            
ATOM   1249  O   THR X  85      64.110  78.830  46.980  1.00  0.00            
ATOM   1250  N   ASP X  86      66.090  77.960  46.170  1.00  0.00            
ATOM   1251  H   ASP X  86      67.080  78.010  46.360  1.00  0.00            
ATOM   1252  CA  ASP X  86      65.590  77.340  44.960  1.00  0.00            
ATOM   1253  HA  ASP X  86      64.550  77.270  45.260  1.00  0.00            
ATOM   1254  CB  ASP X  86      65.820  78.240  43.740  1.00  0.00            
ATOM   1255  HB1 ASP X  86      65.400  79.240  43.830  1.00  0.00            
ATOM   1256  HB2 ASP X  86      66.890  78.480  43.800  1.00  0.00            
ATOM   1257  CG  ASP X  86      65.570  77.460  42.460  1.00  0.00            
ATOM   1258  OD1 ASP X  86      66.430  77.350  41.560  1.00  0.00            
ATOM   1259  OD2 ASP X  86      64.430  76.970  42.370  1.00  0.00            
ATOM   1260  C   ASP X  86      66.310  76.010  44.850  1.00  0.00            
ATOM   1261  O   ASP X  86      67.520  75.930  45.050  1.00  0.00            
ATOM   1262  N   SER X  87      65.690  74.950  44.300  1.00  0.00            
ATOM   1263  H   SER X  87      64.800  75.030  43.840  1.00  0.00            
ATOM   1264  CA  SER X  87      66.200  73.630  43.990  1.00  0.00            
ATOM   1265  HA  SER X  87      67.280  73.480  43.970  1.00  0.00            
ATOM   1266  CB  SER X  87      65.520  72.690  44.980  1.00  0.00            
ATOM   1267  HB1 SER X  87      65.580  73.170  45.950  1.00  0.00            
ATOM   1268  HB2 SER X  87      64.440  72.820  44.920  1.00  0.00            
ATOM   1269  OG  SER X  87      66.020  71.380  45.140  1.00  0.00            
ATOM   1270  HG  SER X  87      66.940  71.520  45.320  1.00  0.00            
ATOM   1271  C   SER X  87      65.790  73.280  42.560  1.00  0.00            
ATOM   1272  O   SER X  87      64.830  73.960  42.210  1.00  0.00            
ATOM   1273  N   PRO X  88      66.330  72.360  41.760  1.00  0.00            
ATOM   1274  CA  PRO X  88      65.780  72.020  40.460  1.00  0.00            
ATOM   1275  HA  PRO X  88      65.610  72.840  39.760  1.00  0.00            
ATOM   1276  CB  PRO X  88      66.970  71.450  39.680  1.00  0.00            
ATOM   1277  HB1 PRO X  88      66.710  70.620  39.020  1.00  0.00            
ATOM   1278  HB2 PRO X  88      67.600  72.150  39.140  1.00  0.00            
ATOM   1279  CG  PRO X  88      67.890  70.820  40.740  1.00  0.00            
ATOM   1280  HG1 PRO X  88      67.670  69.760  40.840  1.00  0.00            
ATOM   1281  HG2 PRO X  88      68.960  70.770  40.530  1.00  0.00            
ATOM   1282  CD  PRO X  88      67.570  71.650  41.980  1.00  0.00            
ATOM   1283  HD1 PRO X  88      67.400  71.050  42.870  1.00  0.00            
ATOM   1284  HD2 PRO X  88      68.440  72.290  42.180  1.00  0.00            
ATOM   1285  C   PRO X  88      64.750  70.920  40.660  1.00  0.00            
ATOM   1286  O   PRO X  88      65.060  69.730  40.670  1.00  0.00            
ATOM   1287  N   ARG X  89      63.520  71.370  40.900  1.00  0.00            
ATOM   1288  H   ARG X  89      63.380  72.370  40.990  1.00  0.00            
ATOM   1289  CA  ARG X  89      62.370  70.490  40.970  1.00  0.00            
ATOM   1290  HA  ARG X  89      62.730  69.470  40.800  1.00  0.00            
ATOM   1291  CB  ARG X  89      61.830  70.600  42.390  1.00  0.00            
ATOM   1292  HB1 ARG X  89      61.390  71.500  42.820  1.00  0.00            
ATOM   1293  HB2 ARG X  89      61.070  69.870  42.670  1.00  0.00            
ATOM   1294  CG  ARG X  89      62.780  70.240  43.540  1.00  0.00            
ATOM   1295  HG1 ARG X  89      63.400  69.380  43.280  1.00  0.00            
ATOM   1296  HG2 ARG X  89      63.530  71.020  43.600  1.00  0.00            
ATOM   1297  CD  ARG X  89      62.290  70.110  44.980  1.00  0.00            
ATOM   1298  HD1 ARG X  89      61.610  70.850  45.410  1.00  0.00            
ATOM   1299  HD2 ARG X  89      61.760  69.150  44.960  1.00  0.00            
ATOM   1300  NE  ARG X  89      63.390  69.870  45.920  1.00  0.00            
ATOM   1301  HE  ARG X  89      64.330  70.080  45.610  1.00  0.00            
ATOM   1302  CZ  ARG X  89      63.190  69.690  47.230  1.00  0.00            
ATOM   1303  NH1 ARG X  89      62.070  70.030  47.870  1.00  0.00            
ATOM   1304 1HH1 ARG X  89      61.950  69.980  48.880  1.00  0.00            
ATOM   1305 2HH1 ARG X  89      61.300  70.490  47.410  1.00  0.00            
ATOM   1306  NH2 ARG X  89      64.120  69.100  47.990  1.00  0.00            
ATOM   1307 1HH2 ARG X  89      64.150  69.200  49.000  1.00  0.00            
ATOM   1308 2HH2 ARG X  89      64.760  68.470  47.530  1.00  0.00            
ATOM   1309  C   ARG X  89      61.310  70.850  39.930  1.00  0.00            
ATOM   1310  O   ARG X  89      60.180  70.380  40.010  1.00  0.00            
ATOM   1311  N   GLU X  90      61.630  71.870  39.140  1.00  0.00            
ATOM   1312  H   GLU X  90      62.540  72.280  39.280  1.00  0.00            
ATOM   1313  CA  GLU X  90      60.880  72.540  38.090  1.00  0.00            
ATOM   1314  HA  GLU X  90      60.510  73.270  38.800  1.00  0.00            
ATOM   1315  CB  GLU X  90      61.780  73.100  37.000  1.00  0.00            
ATOM   1316  HB1 GLU X  90      62.780  72.680  37.010  1.00  0.00            
ATOM   1317  HB2 GLU X  90      61.410  73.150  35.980  1.00  0.00            
ATOM   1318  CG  GLU X  90      62.090  74.580  37.180  1.00  0.00            
ATOM   1319  HG1 GLU X  90      62.680  74.960  36.330  1.00  0.00            
ATOM   1320  HG2 GLU X  90      61.110  75.060  37.150  1.00  0.00            
ATOM   1321  CD  GLU X  90      62.590  74.890  38.580  1.00  0.00            
ATOM   1322  OE1 GLU X  90      63.270  74.090  39.260  1.00  0.00            
ATOM   1323  OE2 GLU X  90      62.440  75.970  39.190  1.00  0.00            
ATOM   1324  C   GLU X  90      59.570  71.970  37.550  1.00  0.00            
ATOM   1325  O   GLU X  90      58.570  72.640  37.320  1.00  0.00            
ATOM   1326  N   VAL X  91      59.450  70.660  37.280  1.00  0.00            
ATOM   1327  H   VAL X  91      60.260  70.190  37.670  1.00  0.00            
ATOM   1328  CA  VAL X  91      58.380  69.930  36.650  1.00  0.00            
ATOM   1329  HA  VAL X  91      57.810  70.610  36.020  1.00  0.00            
ATOM   1330  CB  VAL X  91      59.020  68.890  35.730  1.00  0.00            
ATOM   1331  HB  VAL X  91      58.180  68.380  35.250  1.00  0.00            
ATOM   1332  CG1 VAL X  91      59.850  69.570  34.640  1.00  0.00            
ATOM   1333 1HG1 VAL X  91      60.730  70.090  35.030  1.00  0.00            
ATOM   1334 2HG1 VAL X  91      60.210  68.780  33.980  1.00  0.00            
ATOM   1335 3HG1 VAL X  91      59.280  70.240  34.000  1.00  0.00            
ATOM   1336  CG2 VAL X  91      59.820  67.720  36.300  1.00  0.00            
ATOM   1337 1HG2 VAL X  91      59.210  67.190  37.030  1.00  0.00            
ATOM   1338 2HG2 VAL X  91      60.350  67.090  35.580  1.00  0.00            
ATOM   1339 3HG2 VAL X  91      60.570  68.100  36.990  1.00  0.00            
ATOM   1340  C   VAL X  91      57.440  69.340  37.690  1.00  0.00            
ATOM   1341  O   VAL X  91      56.400  68.820  37.300  1.00  0.00            
ATOM   1342  N   PHE X  92      57.710  69.550  38.980  1.00  0.00            
ATOM   1343  H   PHE X  92      58.380  70.230  39.300  1.00  0.00            
ATOM   1344  CA  PHE X  92      56.880  69.140  40.100  1.00  0.00            
ATOM   1345  HA  PHE X  92      55.900  69.110  39.620  1.00  0.00            
ATOM   1346  CB  PHE X  92      57.090  67.660  40.410  1.00  0.00            
ATOM   1347  HB1 PHE X  92      56.320  67.390  41.130  1.00  0.00            
ATOM   1348  HB2 PHE X  92      56.960  67.150  39.460  1.00  0.00            
ATOM   1349  CG  PHE X  92      58.420  67.410  41.080  1.00  0.00            
ATOM   1350  CD1 PHE X  92      58.560  67.710  42.440  1.00  0.00            
ATOM   1351  HD1 PHE X  92      57.630  67.870  42.960  1.00  0.00            
ATOM   1352  CD2 PHE X  92      59.490  66.890  40.330  1.00  0.00            
ATOM   1353  HD2 PHE X  92      59.350  66.460  39.350  1.00  0.00            
ATOM   1354  CE1 PHE X  92      59.810  67.430  43.010  1.00  0.00            
ATOM   1355  HE1 PHE X  92      59.870  67.330  44.080  1.00  0.00            
ATOM   1356  CE2 PHE X  92      60.790  66.920  40.850  1.00  0.00            
ATOM   1357  HE2 PHE X  92      61.670  66.690  40.270  1.00  0.00            
ATOM   1358  CZ  PHE X  92      60.940  67.240  42.210  1.00  0.00            
ATOM   1359  HZ  PHE X  92      61.830  67.240  42.820  1.00  0.00            
ATOM   1360  C   PHE X  92      56.740  70.170  41.210  1.00  0.00            
ATOM   1361  O   PHE X  92      55.670  69.970  41.780  1.00  0.00            
ATOM   1362  N   PHE X  93      57.590  71.170  41.460  1.00  0.00            
ATOM   1363  H   PHE X  93      58.360  71.500  40.890  1.00  0.00            
ATOM   1364  CA  PHE X  93      57.440  72.020  42.620  1.00  0.00            
ATOM   1365  HA  PHE X  93      56.360  71.970  42.800  1.00  0.00            
ATOM   1366  CB  PHE X  93      58.100  71.410  43.850  1.00  0.00            
ATOM   1367  HB1 PHE X  93      57.560  70.510  44.160  1.00  0.00            
ATOM   1368  HB2 PHE X  93      59.170  71.310  43.710  1.00  0.00            
ATOM   1369  CG  PHE X  93      57.990  72.340  45.040  1.00  0.00            
ATOM   1370  CD1 PHE X  93      56.890  72.130  45.870  1.00  0.00            
ATOM   1371  HD1 PHE X  93      56.100  71.510  45.470  1.00  0.00            
ATOM   1372  CD2 PHE X  93      58.980  73.260  45.420  1.00  0.00            
ATOM   1373  HD2 PHE X  93      59.890  73.250  44.840  1.00  0.00            
ATOM   1374  CE1 PHE X  93      56.600  72.950  46.960  1.00  0.00            
ATOM   1375  HE1 PHE X  93      55.660  72.860  47.500  1.00  0.00            
ATOM   1376  CE2 PHE X  93      58.630  74.150  46.440  1.00  0.00            
ATOM   1377  HE2 PHE X  93      59.480  74.750  46.740  1.00  0.00            
ATOM   1378  CZ  PHE X  93      57.500  73.980  47.250  1.00  0.00            
ATOM   1379  HZ  PHE X  93      57.330  74.620  48.100  1.00  0.00            
ATOM   1380  C   PHE X  93      57.840  73.420  42.160  1.00  0.00            
ATOM   1381  O   PHE X  93      59.000  73.650  41.860  1.00  0.00            
ATOM   1382  N   ARG X  94      56.900  74.370  42.020  1.00  0.00            
ATOM   1383  H   ARG X  94      55.940  74.120  42.170  1.00  0.00            
ATOM   1384  CA  ARG X  94      57.070  75.710  41.510  1.00  0.00            
ATOM   1385  HA  ARG X  94      56.190  76.310  41.730  1.00  0.00            
ATOM   1386  CB  ARG X  94      58.180  76.480  42.210  1.00  0.00            
ATOM   1387  HB1 ARG X  94      59.140  75.970  42.130  1.00  0.00            
ATOM   1388  HB2 ARG X  94      58.450  77.410  41.710  1.00  0.00            
ATOM   1389  CG  ARG X  94      57.920  76.690  43.700  1.00  0.00            
ATOM   1390  HG1 ARG X  94      56.890  77.040  43.770  1.00  0.00            
ATOM   1391  HG2 ARG X  94      57.980  75.800  44.330  1.00  0.00            
ATOM   1392  CD  ARG X  94      58.640  78.000  44.050  1.00  0.00            
ATOM   1393  HD1 ARG X  94      58.540  78.770  43.290  1.00  0.00            
ATOM   1394  HD2 ARG X  94      58.190  78.520  44.900  1.00  0.00            
ATOM   1395  NE  ARG X  94      60.070  77.920  44.310  1.00  0.00            
ATOM   1396  HE  ARG X  94      60.380  76.990  44.060  1.00  0.00            
ATOM   1397  CZ  ARG X  94      60.890  78.820  44.880  1.00  0.00            
ATOM   1398  NH1 ARG X  94      60.340  79.850  45.550  1.00  0.00            
ATOM   1399 1HH1 ARG X  94      59.390  79.840  45.870  1.00  0.00            
ATOM   1400 2HH1 ARG X  94      60.880  80.580  46.000  1.00  0.00            
ATOM   1401  NH2 ARG X  94      62.210  78.650  44.760  1.00  0.00            
ATOM   1402 1HH2 ARG X  94      62.580  77.770  44.440  1.00  0.00            
ATOM   1403 2HH2 ARG X  94      62.780  79.300  45.290  1.00  0.00            
ATOM   1404  C   ARG X  94      57.030  75.840  39.990  1.00  0.00            
ATOM   1405  O   ARG X  94      57.770  76.540  39.310  1.00  0.00            
ATOM   1406  N   VAL X  95      56.120  75.050  39.410  1.00  0.00            
ATOM   1407  H   VAL X  95      55.890  74.210  39.920  1.00  0.00            
ATOM   1408  CA  VAL X  95      56.030  74.880  37.980  1.00  0.00            
ATOM   1409  HA  VAL X  95      57.050  74.690  37.690  1.00  0.00            
ATOM   1410  CB  VAL X  95      54.960  73.790  37.840  1.00  0.00            
ATOM   1411  HB  VAL X  95      54.580  73.550  36.850  1.00  0.00            
ATOM   1412  CG1 VAL X  95      55.610  72.410  37.990  1.00  0.00            
ATOM   1413 1HG1 VAL X  95      54.920  71.800  38.560  1.00  0.00            
ATOM   1414 2HG1 VAL X  95      55.860  72.030  37.010  1.00  0.00            
ATOM   1415 3HG1 VAL X  95      56.510  72.400  38.610  1.00  0.00            
ATOM   1416  CG2 VAL X  95      53.670  73.790  38.650  1.00  0.00            
ATOM   1417 1HG2 VAL X  95      53.140  72.840  38.590  1.00  0.00            
ATOM   1418 2HG2 VAL X  95      53.730  73.790  39.740  1.00  0.00            
ATOM   1419 3HG2 VAL X  95      53.000  74.620  38.430  1.00  0.00            
ATOM   1420  C   VAL X  95      55.650  76.160  37.250  1.00  0.00            
ATOM   1421  O   VAL X  95      54.890  76.940  37.790  1.00  0.00            
ATOM   1422  N   ALA X  96      56.090  76.270  35.990  1.00  0.00            
ATOM   1423  H   ALA X  96      56.760  75.530  35.900  1.00  0.00            
ATOM   1424  CA  ALA X  96      55.750  77.330  35.060  1.00  0.00            
ATOM   1425  HA  ALA X  96      55.950  78.290  35.540  1.00  0.00            
ATOM   1426  CB  ALA X  96      56.530  77.340  33.750  1.00  0.00            
ATOM   1427  HB1 ALA X  96      56.570  78.370  33.370  1.00  0.00            
ATOM   1428  HB2 ALA X  96      57.510  76.950  34.030  1.00  0.00            
ATOM   1429  HB3 ALA X  96      56.040  76.650  33.060  1.00  0.00            
ATOM   1430  C   ALA X  96      54.240  77.280  34.890  1.00  0.00            
ATOM   1431  O   ALA X  96      53.760  76.630  33.960  1.00  0.00            
ATOM   1432  N   ALA X  97      53.440  77.960  35.720  1.00  0.00            
ATOM   1433  H   ALA X  97      53.790  78.650  36.380  1.00  0.00            
ATOM   1434  CA  ALA X  97      52.000  77.900  35.510  1.00  0.00            
ATOM   1435  HA  ALA X  97      51.680  77.150  34.790  1.00  0.00            
ATOM   1436  CB  ALA X  97      51.410  77.320  36.790  1.00  0.00            
ATOM   1437  HB1 ALA X  97      50.450  77.740  37.090  1.00  0.00            
ATOM   1438  HB2 ALA X  97      51.410  76.240  36.640  1.00  0.00            
ATOM   1439  HB3 ALA X  97      52.200  77.600  37.490  1.00  0.00            
ATOM   1440  C   ALA X  97      51.270  79.130  35.010  1.00  0.00            
ATOM   1441  O   ALA X  97      50.100  79.340  35.340  1.00  0.00            
ATOM   1442  N   ASP X  98      51.960  79.940  34.210  1.00  0.00            
ATOM   1443  H   ASP X  98      52.890  79.700  33.870  1.00  0.00            
ATOM   1444  CA  ASP X  98      51.370  81.170  33.700  1.00  0.00            
ATOM   1445  HA  ASP X  98      50.290  81.110  33.680  1.00  0.00            
ATOM   1446  CB  ASP X  98      51.530  82.380  34.620  1.00  0.00            
ATOM   1447  HB1 ASP X  98      50.610  82.930  34.830  1.00  0.00            
ATOM   1448  HB2 ASP X  98      51.880  81.980  35.570  1.00  0.00            
ATOM   1449  CG  ASP X  98      52.610  83.360  34.160  1.00  0.00            
ATOM   1450  OD1 ASP X  98      53.800  83.010  34.290  1.00  0.00            
ATOM   1451  OD2 ASP X  98      52.160  84.430  33.700  1.00  0.00            
ATOM   1452  C   ASP X  98      51.790  81.410  32.250  1.00  0.00            
ATOM   1453  O   ASP X  98      51.000  81.800  31.410  1.00  0.00            
ATOM   1454  N   MET X  99      53.060  81.160  31.920  1.00  0.00            
ATOM   1455  H   MET X  99      53.620  81.090  32.770  1.00  0.00            
ATOM   1456  CA  MET X  99      53.750  81.060  30.670  1.00  0.00            
ATOM   1457  HA  MET X  99      54.650  80.500  30.930  1.00  0.00            
ATOM   1458  CB  MET X  99      53.020  80.290  29.570  1.00  0.00            
ATOM   1459  HB1 MET X  99      52.240  79.680  30.030  1.00  0.00            
ATOM   1460  HB2 MET X  99      52.500  81.070  29.010  1.00  0.00            
ATOM   1461  CG  MET X  99      53.830  79.420  28.610  1.00  0.00            
ATOM   1462  HG1 MET X  99      54.670  80.030  28.290  1.00  0.00            
ATOM   1463  HG2 MET X  99      54.280  78.630  29.200  1.00  0.00            
ATOM   1464  SD  MET X  99      53.110  78.580  27.180  1.00  0.00            
ATOM   1465  CE  MET X  99      52.290  80.020  26.440  1.00  0.00            
ATOM   1466  HE1 MET X  99      51.450  80.410  27.020  1.00  0.00            
ATOM   1467  HE2 MET X  99      52.920  80.890  26.320  1.00  0.00            
ATOM   1468  HE3 MET X  99      51.870  79.870  25.450  1.00  0.00            
ATOM   1469  C   MET X  99      54.230  82.430  30.230  1.00  0.00            
ATOM   1470  O   MET X  99      54.760  82.480  29.120  1.00  0.00            
ATOM   1471  N   PHE X 100      54.010  83.550  30.930  1.00  0.00            
ATOM   1472  H   PHE X 100      53.580  83.430  31.840  1.00  0.00            
ATOM   1473  CA  PHE X 100      54.150  84.900  30.430  1.00  0.00            
ATOM   1474  HA  PHE X 100      54.940  85.000  29.680  1.00  0.00            
ATOM   1475  CB  PHE X 100      52.800  85.470  29.990  1.00  0.00            
ATOM   1476  HB1 PHE X 100      52.160  85.150  30.820  1.00  0.00            
ATOM   1477  HB2 PHE X 100      52.720  86.550  30.070  1.00  0.00            
ATOM   1478  CG  PHE X 100      52.170  84.850  28.770  1.00  0.00            
ATOM   1479  CD1 PHE X 100      50.830  84.480  28.980  1.00  0.00            
ATOM   1480  HD1 PHE X 100      50.270  84.740  29.860  1.00  0.00            
ATOM   1481  CD2 PHE X 100      52.920  84.470  27.650  1.00  0.00            
ATOM   1482  HD2 PHE X 100      53.970  84.690  27.510  1.00  0.00            
ATOM   1483  CE1 PHE X 100      50.140  83.790  27.980  1.00  0.00            
ATOM   1484  HE1 PHE X 100      49.130  83.410  27.940  1.00  0.00            
ATOM   1485  CE2 PHE X 100      52.240  83.780  26.640  1.00  0.00            
ATOM   1486  HE2 PHE X 100      52.740  83.560  25.710  1.00  0.00            
ATOM   1487  CZ  PHE X 100      50.940  83.340  26.920  1.00  0.00            
ATOM   1488  HZ  PHE X 100      50.450  82.980  26.020  1.00  0.00            
ATOM   1489  C   PHE X 100      54.960  85.720  31.430  1.00  0.00            
ATOM   1490  O   PHE X 100      55.770  86.550  31.040  1.00  0.00            
ATOM   1491  N   SER X 101      54.910  85.460  32.730  1.00  0.00            
ATOM   1492  H   SER X 101      54.370  84.710  33.130  1.00  0.00            
ATOM   1493  CA  SER X 101      55.210  86.570  33.620  1.00  0.00            
ATOM   1494  HA  SER X 101      56.210  86.890  33.310  1.00  0.00            
ATOM   1495  CB  SER X 101      54.230  87.730  33.460  1.00  0.00            
ATOM   1496  HB1 SER X 101      54.540  88.440  34.230  1.00  0.00            
ATOM   1497  HB2 SER X 101      54.430  88.250  32.530  1.00  0.00            
ATOM   1498  OG  SER X 101      52.900  87.430  33.810  1.00  0.00            
ATOM   1499  HG  SER X 101      52.960  86.530  34.110  1.00  0.00            
ATOM   1500  C   SER X 101      55.570  86.180  35.040  1.00  0.00            
ATOM   1501  O   SER X 101      55.740  87.020  35.930  1.00  0.00            
ATOM   1502  N   ASP X 102      55.480  84.900  35.380  1.00  0.00            
ATOM   1503  H   ASP X 102      54.810  84.350  34.860  1.00  0.00            
ATOM   1504  CA  ASP X 102      55.990  84.110  36.490  1.00  0.00            
ATOM   1505  HA  ASP X 102      56.670  84.800  36.970  1.00  0.00            
ATOM   1506  CB  ASP X 102      54.870  83.680  37.440  1.00  0.00            
ATOM   1507  HB1 ASP X 102      54.530  84.580  37.960  1.00  0.00            
ATOM   1508  HB2 ASP X 102      54.120  83.220  36.810  1.00  0.00            
ATOM   1509  CG  ASP X 102      55.070  82.760  38.630  1.00  0.00            
ATOM   1510  OD1 ASP X 102      55.660  83.120  39.670  1.00  0.00            
ATOM   1511  OD2 ASP X 102      54.660  81.590  38.500  1.00  0.00            
ATOM   1512  C   ASP X 102      56.720  82.830  36.110  1.00  0.00            
ATOM   1513  O   ASP X 102      57.620  82.280  36.740  1.00  0.00            
ATOM   1514  N   GLY X 103      56.350  82.360  34.910  1.00  0.00            
ATOM   1515  H   GLY X 103      55.460  82.720  34.590  1.00  0.00            
ATOM   1516  CA  GLY X 103      56.620  81.050  34.360  1.00  0.00            
ATOM   1517  HA1 GLY X 103      57.380  80.430  34.830  1.00  0.00            
ATOM   1518  HA2 GLY X 103      55.710  80.470  34.200  1.00  0.00            
ATOM   1519  C   GLY X 103      57.220  81.280  32.980  1.00  0.00            
ATOM   1520  O   GLY X 103      56.960  80.450  32.100  1.00  0.00            
ATOM   1521  N   ASN X 104      57.870  82.420  32.740  1.00  0.00            
ATOM   1522  H   ASN X 104      57.990  82.970  33.580  1.00  0.00            
ATOM   1523  CA  ASN X 104      58.090  82.940  31.400  1.00  0.00            
ATOM   1524  HA  ASN X 104      57.190  82.910  30.800  1.00  0.00            
ATOM   1525  CB  ASN X 104      58.540  84.360  31.740  1.00  0.00            
ATOM   1526  HB1 ASN X 104      58.540  84.770  30.730  1.00  0.00            
ATOM   1527  HB2 ASN X 104      57.930  84.930  32.440  1.00  0.00            
ATOM   1528  CG  ASN X 104      59.950  84.640  32.230  1.00  0.00            
ATOM   1529  OD1 ASN X 104      60.150  84.630  33.440  1.00  0.00            
ATOM   1530  ND2 ASN X 104      60.930  84.890  31.350  1.00  0.00            
ATOM   1531 1HD2 ASN X 104      60.860  84.980  30.350  1.00  0.00            
ATOM   1532 2HD2 ASN X 104      61.830  85.180  31.700  1.00  0.00            
ATOM   1533  C   ASN X 104      59.180  82.170  30.670  1.00  0.00            
ATOM   1534  O   ASN X 104      59.290  82.280  29.460  1.00  0.00            
ATOM   1535  N   PHE X 105      60.020  81.470  31.440  1.00  0.00            
ATOM   1536  H   PHE X 105      59.860  81.510  32.440  1.00  0.00            
ATOM   1537  CA  PHE X 105      61.090  80.570  31.020  1.00  0.00            
ATOM   1538  HA  PHE X 105      61.460  81.040  30.110  1.00  0.00            
ATOM   1539  CB  PHE X 105      62.090  80.400  32.160  1.00  0.00            
ATOM   1540  HB1 PHE X 105      62.830  79.620  31.990  1.00  0.00            
ATOM   1541  HB2 PHE X 105      62.560  81.390  32.070  1.00  0.00            
ATOM   1542  CG  PHE X 105      61.510  80.010  33.500  1.00  0.00            
ATOM   1543  CD1 PHE X 105      60.810  81.010  34.200  1.00  0.00            
ATOM   1544  HD1 PHE X 105      60.630  82.030  33.900  1.00  0.00            
ATOM   1545  CD2 PHE X 105      61.650  78.780  34.140  1.00  0.00            
ATOM   1546  HD2 PHE X 105      62.390  78.080  33.780  1.00  0.00            
ATOM   1547  CE1 PHE X 105      60.000  80.650  35.280  1.00  0.00            
ATOM   1548  HE1 PHE X 105      59.290  81.340  35.710  1.00  0.00            
ATOM   1549  CE2 PHE X 105      61.020  78.490  35.360  1.00  0.00            
ATOM   1550  HE2 PHE X 105      61.210  77.570  35.900  1.00  0.00            
ATOM   1551  CZ  PHE X 105      59.930  79.310  35.670  1.00  0.00            
ATOM   1552  HZ  PHE X 105      59.250  79.080  36.460  1.00  0.00            
ATOM   1553  C   PHE X 105      60.690  79.150  30.670  1.00  0.00            
ATOM   1554  O   PHE X 105      61.200  78.120  31.110  1.00  0.00            
ATOM   1555  N   ASN X 106      59.590  79.000  29.930  1.00  0.00            
ATOM   1556  H   ASN X 106      59.240  79.870  29.560  1.00  0.00            
ATOM   1557  CA  ASN X 106      59.030  77.670  29.790  1.00  0.00            
ATOM   1558  HA  ASN X 106      59.040  77.190  30.780  1.00  0.00            
ATOM   1559  CB  ASN X 106      57.570  77.790  29.380  1.00  0.00            
ATOM   1560  HB1 ASN X 106      57.090  78.590  29.950  1.00  0.00            
ATOM   1561  HB2 ASN X 106      57.500  78.030  28.320  1.00  0.00            
ATOM   1562  CG  ASN X 106      56.760  76.510  29.580  1.00  0.00            
ATOM   1563  OD1 ASN X 106      56.170  76.230  30.610  1.00  0.00            
ATOM   1564  ND2 ASN X 106      56.780  75.590  28.620  1.00  0.00            
ATOM   1565 1HD2 ASN X 106      56.360  74.680  28.760  1.00  0.00            
ATOM   1566 2HD2 ASN X 106      57.290  75.650  27.750  1.00  0.00            
ATOM   1567  C   ASN X 106      59.770  76.760  28.820  1.00  0.00            
ATOM   1568  O   ASN X 106      59.790  77.100  27.640  1.00  0.00            
ATOM   1569  N   TRP X 107      60.360  75.630  29.250  1.00  0.00            
ATOM   1570  H   TRP X 107      60.560  75.570  30.230  1.00  0.00            
ATOM   1571  CA  TRP X 107      61.130  74.640  28.530  1.00  0.00            
ATOM   1572  HA  TRP X 107      61.930  75.110  27.960  1.00  0.00            
ATOM   1573  CB  TRP X 107      61.710  73.730  29.610  1.00  0.00            
ATOM   1574  HB1 TRP X 107      62.120  72.800  29.220  1.00  0.00            
ATOM   1575  HB2 TRP X 107      62.510  74.330  30.030  1.00  0.00            
ATOM   1576  CG  TRP X 107      60.800  73.200  30.670  1.00  0.00            
ATOM   1577  CD1 TRP X 107      60.170  72.010  30.670  1.00  0.00            
ATOM   1578  HD1 TRP X 107      60.280  71.350  29.820  1.00  0.00            
ATOM   1579  CD2 TRP X 107      60.320  73.870  31.880  1.00  0.00            
ATOM   1580  NE1 TRP X 107      59.210  71.940  31.660  1.00  0.00            
ATOM   1581  HE1 TRP X 107      58.540  71.230  31.920  1.00  0.00            
ATOM   1582  CE2 TRP X 107      59.380  73.010  32.510  1.00  0.00            
ATOM   1583  CE3 TRP X 107      60.330  75.160  32.420  1.00  0.00            
ATOM   1584  HE3 TRP X 107      60.920  75.940  31.950  1.00  0.00            
ATOM   1585  CZ2 TRP X 107      58.750  73.350  33.700  1.00  0.00            
ATOM   1586  HZ2 TRP X 107      57.990  72.760  34.200  1.00  0.00            
ATOM   1587  CZ3 TRP X 107      59.750  75.540  33.640  1.00  0.00            
ATOM   1588  HZ3 TRP X 107      60.060  76.450  34.130  1.00  0.00            
ATOM   1589  CH2 TRP X 107      58.990  74.590  34.330  1.00  0.00            
ATOM   1590  HH2 TRP X 107      58.580  74.820  35.300  1.00  0.00            
ATOM   1591  C   TRP X 107      60.310  73.990  27.410  1.00  0.00            
ATOM   1592  O   TRP X 107      59.090  74.040  27.320  1.00  0.00            
ATOM   1593  N   GLY X 108      60.990  73.140  26.640  1.00  0.00            
ATOM   1594  H   GLY X 108      61.960  72.890  26.750  1.00  0.00            
ATOM   1595  CA  GLY X 108      60.380  72.260  25.660  1.00  0.00            
ATOM   1596  HA1 GLY X 108      59.470  71.990  26.190  1.00  0.00            
ATOM   1597  HA2 GLY X 108      59.890  72.650  24.770  1.00  0.00            
ATOM   1598  C   GLY X 108      61.060  70.980  25.210  1.00  0.00            
ATOM   1599  O   GLY X 108      60.430  69.960  24.950  1.00  0.00            
ATOM   1600  N   ARG X 109      62.400  70.980  25.250  1.00  0.00            
ATOM   1601  H   ARG X 109      62.940  71.760  25.580  1.00  0.00            
ATOM   1602  CA  ARG X 109      63.250  69.860  24.910  1.00  0.00            
ATOM   1603  HA  ARG X 109      62.770  69.150  24.230  1.00  0.00            
ATOM   1604  CB  ARG X 109      64.620  70.320  24.400  1.00  0.00            
ATOM   1605  HB1 ARG X 109      64.990  71.210  24.910  1.00  0.00            
ATOM   1606  HB2 ARG X 109      65.350  69.510  24.450  1.00  0.00            
ATOM   1607  CG  ARG X 109      64.620  70.860  22.970  1.00  0.00            
ATOM   1608  HG1 ARG X 109      64.140  70.220  22.230  1.00  0.00            
ATOM   1609  HG2 ARG X 109      63.930  71.700  22.840  1.00  0.00            
ATOM   1610  CD  ARG X 109      66.070  71.120  22.560  1.00  0.00            
ATOM   1611  HD1 ARG X 109      66.810  70.780  23.290  1.00  0.00            
ATOM   1612  HD2 ARG X 109      66.200  70.530  21.660  1.00  0.00            
ATOM   1613  NE  ARG X 109      66.260  72.490  22.090  1.00  0.00            
ATOM   1614  HE  ARG X 109      65.780  73.190  22.630  1.00  0.00            
ATOM   1615  CZ  ARG X 109      66.920  73.010  21.050  1.00  0.00            
ATOM   1616  NH1 ARG X 109      67.880  72.320  20.410  1.00  0.00            
ATOM   1617 1HH1 ARG X 109      68.330  71.500  20.790  1.00  0.00            
ATOM   1618 2HH1 ARG X 109      68.120  72.630  19.480  1.00  0.00            
ATOM   1619  NH2 ARG X 109      66.590  74.230  20.610  1.00  0.00            
ATOM   1620 1HH2 ARG X 109      65.660  74.570  20.830  1.00  0.00            
ATOM   1621 2HH2 ARG X 109      67.070  74.620  19.810  1.00  0.00            
ATOM   1622  C   ARG X 109      63.420  69.180  26.260  1.00  0.00            
ATOM   1623  O   ARG X 109      64.160  69.580  27.160  1.00  0.00            
ATOM   1624  N   VAL X 110      62.450  68.320  26.590  1.00  0.00            
ATOM   1625  H   VAL X 110      61.840  68.160  25.810  1.00  0.00            
ATOM   1626  CA  VAL X 110      62.310  67.440  27.730  1.00  0.00            
ATOM   1627  HA  VAL X 110      62.480  68.130  28.550  1.00  0.00            
ATOM   1628  CB  VAL X 110      60.840  67.040  27.570  1.00  0.00            
ATOM   1629  HB  VAL X 110      60.860  66.250  28.320  1.00  0.00            
ATOM   1630  CG1 VAL X 110      59.870  68.160  27.960  1.00  0.00            
ATOM   1631 1HG1 VAL X 110      59.930  68.320  29.030  1.00  0.00            
ATOM   1632 2HG1 VAL X 110      60.130  69.060  27.400  1.00  0.00            
ATOM   1633 3HG1 VAL X 110      58.790  68.120  27.840  1.00  0.00            
ATOM   1634  CG2 VAL X 110      60.390  66.280  26.320  1.00  0.00            
ATOM   1635 1HG2 VAL X 110      60.430  67.040  25.540  1.00  0.00            
ATOM   1636 2HG2 VAL X 110      61.060  65.500  25.960  1.00  0.00            
ATOM   1637 3HG2 VAL X 110      59.400  65.860  26.500  1.00  0.00            
ATOM   1638  C   VAL X 110      63.310  66.330  28.020  1.00  0.00            
ATOM   1639  O   VAL X 110      63.080  65.680  29.030  1.00  0.00            
ATOM   1640  N   VAL X 111      64.320  66.100  27.170  1.00  0.00            
ATOM   1641  H   VAL X 111      64.510  66.770  26.440  1.00  0.00            
ATOM   1642  CA  VAL X 111      65.400  65.190  27.450  1.00  0.00            
ATOM   1643  HA  VAL X 111      65.260  64.500  28.290  1.00  0.00            
ATOM   1644  CB  VAL X 111      65.520  64.320  26.200  1.00  0.00            
ATOM   1645  HB  VAL X 111      66.440  63.740  26.150  1.00  0.00            
ATOM   1646  CG1 VAL X 111      64.450  63.250  26.420  1.00  0.00            
ATOM   1647 1HG1 VAL X 111      64.740  62.290  26.850  1.00  0.00            
ATOM   1648 2HG1 VAL X 111      63.520  63.740  26.710  1.00  0.00            
ATOM   1649 3HG1 VAL X 111      64.300  62.890  25.410  1.00  0.00            
ATOM   1650  CG2 VAL X 111      65.470  65.020  24.850  1.00  0.00            
ATOM   1651 1HG2 VAL X 111      66.250  65.780  24.910  1.00  0.00            
ATOM   1652 2HG2 VAL X 111      65.590  64.360  23.990  1.00  0.00            
ATOM   1653 3HG2 VAL X 111      64.540  65.590  24.820  1.00  0.00            
ATOM   1654  C   VAL X 111      66.700  65.880  27.820  1.00  0.00            
ATOM   1655  O   VAL X 111      67.670  65.250  28.260  1.00  0.00            
ATOM   1656  N   ALA X 112      66.810  67.210  27.710  1.00  0.00            
ATOM   1657  H   ALA X 112      65.950  67.750  27.650  1.00  0.00            
ATOM   1658  CA  ALA X 112      67.980  68.060  27.650  1.00  0.00            
ATOM   1659  HA  ALA X 112      68.850  67.490  27.320  1.00  0.00            
ATOM   1660  CB  ALA X 112      67.800  69.210  26.660  1.00  0.00            
ATOM   1661  HB1 ALA X 112      68.590  69.970  26.560  1.00  0.00            
ATOM   1662  HB2 ALA X 112      67.580  68.840  25.660  1.00  0.00            
ATOM   1663  HB3 ALA X 112      66.950  69.820  26.960  1.00  0.00            
ATOM   1664  C   ALA X 112      68.240  68.870  28.900  1.00  0.00            
ATOM   1665  O   ALA X 112      69.090  69.740  29.100  1.00  0.00            
ATOM   1666  N   LEU X 113      67.420  68.640  29.930  1.00  0.00            
ATOM   1667  H   LEU X 113      66.680  67.970  29.750  1.00  0.00            
ATOM   1668  CA  LEU X 113      67.360  69.210  31.270  1.00  0.00            
ATOM   1669  HA  LEU X 113      67.250  70.290  31.200  1.00  0.00            
ATOM   1670  CB  LEU X 113      66.140  68.680  32.020  1.00  0.00            
ATOM   1671  HB1 LEU X 113      66.010  67.680  31.600  1.00  0.00            
ATOM   1672  HB2 LEU X 113      66.350  68.670  33.090  1.00  0.00            
ATOM   1673  CG  LEU X 113      64.870  69.450  31.680  1.00  0.00            
ATOM   1674  HG  LEU X 113      64.880  69.880  30.670  1.00  0.00            
ATOM   1675  CD1 LEU X 113      63.550  68.730  31.950  1.00  0.00            
ATOM   1676 1HD1 LEU X 113      63.510  68.500  33.010  1.00  0.00            
ATOM   1677 2HD1 LEU X 113      62.640  69.330  31.850  1.00  0.00            
ATOM   1678 3HD1 LEU X 113      63.240  67.800  31.480  1.00  0.00            
ATOM   1679  CD2 LEU X 113      64.650  70.580  32.690  1.00  0.00            
ATOM   1680 1HD2 LEU X 113      63.890  71.200  32.220  1.00  0.00            
ATOM   1681 2HD2 LEU X 113      64.440  70.340  33.730  1.00  0.00            
ATOM   1682 3HD2 LEU X 113      65.590  71.130  32.560  1.00  0.00            
ATOM   1683  C   LEU X 113      68.540  68.750  32.110  1.00  0.00            
ATOM   1684  O   LEU X 113      68.990  69.490  32.980  1.00  0.00            
ATOM   1685  N   PHE X 114      68.950  67.490  31.950  1.00  0.00            
ATOM   1686  H   PHE X 114      68.570  66.960  31.170  1.00  0.00            
ATOM   1687  CA  PHE X 114      69.790  66.830  32.930  1.00  0.00            
ATOM   1688  HA  PHE X 114      69.390  66.960  33.930  1.00  0.00            
ATOM   1689  CB  PHE X 114      69.830  65.340  32.580  1.00  0.00            
ATOM   1690  HB1 PHE X 114      70.270  65.190  31.600  1.00  0.00            
ATOM   1691  HB2 PHE X 114      70.390  64.720  33.280  1.00  0.00            
ATOM   1692  CG  PHE X 114      68.480  64.670  32.660  1.00  0.00            
ATOM   1693  CD1 PHE X 114      68.150  63.760  33.670  1.00  0.00            
ATOM   1694  HD1 PHE X 114      68.810  63.540  34.490  1.00  0.00            
ATOM   1695  CD2 PHE X 114      67.490  64.790  31.660  1.00  0.00            
ATOM   1696  HD2 PHE X 114      67.750  65.460  30.870  1.00  0.00            
ATOM   1697  CE1 PHE X 114      67.000  62.960  33.670  1.00  0.00            
ATOM   1698  HE1 PHE X 114      66.890  62.430  34.600  1.00  0.00            
ATOM   1699  CE2 PHE X 114      66.270  64.110  31.770  1.00  0.00            
ATOM   1700  HE2 PHE X 114      65.620  64.340  30.940  1.00  0.00            
ATOM   1701  CZ  PHE X 114      65.990  63.120  32.710  1.00  0.00            
ATOM   1702  HZ  PHE X 114      65.010  62.650  32.710  1.00  0.00            
ATOM   1703  C   PHE X 114      71.240  67.280  33.020  1.00  0.00            
ATOM   1704  O   PHE X 114      71.830  67.130  34.080  1.00  0.00            
ATOM   1705  N   TYR X 115      71.780  67.660  31.860  1.00  0.00            
ATOM   1706  H   TYR X 115      71.340  67.550  30.960  1.00  0.00            
ATOM   1707  CA  TYR X 115      73.110  68.220  31.810  1.00  0.00            
ATOM   1708  HA  TYR X 115      73.010  68.940  32.620  1.00  0.00            
ATOM   1709  CB  TYR X 115      74.300  67.300  32.090  1.00  0.00            
ATOM   1710  HB1 TYR X 115      75.190  67.890  32.310  1.00  0.00            
ATOM   1711  HB2 TYR X 115      74.040  66.750  33.000  1.00  0.00            
ATOM   1712  CG  TYR X 115      74.680  66.270  31.050  1.00  0.00            
ATOM   1713  CD1 TYR X 115      76.030  65.900  31.000  1.00  0.00            
ATOM   1714  HD1 TYR X 115      76.730  66.350  31.700  1.00  0.00            
ATOM   1715  CD2 TYR X 115      73.810  65.780  30.070  1.00  0.00            
ATOM   1716  HD2 TYR X 115      72.740  65.890  30.060  1.00  0.00            
ATOM   1717  CE1 TYR X 115      76.450  64.900  30.120  1.00  0.00            
ATOM   1718  HE1 TYR X 115      77.400  64.380  30.180  1.00  0.00            
ATOM   1719  CE2 TYR X 115      74.220  64.850  29.110  1.00  0.00            
ATOM   1720  HE2 TYR X 115      73.540  64.330  28.440  1.00  0.00            
ATOM   1721  CZ  TYR X 115      75.560  64.460  29.140  1.00  0.00            
ATOM   1722  OH  TYR X 115      76.180  63.640  28.240  1.00  0.00            
ATOM   1723  HH  TYR X 115      75.740  62.820  28.060  1.00  0.00            
ATOM   1724  C   TYR X 115      73.290  69.040  30.540  1.00  0.00            
ATOM   1725  O   TYR X 115      72.470  68.960  29.620  1.00  0.00            
ATOM   1726  N   PHE X 116      74.160  70.050  30.520  1.00  0.00            
ATOM   1727  H   PHE X 116      74.700  70.260  31.350  1.00  0.00            
ATOM   1728  CA  PHE X 116      74.430  71.040  29.490  1.00  0.00            
ATOM   1729  HA  PHE X 116      75.410  71.410  29.790  1.00  0.00            
ATOM   1730  CB  PHE X 116      74.560  70.450  28.090  1.00  0.00            
ATOM   1731  HB1 PHE X 116      74.610  69.370  28.240  1.00  0.00            
ATOM   1732  HB2 PHE X 116      73.670  70.640  27.500  1.00  0.00            
ATOM   1733  CG  PHE X 116      75.750  70.840  27.250  1.00  0.00            
ATOM   1734  CD1 PHE X 116      75.690  72.090  26.620  1.00  0.00            
ATOM   1735  HD1 PHE X 116      75.110  72.970  26.860  1.00  0.00            
ATOM   1736  CD2 PHE X 116      76.810  70.010  26.850  1.00  0.00            
ATOM   1737  HD2 PHE X 116      77.020  69.130  27.430  1.00  0.00            
ATOM   1738  CE1 PHE X 116      76.620  72.530  25.670  1.00  0.00            
ATOM   1739  HE1 PHE X 116      76.530  73.540  25.320  1.00  0.00            
ATOM   1740  CE2 PHE X 116      77.670  70.420  25.810  1.00  0.00            
ATOM   1741  HE2 PHE X 116      78.140  69.500  25.520  1.00  0.00            
ATOM   1742  CZ  PHE X 116      77.660  71.700  25.240  1.00  0.00            
ATOM   1743  HZ  PHE X 116      78.220  71.950  24.350  1.00  0.00            
ATOM   1744  C   PHE X 116      73.460  72.210  29.510  1.00  0.00            
ATOM   1745  O   PHE X 116      73.830  73.380  29.420  1.00  0.00            
ATOM   1746  N   ALA X 117      72.160  71.900  29.550  1.00  0.00            
ATOM   1747  H   ALA X 117      71.900  70.950  29.320  1.00  0.00            
ATOM   1748  CA  ALA X 117      70.980  72.730  29.420  1.00  0.00            
ATOM   1749  HA  ALA X 117      71.370  73.750  29.470  1.00  0.00            
ATOM   1750  CB  ALA X 117      70.150  72.470  28.170  1.00  0.00            
ATOM   1751  HB1 ALA X 117      70.320  73.190  27.370  1.00  0.00            
ATOM   1752  HB2 ALA X 117      70.290  71.420  27.900  1.00  0.00            
ATOM   1753  HB3 ALA X 117      69.080  72.640  28.280  1.00  0.00            
ATOM   1754  C   ALA X 117      70.290  72.840  30.780  1.00  0.00            
ATOM   1755  O   ALA X 117      69.180  73.360  30.850  1.00  0.00            
ATOM   1756  N   SER X 118      70.900  72.440  31.900  1.00  0.00            
ATOM   1757  H   SER X 118      71.780  71.970  31.730  1.00  0.00            
ATOM   1758  CA  SER X 118      70.650  72.510  33.330  1.00  0.00            
ATOM   1759  HA  SER X 118      69.690  71.990  33.320  1.00  0.00            
ATOM   1760  CB  SER X 118      71.760  71.650  33.930  1.00  0.00            
ATOM   1761  HB1 SER X 118      71.570  71.580  35.000  1.00  0.00            
ATOM   1762  HB2 SER X 118      71.840  70.610  33.610  1.00  0.00            
ATOM   1763  OG  SER X 118      73.050  72.210  33.890  1.00  0.00            
ATOM   1764  HG  SER X 118      73.070  73.020  34.370  1.00  0.00            
ATOM   1765  C   SER X 118      70.520  73.920  33.880  1.00  0.00            
ATOM   1766  O   SER X 118      70.560  74.100  35.100  1.00  0.00            
ATOM   1767  N   LYS X 119      70.400  74.920  33.000  1.00  0.00            
ATOM   1768  H   LYS X 119      69.990  74.810  32.090  1.00  0.00            
ATOM   1769  CA  LYS X 119      70.560  76.290  33.460  1.00  0.00            
ATOM   1770  HA  LYS X 119      71.300  76.280  34.260  1.00  0.00            
ATOM   1771  CB  LYS X 119      71.050  77.170  32.310  1.00  0.00            
ATOM   1772  HB1 LYS X 119      70.260  77.570  31.660  1.00  0.00            
ATOM   1773  HB2 LYS X 119      71.340  78.090  32.810  1.00  0.00            
ATOM   1774  CG  LYS X 119      72.210  76.520  31.560  1.00  0.00            
ATOM   1775  HG1 LYS X 119      72.780  75.880  32.230  1.00  0.00            
ATOM   1776  HG2 LYS X 119      71.740  75.860  30.840  1.00  0.00            
ATOM   1777  CD  LYS X 119      73.340  77.350  30.940  1.00  0.00            
ATOM   1778  HD1 LYS X 119      72.760  77.970  30.250  1.00  0.00            
ATOM   1779  HD2 LYS X 119      73.930  78.110  31.450  1.00  0.00            
ATOM   1780  CE  LYS X 119      74.270  76.610  29.980  1.00  0.00            
ATOM   1781  HE1 LYS X 119      74.610  75.730  30.530  1.00  0.00            
ATOM   1782  HE2 LYS X 119      73.620  76.070  29.290  1.00  0.00            
ATOM   1783  NZ  LYS X 119      75.290  77.460  29.340  1.00  0.00            
ATOM   1784  HZ1 LYS X 119      75.730  77.060  28.520  1.00  0.00            
ATOM   1785  HZ2 LYS X 119      74.810  78.290  29.030  1.00  0.00            
ATOM   1786  HZ3 LYS X 119      76.030  77.460  30.030  1.00  0.00            
ATOM   1787  C   LYS X 119      69.260  76.950  33.900  1.00  0.00            
ATOM   1788  O   LYS X 119      69.350  77.820  34.770  1.00  0.00            
ATOM   1789  N   LEU X 120      68.140  76.560  33.300  1.00  0.00            
ATOM   1790  H   LEU X 120      68.230  75.930  32.510  1.00  0.00            
ATOM   1791  CA  LEU X 120      66.870  77.250  33.450  1.00  0.00            
ATOM   1792  HA  LEU X 120      66.870  78.340  33.520  1.00  0.00            
ATOM   1793  CB  LEU X 120      65.920  77.060  32.250  1.00  0.00            
ATOM   1794  HB1 LEU X 120      65.860  76.000  32.020  1.00  0.00            
ATOM   1795  HB2 LEU X 120      64.900  77.390  32.430  1.00  0.00            
ATOM   1796  CG  LEU X 120      66.280  77.700  30.920  1.00  0.00            
ATOM   1797  HG  LEU X 120      67.240  77.370  30.530  1.00  0.00            
ATOM   1798  CD1 LEU X 120      65.410  77.060  29.840  1.00  0.00            
ATOM   1799 1HD1 LEU X 120      64.530  77.590  29.450  1.00  0.00            
ATOM   1800 2HD1 LEU X 120      66.050  76.990  28.960  1.00  0.00            
ATOM   1801 3HD1 LEU X 120      65.290  76.020  30.130  1.00  0.00            
ATOM   1802  CD2 LEU X 120      66.320  79.220  30.780  1.00  0.00            
ATOM   1803 1HD2 LEU X 120      66.930  79.590  29.950  1.00  0.00            
ATOM   1804 2HD2 LEU X 120      65.330  79.610  30.560  1.00  0.00            
ATOM   1805 3HD2 LEU X 120      66.660  79.690  31.700  1.00  0.00            
ATOM   1806  C   LEU X 120      66.110  76.810  34.690  1.00  0.00            
ATOM   1807  O   LEU X 120      65.170  77.560  34.930  1.00  0.00            
ATOM   1808  N   VAL X 121      66.420  75.650  35.270  1.00  0.00            
ATOM   1809  H   VAL X 121      67.120  75.040  34.870  1.00  0.00            
ATOM   1810  CA  VAL X 121      65.850  75.100  36.480  1.00  0.00            
ATOM   1811  HA  VAL X 121      64.900  75.600  36.650  1.00  0.00            
ATOM   1812  CB  VAL X 121      65.760  73.640  36.030  1.00  0.00            
ATOM   1813  HB  VAL X 121      65.140  73.180  36.790  1.00  0.00            
ATOM   1814  CG1 VAL X 121      64.820  73.460  34.840  1.00  0.00            
ATOM   1815 1HG1 VAL X 121      63.920  74.080  34.810  1.00  0.00            
ATOM   1816 2HG1 VAL X 121      65.280  73.800  33.910  1.00  0.00            
ATOM   1817 3HG1 VAL X 121      64.530  72.430  34.640  1.00  0.00            
ATOM   1818  CG2 VAL X 121      66.980  72.720  35.910  1.00  0.00            
ATOM   1819 1HG2 VAL X 121      67.650  72.940  36.730  1.00  0.00            
ATOM   1820 2HG2 VAL X 121      66.630  71.690  36.000  1.00  0.00            
ATOM   1821 3HG2 VAL X 121      67.580  72.880  35.010  1.00  0.00            
ATOM   1822  C   VAL X 121      66.720  75.330  37.710  1.00  0.00            
ATOM   1823  O   VAL X 121      66.230  75.370  38.830  1.00  0.00            
ATOM   1824  N   LEU X 122      67.960  75.770  37.470  1.00  0.00            
ATOM   1825  H   LEU X 122      68.260  75.760  36.500  1.00  0.00            
ATOM   1826  CA  LEU X 122      68.880  76.060  38.560  1.00  0.00            
ATOM   1827  HA  LEU X 122      68.490  75.550  39.440  1.00  0.00            
ATOM   1828  CB  LEU X 122      70.320  75.730  38.180  1.00  0.00            
ATOM   1829  HB1 LEU X 122      70.500  76.060  37.170  1.00  0.00            
ATOM   1830  HB2 LEU X 122      71.110  76.190  38.770  1.00  0.00            
ATOM   1831  CG  LEU X 122      70.670  74.240  38.190  1.00  0.00            
ATOM   1832  HG  LEU X 122      69.950  73.930  37.430  1.00  0.00            
ATOM   1833  CD1 LEU X 122      72.150  74.070  37.870  1.00  0.00            
ATOM   1834 1HD1 LEU X 122      72.400  73.010  37.930  1.00  0.00            
ATOM   1835 2HD1 LEU X 122      72.430  74.570  36.950  1.00  0.00            
ATOM   1836 3HD1 LEU X 122      72.810  74.420  38.670  1.00  0.00            
ATOM   1837  CD2 LEU X 122      70.510  73.620  39.580  1.00  0.00            
ATOM   1838 1HD2 LEU X 122      70.390  72.550  39.400  1.00  0.00            
ATOM   1839 2HD2 LEU X 122      71.290  73.940  40.280  1.00  0.00            
ATOM   1840 3HD2 LEU X 122      69.600  73.810  40.150  1.00  0.00            
ATOM   1841  C   LEU X 122      68.910  77.540  38.910  1.00  0.00            
ATOM   1842  O   LEU X 122      69.850  78.300  38.650  1.00  0.00            
ATOM   1843  N   LYS X 123      67.860  78.120  39.500  1.00  0.00            
ATOM   1844  H   LYS X 123      67.070  77.530  39.720  1.00  0.00            
ATOM   1845  CA  LYS X 123      67.340  79.470  39.440  1.00  0.00            
ATOM   1846  HA  LYS X 123      67.770  80.000  38.590  1.00  0.00            
ATOM   1847  CB  LYS X 123      65.810  79.440  39.380  1.00  0.00            
ATOM   1848  HB1 LYS X 123      65.300  78.860  40.150  1.00  0.00            
ATOM   1849  HB2 LYS X 123      65.520  80.440  39.700  1.00  0.00            
ATOM   1850  CG  LYS X 123      65.160  79.170  38.020  1.00  0.00            
ATOM   1851  HG1 LYS X 123      65.630  79.850  37.310  1.00  0.00            
ATOM   1852  HG2 LYS X 123      65.340  78.170  37.650  1.00  0.00            
ATOM   1853  CD  LYS X 123      63.640  79.290  38.110  1.00  0.00            
ATOM   1854  HD1 LYS X 123      63.410  78.670  37.250  1.00  0.00            
ATOM   1855  HD2 LYS X 123      63.320  78.520  38.800  1.00  0.00            
ATOM   1856  CE  LYS X 123      62.980  80.670  38.080  1.00  0.00            
ATOM   1857  HE1 LYS X 123      63.550  81.410  38.640  1.00  0.00            
ATOM   1858  HE2 LYS X 123      62.870  80.820  37.010  1.00  0.00            
ATOM   1859  NZ  LYS X 123      61.650  80.700  38.700  1.00  0.00            
ATOM   1860  HZ1 LYS X 123      61.210  79.790  38.600  1.00  0.00            
ATOM   1861  HZ2 LYS X 123      61.820  80.940  39.670  1.00  0.00            
ATOM   1862  HZ3 LYS X 123      61.060  81.370  38.240  1.00  0.00            
ATOM   1863  C   LYS X 123      67.780  80.250  40.670  1.00  0.00            
ATOM   1864  O   LYS X 123      67.490  81.440  40.760  1.00  0.00            
ATOM   1865  N   ALA X 124      68.680  79.820  41.560  1.00  0.00            
ATOM   1866  H   ALA X 124      68.800  78.820  41.480  1.00  0.00            
ATOM   1867  CA  ALA X 124      69.300  80.630  42.580  1.00  0.00            
ATOM   1868  HA  ALA X 124      68.520  81.100  43.180  1.00  0.00            
ATOM   1869  CB  ALA X 124      70.180  79.750  43.450  1.00  0.00            
ATOM   1870  HB1 ALA X 124      70.210  80.380  44.340  1.00  0.00            
ATOM   1871  HB2 ALA X 124      69.600  78.850  43.650  1.00  0.00            
ATOM   1872  HB3 ALA X 124      71.100  79.510  42.920  1.00  0.00            
ATOM   1873  C   ALA X 124      70.170  81.810  42.150  1.00  0.00            
ATOM   1874  O   ALA X 124      70.990  81.650  41.240  1.00  0.00            
ATOM   1875  N   LEU X 125      70.020  82.850  42.970  1.00  0.00            
ATOM   1876  H   LEU X 125      69.340  82.640  43.690  1.00  0.00            
ATOM   1877  CA  LEU X 125      70.970  83.950  42.980  1.00  0.00            
ATOM   1878  HA  LEU X 125      71.390  84.250  42.020  1.00  0.00            
ATOM   1879  CB  LEU X 125      70.200  85.160  43.510  1.00  0.00            
ATOM   1880  HB1 LEU X 125      69.390  84.800  44.150  1.00  0.00            
ATOM   1881  HB2 LEU X 125      70.910  85.650  44.180  1.00  0.00            
ATOM   1882  CG  LEU X 125      69.830  86.180  42.440  1.00  0.00            
ATOM   1883  HG  LEU X 125      70.740  86.290  41.850  1.00  0.00            
ATOM   1884  CD1 LEU X 125      68.800  85.510  41.530  1.00  0.00            
ATOM   1885 1HD1 LEU X 125      69.080  84.550  41.090  1.00  0.00            
ATOM   1886 2HD1 LEU X 125      67.920  85.310  42.140  1.00  0.00            
ATOM   1887 3HD1 LEU X 125      68.380  86.080  40.700  1.00  0.00            
ATOM   1888  CD2 LEU X 125      69.350  87.540  42.920  1.00  0.00            
ATOM   1889 1HD2 LEU X 125      68.890  88.020  42.060  1.00  0.00            
ATOM   1890 2HD2 LEU X 125      68.540  87.360  43.630  1.00  0.00            
ATOM   1891 3HD2 LEU X 125      70.110  88.120  43.450  1.00  0.00            
ATOM   1892  C   LEU X 125      72.100  83.580  43.930  1.00  0.00            
ATOM   1893  O   LEU X 125      73.290  83.730  43.660  1.00  0.00            
ATOM   1894  N   CYS X 126      71.790  83.000  45.090  1.00  0.00            
ATOM   1895  H   CYS X 126      70.850  82.650  45.240  1.00  0.00            
ATOM   1896  CA  CYS X 126      72.620  82.750  46.240  1.00  0.00            
ATOM   1897  HA  CYS X 126      73.640  83.060  46.000  1.00  0.00            
ATOM   1898  CB  CYS X 126      71.940  83.530  47.370  1.00  0.00            
ATOM   1899  HB1 CYS X 126      70.860  83.570  47.500  1.00  0.00            
ATOM   1900  HB2 CYS X 126      72.290  83.270  48.360  1.00  0.00            
ATOM   1901  SG  CYS X 126      72.460  85.250  47.120  1.00  0.00            
ATOM   1902  HG  CYS X 126      71.470  85.560  47.960  1.00  0.00            
ATOM   1903  C   CYS X 126      72.640  81.270  46.570  1.00  0.00            
ATOM   1904  O   CYS X 126      71.710  80.770  47.180  1.00  0.00            
ATOM   1905  N   THR X 127      73.720  80.590  46.170  1.00  0.00            
ATOM   1906  H   THR X 127      74.460  81.140  45.760  1.00  0.00            
ATOM   1907  CA  THR X 127      74.050  79.200  46.420  1.00  0.00            
ATOM   1908  HA  THR X 127      73.140  78.590  46.310  1.00  0.00            
ATOM   1909  CB  THR X 127      75.020  78.700  45.350  1.00  0.00            
ATOM   1910  HB  THR X 127      75.410  77.740  45.680  1.00  0.00            
ATOM   1911  OG1 THR X 127      76.140  79.560  45.480  1.00  0.00            
ATOM   1912  HG1 THR X 127      76.940  79.060  45.420  1.00  0.00            
ATOM   1913  CG2 THR X 127      74.600  78.490  43.900  1.00  0.00            
ATOM   1914 1HG2 THR X 127      75.300  78.300  43.080  1.00  0.00            
ATOM   1915 2HG2 THR X 127      73.900  77.650  43.820  1.00  0.00            
ATOM   1916 3HG2 THR X 127      73.960  79.340  43.660  1.00  0.00            
ATOM   1917  C   THR X 127      74.560  78.940  47.830  1.00  0.00            
ATOM   1918  O   THR X 127      74.930  77.810  48.130  1.00  0.00            
ATOM   1919  N   LYS X 128      74.730  79.970  48.670  1.00  0.00            
ATOM   1920  H   LYS X 128      74.540  80.890  48.300  1.00  0.00            
ATOM   1921  CA  LYS X 128      75.030  80.050  50.090  1.00  0.00            
ATOM   1922  HA  LYS X 128      74.940  79.050  50.500  1.00  0.00            
ATOM   1923  CB  LYS X 128      76.350  80.730  50.480  1.00  0.00            
ATOM   1924  HB1 LYS X 128      76.480  80.640  51.560  1.00  0.00            
ATOM   1925  HB2 LYS X 128      77.150  80.180  49.980  1.00  0.00            
ATOM   1926  CG  LYS X 128      76.540  82.100  49.830  1.00  0.00            
ATOM   1927  HG1 LYS X 128      76.460  81.910  48.760  1.00  0.00            
ATOM   1928  HG2 LYS X 128      75.750  82.820  50.080  1.00  0.00            
ATOM   1929  CD  LYS X 128      77.870  82.720  50.240  1.00  0.00            
ATOM   1930  HD1 LYS X 128      78.590  81.920  50.060  1.00  0.00            
ATOM   1931  HD2 LYS X 128      78.120  83.540  49.560  1.00  0.00            
ATOM   1932  CE  LYS X 128      78.100  83.160  51.680  1.00  0.00            
ATOM   1933  HE1 LYS X 128      77.800  82.500  52.500  1.00  0.00            
ATOM   1934  HE2 LYS X 128      79.150  83.380  51.850  1.00  0.00            
ATOM   1935  NZ  LYS X 128      77.370  84.380  52.050  1.00  0.00            
ATOM   1936  HZ1 LYS X 128      76.400  84.450  51.800  1.00  0.00            
ATOM   1937  HZ2 LYS X 128      77.320  84.400  53.060  1.00  0.00            
ATOM   1938  HZ3 LYS X 128      77.920  85.160  51.720  1.00  0.00            
ATOM   1939  C   LYS X 128      73.930  80.920  50.680  1.00  0.00            
ATOM   1940  O   LYS X 128      73.110  81.430  49.930  1.00  0.00            
ATOM   1941  N   VAL X 129      74.120  81.210  51.970  1.00  0.00            
ATOM   1942  H   VAL X 129      75.000  80.990  52.420  1.00  0.00            
ATOM   1943  CA  VAL X 129      73.170  82.020  52.690  1.00  0.00            
ATOM   1944  HA  VAL X 129      72.160  81.890  52.290  1.00  0.00            
ATOM   1945  CB  VAL X 129      73.330  81.440  54.100  1.00  0.00            
ATOM   1946  HB  VAL X 129      74.400  81.230  54.190  1.00  0.00            
ATOM   1947  CG1 VAL X 129      72.920  82.310  55.290  1.00  0.00            
ATOM   1948 1HG1 VAL X 129      73.570  83.190  55.350  1.00  0.00            
ATOM   1949 2HG1 VAL X 129      71.930  82.760  55.190  1.00  0.00            
ATOM   1950 3HG1 VAL X 129      72.980  81.980  56.330  1.00  0.00            
ATOM   1951  CG2 VAL X 129      72.700  80.060  54.250  1.00  0.00            
ATOM   1952 1HG2 VAL X 129      71.710  80.050  53.790  1.00  0.00            
ATOM   1953 2HG2 VAL X 129      73.270  79.150  54.050  1.00  0.00            
ATOM   1954 3HG2 VAL X 129      72.550  79.780  55.290  1.00  0.00            
ATOM   1955  C   VAL X 129      73.620  83.470  52.610  1.00  0.00            
ATOM   1956  O   VAL X 129      74.810  83.770  52.700  1.00  0.00            
ATOM   1957  N   PRO X 130      72.810  84.530  52.580  1.00  0.00            
ATOM   1958  CA  PRO X 130      73.220  85.910  52.420  1.00  0.00            
ATOM   1959  HA  PRO X 130      73.820  86.040  51.520  1.00  0.00            
ATOM   1960  CB  PRO X 130      71.960  86.640  51.930  1.00  0.00            
ATOM   1961  HB1 PRO X 130      71.820  87.690  52.150  1.00  0.00            
ATOM   1962  HB2 PRO X 130      71.830  86.500  50.860  1.00  0.00            
ATOM   1963  CG  PRO X 130      70.860  85.790  52.580  1.00  0.00            
ATOM   1964  HG1 PRO X 130      70.660  86.200  53.570  1.00  0.00            
ATOM   1965  HG2 PRO X 130      69.840  85.830  52.200  1.00  0.00            
ATOM   1966  CD  PRO X 130      71.370  84.350  52.600  1.00  0.00            
ATOM   1967  HD1 PRO X 130      71.030  83.840  53.500  1.00  0.00            
ATOM   1968  HD2 PRO X 130      71.020  83.840  51.700  1.00  0.00            
ATOM   1969  C   PRO X 130      73.690  86.660  53.650  1.00  0.00            
ATOM   1970  O   PRO X 130      74.310  87.710  53.510  1.00  0.00            
ATOM   1971  N   GLU X 131      73.300  86.110  54.800  1.00  0.00            
ATOM   1972  H   GLU X 131      72.950  85.160  54.880  1.00  0.00            
ATOM   1973  CA  GLU X 131      73.590  86.560  56.150  1.00  0.00            
ATOM   1974  HA  GLU X 131      73.920  87.590  56.090  1.00  0.00            
ATOM   1975  CB  GLU X 131      72.400  86.400  57.090  1.00  0.00            
ATOM   1976  HB1 GLU X 131      71.510  85.920  56.670  1.00  0.00            
ATOM   1977  HB2 GLU X 131      72.630  85.750  57.940  1.00  0.00            
ATOM   1978  CG  GLU X 131      71.970  87.730  57.700  1.00  0.00            
ATOM   1979  HG1 GLU X 131      71.800  88.440  56.890  1.00  0.00            
ATOM   1980  HG2 GLU X 131      71.060  87.720  58.290  1.00  0.00            
ATOM   1981  CD  GLU X 131      72.910  88.440  58.660  1.00  0.00            
ATOM   1982  OE1 GLU X 131      72.660  89.650  58.840  1.00  0.00            
ATOM   1983  OE2 GLU X 131      73.730  87.740  59.300  1.00  0.00            
ATOM   1984  C   GLU X 131      74.860  85.840  56.600  1.00  0.00            
ATOM   1985  O   GLU X 131      75.340  84.940  55.910  1.00  0.00            
ATOM   1986  N   LEU X 132      75.330  86.170  57.800  1.00  0.00            
ATOM   1987  H   LEU X 132      74.730  86.690  58.420  1.00  0.00            
ATOM   1988  CA  LEU X 132      76.680  85.920  58.260  1.00  0.00            
ATOM   1989  HA  LEU X 132      77.070  85.050  57.730  1.00  0.00            
ATOM   1990  CB  LEU X 132      77.620  87.020  57.750  1.00  0.00            
ATOM   1991  HB1 LEU X 132      77.840  87.140  56.690  1.00  0.00            
ATOM   1992  HB2 LEU X 132      77.240  88.020  57.950  1.00  0.00            
ATOM   1993  CG  LEU X 132      79.090  87.000  58.180  1.00  0.00            
ATOM   1994  HG  LEU X 132      79.230  87.140  59.250  1.00  0.00            
ATOM   1995  CD1 LEU X 132      79.700  85.640  57.820  1.00  0.00            
ATOM   1996 1HD1 LEU X 132      80.780  85.690  58.000  1.00  0.00            
ATOM   1997 2HD1 LEU X 132      79.310  84.770  58.340  1.00  0.00            
ATOM   1998 3HD1 LEU X 132      79.640  85.510  56.740  1.00  0.00            
ATOM   1999  CD2 LEU X 132      79.870  88.030  57.350  1.00  0.00            
ATOM   2000 1HD2 LEU X 132      79.460  89.030  57.470  1.00  0.00            
ATOM   2001 2HD2 LEU X 132      80.810  88.100  57.900  1.00  0.00            
ATOM   2002 3HD2 LEU X 132      79.970  87.930  56.270  1.00  0.00            
ATOM   2003  C   LEU X 132      76.730  85.760  59.770  1.00  0.00            
ATOM   2004  O   LEU X 132      77.190  84.790  60.370  1.00  0.00            
ATOM   2005  N   ILE X 133      76.120  86.720  60.480  1.00  0.00            
ATOM   2006  H   ILE X 133      75.640  87.480  60.020  1.00  0.00            
ATOM   2007  CA  ILE X 133      75.800  86.540  61.880  1.00  0.00            
ATOM   2008  HA  ILE X 133      76.680  86.370  62.490  1.00  0.00            
ATOM   2009  CB  ILE X 133      75.300  87.930  62.280  1.00  0.00            
ATOM   2010  HB  ILE X 133      74.340  88.270  61.910  1.00  0.00            
ATOM   2011  CG1 ILE X 133      76.470  88.910  62.180  1.00  0.00            
ATOM   2012 1HG1 ILE X 133      77.380  88.480  62.580  1.00  0.00            
ATOM   2013 2HG1 ILE X 133      76.830  89.250  61.210  1.00  0.00            
ATOM   2014  CG2 ILE X 133      74.830  87.870  63.730  1.00  0.00            
ATOM   2015 1HG2 ILE X 133      75.600  87.780  64.500  1.00  0.00            
ATOM   2016 2HG2 ILE X 133      74.360  88.850  63.850  1.00  0.00            
ATOM   2017 3HG2 ILE X 133      74.080  87.140  64.030  1.00  0.00            
ATOM   2018  CD  ILE X 133      76.250  90.340  62.700  1.00  0.00            
ATOM   2019  HD1 ILE X 133      77.130  90.930  62.460  1.00  0.00            
ATOM   2020  HD2 ILE X 133      75.490  90.790  62.060  1.00  0.00            
ATOM   2021  HD3 ILE X 133      76.100  90.470  63.770  1.00  0.00            
ATOM   2022  C   ILE X 133      74.690  85.520  62.080  1.00  0.00            
ATOM   2023  O   ILE X 133      74.830  84.600  62.880  1.00  0.00            
ATOM   2024  N   ARG X 134      73.720  85.560  61.160  1.00  0.00            
ATOM   2025  H   ARG X 134      73.820  86.300  60.470  1.00  0.00            
ATOM   2026  CA  ARG X 134      72.670  84.560  61.200  1.00  0.00            
ATOM   2027  HA  ARG X 134      72.470  84.280  62.240  1.00  0.00            
ATOM   2028  CB  ARG X 134      71.350  84.970  60.530  1.00  0.00            
ATOM   2029  HB1 ARG X 134      71.440  85.180  59.470  1.00  0.00            
ATOM   2030  HB2 ARG X 134      70.690  84.120  60.660  1.00  0.00            
ATOM   2031  CG  ARG X 134      70.680  86.190  61.170  1.00  0.00            
ATOM   2032  HG1 ARG X 134      71.490  86.910  61.130  1.00  0.00            
ATOM   2033  HG2 ARG X 134      69.980  86.580  60.440  1.00  0.00            
ATOM   2034  CD  ARG X 134      70.010  85.960  62.530  1.00  0.00            
ATOM   2035  HD1 ARG X 134      70.440  85.140  63.110  1.00  0.00            
ATOM   2036  HD2 ARG X 134      70.400  86.770  63.140  1.00  0.00            
ATOM   2037  NE  ARG X 134      68.570  86.100  62.340  1.00  0.00            
ATOM   2038  HE  ARG X 134      68.230  86.180  61.400  1.00  0.00            
ATOM   2039  CZ  ARG X 134      67.610  86.310  63.250  1.00  0.00            
ATOM   2040  NH1 ARG X 134      67.900  86.340  64.560  1.00  0.00            
ATOM   2041 1HH1 ARG X 134      67.250  86.700  65.250  1.00  0.00            
ATOM   2042 2HH1 ARG X 134      68.810  86.110  64.920  1.00  0.00            
ATOM   2043  NH2 ARG X 134      66.350  86.410  62.810  1.00  0.00            
ATOM   2044 1HH2 ARG X 134      65.740  86.710  63.560  1.00  0.00            
ATOM   2045 2HH2 ARG X 134      66.080  86.750  61.900  1.00  0.00            
ATOM   2046  C   ARG X 134      73.050  83.330  60.400  1.00  0.00            
ATOM   2047  O   ARG X 134      72.860  83.190  59.200  1.00  0.00            
ATOM   2048  N   THR X 135      73.910  82.540  61.060  1.00  0.00            
ATOM   2049  H   THR X 135      74.330  82.900  61.900  1.00  0.00            
ATOM   2050  CA  THR X 135      74.370  81.250  60.600  1.00  0.00            
ATOM   2051  HA  THR X 135      74.760  81.430  59.600  1.00  0.00            
ATOM   2052  CB  THR X 135      75.540  80.730  61.440  1.00  0.00            
ATOM   2053  HB  THR X 135      76.000  79.880  60.950  1.00  0.00            
ATOM   2054  OG1 THR X 135      75.050  80.270  62.670  1.00  0.00            
ATOM   2055  HG1 THR X 135      74.820  79.350  62.620  1.00  0.00            
ATOM   2056  CG2 THR X 135      76.620  81.750  61.790  1.00  0.00            
ATOM   2057 1HG2 THR X 135      76.570  82.420  60.930  1.00  0.00            
ATOM   2058 2HG2 THR X 135      76.650  82.200  62.790  1.00  0.00            
ATOM   2059 3HG2 THR X 135      77.580  81.230  61.740  1.00  0.00            
ATOM   2060  C   THR X 135      73.280  80.190  60.580  1.00  0.00            
ATOM   2061  O   THR X 135      73.350  79.240  59.810  1.00  0.00            
ATOM   2062  N   ILE X 136      72.200  80.410  61.350  1.00  0.00            
ATOM   2063  H   ILE X 136      72.220  81.150  62.040  1.00  0.00            
ATOM   2064  CA  ILE X 136      71.020  79.580  61.220  1.00  0.00            
ATOM   2065  HA  ILE X 136      71.320  78.640  60.760  1.00  0.00            
ATOM   2066  CB  ILE X 136      70.160  79.590  62.480  1.00  0.00            
ATOM   2067  HB  ILE X 136      70.020  80.670  62.570  1.00  0.00            
ATOM   2068  CG1 ILE X 136      70.860  79.110  63.750  1.00  0.00            
ATOM   2069 1HG1 ILE X 136      70.630  78.090  64.030  1.00  0.00            
ATOM   2070 2HG1 ILE X 136      71.940  79.310  63.710  1.00  0.00            
ATOM   2071  CG2 ILE X 136      68.740  79.030  62.380  1.00  0.00            
ATOM   2072 1HG2 ILE X 136      68.360  78.530  63.270  1.00  0.00            
ATOM   2073 2HG2 ILE X 136      68.020  79.800  62.090  1.00  0.00            
ATOM   2074 3HG2 ILE X 136      68.730  78.460  61.450  1.00  0.00            
ATOM   2075  CD  ILE X 136      70.400  79.780  65.050  1.00  0.00            
ATOM   2076  HD1 ILE X 136      69.330  79.980  65.050  1.00  0.00            
ATOM   2077  HD2 ILE X 136      70.590  79.290  66.000  1.00  0.00            
ATOM   2078  HD3 ILE X 136      70.650  80.840  65.120  1.00  0.00            
ATOM   2079  C   ILE X 136      70.180  80.350  60.210  1.00  0.00            
ATOM   2080  O   ILE X 136      69.820  81.520  60.310  1.00  0.00            
ATOM   2081  N   MET X 137      69.600  79.650  59.230  1.00  0.00            
ATOM   2082  H   MET X 137      69.840  78.680  59.070  1.00  0.00            
ATOM   2083  CA  MET X 137      68.480  80.060  58.410  1.00  0.00            
ATOM   2084  HA  MET X 137      67.830  80.730  58.970  1.00  0.00            
ATOM   2085  CB  MET X 137      68.920  80.720  57.100  1.00  0.00            
ATOM   2086  HB1 MET X 137      69.630  80.140  56.500  1.00  0.00            
ATOM   2087  HB2 MET X 137      68.010  80.740  56.500  1.00  0.00            
ATOM   2088  CG  MET X 137      69.650  82.060  57.230  1.00  0.00            
ATOM   2089  HG1 MET X 137      69.180  82.630  58.030  1.00  0.00            
ATOM   2090  HG2 MET X 137      70.730  82.050  57.340  1.00  0.00            
ATOM   2091  SD  MET X 137      69.320  83.110  55.780  1.00  0.00            
ATOM   2092  CE  MET X 137      67.540  83.330  56.030  1.00  0.00            
ATOM   2093  HE1 MET X 137      66.980  84.050  55.430  1.00  0.00            
ATOM   2094  HE2 MET X 137      66.910  82.450  56.170  1.00  0.00            
ATOM   2095  HE3 MET X 137      67.570  83.820  57.000  1.00  0.00            
ATOM   2096  C   MET X 137      67.610  78.860  58.100  1.00  0.00            
ATOM   2097  O   MET X 137      66.390  79.000  58.100  1.00  0.00            
ATOM   2098  N   GLY X 138      68.070  77.630  57.860  1.00  0.00            
ATOM   2099  H   GLY X 138      69.060  77.420  57.880  1.00  0.00            
ATOM   2100  CA  GLY X 138      67.200  76.500  57.560  1.00  0.00            
ATOM   2101  HA1 GLY X 138      67.700  75.810  58.230  1.00  0.00            
ATOM   2102  HA2 GLY X 138      66.150  76.610  57.850  1.00  0.00            
ATOM   2103  C   GLY X 138      67.360  75.950  56.150  1.00  0.00            
ATOM   2104  O   GLY X 138      66.560  75.140  55.690  1.00  0.00            
ATOM   2105  N   TRP X 139      68.390  76.450  55.460  1.00  0.00            
ATOM   2106  H   TRP X 139      68.640  77.240  56.040  1.00  0.00            
ATOM   2107  CA  TRP X 139      69.020  76.280  54.170  1.00  0.00            
ATOM   2108  HA  TRP X 139      68.370  75.970  53.350  1.00  0.00            
ATOM   2109  CB  TRP X 139      69.680  77.570  53.700  1.00  0.00            
ATOM   2110  HB1 TRP X 139      70.320  77.980  54.480  1.00  0.00            
ATOM   2111  HB2 TRP X 139      70.350  77.310  52.880  1.00  0.00            
ATOM   2112  CG  TRP X 139      68.900  78.780  53.280  1.00  0.00            
ATOM   2113  CD1 TRP X 139      67.740  79.290  53.750  1.00  0.00            
ATOM   2114  HD1 TRP X 139      67.070  78.770  54.420  1.00  0.00            
ATOM   2115  CD2 TRP X 139      69.220  79.660  52.160  1.00  0.00            
ATOM   2116  NE1 TRP X 139      67.490  80.530  53.200  1.00  0.00            
ATOM   2117  HE1 TRP X 139      66.630  80.970  53.480  1.00  0.00            
ATOM   2118  CE2 TRP X 139      68.430  80.840  52.230  1.00  0.00            
ATOM   2119  CE3 TRP X 139      70.130  79.660  51.090  1.00  0.00            
ATOM   2120  HE3 TRP X 139      70.710  78.770  50.900  1.00  0.00            
ATOM   2121  CZ2 TRP X 139      68.480  81.940  51.370  1.00  0.00            
ATOM   2122  HZ2 TRP X 139      67.800  82.780  51.460  1.00  0.00            
ATOM   2123  CZ3 TRP X 139      70.130  80.710  50.160  1.00  0.00            
ATOM   2124  HZ3 TRP X 139      70.890  80.720  49.400  1.00  0.00            
ATOM   2125  CH2 TRP X 139      69.330  81.850  50.260  1.00  0.00            
ATOM   2126  HH2 TRP X 139      69.520  82.700  49.620  1.00  0.00            
ATOM   2127  C   TRP X 139      70.100  75.210  54.180  1.00  0.00            
ATOM   2128  O   TRP X 139      71.240  75.510  54.520  1.00  0.00            
ATOM   2129  N   THR X 140      69.660  73.980  53.910  1.00  0.00            
ATOM   2130  H   THR X 140      68.660  73.870  53.780  1.00  0.00            
ATOM   2131  CA  THR X 140      70.420  72.790  53.570  1.00  0.00            
ATOM   2132  HA  THR X 140      71.340  72.810  54.150  1.00  0.00            
ATOM   2133  CB  THR X 140      69.480  71.630  53.870  1.00  0.00            
ATOM   2134  HB  THR X 140      70.040  70.790  53.460  1.00  0.00            
ATOM   2135  OG1 THR X 140      68.230  71.790  53.230  1.00  0.00            
ATOM   2136  HG1 THR X 140      68.290  71.710  52.290  1.00  0.00            
ATOM   2137  CG2 THR X 140      69.260  71.370  55.360  1.00  0.00            
ATOM   2138 1HG2 THR X 140      68.800  70.380  55.400  1.00  0.00            
ATOM   2139 2HG2 THR X 140      70.100  71.180  56.030  1.00  0.00            
ATOM   2140 3HG2 THR X 140      68.510  72.070  55.720  1.00  0.00            
ATOM   2141  C   THR X 140      70.790  72.960  52.100  1.00  0.00            
ATOM   2142  O   THR X 140      70.030  72.640  51.190  1.00  0.00            
ATOM   2143  N   LEU X 141      72.000  73.460  51.830  1.00  0.00            
ATOM   2144  H   LEU X 141      72.620  73.580  52.630  1.00  0.00            
ATOM   2145  CA  LEU X 141      72.550  73.780  50.530  1.00  0.00            
ATOM   2146  HA  LEU X 141      71.920  74.500  50.010  1.00  0.00            
ATOM   2147  CB  LEU X 141      73.900  74.490  50.700  1.00  0.00            
ATOM   2148  HB1 LEU X 141      74.680  73.770  50.950  1.00  0.00            
ATOM   2149  HB2 LEU X 141      74.170  74.910  49.730  1.00  0.00            
ATOM   2150  CG  LEU X 141      73.910  75.660  51.690  1.00  0.00            
ATOM   2151  HG  LEU X 141      73.380  75.330  52.580  1.00  0.00            
ATOM   2152  CD1 LEU X 141      75.370  75.990  52.010  1.00  0.00            
ATOM   2153 1HD1 LEU X 141      76.020  75.220  52.430  1.00  0.00            
ATOM   2154 2HD1 LEU X 141      75.950  76.030  51.080  1.00  0.00            
ATOM   2155 3HD1 LEU X 141      75.440  77.010  52.360  1.00  0.00            
ATOM   2156  CD2 LEU X 141      73.350  77.010  51.260  1.00  0.00            
ATOM   2157 1HD2 LEU X 141      72.290  76.860  51.020  1.00  0.00            
ATOM   2158 2HD2 LEU X 141      73.360  77.850  51.950  1.00  0.00            
ATOM   2159 3HD2 LEU X 141      73.880  77.330  50.360  1.00  0.00            
ATOM   2160  C   LEU X 141      72.650  72.620  49.550  1.00  0.00            
ATOM   2161  O   LEU X 141      72.890  72.910  48.380  1.00  0.00            
ATOM   2162  N   ASP X 142      72.460  71.380  50.000  1.00  0.00            
ATOM   2163  H   ASP X 142      72.110  71.190  50.930  1.00  0.00            
ATOM   2164  CA  ASP X 142      72.750  70.200  49.200  1.00  0.00            
ATOM   2165  HA  ASP X 142      73.770  70.210  48.830  1.00  0.00            
ATOM   2166  CB  ASP X 142      72.730  68.930  50.050  1.00  0.00            
ATOM   2167  HB1 ASP X 142      73.090  69.200  51.040  1.00  0.00            
ATOM   2168  HB2 ASP X 142      71.660  68.760  50.140  1.00  0.00            
ATOM   2169  CG  ASP X 142      73.660  67.840  49.540  1.00  0.00            
ATOM   2170  OD1 ASP X 142      74.840  68.110  49.220  1.00  0.00            
ATOM   2171  OD2 ASP X 142      73.390  66.690  49.940  1.00  0.00            
ATOM   2172  C   ASP X 142      71.820  70.030  48.000  1.00  0.00            
ATOM   2173  O   ASP X 142      72.260  69.650  46.920  1.00  0.00            
ATOM   2174  N   PHE X 143      70.600  70.580  48.040  1.00  0.00            
ATOM   2175  H   PHE X 143      70.420  70.900  48.970  1.00  0.00            
ATOM   2176  CA  PHE X 143      69.570  70.310  47.060  1.00  0.00            
ATOM   2177  HA  PHE X 143      69.730  69.270  46.770  1.00  0.00            
ATOM   2178  CB  PHE X 143      68.190  70.390  47.720  1.00  0.00            
ATOM   2179  HB1 PHE X 143      67.350  70.160  47.050  1.00  0.00            
ATOM   2180  HB2 PHE X 143      68.110  69.520  48.370  1.00  0.00            
ATOM   2181  CG  PHE X 143      67.890  71.460  48.740  1.00  0.00            
ATOM   2182  CD1 PHE X 143      68.290  72.790  48.540  1.00  0.00            
ATOM   2183  HD1 PHE X 143      69.000  72.960  47.750  1.00  0.00            
ATOM   2184  CD2 PHE X 143      67.080  71.200  49.850  1.00  0.00            
ATOM   2185  HD2 PHE X 143      66.860  70.190  50.150  1.00  0.00            
ATOM   2186  CE1 PHE X 143      67.950  73.810  49.430  1.00  0.00            
ATOM   2187  HE1 PHE X 143      68.360  74.770  49.150  1.00  0.00            
ATOM   2188  CE2 PHE X 143      66.710  72.200  50.760  1.00  0.00            
ATOM   2189  HE2 PHE X 143      66.240  72.120  51.730  1.00  0.00            
ATOM   2190  CZ  PHE X 143      67.160  73.500  50.550  1.00  0.00            
ATOM   2191  HZ  PHE X 143      66.900  74.300  51.220  1.00  0.00            
ATOM   2192  C   PHE X 143      69.710  71.030  45.730  1.00  0.00            
ATOM   2193  O   PHE X 143      68.750  71.260  45.000  1.00  0.00            
ATOM   2194  N   LEU X 144      70.910  71.390  45.260  1.00  0.00            
ATOM   2195  H   LEU X 144      71.700  71.170  45.850  1.00  0.00            
ATOM   2196  CA  LEU X 144      71.160  72.100  44.020  1.00  0.00            
ATOM   2197  HA  LEU X 144      70.290  72.740  43.850  1.00  0.00            
ATOM   2198  CB  LEU X 144      72.440  72.910  44.230  1.00  0.00            
ATOM   2199  HB1 LEU X 144      73.200  72.360  44.790  1.00  0.00            
ATOM   2200  HB2 LEU X 144      72.860  73.190  43.270  1.00  0.00            
ATOM   2201  CG  LEU X 144      72.160  74.190  45.010  1.00  0.00            
ATOM   2202  HG  LEU X 144      71.560  74.020  45.910  1.00  0.00            
ATOM   2203  CD1 LEU X 144      73.420  74.890  45.530  1.00  0.00            
ATOM   2204 1HD1 LEU X 144      73.880  74.160  46.190  1.00  0.00            
ATOM   2205 2HD1 LEU X 144      74.000  75.250  44.690  1.00  0.00            
ATOM   2206 3HD1 LEU X 144      73.200  75.870  45.940  1.00  0.00            
ATOM   2207  CD2 LEU X 144      71.360  75.180  44.160  1.00  0.00            
ATOM   2208 1HD2 LEU X 144      71.620  75.330  43.110  1.00  0.00            
ATOM   2209 2HD2 LEU X 144      70.320  74.890  44.340  1.00  0.00            
ATOM   2210 3HD2 LEU X 144      71.520  76.190  44.520  1.00  0.00            
ATOM   2211  C   LEU X 144      71.230  71.200  42.800  1.00  0.00            
ATOM   2212  O   LEU X 144      71.260  71.720  41.680  1.00  0.00            
ATOM   2213  N   ARG X 145      71.490  69.920  43.050  1.00  0.00            
ATOM   2214  H   ARG X 145      71.540  69.770  44.040  1.00  0.00            
ATOM   2215  CA  ARG X 145      71.740  68.830  42.120  1.00  0.00            
ATOM   2216  HA  ARG X 145      71.550  69.110  41.080  1.00  0.00            
ATOM   2217  CB  ARG X 145      73.160  68.330  42.360  1.00  0.00            
ATOM   2218  HB1 ARG X 145      73.320  67.680  43.210  1.00  0.00            
ATOM   2219  HB2 ARG X 145      73.570  67.690  41.580  1.00  0.00            
ATOM   2220  CG  ARG X 145      74.200  69.460  42.430  1.00  0.00            
ATOM   2221  HG1 ARG X 145      74.830  69.470  41.550  1.00  0.00            
ATOM   2222  HG2 ARG X 145      73.720  70.440  42.450  1.00  0.00            
ATOM   2223  CD  ARG X 145      74.890  69.590  43.790  1.00  0.00            
ATOM   2224  HD1 ARG X 145      75.540  70.460  43.820  1.00  0.00            
ATOM   2225  HD2 ARG X 145      74.000  69.830  44.370  1.00  0.00            
ATOM   2226  NE  ARG X 145      75.710  68.410  44.070  1.00  0.00            
ATOM   2227  HE  ARG X 145      76.410  68.130  43.400  1.00  0.00            
ATOM   2228  CZ  ARG X 145      75.740  67.820  45.270  1.00  0.00            
ATOM   2229  NH1 ARG X 145      75.070  68.220  46.360  1.00  0.00            
ATOM   2230 1HH1 ARG X 145      74.610  69.120  46.370  1.00  0.00            
ATOM   2231 2HH1 ARG X 145      75.040  67.620  47.180  1.00  0.00            
ATOM   2232  NH2 ARG X 145      76.630  66.830  45.450  1.00  0.00            
ATOM   2233 1HH2 ARG X 145      77.260  66.470  44.750  1.00  0.00            
ATOM   2234 2HH2 ARG X 145      76.950  66.630  46.380  1.00  0.00            
ATOM   2235  C   ARG X 145      70.700  67.780  42.480  1.00  0.00            
ATOM   2236  O   ARG X 145      71.070  66.690  42.910  1.00  0.00            
ATOM   2237  N   GLU X 146      69.410  68.010  42.210  1.00  0.00            
ATOM   2238  H   GLU X 146      69.020  68.880  41.860  1.00  0.00            
ATOM   2239  CA  GLU X 146      68.390  67.080  42.650  1.00  0.00            
ATOM   2240  HA  GLU X 146      68.730  66.360  43.400  1.00  0.00            
ATOM   2241  CB  GLU X 146      67.240  67.920  43.210  1.00  0.00            
ATOM   2242  HB1 GLU X 146      67.360  68.880  42.710  1.00  0.00            
ATOM   2243  HB2 GLU X 146      66.330  67.690  42.660  1.00  0.00            
ATOM   2244  CG  GLU X 146      67.060  68.060  44.720  1.00  0.00            
ATOM   2245  HG1 GLU X 146      68.080  68.070  45.090  1.00  0.00            
ATOM   2246  HG2 GLU X 146      66.620  69.040  44.920  1.00  0.00            
ATOM   2247  CD  GLU X 146      66.160  67.010  45.370  1.00  0.00            
ATOM   2248  OE1 GLU X 146      65.780  66.050  44.670  1.00  0.00            
ATOM   2249  OE2 GLU X 146      65.730  67.250  46.520  1.00  0.00            
ATOM   2250  C   GLU X 146      67.810  66.170  41.580  1.00  0.00            
ATOM   2251  O   GLU X 146      68.240  66.430  40.460  1.00  0.00            
ATOM   2252  N   ARG X 147      66.930  65.230  41.950  1.00  0.00            
ATOM   2253  H   ARG X 147      66.650  65.230  42.920  1.00  0.00            
ATOM   2254  CA  ARG X 147      66.410  64.070  41.260  1.00  0.00            
ATOM   2255  HA  ARG X 147      67.220  63.340  41.220  1.00  0.00            
ATOM   2256  CB  ARG X 147      65.400  63.340  42.140  1.00  0.00            
ATOM   2257  HB1 ARG X 147      65.530  62.270  41.960  1.00  0.00            
ATOM   2258  HB2 ARG X 147      65.840  63.320  43.140  1.00  0.00            
ATOM   2259  CG  ARG X 147      64.040  64.040  42.090  1.00  0.00            
ATOM   2260  HG1 ARG X 147      64.260  65.100  41.950  1.00  0.00            
ATOM   2261  HG2 ARG X 147      63.460  63.720  41.230  1.00  0.00            
ATOM   2262  CD  ARG X 147      63.200  63.810  43.350  1.00  0.00            
ATOM   2263  HD1 ARG X 147      62.160  63.870  43.010  1.00  0.00            
ATOM   2264  HD2 ARG X 147      63.410  62.820  43.760  1.00  0.00            
ATOM   2265  NE  ARG X 147      63.490  64.780  44.400  1.00  0.00            
ATOM   2266  HE  ARG X 147      64.450  65.060  44.440  1.00  0.00            
ATOM   2267  CZ  ARG X 147      62.680  65.040  45.440  1.00  0.00            
ATOM   2268  NH1 ARG X 147      61.440  64.540  45.590  1.00  0.00            
ATOM   2269 1HH1 ARG X 147      60.790  64.270  44.870  1.00  0.00            
ATOM   2270 2HH1 ARG X 147      61.060  64.870  46.470  1.00  0.00            
ATOM   2271  NH2 ARG X 147      63.380  65.620  46.420  1.00  0.00            
ATOM   2272 1HH2 ARG X 147      63.050  65.570  47.380  1.00  0.00            
ATOM   2273 2HH2 ARG X 147      64.330  65.930  46.310  1.00  0.00            
ATOM   2274  C   ARG X 147      65.910  64.360  39.850  1.00  0.00            
ATOM   2275  O   ARG X 147      65.440  63.400  39.240  1.00  0.00            
ATOM   2276  N   LEU X 148      66.030  65.540  39.240  1.00  0.00            
ATOM   2277  H   LEU X 148      66.690  66.200  39.620  1.00  0.00            
ATOM   2278  CA  LEU X 148      65.560  65.940  37.930  1.00  0.00            
ATOM   2279  HA  LEU X 148      64.760  65.270  37.580  1.00  0.00            
ATOM   2280  CB  LEU X 148      65.140  67.400  38.020  1.00  0.00            
ATOM   2281  HB1 LEU X 148      64.370  67.600  38.760  1.00  0.00            
ATOM   2282  HB2 LEU X 148      65.970  68.020  38.360  1.00  0.00            
ATOM   2283  CG  LEU X 148      64.580  68.020  36.740  1.00  0.00            
ATOM   2284  HG  LEU X 148      65.360  68.130  35.990  1.00  0.00            
ATOM   2285  CD1 LEU X 148      63.670  67.210  35.820  1.00  0.00            
ATOM   2286 1HD1 LEU X 148      63.310  67.820  34.990  1.00  0.00            
ATOM   2287 2HD1 LEU X 148      64.330  66.470  35.380  1.00  0.00            
ATOM   2288 3HD1 LEU X 148      62.860  66.940  36.490  1.00  0.00            
ATOM   2289  CD2 LEU X 148      63.810  69.330  36.970  1.00  0.00            
ATOM   2290 1HD2 LEU X 148      63.750  69.800  35.990  1.00  0.00            
ATOM   2291 2HD2 LEU X 148      62.760  69.240  37.240  1.00  0.00            
ATOM   2292 3HD2 LEU X 148      64.360  69.970  37.660  1.00  0.00            
ATOM   2293  C   LEU X 148      66.710  65.900  36.950  1.00  0.00            
ATOM   2294  O   LEU X 148      66.520  65.720  35.750  1.00  0.00            
ATOM   2295  N   LEU X 149      67.950  66.050  37.440  1.00  0.00            
ATOM   2296  H   LEU X 149      68.150  66.120  38.420  1.00  0.00            
ATOM   2297  CA  LEU X 149      69.150  66.110  36.630  1.00  0.00            
ATOM   2298  HA  LEU X 149      68.930  66.430  35.620  1.00  0.00            
ATOM   2299  CB  LEU X 149      70.200  67.050  37.240  1.00  0.00            
ATOM   2300  HB1 LEU X 149      70.380  67.050  38.310  1.00  0.00            
ATOM   2301  HB2 LEU X 149      71.220  66.930  36.890  1.00  0.00            
ATOM   2302  CG  LEU X 149      69.970  68.540  36.990  1.00  0.00            
ATOM   2303  HG  LEU X 149      69.740  68.680  35.940  1.00  0.00            
ATOM   2304  CD1 LEU X 149      68.760  68.960  37.820  1.00  0.00            
ATOM   2305 1HD1 LEU X 149      68.420  68.170  38.490  1.00  0.00            
ATOM   2306 2HD1 LEU X 149      68.880  69.860  38.420  1.00  0.00            
ATOM   2307 3HD1 LEU X 149      67.840  69.220  37.300  1.00  0.00            
ATOM   2308  CD2 LEU X 149      71.200  69.400  37.300  1.00  0.00            
ATOM   2309 1HD2 LEU X 149      71.290  69.360  38.380  1.00  0.00            
ATOM   2310 2HD2 LEU X 149      72.060  69.090  36.700  1.00  0.00            
ATOM   2311 3HD2 LEU X 149      70.890  70.320  36.820  1.00  0.00            
ATOM   2312  C   LEU X 149      69.880  64.780  36.580  1.00  0.00            
ATOM   2313  O   LEU X 149      70.860  64.610  35.850  1.00  0.00            
ATOM   2314  N   GLY X 150      69.320  63.750  37.220  1.00  0.00            
ATOM   2315  H   GLY X 150      68.690  64.000  37.950  1.00  0.00            
ATOM   2316  CA  GLY X 150      69.830  62.420  37.500  1.00  0.00            
ATOM   2317  HA1 GLY X 150      69.170  61.660  37.090  1.00  0.00            
ATOM   2318  HA2 GLY X 150      70.790  62.330  36.990  1.00  0.00            
ATOM   2319  C   GLY X 150      69.940  62.270  39.010  1.00  0.00            
ATOM   2320  O   GLY X 150      69.070  62.730  39.740  1.00  0.00            
ATOM   2321  N   TRP X 151      71.200  62.070  39.420  1.00  0.00            
ATOM   2322  H   TRP X 151      71.830  61.930  38.640  1.00  0.00            
ATOM   2323  CA  TRP X 151      71.810  62.400  40.690  1.00  0.00            
ATOM   2324  HA  TRP X 151      71.570  63.420  40.980  1.00  0.00            
ATOM   2325  CB  TRP X 151      71.200  61.530  41.790  1.00  0.00            
ATOM   2326  HB1 TRP X 151      70.310  60.960  41.520  1.00  0.00            
ATOM   2327  HB2 TRP X 151      71.810  60.650  41.990  1.00  0.00            
ATOM   2328  CG  TRP X 151      70.970  62.250  43.080  1.00  0.00            
ATOM   2329  CD1 TRP X 151      71.770  62.990  43.870  1.00  0.00            
ATOM   2330  HD1 TRP X 151      72.750  63.310  43.560  1.00  0.00            
ATOM   2331  CD2 TRP X 151      69.710  62.050  43.790  1.00  0.00            
ATOM   2332  NE1 TRP X 151      71.060  63.290  45.020  1.00  0.00            
ATOM   2333  HE1 TRP X 151      71.490  63.920  45.680  1.00  0.00            
ATOM   2334  CE2 TRP X 151      69.780  62.770  45.020  1.00  0.00            
ATOM   2335  CE3 TRP X 151      68.460  61.520  43.450  1.00  0.00            
ATOM   2336  HE3 TRP X 151      68.350  61.180  42.430  1.00  0.00            
ATOM   2337  CZ2 TRP X 151      68.680  62.880  45.870  1.00  0.00            
ATOM   2338  HZ2 TRP X 151      68.700  63.580  46.690  1.00  0.00            
ATOM   2339  CZ3 TRP X 151      67.370  61.540  44.330  1.00  0.00            
ATOM   2340  HZ3 TRP X 151      66.400  61.240  43.960  1.00  0.00            
ATOM   2341  CH2 TRP X 151      67.500  62.200  45.560  1.00  0.00            
ATOM   2342  HH2 TRP X 151      66.700  62.390  46.260  1.00  0.00            
ATOM   2343  C   TRP X 151      73.320  62.350  40.500  1.00  0.00            
ATOM   2344  O   TRP X 151      73.900  61.410  39.950  1.00  0.00            
ATOM   2345  N   ILE X 152      74.020  63.410  40.910  1.00  0.00            
ATOM   2346  H   ILE X 152      73.490  64.210  41.240  1.00  0.00            
ATOM   2347  CA  ILE X 152      75.460  63.580  40.820  1.00  0.00            
ATOM   2348  HA  ILE X 152      75.900  62.920  40.070  1.00  0.00            
ATOM   2349  CB  ILE X 152      75.810  65.030  40.490  1.00  0.00            
ATOM   2350  HB  ILE X 152      75.510  65.620  41.360  1.00  0.00            
ATOM   2351  CG1 ILE X 152      75.020  65.580  39.300  1.00  0.00            
ATOM   2352 1HG1 ILE X 152      75.490  65.080  38.450  1.00  0.00            
ATOM   2353 2HG1 ILE X 152      73.980  65.270  39.370  1.00  0.00            
ATOM   2354  CG2 ILE X 152      77.310  65.260  40.270  1.00  0.00            
ATOM   2355 1HG2 ILE X 152      77.490  66.330  40.230  1.00  0.00            
ATOM   2356 2HG2 ILE X 152      77.900  64.890  41.110  1.00  0.00            
ATOM   2357 3HG2 ILE X 152      77.620  64.820  39.330  1.00  0.00            
ATOM   2358  CD  ILE X 152      75.220  67.050  38.940  1.00  0.00            
ATOM   2359  HD1 ILE X 152      74.430  67.600  39.460  1.00  0.00            
ATOM   2360  HD2 ILE X 152      76.030  67.750  39.160  1.00  0.00            
ATOM   2361  HD3 ILE X 152      74.930  67.090  37.890  1.00  0.00            
ATOM   2362  C   ILE X 152      76.060  63.270  42.180  1.00  0.00            
ATOM   2363  O   ILE X 152      75.910  63.920  43.210  1.00  0.00            
ATOM   2364  N   GLN X 153      76.630  62.070  42.290  1.00  0.00            
ATOM   2365  H   GLN X 153      76.640  61.400  41.530  1.00  0.00            
ATOM   2366  CA  GLN X 153      77.280  61.610  43.500  1.00  0.00            
ATOM   2367  HA  GLN X 153      76.730  61.760  44.430  1.00  0.00            
ATOM   2368  CB  GLN X 153      77.420  60.090  43.380  1.00  0.00            
ATOM   2369  HB1 GLN X 153      77.570  59.810  42.340  1.00  0.00            
ATOM   2370  HB2 GLN X 153      78.330  59.570  43.660  1.00  0.00            
ATOM   2371  CG  GLN X 153      76.250  59.320  44.000  1.00  0.00            
ATOM   2372  HG1 GLN X 153      76.170  59.370  45.080  1.00  0.00            
ATOM   2373  HG2 GLN X 153      75.410  59.950  43.740  1.00  0.00            
ATOM   2374  CD  GLN X 153      76.100  57.900  43.470  1.00  0.00            
ATOM   2375  OE1 GLN X 153      75.150  57.200  43.820  1.00  0.00            
ATOM   2376  NE2 GLN X 153      76.820  57.400  42.460  1.00  0.00            
ATOM   2377 1HE2 GLN X 153      77.620  57.840  42.020  1.00  0.00            
ATOM   2378 2HE2 GLN X 153      76.550  56.470  42.180  1.00  0.00            
ATOM   2379  C   GLN X 153      78.720  62.080  43.560  1.00  0.00            
ATOM   2380  O   GLN X 153      79.290  62.140  42.470  1.00  0.00            
ATOM   2381  N   ASP X 154      79.300  62.130  44.760  1.00  0.00            
ATOM   2382  H   ASP X 154      78.750  61.760  45.520  1.00  0.00            
ATOM   2383  CA  ASP X 154      80.730  62.290  44.950  1.00  0.00            
ATOM   2384  HA  ASP X 154      81.150  62.780  44.070  1.00  0.00            
ATOM   2385  CB  ASP X 154      80.810  63.110  46.240  1.00  0.00            
ATOM   2386  HB1 ASP X 154      80.430  64.100  45.990  1.00  0.00            
ATOM   2387  HB2 ASP X 154      80.370  62.590  47.100  1.00  0.00            
ATOM   2388  CG  ASP X 154      82.210  63.460  46.720  1.00  0.00            
ATOM   2389  OD1 ASP X 154      82.840  62.500  47.210  1.00  0.00            
ATOM   2390  OD2 ASP X 154      82.720  64.580  46.480  1.00  0.00            
ATOM   2391  C   ASP X 154      81.280  60.900  45.230  1.00  0.00            
ATOM   2392  O   ASP X 154      80.780  60.170  46.080  1.00  0.00            
ATOM   2393  N   GLN X 155      82.170  60.400  44.370  1.00  0.00            
ATOM   2394  H   GLN X 155      82.310  61.060  43.610  1.00  0.00            
ATOM   2395  CA  GLN X 155      82.790  59.090  44.330  1.00  0.00            
ATOM   2396  HA  GLN X 155      82.230  58.320  44.870  1.00  0.00            
ATOM   2397  CB  GLN X 155      82.770  58.520  42.920  1.00  0.00            
ATOM   2398  HB1 GLN X 155      83.540  58.890  42.240  1.00  0.00            
ATOM   2399  HB2 GLN X 155      83.030  57.470  43.040  1.00  0.00            
ATOM   2400  CG  GLN X 155      81.470  58.520  42.110  1.00  0.00            
ATOM   2401  HG1 GLN X 155      80.600  58.170  42.670  1.00  0.00            
ATOM   2402  HG2 GLN X 155      81.280  59.580  41.930  1.00  0.00            
ATOM   2403  CD  GLN X 155      81.640  57.720  40.830  1.00  0.00            
ATOM   2404  OE1 GLN X 155      80.640  57.190  40.350  1.00  0.00            
ATOM   2405  NE2 GLN X 155      82.850  57.550  40.300  1.00  0.00            
ATOM   2406 1HE2 GLN X 155      83.680  57.840  40.800  1.00  0.00            
ATOM   2407 2HE2 GLN X 155      82.800  57.180  39.360  1.00  0.00            
ATOM   2408  C   GLN X 155      84.240  59.180  44.780  1.00  0.00            
ATOM   2409  O   GLN X 155      85.160  58.580  44.230  1.00  0.00            
ATOM   2410  N   GLY X 156      84.340  60.010  45.820  1.00  0.00            
ATOM   2411  H   GLY X 156      83.640  60.740  45.860  1.00  0.00            
ATOM   2412  CA  GLY X 156      85.500  60.180  46.660  1.00  0.00            
ATOM   2413  HA1 GLY X 156      85.080  60.360  47.650  1.00  0.00            
ATOM   2414  HA2 GLY X 156      86.170  59.340  46.870  1.00  0.00            
ATOM   2415  C   GLY X 156      86.240  61.490  46.420  1.00  0.00            
ATOM   2416  O   GLY X 156      87.470  61.480  46.360  1.00  0.00            
ATOM   2417  N   GLY X 157      85.460  62.570  46.280  1.00  0.00            
ATOM   2418  H   GLY X 157      84.540  62.420  46.660  1.00  0.00            
ATOM   2419  CA  GLY X 157      85.910  63.890  45.920  1.00  0.00            
ATOM   2420  HA1 GLY X 157      85.690  64.650  46.670  1.00  0.00            
ATOM   2421  HA2 GLY X 157      87.000  63.860  45.920  1.00  0.00            
ATOM   2422  C   GLY X 157      85.400  64.230  44.530  1.00  0.00            
ATOM   2423  O   GLY X 157      84.980  65.350  44.250  1.00  0.00            
ATOM   2424  N   TRP X 158      85.460  63.250  43.620  1.00  0.00            
ATOM   2425  H   TRP X 158      85.660  62.310  43.930  1.00  0.00            
ATOM   2426  CA  TRP X 158      85.310  63.240  42.180  1.00  0.00            
ATOM   2427  HA  TRP X 158      85.780  64.080  41.680  1.00  0.00            
ATOM   2428  CB  TRP X 158      85.990  61.970  41.670  1.00  0.00            
ATOM   2429  HB1 TRP X 158      85.410  61.060  41.830  1.00  0.00            
ATOM   2430  HB2 TRP X 158      86.200  62.140  40.610  1.00  0.00            
ATOM   2431  CG  TRP X 158      87.340  61.760  42.260  1.00  0.00            
ATOM   2432  CD1 TRP X 158      87.640  60.560  42.810  1.00  0.00            
ATOM   2433  HD1 TRP X 158      86.970  59.740  43.070  1.00  0.00            
ATOM   2434  CD2 TRP X 158      88.530  62.600  42.210  1.00  0.00            
ATOM   2435  NE1 TRP X 158      88.940  60.580  43.250  1.00  0.00            
ATOM   2436  HE1 TRP X 158      89.280  59.940  43.960  1.00  0.00            
ATOM   2437  CE2 TRP X 158      89.510  61.760  42.800  1.00  0.00            
ATOM   2438  CE3 TRP X 158      88.970  63.840  41.720  1.00  0.00            
ATOM   2439  HE3 TRP X 158      88.260  64.450  41.180  1.00  0.00            
ATOM   2440  CZ2 TRP X 158      90.850  62.170  42.830  1.00  0.00            
ATOM   2441  HZ2 TRP X 158      91.480  61.650  43.530  1.00  0.00            
ATOM   2442  CZ3 TRP X 158      90.210  64.380  42.070  1.00  0.00            
ATOM   2443  HZ3 TRP X 158      90.500  65.410  41.940  1.00  0.00            
ATOM   2444  CH2 TRP X 158      91.120  63.540  42.730  1.00  0.00            
ATOM   2445  HH2 TRP X 158      92.010  63.950  43.190  1.00  0.00            
ATOM   2446  C   TRP X 158      83.800  63.060  42.040  1.00  0.00            
ATOM   2447  O   TRP X 158      83.200  62.210  42.700  1.00  0.00            
ATOM   2448  N   ASP X 159      83.220  63.850  41.150  1.00  0.00            
ATOM   2449  H   ASP X 159      83.900  64.350  40.600  1.00  0.00            
ATOM   2450  CA  ASP X 159      81.780  63.920  40.990  1.00  0.00            
ATOM   2451  HA  ASP X 159      81.350  63.680  41.960  1.00  0.00            
ATOM   2452  CB  ASP X 159      81.120  65.200  40.470  1.00  0.00            
ATOM   2453  HB1 ASP X 159      81.500  65.470  39.480  1.00  0.00            
ATOM   2454  HB2 ASP X 159      80.060  65.080  40.270  1.00  0.00            
ATOM   2455  CG  ASP X 159      81.270  66.450  41.320  1.00  0.00            
ATOM   2456  OD1 ASP X 159      81.140  66.360  42.560  1.00  0.00            
ATOM   2457  OD2 ASP X 159      81.900  67.380  40.760  1.00  0.00            
ATOM   2458  C   ASP X 159      81.430  62.930  39.890  1.00  0.00            
ATOM   2459  O   ASP X 159      81.850  63.090  38.750  1.00  0.00            
ATOM   2460  N   GLY X 160      80.430  62.080  40.130  1.00  0.00            
ATOM   2461  H   GLY X 160      79.990  62.010  41.040  1.00  0.00            
ATOM   2462  CA  GLY X 160      79.820  61.120  39.230  1.00  0.00            
ATOM   2463  HA1 GLY X 160      80.380  61.010  38.300  1.00  0.00            
ATOM   2464  HA2 GLY X 160      79.880  60.210  39.820  1.00  0.00            
ATOM   2465  C   GLY X 160      78.410  61.290  38.700  1.00  0.00            
ATOM   2466  O   GLY X 160      77.450  60.850  39.330  1.00  0.00            
ATOM   2467  N   LEU X 161      78.270  61.920  37.530  1.00  0.00            
ATOM   2468  H   LEU X 161      79.040  62.410  37.110  1.00  0.00            
ATOM   2469  CA  LEU X 161      76.970  62.230  36.970  1.00  0.00            
ATOM   2470  HA  LEU X 161      76.360  62.630  37.770  1.00  0.00            
ATOM   2471  CB  LEU X 161      77.190  63.360  35.960  1.00  0.00            
ATOM   2472  HB1 LEU X 161      77.590  63.050  34.990  1.00  0.00            
ATOM   2473  HB2 LEU X 161      76.160  63.690  35.890  1.00  0.00            
ATOM   2474  CG  LEU X 161      78.010  64.620  36.230  1.00  0.00            
ATOM   2475  HG  LEU X 161      77.640  65.080  37.150  1.00  0.00            
ATOM   2476  CD1 LEU X 161      79.520  64.390  36.360  1.00  0.00            
ATOM   2477 1HD1 LEU X 161      79.840  63.780  35.520  1.00  0.00            
ATOM   2478 2HD1 LEU X 161      79.900  65.410  36.360  1.00  0.00            
ATOM   2479 3HD1 LEU X 161      79.600  63.910  37.340  1.00  0.00            
ATOM   2480  CD2 LEU X 161      77.760  65.610  35.080  1.00  0.00            
ATOM   2481 1HD2 LEU X 161      78.290  65.300  34.190  1.00  0.00            
ATOM   2482 2HD2 LEU X 161      76.690  65.620  34.860  1.00  0.00            
ATOM   2483 3HD2 LEU X 161      78.060  66.630  35.310  1.00  0.00            
ATOM   2484  C   LEU X 161      76.320  61.050  36.260  1.00  0.00            
ATOM   2485  O   LEU X 161      76.740  60.640  35.180  1.00  0.00            
ATOM   2486  N   LEU X 162      75.260  60.520  36.870  1.00  0.00            
ATOM   2487  H   LEU X 162      75.080  60.850  37.800  1.00  0.00            
ATOM   2488  CA  LEU X 162      74.310  59.610  36.270  1.00  0.00            
ATOM   2489  HA  LEU X 162      74.800  58.930  35.570  1.00  0.00            
ATOM   2490  CB  LEU X 162      73.610  58.720  37.290  1.00  0.00            
ATOM   2491  HB1 LEU X 162      73.000  59.380  37.900  1.00  0.00            
ATOM   2492  HB2 LEU X 162      72.870  58.090  36.790  1.00  0.00            
ATOM   2493  CG  LEU X 162      74.640  57.870  38.040  1.00  0.00            
ATOM   2494  HG  LEU X 162      75.510  58.430  38.370  1.00  0.00            
ATOM   2495  CD1 LEU X 162      74.250  57.500  39.470  1.00  0.00            
ATOM   2496 1HD1 LEU X 162      74.170  58.330  40.180  1.00  0.00            
ATOM   2497 2HD1 LEU X 162      73.210  57.160  39.490  1.00  0.00            
ATOM   2498 3HD1 LEU X 162      74.800  56.760  40.050  1.00  0.00            
ATOM   2499  CD2 LEU X 162      74.890  56.550  37.310  1.00  0.00            
ATOM   2500 1HD2 LEU X 162      75.650  56.060  37.920  1.00  0.00            
ATOM   2501 2HD2 LEU X 162      73.970  56.010  37.100  1.00  0.00            
ATOM   2502 3HD2 LEU X 162      75.280  56.640  36.290  1.00  0.00            
ATOM   2503  C   LEU X 162      73.250  60.400  35.520  1.00  0.00            
ATOM   2504  O   LEU X 162      72.070  60.070  35.630  1.00  0.00            
ATOM   2505  N   SER X 163      73.650  61.440  34.780  1.00  0.00            
ATOM   2506  H   SER X 163      74.620  61.670  34.910  1.00  0.00            
ATOM   2507  CA  SER X 163      72.780  62.340  34.060  1.00  0.00            
ATOM   2508  HA  SER X 163      71.860  62.430  34.620  1.00  0.00            
ATOM   2509  CB  SER X 163      73.530  63.670  34.190  1.00  0.00            
ATOM   2510  HB1 SER X 163      74.500  63.570  33.700  1.00  0.00            
ATOM   2511  HB2 SER X 163      73.000  64.240  33.430  1.00  0.00            
ATOM   2512  OG  SER X 163      73.740  64.220  35.480  1.00  0.00            
ATOM   2513  HG  SER X 163      72.900  64.580  35.720  1.00  0.00            
ATOM   2514  C   SER X 163      72.580  61.980  32.580  1.00  0.00            
ATOM   2515  O   SER X 163      72.280  62.780  31.710  1.00  0.00            
ATOM   2516  N   TYR X 164      72.650  60.680  32.290  1.00  0.00            
ATOM   2517  H   TYR X 164      72.880  60.040  33.040  1.00  0.00            
ATOM   2518  CA  TYR X 164      72.770  60.180  30.940  1.00  0.00            
ATOM   2519  HA  TYR X 164      72.990  61.070  30.340  1.00  0.00            
ATOM   2520  CB  TYR X 164      73.910  59.180  30.820  1.00  0.00            
ATOM   2521  HB1 TYR X 164      73.990  58.760  29.810  1.00  0.00            
ATOM   2522  HB2 TYR X 164      74.810  59.800  30.860  1.00  0.00            
ATOM   2523  CG  TYR X 164      74.000  58.140  31.900  1.00  0.00            
ATOM   2524  CD1 TYR X 164      73.130  57.050  31.920  1.00  0.00            
ATOM   2525  HD1 TYR X 164      72.390  57.070  31.130  1.00  0.00            
ATOM   2526  CD2 TYR X 164      75.090  58.160  32.780  1.00  0.00            
ATOM   2527  HD2 TYR X 164      75.830  58.950  32.750  1.00  0.00            
ATOM   2528  CE1 TYR X 164      73.250  56.010  32.850  1.00  0.00            
ATOM   2529  HE1 TYR X 164      72.590  55.160  32.790  1.00  0.00            
ATOM   2530  CE2 TYR X 164      75.210  57.130  33.720  1.00  0.00            
ATOM   2531  HE2 TYR X 164      76.050  57.210  34.390  1.00  0.00            
ATOM   2532  CZ  TYR X 164      74.310  56.050  33.760  1.00  0.00            
ATOM   2533  OH  TYR X 164      74.480  55.060  34.690  1.00  0.00            
ATOM   2534  HH  TYR X 164      73.800  54.410  34.700  1.00  0.00            
ATOM   2535  C   TYR X 164      71.430  59.690  30.390  1.00  0.00            
ATOM   2536  O   TYR X 164      71.390  59.140  29.290  1.00  0.00            
ATOM   2537  N   PHE X 165      70.330  59.760  31.140  1.00  0.00            
ATOM   2538  H   PHE X 165      70.450  60.200  32.040  1.00  0.00            
ATOM   2539  CA  PHE X 165      68.970  59.470  30.740  1.00  0.00            
ATOM   2540  HA  PHE X 165      68.890  58.480  30.300  1.00  0.00            
ATOM   2541  CB  PHE X 165      68.070  59.350  31.970  1.00  0.00            
ATOM   2542  HB1 PHE X 165      68.120  60.290  32.530  1.00  0.00            
ATOM   2543  HB2 PHE X 165      67.010  59.290  31.700  1.00  0.00            
ATOM   2544  CG  PHE X 165      68.570  58.330  32.980  1.00  0.00            
ATOM   2545  CD1 PHE X 165      69.060  58.770  34.210  1.00  0.00            
ATOM   2546  HD1 PHE X 165      69.050  59.830  34.420  1.00  0.00            
ATOM   2547  CD2 PHE X 165      68.580  56.980  32.620  1.00  0.00            
ATOM   2548  HD2 PHE X 165      68.330  56.570  31.650  1.00  0.00            
ATOM   2549  CE1 PHE X 165      69.590  57.890  35.160  1.00  0.00            
ATOM   2550  HE1 PHE X 165      70.100  58.190  36.060  1.00  0.00            
ATOM   2551  CE2 PHE X 165      68.950  56.090  33.630  1.00  0.00            
ATOM   2552  HE2 PHE X 165      69.000  55.020  33.520  1.00  0.00            
ATOM   2553  CZ  PHE X 165      69.560  56.530  34.820  1.00  0.00            
ATOM   2554  HZ  PHE X 165      70.030  55.800  35.450  1.00  0.00            
ATOM   2555  C   PHE X 165      68.450  60.540  29.790  1.00  0.00            
ATOM   2556  O   PHE X 165      67.300  60.390  29.360  1.00  0.00            
ATOM   2557  N   GLY X 166      69.260  61.520  29.390  1.00  0.00            
ATOM   2558  H   GLY X 166      70.150  61.520  29.880  1.00  0.00            
ATOM   2559  CA  GLY X 166      69.040  62.670  28.550  1.00  0.00            
ATOM   2560  HA1 GLY X 166      68.140  62.670  27.930  1.00  0.00            
ATOM   2561  HA2 GLY X 166      69.010  63.590  29.130  1.00  0.00            
ATOM   2562  C   GLY X 166      70.230  62.910  27.620  1.00  0.00            
ATOM   2563  O   GLY X 166      71.210  62.160  27.580  1.00  0.00            
ATOM   2564  N   THR X 167      70.310  64.050  26.940  1.00  0.00            
ATOM   2565  H   THR X 167      69.560  64.670  27.190  1.00  0.00            
ATOM   2566  CA  THR X 167      71.160  64.300  25.800  1.00  0.00            
ATOM   2567  HA  THR X 167      72.010  63.620  25.740  1.00  0.00            
ATOM   2568  CB  THR X 167      70.370  63.960  24.530  1.00  0.00            
ATOM   2569  HB  THR X 167      69.920  63.020  24.850  1.00  0.00            
ATOM   2570  OG1 THR X 167      71.160  63.830  23.370  1.00  0.00            
ATOM   2571  HG1 THR X 167      71.590  63.010  23.560  1.00  0.00            
ATOM   2572  CG2 THR X 167      69.190  64.880  24.230  1.00  0.00            
ATOM   2573 1HG2 THR X 167      68.640  65.060  25.150  1.00  0.00            
ATOM   2574 2HG2 THR X 167      69.730  65.800  24.020  1.00  0.00            
ATOM   2575 3HG2 THR X 167      68.500  64.460  23.500  1.00  0.00            
ATOM   2576  C   THR X 167      71.810  65.670  25.980  1.00  0.00            
ATOM   2577  O   THR X 167      71.080  66.530  26.440  1.00  0.00            
ATOM   2578  N   PRO X 168      73.030  65.960  25.510  1.00  0.00            
ATOM   2579  CA  PRO X 168      73.580  67.290  25.580  1.00  0.00            
ATOM   2580  HA  PRO X 168      73.600  67.600  26.630  1.00  0.00            
ATOM   2581  CB  PRO X 168      75.110  67.170  25.500  1.00  0.00            
ATOM   2582  HB1 PRO X 168      75.740  68.050  25.440  1.00  0.00            
ATOM   2583  HB2 PRO X 168      75.580  66.830  26.420  1.00  0.00            
ATOM   2584  CG  PRO X 168      75.240  65.960  24.560  1.00  0.00            
ATOM   2585  HG1 PRO X 168      75.170  66.270  23.520  1.00  0.00            
ATOM   2586  HG2 PRO X 168      76.140  65.340  24.510  1.00  0.00            
ATOM   2587  CD  PRO X 168      74.080  65.090  25.020  1.00  0.00            
ATOM   2588  HD1 PRO X 168      73.910  64.480  24.130  1.00  0.00            
ATOM   2589  HD2 PRO X 168      74.280  64.380  25.830  1.00  0.00            
ATOM   2590  C   PRO X 168      73.070  68.250  24.510  1.00  0.00            
ATOM   2591  O   PRO X 168      72.220  67.840  23.720  1.00  0.00            
ATOM   2592  N   THR X 169      73.490  69.500  24.290  1.00  0.00            
ATOM   2593  H   THR X 169      74.250  69.830  24.870  1.00  0.00            
ATOM   2594  CA  THR X 169      72.900  70.410  23.340  1.00  0.00            
ATOM   2595  HA  THR X 169      72.180  69.990  22.630  1.00  0.00            
ATOM   2596  CB  THR X 169      72.060  71.460  24.070  1.00  0.00            
ATOM   2597  HB  THR X 169      71.670  72.150  23.310  1.00  0.00            
ATOM   2598  OG1 THR X 169      72.750  72.330  24.940  1.00  0.00            
ATOM   2599  HG1 THR X 169      73.220  72.950  24.410  1.00  0.00            
ATOM   2600  CG2 THR X 169      70.930  70.880  24.920  1.00  0.00            
ATOM   2601 1HG2 THR X 169      70.070  71.550  24.940  1.00  0.00            
ATOM   2602 2HG2 THR X 169      70.620  69.950  24.420  1.00  0.00            
ATOM   2603 3HG2 THR X 169      71.150  70.710  25.970  1.00  0.00            
ATOM   2604  C   THR X 169      74.040  70.800  22.390  1.00  0.00            
ATOM   2605  O   THR X 169      74.420  71.970  22.380  1.00  0.00            
ATOM   2606  N   TRP X 170      74.700  69.840  21.750  1.00  0.00            
ATOM   2607  H   TRP X 170      74.320  68.910  21.830  1.00  0.00            
ATOM   2608  CA  TRP X 170      75.990  70.030  21.110  1.00  0.00            
ATOM   2609  HA  TRP X 170      76.650  70.380  21.900  1.00  0.00            
ATOM   2610  CB  TRP X 170      76.460  68.770  20.370  1.00  0.00            
ATOM   2611  HB1 TRP X 170      77.360  68.830  19.750  1.00  0.00            
ATOM   2612  HB2 TRP X 170      76.670  68.100  21.200  1.00  0.00            
ATOM   2613  CG  TRP X 170      75.540  68.100  19.410  1.00  0.00            
ATOM   2614  CD1 TRP X 170      74.740  67.060  19.730  1.00  0.00            
ATOM   2615  HD1 TRP X 170      74.770  66.580  20.700  1.00  0.00            
ATOM   2616  CD2 TRP X 170      75.260  68.340  17.980  1.00  0.00            
ATOM   2617  NE1 TRP X 170      74.010  66.630  18.630  1.00  0.00            
ATOM   2618  HE1 TRP X 170      73.460  65.780  18.640  1.00  0.00            
ATOM   2619  CE2 TRP X 170      74.230  67.470  17.560  1.00  0.00            
ATOM   2620  CE3 TRP X 170      75.840  69.190  17.030  1.00  0.00            
ATOM   2621  HE3 TRP X 170      76.610  69.840  17.390  1.00  0.00            
ATOM   2622  CZ2 TRP X 170      73.810  67.540  16.230  1.00  0.00            
ATOM   2623  HZ2 TRP X 170      72.990  66.920  15.900  1.00  0.00            
ATOM   2624  CZ3 TRP X 170      75.470  69.220  15.670  1.00  0.00            
ATOM   2625  HZ3 TRP X 170      75.970  70.010  15.140  1.00  0.00            
ATOM   2626  CH2 TRP X 170      74.510  68.290  15.270  1.00  0.00            
ATOM   2627  HH2 TRP X 170      74.420  68.170  14.200  1.00  0.00            
ATOM   2628  C   TRP X 170      75.960  71.150  20.070  1.00  0.00            
ATOM   2629  O   TRP X 170      76.890  71.940  19.990  1.00  0.00            
ATOM   2630  N   GLN X 171      74.800  71.420  19.470  1.00  0.00            
ATOM   2631  H   GLN X 171      74.140  70.660  19.550  1.00  0.00            
ATOM   2632  CA  GLN X 171      74.340  72.410  18.510  1.00  0.00            
ATOM   2633  HA  GLN X 171      75.070  72.350  17.710  1.00  0.00            
ATOM   2634  CB  GLN X 171      73.070  71.820  17.890  1.00  0.00            
ATOM   2635  HB1 GLN X 171      72.700  72.380  17.030  1.00  0.00            
ATOM   2636  HB2 GLN X 171      73.370  70.980  17.250  1.00  0.00            
ATOM   2637  CG  GLN X 171      71.970  71.550  18.920  1.00  0.00            
ATOM   2638  HG1 GLN X 171      71.280  70.760  18.640  1.00  0.00            
ATOM   2639  HG2 GLN X 171      72.340  71.000  19.780  1.00  0.00            
ATOM   2640  CD  GLN X 171      71.000  72.670  19.280  1.00  0.00            
ATOM   2641  OE1 GLN X 171      71.040  73.290  20.340  1.00  0.00            
ATOM   2642  NE2 GLN X 171      69.950  72.800  18.470  1.00  0.00            
ATOM   2643 1HE2 GLN X 171      69.360  73.600  18.670  1.00  0.00            
ATOM   2644 2HE2 GLN X 171      69.810  72.290  17.610  1.00  0.00            
ATOM   2645  C   GLN X 171      74.070  73.800  19.070  1.00  0.00            
ATOM   2646  O   GLN X 171      73.760  74.680  18.270  1.00  0.00            
ATOM   2647  N   THR X 172      74.270  74.120  20.340  1.00  0.00            
ATOM   2648  H   THR X 172      74.340  73.410  21.070  1.00  0.00            
ATOM   2649  CA  THR X 172      74.490  75.470  20.810  1.00  0.00            
ATOM   2650  HA  THR X 172      73.710  76.170  20.510  1.00  0.00            
ATOM   2651  CB  THR X 172      74.380  75.500  22.340  1.00  0.00            
ATOM   2652  HB  THR X 172      74.670  76.470  22.740  1.00  0.00            
ATOM   2653  OG1 THR X 172      75.220  74.590  23.020  1.00  0.00            
ATOM   2654  HG1 THR X 172      74.950  73.730  22.740  1.00  0.00            
ATOM   2655  CG2 THR X 172      72.960  75.240  22.850  1.00  0.00            
ATOM   2656 1HG2 THR X 172      72.380  76.030  22.380  1.00  0.00            
ATOM   2657 2HG2 THR X 172      72.470  74.380  22.390  1.00  0.00            
ATOM   2658 3HG2 THR X 172      72.920  75.110  23.940  1.00  0.00            
ATOM   2659  C   THR X 172      75.830  76.100  20.430  1.00  0.00            
ATOM   2660  O   THR X 172      75.960  77.320  20.390  1.00  0.00            
ATOM   2661  N   VAL X 173      76.880  75.330  20.130  1.00  0.00            
ATOM   2662  H   VAL X 173      76.560  74.380  20.140  1.00  0.00            
ATOM   2663  CA  VAL X 173      78.300  75.600  19.950  1.00  0.00            
ATOM   2664  HA  VAL X 173      78.390  76.630  19.630  1.00  0.00            
ATOM   2665  CB  VAL X 173      79.050  75.340  21.270  1.00  0.00            
ATOM   2666  HB  VAL X 173      80.100  75.400  20.970  1.00  0.00            
ATOM   2667  CG1 VAL X 173      78.880  76.390  22.380  1.00  0.00            
ATOM   2668 1HG1 VAL X 173      79.200  77.360  22.010  1.00  0.00            
ATOM   2669 2HG1 VAL X 173      77.870  76.450  22.780  1.00  0.00            
ATOM   2670 3HG1 VAL X 173      79.420  76.150  23.300  1.00  0.00            
ATOM   2671  CG2 VAL X 173      78.580  74.000  21.820  1.00  0.00            
ATOM   2672 1HG2 VAL X 173      78.800  73.280  21.030  1.00  0.00            
ATOM   2673 2HG2 VAL X 173      79.100  73.660  22.710  1.00  0.00            
ATOM   2674 3HG2 VAL X 173      77.510  74.040  22.040  1.00  0.00            
ATOM   2675  C   VAL X 173      78.960  74.960  18.750  1.00  0.00            
ATOM   2676  O   VAL X 173      80.180  74.810  18.630  1.00  0.00            
ATOM   2677  N   THR X 174      78.120  74.630  17.770  1.00  0.00            
ATOM   2678  H   THR X 174      77.140  74.810  17.940  1.00  0.00            
ATOM   2679  CA  THR X 174      78.540  73.730  16.720  1.00  0.00            
ATOM   2680  HA  THR X 174      79.280  73.040  17.120  1.00  0.00            
ATOM   2681  CB  THR X 174      77.360  72.890  16.230  1.00  0.00            
ATOM   2682  HB  THR X 174      77.100  72.520  17.220  1.00  0.00            
ATOM   2683  OG1 THR X 174      77.630  71.900  15.270  1.00  0.00            
ATOM   2684  HG1 THR X 174      78.200  71.260  15.670  1.00  0.00            
ATOM   2685  CG2 THR X 174      76.070  73.600  15.830  1.00  0.00            
ATOM   2686 1HG2 THR X 174      75.300  72.830  15.750  1.00  0.00            
ATOM   2687 2HG2 THR X 174      75.750  74.400  16.500  1.00  0.00            
ATOM   2688 3HG2 THR X 174      76.140  74.070  14.850  1.00  0.00            
ATOM   2689  C   THR X 174      79.260  74.430  15.580  1.00  0.00            
ATOM   2690  O   THR X 174      79.980  73.880  14.750  1.00  0.00            
ATOM   2691  N   ILE X 175      79.040  75.740  15.660  1.00  0.00            
ATOM   2692  H   ILE X 175      78.330  76.060  16.300  1.00  0.00            
ATOM   2693  CA  ILE X 175      79.740  76.810  14.980  1.00  0.00            
ATOM   2694  HA  ILE X 175      79.560  76.720  13.900  1.00  0.00            
ATOM   2695  CB  ILE X 175      79.240  78.160  15.480  1.00  0.00            
ATOM   2696  HB  ILE X 175      79.730  78.160  16.460  1.00  0.00            
ATOM   2697  CG1 ILE X 175      77.770  78.320  15.850  1.00  0.00            
ATOM   2698 1HG1 ILE X 175      77.110  78.430  14.980  1.00  0.00            
ATOM   2699 2HG1 ILE X 175      77.490  77.420  16.390  1.00  0.00            
ATOM   2700  CG2 ILE X 175      79.880  79.340  14.740  1.00  0.00            
ATOM   2701 1HG2 ILE X 175      79.910  80.230  15.370  1.00  0.00            
ATOM   2702 2HG2 ILE X 175      80.910  79.230  14.390  1.00  0.00            
ATOM   2703 3HG2 ILE X 175      79.220  79.660  13.930  1.00  0.00            
ATOM   2704  CD  ILE X 175      77.530  79.540  16.730  1.00  0.00            
ATOM   2705  HD1 ILE X 175      77.600  80.490  16.210  1.00  0.00            
ATOM   2706  HD2 ILE X 175      76.490  79.530  17.060  1.00  0.00            
ATOM   2707  HD3 ILE X 175      78.160  79.550  17.630  1.00  0.00            
ATOM   2708  C   ILE X 175      81.220  76.470  14.830  1.00  0.00            
ATOM   2709  O   ILE X 175      81.900  76.290  15.850  1.00  0.00            
ATOM   2710  N   PHE X 176      81.750  76.510  13.620  1.00  0.00            
ATOM   2711  H   PHE X 176      81.250  76.940  12.850  1.00  0.00            
ATOM   2712  CA  PHE X 176      83.160  76.340  13.290  1.00  0.00            
ATOM   2713  HA  PHE X 176      83.660  76.020  14.210  1.00  0.00            
ATOM   2714  CB  PHE X 176      83.210  75.220  12.250  1.00  0.00            
ATOM   2715  HB1 PHE X 176      82.420  74.480  12.370  1.00  0.00            
ATOM   2716  HB2 PHE X 176      82.840  75.610  11.300  1.00  0.00            
ATOM   2717  CG  PHE X 176      84.450  74.410  11.970  1.00  0.00            
ATOM   2718  CD1 PHE X 176      84.850  74.230  10.640  1.00  0.00            
ATOM   2719  HD1 PHE X 176      84.110  74.560   9.940  1.00  0.00            
ATOM   2720  CD2 PHE X 176      85.310  73.950  12.970  1.00  0.00            
ATOM   2721  HD2 PHE X 176      84.870  74.050  13.960  1.00  0.00            
ATOM   2722  CE1 PHE X 176      86.080  73.600  10.390  1.00  0.00            
ATOM   2723  HE1 PHE X 176      86.410  73.620   9.360  1.00  0.00            
ATOM   2724  CE2 PHE X 176      86.560  73.380  12.700  1.00  0.00            
ATOM   2725  HE2 PHE X 176      87.190  73.000  13.490  1.00  0.00            
ATOM   2726  CZ  PHE X 176      87.000  73.220  11.380  1.00  0.00            
ATOM   2727  HZ  PHE X 176      87.950  72.720  11.270  1.00  0.00            
ATOM   2728  C   PHE X 176      83.820  77.640  12.850  1.00  0.00            
ATOM   2729  O   PHE X 176      83.230  78.710  12.770  1.00  0.00            
ATOM   2730  N   VAL X 177      85.080  77.580  12.430  1.00  0.00            
ATOM   2731  H   VAL X 177      85.730  76.830  12.570  1.00  0.00            
ATOM   2732  CA  VAL X 177      85.810  78.570  11.650  1.00  0.00            
ATOM   2733  HA  VAL X 177      85.480  79.520  12.060  1.00  0.00            
ATOM   2734  CB  VAL X 177      87.310  78.320  11.790  1.00  0.00            
ATOM   2735  HB  VAL X 177      87.870  78.890  11.060  1.00  0.00            
ATOM   2736  CG1 VAL X 177      87.850  78.910  13.100  1.00  0.00            
ATOM   2737 1HG1 VAL X 177      87.700  78.240  13.950  1.00  0.00            
ATOM   2738 2HG1 VAL X 177      88.930  78.790  13.030  1.00  0.00            
ATOM   2739 3HG1 VAL X 177      87.490  79.890  13.420  1.00  0.00            
ATOM   2740  CG2 VAL X 177      87.850  76.910  11.540  1.00  0.00            
ATOM   2741 1HG2 VAL X 177      87.500  76.400  10.650  1.00  0.00            
ATOM   2742 2HG2 VAL X 177      88.900  76.700  11.760  1.00  0.00            
ATOM   2743 3HG2 VAL X 177      87.540  76.280  12.380  1.00  0.00            
ATOM   2744  C   VAL X 177      85.520  78.650  10.150  1.00  0.00            
ATOM   2745  O   VAL X 177      85.690  79.690   9.520  1.00  0.00            
ATOM   2746  N   ALA X 178      85.020  77.550   9.590  1.00  0.00            
ATOM   2747  H   ALA X 178      84.690  76.820  10.200  1.00  0.00            
ATOM   2748  CA  ALA X 178      84.710  77.490   8.170  1.00  0.00            
ATOM   2749  HA  ALA X 178      84.740  78.450   7.660  1.00  0.00            
ATOM   2750  CB  ALA X 178      85.570  76.380   7.570  1.00  0.00            
ATOM   2751  HB1 ALA X 178      85.600  75.510   8.220  1.00  0.00            
ATOM   2752  HB2 ALA X 178      85.230  76.050   6.580  1.00  0.00            
ATOM   2753  HB3 ALA X 178      86.610  76.700   7.570  1.00  0.00            
ATOM   2754  C   ALA X 178      83.220  77.210   7.990  1.00  0.00            
ATOM   2755  O   ALA X 178      82.770  76.670   6.980  1.00  0.00            
ATOM   2756  N   GLY X 179      82.370  77.740   8.870  1.00  0.00            
ATOM   2757  H   GLY X 179      82.890  78.420   9.400  1.00  0.00            
ATOM   2758  CA  GLY X 179      80.930  77.850   8.760  1.00  0.00            
ATOM   2759  HA1 GLY X 179      80.490  78.840   8.910  1.00  0.00            
ATOM   2760  HA2 GLY X 179      80.550  77.650   7.770  1.00  0.00            
ATOM   2761  C   GLY X 179      80.070  77.060   9.740  1.00  0.00            
ATOM   2762  O   GLY X 179      80.470  77.000  10.910  1.00  0.00            
ATOM   2763  N   VAL X 180      78.980  76.420   9.330  1.00  0.00            
ATOM   2764  H   VAL X 180      78.550  76.630   8.430  1.00  0.00            
ATOM   2765  CA  VAL X 180      78.270  75.330   9.960  1.00  0.00            
ATOM   2766  HA  VAL X 180      78.940  74.800  10.660  1.00  0.00            
ATOM   2767  CB  VAL X 180      77.090  76.030  10.620  1.00  0.00            
ATOM   2768  HB  VAL X 180      77.230  77.090  10.870  1.00  0.00            
ATOM   2769  CG1 VAL X 180      75.800  75.940   9.810  1.00  0.00            
ATOM   2770 1HG1 VAL X 180      75.540  74.970   9.370  1.00  0.00            
ATOM   2771 2HG1 VAL X 180      74.880  76.320  10.240  1.00  0.00            
ATOM   2772 3HG1 VAL X 180      76.050  76.490   8.890  1.00  0.00            
ATOM   2773  CG2 VAL X 180      76.760  75.340  11.960  1.00  0.00            
ATOM   2774 1HG2 VAL X 180      77.250  74.380  12.090  1.00  0.00            
ATOM   2775 2HG2 VAL X 180      77.260  75.900  12.740  1.00  0.00            
ATOM   2776 3HG2 VAL X 180      75.720  75.200  12.280  1.00  0.00            
ATOM   2777  C   VAL X 180      77.960  74.280   8.910  1.00  0.00            
ATOM   2778  O   VAL X 180      78.460  74.440   7.800  1.00  0.00            
ATOM   2779  N   LEU X 181      77.170  73.240   9.210  1.00  0.00            
ATOM   2780  H   LEU X 181      76.550  73.300  10.000  1.00  0.00            
ATOM   2781  CA  LEU X 181      77.070  72.000   8.460  1.00  0.00            
ATOM   2782  HA  LEU X 181      77.310  72.200   7.430  1.00  0.00            
ATOM   2783  CB  LEU X 181      78.040  71.000   9.090  1.00  0.00            
ATOM   2784  HB1 LEU X 181      79.050  71.410   8.970  1.00  0.00            
ATOM   2785  HB2 LEU X 181      77.950  70.870  10.180  1.00  0.00            
ATOM   2786  CG  LEU X 181      78.110  69.620   8.450  1.00  0.00            
ATOM   2787  HG  LEU X 181      77.960  69.700   7.370  1.00  0.00            
ATOM   2788  CD1 LEU X 181      79.470  68.930   8.580  1.00  0.00            
ATOM   2789 1HD1 LEU X 181      80.160  69.170   9.400  1.00  0.00            
ATOM   2790 2HD1 LEU X 181      79.360  67.870   8.810  1.00  0.00            
ATOM   2791 3HD1 LEU X 181      80.040  69.220   7.700  1.00  0.00            
ATOM   2792  CD2 LEU X 181      77.130  68.630   9.080  1.00  0.00            
ATOM   2793 1HD2 LEU X 181      76.090  68.940   9.190  1.00  0.00            
ATOM   2794 2HD2 LEU X 181      77.100  67.650   8.600  1.00  0.00            
ATOM   2795 3HD2 LEU X 181      77.380  68.330  10.090  1.00  0.00            
ATOM   2796  C   LEU X 181      75.590  71.650   8.560  1.00  0.00            
ATOM   2797  O   LEU X 181      74.890  71.920   9.530  1.00  0.00            
ATOM   2798  N   THR X 182      74.980  71.060   7.530  1.00  0.00            
ATOM   2799  H   THR X 182      75.610  71.020   6.740  1.00  0.00            
ATOM   2800  CA  THR X 182      73.610  70.750   7.170  1.00  0.00            
ATOM   2801  HA  THR X 182      73.050  71.680   7.240  1.00  0.00            
ATOM   2802  CB  THR X 182      73.730  70.350   5.700  1.00  0.00            
ATOM   2803  HB  THR X 182      72.750  69.980   5.400  1.00  0.00            
ATOM   2804  OG1 THR X 182      74.720  69.370   5.460  1.00  0.00            
ATOM   2805  HG1 THR X 182      74.430  68.910   4.680  1.00  0.00            
ATOM   2806  CG2 THR X 182      74.090  71.490   4.740  1.00  0.00            
ATOM   2807 1HG2 THR X 182      74.890  72.160   5.050  1.00  0.00            
ATOM   2808 2HG2 THR X 182      74.250  71.300   3.690  1.00  0.00            
ATOM   2809 3HG2 THR X 182      73.240  72.170   4.700  1.00  0.00            
ATOM   2810  C   THR X 182      72.830  69.720   7.970  1.00  0.00            
ATOM   2811  O   THR X 182      71.670  69.400   7.700  1.00  0.00            
ATOM   2812  N   ALA X 183      73.410  69.350   9.130  1.00  0.00            
ATOM   2813  H   ALA X 183      74.380  69.530   9.350  1.00  0.00            
ATOM   2814  CA  ALA X 183      72.700  68.620  10.150  1.00  0.00            
ATOM   2815  HA  ALA X 183      71.650  68.870  10.030  1.00  0.00            
ATOM   2816  CB  ALA X 183      72.810  67.100  10.010  1.00  0.00            
ATOM   2817  HB1 ALA X 183      73.770  66.730   9.680  1.00  0.00            
ATOM   2818  HB2 ALA X 183      72.660  66.610  10.980  1.00  0.00            
ATOM   2819  HB3 ALA X 183      72.080  66.520   9.430  1.00  0.00            
ATOM   2820  C   ALA X 183      73.040  69.230  11.510  1.00  0.00            
ATOM   2821  O   ALA X 183      72.900  68.520  12.500  1.00  0.00            
ATOM   2822  N   SER X 184      73.500  70.480  11.500  1.00  0.00            
ATOM   2823  H   SER X 184      73.830  70.950  10.670  1.00  0.00            
ATOM   2824  CA  SER X 184      73.980  71.210  12.650  1.00  0.00            
ATOM   2825  HA  SER X 184      73.820  70.590  13.550  1.00  0.00            
ATOM   2826  CB  SER X 184      75.500  71.310  12.500  1.00  0.00            
ATOM   2827  HB1 SER X 184      75.630  72.150  11.820  1.00  0.00            
ATOM   2828  HB2 SER X 184      76.020  71.670  13.380  1.00  0.00            
ATOM   2829  OG  SER X 184      76.110  70.120  12.050  1.00  0.00            
ATOM   2830  HG  SER X 184      77.050  70.240  12.120  1.00  0.00            
ATOM   2831  C   SER X 184      73.350  72.560  12.950  1.00  0.00            
ATOM   2832  O   SER X 184      74.000  73.430  13.530  1.00  0.00            
ATOM   2833  N   LEU X 185      72.120  72.710  12.460  1.00  0.00            
ATOM   2834  H   LEU X 185      71.560  71.900  12.190  1.00  0.00            
ATOM   2835  CA  LEU X 185      71.450  73.990  12.520  1.00  0.00            
ATOM   2836  HA  LEU X 185      72.110  74.670  11.980  1.00  0.00            
ATOM   2837  CB  LEU X 185      70.060  73.780  11.920  1.00  0.00            
ATOM   2838  HB1 LEU X 185      69.330  73.500  12.680  1.00  0.00            
ATOM   2839  HB2 LEU X 185      69.690  74.810  11.990  1.00  0.00            
ATOM   2840  CG  LEU X 185      69.800  73.120  10.570  1.00  0.00            
ATOM   2841  HG  LEU X 185      70.720  73.350  10.020  1.00  0.00            
ATOM   2842  CD1 LEU X 185      69.800  71.590  10.600  1.00  0.00            
ATOM   2843 1HD1 LEU X 185      70.700  71.080  10.930  1.00  0.00            
ATOM   2844 2HD1 LEU X 185      69.010  71.090  11.180  1.00  0.00            
ATOM   2845 3HD1 LEU X 185      69.740  71.130   9.620  1.00  0.00            
ATOM   2846  CD2 LEU X 185      68.650  73.730   9.760  1.00  0.00            
ATOM   2847 1HD2 LEU X 185      68.760  74.810   9.680  1.00  0.00            
ATOM   2848 2HD2 LEU X 185      68.790  73.260   8.780  1.00  0.00            
ATOM   2849 3HD2 LEU X 185      67.650  73.480  10.110  1.00  0.00            
ATOM   2850  C   LEU X 185      71.330  74.490  13.960  1.00  0.00            
ATOM   2851  O   LEU X 185      70.770  73.770  14.790  1.00  0.00            
ATOM   2852  N   THR X 186      71.690  75.760  14.150  1.00  0.00            
ATOM   2853  H   THR X 186      71.940  76.290  13.330  1.00  0.00            
ATOM   2854  CA  THR X 186      71.770  76.490  15.400  1.00  0.00            
ATOM   2855  HA  THR X 186      72.150  75.820  16.170  1.00  0.00            
ATOM   2856  CB  THR X 186      72.770  77.630  15.190  1.00  0.00            
ATOM   2857  HB  THR X 186      72.720  78.180  16.130  1.00  0.00            
ATOM   2858  OG1 THR X 186      72.480  78.550  14.160  1.00  0.00            
ATOM   2859  HG1 THR X 186      71.880  78.210  13.510  1.00  0.00            
ATOM   2860  CG2 THR X 186      74.230  77.170  15.180  1.00  0.00            
ATOM   2861 1HG2 THR X 186      74.840  78.020  14.880  1.00  0.00            
ATOM   2862 2HG2 THR X 186      74.430  76.970  16.230  1.00  0.00            
ATOM   2863 3HG2 THR X 186      74.410  76.300  14.550  1.00  0.00            
ATOM   2864  C   THR X 186      70.430  76.960  15.940  1.00  0.00            
ATOM   2865  O   THR X 186      70.390  78.110  16.390  1.00  0.00            
ATOM   2866  N   ILE X 187      69.420  76.090  16.000  1.00  0.00            
ATOM   2867  H   ILE X 187      69.620  75.200  15.580  1.00  0.00            
ATOM   2868  CA  ILE X 187      68.100  76.460  16.460  1.00  0.00            
ATOM   2869  HA  ILE X 187      67.860  77.500  16.260  1.00  0.00            
ATOM   2870  CB  ILE X 187      67.090  75.680  15.610  1.00  0.00            
ATOM   2871  HB  ILE X 187      66.940  74.630  15.860  1.00  0.00            
ATOM   2872  CG1 ILE X 187      67.440  75.800  14.140  1.00  0.00            
ATOM   2873 1HG1 ILE X 187      67.450  76.800  13.690  1.00  0.00            
ATOM   2874 2HG1 ILE X 187      68.440  75.380  14.000  1.00  0.00            
ATOM   2875  CG2 ILE X 187      65.690  76.180  15.980  1.00  0.00            
ATOM   2876 1HG2 ILE X 187      65.000  75.640  15.330  1.00  0.00            
ATOM   2877 2HG2 ILE X 187      65.350  75.800  16.930  1.00  0.00            
ATOM   2878 3HG2 ILE X 187      65.510  77.250  15.880  1.00  0.00            
ATOM   2879  CD  ILE X 187      66.700  74.910  13.140  1.00  0.00            
ATOM   2880  HD1 ILE X 187      67.200  74.810  12.180  1.00  0.00            
ATOM   2881  HD2 ILE X 187      66.710  73.860  13.410  1.00  0.00            
ATOM   2882  HD3 ILE X 187      65.670  75.160  12.880  1.00  0.00            
ATOM   2883  C   ILE X 187      67.940  76.180  17.950  1.00  0.00            
ATOM   2884  O   ILE X 187      67.850  75.040  18.410  1.00  0.00            
ATOM   2885  N   TRP X 188      67.900  77.300  18.680  1.00  0.00            
ATOM   2886  H   TRP X 188      67.870  78.220  18.270  1.00  0.00            
ATOM   2887  CA  TRP X 188      67.700  77.390  20.110  1.00  0.00            
ATOM   2888  HA  TRP X 188      67.920  76.410  20.540  1.00  0.00            
ATOM   2889  CB  TRP X 188      68.890  78.190  20.640  1.00  0.00            
ATOM   2890  HB1 TRP X 188      68.710  79.250  20.460  1.00  0.00            
ATOM   2891  HB2 TRP X 188      68.770  78.020  21.720  1.00  0.00            
ATOM   2892  CG  TRP X 188      70.220  77.880  20.040  1.00  0.00            
ATOM   2893  CD1 TRP X 188      70.670  76.640  19.720  1.00  0.00            
ATOM   2894  HD1 TRP X 188      70.200  75.710  19.970  1.00  0.00            
ATOM   2895  CD2 TRP X 188      71.320  78.770  19.710  1.00  0.00            
ATOM   2896  NE1 TRP X 188      71.900  76.720  19.090  1.00  0.00            
ATOM   2897  HE1 TRP X 188      72.440  75.910  18.820  1.00  0.00            
ATOM   2898  CE2 TRP X 188      72.410  77.990  19.230  1.00  0.00            
ATOM   2899  CE3 TRP X 188      71.550  80.120  20.040  1.00  0.00            
ATOM   2900  HE3 TRP X 188      70.740  80.690  20.450  1.00  0.00            
ATOM   2901  CZ2 TRP X 188      73.720  78.480  19.150  1.00  0.00            
ATOM   2902  HZ2 TRP X 188      74.510  77.880  18.710  1.00  0.00            
ATOM   2903  CZ3 TRP X 188      72.860  80.610  20.010  1.00  0.00            
ATOM   2904  HZ3 TRP X 188      73.170  81.590  20.340  1.00  0.00            
ATOM   2905  CH2 TRP X 188      73.880  79.830  19.480  1.00  0.00            
ATOM   2906  HH2 TRP X 188      74.830  80.290  19.270  1.00  0.00            
ATOM   2907  C   TRP X 188      66.370  78.050  20.450  1.00  0.00            
ATOM   2908  O   TRP X 188      65.850  78.790  19.610  1.00  0.00            
ATOM   2909  N   GLU X 189      65.960  77.930  21.720  1.00  0.00            
ATOM   2910  H   GLU X 189      66.620  77.560  22.380  1.00  0.00            
ATOM   2911  CA  GLU X 189      64.900  78.770  22.250  1.00  0.00            
ATOM   2912  HA  GLU X 189      64.190  78.870  21.420  1.00  0.00            
ATOM   2913  CB  GLU X 189      64.200  78.080  23.410  1.00  0.00            
ATOM   2914  HB1 GLU X 189      64.690  78.230  24.380  1.00  0.00            
ATOM   2915  HB2 GLU X 189      63.420  78.830  23.560  1.00  0.00            
ATOM   2916  CG  GLU X 189      63.560  76.730  23.100  1.00  0.00            
ATOM   2917  HG1 GLU X 189      62.950  76.560  23.980  1.00  0.00            
ATOM   2918  HG2 GLU X 189      63.000  76.920  22.180  1.00  0.00            
ATOM   2919  CD  GLU X 189      64.480  75.520  22.950  1.00  0.00            
ATOM   2920  OE1 GLU X 189      65.210  75.140  23.890  1.00  0.00            
ATOM   2921  OE2 GLU X 189      64.390  74.900  21.860  1.00  0.00            
ATOM   2922  C   GLU X 189      65.580  80.100  22.580  1.00  0.00            
ATOM   2923  O   GLU X 189      64.890  81.100  22.390  1.00  0.00            
ATOM   2924  N   GLU X 190      66.780  79.980  23.140  1.00  0.00            
ATOM   2925  H   GLU X 190      67.030  79.070  23.500  1.00  0.00            
ATOM   2926  CA  GLU X 190      67.400  81.040  23.900  1.00  0.00            
ATOM   2927  HA  GLU X 190      66.800  81.370  24.750  1.00  0.00            
ATOM   2928  CB  GLU X 190      68.660  80.480  24.560  1.00  0.00            
ATOM   2929  HB1 GLU X 190      68.460  79.460  24.870  1.00  0.00            
ATOM   2930  HB2 GLU X 190      69.470  80.290  23.860  1.00  0.00            
ATOM   2931  CG  GLU X 190      69.210  81.280  25.740  1.00  0.00            
ATOM   2932  HG1 GLU X 190      69.750  82.110  25.280  1.00  0.00            
ATOM   2933  HG2 GLU X 190      68.560  81.860  26.400  1.00  0.00            
ATOM   2934  CD  GLU X 190      70.340  80.670  26.570  1.00  0.00            
ATOM   2935  OE1 GLU X 190      70.770  81.390  27.510  1.00  0.00            
ATOM   2936  OE2 GLU X 190      70.960  79.650  26.200  1.00  0.00            
ATOM   2937  C   GLU X 190      67.960  82.130  23.000  1.00  0.00            
ATOM   2938  O   GLU X 190      68.150  82.030  21.790  1.00  0.00            
ATOM   2939  N   MET X 191      68.230  83.320  23.540  1.00  0.00            
ATOM   2940  H   MET X 191      68.060  83.430  24.530  1.00  0.00            
ATOM   2941  CA  MET X 191      68.750  84.480  22.840  1.00  0.00            
ATOM   2942  HA  MET X 191      68.230  84.510  21.890  1.00  0.00            
ATOM   2943  CB  MET X 191      68.370  85.820  23.460  1.00  0.00            
ATOM   2944  HB1 MET X 191      69.060  86.070  24.270  1.00  0.00            
ATOM   2945  HB2 MET X 191      68.630  86.450  22.600  1.00  0.00            
ATOM   2946  CG  MET X 191      66.920  85.950  23.920  1.00  0.00            
ATOM   2947  HG1 MET X 191      66.260  85.900  23.040  1.00  0.00            
ATOM   2948  HG2 MET X 191      66.680  85.190  24.670  1.00  0.00            
ATOM   2949  SD  MET X 191      66.910  87.620  24.610  1.00  0.00            
ATOM   2950  CE  MET X 191      65.360  87.850  25.510  1.00  0.00            
ATOM   2951  HE1 MET X 191      65.590  88.520  26.350  1.00  0.00            
ATOM   2952  HE2 MET X 191      64.550  88.360  24.990  1.00  0.00            
ATOM   2953  HE3 MET X 191      64.940  87.000  26.050  1.00  0.00            
ATOM   2954  C   MET X 191      70.240  84.350  22.540  1.00  0.00            
ATOM   2955  O   MET X 191      70.850  84.870  21.600  1.00  0.00            
ATOM   2956  N   GLY X 192      70.950  83.540  23.330  1.00  0.00            
ATOM   2957  H   GLY X 192      70.470  83.030  24.070  1.00  0.00            
ATOM   2958  CA  GLY X 192      72.370  83.280  23.400  1.00  0.00            
ATOM   2959  HA1 GLY X 192      72.760  82.430  22.840  1.00  0.00            
ATOM   2960  HA2 GLY X 192      72.980  84.090  22.980  1.00  0.00            
ATOM   2961  C   GLY X 192      72.830  83.140  24.840  1.00  0.00            
ATOM   2962  O1  GLY X 192      72.460  84.010  25.650  1.00  0.00            
ATOM   2963  O2  GLY X 192      73.480  82.160  25.270  1.00  0.00            
END
