# Supplementary material for: The importance of evolutionarily conserved C‐terminal basic residues for the stability of proapoptotic Bax protein
Source: FEBS Open Bio. 2016 Aug 25;6(10):976–86. doi: 10.1002/2211-5463.12096 (PMC5055034; doi:10.1002/2211-5463.12096)
Supplement: Supplementary file 2 — Appendix S2. Figure 2 snapshots zip file. [file FEB4-6-0976-s002.zip › Figure 2 snapshots/KA_310K.pdb]

HEADER Model of Human Bax
TITLE KA SPM (K190A) 20 ns
JRNL        AUTH   J.L. ROSAS-TRIGUEROS                                 
JRNL        TITL   THE IMPORTANCE OF EVOLUTIONARILY CONSERVED C-TERMINAL BASIC 
JRNL        TITL 2 RESIDUES FOR THE STABILITY OF PROAPOPTOTIC BAX PROTEIN
JRNL        REF    FEBS Open Bio
JRNL        REFN   ISSN 2211-5463
REMARK 250
REMARK 250 EXPERIMENTAL DETAILS
REMARK 250  EXPERIMENT TYPE: MOLECULAR DYNAMICS SIMULATION, 310 K, FINAL STRUCTURE
REMARK 250  GENERATED BY GROMACS
REMARK 250  THIS IS A SIMULATION BOX
REMARK 250
CRYST1   87.960   87.960   87.960  60.00  60.00  90.00 P 1           1
ATOM      1  N   MET X   1      88.360  78.270  24.940  1.00  0.00            
ATOM      2  H1  MET X   1      87.720  77.610  25.360  1.00  0.00            
ATOM      3  H2  MET X   1      87.870  78.770  24.220  1.00  0.00            
ATOM      4  H3  MET X   1      89.210  77.850  24.540  1.00  0.00            
ATOM      5  CA  MET X   1      88.840  79.310  25.860  1.00  0.00            
ATOM      6  HA  MET X   1      89.430  79.930  25.190  1.00  0.00            
ATOM      7  CB  MET X   1      87.630  80.030  26.470  1.00  0.00            
ATOM      8  HB1 MET X   1      86.720  79.500  26.180  1.00  0.00            
ATOM      9  HB2 MET X   1      87.660  79.950  27.550  1.00  0.00            
ATOM     10  CG  MET X   1      87.620  81.540  26.230  1.00  0.00            
ATOM     11  HG1 MET X   1      88.560  82.030  26.490  1.00  0.00            
ATOM     12  HG2 MET X   1      87.560  81.720  25.150  1.00  0.00            
ATOM     13  SD  MET X   1      86.240  82.430  26.990  1.00  0.00            
ATOM     14  CE  MET X   1      86.770  82.280  28.720  1.00  0.00            
ATOM     15  HE1 MET X   1      86.750  81.240  29.040  1.00  0.00            
ATOM     16  HE2 MET X   1      87.770  82.700  28.820  1.00  0.00            
ATOM     17  HE3 MET X   1      86.040  82.880  29.280  1.00  0.00            
ATOM     18  C   MET X   1      89.810  78.730  26.880  1.00  0.00            
ATOM     19  O   MET X   1      90.040  77.520  26.890  1.00  0.00            
ATOM     20  N   ASP X   2      90.440  79.690  27.550  1.00  0.00            
ATOM     21  H   ASP X   2      90.110  80.640  27.500  1.00  0.00            
ATOM     22  CA  ASP X   2      91.430  79.490  28.600  1.00  0.00            
ATOM     23  HA  ASP X   2      91.000  78.670  29.170  1.00  0.00            
ATOM     24  CB  ASP X   2      92.790  79.120  28.000  1.00  0.00            
ATOM     25  HB1 ASP X   2      92.770  78.170  27.470  1.00  0.00            
ATOM     26  HB2 ASP X   2      92.970  79.930  27.290  1.00  0.00            
ATOM     27  CG  ASP X   2      93.950  79.060  28.980  1.00  0.00            
ATOM     28  OD1 ASP X   2      94.050  78.030  29.660  1.00  0.00            
ATOM     29  OD2 ASP X   2      94.810  79.980  28.940  1.00  0.00            
ATOM     30  C   ASP X   2      91.430  80.720  29.500  1.00  0.00            
ATOM     31  O   ASP X   2      90.930  81.760  29.090  1.00  0.00            
ATOM     32  N   GLY X   3      91.980  80.640  30.700  1.00  0.00            
ATOM     33  H   GLY X   3      92.540  79.820  30.960  1.00  0.00            
ATOM     34  CA  GLY X   3      91.990  81.640  31.740  1.00  0.00            
ATOM     35  HA1 GLY X   3      93.020  81.790  32.050  1.00  0.00            
ATOM     36  HA2 GLY X   3      91.690  82.650  31.480  1.00  0.00            
ATOM     37  C   GLY X   3      91.090  81.200  32.890  1.00  0.00            
ATOM     38  O   GLY X   3      91.500  80.790  33.970  1.00  0.00            
ATOM     39  N   SER X   4      89.780  81.390  32.680  1.00  0.00            
ATOM     40  H   SER X   4      89.480  81.840  31.820  1.00  0.00            
ATOM     41  CA  SER X   4      88.680  81.000  33.530  1.00  0.00            
ATOM     42  HA  SER X   4      88.840  80.980  34.600  1.00  0.00            
ATOM     43  CB  SER X   4      87.510  81.930  33.210  1.00  0.00            
ATOM     44  HB1 SER X   4      86.680  81.670  33.870  1.00  0.00            
ATOM     45  HB2 SER X   4      87.690  82.960  33.530  1.00  0.00            
ATOM     46  OG  SER X   4      87.140  81.940  31.850  1.00  0.00            
ATOM     47  HG  SER X   4      86.380  81.360  31.800  1.00  0.00            
ATOM     48  C   SER X   4      88.270  79.550  33.320  1.00  0.00            
ATOM     49  O   SER X   4      87.460  78.960  34.030  1.00  0.00            
ATOM     50  N   GLY X   5      88.750  78.840  32.290  1.00  0.00            
ATOM     51  H   GLY X   5      89.420  79.380  31.760  1.00  0.00            
ATOM     52  CA  GLY X   5      88.460  77.530  31.760  1.00  0.00            
ATOM     53  HA1 GLY X   5      89.360  76.930  31.640  1.00  0.00            
ATOM     54  HA2 GLY X   5      87.890  77.030  32.540  1.00  0.00            
ATOM     55  C   GLY X   5      87.820  77.720  30.390  1.00  0.00            
ATOM     56  O   GLY X   5      88.310  78.500  29.590  1.00  0.00            
ATOM     57  N   GLU X   6      86.790  76.910  30.120  1.00  0.00            
ATOM     58  H   GLU X   6      86.310  76.360  30.810  1.00  0.00            
ATOM     59  CA  GLU X   6      85.970  77.240  28.960  1.00  0.00            
ATOM     60  HA  GLU X   6      86.610  77.730  28.220  1.00  0.00            
ATOM     61  CB  GLU X   6      85.260  76.040  28.340  1.00  0.00            
ATOM     62  HB1 GLU X   6      85.990  75.260  28.150  1.00  0.00            
ATOM     63  HB2 GLU X   6      84.550  75.530  29.000  1.00  0.00            
ATOM     64  CG  GLU X   6      84.540  76.190  27.000  1.00  0.00            
ATOM     65  HG1 GLU X   6      83.880  75.400  26.700  1.00  0.00            
ATOM     66  HG2 GLU X   6      83.860  77.020  27.240  1.00  0.00            
ATOM     67  CD  GLU X   6      85.390  76.650  25.820  1.00  0.00            
ATOM     68  OE1 GLU X   6      86.640  76.740  25.960  1.00  0.00            
ATOM     69  OE2 GLU X   6      84.800  76.840  24.740  1.00  0.00            
ATOM     70  C   GLU X   6      84.990  78.360  29.270  1.00  0.00            
ATOM     71  O   GLU X   6      84.700  79.170  28.390  1.00  0.00            
ATOM     72  N   GLN X   7      84.510  78.470  30.510  1.00  0.00            
ATOM     73  H   GLN X   7      84.690  77.710  31.160  1.00  0.00            
ATOM     74  CA  GLN X   7      83.340  79.270  30.850  1.00  0.00            
ATOM     75  HA  GLN X   7      82.690  79.350  29.980  1.00  0.00            
ATOM     76  CB  GLN X   7      82.670  78.600  32.050  1.00  0.00            
ATOM     77  HB1 GLN X   7      83.500  78.290  32.690  1.00  0.00            
ATOM     78  HB2 GLN X   7      82.000  79.290  32.570  1.00  0.00            
ATOM     79  CG  GLN X   7      81.900  77.320  31.720  1.00  0.00            
ATOM     80  HG1 GLN X   7      82.530  76.600  31.200  1.00  0.00            
ATOM     81  HG2 GLN X   7      81.630  76.760  32.620  1.00  0.00            
ATOM     82  CD  GLN X   7      80.760  77.570  30.740  1.00  0.00            
ATOM     83  OE1 GLN X   7      79.970  78.480  30.940  1.00  0.00            
ATOM     84  NE2 GLN X   7      80.610  76.680  29.760  1.00  0.00            
ATOM     85 1HE2 GLN X   7      81.200  75.860  29.600  1.00  0.00            
ATOM     86 2HE2 GLN X   7      79.940  76.870  29.040  1.00  0.00            
ATOM     87  C   GLN X   7      83.820  80.610  31.350  1.00  0.00            
ATOM     88  O   GLN X   7      84.700  80.670  32.220  1.00  0.00            
ATOM     89  N   PRO X   8      83.400  81.790  30.890  1.00  0.00            
ATOM     90  CA  PRO X   8      83.860  83.070  31.420  1.00  0.00            
ATOM     91  HA  PRO X   8      84.920  83.170  31.210  1.00  0.00            
ATOM     92  CB  PRO X   8      83.120  84.180  30.660  1.00  0.00            
ATOM     93  HB1 PRO X   8      82.350  84.690  31.230  1.00  0.00            
ATOM     94  HB2 PRO X   8      83.850  84.970  30.490  1.00  0.00            
ATOM     95  CG  PRO X   8      82.620  83.560  29.370  1.00  0.00            
ATOM     96  HG1 PRO X   8      81.640  83.900  29.020  1.00  0.00            
ATOM     97  HG2 PRO X   8      83.280  83.740  28.520  1.00  0.00            
ATOM     98  CD  PRO X   8      82.590  82.070  29.720  1.00  0.00            
ATOM     99  HD1 PRO X   8      81.580  81.710  29.820  1.00  0.00            
ATOM    100  HD2 PRO X   8      83.100  81.510  28.930  1.00  0.00            
ATOM    101  C   PRO X   8      83.670  83.210  32.930  1.00  0.00            
ATOM    102  O   PRO X   8      84.510  83.780  33.600  1.00  0.00            
ATOM    103  N   ARG X   9      82.610  82.650  33.550  1.00  0.00            
ATOM    104  H   ARG X   9      81.860  82.360  32.930  1.00  0.00            
ATOM    105  CA  ARG X   9      82.400  82.620  34.970  1.00  0.00            
ATOM    106  HA  ARG X   9      82.690  83.620  35.260  1.00  0.00            
ATOM    107  CB  ARG X   9      80.920  82.360  35.230  1.00  0.00            
ATOM    108  HB1 ARG X   9      80.270  82.850  34.490  1.00  0.00            
ATOM    109  HB2 ARG X   9      80.690  81.320  34.990  1.00  0.00            
ATOM    110  CG  ARG X   9      80.440  82.760  36.620  1.00  0.00            
ATOM    111  HG1 ARG X   9      80.810  81.990  37.300  1.00  0.00            
ATOM    112  HG2 ARG X   9      80.920  83.650  37.030  1.00  0.00            
ATOM    113  CD  ARG X   9      78.910  82.900  36.730  1.00  0.00            
ATOM    114  HD1 ARG X   9      78.550  83.440  37.610  1.00  0.00            
ATOM    115  HD2 ARG X   9      78.630  83.560  35.910  1.00  0.00            
ATOM    116  NE  ARG X   9      78.210  81.610  36.730  1.00  0.00            
ATOM    117  HE  ARG X   9      78.530  80.920  36.070  1.00  0.00            
ATOM    118  CZ  ARG X   9      77.050  81.400  37.350  1.00  0.00            
ATOM    119  NH1 ARG X   9      76.350  82.370  37.960  1.00  0.00            
ATOM    120 1HH1 ARG X   9      76.600  83.340  37.860  1.00  0.00            
ATOM    121 2HH1 ARG X   9      75.540  82.070  38.510  1.00  0.00            
ATOM    122  NH2 ARG X   9      76.630  80.130  37.370  1.00  0.00            
ATOM    123 1HH2 ARG X   9      77.260  79.530  36.840  1.00  0.00            
ATOM    124 2HH2 ARG X   9      75.660  79.900  37.440  1.00  0.00            
ATOM    125  C   ARG X   9      83.290  81.640  35.730  1.00  0.00            
ATOM    126  O   ARG X   9      83.400  81.730  36.970  1.00  0.00            
ATOM    127  N   GLY X  10      83.900  80.650  35.100  1.00  0.00            
ATOM    128  H   GLY X  10      83.840  80.690  34.090  1.00  0.00            
ATOM    129  CA  GLY X  10      84.640  79.600  35.760  1.00  0.00            
ATOM    130  HA1 GLY X  10      85.700  79.740  35.550  1.00  0.00            
ATOM    131  HA2 GLY X  10      84.570  79.640  36.850  1.00  0.00            
ATOM    132  C   GLY X  10      84.160  78.210  35.370  1.00  0.00            
ATOM    133  O   GLY X  10      83.050  77.740  35.610  1.00  0.00            
ATOM    134  N   GLY X  11      85.110  77.400  34.880  1.00  0.00            
ATOM    135  H   GLY X  11      86.010  77.790  34.670  1.00  0.00            
ATOM    136  CA  GLY X  11      85.020  75.950  34.850  1.00  0.00            
ATOM    137  HA1 GLY X  11      85.850  75.470  35.370  1.00  0.00            
ATOM    138  HA2 GLY X  11      84.130  75.620  35.390  1.00  0.00            
ATOM    139  C   GLY X  11      85.120  75.510  33.390  1.00  0.00            
ATOM    140  O   GLY X  11      85.030  76.320  32.460  1.00  0.00            
ATOM    141  N   GLY X  12      85.430  74.220  33.260  1.00  0.00            
ATOM    142  H   GLY X  12      85.380  73.620  34.070  1.00  0.00            
ATOM    143  CA  GLY X  12      85.820  73.390  32.140  1.00  0.00            
ATOM    144  HA1 GLY X  12      85.550  73.920  31.220  1.00  0.00            
ATOM    145  HA2 GLY X  12      86.890  73.290  32.020  1.00  0.00            
ATOM    146  C   GLY X  12      85.050  72.080  32.180  1.00  0.00            
ATOM    147  O   GLY X  12      83.870  72.120  32.510  1.00  0.00            
ATOM    148  N   PRO X  13      85.680  70.980  31.750  1.00  0.00            
ATOM    149  CA  PRO X  13      84.980  69.760  31.440  1.00  0.00            
ATOM    150  HA  PRO X  13      84.080  69.880  30.850  1.00  0.00            
ATOM    151  CB  PRO X  13      85.930  68.920  30.570  1.00  0.00            
ATOM    152  HB1 PRO X  13      85.760  67.850  30.730  1.00  0.00            
ATOM    153  HB2 PRO X  13      85.810  69.000  29.490  1.00  0.00            
ATOM    154  CG  PRO X  13      87.310  69.460  30.940  1.00  0.00            
ATOM    155  HG1 PRO X  13      87.600  68.860  31.800  1.00  0.00            
ATOM    156  HG2 PRO X  13      88.010  69.350  30.110  1.00  0.00            
ATOM    157  CD  PRO X  13      87.070  70.910  31.380  1.00  0.00            
ATOM    158  HD1 PRO X  13      87.620  71.090  32.300  1.00  0.00            
ATOM    159  HD2 PRO X  13      87.410  71.640  30.640  1.00  0.00            
ATOM    160  C   PRO X  13      84.570  68.990  32.690  1.00  0.00            
ATOM    161  O   PRO X  13      85.390  68.660  33.540  1.00  0.00            
ATOM    162  N   THR X  14      83.300  68.600  32.660  1.00  0.00            
ATOM    163  H   THR X  14      82.840  68.820  31.780  1.00  0.00            
ATOM    164  CA  THR X  14      82.480  67.850  33.570  1.00  0.00            
ATOM    165  HA  THR X  14      81.650  67.580  32.920  1.00  0.00            
ATOM    166  CB  THR X  14      83.100  66.490  33.900  1.00  0.00            
ATOM    167  HB  THR X  14      82.350  65.900  34.460  1.00  0.00            
ATOM    168  OG1 THR X  14      84.170  66.640  34.790  1.00  0.00            
ATOM    169  HG1 THR X  14      84.920  66.920  34.300  1.00  0.00            
ATOM    170  CG2 THR X  14      83.450  65.580  32.720  1.00  0.00            
ATOM    171 1HG2 THR X  14      82.530  65.410  32.160  1.00  0.00            
ATOM    172 2HG2 THR X  14      84.240  65.950  32.050  1.00  0.00            
ATOM    173 3HG2 THR X  14      83.730  64.610  33.100  1.00  0.00            
ATOM    174  C   THR X  14      81.890  68.690  34.710  1.00  0.00            
ATOM    175  O   THR X  14      81.180  68.170  35.560  1.00  0.00            
ATOM    176  N   SER X  15      82.230  69.980  34.750  1.00  0.00            
ATOM    177  H   SER X  15      82.520  70.340  33.840  1.00  0.00            
ATOM    178  CA  SER X  15      81.930  70.920  35.800  1.00  0.00            
ATOM    179  HA  SER X  15      82.190  70.510  36.780  1.00  0.00            
ATOM    180  CB  SER X  15      82.630  72.260  35.550  1.00  0.00            
ATOM    181  HB1 SER X  15      82.620  72.830  36.500  1.00  0.00            
ATOM    182  HB2 SER X  15      83.690  72.000  35.460  1.00  0.00            
ATOM    183  OG  SER X  15      82.340  73.030  34.420  1.00  0.00            
ATOM    184  HG  SER X  15      82.860  72.760  33.680  1.00  0.00            
ATOM    185  C   SER X  15      80.440  71.220  35.650  1.00  0.00            
ATOM    186  O   SER X  15      79.880  71.210  34.550  1.00  0.00            
ATOM    187  N   SER X  16      79.780  71.550  36.750  1.00  0.00            
ATOM    188  H   SER X  16      80.380  71.610  37.560  1.00  0.00            
ATOM    189  CA  SER X  16      78.440  72.060  36.940  1.00  0.00            
ATOM    190  HA  SER X  16      77.820  71.170  36.740  1.00  0.00            
ATOM    191  CB  SER X  16      78.190  72.410  38.400  1.00  0.00            
ATOM    192  HB1 SER X  16      77.200  72.800  38.650  1.00  0.00            
ATOM    193  HB2 SER X  16      78.350  71.490  38.980  1.00  0.00            
ATOM    194  OG  SER X  16      79.200  73.230  38.950  1.00  0.00            
ATOM    195  HG  SER X  16      78.690  73.940  39.320  1.00  0.00            
ATOM    196  C   SER X  16      78.130  73.180  35.980  1.00  0.00            
ATOM    197  O   SER X  16      77.010  73.230  35.440  1.00  0.00            
ATOM    198  N   GLU X  17      79.030  74.120  35.740  1.00  0.00            
ATOM    199  H   GLU X  17      79.930  74.120  36.230  1.00  0.00            
ATOM    200  CA  GLU X  17      78.790  75.310  34.930  1.00  0.00            
ATOM    201  HA  GLU X  17      77.800  75.650  35.290  1.00  0.00            
ATOM    202  CB  GLU X  17      79.850  76.360  35.240  1.00  0.00            
ATOM    203  HB1 GLU X  17      79.930  76.410  36.330  1.00  0.00            
ATOM    204  HB2 GLU X  17      80.800  75.960  34.880  1.00  0.00            
ATOM    205  CG  GLU X  17      79.760  77.780  34.690  1.00  0.00            
ATOM    206  HG1 GLU X  17      80.770  78.200  34.770  1.00  0.00            
ATOM    207  HG2 GLU X  17      79.620  77.860  33.610  1.00  0.00            
ATOM    208  CD  GLU X  17      78.720  78.730  35.260  1.00  0.00            
ATOM    209  OE1 GLU X  17      78.470  79.770  34.610  1.00  0.00            
ATOM    210  OE2 GLU X  17      78.130  78.470  36.320  1.00  0.00            
ATOM    211  C   GLU X  17      78.720  74.880  33.470  1.00  0.00            
ATOM    212  O   GLU X  17      77.820  75.410  32.840  1.00  0.00            
ATOM    213  N   GLN X  18      79.540  73.910  33.060  1.00  0.00            
ATOM    214  H   GLN X  18      80.250  73.530  33.670  1.00  0.00            
ATOM    215  CA  GLN X  18      79.520  73.360  31.730  1.00  0.00            
ATOM    216  HA  GLN X  18      79.560  74.220  31.050  1.00  0.00            
ATOM    217  CB  GLN X  18      80.800  72.550  31.430  1.00  0.00            
ATOM    218  HB1 GLN X  18      81.610  73.160  31.800  1.00  0.00            
ATOM    219  HB2 GLN X  18      80.780  71.660  32.070  1.00  0.00            
ATOM    220  CG  GLN X  18      81.010  72.070  30.000  1.00  0.00            
ATOM    221  HG1 GLN X  18      81.850  71.380  29.890  1.00  0.00            
ATOM    222  HG2 GLN X  18      80.210  71.500  29.520  1.00  0.00            
ATOM    223  CD  GLN X  18      81.500  73.220  29.130  1.00  0.00            
ATOM    224  OE1 GLN X  18      81.970  74.230  29.640  1.00  0.00            
ATOM    225  NE2 GLN X  18      81.410  73.250  27.790  1.00  0.00            
ATOM    226 1HE2 GLN X  18      81.020  72.540  27.210  1.00  0.00            
ATOM    227 2HE2 GLN X  18      81.710  74.080  27.280  1.00  0.00            
ATOM    228  C   GLN X  18      78.280  72.530  31.450  1.00  0.00            
ATOM    229  O   GLN X  18      77.560  72.760  30.480  1.00  0.00            
ATOM    230  N   ILE X  19      78.060  71.500  32.280  1.00  0.00            
ATOM    231  H   ILE X  19      78.790  71.320  32.950  1.00  0.00            
ATOM    232  CA  ILE X  19      76.940  70.620  32.550  1.00  0.00            
ATOM    233  HA  ILE X  19      76.990  69.960  31.670  1.00  0.00            
ATOM    234  CB  ILE X  19      77.200  69.780  33.800  1.00  0.00            
ATOM    235  HB  ILE X  19      77.680  70.410  34.540  1.00  0.00            
ATOM    236  CG1 ILE X  19      78.220  68.650  33.540  1.00  0.00            
ATOM    237 1HG1 ILE X  19      79.160  68.930  33.080  1.00  0.00            
ATOM    238 2HG1 ILE X  19      78.450  68.320  34.550  1.00  0.00            
ATOM    239  CG2 ILE X  19      75.940  69.260  34.500  1.00  0.00            
ATOM    240 1HG2 ILE X  19      75.200  70.020  34.770  1.00  0.00            
ATOM    241 2HG2 ILE X  19      75.380  68.660  33.760  1.00  0.00            
ATOM    242 3HG2 ILE X  19      76.230  68.840  35.440  1.00  0.00            
ATOM    243  CD  ILE X  19      77.670  67.470  32.750  1.00  0.00            
ATOM    244  HD1 ILE X  19      77.530  67.720  31.700  1.00  0.00            
ATOM    245  HD2 ILE X  19      78.400  66.640  32.700  1.00  0.00            
ATOM    246  HD3 ILE X  19      76.780  67.100  33.250  1.00  0.00            
ATOM    247  C   ILE X  19      75.610  71.340  32.480  1.00  0.00            
ATOM    248  O   ILE X  19      74.710  70.770  31.860  1.00  0.00            
ATOM    249  N   MET X  20      75.450  72.540  33.030  1.00  0.00            
ATOM    250  H   MET X  20      76.260  73.000  33.410  1.00  0.00            
ATOM    251  CA  MET X  20      74.150  73.190  33.000  1.00  0.00            
ATOM    252  HA  MET X  20      73.440  72.390  33.250  1.00  0.00            
ATOM    253  CB  MET X  20      74.140  74.310  34.050  1.00  0.00            
ATOM    254  HB1 MET X  20      74.560  73.970  34.990  1.00  0.00            
ATOM    255  HB2 MET X  20      74.870  75.070  33.790  1.00  0.00            
ATOM    256  CG  MET X  20      72.800  74.980  34.420  1.00  0.00            
ATOM    257  HG1 MET X  20      72.430  75.470  33.520  1.00  0.00            
ATOM    258  HG2 MET X  20      72.110  74.170  34.670  1.00  0.00            
ATOM    259  SD  MET X  20      72.780  76.180  35.750  1.00  0.00            
ATOM    260  CE  MET X  20      71.270  77.090  35.390  1.00  0.00            
ATOM    261  HE1 MET X  20      71.180  77.450  34.350  1.00  0.00            
ATOM    262  HE2 MET X  20      70.310  76.660  35.660  1.00  0.00            
ATOM    263  HE3 MET X  20      71.350  77.960  36.040  1.00  0.00            
ATOM    264  C   MET X  20      73.770  73.770  31.650  1.00  0.00            
ATOM    265  O   MET X  20      72.600  73.740  31.310  1.00  0.00            
ATOM    266  N   LYS X  21      74.740  74.230  30.880  1.00  0.00            
ATOM    267  H   LYS X  21      75.670  74.180  31.290  1.00  0.00            
ATOM    268  CA  LYS X  21      74.560  74.960  29.640  1.00  0.00            
ATOM    269  HA  LYS X  21      73.580  75.400  29.700  1.00  0.00            
ATOM    270  CB  LYS X  21      75.700  75.970  29.460  1.00  0.00            
ATOM    271  HB1 LYS X  21      76.640  75.440  29.620  1.00  0.00            
ATOM    272  HB2 LYS X  21      75.680  76.410  28.450  1.00  0.00            
ATOM    273  CG  LYS X  21      75.550  77.050  30.520  1.00  0.00            
ATOM    274  HG1 LYS X  21      74.620  77.620  30.470  1.00  0.00            
ATOM    275  HG2 LYS X  21      75.500  76.680  31.550  1.00  0.00            
ATOM    276  CD  LYS X  21      76.660  78.100  30.600  1.00  0.00            
ATOM    277  HD1 LYS X  21      77.620  77.600  30.440  1.00  0.00            
ATOM    278  HD2 LYS X  21      76.550  78.780  29.760  1.00  0.00            
ATOM    279  CE  LYS X  21      76.670  78.890  31.910  1.00  0.00            
ATOM    280  HE1 LYS X  21      75.740  79.460  32.040  1.00  0.00            
ATOM    281  HE2 LYS X  21      76.810  78.300  32.820  1.00  0.00            
ATOM    282  NZ  LYS X  21      77.830  79.800  31.990  1.00  0.00            
ATOM    283  HZ1 LYS X  21      78.670  79.370  31.620  1.00  0.00            
ATOM    284  HZ2 LYS X  21      77.650  80.690  31.550  1.00  0.00            
ATOM    285  HZ3 LYS X  21      78.050  79.990  32.960  1.00  0.00            
ATOM    286  C   LYS X  21      74.580  74.010  28.450  1.00  0.00            
ATOM    287  O   LYS X  21      73.700  74.120  27.590  1.00  0.00            
ATOM    288  N   THR X  22      75.430  72.980  28.420  1.00  0.00            
ATOM    289  H   THR X  22      76.050  72.830  29.210  1.00  0.00            
ATOM    290  CA  THR X  22      75.310  71.780  27.610  1.00  0.00            
ATOM    291  HA  THR X  22      75.250  72.220  26.610  1.00  0.00            
ATOM    292  CB  THR X  22      76.510  70.830  27.790  1.00  0.00            
ATOM    293  HB  THR X  22      76.440  69.910  27.220  1.00  0.00            
ATOM    294  OG1 THR X  22      76.710  70.560  29.160  1.00  0.00            
ATOM    295  HG1 THR X  22      77.440  71.100  29.380  1.00  0.00            
ATOM    296  CG2 THR X  22      77.780  71.490  27.240  1.00  0.00            
ATOM    297 1HG2 THR X  22      77.530  71.800  26.230  1.00  0.00            
ATOM    298 2HG2 THR X  22      78.060  72.410  27.760  1.00  0.00            
ATOM    299 3HG2 THR X  22      78.560  70.750  27.170  1.00  0.00            
ATOM    300  C   THR X  22      74.030  71.010  27.880  1.00  0.00            
ATOM    301  O   THR X  22      73.560  70.290  27.000  1.00  0.00            
ATOM    302  N   GLY X  23      73.430  71.190  29.050  1.00  0.00            
ATOM    303  H   GLY X  23      73.850  71.530  29.910  1.00  0.00            
ATOM    304  CA  GLY X  23      72.240  70.450  29.390  1.00  0.00            
ATOM    305  HA1 GLY X  23      72.160  69.470  28.920  1.00  0.00            
ATOM    306  HA2 GLY X  23      72.210  70.250  30.460  1.00  0.00            
ATOM    307  C   GLY X  23      70.940  71.200  29.140  1.00  0.00            
ATOM    308  O   GLY X  23      69.860  70.610  29.200  1.00  0.00            
ATOM    309  N   ALA X  24      71.090  72.480  28.770  1.00  0.00            
ATOM    310  H   ALA X  24      72.020  72.870  28.820  1.00  0.00            
ATOM    311  CA  ALA X  24      69.920  73.300  28.580  1.00  0.00            
ATOM    312  HA  ALA X  24      69.080  73.040  29.220  1.00  0.00            
ATOM    313  CB  ALA X  24      70.260  74.790  28.670  1.00  0.00            
ATOM    314  HB1 ALA X  24      70.910  75.190  27.890  1.00  0.00            
ATOM    315  HB2 ALA X  24      69.410  75.470  28.780  1.00  0.00            
ATOM    316  HB3 ALA X  24      70.840  75.000  29.570  1.00  0.00            
ATOM    317  C   ALA X  24      69.380  73.040  27.190  1.00  0.00            
ATOM    318  O   ALA X  24      68.170  73.220  27.040  1.00  0.00            
ATOM    319  N   LEU X  25      70.180  72.480  26.270  1.00  0.00            
ATOM    320  H   LEU X  25      71.180  72.410  26.330  1.00  0.00            
ATOM    321  CA  LEU X  25      69.680  71.960  25.010  1.00  0.00            
ATOM    322  HA  LEU X  25      68.920  72.640  24.610  1.00  0.00            
ATOM    323  CB  LEU X  25      70.850  71.660  24.080  1.00  0.00            
ATOM    324  HB1 LEU X  25      71.520  72.520  23.940  1.00  0.00            
ATOM    325  HB2 LEU X  25      71.440  70.840  24.490  1.00  0.00            
ATOM    326  CG  LEU X  25      70.520  71.170  22.680  1.00  0.00            
ATOM    327  HG  LEU X  25      69.780  70.370  22.680  1.00  0.00            
ATOM    328  CD1 LEU X  25      69.790  72.210  21.810  1.00  0.00            
ATOM    329 1HD1 LEU X  25      70.400  72.990  21.390  1.00  0.00            
ATOM    330 2HD1 LEU X  25      69.310  71.690  20.990  1.00  0.00            
ATOM    331 3HD1 LEU X  25      68.920  72.580  22.350  1.00  0.00            
ATOM    332  CD2 LEU X  25      71.770  70.700  21.930  1.00  0.00            
ATOM    333 1HD2 LEU X  25      71.610  70.390  20.910  1.00  0.00            
ATOM    334 2HD2 LEU X  25      72.440  71.560  21.940  1.00  0.00            
ATOM    335 3HD2 LEU X  25      72.260  69.870  22.430  1.00  0.00            
ATOM    336  C   LEU X  25      68.920  70.660  25.230  1.00  0.00            
ATOM    337  O   LEU X  25      68.000  70.370  24.470  1.00  0.00            
ATOM    338  N   LEU X  26      69.220  69.910  26.300  1.00  0.00            
ATOM    339  H   LEU X  26      69.940  70.180  26.920  1.00  0.00            
ATOM    340  CA  LEU X  26      68.700  68.590  26.650  1.00  0.00            
ATOM    341  HA  LEU X  26      68.670  67.980  25.740  1.00  0.00            
ATOM    342  CB  LEU X  26      69.560  67.780  27.610  1.00  0.00            
ATOM    343  HB1 LEU X  26      69.550  68.140  28.640  1.00  0.00            
ATOM    344  HB2 LEU X  26      69.100  66.810  27.740  1.00  0.00            
ATOM    345  CG  LEU X  26      71.000  67.570  27.150  1.00  0.00            
ATOM    346  HG  LEU X  26      71.520  68.540  27.230  1.00  0.00            
ATOM    347  CD1 LEU X  26      71.600  66.670  28.240  1.00  0.00            
ATOM    348 1HD1 LEU X  26      72.600  66.430  27.890  1.00  0.00            
ATOM    349 2HD1 LEU X  26      71.930  67.000  29.220  1.00  0.00            
ATOM    350 3HD1 LEU X  26      71.010  65.750  28.330  1.00  0.00            
ATOM    351  CD2 LEU X  26      71.160  67.080  25.720  1.00  0.00            
ATOM    352 1HD2 LEU X  26      72.190  66.770  25.490  1.00  0.00            
ATOM    353 2HD2 LEU X  26      70.440  66.300  25.460  1.00  0.00            
ATOM    354 3HD2 LEU X  26      70.940  67.840  24.980  1.00  0.00            
ATOM    355  C   LEU X  26      67.260  68.720  27.150  1.00  0.00            
ATOM    356  O   LEU X  26      66.400  68.070  26.580  1.00  0.00            
ATOM    357  N   LEU X  27      66.970  69.650  28.050  1.00  0.00            
ATOM    358  H   LEU X  27      67.810  70.030  28.490  1.00  0.00            
ATOM    359  CA  LEU X  27      65.650  70.040  28.490  1.00  0.00            
ATOM    360  HA  LEU X  27      65.130  69.180  28.920  1.00  0.00            
ATOM    361  CB  LEU X  27      65.780  71.120  29.580  1.00  0.00            
ATOM    362  HB1 LEU X  27      66.390  70.650  30.350  1.00  0.00            
ATOM    363  HB2 LEU X  27      66.400  71.920  29.170  1.00  0.00            
ATOM    364  CG  LEU X  27      64.540  71.740  30.180  1.00  0.00            
ATOM    365  HG  LEU X  27      64.000  72.210  29.340  1.00  0.00            
ATOM    366  CD1 LEU X  27      63.620  70.720  30.850  1.00  0.00            
ATOM    367 1HD1 LEU X  27      63.450  69.840  30.240  1.00  0.00            
ATOM    368 2HD1 LEU X  27      64.100  70.380  31.770  1.00  0.00            
ATOM    369 3HD1 LEU X  27      62.680  71.210  31.090  1.00  0.00            
ATOM    370  CD2 LEU X  27      64.950  72.930  31.070  1.00  0.00            
ATOM    371 1HD2 LEU X  27      65.660  73.550  30.550  1.00  0.00            
ATOM    372 2HD2 LEU X  27      64.030  73.430  31.380  1.00  0.00            
ATOM    373 3HD2 LEU X  27      65.470  72.560  31.950  1.00  0.00            
ATOM    374  C   LEU X  27      64.780  70.600  27.380  1.00  0.00            
ATOM    375  O   LEU X  27      63.630  70.190  27.350  1.00  0.00            
ATOM    376  N   GLN X  28      65.340  71.430  26.500  1.00  0.00            
ATOM    377  H   GLN X  28      66.320  71.690  26.570  1.00  0.00            
ATOM    378  CA  GLN X  28      64.610  71.910  25.340  1.00  0.00            
ATOM    379  HA  GLN X  28      63.580  72.190  25.580  1.00  0.00            
ATOM    380  CB  GLN X  28      65.370  73.140  24.840  1.00  0.00            
ATOM    381  HB1 GLN X  28      66.350  72.990  24.410  1.00  0.00            
ATOM    382  HB2 GLN X  28      64.850  73.570  23.970  1.00  0.00            
ATOM    383  CG  GLN X  28      65.420  74.320  25.810  1.00  0.00            
ATOM    384  HG1 GLN X  28      66.020  74.070  26.690  1.00  0.00            
ATOM    385  HG2 GLN X  28      65.920  75.110  25.280  1.00  0.00            
ATOM    386  CD  GLN X  28      64.060  74.820  26.300  1.00  0.00            
ATOM    387  OE1 GLN X  28      63.080  74.690  25.570  1.00  0.00            
ATOM    388  NE2 GLN X  28      63.930  75.500  27.440  1.00  0.00            
ATOM    389 1HE2 GLN X  28      64.730  75.660  28.050  1.00  0.00            
ATOM    390 2HE2 GLN X  28      63.040  75.830  27.750  1.00  0.00            
ATOM    391  C   GLN X  28      64.280  70.900  24.260  1.00  0.00            
ATOM    392  O   GLN X  28      63.440  71.150  23.410  1.00  0.00            
ATOM    393  N   GLY X  29      64.910  69.720  24.240  1.00  0.00            
ATOM    394  H   GLY X  29      65.730  69.560  24.820  1.00  0.00            
ATOM    395  CA  GLY X  29      64.700  68.620  23.320  1.00  0.00            
ATOM    396  HA1 GLY X  29      65.270  68.950  22.440  1.00  0.00            
ATOM    397  HA2 GLY X  29      65.180  67.690  23.660  1.00  0.00            
ATOM    398  C   GLY X  29      63.360  68.220  22.730  1.00  0.00            
ATOM    399  O   GLY X  29      63.150  68.450  21.530  1.00  0.00            
ATOM    400  N   PHE X  30      62.400  67.770  23.520  1.00  0.00            
ATOM    401  H   PHE X  30      62.680  67.660  24.480  1.00  0.00            
ATOM    402  CA  PHE X  30      61.000  67.510  23.230  1.00  0.00            
ATOM    403  HA  PHE X  30      60.790  67.030  22.280  1.00  0.00            
ATOM    404  CB  PHE X  30      60.510  66.740  24.460  1.00  0.00            
ATOM    405  HB1 PHE X  30      61.060  65.790  24.520  1.00  0.00            
ATOM    406  HB2 PHE X  30      60.680  67.470  25.250  1.00  0.00            
ATOM    407  CG  PHE X  30      59.060  66.310  24.390  1.00  0.00            
ATOM    408  CD1 PHE X  30      58.520  65.810  23.210  1.00  0.00            
ATOM    409  HD1 PHE X  30      59.100  65.630  22.320  1.00  0.00            
ATOM    410  CD2 PHE X  30      58.290  66.320  25.570  1.00  0.00            
ATOM    411  HD2 PHE X  30      58.640  66.760  26.490  1.00  0.00            
ATOM    412  CE1 PHE X  30      57.210  65.320  23.100  1.00  0.00            
ATOM    413  HE1 PHE X  30      56.780  64.940  22.190  1.00  0.00            
ATOM    414  CE2 PHE X  30      57.000  65.790  25.480  1.00  0.00            
ATOM    415  HE2 PHE X  30      56.370  65.710  26.350  1.00  0.00            
ATOM    416  CZ  PHE X  30      56.440  65.370  24.260  1.00  0.00            
ATOM    417  HZ  PHE X  30      55.440  64.960  24.290  1.00  0.00            
ATOM    418  C   PHE X  30      60.210  68.800  23.090  1.00  0.00            
ATOM    419  O   PHE X  30      59.150  68.810  22.470  1.00  0.00            
ATOM    420  N   ILE X  31      60.620  69.890  23.770  1.00  0.00            
ATOM    421  H   ILE X  31      61.570  69.840  24.120  1.00  0.00            
ATOM    422  CA  ILE X  31      60.040  71.170  23.510  1.00  0.00            
ATOM    423  HA  ILE X  31      58.960  70.940  23.600  1.00  0.00            
ATOM    424  CB  ILE X  31      60.330  72.150  24.650  1.00  0.00            
ATOM    425  HB  ILE X  31      61.360  72.390  24.360  1.00  0.00            
ATOM    426  CG1 ILE X  31      60.430  71.460  26.010  1.00  0.00            
ATOM    427 1HG1 ILE X  31      59.470  70.980  26.230  1.00  0.00            
ATOM    428 2HG1 ILE X  31      61.270  70.790  25.950  1.00  0.00            
ATOM    429  CG2 ILE X  31      59.400  73.360  24.640  1.00  0.00            
ATOM    430 1HG2 ILE X  31      59.820  74.310  24.970  1.00  0.00            
ATOM    431 2HG2 ILE X  31      58.990  73.540  23.640  1.00  0.00            
ATOM    432 3HG2 ILE X  31      58.500  73.340  25.260  1.00  0.00            
ATOM    433  CD  ILE X  31      60.690  72.500  27.100  1.00  0.00            
ATOM    434  HD1 ILE X  31      61.350  73.340  26.820  1.00  0.00            
ATOM    435  HD2 ILE X  31      59.720  72.890  27.400  1.00  0.00            
ATOM    436  HD3 ILE X  31      61.170  71.920  27.860  1.00  0.00            
ATOM    437  C   ILE X  31      60.190  71.700  22.090  1.00  0.00            
ATOM    438  O   ILE X  31      59.270  72.300  21.500  1.00  0.00            
ATOM    439  N   GLN X  32      61.300  71.310  21.470  1.00  0.00            
ATOM    440  H   GLN X  32      61.880  70.670  21.980  1.00  0.00            
ATOM    441  CA  GLN X  32      61.700  71.640  20.110  1.00  0.00            
ATOM    442  HA  GLN X  32      61.420  72.700  19.960  1.00  0.00            
ATOM    443  CB  GLN X  32      63.220  71.630  20.050  1.00  0.00            
ATOM    444  HB1 GLN X  32      63.620  71.440  21.050  1.00  0.00            
ATOM    445  HB2 GLN X  32      63.560  70.760  19.500  1.00  0.00            
ATOM    446  CG  GLN X  32      63.930  72.840  19.440  1.00  0.00            
ATOM    447  HG1 GLN X  32      64.910  72.410  19.220  1.00  0.00            
ATOM    448  HG2 GLN X  32      63.560  73.040  18.420  1.00  0.00            
ATOM    449  CD  GLN X  32      64.040  74.090  20.290  1.00  0.00            
ATOM    450  OE1 GLN X  32      64.650  75.100  19.920  1.00  0.00            
ATOM    451  NE2 GLN X  32      63.590  74.130  21.530  1.00  0.00            
ATOM    452 1HE2 GLN X  32      63.060  73.300  21.790  1.00  0.00            
ATOM    453 2HE2 GLN X  32      63.650  75.000  22.040  1.00  0.00            
ATOM    454  C   GLN X  32      60.950  70.840  19.060  1.00  0.00            
ATOM    455  O   GLN X  32      61.140  71.140  17.880  1.00  0.00            
ATOM    456  N   ASP X  33      60.110  69.840  19.380  1.00  0.00            
ATOM    457  H   ASP X  33      60.050  69.560  20.340  1.00  0.00            
ATOM    458  CA  ASP X  33      59.180  69.260  18.430  1.00  0.00            
ATOM    459  HA  ASP X  33      59.400  69.440  17.390  1.00  0.00            
ATOM    460  CB  ASP X  33      59.070  67.770  18.720  1.00  0.00            
ATOM    461  HB1 ASP X  33      60.010  67.330  18.430  1.00  0.00            
ATOM    462  HB2 ASP X  33      59.040  67.550  19.800  1.00  0.00            
ATOM    463  CG  ASP X  33      58.010  66.940  18.000  1.00  0.00            
ATOM    464  OD1 ASP X  33      57.620  67.340  16.880  1.00  0.00            
ATOM    465  OD2 ASP X  33      57.530  65.980  18.640  1.00  0.00            
ATOM    466  C   ASP X  33      57.830  69.880  18.710  1.00  0.00            
ATOM    467  O   ASP X  33      57.120  70.370  17.820  1.00  0.00            
ATOM    468  N   ARG X  34      57.430  69.880  19.970  1.00  0.00            
ATOM    469  H   ARG X  34      58.020  69.510  20.700  1.00  0.00            
ATOM    470  CA  ARG X  34      56.030  70.060  20.350  1.00  0.00            
ATOM    471  HA  ARG X  34      55.390  69.660  19.560  1.00  0.00            
ATOM    472  CB  ARG X  34      55.830  69.430  21.720  1.00  0.00            
ATOM    473  HB1 ARG X  34      56.410  69.960  22.500  1.00  0.00            
ATOM    474  HB2 ARG X  34      54.780  69.660  21.860  1.00  0.00            
ATOM    475  CG  ARG X  34      55.890  67.910  21.750  1.00  0.00            
ATOM    476  HG1 ARG X  34      56.890  67.530  21.500  1.00  0.00            
ATOM    477  HG2 ARG X  34      55.760  67.600  22.790  1.00  0.00            
ATOM    478  CD  ARG X  34      54.910  67.160  20.840  1.00  0.00            
ATOM    479  HD1 ARG X  34      54.020  67.750  20.610  1.00  0.00            
ATOM    480  HD2 ARG X  34      55.330  67.060  19.840  1.00  0.00            
ATOM    481  NE  ARG X  34      54.400  65.860  21.280  1.00  0.00            
ATOM    482  HE  ARG X  34      53.770  65.990  22.050  1.00  0.00            
ATOM    483  CZ  ARG X  34      54.510  64.670  20.650  1.00  0.00            
ATOM    484  NH1 ARG X  34      55.370  64.540  19.630  1.00  0.00            
ATOM    485 1HH1 ARG X  34      56.020  65.270  19.370  1.00  0.00            
ATOM    486 2HH1 ARG X  34      55.490  63.650  19.160  1.00  0.00            
ATOM    487  NH2 ARG X  34      53.770  63.610  20.980  1.00  0.00            
ATOM    488 1HH2 ARG X  34      53.080  63.540  21.710  1.00  0.00            
ATOM    489 2HH2 ARG X  34      54.030  62.750  20.530  1.00  0.00            
ATOM    490  C   ARG X  34      55.590  71.510  20.470  1.00  0.00            
ATOM    491  O   ARG X  34      54.390  71.680  20.540  1.00  0.00            
ATOM    492  N   ALA X  35      56.570  72.430  20.510  1.00  0.00            
ATOM    493  H   ALA X  35      57.480  72.030  20.390  1.00  0.00            
ATOM    494  CA  ALA X  35      56.360  73.860  20.470  1.00  0.00            
ATOM    495  HA  ALA X  35      55.350  74.210  20.310  1.00  0.00            
ATOM    496  CB  ALA X  35      56.610  74.380  21.880  1.00  0.00            
ATOM    497  HB1 ALA X  35      56.070  75.320  21.990  1.00  0.00            
ATOM    498  HB2 ALA X  35      56.290  73.600  22.570  1.00  0.00            
ATOM    499  HB3 ALA X  35      57.690  74.490  22.060  1.00  0.00            
ATOM    500  C   ALA X  35      57.350  74.580  19.540  1.00  0.00            
ATOM    501  O   ALA X  35      56.880  75.440  18.790  1.00  0.00            
ATOM    502  N   GLY X  36      58.640  74.270  19.570  1.00  0.00            
ATOM    503  H   GLY X  36      59.000  73.520  20.150  1.00  0.00            
ATOM    504  CA  GLY X  36      59.760  75.060  19.100  1.00  0.00            
ATOM    505  HA1 GLY X  36      60.590  74.440  18.760  1.00  0.00            
ATOM    506  HA2 GLY X  36      59.480  75.740  18.300  1.00  0.00            
ATOM    507  C   GLY X  36      60.310  75.910  20.230  1.00  0.00            
ATOM    508  O   GLY X  36      60.540  75.500  21.370  1.00  0.00            
ATOM    509  N   ARG X  37      60.420  77.210  19.950  1.00  0.00            
ATOM    510  H   ARG X  37      60.210  77.580  19.040  1.00  0.00            
ATOM    511  CA  ARG X  37      61.060  78.230  20.770  1.00  0.00            
ATOM    512  HA  ARG X  37      61.830  77.790  21.400  1.00  0.00            
ATOM    513  CB  ARG X  37      61.670  79.360  19.930  1.00  0.00            
ATOM    514  HB1 ARG X  37      60.870  79.810  19.330  1.00  0.00            
ATOM    515  HB2 ARG X  37      62.030  80.170  20.560  1.00  0.00            
ATOM    516  CG  ARG X  37      62.850  78.900  19.090  1.00  0.00            
ATOM    517  HG1 ARG X  37      63.600  78.390  19.700  1.00  0.00            
ATOM    518  HG2 ARG X  37      62.410  78.280  18.320  1.00  0.00            
ATOM    519  CD  ARG X  37      63.550  80.000  18.260  1.00  0.00            
ATOM    520  HD1 ARG X  37      64.070  79.410  17.520  1.00  0.00            
ATOM    521  HD2 ARG X  37      62.840  80.690  17.810  1.00  0.00            
ATOM    522  NE  ARG X  37      64.470  80.720  19.140  1.00  0.00            
ATOM    523  HE  ARG X  37      64.160  81.660  19.360  1.00  0.00            
ATOM    524  CZ  ARG X  37      65.770  80.450  19.370  1.00  0.00            
ATOM    525  NH1 ARG X  37      66.390  79.360  18.880  1.00  0.00            
ATOM    526 1HH1 ARG X  37      65.930  78.570  18.470  1.00  0.00            
ATOM    527 2HH1 ARG X  37      67.380  79.250  19.110  1.00  0.00            
ATOM    528  NH2 ARG X  37      66.450  81.300  20.130  1.00  0.00            
ATOM    529 1HH2 ARG X  37      65.930  81.910  20.750  1.00  0.00            
ATOM    530 2HH2 ARG X  37      67.420  81.290  20.430  1.00  0.00            
ATOM    531  C   ARG X  37      60.020  78.860  21.680  1.00  0.00            
ATOM    532  O   ARG X  37      59.080  79.430  21.120  1.00  0.00            
ATOM    533  N   MET X  38      60.090  78.640  22.990  1.00  0.00            
ATOM    534  H   MET X  38      60.850  78.050  23.320  1.00  0.00            
ATOM    535  CA  MET X  38      59.020  78.720  23.950  1.00  0.00            
ATOM    536  HA  MET X  38      58.120  78.330  23.480  1.00  0.00            
ATOM    537  CB  MET X  38      59.390  77.810  25.120  1.00  0.00            
ATOM    538  HB1 MET X  38      59.720  76.870  24.670  1.00  0.00            
ATOM    539  HB2 MET X  38      60.190  78.270  25.700  1.00  0.00            
ATOM    540  CG  MET X  38      58.200  77.490  26.030  1.00  0.00            
ATOM    541  HG1 MET X  38      58.440  77.070  27.000  1.00  0.00            
ATOM    542  HG2 MET X  38      57.750  78.380  26.450  1.00  0.00            
ATOM    543  SD  MET X  38      57.110  76.320  25.170  1.00  0.00            
ATOM    544  CE  MET X  38      55.530  76.500  26.030  1.00  0.00            
ATOM    545  HE1 MET X  38      55.270  77.560  26.200  1.00  0.00            
ATOM    546  HE2 MET X  38      54.730  76.100  25.390  1.00  0.00            
ATOM    547  HE3 MET X  38      55.570  75.980  26.970  1.00  0.00            
ATOM    548  C   MET X  38      58.820  80.170  24.410  1.00  0.00            
ATOM    549  O   MET X  38      59.770  80.770  24.860  1.00  0.00            
ATOM    550  N   GLY X  39      57.510  80.490  24.420  1.00  0.00            
ATOM    551  H   GLY X  39      56.840  79.790  24.140  1.00  0.00            
ATOM    552  CA  GLY X  39      56.860  81.760  24.640  1.00  0.00            
ATOM    553  HA1 GLY X  39      56.270  81.640  25.550  1.00  0.00            
ATOM    554  HA2 GLY X  39      57.560  82.580  24.750  1.00  0.00            
ATOM    555  C   GLY X  39      55.850  82.230  23.600  1.00  0.00            
ATOM    556  O   GLY X  39      55.960  81.740  22.480  1.00  0.00            
ATOM    557  N   GLY X  40      54.960  83.150  23.970  1.00  0.00            
ATOM    558  H   GLY X  40      55.000  83.550  24.890  1.00  0.00            
ATOM    559  CA  GLY X  40      53.860  83.550  23.120  1.00  0.00            
ATOM    560  HA1 GLY X  40      53.650  82.940  22.250  1.00  0.00            
ATOM    561  HA2 GLY X  40      52.990  83.530  23.780  1.00  0.00            
ATOM    562  C   GLY X  40      54.040  85.000  22.710  1.00  0.00            
ATOM    563  O   GLY X  40      54.070  85.840  23.610  1.00  0.00            
ATOM    564  N   GLU X  41      54.200  85.430  21.450  1.00  0.00            
ATOM    565  H   GLU X  41      54.120  84.800  20.660  1.00  0.00            
ATOM    566  CA  GLU X  41      54.410  86.770  20.950  1.00  0.00            
ATOM    567  HA  GLU X  41      54.390  86.440  19.910  1.00  0.00            
ATOM    568  CB  GLU X  41      53.350  87.740  21.480  1.00  0.00            
ATOM    569  HB1 GLU X  41      52.410  87.250  21.720  1.00  0.00            
ATOM    570  HB2 GLU X  41      53.550  88.140  22.470  1.00  0.00            
ATOM    571  CG  GLU X  41      53.080  88.840  20.450  1.00  0.00            
ATOM    572  HG1 GLU X  41      52.460  89.610  20.900  1.00  0.00            
ATOM    573  HG2 GLU X  41      53.990  89.410  20.270  1.00  0.00            
ATOM    574  CD  GLU X  41      52.560  88.290  19.140  1.00  0.00            
ATOM    575  OE1 GLU X  41      52.760  88.790  18.010  1.00  0.00            
ATOM    576  OE2 GLU X  41      52.000  87.170  19.170  1.00  0.00            
ATOM    577  C   GLU X  41      55.840  87.270  21.020  1.00  0.00            
ATOM    578  O   GLU X  41      56.210  88.200  20.320  1.00  0.00            
ATOM    579  N   ALA X  42      56.660  86.630  21.870  1.00  0.00            
ATOM    580  H   ALA X  42      56.190  85.970  22.490  1.00  0.00            
ATOM    581  CA  ALA X  42      58.050  86.760  22.210  1.00  0.00            
ATOM    582  HA  ALA X  42      58.640  86.920  21.300  1.00  0.00            
ATOM    583  CB  ALA X  42      58.200  88.020  23.060  1.00  0.00            
ATOM    584  HB1 ALA X  42      59.150  87.950  23.580  1.00  0.00            
ATOM    585  HB2 ALA X  42      57.910  88.970  22.600  1.00  0.00            
ATOM    586  HB3 ALA X  42      57.530  88.020  23.920  1.00  0.00            
ATOM    587  C   ALA X  42      58.550  85.560  23.000  1.00  0.00            
ATOM    588  O   ALA X  42      57.750  84.860  23.630  1.00  0.00            
ATOM    589  N   PRO X  43      59.840  85.220  22.920  1.00  0.00            
ATOM    590  CA  PRO X  43      60.450  84.140  23.640  1.00  0.00            
ATOM    591  HA  PRO X  43      59.940  83.180  23.530  1.00  0.00            
ATOM    592  CB  PRO X  43      61.790  83.980  22.940  1.00  0.00            
ATOM    593  HB1 PRO X  43      62.550  83.430  23.500  1.00  0.00            
ATOM    594  HB2 PRO X  43      61.560  83.500  21.980  1.00  0.00            
ATOM    595  CG  PRO X  43      62.260  85.400  22.680  1.00  0.00            
ATOM    596  HG1 PRO X  43      62.860  85.700  23.550  1.00  0.00            
ATOM    597  HG2 PRO X  43      62.910  85.540  21.810  1.00  0.00            
ATOM    598  CD  PRO X  43      60.900  86.060  22.410  1.00  0.00            
ATOM    599  HD1 PRO X  43      60.890  87.100  22.750  1.00  0.00            
ATOM    600  HD2 PRO X  43      60.760  86.140  21.340  1.00  0.00            
ATOM    601  C   PRO X  43      60.650  84.330  25.140  1.00  0.00            
ATOM    602  O   PRO X  43      61.260  85.300  25.600  1.00  0.00            
ATOM    603  N   GLU X  44      60.170  83.430  26.000  1.00  0.00            
ATOM    604  H   GLU X  44      59.890  82.540  25.600  1.00  0.00            
ATOM    605  CA  GLU X  44      60.350  83.460  27.440  1.00  0.00            
ATOM    606  HA  GLU X  44      60.510  84.490  27.720  1.00  0.00            
ATOM    607  CB  GLU X  44      59.110  82.740  28.000  1.00  0.00            
ATOM    608  HB1 GLU X  44      58.200  83.020  27.480  1.00  0.00            
ATOM    609  HB2 GLU X  44      59.190  81.670  27.860  1.00  0.00            
ATOM    610  CG  GLU X  44      58.740  83.070  29.450  1.00  0.00            
ATOM    611  HG1 GLU X  44      57.840  82.560  29.770  1.00  0.00            
ATOM    612  HG2 GLU X  44      59.530  82.860  30.180  1.00  0.00            
ATOM    613  CD  GLU X  44      58.410  84.530  29.700  1.00  0.00            
ATOM    614  OE1 GLU X  44      59.320  85.310  30.060  1.00  0.00            
ATOM    615  OE2 GLU X  44      57.210  84.900  29.690  1.00  0.00            
ATOM    616  C   GLU X  44      61.650  82.740  27.780  1.00  0.00            
ATOM    617  O   GLU X  44      61.880  82.570  28.970  1.00  0.00            
ATOM    618  N   LEU X  45      62.510  82.310  26.850  1.00  0.00            
ATOM    619  H   LEU X  45      62.250  82.390  25.870  1.00  0.00            
ATOM    620  CA  LEU X  45      63.850  81.820  27.060  1.00  0.00            
ATOM    621  HA  LEU X  45      63.710  81.040  27.820  1.00  0.00            
ATOM    622  CB  LEU X  45      64.410  81.260  25.740  1.00  0.00            
ATOM    623  HB1 LEU X  45      64.440  82.010  24.960  1.00  0.00            
ATOM    624  HB2 LEU X  45      65.410  80.910  25.960  1.00  0.00            
ATOM    625  CG  LEU X  45      63.720  80.080  25.040  1.00  0.00            
ATOM    626  HG  LEU X  45      62.690  80.400  24.870  1.00  0.00            
ATOM    627  CD1 LEU X  45      64.190  79.910  23.600  1.00  0.00            
ATOM    628 1HD1 LEU X  45      63.580  79.210  23.020  1.00  0.00            
ATOM    629 2HD1 LEU X  45      64.190  80.810  22.990  1.00  0.00            
ATOM    630 3HD1 LEU X  45      65.190  79.470  23.640  1.00  0.00            
ATOM    631  CD2 LEU X  45      63.660  78.790  25.860  1.00  0.00            
ATOM    632 1HD2 LEU X  45      63.730  78.860  26.960  1.00  0.00            
ATOM    633 2HD2 LEU X  45      62.810  78.120  25.810  1.00  0.00            
ATOM    634 3HD2 LEU X  45      64.520  78.200  25.540  1.00  0.00            
ATOM    635  C   LEU X  45      64.830  82.900  27.480  1.00  0.00            
ATOM    636  O   LEU X  45      65.100  83.750  26.630  1.00  0.00            
ATOM    637  N   ALA X  46      65.460  82.750  28.630  1.00  0.00            
ATOM    638  H   ALA X  46      65.440  81.830  29.070  1.00  0.00            
ATOM    639  CA  ALA X  46      66.610  83.570  29.000  1.00  0.00            
ATOM    640  HA  ALA X  46      66.640  84.600  28.700  1.00  0.00            
ATOM    641  CB  ALA X  46      66.500  83.540  30.530  1.00  0.00            
ATOM    642  HB1 ALA X  46      66.740  82.530  30.850  1.00  0.00            
ATOM    643  HB2 ALA X  46      67.260  84.170  31.010  1.00  0.00            
ATOM    644  HB3 ALA X  46      65.520  83.830  30.900  1.00  0.00            
ATOM    645  C   ALA X  46      67.930  82.870  28.730  1.00  0.00            
ATOM    646  O   ALA X  46      68.940  83.570  28.610  1.00  0.00            
ATOM    647  N   LEU X  47      67.950  81.530  28.840  1.00  0.00            
ATOM    648  H   LEU X  47      67.060  81.050  28.960  1.00  0.00            
ATOM    649  CA  LEU X  47      68.950  80.610  28.350  1.00  0.00            
ATOM    650  HA  LEU X  47      69.740  81.180  27.880  1.00  0.00            
ATOM    651  CB  LEU X  47      69.410  79.770  29.540  1.00  0.00            
ATOM    652  HB1 LEU X  47      69.670  80.470  30.330  1.00  0.00            
ATOM    653  HB2 LEU X  47      68.590  79.140  29.900  1.00  0.00            
ATOM    654  CG  LEU X  47      70.590  78.810  29.420  1.00  0.00            
ATOM    655  HG  LEU X  47      70.520  78.190  28.520  1.00  0.00            
ATOM    656  CD1 LEU X  47      71.920  79.540  29.360  1.00  0.00            
ATOM    657 1HD1 LEU X  47      72.660  78.780  29.650  1.00  0.00            
ATOM    658 2HD1 LEU X  47      72.180  79.780  28.330  1.00  0.00            
ATOM    659 3HD1 LEU X  47      71.950  80.400  30.020  1.00  0.00            
ATOM    660  CD2 LEU X  47      70.550  77.890  30.640  1.00  0.00            
ATOM    661 1HD2 LEU X  47      70.420  78.440  31.560  1.00  0.00            
ATOM    662 2HD2 LEU X  47      69.890  77.030  30.580  1.00  0.00            
ATOM    663 3HD2 LEU X  47      71.460  77.290  30.720  1.00  0.00            
ATOM    664  C   LEU X  47      68.300  79.840  27.200  1.00  0.00            
ATOM    665  O   LEU X  47      67.470  78.930  27.350  1.00  0.00            
ATOM    666  N   ASP X  48      68.630  80.320  26.000  1.00  0.00            
ATOM    667  H   ASP X  48      69.340  81.040  26.020  1.00  0.00            
ATOM    668  CA  ASP X  48      68.170  79.820  24.730  1.00  0.00            
ATOM    669  HA  ASP X  48      67.210  79.370  25.000  1.00  0.00            
ATOM    670  CB  ASP X  48      68.130  80.850  23.610  1.00  0.00            
ATOM    671  HB1 ASP X  48      67.350  80.590  22.880  1.00  0.00            
ATOM    672  HB2 ASP X  48      67.970  81.860  24.010  1.00  0.00            
ATOM    673  CG  ASP X  48      69.270  81.060  22.620  1.00  0.00            
ATOM    674  OD1 ASP X  48      70.420  81.260  23.050  1.00  0.00            
ATOM    675  OD2 ASP X  48      69.020  81.020  21.390  1.00  0.00            
ATOM    676  C   ASP X  48      69.030  78.600  24.410  1.00  0.00            
ATOM    677  O   ASP X  48      70.230  78.730  24.670  1.00  0.00            
ATOM    678  N   PRO X  49      68.560  77.530  23.780  1.00  0.00            
ATOM    679  CA  PRO X  49      69.270  76.300  23.490  1.00  0.00            
ATOM    680  HA  PRO X  49      69.880  75.990  24.340  1.00  0.00            
ATOM    681  CB  PRO X  49      68.190  75.300  23.090  1.00  0.00            
ATOM    682  HB1 PRO X  49      68.580  74.660  22.290  1.00  0.00            
ATOM    683  HB2 PRO X  49      67.910  74.790  24.010  1.00  0.00            
ATOM    684  CG  PRO X  49      67.000  76.110  22.580  1.00  0.00            
ATOM    685  HG1 PRO X  49      67.050  76.220  21.500  1.00  0.00            
ATOM    686  HG2 PRO X  49      66.030  75.610  22.520  1.00  0.00            
ATOM    687  CD  PRO X  49      67.200  77.460  23.290  1.00  0.00            
ATOM    688  HD1 PRO X  49      66.870  78.270  22.630  1.00  0.00            
ATOM    689  HD2 PRO X  49      66.500  77.550  24.120  1.00  0.00            
ATOM    690  C   PRO X  49      70.230  76.550  22.340  1.00  0.00            
ATOM    691  O   PRO X  49      69.770  76.950  21.280  1.00  0.00            
ATOM    692  N   VAL X  50      71.550  76.360  22.500  1.00  0.00            
ATOM    693  H   VAL X  50      71.960  76.100  23.400  1.00  0.00            
ATOM    694  CA  VAL X  50      72.490  76.280  21.410  1.00  0.00            
ATOM    695  HA  VAL X  50      71.990  76.090  20.460  1.00  0.00            
ATOM    696  CB  VAL X  50      73.320  77.540  21.200  1.00  0.00            
ATOM    697  HB  VAL X  50      73.990  77.280  20.380  1.00  0.00            
ATOM    698  CG1 VAL X  50      72.450  78.710  20.720  1.00  0.00            
ATOM    699 1HG1 VAL X  50      72.980  79.610  20.380  1.00  0.00            
ATOM    700 2HG1 VAL X  50      71.770  78.450  19.910  1.00  0.00            
ATOM    701 3HG1 VAL X  50      71.830  79.020  21.550  1.00  0.00            
ATOM    702  CG2 VAL X  50      74.190  77.990  22.380  1.00  0.00            
ATOM    703 1HG2 VAL X  50      74.780  78.900  22.250  1.00  0.00            
ATOM    704 2HG2 VAL X  50      73.580  78.280  23.240  1.00  0.00            
ATOM    705 3HG2 VAL X  50      74.660  77.100  22.800  1.00  0.00            
ATOM    706  C   VAL X  50      73.460  75.120  21.610  1.00  0.00            
ATOM    707  O   VAL X  50      73.800  74.860  22.770  1.00  0.00            
ATOM    708  N   PRO X  51      73.920  74.540  20.500  1.00  0.00            
ATOM    709  CA  PRO X  51      74.960  73.520  20.520  1.00  0.00            
ATOM    710  HA  PRO X  51      74.660  72.790  21.280  1.00  0.00            
ATOM    711  CB  PRO X  51      75.040  72.880  19.140  1.00  0.00            
ATOM    712  HB1 PRO X  51      76.020  72.580  18.750  1.00  0.00            
ATOM    713  HB2 PRO X  51      74.550  71.890  19.100  1.00  0.00            
ATOM    714  CG  PRO X  51      74.320  73.880  18.240  1.00  0.00            
ATOM    715  HG1 PRO X  51      75.030  74.400  17.590  1.00  0.00            
ATOM    716  HG2 PRO X  51      73.830  73.320  17.440  1.00  0.00            
ATOM    717  CD  PRO X  51      73.530  74.830  19.140  1.00  0.00            
ATOM    718  HD1 PRO X  51      73.760  75.820  18.770  1.00  0.00            
ATOM    719  HD2 PRO X  51      72.450  74.740  19.060  1.00  0.00            
ATOM    720  C   PRO X  51      76.260  74.110  21.030  1.00  0.00            
ATOM    721  O   PRO X  51      77.050  74.720  20.310  1.00  0.00            
ATOM    722  N   GLN X  52      76.560  73.810  22.300  1.00  0.00            
ATOM    723  H   GLN X  52      75.780  73.440  22.830  1.00  0.00            
ATOM    724  CA  GLN X  52      77.850  73.990  22.940  1.00  0.00            
ATOM    725  HA  GLN X  52      78.290  74.940  22.620  1.00  0.00            
ATOM    726  CB  GLN X  52      77.730  74.180  24.440  1.00  0.00            
ATOM    727  HB1 GLN X  52      77.120  73.310  24.720  1.00  0.00            
ATOM    728  HB2 GLN X  52      78.580  74.110  25.140  1.00  0.00            
ATOM    729  CG  GLN X  52      76.880  75.360  24.870  1.00  0.00            
ATOM    730  HG1 GLN X  52      75.950  75.290  24.310  1.00  0.00            
ATOM    731  HG2 GLN X  52      76.500  75.300  25.890  1.00  0.00            
ATOM    732  CD  GLN X  52      77.430  76.750  24.550  1.00  0.00            
ATOM    733  OE1 GLN X  52      76.700  77.700  24.840  1.00  0.00            
ATOM    734  NE2 GLN X  52      78.680  76.870  24.080  1.00  0.00            
ATOM    735 1HE2 GLN X  52      79.270  76.050  23.990  1.00  0.00            
ATOM    736 2HE2 GLN X  52      79.110  77.780  24.130  1.00  0.00            
ATOM    737  C   GLN X  52      78.800  72.840  22.640  1.00  0.00            
ATOM    738  O   GLN X  52      79.920  72.770  23.130  1.00  0.00            
ATOM    739  N   ASP X  53      78.250  71.690  22.240  1.00  0.00            
ATOM    740  H   ASP X  53      77.230  71.780  22.160  1.00  0.00            
ATOM    741  CA  ASP X  53      78.750  70.340  22.240  1.00  0.00            
ATOM    742  HA  ASP X  53      79.810  70.440  22.010  1.00  0.00            
ATOM    743  CB  ASP X  53      78.570  69.820  23.660  1.00  0.00            
ATOM    744  HB1 ASP X  53      79.340  70.120  24.380  1.00  0.00            
ATOM    745  HB2 ASP X  53      77.560  70.030  24.010  1.00  0.00            
ATOM    746  CG  ASP X  53      78.630  68.300  23.660  1.00  0.00            
ATOM    747  OD1 ASP X  53      77.600  67.650  23.350  1.00  0.00            
ATOM    748  OD2 ASP X  53      79.760  67.740  23.700  1.00  0.00            
ATOM    749  C   ASP X  53      78.080  69.520  21.150  1.00  0.00            
ATOM    750  O   ASP X  53      76.910  69.690  20.810  1.00  0.00            
ATOM    751  N   ALA X  54      78.860  68.630  20.540  1.00  0.00            
ATOM    752  H   ALA X  54      79.760  68.470  20.960  1.00  0.00            
ATOM    753  CA  ALA X  54      78.420  67.780  19.450  1.00  0.00            
ATOM    754  HA  ALA X  54      77.770  68.410  18.850  1.00  0.00            
ATOM    755  CB  ALA X  54      79.670  67.350  18.720  1.00  0.00            
ATOM    756  HB1 ALA X  54      80.370  66.730  19.280  1.00  0.00            
ATOM    757  HB2 ALA X  54      79.380  66.630  17.940  1.00  0.00            
ATOM    758  HB3 ALA X  54      80.260  68.220  18.420  1.00  0.00            
ATOM    759  C   ALA X  54      77.680  66.520  19.920  1.00  0.00            
ATOM    760  O   ALA X  54      76.920  65.960  19.130  1.00  0.00            
ATOM    761  N   SER X  55      77.720  66.150  21.210  1.00  0.00            
ATOM    762  H   SER X  55      78.070  66.740  21.950  1.00  0.00            
ATOM    763  CA  SER X  55      77.170  64.880  21.660  1.00  0.00            
ATOM    764  HA  SER X  55      77.250  64.080  20.920  1.00  0.00            
ATOM    765  CB  SER X  55      78.020  64.400  22.830  1.00  0.00            
ATOM    766  HB1 SER X  55      77.590  63.420  23.030  1.00  0.00            
ATOM    767  HB2 SER X  55      78.990  64.080  22.420  1.00  0.00            
ATOM    768  OG  SER X  55      78.130  65.130  24.030  1.00  0.00            
ATOM    769  HG  SER X  55      77.910  66.030  23.800  1.00  0.00            
ATOM    770  C   SER X  55      75.760  65.190  22.150  1.00  0.00            
ATOM    771  O   SER X  55      74.860  64.360  22.040  1.00  0.00            
ATOM    772  N   THR X  56      75.500  66.340  22.750  1.00  0.00            
ATOM    773  H   THR X  56      76.270  67.000  22.770  1.00  0.00            
ATOM    774  CA  THR X  56      74.230  66.790  23.320  1.00  0.00            
ATOM    775  HA  THR X  56      73.730  66.000  23.860  1.00  0.00            
ATOM    776  CB  THR X  56      74.480  67.970  24.250  1.00  0.00            
ATOM    777  HB  THR X  56      73.540  68.420  24.590  1.00  0.00            
ATOM    778  OG1 THR X  56      75.230  68.960  23.580  1.00  0.00            
ATOM    779  HG1 THR X  56      76.110  68.750  23.790  1.00  0.00            
ATOM    780  CG2 THR X  56      75.100  67.460  25.550  1.00  0.00            
ATOM    781 1HG2 THR X  56      74.980  68.050  26.460  1.00  0.00            
ATOM    782 2HG2 THR X  56      74.660  66.490  25.800  1.00  0.00            
ATOM    783 3HG2 THR X  56      76.150  67.200  25.390  1.00  0.00            
ATOM    784  C   THR X  56      73.260  67.140  22.200  1.00  0.00            
ATOM    785  O   THR X  56      72.040  67.020  22.330  1.00  0.00            
ATOM    786  N   LYS X  57      73.830  67.520  21.060  1.00  0.00            
ATOM    787  H   LYS X  57      74.840  67.570  21.040  1.00  0.00            
ATOM    788  CA  LYS X  57      73.170  67.750  19.790  1.00  0.00            
ATOM    789  HA  LYS X  57      72.570  68.640  20.000  1.00  0.00            
ATOM    790  CB  LYS X  57      74.280  68.170  18.840  1.00  0.00            
ATOM    791  HB1 LYS X  57      75.160  68.570  19.360  1.00  0.00            
ATOM    792  HB2 LYS X  57      74.670  67.280  18.350  1.00  0.00            
ATOM    793  CG  LYS X  57      73.920  69.200  17.770  1.00  0.00            
ATOM    794  HG1 LYS X  57      72.980  68.850  17.320  1.00  0.00            
ATOM    795  HG2 LYS X  57      73.500  70.090  18.220  1.00  0.00            
ATOM    796  CD  LYS X  57      74.980  69.570  16.730  1.00  0.00            
ATOM    797  HD1 LYS X  57      75.870  70.090  17.060  1.00  0.00            
ATOM    798  HD2 LYS X  57      75.420  68.630  16.430  1.00  0.00            
ATOM    799  CE  LYS X  57      74.410  70.250  15.460  1.00  0.00            
ATOM    800  HE1 LYS X  57      73.710  69.640  14.870  1.00  0.00            
ATOM    801  HE2 LYS X  57      73.840  71.130  15.710  1.00  0.00            
ATOM    802  NZ  LYS X  57      75.460  70.710  14.540  1.00  0.00            
ATOM    803  HZ1 LYS X  57      74.960  71.220  13.810  1.00  0.00            
ATOM    804  HZ2 LYS X  57      75.990  71.380  15.090  1.00  0.00            
ATOM    805  HZ3 LYS X  57      76.020  69.950  14.170  1.00  0.00            
ATOM    806  C   LYS X  57      72.450  66.530  19.240  1.00  0.00            
ATOM    807  O   LYS X  57      71.430  66.670  18.590  1.00  0.00            
ATOM    808  N   LYS X  58      72.860  65.380  19.770  1.00  0.00            
ATOM    809  H   LYS X  58      73.630  65.480  20.410  1.00  0.00            
ATOM    810  CA  LYS X  58      72.330  64.070  19.380  1.00  0.00            
ATOM    811  HA  LYS X  58      71.840  64.210  18.420  1.00  0.00            
ATOM    812  CB  LYS X  58      73.480  63.070  19.260  1.00  0.00            
ATOM    813  HB1 LYS X  58      74.000  62.920  20.210  1.00  0.00            
ATOM    814  HB2 LYS X  58      73.110  62.080  19.000  1.00  0.00            
ATOM    815  CG  LYS X  58      74.500  63.490  18.200  1.00  0.00            
ATOM    816  HG1 LYS X  58      73.960  63.490  17.250  1.00  0.00            
ATOM    817  HG2 LYS X  58      75.070  64.400  18.340  1.00  0.00            
ATOM    818  CD  LYS X  58      75.610  62.450  18.240  1.00  0.00            
ATOM    819  HD1 LYS X  58      76.140  62.460  19.170  1.00  0.00            
ATOM    820  HD2 LYS X  58      75.190  61.490  17.890  1.00  0.00            
ATOM    821  CE  LYS X  58      76.670  62.770  17.160  1.00  0.00            
ATOM    822  HE1 LYS X  58      76.280  62.690  16.150  1.00  0.00            
ATOM    823  HE2 LYS X  58      77.010  63.810  17.230  1.00  0.00            
ATOM    824  NZ  LYS X  58      77.850  61.950  17.400  1.00  0.00            
ATOM    825  HZ1 LYS X  58      78.620  62.370  16.890  1.00  0.00            
ATOM    826  HZ2 LYS X  58      78.190  61.960  18.350  1.00  0.00            
ATOM    827  HZ3 LYS X  58      77.680  60.980  17.180  1.00  0.00            
ATOM    828  C   LYS X  58      71.400  63.670  20.510  1.00  0.00            
ATOM    829  O   LYS X  58      70.280  63.270  20.210  1.00  0.00            
ATOM    830  N   LEU X  59      71.790  63.940  21.760  1.00  0.00            
ATOM    831  H   LEU X  59      72.780  63.980  21.930  1.00  0.00            
ATOM    832  CA  LEU X  59      70.940  63.450  22.840  1.00  0.00            
ATOM    833  HA  LEU X  59      70.850  62.390  22.610  1.00  0.00            
ATOM    834  CB  LEU X  59      71.750  63.650  24.110  1.00  0.00            
ATOM    835  HB1 LEU X  59      72.810  63.520  23.870  1.00  0.00            
ATOM    836  HB2 LEU X  59      71.670  64.670  24.490  1.00  0.00            
ATOM    837  CG  LEU X  59      71.530  62.590  25.190  1.00  0.00            
ATOM    838  HG  LEU X  59      71.530  61.620  24.660  1.00  0.00            
ATOM    839  CD1 LEU X  59      72.640  62.420  26.220  1.00  0.00            
ATOM    840 1HD1 LEU X  59      73.650  62.220  25.890  1.00  0.00            
ATOM    841 2HD1 LEU X  59      72.860  63.310  26.810  1.00  0.00            
ATOM    842 3HD1 LEU X  59      72.300  61.750  27.020  1.00  0.00            
ATOM    843  CD2 LEU X  59      70.170  62.720  25.870  1.00  0.00            
ATOM    844 1HD2 LEU X  59      69.960  61.920  26.560  1.00  0.00            
ATOM    845 2HD2 LEU X  59      69.920  63.600  26.460  1.00  0.00            
ATOM    846 3HD2 LEU X  59      69.310  62.590  25.200  1.00  0.00            
ATOM    847  C   LEU X  59      69.570  64.120  22.900  1.00  0.00            
ATOM    848  O   LEU X  59      68.530  63.520  23.130  1.00  0.00            
ATOM    849  N   SER X  60      69.540  65.430  22.670  1.00  0.00            
ATOM    850  H   SER X  60      70.420  65.900  22.540  1.00  0.00            
ATOM    851  CA  SER X  60      68.360  66.260  22.640  1.00  0.00            
ATOM    852  HA  SER X  60      67.810  66.250  23.580  1.00  0.00            
ATOM    853  CB  SER X  60      68.810  67.710  22.390  1.00  0.00            
ATOM    854  HB1 SER X  60      67.970  68.400  22.370  1.00  0.00            
ATOM    855  HB2 SER X  60      69.290  68.080  23.280  1.00  0.00            
ATOM    856  OG  SER X  60      69.610  67.800  21.240  1.00  0.00            
ATOM    857  HG  SER X  60      70.440  67.400  21.440  1.00  0.00            
ATOM    858  C   SER X  60      67.420  65.800  21.520  1.00  0.00            
ATOM    859  O   SER X  60      66.250  65.640  21.820  1.00  0.00            
ATOM    860  N   GLU X  61      68.010  65.460  20.380  1.00  0.00            
ATOM    861  H   GLU X  61      68.910  65.820  20.120  1.00  0.00            
ATOM    862  CA  GLU X  61      67.220  64.970  19.280  1.00  0.00            
ATOM    863  HA  GLU X  61      66.510  65.780  19.140  1.00  0.00            
ATOM    864  CB  GLU X  61      68.050  64.910  18.000  1.00  0.00            
ATOM    865  HB1 GLU X  61      68.860  65.630  18.100  1.00  0.00            
ATOM    866  HB2 GLU X  61      68.430  63.910  17.830  1.00  0.00            
ATOM    867  CG  GLU X  61      67.310  65.150  16.680  1.00  0.00            
ATOM    868  HG1 GLU X  61      67.930  64.780  15.850  1.00  0.00            
ATOM    869  HG2 GLU X  61      66.420  64.500  16.670  1.00  0.00            
ATOM    870  CD  GLU X  61      66.870  66.580  16.440  1.00  0.00            
ATOM    871  OE1 GLU X  61      67.420  67.550  17.010  1.00  0.00            
ATOM    872  OE2 GLU X  61      66.050  66.750  15.520  1.00  0.00            
ATOM    873  C   GLU X  61      66.510  63.650  19.630  1.00  0.00            
ATOM    874  O   GLU X  61      65.460  63.400  19.060  1.00  0.00            
ATOM    875  N   CYS X  62      67.100  62.780  20.450  1.00  0.00            
ATOM    876  H   CYS X  62      68.000  63.040  20.790  1.00  0.00            
ATOM    877  CA  CYS X  62      66.470  61.470  20.550  1.00  0.00            
ATOM    878  HA  CYS X  62      66.080  61.130  19.590  1.00  0.00            
ATOM    879  CB  CYS X  62      67.470  60.530  21.210  1.00  0.00            
ATOM    880  HB1 CYS X  62      67.890  61.000  22.090  1.00  0.00            
ATOM    881  HB2 CYS X  62      67.060  59.570  21.580  1.00  0.00            
ATOM    882  SG  CYS X  62      68.800  60.070  20.060  1.00  0.00            
ATOM    883  HG  CYS X  62      69.210  61.320  19.780  1.00  0.00            
ATOM    884  C   CYS X  62      65.400  61.560  21.630  1.00  0.00            
ATOM    885  O   CYS X  62      64.470  60.760  21.530  1.00  0.00            
ATOM    886  N   LEU X  63      65.380  62.600  22.460  1.00  0.00            
ATOM    887  H   LEU X  63      66.200  63.170  22.380  1.00  0.00            
ATOM    888  CA  LEU X  63      64.430  62.830  23.520  1.00  0.00            
ATOM    889  HA  LEU X  63      64.320  61.910  24.080  1.00  0.00            
ATOM    890  CB  LEU X  63      64.830  63.990  24.430  1.00  0.00            
ATOM    891  HB1 LEU X  63      64.950  64.850  23.790  1.00  0.00            
ATOM    892  HB2 LEU X  63      63.970  64.200  25.080  1.00  0.00            
ATOM    893  CG  LEU X  63      65.960  63.690  25.420  1.00  0.00            
ATOM    894  HG  LEU X  63      66.890  63.470  24.920  1.00  0.00            
ATOM    895  CD1 LEU X  63      66.270  65.000  26.140  1.00  0.00            
ATOM    896 1HD1 LEU X  63      66.410  65.800  25.410  1.00  0.00            
ATOM    897 2HD1 LEU X  63      65.380  65.250  26.730  1.00  0.00            
ATOM    898 3HD1 LEU X  63      67.120  65.010  26.830  1.00  0.00            
ATOM    899  CD2 LEU X  63      65.650  62.570  26.430  1.00  0.00            
ATOM    900 1HD2 LEU X  63      65.630  61.600  25.960  1.00  0.00            
ATOM    901 2HD2 LEU X  63      66.500  62.380  27.070  1.00  0.00            
ATOM    902 3HD2 LEU X  63      64.690  62.760  26.910  1.00  0.00            
ATOM    903  C   LEU X  63      63.060  63.210  22.940  1.00  0.00            
ATOM    904  O   LEU X  63      62.070  63.050  23.650  1.00  0.00            
ATOM    905  N   LYS X  64      63.060  63.740  21.700  1.00  0.00            
ATOM    906  H   LYS X  64      63.940  63.860  21.210  1.00  0.00            
ATOM    907  CA  LYS X  64      61.880  63.900  20.890  1.00  0.00            
ATOM    908  HA  LYS X  64      61.290  64.500  21.570  1.00  0.00            
ATOM    909  CB  LYS X  64      62.240  64.590  19.560  1.00  0.00            
ATOM    910  HB1 LYS X  64      62.800  63.970  18.860  1.00  0.00            
ATOM    911  HB2 LYS X  64      61.290  64.820  19.080  1.00  0.00            
ATOM    912  CG  LYS X  64      62.980  65.910  19.690  1.00  0.00            
ATOM    913  HG1 LYS X  64      62.180  66.570  20.050  1.00  0.00            
ATOM    914  HG2 LYS X  64      63.750  65.930  20.480  1.00  0.00            
ATOM    915  CD  LYS X  64      63.500  66.320  18.320  1.00  0.00            
ATOM    916  HD1 LYS X  64      64.370  65.730  18.060  1.00  0.00            
ATOM    917  HD2 LYS X  64      62.710  66.220  17.550  1.00  0.00            
ATOM    918  CE  LYS X  64      63.940  67.790  18.310  1.00  0.00            
ATOM    919  HE1 LYS X  64      63.330  68.510  18.820  1.00  0.00            
ATOM    920  HE2 LYS X  64      64.920  67.930  18.780  1.00  0.00            
ATOM    921  NZ  LYS X  64      64.230  68.270  16.950  1.00  0.00            
ATOM    922  HZ1 LYS X  64      63.360  68.120  16.460  1.00  0.00            
ATOM    923  HZ2 LYS X  64      64.500  69.240  16.840  1.00  0.00            
ATOM    924  HZ3 LYS X  64      64.790  67.610  16.420  1.00  0.00            
ATOM    925  C   LYS X  64      61.080  62.610  20.700  1.00  0.00            
ATOM    926  O   LYS X  64      59.890  62.730  20.980  1.00  0.00            
ATOM    927  N   ARG X  65      61.680  61.520  20.250  1.00  0.00            
ATOM    928  H   ARG X  65      62.610  61.750  19.920  1.00  0.00            
ATOM    929  CA  ARG X  65      61.100  60.200  20.080  1.00  0.00            
ATOM    930  HA  ARG X  65      60.300  60.340  19.370  1.00  0.00            
ATOM    931  CB  ARG X  65      62.070  59.210  19.420  1.00  0.00            
ATOM    932  HB1 ARG X  65      62.560  59.640  18.550  1.00  0.00            
ATOM    933  HB2 ARG X  65      62.880  59.140  20.140  1.00  0.00            
ATOM    934  CG  ARG X  65      61.520  57.810  19.150  1.00  0.00            
ATOM    935  HG1 ARG X  65      62.330  57.340  18.580  1.00  0.00            
ATOM    936  HG2 ARG X  65      61.360  57.180  20.020  1.00  0.00            
ATOM    937  CD  ARG X  65      60.470  57.810  18.040  1.00  0.00            
ATOM    938  HD1 ARG X  65      60.280  58.800  17.630  1.00  0.00            
ATOM    939  HD2 ARG X  65      60.770  57.130  17.270  1.00  0.00            
ATOM    940  NE  ARG X  65      59.240  57.150  18.480  1.00  0.00            
ATOM    941  HE  ARG X  65      59.420  56.190  18.770  1.00  0.00            
ATOM    942  CZ  ARG X  65      57.990  57.620  18.610  1.00  0.00            
ATOM    943  NH1 ARG X  65      57.610  58.740  17.980  1.00  0.00            
ATOM    944 1HH1 ARG X  65      58.190  59.480  17.600  1.00  0.00            
ATOM    945 2HH1 ARG X  65      56.710  59.120  18.260  1.00  0.00            
ATOM    946  NH2 ARG X  65      57.060  57.020  19.350  1.00  0.00            
ATOM    947 1HH2 ARG X  65      57.220  56.250  20.000  1.00  0.00            
ATOM    948 2HH2 ARG X  65      56.150  57.460  19.340  1.00  0.00            
ATOM    949  C   ARG X  65      60.530  59.610  21.350  1.00  0.00            
ATOM    950  O   ARG X  65      59.420  59.100  21.460  1.00  0.00            
ATOM    951  N   ILE X  66      61.300  59.700  22.440  1.00  0.00            
ATOM    952  H   ILE X  66      62.250  60.080  22.410  1.00  0.00            
ATOM    953  CA  ILE X  66      61.080  59.150  23.770  1.00  0.00            
ATOM    954  HA  ILE X  66      60.730  58.110  23.680  1.00  0.00            
ATOM    955  CB  ILE X  66      62.410  59.170  24.500  1.00  0.00            
ATOM    956  HB  ILE X  66      62.700  60.210  24.380  1.00  0.00            
ATOM    957  CG1 ILE X  66      63.470  58.140  24.100  1.00  0.00            
ATOM    958 1HG1 ILE X  66      63.410  57.150  24.530  1.00  0.00            
ATOM    959 2HG1 ILE X  66      63.480  58.000  23.000  1.00  0.00            
ATOM    960  CG2 ILE X  66      62.380  59.140  26.030  1.00  0.00            
ATOM    961 1HG2 ILE X  66      61.850  58.240  26.320  1.00  0.00            
ATOM    962 2HG2 ILE X  66      63.350  59.250  26.520  1.00  0.00            
ATOM    963 3HG2 ILE X  66      61.810  59.960  26.480  1.00  0.00            
ATOM    964  CD  ILE X  66      64.930  58.540  24.270  1.00  0.00            
ATOM    965  HD1 ILE X  66      65.220  59.400  23.670  1.00  0.00            
ATOM    966  HD2 ILE X  66      65.150  58.660  25.340  1.00  0.00            
ATOM    967  HD3 ILE X  66      65.550  57.720  23.900  1.00  0.00            
ATOM    968  C   ILE X  66      59.990  59.950  24.450  1.00  0.00            
ATOM    969  O   ILE X  66      59.240  59.370  25.240  1.00  0.00            
ATOM    970  N   GLY X  67      59.730  61.180  24.010  1.00  0.00            
ATOM    971  H   GLY X  67      60.310  61.530  23.260  1.00  0.00            
ATOM    972  CA  GLY X  67      58.720  62.000  24.620  1.00  0.00            
ATOM    973  HA1 GLY X  67      58.570  61.720  25.670  1.00  0.00            
ATOM    974  HA2 GLY X  67      58.940  63.060  24.560  1.00  0.00            
ATOM    975  C   GLY X  67      57.390  61.740  23.920  1.00  0.00            
ATOM    976  O   GLY X  67      56.300  61.870  24.480  1.00  0.00            
ATOM    977  N   ASP X  68      57.490  61.370  22.650  1.00  0.00            
ATOM    978  H   ASP X  68      58.310  61.430  22.050  1.00  0.00            
ATOM    979  CA  ASP X  68      56.350  60.940  21.860  1.00  0.00            
ATOM    980  HA  ASP X  68      55.540  61.640  21.990  1.00  0.00            
ATOM    981  CB  ASP X  68      56.740  61.020  20.390  1.00  0.00            
ATOM    982  HB1 ASP X  68      57.140  62.040  20.310  1.00  0.00            
ATOM    983  HB2 ASP X  68      57.480  60.240  20.200  1.00  0.00            
ATOM    984  CG  ASP X  68      55.590  60.940  19.420  1.00  0.00            
ATOM    985  OD1 ASP X  68      55.420  59.910  18.690  1.00  0.00            
ATOM    986  OD2 ASP X  68      54.810  61.910  19.270  1.00  0.00            
ATOM    987  C   ASP X  68      55.810  59.550  22.200  1.00  0.00            
ATOM    988  O   ASP X  68      54.660  59.220  21.940  1.00  0.00            
ATOM    989  N   GLU X  69      56.630  58.680  22.790  1.00  0.00            
ATOM    990  H   GLU X  69      57.560  59.030  22.960  1.00  0.00            
ATOM    991  CA  GLU X  69      56.220  57.340  23.180  1.00  0.00            
ATOM    992  HA  GLU X  69      55.570  56.920  22.430  1.00  0.00            
ATOM    993  CB  GLU X  69      57.490  56.490  23.240  1.00  0.00            
ATOM    994  HB1 GLU X  69      58.050  56.580  22.320  1.00  0.00            
ATOM    995  HB2 GLU X  69      58.060  56.850  24.100  1.00  0.00            
ATOM    996  CG  GLU X  69      57.260  54.970  23.300  1.00  0.00            
ATOM    997  HG1 GLU X  69      58.200  54.420  23.230  1.00  0.00            
ATOM    998  HG2 GLU X  69      56.760  54.740  24.230  1.00  0.00            
ATOM    999  CD  GLU X  69      56.450  54.410  22.140  1.00  0.00            
ATOM   1000  OE1 GLU X  69      55.400  53.730  22.290  1.00  0.00            
ATOM   1001  OE2 GLU X  69      57.070  54.570  21.060  1.00  0.00            
ATOM   1002  C   GLU X  69      55.490  57.310  24.520  1.00  0.00            
ATOM   1003  O   GLU X  69      54.660  56.460  24.830  1.00  0.00            
ATOM   1004  N   LEU X  70      55.780  58.290  25.380  1.00  0.00            
ATOM   1005  H   LEU X  70      56.430  58.990  25.040  1.00  0.00            
ATOM   1006  CA  LEU X  70      55.220  58.440  26.710  1.00  0.00            
ATOM   1007  HA  LEU X  70      54.860  57.480  27.100  1.00  0.00            
ATOM   1008  CB  LEU X  70      56.260  59.080  27.630  1.00  0.00            
ATOM   1009  HB1 LEU X  70      56.480  60.060  27.180  1.00  0.00            
ATOM   1010  HB2 LEU X  70      55.880  59.390  28.600  1.00  0.00            
ATOM   1011  CG  LEU X  70      57.590  58.350  27.820  1.00  0.00            
ATOM   1012  HG  LEU X  70      57.800  58.000  26.820  1.00  0.00            
ATOM   1013  CD1 LEU X  70      58.630  59.260  28.490  1.00  0.00            
ATOM   1014 1HD1 LEU X  70      59.570  58.720  28.370  1.00  0.00            
ATOM   1015 2HD1 LEU X  70      58.810  60.210  27.980  1.00  0.00            
ATOM   1016 3HD1 LEU X  70      58.370  59.480  29.500  1.00  0.00            
ATOM   1017  CD2 LEU X  70      57.450  57.050  28.640  1.00  0.00            
ATOM   1018 1HD2 LEU X  70      58.420  56.660  28.920  1.00  0.00            
ATOM   1019 2HD2 LEU X  70      56.820  57.150  29.520  1.00  0.00            
ATOM   1020 3HD2 LEU X  70      56.990  56.310  27.990  1.00  0.00            
ATOM   1021  C   LEU X  70      53.890  59.180  26.720  1.00  0.00            
ATOM   1022  O   LEU X  70      53.170  59.150  27.710  1.00  0.00            
ATOM   1023  N   ASP X  71      53.510  59.900  25.660  1.00  0.00            
ATOM   1024  H   ASP X  71      54.260  60.000  24.990  1.00  0.00            
ATOM   1025  CA  ASP X  71      52.390  60.800  25.480  1.00  0.00            
ATOM   1026  HA  ASP X  71      52.360  61.510  26.310  1.00  0.00            
ATOM   1027  CB  ASP X  71      52.660  61.540  24.170  1.00  0.00            
ATOM   1028  HB1 ASP X  71      53.720  61.630  23.930  1.00  0.00            
ATOM   1029  HB2 ASP X  71      52.270  60.950  23.340  1.00  0.00            
ATOM   1030  CG  ASP X  71      52.180  62.970  24.040  1.00  0.00            
ATOM   1031  OD1 ASP X  71      52.110  63.690  25.070  1.00  0.00            
ATOM   1032  OD2 ASP X  71      51.910  63.550  22.960  1.00  0.00            
ATOM   1033  C   ASP X  71      51.090  60.040  25.330  1.00  0.00            
ATOM   1034  O   ASP X  71      50.000  60.590  25.540  1.00  0.00            
ATOM   1035  N   SER X  72      51.160  58.760  24.990  1.00  0.00            
ATOM   1036  H   SER X  72      51.970  58.200  24.730  1.00  0.00            
ATOM   1037  CA  SER X  72      49.980  57.920  24.920  1.00  0.00            
ATOM   1038  HA  SER X  72      49.040  58.440  24.740  1.00  0.00            
ATOM   1039  CB  SER X  72      50.340  56.880  23.870  1.00  0.00            
ATOM   1040  HB1 SER X  72      49.540  56.150  23.820  1.00  0.00            
ATOM   1041  HB2 SER X  72      50.270  57.470  22.950  1.00  0.00            
ATOM   1042  OG  SER X  72      51.550  56.240  24.200  1.00  0.00            
ATOM   1043  HG  SER X  72      51.860  55.650  23.530  1.00  0.00            
ATOM   1044  C   SER X  72      49.760  57.110  26.200  1.00  0.00            
ATOM   1045  O   SER X  72      48.800  56.350  26.200  1.00  0.00            
ATOM   1046  N   ASN X  73      50.610  57.140  27.220  1.00  0.00            
ATOM   1047  H   ASN X  73      51.200  57.970  27.310  1.00  0.00            
ATOM   1048  CA  ASN X  73      50.530  56.360  28.430  1.00  0.00            
ATOM   1049  HA  ASN X  73      50.430  55.310  28.160  1.00  0.00            
ATOM   1050  CB  ASN X  73      51.870  56.500  29.150  1.00  0.00            
ATOM   1051  HB1 ASN X  73      52.690  56.270  28.470  1.00  0.00            
ATOM   1052  HB2 ASN X  73      52.050  57.500  29.560  1.00  0.00            
ATOM   1053  CG  ASN X  73      52.050  55.640  30.390  1.00  0.00            
ATOM   1054  OD1 ASN X  73      51.200  55.670  31.290  1.00  0.00            
ATOM   1055  ND2 ASN X  73      53.140  54.900  30.620  1.00  0.00            
ATOM   1056 1HD2 ASN X  73      53.850  54.790  29.900  1.00  0.00            
ATOM   1057 2HD2 ASN X  73      53.360  54.470  31.510  1.00  0.00            
ATOM   1058  C   ASN X  73      49.420  57.010  29.270  1.00  0.00            
ATOM   1059  O   ASN X  73      49.570  58.120  29.750  1.00  0.00            
ATOM   1060  N   MET X  74      48.290  56.300  29.400  1.00  0.00            
ATOM   1061  H   MET X  74      48.170  55.480  28.830  1.00  0.00            
ATOM   1062  CA  MET X  74      47.090  56.670  30.120  1.00  0.00            
ATOM   1063  HA  MET X  74      46.820  57.670  29.790  1.00  0.00            
ATOM   1064  CB  MET X  74      45.980  55.690  29.770  1.00  0.00            
ATOM   1065  HB1 MET X  74      46.050  55.460  28.700  1.00  0.00            
ATOM   1066  HB2 MET X  74      46.230  54.790  30.330  1.00  0.00            
ATOM   1067  CG  MET X  74      44.550  56.030  30.180  1.00  0.00            
ATOM   1068  HG1 MET X  74      44.200  55.310  30.930  1.00  0.00            
ATOM   1069  HG2 MET X  74      44.520  57.040  30.590  1.00  0.00            
ATOM   1070  SD  MET X  74      43.360  55.620  28.860  1.00  0.00            
ATOM   1071  CE  MET X  74      41.990  54.850  29.750  1.00  0.00            
ATOM   1072  HE1 MET X  74      42.300  54.090  30.480  1.00  0.00            
ATOM   1073  HE2 MET X  74      41.410  55.540  30.350  1.00  0.00            
ATOM   1074  HE3 MET X  74      41.430  54.370  28.950  1.00  0.00            
ATOM   1075  C   MET X  74      47.250  56.830  31.620  1.00  0.00            
ATOM   1076  O   MET X  74      46.670  57.730  32.220  1.00  0.00            
ATOM   1077  N   GLU X  75      48.100  56.040  32.300  1.00  0.00            
ATOM   1078  H   GLU X  75      48.560  55.330  31.750  1.00  0.00            
ATOM   1079  CA  GLU X  75      48.450  56.200  33.700  1.00  0.00            
ATOM   1080  HA  GLU X  75      47.510  56.160  34.250  1.00  0.00            
ATOM   1081  CB  GLU X  75      49.180  54.920  34.100  1.00  0.00            
ATOM   1082  HB1 GLU X  75      48.760  53.980  33.730  1.00  0.00            
ATOM   1083  HB2 GLU X  75      50.130  54.910  33.560  1.00  0.00            
ATOM   1084  CG  GLU X  75      49.510  54.750  35.580  1.00  0.00            
ATOM   1085  HG1 GLU X  75      50.370  54.080  35.590  1.00  0.00            
ATOM   1086  HG2 GLU X  75      49.800  55.720  35.990  1.00  0.00            
ATOM   1087  CD  GLU X  75      48.390  54.050  36.330  1.00  0.00            
ATOM   1088  OE1 GLU X  75      48.710  53.390  37.350  1.00  0.00            
ATOM   1089  OE2 GLU X  75      47.220  54.340  36.010  1.00  0.00            
ATOM   1090  C   GLU X  75      49.250  57.450  33.960  1.00  0.00            
ATOM   1091  O   GLU X  75      48.910  58.350  34.740  1.00  0.00            
ATOM   1092  N   LEU X  76      50.450  57.610  33.420  1.00  0.00            
ATOM   1093  H   LEU X  76      50.710  56.840  32.800  1.00  0.00            
ATOM   1094  CA  LEU X  76      51.440  58.650  33.580  1.00  0.00            
ATOM   1095  HA  LEU X  76      51.630  58.720  34.660  1.00  0.00            
ATOM   1096  CB  LEU X  76      52.700  58.310  32.790  1.00  0.00            
ATOM   1097  HB1 LEU X  76      53.010  57.290  32.980  1.00  0.00            
ATOM   1098  HB2 LEU X  76      52.290  58.200  31.780  1.00  0.00            
ATOM   1099  CG  LEU X  76      53.970  59.150  32.990  1.00  0.00            
ATOM   1100  HG  LEU X  76      53.910  60.120  32.530  1.00  0.00            
ATOM   1101  CD1 LEU X  76      54.400  59.190  34.450  1.00  0.00            
ATOM   1102 1HD1 LEU X  76      55.310  59.790  34.470  1.00  0.00            
ATOM   1103 2HD1 LEU X  76      53.580  59.590  35.030  1.00  0.00            
ATOM   1104 3HD1 LEU X  76      54.650  58.180  34.770  1.00  0.00            
ATOM   1105  CD2 LEU X  76      55.060  58.540  32.110  1.00  0.00            
ATOM   1106 1HD2 LEU X  76      54.810  58.440  31.050  1.00  0.00            
ATOM   1107 2HD2 LEU X  76      55.950  59.190  32.150  1.00  0.00            
ATOM   1108 3HD2 LEU X  76      55.430  57.610  32.540  1.00  0.00            
ATOM   1109  C   LEU X  76      51.020  60.100  33.380  1.00  0.00            
ATOM   1110  O   LEU X  76      51.460  61.010  34.090  1.00  0.00            
ATOM   1111  N   GLN X  77      50.270  60.380  32.310  1.00  0.00            
ATOM   1112  H   GLN X  77      50.130  59.540  31.780  1.00  0.00            
ATOM   1113  CA  GLN X  77      49.810  61.720  31.990  1.00  0.00            
ATOM   1114  HA  GLN X  77      50.670  62.360  32.080  1.00  0.00            
ATOM   1115  CB  GLN X  77      49.160  61.780  30.600  1.00  0.00            
ATOM   1116  HB1 GLN X  77      48.400  61.000  30.680  1.00  0.00            
ATOM   1117  HB2 GLN X  77      48.640  62.720  30.480  1.00  0.00            
ATOM   1118  CG  GLN X  77      50.160  61.500  29.480  1.00  0.00            
ATOM   1119  HG1 GLN X  77      50.460  60.460  29.560  1.00  0.00            
ATOM   1120  HG2 GLN X  77      49.630  61.600  28.550  1.00  0.00            
ATOM   1121  CD  GLN X  77      51.440  62.330  29.490  1.00  0.00            
ATOM   1122  OE1 GLN X  77      51.430  63.490  29.920  1.00  0.00            
ATOM   1123  NE2 GLN X  77      52.560  61.770  29.040  1.00  0.00            
ATOM   1124 1HE2 GLN X  77      52.510  60.780  28.860  1.00  0.00            
ATOM   1125 2HE2 GLN X  77      53.370  62.370  28.970  1.00  0.00            
ATOM   1126  C   GLN X  77      48.840  62.230  33.030  1.00  0.00            
ATOM   1127  O   GLN X  77      48.800  63.450  33.250  1.00  0.00            
ATOM   1128  N   ARG X  78      48.060  61.350  33.690  1.00  0.00            
ATOM   1129  H   ARG X  78      48.050  60.360  33.450  1.00  0.00            
ATOM   1130  CA  ARG X  78      47.260  61.800  34.800  1.00  0.00            
ATOM   1131  HA  ARG X  78      46.670  62.680  34.530  1.00  0.00            
ATOM   1132  CB  ARG X  78      46.250  60.700  35.050  1.00  0.00            
ATOM   1133  HB1 ARG X  78      45.870  60.350  34.100  1.00  0.00            
ATOM   1134  HB2 ARG X  78      46.840  59.840  35.390  1.00  0.00            
ATOM   1135  CG  ARG X  78      45.130  61.060  36.030  1.00  0.00            
ATOM   1136  HG1 ARG X  78      45.570  61.430  36.960  1.00  0.00            
ATOM   1137  HG2 ARG X  78      44.540  61.870  35.610  1.00  0.00            
ATOM   1138  CD  ARG X  78      44.210  59.860  36.230  1.00  0.00            
ATOM   1139  HD1 ARG X  78      43.630  59.790  35.310  1.00  0.00            
ATOM   1140  HD2 ARG X  78      44.800  58.940  36.270  1.00  0.00            
ATOM   1141  NE  ARG X  78      43.450  59.930  37.470  1.00  0.00            
ATOM   1142  HE  ARG X  78      43.120  60.840  37.770  1.00  0.00            
ATOM   1143  CZ  ARG X  78      43.160  58.840  38.200  1.00  0.00            
ATOM   1144  NH1 ARG X  78      43.610  57.620  37.910  1.00  0.00            
ATOM   1145 1HH1 ARG X  78      44.260  57.430  37.160  1.00  0.00            
ATOM   1146 2HH1 ARG X  78      43.320  56.890  38.550  1.00  0.00            
ATOM   1147  NH2 ARG X  78      42.500  58.970  39.360  1.00  0.00            
ATOM   1148 1HH2 ARG X  78      41.930  59.790  39.540  1.00  0.00            
ATOM   1149 2HH2 ARG X  78      42.100  58.190  39.860  1.00  0.00            
ATOM   1150  C   ARG X  78      47.980  62.050  36.130  1.00  0.00            
ATOM   1151  O   ARG X  78      47.550  62.920  36.870  1.00  0.00            
ATOM   1152  N   MET X  79      49.170  61.480  36.260  1.00  0.00            
ATOM   1153  H   MET X  79      49.460  60.760  35.610  1.00  0.00            
ATOM   1154  CA  MET X  79      50.170  61.780  37.260  1.00  0.00            
ATOM   1155  HA  MET X  79      49.680  61.790  38.250  1.00  0.00            
ATOM   1156  CB  MET X  79      51.210  60.670  37.430  1.00  0.00            
ATOM   1157  HB1 MET X  79      51.690  60.470  36.470  1.00  0.00            
ATOM   1158  HB2 MET X  79      52.110  60.950  38.000  1.00  0.00            
ATOM   1159  CG  MET X  79      50.810  59.250  37.860  1.00  0.00            
ATOM   1160  HG1 MET X  79      50.550  59.350  38.920  1.00  0.00            
ATOM   1161  HG2 MET X  79      49.910  58.950  37.340  1.00  0.00            
ATOM   1162  SD  MET X  79      51.900  57.840  37.560  1.00  0.00            
ATOM   1163  CE  MET X  79      51.360  56.710  38.870  1.00  0.00            
ATOM   1164  HE1 MET X  79      51.980  55.820  38.720  1.00  0.00            
ATOM   1165  HE2 MET X  79      51.420  57.150  39.860  1.00  0.00            
ATOM   1166  HE3 MET X  79      50.340  56.530  38.550  1.00  0.00            
ATOM   1167  C   MET X  79      50.920  63.090  37.060  1.00  0.00            
ATOM   1168  O   MET X  79      51.240  63.730  38.060  1.00  0.00            
ATOM   1169  N   ILE X  80      51.300  63.470  35.840  1.00  0.00            
ATOM   1170  H   ILE X  80      51.380  62.690  35.200  1.00  0.00            
ATOM   1171  CA  ILE X  80      51.900  64.720  35.400  1.00  0.00            
ATOM   1172  HA  ILE X  80      52.790  64.930  35.980  1.00  0.00            
ATOM   1173  CB  ILE X  80      52.370  64.630  33.950  1.00  0.00            
ATOM   1174  HB  ILE X  80      51.680  64.220  33.220  1.00  0.00            
ATOM   1175  CG1 ILE X  80      53.600  63.700  33.900  1.00  0.00            
ATOM   1176 1HG1 ILE X  80      54.460  64.210  34.340  1.00  0.00            
ATOM   1177 2HG1 ILE X  80      53.380  62.770  34.420  1.00  0.00            
ATOM   1178  CG2 ILE X  80      52.800  65.970  33.350  1.00  0.00            
ATOM   1179 1HG2 ILE X  80      53.190  65.920  32.330  1.00  0.00            
ATOM   1180 2HG2 ILE X  80      52.070  66.760  33.150  1.00  0.00            
ATOM   1181 3HG2 ILE X  80      53.590  66.340  34.010  1.00  0.00            
ATOM   1182  CD  ILE X  80      54.030  63.380  32.470  1.00  0.00            
ATOM   1183  HD1 ILE X  80      54.750  62.550  32.380  1.00  0.00            
ATOM   1184  HD2 ILE X  80      53.230  62.970  31.840  1.00  0.00            
ATOM   1185  HD3 ILE X  80      54.450  64.210  31.920  1.00  0.00            
ATOM   1186  C   ILE X  80      50.900  65.830  35.630  1.00  0.00            
ATOM   1187  O   ILE X  80      51.250  66.910  36.090  1.00  0.00            
ATOM   1188  N   ALA X  81      49.630  65.670  35.230  1.00  0.00            
ATOM   1189  H   ALA X  81      49.460  64.800  34.740  1.00  0.00            
ATOM   1190  CA  ALA X  81      48.610  66.690  35.250  1.00  0.00            
ATOM   1191  HA  ALA X  81      49.080  67.600  34.870  1.00  0.00            
ATOM   1192  CB  ALA X  81      47.530  66.170  34.300  1.00  0.00            
ATOM   1193  HB1 ALA X  81      47.730  66.060  33.240  1.00  0.00            
ATOM   1194  HB2 ALA X  81      47.050  65.240  34.630  1.00  0.00            
ATOM   1195  HB3 ALA X  81      46.740  66.920  34.330  1.00  0.00            
ATOM   1196  C   ALA X  81      48.090  66.940  36.650  1.00  0.00            
ATOM   1197  O   ALA X  81      47.490  67.990  36.880  1.00  0.00            
ATOM   1198  N   ALA X  82      48.290  65.980  37.570  1.00  0.00            
ATOM   1199  H   ALA X  82      48.690  65.100  37.280  1.00  0.00            
ATOM   1200  CA  ALA X  82      47.850  66.060  38.950  1.00  0.00            
ATOM   1201  HA  ALA X  82      46.810  66.350  38.880  1.00  0.00            
ATOM   1202  CB  ALA X  82      48.060  64.720  39.690  1.00  0.00            
ATOM   1203  HB1 ALA X  82      47.380  63.990  39.270  1.00  0.00            
ATOM   1204  HB2 ALA X  82      49.080  64.390  39.490  1.00  0.00            
ATOM   1205  HB3 ALA X  82      47.720  64.750  40.720  1.00  0.00            
ATOM   1206  C   ALA X  82      48.650  67.080  39.740  1.00  0.00            
ATOM   1207  O   ALA X  82      48.050  67.940  40.390  1.00  0.00            
ATOM   1208  N   VAL X  83      49.980  66.990  39.710  1.00  0.00            
ATOM   1209  H   VAL X  83      50.260  66.160  39.190  1.00  0.00            
ATOM   1210  CA  VAL X  83      50.850  67.850  40.490  1.00  0.00            
ATOM   1211  HA  VAL X  83      50.670  67.640  41.540  1.00  0.00            
ATOM   1212  CB  VAL X  83      52.260  67.340  40.220  1.00  0.00            
ATOM   1213  HB  VAL X  83      52.270  66.250  40.310  1.00  0.00            
ATOM   1214  CG1 VAL X  83      52.820  67.670  38.830  1.00  0.00            
ATOM   1215 1HG1 VAL X  83      52.120  67.350  38.070  1.00  0.00            
ATOM   1216 2HG1 VAL X  83      52.930  68.730  38.640  1.00  0.00            
ATOM   1217 3HG1 VAL X  83      53.750  67.140  38.610  1.00  0.00            
ATOM   1218  CG2 VAL X  83      53.240  68.080  41.150  1.00  0.00            
ATOM   1219 1HG2 VAL X  83      54.260  67.700  41.050  1.00  0.00            
ATOM   1220 2HG2 VAL X  83      53.350  69.110  40.850  1.00  0.00            
ATOM   1221 3HG2 VAL X  83      52.950  67.960  42.200  1.00  0.00            
ATOM   1222  C   VAL X  83      50.560  69.330  40.240  1.00  0.00            
ATOM   1223  O   VAL X  83      50.810  69.790  39.130  1.00  0.00            
ATOM   1224  N   ASP X  84      50.050  70.020  41.260  1.00  0.00            
ATOM   1225  H   ASP X  84      49.910  69.540  42.140  1.00  0.00            
ATOM   1226  CA  ASP X  84      49.660  71.410  41.110  1.00  0.00            
ATOM   1227  HA  ASP X  84      49.250  71.660  40.130  1.00  0.00            
ATOM   1228  CB  ASP X  84      48.580  71.630  42.160  1.00  0.00            
ATOM   1229  HB1 ASP X  84      47.730  71.030  41.850  1.00  0.00            
ATOM   1230  HB2 ASP X  84      48.870  71.330  43.180  1.00  0.00            
ATOM   1231  CG  ASP X  84      48.020  73.030  42.190  1.00  0.00            
ATOM   1232  OD1 ASP X  84      48.040  73.730  43.230  1.00  0.00            
ATOM   1233  OD2 ASP X  84      47.610  73.520  41.100  1.00  0.00            
ATOM   1234  C   ASP X  84      50.830  72.340  41.420  1.00  0.00            
ATOM   1235  O   ASP X  84      51.200  72.490  42.580  1.00  0.00            
ATOM   1236  N   THR X  85      51.480  72.890  40.390  1.00  0.00            
ATOM   1237  H   THR X  85      51.160  72.760  39.440  1.00  0.00            
ATOM   1238  CA  THR X  85      52.600  73.790  40.540  1.00  0.00            
ATOM   1239  HA  THR X  85      52.630  74.160  41.580  1.00  0.00            
ATOM   1240  CB  THR X  85      53.820  72.880  40.400  1.00  0.00            
ATOM   1241  HB  THR X  85      53.530  71.970  40.920  1.00  0.00            
ATOM   1242  OG1 THR X  85      55.020  73.380  40.930  1.00  0.00            
ATOM   1243  HG1 THR X  85      55.250  74.270  40.690  1.00  0.00            
ATOM   1244  CG2 THR X  85      54.100  72.300  39.010  1.00  0.00            
ATOM   1245 1HG2 THR X  85      54.570  73.080  38.400  1.00  0.00            
ATOM   1246 2HG2 THR X  85      54.910  71.570  39.040  1.00  0.00            
ATOM   1247 3HG2 THR X  85      53.210  71.960  38.490  1.00  0.00            
ATOM   1248  C   THR X  85      52.450  75.000  39.640  1.00  0.00            
ATOM   1249  O   THR X  85      53.490  75.530  39.220  1.00  0.00            
ATOM   1250  N   ASP X  86      51.220  75.440  39.390  1.00  0.00            
ATOM   1251  H   ASP X  86      50.460  75.150  39.970  1.00  0.00            
ATOM   1252  CA  ASP X  86      50.880  76.680  38.710  1.00  0.00            
ATOM   1253  HA  ASP X  86      51.640  76.840  37.950  1.00  0.00            
ATOM   1254  CB  ASP X  86      49.480  76.600  38.120  1.00  0.00            
ATOM   1255  HB1 ASP X  86      49.480  77.410  37.390  1.00  0.00            
ATOM   1256  HB2 ASP X  86      49.300  75.670  37.560  1.00  0.00            
ATOM   1257  CG  ASP X  86      48.290  76.810  39.050  1.00  0.00            
ATOM   1258  OD1 ASP X  86      47.420  77.660  38.740  1.00  0.00            
ATOM   1259  OD2 ASP X  86      48.250  76.190  40.130  1.00  0.00            
ATOM   1260  C   ASP X  86      51.020  77.910  39.600  1.00  0.00            
ATOM   1261  O   ASP X  86      50.800  79.020  39.140  1.00  0.00            
ATOM   1262  N   SER X  87      51.520  77.690  40.820  1.00  0.00            
ATOM   1263  H   SER X  87      51.860  76.750  40.970  1.00  0.00            
ATOM   1264  CA  SER X  87      52.240  78.590  41.690  1.00  0.00            
ATOM   1265  HA  SER X  87      52.610  79.440  41.110  1.00  0.00            
ATOM   1266  CB  SER X  87      51.160  78.910  42.730  1.00  0.00            
ATOM   1267  HB1 SER X  87      51.540  79.690  43.370  1.00  0.00            
ATOM   1268  HB2 SER X  87      50.310  79.390  42.230  1.00  0.00            
ATOM   1269  OG  SER X  87      50.650  77.840  43.500  1.00  0.00            
ATOM   1270  HG  SER X  87      50.220  77.220  42.930  1.00  0.00            
ATOM   1271  C   SER X  87      53.480  77.890  42.240  1.00  0.00            
ATOM   1272  O   SER X  87      53.460  76.650  42.260  1.00  0.00            
ATOM   1273  N   PRO X  88      54.550  78.580  42.590  1.00  0.00            
ATOM   1274  CA  PRO X  88      55.740  77.980  43.140  1.00  0.00            
ATOM   1275  HA  PRO X  88      56.160  77.310  42.380  1.00  0.00            
ATOM   1276  CB  PRO X  88      56.790  79.070  43.370  1.00  0.00            
ATOM   1277  HB1 PRO X  88      57.340  79.030  44.300  1.00  0.00            
ATOM   1278  HB2 PRO X  88      57.460  79.160  42.520  1.00  0.00            
ATOM   1279  CG  PRO X  88      55.950  80.340  43.310  1.00  0.00            
ATOM   1280  HG1 PRO X  88      55.690  80.490  44.360  1.00  0.00            
ATOM   1281  HG2 PRO X  88      56.580  81.150  42.920  1.00  0.00            
ATOM   1282  CD  PRO X  88      54.660  80.030  42.570  1.00  0.00            
ATOM   1283  HD1 PRO X  88      53.860  80.530  43.090  1.00  0.00            
ATOM   1284  HD2 PRO X  88      54.770  80.320  41.520  1.00  0.00            
ATOM   1285  C   PRO X  88      55.530  77.210  44.450  1.00  0.00            
ATOM   1286  O   PRO X  88      54.870  77.750  45.330  1.00  0.00            
ATOM   1287  N   ARG X  89      55.910  75.940  44.470  1.00  0.00            
ATOM   1288  H   ARG X  89      56.490  75.500  43.760  1.00  0.00            
ATOM   1289  CA  ARG X  89      55.790  75.010  45.590  1.00  0.00            
ATOM   1290  HA  ARG X  89      55.990  75.550  46.510  1.00  0.00            
ATOM   1291  CB  ARG X  89      54.400  74.370  45.520  1.00  0.00            
ATOM   1292  HB1 ARG X  89      53.600  75.060  45.260  1.00  0.00            
ATOM   1293  HB2 ARG X  89      54.440  73.650  44.710  1.00  0.00            
ATOM   1294  CG  ARG X  89      53.900  73.750  46.820  1.00  0.00            
ATOM   1295  HG1 ARG X  89      53.060  73.090  46.580  1.00  0.00            
ATOM   1296  HG2 ARG X  89      54.700  73.110  47.170  1.00  0.00            
ATOM   1297  CD  ARG X  89      53.360  74.680  47.910  1.00  0.00            
ATOM   1298  HD1 ARG X  89      52.550  75.350  47.600  1.00  0.00            
ATOM   1299  HD2 ARG X  89      52.930  74.030  48.660  1.00  0.00            
ATOM   1300  NE  ARG X  89      54.420  75.450  48.580  1.00  0.00            
ATOM   1301  HE  ARG X  89      55.260  74.940  48.790  1.00  0.00            
ATOM   1302  CZ  ARG X  89      54.310  76.520  49.370  1.00  0.00            
ATOM   1303  NH1 ARG X  89      53.140  77.200  49.460  1.00  0.00            
ATOM   1304 1HH1 ARG X  89      52.340  76.800  49.010  1.00  0.00            
ATOM   1305 2HH1 ARG X  89      53.060  78.190  49.580  1.00  0.00            
ATOM   1306  NH2 ARG X  89      55.420  76.990  49.930  1.00  0.00            
ATOM   1307 1HH2 ARG X  89      56.350  76.590  49.910  1.00  0.00            
ATOM   1308 2HH2 ARG X  89      55.450  77.930  50.300  1.00  0.00            
ATOM   1309  C   ARG X  89      56.920  73.990  45.460  1.00  0.00            
ATOM   1310  O   ARG X  89      57.560  73.890  44.410  1.00  0.00            
ATOM   1311  N   GLU X  90      57.210  73.270  46.560  1.00  0.00            
ATOM   1312  H   GLU X  90      56.600  73.390  47.350  1.00  0.00            
ATOM   1313  CA  GLU X  90      58.370  72.450  46.770  1.00  0.00            
ATOM   1314  HA  GLU X  90      59.260  72.930  46.360  1.00  0.00            
ATOM   1315  CB  GLU X  90      58.530  72.190  48.260  1.00  0.00            
ATOM   1316  HB1 GLU X  90      57.650  71.800  48.770  1.00  0.00            
ATOM   1317  HB2 GLU X  90      59.340  71.480  48.480  1.00  0.00            
ATOM   1318  CG  GLU X  90      58.770  73.470  49.080  1.00  0.00            
ATOM   1319  HG1 GLU X  90      59.180  73.240  50.050  1.00  0.00            
ATOM   1320  HG2 GLU X  90      59.520  74.090  48.600  1.00  0.00            
ATOM   1321  CD  GLU X  90      57.600  74.390  49.350  1.00  0.00            
ATOM   1322  OE1 GLU X  90      57.780  75.570  49.690  1.00  0.00            
ATOM   1323  OE2 GLU X  90      56.460  73.870  49.340  1.00  0.00            
ATOM   1324  C   GLU X  90      58.100  71.100  46.100  1.00  0.00            
ATOM   1325  O   GLU X  90      59.070  70.390  45.850  1.00  0.00            
ATOM   1326  N   VAL X  91      56.870  70.760  45.730  1.00  0.00            
ATOM   1327  H   VAL X  91      56.110  71.320  46.140  1.00  0.00            
ATOM   1328  CA  VAL X  91      56.360  69.550  45.110  1.00  0.00            
ATOM   1329  HA  VAL X  91      56.430  68.890  45.970  1.00  0.00            
ATOM   1330  CB  VAL X  91      54.870  69.570  44.750  1.00  0.00            
ATOM   1331  HB  VAL X  91      54.570  68.560  44.490  1.00  0.00            
ATOM   1332  CG1 VAL X  91      54.050  69.830  46.020  1.00  0.00            
ATOM   1333 1HG1 VAL X  91      52.990  69.770  45.840  1.00  0.00            
ATOM   1334 2HG1 VAL X  91      54.300  68.900  46.550  1.00  0.00            
ATOM   1335 3HG1 VAL X  91      54.120  70.770  46.570  1.00  0.00            
ATOM   1336  CG2 VAL X  91      54.590  70.550  43.620  1.00  0.00            
ATOM   1337 1HG2 VAL X  91      55.150  70.290  42.720  1.00  0.00            
ATOM   1338 2HG2 VAL X  91      53.530  70.730  43.460  1.00  0.00            
ATOM   1339 3HG2 VAL X  91      54.860  71.590  43.720  1.00  0.00            
ATOM   1340  C   VAL X  91      57.220  68.870  44.050  1.00  0.00            
ATOM   1341  O   VAL X  91      57.370  67.650  44.140  1.00  0.00            
ATOM   1342  N   PHE X  92      57.810  69.550  43.060  1.00  0.00            
ATOM   1343  H   PHE X  92      57.490  70.500  42.930  1.00  0.00            
ATOM   1344  CA  PHE X  92      58.580  69.070  41.930  1.00  0.00            
ATOM   1345  HA  PHE X  92      58.100  68.200  41.460  1.00  0.00            
ATOM   1346  CB  PHE X  92      58.750  70.150  40.880  1.00  0.00            
ATOM   1347  HB1 PHE X  92      57.750  70.360  40.500  1.00  0.00            
ATOM   1348  HB2 PHE X  92      59.060  71.100  41.330  1.00  0.00            
ATOM   1349  CG  PHE X  92      59.600  69.870  39.670  1.00  0.00            
ATOM   1350  CD1 PHE X  92      59.160  69.040  38.630  1.00  0.00            
ATOM   1351  HD1 PHE X  92      58.150  68.650  38.580  1.00  0.00            
ATOM   1352  CD2 PHE X  92      60.930  70.260  39.590  1.00  0.00            
ATOM   1353  HD2 PHE X  92      61.360  70.880  40.370  1.00  0.00            
ATOM   1354  CE1 PHE X  92      59.950  68.700  37.510  1.00  0.00            
ATOM   1355  HE1 PHE X  92      59.580  67.990  36.790  1.00  0.00            
ATOM   1356  CE2 PHE X  92      61.790  69.830  38.570  1.00  0.00            
ATOM   1357  HE2 PHE X  92      62.810  70.170  38.650  1.00  0.00            
ATOM   1358  CZ  PHE X  92      61.270  69.150  37.460  1.00  0.00            
ATOM   1359  HZ  PHE X  92      61.860  68.920  36.580  1.00  0.00            
ATOM   1360  C   PHE X  92      59.990  68.650  42.330  1.00  0.00            
ATOM   1361  O   PHE X  92      60.440  67.630  41.820  1.00  0.00            
ATOM   1362  N   PHE X  93      60.540  69.320  43.340  1.00  0.00            
ATOM   1363  H   PHE X  93      60.060  70.110  43.740  1.00  0.00            
ATOM   1364  CA  PHE X  93      61.840  69.060  43.930  1.00  0.00            
ATOM   1365  HA  PHE X  93      62.560  68.920  43.120  1.00  0.00            
ATOM   1366  CB  PHE X  93      62.230  70.240  44.840  1.00  0.00            
ATOM   1367  HB1 PHE X  93      61.480  70.560  45.550  1.00  0.00            
ATOM   1368  HB2 PHE X  93      63.080  69.910  45.450  1.00  0.00            
ATOM   1369  CG  PHE X  93      62.610  71.480  44.090  1.00  0.00            
ATOM   1370  CD1 PHE X  93      63.830  71.420  43.370  1.00  0.00            
ATOM   1371  HD1 PHE X  93      64.500  70.570  43.410  1.00  0.00            
ATOM   1372  CD2 PHE X  93      61.850  72.650  44.120  1.00  0.00            
ATOM   1373  HD2 PHE X  93      60.960  72.780  44.710  1.00  0.00            
ATOM   1374  CE1 PHE X  93      64.220  72.530  42.620  1.00  0.00            
ATOM   1375  HE1 PHE X  93      65.110  72.530  42.010  1.00  0.00            
ATOM   1376  CE2 PHE X  93      62.260  73.740  43.320  1.00  0.00            
ATOM   1377  HE2 PHE X  93      61.610  74.590  43.180  1.00  0.00            
ATOM   1378  CZ  PHE X  93      63.470  73.710  42.610  1.00  0.00            
ATOM   1379  HZ  PHE X  93      63.810  74.560  42.040  1.00  0.00            
ATOM   1380  C   PHE X  93      61.790  67.800  44.780  1.00  0.00            
ATOM   1381  O   PHE X  93      62.780  67.090  44.870  1.00  0.00            
ATOM   1382  N   ARG X  94      60.650  67.550  45.440  1.00  0.00            
ATOM   1383  H   ARG X  94      59.910  68.240  45.440  1.00  0.00            
ATOM   1384  CA  ARG X  94      60.500  66.260  46.080  1.00  0.00            
ATOM   1385  HA  ARG X  94      61.370  66.240  46.720  1.00  0.00            
ATOM   1386  CB  ARG X  94      59.190  66.270  46.870  1.00  0.00            
ATOM   1387  HB1 ARG X  94      59.290  67.110  47.540  1.00  0.00            
ATOM   1388  HB2 ARG X  94      58.360  66.590  46.260  1.00  0.00            
ATOM   1389  CG  ARG X  94      58.830  65.220  47.930  1.00  0.00            
ATOM   1390  HG1 ARG X  94      59.710  64.950  48.520  1.00  0.00            
ATOM   1391  HG2 ARG X  94      58.060  65.670  48.550  1.00  0.00            
ATOM   1392  CD  ARG X  94      58.050  64.040  47.340  1.00  0.00            
ATOM   1393  HD1 ARG X  94      57.030  64.310  47.030  1.00  0.00            
ATOM   1394  HD2 ARG X  94      58.540  63.660  46.430  1.00  0.00            
ATOM   1395  NE  ARG X  94      57.770  63.100  48.410  1.00  0.00            
ATOM   1396  HE  ARG X  94      57.460  63.450  49.310  1.00  0.00            
ATOM   1397  CZ  ARG X  94      57.840  61.750  48.290  1.00  0.00            
ATOM   1398  NH1 ARG X  94      58.080  61.230  47.080  1.00  0.00            
ATOM   1399 1HH1 ARG X  94      57.670  61.620  46.260  1.00  0.00            
ATOM   1400 2HH1 ARG X  94      58.360  60.270  46.940  1.00  0.00            
ATOM   1401  NH2 ARG X  94      57.600  61.030  49.380  1.00  0.00            
ATOM   1402 1HH2 ARG X  94      57.260  61.420  50.250  1.00  0.00            
ATOM   1403 2HH2 ARG X  94      57.630  60.020  49.360  1.00  0.00            
ATOM   1404  C   ARG X  94      60.550  65.050  45.150  1.00  0.00            
ATOM   1405  O   ARG X  94      61.260  64.110  45.500  1.00  0.00            
ATOM   1406  N   VAL X  95      59.990  65.100  43.950  1.00  0.00            
ATOM   1407  H   VAL X  95      59.460  65.940  43.790  1.00  0.00            
ATOM   1408  CA  VAL X  95      59.960  64.060  42.930  1.00  0.00            
ATOM   1409  HA  VAL X  95      59.640  63.110  43.380  1.00  0.00            
ATOM   1410  CB  VAL X  95      59.040  64.350  41.760  1.00  0.00            
ATOM   1411  HB  VAL X  95      59.480  64.970  40.980  1.00  0.00            
ATOM   1412  CG1 VAL X  95      58.650  63.120  40.920  1.00  0.00            
ATOM   1413 1HG1 VAL X  95      58.340  63.310  39.890  1.00  0.00            
ATOM   1414 2HG1 VAL X  95      59.410  62.340  40.840  1.00  0.00            
ATOM   1415 3HG1 VAL X  95      57.820  62.610  41.420  1.00  0.00            
ATOM   1416  CG2 VAL X  95      57.730  65.020  42.170  1.00  0.00            
ATOM   1417 1HG2 VAL X  95      57.900  66.020  42.590  1.00  0.00            
ATOM   1418 2HG2 VAL X  95      56.970  65.120  41.380  1.00  0.00            
ATOM   1419 3HG2 VAL X  95      57.220  64.430  42.920  1.00  0.00            
ATOM   1420  C   VAL X  95      61.420  63.870  42.530  1.00  0.00            
ATOM   1421  O   VAL X  95      62.000  62.790  42.620  1.00  0.00            
ATOM   1422  N   ALA X  96      62.090  64.970  42.200  1.00  0.00            
ATOM   1423  H   ALA X  96      61.530  65.830  42.240  1.00  0.00            
ATOM   1424  CA  ALA X  96      63.390  65.120  41.580  1.00  0.00            
ATOM   1425  HA  ALA X  96      63.480  64.720  40.560  1.00  0.00            
ATOM   1426  CB  ALA X  96      63.730  66.610  41.490  1.00  0.00            
ATOM   1427  HB1 ALA X  96      63.800  67.160  42.440  1.00  0.00            
ATOM   1428  HB2 ALA X  96      64.760  66.600  41.140  1.00  0.00            
ATOM   1429  HB3 ALA X  96      63.160  67.160  40.760  1.00  0.00            
ATOM   1430  C   ALA X  96      64.450  64.450  42.440  1.00  0.00            
ATOM   1431  O   ALA X  96      65.310  63.740  41.910  1.00  0.00            
ATOM   1432  N   ALA X  97      64.350  64.610  43.760  1.00  0.00            
ATOM   1433  H   ALA X  97      63.590  65.140  44.160  1.00  0.00            
ATOM   1434  CA  ALA X  97      65.350  64.150  44.710  1.00  0.00            
ATOM   1435  HA  ALA X  97      66.390  64.180  44.390  1.00  0.00            
ATOM   1436  CB  ALA X  97      65.330  65.030  45.960  1.00  0.00            
ATOM   1437  HB1 ALA X  97      64.360  64.930  46.460  1.00  0.00            
ATOM   1438  HB2 ALA X  97      66.150  64.750  46.610  1.00  0.00            
ATOM   1439  HB3 ALA X  97      65.480  66.070  45.690  1.00  0.00            
ATOM   1440  C   ALA X  97      65.100  62.700  45.120  1.00  0.00            
ATOM   1441  O   ALA X  97      65.930  61.980  45.670  1.00  0.00            
ATOM   1442  N   ASP X  98      63.920  62.160  44.820  1.00  0.00            
ATOM   1443  H   ASP X  98      63.310  62.710  44.220  1.00  0.00            
ATOM   1444  CA  ASP X  98      63.430  60.810  45.020  1.00  0.00            
ATOM   1445  HA  ASP X  98      63.740  60.380  45.980  1.00  0.00            
ATOM   1446  CB  ASP X  98      61.900  60.770  44.970  1.00  0.00            
ATOM   1447  HB1 ASP X  98      61.390  61.540  45.550  1.00  0.00            
ATOM   1448  HB2 ASP X  98      61.600  60.780  43.930  1.00  0.00            
ATOM   1449  CG  ASP X  98      61.320  59.480  45.530  1.00  0.00            
ATOM   1450  OD1 ASP X  98      60.320  59.030  44.930  1.00  0.00            
ATOM   1451  OD2 ASP X  98      61.750  58.920  46.550  1.00  0.00            
ATOM   1452  C   ASP X  98      63.900  59.870  43.920  1.00  0.00            
ATOM   1453  O   ASP X  98      64.420  58.770  44.170  1.00  0.00            
ATOM   1454  N   MET X  99      63.700  60.300  42.680  1.00  0.00            
ATOM   1455  H   MET X  99      63.040  61.020  42.460  1.00  0.00            
ATOM   1456  CA  MET X  99      64.140  59.570  41.510  1.00  0.00            
ATOM   1457  HA  MET X  99      63.780  58.550  41.700  1.00  0.00            
ATOM   1458  CB  MET X  99      63.510  60.140  40.230  1.00  0.00            
ATOM   1459  HB1 MET X  99      63.830  61.170  40.110  1.00  0.00            
ATOM   1460  HB2 MET X  99      63.970  59.510  39.480  1.00  0.00            
ATOM   1461  CG  MET X  99      61.990  60.180  40.100  1.00  0.00            
ATOM   1462  HG1 MET X  99      61.510  59.270  40.480  1.00  0.00            
ATOM   1463  HG2 MET X  99      61.540  61.010  40.650  1.00  0.00            
ATOM   1464  SD  MET X  99      61.560  60.510  38.370  1.00  0.00            
ATOM   1465  CE  MET X  99      61.880  62.280  38.290  1.00  0.00            
ATOM   1466  HE1 MET X  99      61.230  62.810  39.000  1.00  0.00            
ATOM   1467  HE2 MET X  99      62.910  62.490  38.530  1.00  0.00            
ATOM   1468  HE3 MET X  99      61.690  62.790  37.340  1.00  0.00            
ATOM   1469  C   MET X  99      65.660  59.530  41.420  1.00  0.00            
ATOM   1470  O   MET X  99      66.150  58.460  41.080  1.00  0.00            
ATOM   1471  N   PHE X 100      66.370  60.650  41.630  1.00  0.00            
ATOM   1472  H   PHE X 100      65.960  61.520  41.960  1.00  0.00            
ATOM   1473  CA  PHE X 100      67.800  60.680  41.500  1.00  0.00            
ATOM   1474  HA  PHE X 100      68.190  59.810  40.980  1.00  0.00            
ATOM   1475  CB  PHE X 100      68.170  61.770  40.500  1.00  0.00            
ATOM   1476  HB1 PHE X 100      67.380  62.210  39.900  1.00  0.00            
ATOM   1477  HB2 PHE X 100      68.590  62.610  41.070  1.00  0.00            
ATOM   1478  CG  PHE X 100      69.290  61.480  39.520  1.00  0.00            
ATOM   1479  CD1 PHE X 100      69.180  61.940  38.200  1.00  0.00            
ATOM   1480  HD1 PHE X 100      68.230  62.380  37.930  1.00  0.00            
ATOM   1481  CD2 PHE X 100      70.410  60.740  39.870  1.00  0.00            
ATOM   1482  HD2 PHE X 100      70.540  60.410  40.890  1.00  0.00            
ATOM   1483  CE1 PHE X 100      70.260  61.830  37.320  1.00  0.00            
ATOM   1484  HE1 PHE X 100      70.290  62.240  36.330  1.00  0.00            
ATOM   1485  CE2 PHE X 100      71.490  60.630  38.990  1.00  0.00            
ATOM   1486  HE2 PHE X 100      72.390  60.140  39.320  1.00  0.00            
ATOM   1487  CZ  PHE X 100      71.430  61.160  37.690  1.00  0.00            
ATOM   1488  HZ  PHE X 100      72.340  61.080  37.120  1.00  0.00            
ATOM   1489  C   PHE X 100      68.490  60.720  42.860  1.00  0.00            
ATOM   1490  O   PHE X 100      68.610  61.760  43.490  1.00  0.00            
ATOM   1491  N   SER X 101      69.150  59.610  43.230  1.00  0.00            
ATOM   1492  H   SER X 101      68.980  58.700  42.840  1.00  0.00            
ATOM   1493  CA  SER X 101      69.940  59.520  44.450  1.00  0.00            
ATOM   1494  HA  SER X 101      70.530  60.430  44.610  1.00  0.00            
ATOM   1495  CB  SER X 101      69.140  59.420  45.770  1.00  0.00            
ATOM   1496  HB1 SER X 101      69.670  59.530  46.700  1.00  0.00            
ATOM   1497  HB2 SER X 101      68.400  60.220  45.630  1.00  0.00            
ATOM   1498  OG  SER X 101      68.520  58.170  45.900  1.00  0.00            
ATOM   1499  HG  SER X 101      67.890  58.030  45.210  1.00  0.00            
ATOM   1500  C   SER X 101      71.080  58.530  44.300  1.00  0.00            
ATOM   1501  O   SER X 101      71.200  57.810  43.310  1.00  0.00            
ATOM   1502  N   ASP X 102      72.040  58.560  45.240  1.00  0.00            
ATOM   1503  H   ASP X 102      71.980  59.210  46.000  1.00  0.00            
ATOM   1504  CA  ASP X 102      73.230  57.730  45.200  1.00  0.00            
ATOM   1505  HA  ASP X 102      73.600  57.670  44.180  1.00  0.00            
ATOM   1506  CB  ASP X 102      74.230  58.420  46.130  1.00  0.00            
ATOM   1507  HB1 ASP X 102      74.410  59.430  45.780  1.00  0.00            
ATOM   1508  HB2 ASP X 102      73.790  58.530  47.120  1.00  0.00            
ATOM   1509  CG  ASP X 102      75.500  57.610  46.350  1.00  0.00            
ATOM   1510  OD1 ASP X 102      75.620  56.940  47.390  1.00  0.00            
ATOM   1511  OD2 ASP X 102      76.360  57.580  45.440  1.00  0.00            
ATOM   1512  C   ASP X 102      72.780  56.420  45.800  1.00  0.00            
ATOM   1513  O   ASP X 102      72.150  56.440  46.870  1.00  0.00            
ATOM   1514  N   GLY X 103      73.080  55.220  45.280  1.00  0.00            
ATOM   1515  H   GLY X 103      73.580  55.250  44.410  1.00  0.00            
ATOM   1516  CA  GLY X 103      72.810  53.900  45.840  1.00  0.00            
ATOM   1517  HA1 GLY X 103      73.680  53.260  45.930  1.00  0.00            
ATOM   1518  HA2 GLY X 103      72.460  53.930  46.870  1.00  0.00            
ATOM   1519  C   GLY X 103      71.860  53.040  45.000  1.00  0.00            
ATOM   1520  O   GLY X 103      71.290  52.100  45.570  1.00  0.00            
ATOM   1521  N   ASN X 104      71.580  53.390  43.760  1.00  0.00            
ATOM   1522  H   ASN X 104      72.070  54.160  43.300  1.00  0.00            
ATOM   1523  CA  ASN X 104      70.790  52.660  42.800  1.00  0.00            
ATOM   1524  HA  ASN X 104      71.120  51.650  43.010  1.00  0.00            
ATOM   1525  CB  ASN X 104      69.260  52.700  42.910  1.00  0.00            
ATOM   1526  HB1 ASN X 104      68.770  52.160  42.120  1.00  0.00            
ATOM   1527  HB2 ASN X 104      68.820  52.180  43.770  1.00  0.00            
ATOM   1528  CG  ASN X 104      68.710  54.110  42.930  1.00  0.00            
ATOM   1529  OD1 ASN X 104      68.660  54.720  41.870  1.00  0.00            
ATOM   1530  ND2 ASN X 104      68.280  54.680  44.060  1.00  0.00            
ATOM   1531 1HD2 ASN X 104      68.150  54.090  44.880  1.00  0.00            
ATOM   1532 2HD2 ASN X 104      67.960  55.640  44.090  1.00  0.00            
ATOM   1533  C   ASN X 104      71.420  52.980  41.440  1.00  0.00            
ATOM   1534  O   ASN X 104      71.860  54.050  41.050  1.00  0.00            
ATOM   1535  N   PHE X 105      71.450  51.940  40.590  1.00  0.00            
ATOM   1536  H   PHE X 105      71.170  51.010  40.870  1.00  0.00            
ATOM   1537  CA  PHE X 105      71.640  52.080  39.170  1.00  0.00            
ATOM   1538  HA  PHE X 105      72.100  53.050  38.930  1.00  0.00            
ATOM   1539  CB  PHE X 105      72.490  50.930  38.660  1.00  0.00            
ATOM   1540  HB1 PHE X 105      72.230  49.990  39.150  1.00  0.00            
ATOM   1541  HB2 PHE X 105      72.370  50.880  37.580  1.00  0.00            
ATOM   1542  CG  PHE X 105      73.970  50.960  38.960  1.00  0.00            
ATOM   1543  CD1 PHE X 105      74.590  52.080  39.530  1.00  0.00            
ATOM   1544  HD1 PHE X 105      74.000  52.870  39.980  1.00  0.00            
ATOM   1545  CD2 PHE X 105      74.730  49.850  38.550  1.00  0.00            
ATOM   1546  HD2 PHE X 105      74.270  49.100  37.930  1.00  0.00            
ATOM   1547  CE1 PHE X 105      75.970  52.050  39.720  1.00  0.00            
ATOM   1548  HE1 PHE X 105      76.490  52.780  40.290  1.00  0.00            
ATOM   1549  CE2 PHE X 105      76.140  49.870  38.670  1.00  0.00            
ATOM   1550  HE2 PHE X 105      76.640  49.010  38.280  1.00  0.00            
ATOM   1551  CZ  PHE X 105      76.760  50.950  39.310  1.00  0.00            
ATOM   1552  HZ  PHE X 105      77.820  51.060  39.340  1.00  0.00            
ATOM   1553  C   PHE X 105      70.290  52.020  38.440  1.00  0.00            
ATOM   1554  O   PHE X 105      69.560  51.040  38.560  1.00  0.00            
ATOM   1555  N   ASN X 106      70.030  53.060  37.660  1.00  0.00            
ATOM   1556  H   ASN X 106      70.740  53.750  37.500  1.00  0.00            
ATOM   1557  CA  ASN X 106      68.940  53.210  36.710  1.00  0.00            
ATOM   1558  HA  ASN X 106      68.810  52.290  36.130  1.00  0.00            
ATOM   1559  CB  ASN X 106      67.710  53.670  37.480  1.00  0.00            
ATOM   1560  HB1 ASN X 106      67.510  53.100  38.380  1.00  0.00            
ATOM   1561  HB2 ASN X 106      67.900  54.720  37.730  1.00  0.00            
ATOM   1562  CG  ASN X 106      66.350  53.720  36.800  1.00  0.00            
ATOM   1563  OD1 ASN X 106      66.230  54.380  35.760  1.00  0.00            
ATOM   1564  ND2 ASN X 106      65.360  53.010  37.320  1.00  0.00            
ATOM   1565 1HD2 ASN X 106      65.380  52.670  38.280  1.00  0.00            
ATOM   1566 2HD2 ASN X 106      64.440  53.000  36.930  1.00  0.00            
ATOM   1567  C   ASN X 106      69.350  54.210  35.620  1.00  0.00            
ATOM   1568  O   ASN X 106      69.800  55.330  35.820  1.00  0.00            
ATOM   1569  N   TRP X 107      69.300  53.770  34.370  1.00  0.00            
ATOM   1570  H   TRP X 107      69.000  52.810  34.260  1.00  0.00            
ATOM   1571  CA  TRP X 107      69.670  54.540  33.200  1.00  0.00            
ATOM   1572  HA  TRP X 107      70.710  54.880  33.270  1.00  0.00            
ATOM   1573  CB  TRP X 107      69.620  53.520  32.060  1.00  0.00            
ATOM   1574  HB1 TRP X 107      68.760  52.850  32.110  1.00  0.00            
ATOM   1575  HB2 TRP X 107      69.340  54.020  31.110  1.00  0.00            
ATOM   1576  CG  TRP X 107      70.920  52.820  31.790  1.00  0.00            
ATOM   1577  CD1 TRP X 107      71.130  51.510  32.050  1.00  0.00            
ATOM   1578  HD1 TRP X 107      70.350  50.890  32.450  1.00  0.00            
ATOM   1579  CD2 TRP X 107      72.190  53.300  31.260  1.00  0.00            
ATOM   1580  NE1 TRP X 107      72.420  51.160  31.710  1.00  0.00            
ATOM   1581  HE1 TRP X 107      72.770  50.220  31.670  1.00  0.00            
ATOM   1582  CE2 TRP X 107      73.160  52.280  31.390  1.00  0.00            
ATOM   1583  CE3 TRP X 107      72.590  54.560  30.790  1.00  0.00            
ATOM   1584  HE3 TRP X 107      71.880  55.370  30.720  1.00  0.00            
ATOM   1585  CZ2 TRP X 107      74.520  52.540  31.110  1.00  0.00            
ATOM   1586  HZ2 TRP X 107      75.290  51.800  31.200  1.00  0.00            
ATOM   1587  CZ3 TRP X 107      73.910  54.780  30.410  1.00  0.00            
ATOM   1588  HZ3 TRP X 107      74.150  55.760  30.010  1.00  0.00            
ATOM   1589  CH2 TRP X 107      74.890  53.780  30.610  1.00  0.00            
ATOM   1590  HH2 TRP X 107      75.890  54.020  30.260  1.00  0.00            
ATOM   1591  C   TRP X 107      68.710  55.680  32.880  1.00  0.00            
ATOM   1592  O   TRP X 107      69.120  56.490  32.060  1.00  0.00            
ATOM   1593  N   GLY X 108      67.550  55.680  33.530  1.00  0.00            
ATOM   1594  H   GLY X 108      67.420  54.840  34.100  1.00  0.00            
ATOM   1595  CA  GLY X 108      66.400  56.500  33.260  1.00  0.00            
ATOM   1596  HA1 GLY X 108      66.400  56.860  32.230  1.00  0.00            
ATOM   1597  HA2 GLY X 108      65.540  55.890  33.510  1.00  0.00            
ATOM   1598  C   GLY X 108      66.200  57.780  34.050  1.00  0.00            
ATOM   1599  O   GLY X 108      65.310  58.530  33.660  1.00  0.00            
ATOM   1600  N   ARG X 109      67.050  57.940  35.070  1.00  0.00            
ATOM   1601  H   ARG X 109      67.830  57.310  35.120  1.00  0.00            
ATOM   1602  CA  ARG X 109      67.060  58.950  36.100  1.00  0.00            
ATOM   1603  HA  ARG X 109      66.110  58.880  36.620  1.00  0.00            
ATOM   1604  CB  ARG X 109      68.080  58.770  37.220  1.00  0.00            
ATOM   1605  HB1 ARG X 109      69.080  58.890  36.800  1.00  0.00            
ATOM   1606  HB2 ARG X 109      67.870  59.480  38.010  1.00  0.00            
ATOM   1607  CG  ARG X 109      68.020  57.390  37.870  1.00  0.00            
ATOM   1608  HG1 ARG X 109      67.120  57.390  38.510  1.00  0.00            
ATOM   1609  HG2 ARG X 109      67.860  56.560  37.190  1.00  0.00            
ATOM   1610  CD  ARG X 109      69.100  57.010  38.890  1.00  0.00            
ATOM   1611  HD1 ARG X 109      69.130  57.780  39.670  1.00  0.00            
ATOM   1612  HD2 ARG X 109      68.880  56.050  39.360  1.00  0.00            
ATOM   1613  NE  ARG X 109      70.370  56.850  38.190  1.00  0.00            
ATOM   1614  HE  ARG X 109      70.220  56.400  37.300  1.00  0.00            
ATOM   1615  CZ  ARG X 109      71.600  56.910  38.730  1.00  0.00            
ATOM   1616  NH1 ARG X 109      71.740  57.190  40.030  1.00  0.00            
ATOM   1617 1HH1 ARG X 109      71.030  57.130  40.740  1.00  0.00            
ATOM   1618 2HH1 ARG X 109      72.630  57.520  40.390  1.00  0.00            
ATOM   1619  NH2 ARG X 109      72.670  56.910  37.930  1.00  0.00            
ATOM   1620 1HH2 ARG X 109      72.610  57.100  36.940  1.00  0.00            
ATOM   1621 2HH2 ARG X 109      73.600  56.880  38.310  1.00  0.00            
ATOM   1622  C   ARG X 109      67.100  60.340  35.460  1.00  0.00            
ATOM   1623  O   ARG X 109      66.260  61.160  35.800  1.00  0.00            
ATOM   1624  N   VAL X 110      68.030  60.550  34.520  1.00  0.00            
ATOM   1625  H   VAL X 110      68.640  59.770  34.360  1.00  0.00            
ATOM   1626  CA  VAL X 110      68.290  61.700  33.680  1.00  0.00            
ATOM   1627  HA  VAL X 110      68.320  62.540  34.370  1.00  0.00            
ATOM   1628  CB  VAL X 110      69.640  61.630  32.960  1.00  0.00            
ATOM   1629  HB  VAL X 110      69.660  60.730  32.350  1.00  0.00            
ATOM   1630  CG1 VAL X 110      69.950  62.590  31.810  1.00  0.00            
ATOM   1631 1HG1 VAL X 110      69.290  62.390  30.960  1.00  0.00            
ATOM   1632 2HG1 VAL X 110      69.780  63.650  31.990  1.00  0.00            
ATOM   1633 3HG1 VAL X 110      70.920  62.460  31.340  1.00  0.00            
ATOM   1634  CG2 VAL X 110      70.840  61.630  33.910  1.00  0.00            
ATOM   1635 1HG2 VAL X 110      71.050  62.610  34.350  1.00  0.00            
ATOM   1636 2HG2 VAL X 110      70.670  60.890  34.680  1.00  0.00            
ATOM   1637 3HG2 VAL X 110      71.770  61.270  33.440  1.00  0.00            
ATOM   1638  C   VAL X 110      67.130  61.930  32.720  1.00  0.00            
ATOM   1639  O   VAL X 110      66.620  63.050  32.550  1.00  0.00            
ATOM   1640  N   VAL X 111      66.750  60.910  31.970  1.00  0.00            
ATOM   1641  H   VAL X 111      67.300  60.080  31.850  1.00  0.00            
ATOM   1642  CA  VAL X 111      65.730  61.050  30.930  1.00  0.00            
ATOM   1643  HA  VAL X 111      66.000  61.900  30.300  1.00  0.00            
ATOM   1644  CB  VAL X 111      65.720  59.710  30.180  1.00  0.00            
ATOM   1645  HB  VAL X 111      65.240  58.940  30.770  1.00  0.00            
ATOM   1646  CG1 VAL X 111      64.830  59.730  28.940  1.00  0.00            
ATOM   1647 1HG1 VAL X 111      65.160  60.430  28.170  1.00  0.00            
ATOM   1648 2HG1 VAL X 111      64.820  58.730  28.520  1.00  0.00            
ATOM   1649 3HG1 VAL X 111      63.800  59.910  29.240  1.00  0.00            
ATOM   1650  CG2 VAL X 111      67.110  59.190  29.840  1.00  0.00            
ATOM   1651 1HG2 VAL X 111      67.100  58.260  29.280  1.00  0.00            
ATOM   1652 2HG2 VAL X 111      67.650  59.930  29.250  1.00  0.00            
ATOM   1653 3HG2 VAL X 111      67.630  58.850  30.740  1.00  0.00            
ATOM   1654  C   VAL X 111      64.330  61.300  31.500  1.00  0.00            
ATOM   1655  O   VAL X 111      63.560  62.090  30.960  1.00  0.00            
ATOM   1656  N   ALA X 112      63.960  60.650  32.600  1.00  0.00            
ATOM   1657  H   ALA X 112      64.580  59.920  32.960  1.00  0.00            
ATOM   1658  CA  ALA X 112      62.760  61.010  33.330  1.00  0.00            
ATOM   1659  HA  ALA X 112      61.960  60.800  32.610  1.00  0.00            
ATOM   1660  CB  ALA X 112      62.750  60.060  34.540  1.00  0.00            
ATOM   1661  HB1 ALA X 112      63.690  60.260  35.030  1.00  0.00            
ATOM   1662  HB2 ALA X 112      61.950  60.330  35.230  1.00  0.00            
ATOM   1663  HB3 ALA X 112      62.620  59.010  34.280  1.00  0.00            
ATOM   1664  C   ALA X 112      62.660  62.430  33.820  1.00  0.00            
ATOM   1665  O   ALA X 112      61.580  63.040  33.820  1.00  0.00            
ATOM   1666  N   LEU X 113      63.750  62.910  34.420  1.00  0.00            
ATOM   1667  H   LEU X 113      64.530  62.280  34.400  1.00  0.00            
ATOM   1668  CA  LEU X 113      64.080  64.260  34.830  1.00  0.00            
ATOM   1669  HA  LEU X 113      63.510  64.480  35.730  1.00  0.00            
ATOM   1670  CB  LEU X 113      65.510  64.410  35.340  1.00  0.00            
ATOM   1671  HB1 LEU X 113      65.820  63.540  35.910  1.00  0.00            
ATOM   1672  HB2 LEU X 113      66.180  64.590  34.500  1.00  0.00            
ATOM   1673  CG  LEU X 113      65.740  65.590  36.300  1.00  0.00            
ATOM   1674  HG  LEU X 113      64.780  66.100  36.250  1.00  0.00            
ATOM   1675  CD1 LEU X 113      65.820  65.170  37.770  1.00  0.00            
ATOM   1676 1HD1 LEU X 113      65.040  64.470  38.070  1.00  0.00            
ATOM   1677 2HD1 LEU X 113      66.720  64.590  37.960  1.00  0.00            
ATOM   1678 3HD1 LEU X 113      65.780  66.020  38.440  1.00  0.00            
ATOM   1679  CD2 LEU X 113      66.690  66.660  35.800  1.00  0.00            
ATOM   1680 1HD2 LEU X 113      66.590  67.620  36.310  1.00  0.00            
ATOM   1681 2HD2 LEU X 113      67.750  66.390  35.930  1.00  0.00            
ATOM   1682 3HD2 LEU X 113      66.570  66.780  34.720  1.00  0.00            
ATOM   1683  C   LEU X 113      63.630  65.270  33.770  1.00  0.00            
ATOM   1684  O   LEU X 113      62.740  66.090  34.020  1.00  0.00            
ATOM   1685  N   PHE X 114      64.290  65.110  32.610  1.00  0.00            
ATOM   1686  H   PHE X 114      65.130  64.550  32.660  1.00  0.00            
ATOM   1687  CA  PHE X 114      64.180  66.100  31.560  1.00  0.00            
ATOM   1688  HA  PHE X 114      64.200  67.130  31.940  1.00  0.00            
ATOM   1689  CB  PHE X 114      65.350  65.880  30.590  1.00  0.00            
ATOM   1690  HB1 PHE X 114      65.460  64.860  30.280  1.00  0.00            
ATOM   1691  HB2 PHE X 114      65.170  66.420  29.660  1.00  0.00            
ATOM   1692  CG  PHE X 114      66.710  66.460  30.910  1.00  0.00            
ATOM   1693  CD1 PHE X 114      66.830  67.820  31.250  1.00  0.00            
ATOM   1694  HD1 PHE X 114      65.910  68.380  31.340  1.00  0.00            
ATOM   1695  CD2 PHE X 114      67.870  65.690  30.770  1.00  0.00            
ATOM   1696  HD2 PHE X 114      67.830  64.680  30.370  1.00  0.00            
ATOM   1697  CE1 PHE X 114      68.110  68.370  31.410  1.00  0.00            
ATOM   1698  HE1 PHE X 114      68.140  69.440  31.570  1.00  0.00            
ATOM   1699  CE2 PHE X 114      69.130  66.270  30.900  1.00  0.00            
ATOM   1700  HE2 PHE X 114      70.040  65.720  30.700  1.00  0.00            
ATOM   1701  CZ  PHE X 114      69.270  67.640  31.150  1.00  0.00            
ATOM   1702  HZ  PHE X 114      70.180  68.210  31.160  1.00  0.00            
ATOM   1703  C   PHE X 114      62.890  65.870  30.800  1.00  0.00            
ATOM   1704  O   PHE X 114      62.420  66.760  30.080  1.00  0.00            
ATOM   1705  N   TYR X 115      62.320  64.680  30.930  1.00  0.00            
ATOM   1706  H   TYR X 115      62.830  64.000  31.480  1.00  0.00            
ATOM   1707  CA  TYR X 115      61.000  64.350  30.420  1.00  0.00            
ATOM   1708  HA  TYR X 115      60.930  64.780  29.420  1.00  0.00            
ATOM   1709  CB  TYR X 115      60.670  62.860  30.290  1.00  0.00            
ATOM   1710  HB1 TYR X 115      61.330  62.260  29.670  1.00  0.00            
ATOM   1711  HB2 TYR X 115      60.730  62.350  31.250  1.00  0.00            
ATOM   1712  CG  TYR X 115      59.260  62.600  29.790  1.00  0.00            
ATOM   1713  CD1 TYR X 115      58.910  63.060  28.510  1.00  0.00            
ATOM   1714  HD1 TYR X 115      59.660  63.470  27.850  1.00  0.00            
ATOM   1715  CD2 TYR X 115      58.230  62.160  30.620  1.00  0.00            
ATOM   1716  HD2 TYR X 115      58.490  61.760  31.590  1.00  0.00            
ATOM   1717  CE1 TYR X 115      57.600  63.030  28.060  1.00  0.00            
ATOM   1718  HE1 TYR X 115      57.330  63.400  27.080  1.00  0.00            
ATOM   1719  CE2 TYR X 115      56.910  62.090  30.150  1.00  0.00            
ATOM   1720  HE2 TYR X 115      56.190  61.710  30.850  1.00  0.00            
ATOM   1721  CZ  TYR X 115      56.550  62.530  28.870  1.00  0.00            
ATOM   1722  OH  TYR X 115      55.290  62.380  28.400  1.00  0.00            
ATOM   1723  HH  TYR X 115      55.170  62.660  27.510  1.00  0.00            
ATOM   1724  C   TYR X 115      59.930  65.100  31.190  1.00  0.00            
ATOM   1725  O   TYR X 115      59.090  65.830  30.650  1.00  0.00            
ATOM   1726  N   PHE X 116      59.960  64.890  32.520  1.00  0.00            
ATOM   1727  H   PHE X 116      60.680  64.260  32.850  1.00  0.00            
ATOM   1728  CA  PHE X 116      59.020  65.400  33.500  1.00  0.00            
ATOM   1729  HA  PHE X 116      58.110  65.000  33.090  1.00  0.00            
ATOM   1730  CB  PHE X 116      59.360  64.820  34.890  1.00  0.00            
ATOM   1731  HB1 PHE X 116      59.420  63.740  34.830  1.00  0.00            
ATOM   1732  HB2 PHE X 116      60.390  65.100  35.070  1.00  0.00            
ATOM   1733  CG  PHE X 116      58.430  65.120  36.030  1.00  0.00            
ATOM   1734  CD1 PHE X 116      57.040  65.100  35.930  1.00  0.00            
ATOM   1735  HD1 PHE X 116      56.570  64.820  34.990  1.00  0.00            
ATOM   1736  CD2 PHE X 116      59.090  65.380  37.250  1.00  0.00            
ATOM   1737  HD2 PHE X 116      60.170  65.300  37.190  1.00  0.00            
ATOM   1738  CE1 PHE X 116      56.290  65.390  37.080  1.00  0.00            
ATOM   1739  HE1 PHE X 116      55.210  65.460  37.050  1.00  0.00            
ATOM   1740  CE2 PHE X 116      58.350  65.800  38.360  1.00  0.00            
ATOM   1741  HE2 PHE X 116      58.870  66.240  39.190  1.00  0.00            
ATOM   1742  CZ  PHE X 116      56.960  65.820  38.230  1.00  0.00            
ATOM   1743  HZ  PHE X 116      56.350  66.070  39.100  1.00  0.00            
ATOM   1744  C   PHE X 116      58.950  66.920  33.410  1.00  0.00            
ATOM   1745  O   PHE X 116      57.930  67.610  33.310  1.00  0.00            
ATOM   1746  N   ALA X 117      60.160  67.500  33.360  1.00  0.00            
ATOM   1747  H   ALA X 117      60.940  66.870  33.520  1.00  0.00            
ATOM   1748  CA  ALA X 117      60.260  68.940  33.280  1.00  0.00            
ATOM   1749  HA  ALA X 117      59.740  69.400  34.110  1.00  0.00            
ATOM   1750  CB  ALA X 117      61.720  69.320  33.560  1.00  0.00            
ATOM   1751  HB1 ALA X 117      61.950  70.360  33.360  1.00  0.00            
ATOM   1752  HB2 ALA X 117      61.930  69.050  34.600  1.00  0.00            
ATOM   1753  HB3 ALA X 117      62.340  68.750  32.880  1.00  0.00            
ATOM   1754  C   ALA X 117      59.850  69.520  31.940  1.00  0.00            
ATOM   1755  O   ALA X 117      59.280  70.610  31.960  1.00  0.00            
ATOM   1756  N   SER X 118      60.140  68.800  30.850  1.00  0.00            
ATOM   1757  H   SER X 118      60.340  67.830  31.000  1.00  0.00            
ATOM   1758  CA  SER X 118      59.680  69.240  29.550  1.00  0.00            
ATOM   1759  HA  SER X 118      59.950  70.280  29.360  1.00  0.00            
ATOM   1760  CB  SER X 118      60.510  68.490  28.510  1.00  0.00            
ATOM   1761  HB1 SER X 118      60.210  69.070  27.630  1.00  0.00            
ATOM   1762  HB2 SER X 118      61.560  68.740  28.690  1.00  0.00            
ATOM   1763  OG  SER X 118      60.390  67.100  28.260  1.00  0.00            
ATOM   1764  HG  SER X 118      60.760  66.760  29.060  1.00  0.00            
ATOM   1765  C   SER X 118      58.170  69.160  29.410  1.00  0.00            
ATOM   1766  O   SER X 118      57.590  70.060  28.790  1.00  0.00            
ATOM   1767  N   LYS X 119      57.500  68.100  29.870  1.00  0.00            
ATOM   1768  H   LYS X 119      58.010  67.310  30.230  1.00  0.00            
ATOM   1769  CA  LYS X 119      56.100  67.810  29.600  1.00  0.00            
ATOM   1770  HA  LYS X 119      55.790  68.070  28.570  1.00  0.00            
ATOM   1771  CB  LYS X 119      55.820  66.320  29.760  1.00  0.00            
ATOM   1772  HB1 LYS X 119      56.530  65.740  29.150  1.00  0.00            
ATOM   1773  HB2 LYS X 119      56.170  66.080  30.760  1.00  0.00            
ATOM   1774  CG  LYS X 119      54.430  65.760  29.510  1.00  0.00            
ATOM   1775  HG1 LYS X 119      54.620  64.680  29.560  1.00  0.00            
ATOM   1776  HG2 LYS X 119      53.750  65.780  30.370  1.00  0.00            
ATOM   1777  CD  LYS X 119      53.810  66.190  28.190  1.00  0.00            
ATOM   1778  HD1 LYS X 119      53.650  67.270  28.110  1.00  0.00            
ATOM   1779  HD2 LYS X 119      54.550  66.020  27.400  1.00  0.00            
ATOM   1780  CE  LYS X 119      52.610  65.380  27.720  1.00  0.00            
ATOM   1781  HE1 LYS X 119      52.950  64.350  27.700  1.00  0.00            
ATOM   1782  HE2 LYS X 119      51.750  65.560  28.370  1.00  0.00            
ATOM   1783  NZ  LYS X 119      52.090  65.930  26.450  1.00  0.00            
ATOM   1784  HZ1 LYS X 119      51.960  65.120  25.850  1.00  0.00            
ATOM   1785  HZ2 LYS X 119      51.160  66.310  26.460  1.00  0.00            
ATOM   1786  HZ3 LYS X 119      52.780  66.500  25.990  1.00  0.00            
ATOM   1787  C   LYS X 119      55.220  68.730  30.420  1.00  0.00            
ATOM   1788  O   LYS X 119      54.090  68.970  30.020  1.00  0.00            
ATOM   1789  N   LEU X 120      55.750  69.350  31.490  1.00  0.00            
ATOM   1790  H   LEU X 120      56.640  68.920  31.740  1.00  0.00            
ATOM   1791  CA  LEU X 120      55.140  70.350  32.330  1.00  0.00            
ATOM   1792  HA  LEU X 120      54.100  70.100  32.580  1.00  0.00            
ATOM   1793  CB  LEU X 120      55.860  70.370  33.670  1.00  0.00            
ATOM   1794  HB1 LEU X 120      56.930  70.320  33.420  1.00  0.00            
ATOM   1795  HB2 LEU X 120      55.660  71.240  34.290  1.00  0.00            
ATOM   1796  CG  LEU X 120      55.510  69.280  34.680  1.00  0.00            
ATOM   1797  HG  LEU X 120      55.700  68.290  34.250  1.00  0.00            
ATOM   1798  CD1 LEU X 120      56.390  69.360  35.920  1.00  0.00            
ATOM   1799 1HD1 LEU X 120      57.430  69.400  35.650  1.00  0.00            
ATOM   1800 2HD1 LEU X 120      56.150  70.300  36.450  1.00  0.00            
ATOM   1801 3HD1 LEU X 120      56.290  68.540  36.640  1.00  0.00            
ATOM   1802  CD2 LEU X 120      54.030  69.210  35.080  1.00  0.00            
ATOM   1803 1HD2 LEU X 120      53.670  70.190  35.410  1.00  0.00            
ATOM   1804 2HD2 LEU X 120      53.290  68.970  34.320  1.00  0.00            
ATOM   1805 3HD2 LEU X 120      53.930  68.520  35.920  1.00  0.00            
ATOM   1806  C   LEU X 120      55.180  71.790  31.830  1.00  0.00            
ATOM   1807  O   LEU X 120      54.220  72.510  32.050  1.00  0.00            
ATOM   1808  N   VAL X 121      56.240  72.190  31.120  1.00  0.00            
ATOM   1809  H   VAL X 121      56.910  71.510  30.820  1.00  0.00            
ATOM   1810  CA  VAL X 121      56.330  73.490  30.480  1.00  0.00            
ATOM   1811  HA  VAL X 121      56.010  74.250  31.200  1.00  0.00            
ATOM   1812  CB  VAL X 121      57.820  73.680  30.150  1.00  0.00            
ATOM   1813  HB  VAL X 121      58.100  72.740  29.670  1.00  0.00            
ATOM   1814  CG1 VAL X 121      58.100  74.870  29.240  1.00  0.00            
ATOM   1815 1HG1 VAL X 121      57.520  74.830  28.320  1.00  0.00            
ATOM   1816 2HG1 VAL X 121      57.700  75.820  29.580  1.00  0.00            
ATOM   1817 3HG1 VAL X 121      59.160  75.010  29.040  1.00  0.00            
ATOM   1818  CG2 VAL X 121      58.630  73.850  31.440  1.00  0.00            
ATOM   1819 1HG2 VAL X 121      59.730  73.880  31.420  1.00  0.00            
ATOM   1820 2HG2 VAL X 121      58.420  74.770  31.970  1.00  0.00            
ATOM   1821 3HG2 VAL X 121      58.330  73.080  32.150  1.00  0.00            
ATOM   1822  C   VAL X 121      55.420  73.550  29.280  1.00  0.00            
ATOM   1823  O   VAL X 121      54.830  74.540  28.850  1.00  0.00            
ATOM   1824  N   LEU X 122      55.130  72.340  28.730  1.00  0.00            
ATOM   1825  H   LEU X 122      55.460  71.470  29.120  1.00  0.00            
ATOM   1826  CA  LEU X 122      54.400  72.240  27.500  1.00  0.00            
ATOM   1827  HA  LEU X 122      54.560  73.090  26.810  1.00  0.00            
ATOM   1828  CB  LEU X 122      54.680  70.910  26.810  1.00  0.00            
ATOM   1829  HB1 LEU X 122      54.620  70.130  27.570  1.00  0.00            
ATOM   1830  HB2 LEU X 122      53.960  70.570  26.060  1.00  0.00            
ATOM   1831  CG  LEU X 122      56.050  70.890  26.120  1.00  0.00            
ATOM   1832  HG  LEU X 122      56.820  71.220  26.800  1.00  0.00            
ATOM   1833  CD1 LEU X 122      56.410  69.470  25.680  1.00  0.00            
ATOM   1834 1HD1 LEU X 122      57.430  69.170  25.480  1.00  0.00            
ATOM   1835 2HD1 LEU X 122      56.120  68.820  26.500  1.00  0.00            
ATOM   1836 3HD1 LEU X 122      55.900  69.240  24.750  1.00  0.00            
ATOM   1837  CD2 LEU X 122      56.110  71.860  24.930  1.00  0.00            
ATOM   1838 1HD2 LEU X 122      57.160  71.750  24.700  1.00  0.00            
ATOM   1839 2HD2 LEU X 122      55.540  71.530  24.060  1.00  0.00            
ATOM   1840 3HD2 LEU X 122      55.710  72.870  25.060  1.00  0.00            
ATOM   1841  C   LEU X 122      52.890  72.240  27.740  1.00  0.00            
ATOM   1842  O   LEU X 122      52.140  72.530  26.840  1.00  0.00            
ATOM   1843  N   LYS X 123      52.470  72.070  29.000  1.00  0.00            
ATOM   1844  H   LYS X 123      53.250  72.080  29.650  1.00  0.00            
ATOM   1845  CA  LYS X 123      51.160  72.190  29.600  1.00  0.00            
ATOM   1846  HA  LYS X 123      50.470  71.460  29.180  1.00  0.00            
ATOM   1847  CB  LYS X 123      51.160  71.810  31.080  1.00  0.00            
ATOM   1848  HB1 LYS X 123      51.840  70.980  31.260  1.00  0.00            
ATOM   1849  HB2 LYS X 123      51.600  72.600  31.690  1.00  0.00            
ATOM   1850  CG  LYS X 123      49.790  71.490  31.670  1.00  0.00            
ATOM   1851  HG1 LYS X 123      49.270  72.440  31.640  1.00  0.00            
ATOM   1852  HG2 LYS X 123      49.230  70.710  31.160  1.00  0.00            
ATOM   1853  CD  LYS X 123      49.700  71.140  33.150  1.00  0.00            
ATOM   1854  HD1 LYS X 123      50.280  70.240  33.330  1.00  0.00            
ATOM   1855  HD2 LYS X 123      50.190  71.870  33.810  1.00  0.00            
ATOM   1856  CE  LYS X 123      48.310  70.790  33.680  1.00  0.00            
ATOM   1857  HE1 LYS X 123      47.550  71.530  33.430  1.00  0.00            
ATOM   1858  HE2 LYS X 123      48.120  69.850  33.180  1.00  0.00            
ATOM   1859  NZ  LYS X 123      48.310  70.580  35.140  1.00  0.00            
ATOM   1860  HZ1 LYS X 123      47.460  70.060  35.340  1.00  0.00            
ATOM   1861  HZ2 LYS X 123      49.100  70.030  35.450  1.00  0.00            
ATOM   1862  HZ3 LYS X 123      48.350  71.390  35.740  1.00  0.00            
ATOM   1863  C   LYS X 123      50.420  73.480  29.300  1.00  0.00            
ATOM   1864  O   LYS X 123      49.200  73.570  29.160  1.00  0.00            
ATOM   1865  N   ALA X 124      51.200  74.560  29.160  1.00  0.00            
ATOM   1866  H   ALA X 124      52.200  74.410  29.130  1.00  0.00            
ATOM   1867  CA  ALA X 124      50.760  75.910  28.850  1.00  0.00            
ATOM   1868  HA  ALA X 124      50.090  76.290  29.610  1.00  0.00            
ATOM   1869  CB  ALA X 124      52.080  76.700  28.920  1.00  0.00            
ATOM   1870  HB1 ALA X 124      52.080  77.740  28.650  1.00  0.00            
ATOM   1871  HB2 ALA X 124      52.430  76.700  29.960  1.00  0.00            
ATOM   1872  HB3 ALA X 124      52.860  76.250  28.310  1.00  0.00            
ATOM   1873  C   ALA X 124      50.230  76.080  27.420  1.00  0.00            
ATOM   1874  O   ALA X 124      49.820  77.170  27.050  1.00  0.00            
ATOM   1875  N   LEU X 125      50.340  75.010  26.630  1.00  0.00            
ATOM   1876  H   LEU X 125      50.860  74.190  26.890  1.00  0.00            
ATOM   1877  CA  LEU X 125      49.820  75.010  25.280  1.00  0.00            
ATOM   1878  HA  LEU X 125      49.510  76.010  25.000  1.00  0.00            
ATOM   1879  CB  LEU X 125      50.720  74.250  24.320  1.00  0.00            
ATOM   1880  HB1 LEU X 125      50.890  73.250  24.700  1.00  0.00            
ATOM   1881  HB2 LEU X 125      50.260  74.080  23.340  1.00  0.00            
ATOM   1882  CG  LEU X 125      52.040  74.970  24.030  1.00  0.00            
ATOM   1883  HG  LEU X 125      52.570  74.940  24.980  1.00  0.00            
ATOM   1884  CD1 LEU X 125      52.920  74.280  22.990  1.00  0.00            
ATOM   1885 1HD1 LEU X 125      53.120  73.220  23.220  1.00  0.00            
ATOM   1886 2HD1 LEU X 125      52.670  74.380  21.940  1.00  0.00            
ATOM   1887 3HD1 LEU X 125      53.820  74.910  23.060  1.00  0.00            
ATOM   1888  CD2 LEU X 125      52.010  76.490  23.890  1.00  0.00            
ATOM   1889 1HD2 LEU X 125      52.990  76.960  23.750  1.00  0.00            
ATOM   1890 2HD2 LEU X 125      51.450  76.670  22.970  1.00  0.00            
ATOM   1891 3HD2 LEU X 125      51.580  77.110  24.670  1.00  0.00            
ATOM   1892  C   LEU X 125      48.600  74.100  25.250  1.00  0.00            
ATOM   1893  O   LEU X 125      48.010  73.990  24.170  1.00  0.00            
ATOM   1894  N   CYS X 126      48.140  73.500  26.360  1.00  0.00            
ATOM   1895  H   CYS X 126      48.650  73.720  27.200  1.00  0.00            
ATOM   1896  CA  CYS X 126      46.910  72.750  26.380  1.00  0.00            
ATOM   1897  HA  CYS X 126      46.410  72.850  25.400  1.00  0.00            
ATOM   1898  CB  CYS X 126      47.040  71.240  26.560  1.00  0.00            
ATOM   1899  HB1 CYS X 126      46.090  70.740  26.390  1.00  0.00            
ATOM   1900  HB2 CYS X 126      47.590  70.750  25.760  1.00  0.00            
ATOM   1901  SG  CYS X 126      47.970  70.780  28.050  1.00  0.00            
ATOM   1902  HG  CYS X 126      48.380  71.960  28.510  1.00  0.00            
ATOM   1903  C   CYS X 126      45.890  73.340  27.340  1.00  0.00            
ATOM   1904  O   CYS X 126      44.710  73.060  27.120  1.00  0.00            
ATOM   1905  N   THR X 127      46.420  74.120  28.280  1.00  0.00            
ATOM   1906  H   THR X 127      47.420  74.070  28.400  1.00  0.00            
ATOM   1907  CA  THR X 127      45.680  74.920  29.230  1.00  0.00            
ATOM   1908  HA  THR X 127      44.880  75.340  28.630  1.00  0.00            
ATOM   1909  CB  THR X 127      45.140  73.920  30.260  1.00  0.00            
ATOM   1910  HB  THR X 127      44.590  73.090  29.830  1.00  0.00            
ATOM   1911  OG1 THR X 127      44.240  74.490  31.180  1.00  0.00            
ATOM   1912  HG1 THR X 127      43.500  74.790  30.690  1.00  0.00            
ATOM   1913  CG2 THR X 127      46.150  73.270  31.200  1.00  0.00            
ATOM   1914 1HG2 THR X 127      45.670  72.780  32.060  1.00  0.00            
ATOM   1915 2HG2 THR X 127      46.740  72.480  30.730  1.00  0.00            
ATOM   1916 3HG2 THR X 127      46.840  74.000  31.610  1.00  0.00            
ATOM   1917  C   THR X 127      46.500  76.120  29.670  1.00  0.00            
ATOM   1918  O   THR X 127      47.710  76.210  29.410  1.00  0.00            
ATOM   1919  N   LYS X 128      45.900  77.090  30.350  1.00  0.00            
ATOM   1920  H   LYS X 128      44.930  76.930  30.590  1.00  0.00            
ATOM   1921  CA  LYS X 128      46.500  78.400  30.490  1.00  0.00            
ATOM   1922  HA  LYS X 128      47.200  78.710  29.720  1.00  0.00            
ATOM   1923  CB  LYS X 128      45.310  79.350  30.410  1.00  0.00            
ATOM   1924  HB1 LYS X 128      44.560  79.100  31.140  1.00  0.00            
ATOM   1925  HB2 LYS X 128      45.760  80.270  30.770  1.00  0.00            
ATOM   1926  CG  LYS X 128      44.630  79.310  29.040  1.00  0.00            
ATOM   1927  HG1 LYS X 128      45.280  79.620  28.230  1.00  0.00            
ATOM   1928  HG2 LYS X 128      44.300  78.290  28.890  1.00  0.00            
ATOM   1929  CD  LYS X 128      43.460  80.300  28.910  1.00  0.00            
ATOM   1930  HD1 LYS X 128      42.530  80.280  29.450  1.00  0.00            
ATOM   1931  HD2 LYS X 128      44.040  81.190  29.160  1.00  0.00            
ATOM   1932  CE  LYS X 128      42.940  80.360  27.470  1.00  0.00            
ATOM   1933  HE1 LYS X 128      42.600  79.390  27.090  1.00  0.00            
ATOM   1934  HE2 LYS X 128      42.060  80.970  27.380  1.00  0.00            
ATOM   1935  NZ  LYS X 128      43.910  80.810  26.450  1.00  0.00            
ATOM   1936  HZ1 LYS X 128      44.690  80.180  26.500  1.00  0.00            
ATOM   1937  HZ2 LYS X 128      43.500  80.830  25.520  1.00  0.00            
ATOM   1938  HZ3 LYS X 128      44.080  81.810  26.520  1.00  0.00            
ATOM   1939  C   LYS X 128      47.210  78.470  31.840  1.00  0.00            
ATOM   1940  O   LYS X 128      46.660  79.030  32.790  1.00  0.00            
ATOM   1941  N   VAL X 129      48.450  77.970  31.930  1.00  0.00            
ATOM   1942  H   VAL X 129      48.750  77.550  31.050  1.00  0.00            
ATOM   1943  CA  VAL X 129      49.330  77.910  33.080  1.00  0.00            
ATOM   1944  HA  VAL X 129      49.000  78.620  33.850  1.00  0.00            
ATOM   1945  CB  VAL X 129      49.200  76.560  33.780  1.00  0.00            
ATOM   1946  HB  VAL X 129      50.090  76.550  34.410  1.00  0.00            
ATOM   1947  CG1 VAL X 129      47.970  76.470  34.690  1.00  0.00            
ATOM   1948 1HG1 VAL X 129      48.120  75.620  35.350  1.00  0.00            
ATOM   1949 2HG1 VAL X 129      47.880  77.360  35.320  1.00  0.00            
ATOM   1950 3HG1 VAL X 129      47.090  76.420  34.060  1.00  0.00            
ATOM   1951  CG2 VAL X 129      49.220  75.360  32.830  1.00  0.00            
ATOM   1952 1HG2 VAL X 129      50.100  75.440  32.200  1.00  0.00            
ATOM   1953 2HG2 VAL X 129      49.130  74.390  33.310  1.00  0.00            
ATOM   1954 3HG2 VAL X 129      48.330  75.330  32.210  1.00  0.00            
ATOM   1955  C   VAL X 129      50.760  78.360  32.830  1.00  0.00            
ATOM   1956  O   VAL X 129      51.690  77.550  32.880  1.00  0.00            
ATOM   1957  N   PRO X 130      50.980  79.620  32.490  1.00  0.00            
ATOM   1958  CA  PRO X 130      52.310  80.080  32.160  1.00  0.00            
ATOM   1959  HA  PRO X 130      52.610  79.420  31.350  1.00  0.00            
ATOM   1960  CB  PRO X 130      52.100  81.460  31.530  1.00  0.00            
ATOM   1961  HB1 PRO X 130      52.930  82.170  31.610  1.00  0.00            
ATOM   1962  HB2 PRO X 130      52.130  81.390  30.450  1.00  0.00            
ATOM   1963  CG  PRO X 130      50.770  81.980  32.060  1.00  0.00            
ATOM   1964  HG1 PRO X 130      50.870  82.500  33.010  1.00  0.00            
ATOM   1965  HG2 PRO X 130      50.250  82.660  31.380  1.00  0.00            
ATOM   1966  CD  PRO X 130      50.000  80.700  32.360  1.00  0.00            
ATOM   1967  HD1 PRO X 130      49.490  80.850  33.300  1.00  0.00            
ATOM   1968  HD2 PRO X 130      49.370  80.580  31.480  1.00  0.00            
ATOM   1969  C   PRO X 130      53.350  80.030  33.290  1.00  0.00            
ATOM   1970  O   PRO X 130      54.530  80.230  33.010  1.00  0.00            
ATOM   1971  N   GLU X 131      53.070  79.830  34.570  1.00  0.00            
ATOM   1972  H   GLU X 131      52.140  79.640  34.890  1.00  0.00            
ATOM   1973  CA  GLU X 131      54.080  79.920  35.620  1.00  0.00            
ATOM   1974  HA  GLU X 131      54.580  80.880  35.470  1.00  0.00            
ATOM   1975  CB  GLU X 131      53.280  79.990  36.900  1.00  0.00            
ATOM   1976  HB1 GLU X 131      52.590  80.840  36.860  1.00  0.00            
ATOM   1977  HB2 GLU X 131      52.650  79.110  37.100  1.00  0.00            
ATOM   1978  CG  GLU X 131      54.050  80.240  38.190  1.00  0.00            
ATOM   1979  HG1 GLU X 131      53.520  80.100  39.130  1.00  0.00            
ATOM   1980  HG2 GLU X 131      54.720  79.390  38.310  1.00  0.00            
ATOM   1981  CD  GLU X 131      54.720  81.620  38.250  1.00  0.00            
ATOM   1982  OE1 GLU X 131      54.520  82.430  37.330  1.00  0.00            
ATOM   1983  OE2 GLU X 131      55.440  81.860  39.240  1.00  0.00            
ATOM   1984  C   GLU X 131      55.050  78.740  35.610  1.00  0.00            
ATOM   1985  O   GLU X 131      56.110  78.850  36.210  1.00  0.00            
ATOM   1986  N   LEU X 132      54.690  77.620  34.990  1.00  0.00            
ATOM   1987  H   LEU X 132      53.770  77.600  34.570  1.00  0.00            
ATOM   1988  CA  LEU X 132      55.470  76.420  34.710  1.00  0.00            
ATOM   1989  HA  LEU X 132      55.830  75.980  35.650  1.00  0.00            
ATOM   1990  CB  LEU X 132      54.470  75.530  33.980  1.00  0.00            
ATOM   1991  HB1 LEU X 132      54.290  76.030  33.030  1.00  0.00            
ATOM   1992  HB2 LEU X 132      55.050  74.670  33.590  1.00  0.00            
ATOM   1993  CG  LEU X 132      53.220  75.140  34.770  1.00  0.00            
ATOM   1994  HG  LEU X 132      52.640  76.010  35.110  1.00  0.00            
ATOM   1995  CD1 LEU X 132      52.210  74.240  34.070  1.00  0.00            
ATOM   1996 1HD1 LEU X 132      51.760  74.740  33.210  1.00  0.00            
ATOM   1997 2HD1 LEU X 132      52.630  73.290  33.740  1.00  0.00            
ATOM   1998 3HD1 LEU X 132      51.410  74.040  34.790  1.00  0.00            
ATOM   1999  CD2 LEU X 132      53.580  74.300  35.980  1.00  0.00            
ATOM   2000 1HD2 LEU X 132      52.750  74.030  36.640  1.00  0.00            
ATOM   2001 2HD2 LEU X 132      54.120  73.390  35.680  1.00  0.00            
ATOM   2002 3HD2 LEU X 132      54.200  74.890  36.660  1.00  0.00            
ATOM   2003  C   LEU X 132      56.680  76.630  33.810  1.00  0.00            
ATOM   2004  O   LEU X 132      57.720  76.030  34.050  1.00  0.00            
ATOM   2005  N   ILE X 133      56.570  77.560  32.860  1.00  0.00            
ATOM   2006  H   ILE X 133      55.680  77.970  32.630  1.00  0.00            
ATOM   2007  CA  ILE X 133      57.660  77.960  32.000  1.00  0.00            
ATOM   2008  HA  ILE X 133      58.180  77.120  31.550  1.00  0.00            
ATOM   2009  CB  ILE X 133      57.070  78.690  30.800  1.00  0.00            
ATOM   2010  HB  ILE X 133      56.890  79.740  31.040  1.00  0.00            
ATOM   2011  CG1 ILE X 133      55.740  78.130  30.280  1.00  0.00            
ATOM   2012 1HG1 ILE X 133      55.930  77.120  29.950  1.00  0.00            
ATOM   2013 2HG1 ILE X 133      55.040  78.090  31.100  1.00  0.00            
ATOM   2014  CG2 ILE X 133      58.030  78.800  29.620  1.00  0.00            
ATOM   2015 1HG2 ILE X 133      58.990  79.190  29.960  1.00  0.00            
ATOM   2016 2HG2 ILE X 133      58.210  77.820  29.160  1.00  0.00            
ATOM   2017 3HG2 ILE X 133      57.560  79.420  28.860  1.00  0.00            
ATOM   2018  CD  ILE X 133      55.080  78.920  29.130  1.00  0.00            
ATOM   2019  HD1 ILE X 133      54.870  79.950  29.420  1.00  0.00            
ATOM   2020  HD2 ILE X 133      55.640  79.060  28.210  1.00  0.00            
ATOM   2021  HD3 ILE X 133      54.100  78.420  28.990  1.00  0.00            
ATOM   2022  C   ILE X 133      58.630  78.830  32.800  1.00  0.00            
ATOM   2023  O   ILE X 133      59.810  78.550  32.690  1.00  0.00            
ATOM   2024  N   ARG X 134      58.100  79.730  33.640  1.00  0.00            
ATOM   2025  H   ARG X 134      57.090  79.830  33.600  1.00  0.00            
ATOM   2026  CA  ARG X 134      58.930  80.500  34.550  1.00  0.00            
ATOM   2027  HA  ARG X 134      59.610  81.070  33.910  1.00  0.00            
ATOM   2028  CB  ARG X 134      58.130  81.530  35.300  1.00  0.00            
ATOM   2029  HB1 ARG X 134      57.250  81.020  35.730  1.00  0.00            
ATOM   2030  HB2 ARG X 134      58.620  81.920  36.200  1.00  0.00            
ATOM   2031  CG  ARG X 134      57.730  82.710  34.410  1.00  0.00            
ATOM   2032  HG1 ARG X 134      58.590  83.010  33.820  1.00  0.00            
ATOM   2033  HG2 ARG X 134      56.990  82.250  33.750  1.00  0.00            
ATOM   2034  CD  ARG X 134      57.140  83.940  35.100  1.00  0.00            
ATOM   2035  HD1 ARG X 134      57.650  84.220  36.020  1.00  0.00            
ATOM   2036  HD2 ARG X 134      57.340  84.800  34.470  1.00  0.00            
ATOM   2037  NE  ARG X 134      55.720  83.790  35.430  1.00  0.00            
ATOM   2038  HE  ARG X 134      55.530  83.320  36.310  1.00  0.00            
ATOM   2039  CZ  ARG X 134      54.670  84.240  34.710  1.00  0.00            
ATOM   2040  NH1 ARG X 134      54.830  84.890  33.550  1.00  0.00            
ATOM   2041 1HH1 ARG X 134      55.790  84.960  33.240  1.00  0.00            
ATOM   2042 2HH1 ARG X 134      54.120  85.470  33.120  1.00  0.00            
ATOM   2043  NH2 ARG X 134      53.430  83.990  35.130  1.00  0.00            
ATOM   2044 1HH2 ARG X 134      53.320  83.540  36.010  1.00  0.00            
ATOM   2045 2HH2 ARG X 134      52.650  84.320  34.570  1.00  0.00            
ATOM   2046  C   ARG X 134      59.670  79.590  35.540  1.00  0.00            
ATOM   2047  O   ARG X 134      60.860  79.720  35.750  1.00  0.00            
ATOM   2048  N   THR X 135      59.010  78.610  36.150  1.00  0.00            
ATOM   2049  H   THR X 135      58.030  78.580  35.900  1.00  0.00            
ATOM   2050  CA  THR X 135      59.490  77.760  37.230  1.00  0.00            
ATOM   2051  HA  THR X 135      60.070  78.480  37.840  1.00  0.00            
ATOM   2052  CB  THR X 135      58.440  77.390  38.270  1.00  0.00            
ATOM   2053  HB  THR X 135      58.870  76.730  39.020  1.00  0.00            
ATOM   2054  OG1 THR X 135      57.300  76.790  37.670  1.00  0.00            
ATOM   2055  HG1 THR X 135      56.690  77.390  37.280  1.00  0.00            
ATOM   2056  CG2 THR X 135      58.080  78.610  39.120  1.00  0.00            
ATOM   2057 1HG2 THR X 135      57.880  79.440  38.430  1.00  0.00            
ATOM   2058 2HG2 THR X 135      57.140  78.430  39.660  1.00  0.00            
ATOM   2059 3HG2 THR X 135      58.930  78.880  39.730  1.00  0.00            
ATOM   2060  C   THR X 135      60.380  76.620  36.790  1.00  0.00            
ATOM   2061  O   THR X 135      61.570  76.890  36.660  1.00  0.00            
ATOM   2062  N   ILE X 136      59.820  75.430  36.530  1.00  0.00            
ATOM   2063  H   ILE X 136      58.930  75.410  37.010  1.00  0.00            
ATOM   2064  CA  ILE X 136      60.300  74.160  36.010  1.00  0.00            
ATOM   2065  HA  ILE X 136      60.700  73.600  36.850  1.00  0.00            
ATOM   2066  CB  ILE X 136      59.140  73.270  35.580  1.00  0.00            
ATOM   2067  HB  ILE X 136      58.750  73.780  34.690  1.00  0.00            
ATOM   2068  CG1 ILE X 136      57.940  73.200  36.520  1.00  0.00            
ATOM   2069 1HG1 ILE X 136      57.700  74.220  36.820  1.00  0.00            
ATOM   2070 2HG1 ILE X 136      57.070  72.640  36.160  1.00  0.00            
ATOM   2071  CG2 ILE X 136      59.520  71.890  35.040  1.00  0.00            
ATOM   2072 1HG2 ILE X 136      60.220  71.430  35.750  1.00  0.00            
ATOM   2073 2HG2 ILE X 136      58.650  71.260  34.910  1.00  0.00            
ATOM   2074 3HG2 ILE X 136      60.040  72.080  34.090  1.00  0.00            
ATOM   2075  CD  ILE X 136      58.260  72.390  37.780  1.00  0.00            
ATOM   2076  HD1 ILE X 136      57.520  72.660  38.540  1.00  0.00            
ATOM   2077  HD2 ILE X 136      58.200  71.330  37.600  1.00  0.00            
ATOM   2078  HD3 ILE X 136      59.200  72.670  38.280  1.00  0.00            
ATOM   2079  C   ILE X 136      61.470  74.270  35.040  1.00  0.00            
ATOM   2080  O   ILE X 136      62.430  73.510  35.180  1.00  0.00            
ATOM   2081  N   MET X 137      61.400  75.270  34.160  1.00  0.00            
ATOM   2082  H   MET X 137      60.500  75.720  34.100  1.00  0.00            
ATOM   2083  CA  MET X 137      62.320  75.400  33.030  1.00  0.00            
ATOM   2084  HA  MET X 137      62.560  74.380  32.730  1.00  0.00            
ATOM   2085  CB  MET X 137      61.730  76.270  31.930  1.00  0.00            
ATOM   2086  HB1 MET X 137      60.650  76.100  31.860  1.00  0.00            
ATOM   2087  HB2 MET X 137      61.800  77.320  32.200  1.00  0.00            
ATOM   2088  CG  MET X 137      62.240  75.960  30.520  1.00  0.00            
ATOM   2089  HG1 MET X 137      63.250  76.340  30.460  1.00  0.00            
ATOM   2090  HG2 MET X 137      62.330  74.890  30.320  1.00  0.00            
ATOM   2091  SD  MET X 137      61.180  76.740  29.280  1.00  0.00            
ATOM   2092  CE  MET X 137      61.940  78.380  29.450  1.00  0.00            
ATOM   2093  HE1 MET X 137      62.880  78.460  28.900  1.00  0.00            
ATOM   2094  HE2 MET X 137      61.230  79.090  29.020  1.00  0.00            
ATOM   2095  HE3 MET X 137      62.060  78.730  30.470  1.00  0.00            
ATOM   2096  C   MET X 137      63.640  76.070  33.410  1.00  0.00            
ATOM   2097  O   MET X 137      64.700  75.880  32.820  1.00  0.00            
ATOM   2098  N   GLY X 138      63.620  76.770  34.540  1.00  0.00            
ATOM   2099  H   GLY X 138      62.760  76.830  35.050  1.00  0.00            
ATOM   2100  CA  GLY X 138      64.770  77.330  35.220  1.00  0.00            
ATOM   2101  HA1 GLY X 138      65.550  77.440  34.480  1.00  0.00            
ATOM   2102  HA2 GLY X 138      64.630  78.320  35.640  1.00  0.00            
ATOM   2103  C   GLY X 138      65.210  76.370  36.330  1.00  0.00            
ATOM   2104  O   GLY X 138      66.380  76.080  36.550  1.00  0.00            
ATOM   2105  N   TRP X 139      64.230  75.790  37.030  1.00  0.00            
ATOM   2106  H   TRP X 139      63.300  76.150  36.880  1.00  0.00            
ATOM   2107  CA  TRP X 139      64.350  75.040  38.280  1.00  0.00            
ATOM   2108  HA  TRP X 139      65.000  75.490  39.030  1.00  0.00            
ATOM   2109  CB  TRP X 139      63.010  74.760  38.940  1.00  0.00            
ATOM   2110  HB1 TRP X 139      62.340  74.330  38.200  1.00  0.00            
ATOM   2111  HB2 TRP X 139      63.130  74.210  39.880  1.00  0.00            
ATOM   2112  CG  TRP X 139      62.240  75.880  39.560  1.00  0.00            
ATOM   2113  CD1 TRP X 139      62.560  77.190  39.610  1.00  0.00            
ATOM   2114  HD1 TRP X 139      63.410  77.640  39.100  1.00  0.00            
ATOM   2115  CD2 TRP X 139      61.030  75.690  40.360  1.00  0.00            
ATOM   2116  NE1 TRP X 139      61.710  77.880  40.450  1.00  0.00            
ATOM   2117  HE1 TRP X 139      61.650  78.880  40.540  1.00  0.00            
ATOM   2118  CE2 TRP X 139      60.790  76.970  40.950  1.00  0.00            
ATOM   2119  CE3 TRP X 139      60.140  74.630  40.610  1.00  0.00            
ATOM   2120  HE3 TRP X 139      60.410  73.760  40.040  1.00  0.00            
ATOM   2121  CZ2 TRP X 139      59.730  77.100  41.850  1.00  0.00            
ATOM   2122  HZ2 TRP X 139      59.520  77.970  42.460  1.00  0.00            
ATOM   2123  CZ3 TRP X 139      59.010  74.820  41.410  1.00  0.00            
ATOM   2124  HZ3 TRP X 139      58.270  74.030  41.510  1.00  0.00            
ATOM   2125  CH2 TRP X 139      58.850  76.030  42.090  1.00  0.00            
ATOM   2126  HH2 TRP X 139      57.950  76.190  42.680  1.00  0.00            
ATOM   2127  C   TRP X 139      65.140  73.760  38.040  1.00  0.00            
ATOM   2128  O   TRP X 139      65.910  73.330  38.880  1.00  0.00            
ATOM   2129  N   THR X 140      64.980  73.070  36.910  1.00  0.00            
ATOM   2130  H   THR X 140      64.170  73.360  36.360  1.00  0.00            
ATOM   2131  CA  THR X 140      65.540  71.750  36.680  1.00  0.00            
ATOM   2132  HA  THR X 140      65.510  71.070  37.540  1.00  0.00            
ATOM   2133  CB  THR X 140      64.760  71.110  35.530  1.00  0.00            
ATOM   2134  HB  THR X 140      64.880  71.640  34.600  1.00  0.00            
ATOM   2135  OG1 THR X 140      63.430  70.980  35.970  1.00  0.00            
ATOM   2136  HG1 THR X 140      62.990  71.810  35.850  1.00  0.00            
ATOM   2137  CG2 THR X 140      65.110  69.660  35.170  1.00  0.00            
ATOM   2138 1HG2 THR X 140      64.990  68.910  35.940  1.00  0.00            
ATOM   2139 2HG2 THR X 140      64.350  69.450  34.420  1.00  0.00            
ATOM   2140 3HG2 THR X 140      66.090  69.610  34.690  1.00  0.00            
ATOM   2141  C   THR X 140      67.000  71.840  36.260  1.00  0.00            
ATOM   2142  O   THR X 140      67.770  70.940  36.590  1.00  0.00            
ATOM   2143  N   LEU X 141      67.500  72.980  35.770  1.00  0.00            
ATOM   2144  H   LEU X 141      66.810  73.680  35.510  1.00  0.00            
ATOM   2145  CA  LEU X 141      68.860  73.160  35.330  1.00  0.00            
ATOM   2146  HA  LEU X 141      69.280  72.200  35.070  1.00  0.00            
ATOM   2147  CB  LEU X 141      68.950  74.200  34.210  1.00  0.00            
ATOM   2148  HB1 LEU X 141      68.480  75.110  34.630  1.00  0.00            
ATOM   2149  HB2 LEU X 141      69.930  74.520  33.880  1.00  0.00            
ATOM   2150  CG  LEU X 141      68.130  73.910  32.960  1.00  0.00            
ATOM   2151  HG  LEU X 141      67.080  73.900  33.250  1.00  0.00            
ATOM   2152  CD1 LEU X 141      68.240  75.050  31.940  1.00  0.00            
ATOM   2153 1HD1 LEU X 141      68.310  76.070  32.350  1.00  0.00            
ATOM   2154 2HD1 LEU X 141      69.120  74.960  31.290  1.00  0.00            
ATOM   2155 3HD1 LEU X 141      67.330  75.000  31.360  1.00  0.00            
ATOM   2156  CD2 LEU X 141      68.310  72.550  32.310  1.00  0.00            
ATOM   2157 1HD2 LEU X 141      67.750  72.400  31.380  1.00  0.00            
ATOM   2158 2HD2 LEU X 141      69.340  72.260  32.060  1.00  0.00            
ATOM   2159 3HD2 LEU X 141      67.950  71.790  33.000  1.00  0.00            
ATOM   2160  C   LEU X 141      69.690  73.580  36.530  1.00  0.00            
ATOM   2161  O   LEU X 141      70.850  73.210  36.680  1.00  0.00            
ATOM   2162  N   ASP X 142      69.060  74.250  37.490  1.00  0.00            
ATOM   2163  H   ASP X 142      68.060  74.380  37.390  1.00  0.00            
ATOM   2164  CA  ASP X 142      69.660  74.610  38.760  1.00  0.00            
ATOM   2165  HA  ASP X 142      70.640  75.030  38.510  1.00  0.00            
ATOM   2166  CB  ASP X 142      68.850  75.740  39.390  1.00  0.00            
ATOM   2167  HB1 ASP X 142      69.160  76.660  38.900  1.00  0.00            
ATOM   2168  HB2 ASP X 142      67.810  75.730  39.030  1.00  0.00            
ATOM   2169  CG  ASP X 142      68.790  75.830  40.910  1.00  0.00            
ATOM   2170  OD1 ASP X 142      67.900  75.240  41.540  1.00  0.00            
ATOM   2171  OD2 ASP X 142      69.690  76.490  41.490  1.00  0.00            
ATOM   2172  C   ASP X 142      69.780  73.360  39.610  1.00  0.00            
ATOM   2173  O   ASP X 142      70.810  73.100  40.210  1.00  0.00            
ATOM   2174  N   PHE X 143      68.790  72.470  39.710  1.00  0.00            
ATOM   2175  H   PHE X 143      67.880  72.810  39.450  1.00  0.00            
ATOM   2176  CA  PHE X 143      68.830  71.150  40.270  1.00  0.00            
ATOM   2177  HA  PHE X 143      69.010  71.220  41.340  1.00  0.00            
ATOM   2178  CB  PHE X 143      67.520  70.390  40.120  1.00  0.00            
ATOM   2179  HB1 PHE X 143      66.790  71.110  40.460  1.00  0.00            
ATOM   2180  HB2 PHE X 143      67.340  70.110  39.080  1.00  0.00            
ATOM   2181  CG  PHE X 143      67.350  69.120  40.940  1.00  0.00            
ATOM   2182  CD1 PHE X 143      67.020  69.200  42.290  1.00  0.00            
ATOM   2183  HD1 PHE X 143      66.730  70.170  42.690  1.00  0.00            
ATOM   2184  CD2 PHE X 143      67.560  67.880  40.330  1.00  0.00            
ATOM   2185  HD2 PHE X 143      67.830  67.720  39.300  1.00  0.00            
ATOM   2186  CE1 PHE X 143      67.090  68.110  43.160  1.00  0.00            
ATOM   2187  HE1 PHE X 143      66.880  68.170  44.210  1.00  0.00            
ATOM   2188  CE2 PHE X 143      67.640  66.790  41.210  1.00  0.00            
ATOM   2189  HE2 PHE X 143      67.870  65.800  40.830  1.00  0.00            
ATOM   2190  CZ  PHE X 143      67.400  66.870  42.580  1.00  0.00            
ATOM   2191  HZ  PHE X 143      67.380  65.960  43.160  1.00  0.00            
ATOM   2192  C   PHE X 143      70.000  70.320  39.730  1.00  0.00            
ATOM   2193  O   PHE X 143      70.690  69.620  40.460  1.00  0.00            
ATOM   2194  N   LEU X 144      70.150  70.350  38.400  1.00  0.00            
ATOM   2195  H   LEU X 144      69.470  70.890  37.890  1.00  0.00            
ATOM   2196  CA  LEU X 144      71.270  69.780  37.700  1.00  0.00            
ATOM   2197  HA  LEU X 144      71.220  68.750  38.060  1.00  0.00            
ATOM   2198  CB  LEU X 144      70.880  69.940  36.230  1.00  0.00            
ATOM   2199  HB1 LEU X 144      69.890  69.500  36.050  1.00  0.00            
ATOM   2200  HB2 LEU X 144      70.850  70.990  35.950  1.00  0.00            
ATOM   2201  CG  LEU X 144      71.830  69.270  35.230  1.00  0.00            
ATOM   2202  HG  LEU X 144      72.840  69.550  35.510  1.00  0.00            
ATOM   2203  CD1 LEU X 144      71.790  67.740  35.230  1.00  0.00            
ATOM   2204 1HD1 LEU X 144      70.740  67.460  35.170  1.00  0.00            
ATOM   2205 2HD1 LEU X 144      72.270  67.410  34.320  1.00  0.00            
ATOM   2206 3HD1 LEU X 144      72.300  67.130  36.000  1.00  0.00            
ATOM   2207  CD2 LEU X 144      71.690  69.820  33.810  1.00  0.00            
ATOM   2208 1HD2 LEU X 144      71.810  70.900  33.700  1.00  0.00            
ATOM   2209 2HD2 LEU X 144      72.340  69.310  33.110  1.00  0.00            
ATOM   2210 3HD2 LEU X 144      70.720  69.610  33.370  1.00  0.00            
ATOM   2211  C   LEU X 144      72.710  70.220  38.000  1.00  0.00            
ATOM   2212  O   LEU X 144      73.620  69.430  38.100  1.00  0.00            
ATOM   2213  N   ARG X 145      72.830  71.550  38.160  1.00  0.00            
ATOM   2214  H   ARG X 145      72.040  72.120  37.910  1.00  0.00            
ATOM   2215  CA  ARG X 145      73.940  72.340  38.660  1.00  0.00            
ATOM   2216  HA  ARG X 145      74.850  72.120  38.110  1.00  0.00            
ATOM   2217  CB  ARG X 145      73.800  73.860  38.650  1.00  0.00            
ATOM   2218  HB1 ARG X 145      73.330  73.990  37.680  1.00  0.00            
ATOM   2219  HB2 ARG X 145      73.110  74.180  39.430  1.00  0.00            
ATOM   2220  CG  ARG X 145      75.120  74.610  38.740  1.00  0.00            
ATOM   2221  HG1 ARG X 145      75.700  74.160  39.530  1.00  0.00            
ATOM   2222  HG2 ARG X 145      75.720  74.420  37.840  1.00  0.00            
ATOM   2223  CD  ARG X 145      74.970  76.110  39.020  1.00  0.00            
ATOM   2224  HD1 ARG X 145      75.860  76.710  39.160  1.00  0.00            
ATOM   2225  HD2 ARG X 145      74.330  76.540  38.240  1.00  0.00            
ATOM   2226  NE  ARG X 145      74.230  76.200  40.270  1.00  0.00            
ATOM   2227  HE  ARG X 145      74.590  75.660  41.050  1.00  0.00            
ATOM   2228  CZ  ARG X 145      72.950  76.500  40.520  1.00  0.00            
ATOM   2229  NH1 ARG X 145      72.230  77.050  39.540  1.00  0.00            
ATOM   2230 1HH1 ARG X 145      72.560  76.970  38.590  1.00  0.00            
ATOM   2231 2HH1 ARG X 145      71.310  77.490  39.670  1.00  0.00            
ATOM   2232  NH2 ARG X 145      72.350  76.300  41.720  1.00  0.00            
ATOM   2233 1HH2 ARG X 145      72.760  75.780  42.480  1.00  0.00            
ATOM   2234 2HH2 ARG X 145      71.350  76.470  41.760  1.00  0.00            
ATOM   2235  C   ARG X 145      74.290  71.920  40.080  1.00  0.00            
ATOM   2236  O   ARG X 145      75.430  71.590  40.420  1.00  0.00            
ATOM   2237  N   GLU X 146      73.300  71.910  40.990  1.00  0.00            
ATOM   2238  H   GLU X 146      72.420  72.300  40.720  1.00  0.00            
ATOM   2239  CA  GLU X 146      73.380  71.930  42.430  1.00  0.00            
ATOM   2240  HA  GLU X 146      74.150  72.590  42.830  1.00  0.00            
ATOM   2241  CB  GLU X 146      72.000  72.410  42.860  1.00  0.00            
ATOM   2242  HB1 GLU X 146      71.660  73.350  42.440  1.00  0.00            
ATOM   2243  HB2 GLU X 146      71.250  71.710  42.480  1.00  0.00            
ATOM   2244  CG  GLU X 146      71.900  72.680  44.360  1.00  0.00            
ATOM   2245  HG1 GLU X 146      70.860  72.750  44.700  1.00  0.00            
ATOM   2246  HG2 GLU X 146      72.240  71.830  44.940  1.00  0.00            
ATOM   2247  CD  GLU X 146      72.580  73.970  44.790  1.00  0.00            
ATOM   2248  OE1 GLU X 146      72.910  74.060  46.000  1.00  0.00            
ATOM   2249  OE2 GLU X 146      72.900  74.760  43.890  1.00  0.00            
ATOM   2250  C   GLU X 146      73.650  70.500  42.880  1.00  0.00            
ATOM   2251  O   GLU X 146      74.530  70.300  43.700  1.00  0.00            
ATOM   2252  N   ARG X 147      72.980  69.500  42.300  1.00  0.00            
ATOM   2253  H   ARG X 147      72.430  69.890  41.540  1.00  0.00            
ATOM   2254  CA  ARG X 147      72.780  68.180  42.880  1.00  0.00            
ATOM   2255  HA  ARG X 147      73.490  68.110  43.700  1.00  0.00            
ATOM   2256  CB  ARG X 147      71.380  68.150  43.530  1.00  0.00            
ATOM   2257  HB1 ARG X 147      71.340  69.010  44.200  1.00  0.00            
ATOM   2258  HB2 ARG X 147      70.600  68.270  42.800  1.00  0.00            
ATOM   2259  CG  ARG X 147      71.250  66.890  44.400  1.00  0.00            
ATOM   2260  HG1 ARG X 147      71.270  66.020  43.730  1.00  0.00            
ATOM   2261  HG2 ARG X 147      72.170  66.720  44.960  1.00  0.00            
ATOM   2262  CD  ARG X 147      69.980  66.780  45.260  1.00  0.00            
ATOM   2263  HD1 ARG X 147      69.850  67.680  45.830  1.00  0.00            
ATOM   2264  HD2 ARG X 147      69.070  66.670  44.670  1.00  0.00            
ATOM   2265  NE  ARG X 147      70.080  65.670  46.220  1.00  0.00            
ATOM   2266  HE  ARG X 147      69.600  64.820  45.970  1.00  0.00            
ATOM   2267  CZ  ARG X 147      70.350  65.760  47.530  1.00  0.00            
ATOM   2268  NH1 ARG X 147      70.420  66.930  48.190  1.00  0.00            
ATOM   2269 1HH1 ARG X 147      70.370  67.800  47.680  1.00  0.00            
ATOM   2270 2HH1 ARG X 147      70.790  67.070  49.110  1.00  0.00            
ATOM   2271  NH2 ARG X 147      70.420  64.640  48.280  1.00  0.00            
ATOM   2272 1HH2 ARG X 147      70.580  63.760  47.830  1.00  0.00            
ATOM   2273 2HH2 ARG X 147      70.400  64.750  49.270  1.00  0.00            
ATOM   2274  C   ARG X 147      73.060  67.010  41.960  1.00  0.00            
ATOM   2275  O   ARG X 147      73.410  65.930  42.410  1.00  0.00            
ATOM   2276  N   LEU X 148      73.130  67.230  40.630  1.00  0.00            
ATOM   2277  H   LEU X 148      72.900  68.100  40.180  1.00  0.00            
ATOM   2278  CA  LEU X 148      73.290  66.140  39.690  1.00  0.00            
ATOM   2279  HA  LEU X 148      73.360  65.210  40.230  1.00  0.00            
ATOM   2280  CB  LEU X 148      72.210  66.140  38.600  1.00  0.00            
ATOM   2281  HB1 LEU X 148      72.240  67.110  38.130  1.00  0.00            
ATOM   2282  HB2 LEU X 148      72.490  65.370  37.890  1.00  0.00            
ATOM   2283  CG  LEU X 148      70.780  65.880  39.060  1.00  0.00            
ATOM   2284  HG  LEU X 148      70.450  66.710  39.690  1.00  0.00            
ATOM   2285  CD1 LEU X 148      69.890  65.950  37.820  1.00  0.00            
ATOM   2286 1HD1 LEU X 148      69.890  66.960  37.420  1.00  0.00            
ATOM   2287 2HD1 LEU X 148      70.190  65.330  36.980  1.00  0.00            
ATOM   2288 3HD1 LEU X 148      68.920  65.590  38.200  1.00  0.00            
ATOM   2289  CD2 LEU X 148      70.770  64.540  39.780  1.00  0.00            
ATOM   2290 1HD2 LEU X 148      69.730  64.300  39.990  1.00  0.00            
ATOM   2291 2HD2 LEU X 148      71.400  63.840  39.230  1.00  0.00            
ATOM   2292 3HD2 LEU X 148      71.150  64.700  40.800  1.00  0.00            
ATOM   2293  C   LEU X 148      74.670  66.090  39.050  1.00  0.00            
ATOM   2294  O   LEU X 148      74.990  65.160  38.320  1.00  0.00            
ATOM   2295  N   LEU X 149      75.480  67.120  39.310  1.00  0.00            
ATOM   2296  H   LEU X 149      75.210  67.760  40.040  1.00  0.00            
ATOM   2297  CA  LEU X 149      76.690  67.590  38.670  1.00  0.00            
ATOM   2298  HA  LEU X 149      76.330  67.870  37.680  1.00  0.00            
ATOM   2299  CB  LEU X 149      77.370  68.750  39.380  1.00  0.00            
ATOM   2300  HB1 LEU X 149      78.270  69.040  38.830  1.00  0.00            
ATOM   2301  HB2 LEU X 149      76.850  69.670  39.110  1.00  0.00            
ATOM   2302  CG  LEU X 149      77.800  68.550  40.830  1.00  0.00            
ATOM   2303  HG  LEU X 149      78.450  67.670  40.880  1.00  0.00            
ATOM   2304  CD1 LEU X 149      78.760  69.670  41.280  1.00  0.00            
ATOM   2305 1HD1 LEU X 149      79.650  69.760  40.650  1.00  0.00            
ATOM   2306 2HD1 LEU X 149      78.260  70.620  41.310  1.00  0.00            
ATOM   2307 3HD1 LEU X 149      79.110  69.410  42.290  1.00  0.00            
ATOM   2308  CD2 LEU X 149      76.630  68.440  41.800  1.00  0.00            
ATOM   2309 1HD2 LEU X 149      77.030  68.520  42.810  1.00  0.00            
ATOM   2310 2HD2 LEU X 149      75.820  69.150  41.700  1.00  0.00            
ATOM   2311 3HD2 LEU X 149      76.300  67.430  41.590  1.00  0.00            
ATOM   2312  C   LEU X 149      77.740  66.520  38.370  1.00  0.00            
ATOM   2313  O   LEU X 149      78.380  66.650  37.340  1.00  0.00            
ATOM   2314  N   GLY X 150      77.860  65.470  39.190  1.00  0.00            
ATOM   2315  H   GLY X 150      77.190  65.390  39.950  1.00  0.00            
ATOM   2316  CA  GLY X 150      78.770  64.370  38.880  1.00  0.00            
ATOM   2317  HA1 GLY X 150      79.400  64.610  38.030  1.00  0.00            
ATOM   2318  HA2 GLY X 150      79.520  64.290  39.650  1.00  0.00            
ATOM   2319  C   GLY X 150      78.090  63.040  38.630  1.00  0.00            
ATOM   2320  O   GLY X 150      78.770  62.050  38.380  1.00  0.00            
ATOM   2321  N   TRP X 151      76.750  63.020  38.610  1.00  0.00            
ATOM   2322  H   TRP X 151      76.290  63.900  38.700  1.00  0.00            
ATOM   2323  CA  TRP X 151      75.980  61.810  38.390  1.00  0.00            
ATOM   2324  HA  TRP X 151      76.690  61.050  38.710  1.00  0.00            
ATOM   2325  CB  TRP X 151      74.810  61.790  39.390  1.00  0.00            
ATOM   2326  HB1 TRP X 151      74.130  62.590  39.130  1.00  0.00            
ATOM   2327  HB2 TRP X 151      74.420  60.770  39.410  1.00  0.00            
ATOM   2328  CG  TRP X 151      75.000  61.850  40.860  1.00  0.00            
ATOM   2329  CD1 TRP X 151      76.160  61.730  41.540  1.00  0.00            
ATOM   2330  HD1 TRP X 151      77.170  61.530  41.170  1.00  0.00            
ATOM   2331  CD2 TRP X 151      73.940  62.000  41.860  1.00  0.00            
ATOM   2332  NE1 TRP X 151      75.870  61.790  42.890  1.00  0.00            
ATOM   2333  HE1 TRP X 151      76.590  62.030  43.570  1.00  0.00            
ATOM   2334  CE2 TRP X 151      74.540  62.010  43.150  1.00  0.00            
ATOM   2335  CE3 TRP X 151      72.580  62.330  41.800  1.00  0.00            
ATOM   2336  HE3 TRP X 151      72.260  62.620  40.820  1.00  0.00            
ATOM   2337  CZ2 TRP X 151      73.780  62.360  44.280  1.00  0.00            
ATOM   2338  HZ2 TRP X 151      74.280  62.410  45.240  1.00  0.00            
ATOM   2339  CZ3 TRP X 151      71.780  62.550  42.940  1.00  0.00            
ATOM   2340  HZ3 TRP X 151      70.810  62.910  42.680  1.00  0.00            
ATOM   2341  CH2 TRP X 151      72.400  62.600  44.190  1.00  0.00            
ATOM   2342  HH2 TRP X 151      71.900  62.830  45.130  1.00  0.00            
ATOM   2343  C   TRP X 151      75.530  61.580  36.960  1.00  0.00            
ATOM   2344  O   TRP X 151      75.020  60.530  36.610  1.00  0.00            
ATOM   2345  N   ILE X 152      75.940  62.440  36.020  1.00  0.00            
ATOM   2346  H   ILE X 152      76.500  63.240  36.250  1.00  0.00            
ATOM   2347  CA  ILE X 152      75.930  62.080  34.610  1.00  0.00            
ATOM   2348  HA  ILE X 152      75.040  61.490  34.390  1.00  0.00            
ATOM   2349  CB  ILE X 152      75.960  63.250  33.640  1.00  0.00            
ATOM   2350  HB  ILE X 152      77.010  63.570  33.580  1.00  0.00            
ATOM   2351  CG1 ILE X 152      75.130  64.460  34.050  1.00  0.00            
ATOM   2352 1HG1 ILE X 152      75.530  64.900  34.980  1.00  0.00            
ATOM   2353 2HG1 ILE X 152      75.160  65.300  33.370  1.00  0.00            
ATOM   2354  CG2 ILE X 152      75.630  62.940  32.170  1.00  0.00            
ATOM   2355 1HG2 ILE X 152      74.580  62.760  31.950  1.00  0.00            
ATOM   2356 2HG2 ILE X 152      75.970  63.760  31.530  1.00  0.00            
ATOM   2357 3HG2 ILE X 152      76.100  62.000  31.880  1.00  0.00            
ATOM   2358  CD  ILE X 152      73.640  64.290  34.330  1.00  0.00            
ATOM   2359  HD1 ILE X 152      73.230  63.660  33.540  1.00  0.00            
ATOM   2360  HD2 ILE X 152      73.490  63.810  35.300  1.00  0.00            
ATOM   2361  HD3 ILE X 152      73.040  65.190  34.330  1.00  0.00            
ATOM   2362  C   ILE X 152      77.100  61.130  34.380  1.00  0.00            
ATOM   2363  O   ILE X 152      76.890  60.120  33.740  1.00  0.00            
ATOM   2364  N   GLN X 153      78.270  61.430  34.940  1.00  0.00            
ATOM   2365  H   GLN X 153      78.250  62.230  35.520  1.00  0.00            
ATOM   2366  CA  GLN X 153      79.500  60.650  34.940  1.00  0.00            
ATOM   2367  HA  GLN X 153      79.800  60.580  33.900  1.00  0.00            
ATOM   2368  CB  GLN X 153      80.610  61.310  35.780  1.00  0.00            
ATOM   2369  HB1 GLN X 153      80.460  62.380  35.650  1.00  0.00            
ATOM   2370  HB2 GLN X 153      80.350  61.070  36.800  1.00  0.00            
ATOM   2371  CG  GLN X 153      82.050  60.900  35.520  1.00  0.00            
ATOM   2372  HG1 GLN X 153      82.370  60.170  36.270  1.00  0.00            
ATOM   2373  HG2 GLN X 153      82.080  60.350  34.590  1.00  0.00            
ATOM   2374  CD  GLN X 153      83.120  61.940  35.240  1.00  0.00            
ATOM   2375  OE1 GLN X 153      84.140  61.680  34.600  1.00  0.00            
ATOM   2376  NE2 GLN X 153      82.970  63.200  35.680  1.00  0.00            
ATOM   2377 1HE2 GLN X 153      82.250  63.360  36.360  1.00  0.00            
ATOM   2378 2HE2 GLN X 153      83.500  64.010  35.410  1.00  0.00            
ATOM   2379  C   GLN X 153      79.200  59.280  35.550  1.00  0.00            
ATOM   2380  O   GLN X 153      79.980  58.400  35.190  1.00  0.00            
ATOM   2381  N   ASP X 154      78.210  59.130  36.440  1.00  0.00            
ATOM   2382  H   ASP X 154      77.660  59.920  36.740  1.00  0.00            
ATOM   2383  CA  ASP X 154      77.770  57.820  36.840  1.00  0.00            
ATOM   2384  HA  ASP X 154      78.660  57.300  37.180  1.00  0.00            
ATOM   2385  CB  ASP X 154      76.790  58.120  37.990  1.00  0.00            
ATOM   2386  HB1 ASP X 154      77.330  58.760  38.700  1.00  0.00            
ATOM   2387  HB2 ASP X 154      75.970  58.700  37.560  1.00  0.00            
ATOM   2388  CG  ASP X 154      76.280  56.880  38.720  1.00  0.00            
ATOM   2389  OD1 ASP X 154      75.070  56.680  38.910  1.00  0.00            
ATOM   2390  OD2 ASP X 154      77.180  56.150  39.190  1.00  0.00            
ATOM   2391  C   ASP X 154      77.140  56.920  35.790  1.00  0.00            
ATOM   2392  O   ASP X 154      77.350  55.720  35.840  1.00  0.00            
ATOM   2393  N   GLN X 155      76.550  57.510  34.740  1.00  0.00            
ATOM   2394  H   GLN X 155      76.540  58.510  34.730  1.00  0.00            
ATOM   2395  CA  GLN X 155      76.070  56.720  33.610  1.00  0.00            
ATOM   2396  HA  GLN X 155      75.730  55.720  33.880  1.00  0.00            
ATOM   2397  CB  GLN X 155      74.890  57.430  32.940  1.00  0.00            
ATOM   2398  HB1 GLN X 155      75.210  58.310  32.390  1.00  0.00            
ATOM   2399  HB2 GLN X 155      74.380  56.850  32.180  1.00  0.00            
ATOM   2400  CG  GLN X 155      73.810  57.880  33.940  1.00  0.00            
ATOM   2401  HG1 GLN X 155      74.270  58.580  34.630  1.00  0.00            
ATOM   2402  HG2 GLN X 155      73.110  58.440  33.290  1.00  0.00            
ATOM   2403  CD  GLN X 155      73.060  56.780  34.660  1.00  0.00            
ATOM   2404  OE1 GLN X 155      72.150  57.070  35.430  1.00  0.00            
ATOM   2405  NE2 GLN X 155      73.360  55.490  34.500  1.00  0.00            
ATOM   2406 1HE2 GLN X 155      74.020  55.220  33.810  1.00  0.00            
ATOM   2407 2HE2 GLN X 155      72.840  54.760  34.970  1.00  0.00            
ATOM   2408  C   GLN X 155      77.190  56.520  32.610  1.00  0.00            
ATOM   2409  O   GLN X 155      76.920  55.820  31.630  1.00  0.00            
ATOM   2410  N   GLY X 156      78.380  57.140  32.700  1.00  0.00            
ATOM   2411  H   GLY X 156      78.610  57.740  33.480  1.00  0.00            
ATOM   2412  CA  GLY X 156      79.450  57.070  31.720  1.00  0.00            
ATOM   2413  HA1 GLY X 156      80.440  56.910  32.120  1.00  0.00            
ATOM   2414  HA2 GLY X 156      79.210  56.330  30.970  1.00  0.00            
ATOM   2415  C   GLY X 156      79.610  58.350  30.910  1.00  0.00            
ATOM   2416  O   GLY X 156      80.540  58.510  30.110  1.00  0.00            
ATOM   2417  N   GLY X 157      78.780  59.340  31.220  1.00  0.00            
ATOM   2418  H   GLY X 157      78.050  59.150  31.900  1.00  0.00            
ATOM   2419  CA  GLY X 157      78.750  60.620  30.540  1.00  0.00            
ATOM   2420  HA1 GLY X 157      78.590  61.350  31.330  1.00  0.00            
ATOM   2421  HA2 GLY X 157      79.740  60.890  30.180  1.00  0.00            
ATOM   2422  C   GLY X 157      77.590  60.750  29.560  1.00  0.00            
ATOM   2423  O   GLY X 157      76.700  59.920  29.430  1.00  0.00            
ATOM   2424  N   TRP X 158      77.710  61.800  28.750  1.00  0.00            
ATOM   2425  H   TRP X 158      78.450  62.490  28.820  1.00  0.00            
ATOM   2426  CA  TRP X 158      76.790  61.980  27.640  1.00  0.00            
ATOM   2427  HA  TRP X 158      75.750  61.900  28.000  1.00  0.00            
ATOM   2428  CB  TRP X 158      76.970  63.360  27.020  1.00  0.00            
ATOM   2429  HB1 TRP X 158      77.850  63.420  26.380  1.00  0.00            
ATOM   2430  HB2 TRP X 158      76.100  63.460  26.370  1.00  0.00            
ATOM   2431  CG  TRP X 158      76.900  64.570  27.880  1.00  0.00            
ATOM   2432  CD1 TRP X 158      77.820  65.560  27.870  1.00  0.00            
ATOM   2433  HD1 TRP X 158      78.680  65.620  27.220  1.00  0.00            
ATOM   2434  CD2 TRP X 158      75.870  65.010  28.800  1.00  0.00            
ATOM   2435  NE1 TRP X 158      77.370  66.610  28.640  1.00  0.00            
ATOM   2436  HE1 TRP X 158      77.820  67.470  28.900  1.00  0.00            
ATOM   2437  CE2 TRP X 158      76.170  66.320  29.270  1.00  0.00            
ATOM   2438  CE3 TRP X 158      74.630  64.510  29.230  1.00  0.00            
ATOM   2439  HE3 TRP X 158      74.280  63.550  28.870  1.00  0.00            
ATOM   2440  CZ2 TRP X 158      75.380  67.050  30.170  1.00  0.00            
ATOM   2441  HZ2 TRP X 158      75.730  68.020  30.490  1.00  0.00            
ATOM   2442  CZ3 TRP X 158      73.810  65.170  30.170  1.00  0.00            
ATOM   2443  HZ3 TRP X 158      72.890  64.730  30.470  1.00  0.00            
ATOM   2444  CH2 TRP X 158      74.220  66.430  30.640  1.00  0.00            
ATOM   2445  HH2 TRP X 158      73.520  67.000  31.230  1.00  0.00            
ATOM   2446  C   TRP X 158      76.970  60.960  26.530  1.00  0.00            
ATOM   2447  O   TRP X 158      76.020  60.590  25.830  1.00  0.00            
ATOM   2448  N   ASP X 159      78.220  60.580  26.270  1.00  0.00            
ATOM   2449  H   ASP X 159      78.940  61.000  26.840  1.00  0.00            
ATOM   2450  CA  ASP X 159      78.700  59.660  25.250  1.00  0.00            
ATOM   2451  HA  ASP X 159      78.280  60.010  24.320  1.00  0.00            
ATOM   2452  CB  ASP X 159      80.230  59.650  25.350  1.00  0.00            
ATOM   2453  HB1 ASP X 159      80.710  60.610  25.190  1.00  0.00            
ATOM   2454  HB2 ASP X 159      80.450  59.310  26.360  1.00  0.00            
ATOM   2455  CG  ASP X 159      80.860  58.750  24.310  1.00  0.00            
ATOM   2456  OD1 ASP X 159      81.040  59.210  23.160  1.00  0.00            
ATOM   2457  OD2 ASP X 159      81.400  57.660  24.640  1.00  0.00            
ATOM   2458  C   ASP X 159      78.180  58.250  25.450  1.00  0.00            
ATOM   2459  O   ASP X 159      77.840  57.510  24.520  1.00  0.00            
ATOM   2460  N   GLY X 160      77.990  57.930  26.720  1.00  0.00            
ATOM   2461  H   GLY X 160      77.990  58.680  27.380  1.00  0.00            
ATOM   2462  CA  GLY X 160      77.570  56.590  27.080  1.00  0.00            
ATOM   2463  HA1 GLY X 160      77.820  55.840  26.340  1.00  0.00            
ATOM   2464  HA2 GLY X 160      78.040  56.190  27.980  1.00  0.00            
ATOM   2465  C   GLY X 160      76.090  56.600  27.450  1.00  0.00            
ATOM   2466  O   GLY X 160      75.500  55.510  27.510  1.00  0.00            
ATOM   2467  N   LEU X 161      75.400  57.750  27.510  1.00  0.00            
ATOM   2468  H   LEU X 161      75.850  58.610  27.240  1.00  0.00            
ATOM   2469  CA  LEU X 161      73.960  57.870  27.540  1.00  0.00            
ATOM   2470  HA  LEU X 161      73.560  57.060  28.170  1.00  0.00            
ATOM   2471  CB  LEU X 161      73.660  59.220  28.180  1.00  0.00            
ATOM   2472  HB1 LEU X 161      74.470  59.910  27.960  1.00  0.00            
ATOM   2473  HB2 LEU X 161      72.770  59.640  27.720  1.00  0.00            
ATOM   2474  CG  LEU X 161      73.390  59.130  29.690  1.00  0.00            
ATOM   2475  HG  LEU X 161      74.140  58.580  30.250  1.00  0.00            
ATOM   2476  CD1 LEU X 161      73.380  60.560  30.240  1.00  0.00            
ATOM   2477 1HD1 LEU X 161      72.470  61.110  29.950  1.00  0.00            
ATOM   2478 2HD1 LEU X 161      73.430  60.580  31.330  1.00  0.00            
ATOM   2479 3HD1 LEU X 161      74.230  61.080  29.800  1.00  0.00            
ATOM   2480  CD2 LEU X 161      72.100  58.410  30.070  1.00  0.00            
ATOM   2481 1HD2 LEU X 161      72.180  58.380  31.160  1.00  0.00            
ATOM   2482 2HD2 LEU X 161      71.240  58.990  29.740  1.00  0.00            
ATOM   2483 3HD2 LEU X 161      71.940  57.410  29.680  1.00  0.00            
ATOM   2484  C   LEU X 161      73.420  57.860  26.130  1.00  0.00            
ATOM   2485  O   LEU X 161      72.240  57.580  25.920  1.00  0.00            
ATOM   2486  N   LEU X 162      74.140  58.120  25.050  1.00  0.00            
ATOM   2487  H   LEU X 162      75.060  58.490  25.260  1.00  0.00            
ATOM   2488  CA  LEU X 162      73.880  57.880  23.640  1.00  0.00            
ATOM   2489  HA  LEU X 162      72.870  58.040  23.280  1.00  0.00            
ATOM   2490  CB  LEU X 162      74.940  58.510  22.750  1.00  0.00            
ATOM   2491  HB1 LEU X 162      75.930  58.170  23.030  1.00  0.00            
ATOM   2492  HB2 LEU X 162      74.850  58.270  21.690  1.00  0.00            
ATOM   2493  CG  LEU X 162      74.830  60.040  22.640  1.00  0.00            
ATOM   2494  HG  LEU X 162      74.850  60.520  23.620  1.00  0.00            
ATOM   2495  CD1 LEU X 162      76.010  60.640  21.850  1.00  0.00            
ATOM   2496 1HD1 LEU X 162      76.010  61.730  21.980  1.00  0.00            
ATOM   2497 2HD1 LEU X 162      77.000  60.320  22.160  1.00  0.00            
ATOM   2498 3HD1 LEU X 162      75.940  60.560  20.770  1.00  0.00            
ATOM   2499  CD2 LEU X 162      73.500  60.590  22.110  1.00  0.00            
ATOM   2500 1HD2 LEU X 162      73.550  61.670  21.970  1.00  0.00            
ATOM   2501 2HD2 LEU X 162      73.380  60.280  21.080  1.00  0.00            
ATOM   2502 3HD2 LEU X 162      72.630  60.300  22.690  1.00  0.00            
ATOM   2503  C   LEU X 162      73.950  56.370  23.440  1.00  0.00            
ATOM   2504  O   LEU X 162      73.320  55.730  22.600  1.00  0.00            
ATOM   2505  N   SER X 163      74.810  55.620  24.150  1.00  0.00            
ATOM   2506  H   SER X 163      75.260  56.200  24.830  1.00  0.00            
ATOM   2507  CA  SER X 163      75.080  54.190  24.030  1.00  0.00            
ATOM   2508  HA  SER X 163      75.190  53.940  22.980  1.00  0.00            
ATOM   2509  CB  SER X 163      76.360  53.820  24.770  1.00  0.00            
ATOM   2510  HB1 SER X 163      77.060  54.650  24.820  1.00  0.00            
ATOM   2511  HB2 SER X 163      76.340  53.630  25.840  1.00  0.00            
ATOM   2512  OG  SER X 163      77.030  52.790  24.080  1.00  0.00            
ATOM   2513  HG  SER X 163      77.770  53.060  23.560  1.00  0.00            
ATOM   2514  C   SER X 163      73.870  53.430  24.570  1.00  0.00            
ATOM   2515  O   SER X 163      73.380  52.490  23.970  1.00  0.00            
ATOM   2516  N   TYR X 164      73.260  53.930  25.640  1.00  0.00            
ATOM   2517  H   TYR X 164      73.630  54.800  26.040  1.00  0.00            
ATOM   2518  CA  TYR X 164      71.980  53.490  26.170  1.00  0.00            
ATOM   2519  HA  TYR X 164      72.010  52.400  26.240  1.00  0.00            
ATOM   2520  CB  TYR X 164      71.640  54.180  27.490  1.00  0.00            
ATOM   2521  HB1 TYR X 164      72.250  53.670  28.240  1.00  0.00            
ATOM   2522  HB2 TYR X 164      72.080  55.170  27.400  1.00  0.00            
ATOM   2523  CG  TYR X 164      70.240  54.240  28.030  1.00  0.00            
ATOM   2524  CD1 TYR X 164      69.400  53.120  28.050  1.00  0.00            
ATOM   2525  HD1 TYR X 164      69.670  52.150  27.620  1.00  0.00            
ATOM   2526  CD2 TYR X 164      69.790  55.430  28.620  1.00  0.00            
ATOM   2527  HD2 TYR X 164      70.330  56.360  28.640  1.00  0.00            
ATOM   2528  CE1 TYR X 164      68.110  53.200  28.600  1.00  0.00            
ATOM   2529  HE1 TYR X 164      67.420  52.370  28.550  1.00  0.00            
ATOM   2530  CE2 TYR X 164      68.470  55.560  29.070  1.00  0.00            
ATOM   2531  HE2 TYR X 164      68.160  56.500  29.490  1.00  0.00            
ATOM   2532  CZ  TYR X 164      67.640  54.420  29.090  1.00  0.00            
ATOM   2533  OH  TYR X 164      66.380  54.490  29.610  1.00  0.00            
ATOM   2534  HH  TYR X 164      65.860  53.700  29.580  1.00  0.00            
ATOM   2535  C   TYR X 164      70.870  53.590  25.140  1.00  0.00            
ATOM   2536  O   TYR X 164      70.050  52.700  24.930  1.00  0.00            
ATOM   2537  N   PHE X 165      70.990  54.640  24.320  1.00  0.00            
ATOM   2538  H   PHE X 165      71.820  55.200  24.460  1.00  0.00            
ATOM   2539  CA  PHE X 165      70.040  54.950  23.260  1.00  0.00            
ATOM   2540  HA  PHE X 165      69.050  54.590  23.540  1.00  0.00            
ATOM   2541  CB  PHE X 165      70.000  56.450  23.010  1.00  0.00            
ATOM   2542  HB1 PHE X 165      70.930  56.830  22.570  1.00  0.00            
ATOM   2543  HB2 PHE X 165      69.350  56.650  22.170  1.00  0.00            
ATOM   2544  CG  PHE X 165      69.450  57.460  23.990  1.00  0.00            
ATOM   2545  CD1 PHE X 165      68.810  57.130  25.200  1.00  0.00            
ATOM   2546  HD1 PHE X 165      68.890  56.120  25.550  1.00  0.00            
ATOM   2547  CD2 PHE X 165      69.430  58.810  23.640  1.00  0.00            
ATOM   2548  HD2 PHE X 165      69.950  59.050  22.720  1.00  0.00            
ATOM   2549  CE1 PHE X 165      68.190  58.130  25.970  1.00  0.00            
ATOM   2550  HE1 PHE X 165      67.700  57.780  26.870  1.00  0.00            
ATOM   2551  CE2 PHE X 165      68.970  59.840  24.480  1.00  0.00            
ATOM   2552  HE2 PHE X 165      69.090  60.820  24.050  1.00  0.00            
ATOM   2553  CZ  PHE X 165      68.190  59.470  25.580  1.00  0.00            
ATOM   2554  HZ  PHE X 165      67.740  60.240  26.170  1.00  0.00            
ATOM   2555  C   PHE X 165      70.530  54.330  21.970  1.00  0.00            
ATOM   2556  O   PHE X 165      70.230  54.660  20.820  1.00  0.00            
ATOM   2557  N   GLY X 166      71.450  53.370  22.060  1.00  0.00            
ATOM   2558  H   GLY X 166      71.700  53.100  23.000  1.00  0.00            
ATOM   2559  CA  GLY X 166      72.140  52.750  20.960  1.00  0.00            
ATOM   2560  HA1 GLY X 166      72.290  53.450  20.130  1.00  0.00            
ATOM   2561  HA2 GLY X 166      73.170  52.500  21.210  1.00  0.00            
ATOM   2562  C   GLY X 166      71.410  51.540  20.400  1.00  0.00            
ATOM   2563  O   GLY X 166      71.910  51.080  19.360  1.00  0.00            
ATOM   2564  N   THR X 167      70.390  50.940  21.030  1.00  0.00            
ATOM   2565  H   THR X 167      69.910  51.390  21.790  1.00  0.00            
ATOM   2566  CA  THR X 167      69.790  49.720  20.570  1.00  0.00            
ATOM   2567  HA  THR X 167      70.620  49.080  20.300  1.00  0.00            
ATOM   2568  CB  THR X 167      68.920  49.130  21.680  1.00  0.00            
ATOM   2569  HB  THR X 167      68.290  48.350  21.270  1.00  0.00            
ATOM   2570  OG1 THR X 167      68.150  50.130  22.300  1.00  0.00            
ATOM   2571  HG1 THR X 167      67.390  50.260  21.760  1.00  0.00            
ATOM   2572  CG2 THR X 167      69.730  48.500  22.820  1.00  0.00            
ATOM   2573 1HG2 THR X 167      70.240  47.590  22.480  1.00  0.00            
ATOM   2574 2HG2 THR X 167      70.590  49.170  22.850  1.00  0.00            
ATOM   2575 3HG2 THR X 167      69.250  48.420  23.780  1.00  0.00            
ATOM   2576  C   THR X 167      68.870  50.010  19.370  1.00  0.00            
ATOM   2577  O   THR X 167      68.510  51.150  19.090  1.00  0.00            
ATOM   2578  N   PRO X 168      68.540  49.030  18.530  1.00  0.00            
ATOM   2579  CA  PRO X 168      67.840  49.370  17.300  1.00  0.00            
ATOM   2580  HA  PRO X 168      68.060  50.380  16.990  1.00  0.00            
ATOM   2581  CB  PRO X 168      68.260  48.340  16.250  1.00  0.00            
ATOM   2582  HB1 PRO X 168      67.540  48.170  15.450  1.00  0.00            
ATOM   2583  HB2 PRO X 168      69.180  48.590  15.730  1.00  0.00            
ATOM   2584  CG  PRO X 168      68.510  47.100  17.110  1.00  0.00            
ATOM   2585  HG1 PRO X 168      67.530  46.640  17.260  1.00  0.00            
ATOM   2586  HG2 PRO X 168      69.140  46.310  16.720  1.00  0.00            
ATOM   2587  CD  PRO X 168      69.010  47.660  18.450  1.00  0.00            
ATOM   2588  HD1 PRO X 168      68.680  47.180  19.360  1.00  0.00            
ATOM   2589  HD2 PRO X 168      70.090  47.610  18.480  1.00  0.00            
ATOM   2590  C   PRO X 168      66.320  49.430  17.510  1.00  0.00            
ATOM   2591  O   PRO X 168      65.660  49.600  16.480  1.00  0.00            
ATOM   2592  N   THR X 169      65.870  49.320  18.760  1.00  0.00            
ATOM   2593  H   THR X 169      66.520  49.000  19.460  1.00  0.00            
ATOM   2594  CA  THR X 169      64.510  49.470  19.210  1.00  0.00            
ATOM   2595  HA  THR X 169      63.750  49.740  18.490  1.00  0.00            
ATOM   2596  CB  THR X 169      63.930  48.170  19.750  1.00  0.00            
ATOM   2597  HB  THR X 169      63.830  47.570  18.850  1.00  0.00            
ATOM   2598  OG1 THR X 169      62.600  48.250  20.220  1.00  0.00            
ATOM   2599  HG1 THR X 169      62.120  48.420  19.420  1.00  0.00            
ATOM   2600  CG2 THR X 169      64.720  47.460  20.860  1.00  0.00            
ATOM   2601 1HG2 THR X 169      64.790  47.950  21.830  1.00  0.00            
ATOM   2602 2HG2 THR X 169      64.250  46.540  21.200  1.00  0.00            
ATOM   2603 3HG2 THR X 169      65.750  47.260  20.620  1.00  0.00            
ATOM   2604  C   THR X 169      64.490  50.520  20.320  1.00  0.00            
ATOM   2605  O   THR X 169      65.320  50.430  21.230  1.00  0.00            
ATOM   2606  N   TRP X 170      63.660  51.550  20.180  1.00  0.00            
ATOM   2607  H   TRP X 170      63.090  51.580  19.340  1.00  0.00            
ATOM   2608  CA  TRP X 170      63.500  52.550  21.220  1.00  0.00            
ATOM   2609  HA  TRP X 170      64.420  53.000  21.590  1.00  0.00            
ATOM   2610  CB  TRP X 170      62.690  53.690  20.610  1.00  0.00            
ATOM   2611  HB1 TRP X 170      61.770  53.380  20.110  1.00  0.00            
ATOM   2612  HB2 TRP X 170      62.430  54.390  21.410  1.00  0.00            
ATOM   2613  CG  TRP X 170      63.430  54.470  19.570  1.00  0.00            
ATOM   2614  CD1 TRP X 170      63.170  54.610  18.250  1.00  0.00            
ATOM   2615  HD1 TRP X 170      62.330  54.210  17.710  1.00  0.00            
ATOM   2616  CD2 TRP X 170      64.620  55.290  19.760  1.00  0.00            
ATOM   2617  NE1 TRP X 170      64.100  55.450  17.680  1.00  0.00            
ATOM   2618  HE1 TRP X 170      64.090  55.630  16.690  1.00  0.00            
ATOM   2619  CE2 TRP X 170      65.110  55.830  18.540  1.00  0.00            
ATOM   2620  CE3 TRP X 170      65.370  55.650  20.870  1.00  0.00            
ATOM   2621  HE3 TRP X 170      65.050  55.380  21.880  1.00  0.00            
ATOM   2622  CZ2 TRP X 170      66.170  56.750  18.410  1.00  0.00            
ATOM   2623  HZ2 TRP X 170      66.430  57.070  17.410  1.00  0.00            
ATOM   2624  CZ3 TRP X 170      66.450  56.550  20.830  1.00  0.00            
ATOM   2625  HZ3 TRP X 170      67.030  56.920  21.650  1.00  0.00            
ATOM   2626  CH2 TRP X 170      66.860  57.060  19.580  1.00  0.00            
ATOM   2627  HH2 TRP X 170      67.650  57.790  19.480  1.00  0.00            
ATOM   2628  C   TRP X 170      62.850  52.030  22.490  1.00  0.00            
ATOM   2629  O   TRP X 170      62.970  52.610  23.570  1.00  0.00            
ATOM   2630  N   GLN X 171      62.190  50.860  22.500  1.00  0.00            
ATOM   2631  H   GLN X 171      62.180  50.480  21.560  1.00  0.00            
ATOM   2632  CA  GLN X 171      61.260  50.340  23.490  1.00  0.00            
ATOM   2633  HA  GLN X 171      60.490  51.100  23.700  1.00  0.00            
ATOM   2634  CB  GLN X 171      60.570  49.130  22.850  1.00  0.00            
ATOM   2635  HB1 GLN X 171      61.320  48.440  22.490  1.00  0.00            
ATOM   2636  HB2 GLN X 171      59.880  48.530  23.450  1.00  0.00            
ATOM   2637  CG  GLN X 171      59.830  49.400  21.550  1.00  0.00            
ATOM   2638  HG1 GLN X 171      60.350  50.060  20.850  1.00  0.00            
ATOM   2639  HG2 GLN X 171      59.650  48.460  21.020  1.00  0.00            
ATOM   2640  CD  GLN X 171      58.400  49.880  21.670  1.00  0.00            
ATOM   2641  OE1 GLN X 171      57.760  50.190  20.680  1.00  0.00            
ATOM   2642  NE2 GLN X 171      57.830  50.030  22.880  1.00  0.00            
ATOM   2643 1HE2 GLN X 171      58.290  49.840  23.760  1.00  0.00            
ATOM   2644 2HE2 GLN X 171      56.900  50.400  22.850  1.00  0.00            
ATOM   2645  C   GLN X 171      61.930  49.960  24.800  1.00  0.00            
ATOM   2646  O   GLN X 171      61.350  49.890  25.870  1.00  0.00            
ATOM   2647  N   THR X 172      63.210  49.590  24.700  1.00  0.00            
ATOM   2648  H   THR X 172      63.570  49.630  23.760  1.00  0.00            
ATOM   2649  CA  THR X 172      64.020  49.260  25.850  1.00  0.00            
ATOM   2650  HA  THR X 172      63.420  48.780  26.630  1.00  0.00            
ATOM   2651  CB  THR X 172      65.170  48.330  25.420  1.00  0.00            
ATOM   2652  HB  THR X 172      65.840  48.200  26.270  1.00  0.00            
ATOM   2653  OG1 THR X 172      65.910  49.010  24.440  1.00  0.00            
ATOM   2654  HG1 THR X 172      66.560  49.570  24.830  1.00  0.00            
ATOM   2655  CG2 THR X 172      64.780  46.900  25.050  1.00  0.00            
ATOM   2656 1HG2 THR X 172      65.590  46.300  24.650  1.00  0.00            
ATOM   2657 2HG2 THR X 172      64.240  46.240  25.740  1.00  0.00            
ATOM   2658 3HG2 THR X 172      63.940  47.020  24.370  1.00  0.00            
ATOM   2659  C   THR X 172      64.590  50.460  26.590  1.00  0.00            
ATOM   2660  O   THR X 172      65.280  50.340  27.600  1.00  0.00            
ATOM   2661  N   VAL X 173      64.360  51.690  26.100  1.00  0.00            
ATOM   2662  H   VAL X 173      64.000  51.810  25.170  1.00  0.00            
ATOM   2663  CA  VAL X 173      64.650  52.940  26.770  1.00  0.00            
ATOM   2664  HA  VAL X 173      65.560  52.830  27.360  1.00  0.00            
ATOM   2665  CB  VAL X 173      64.970  54.070  25.800  1.00  0.00            
ATOM   2666  HB  VAL X 173      64.080  54.350  25.240  1.00  0.00            
ATOM   2667  CG1 VAL X 173      65.350  55.370  26.490  1.00  0.00            
ATOM   2668 1HG1 VAL X 173      65.670  56.170  25.810  1.00  0.00            
ATOM   2669 2HG1 VAL X 173      64.480  55.720  27.040  1.00  0.00            
ATOM   2670 3HG1 VAL X 173      66.090  55.300  27.290  1.00  0.00            
ATOM   2671  CG2 VAL X 173      66.090  53.690  24.820  1.00  0.00            
ATOM   2672 1HG2 VAL X 173      65.850  52.920  24.100  1.00  0.00            
ATOM   2673 2HG2 VAL X 173      66.380  54.630  24.350  1.00  0.00            
ATOM   2674 3HG2 VAL X 173      67.010  53.460  25.380  1.00  0.00            
ATOM   2675  C   VAL X 173      63.500  53.320  27.680  1.00  0.00            
ATOM   2676  O   VAL X 173      63.660  53.670  28.840  1.00  0.00            
ATOM   2677  N   THR X 174      62.310  53.410  27.060  1.00  0.00            
ATOM   2678  H   THR X 174      62.230  53.120  26.100  1.00  0.00            
ATOM   2679  CA  THR X 174      61.060  53.860  27.650  1.00  0.00            
ATOM   2680  HA  THR X 174      61.180  54.920  27.810  1.00  0.00            
ATOM   2681  CB  THR X 174      60.020  53.890  26.520  1.00  0.00            
ATOM   2682  HB  THR X 174      59.060  54.090  27.010  1.00  0.00            
ATOM   2683  OG1 THR X 174      59.980  52.710  25.750  1.00  0.00            
ATOM   2684  HG1 THR X 174      59.420  52.030  26.120  1.00  0.00            
ATOM   2685  CG2 THR X 174      60.330  55.040  25.570  1.00  0.00            
ATOM   2686 1HG2 THR X 174      60.240  55.990  26.100  1.00  0.00            
ATOM   2687 2HG2 THR X 174      61.340  54.950  25.190  1.00  0.00            
ATOM   2688 3HG2 THR X 174      59.580  55.170  24.800  1.00  0.00            
ATOM   2689  C   THR X 174      60.700  53.230  28.980  1.00  0.00            
ATOM   2690  O   THR X 174      60.430  53.990  29.920  1.00  0.00            
ATOM   2691  N   ILE X 175      60.750  51.930  29.270  1.00  0.00            
ATOM   2692  H   ILE X 175      61.190  51.350  28.560  1.00  0.00            
ATOM   2693  CA  ILE X 175      60.460  51.210  30.490  1.00  0.00            
ATOM   2694  HA  ILE X 175      59.420  51.470  30.640  1.00  0.00            
ATOM   2695  CB  ILE X 175      60.630  49.710  30.200  1.00  0.00            
ATOM   2696  HB  ILE X 175      60.400  49.300  31.190  1.00  0.00            
ATOM   2697  CG1 ILE X 175      62.090  49.310  30.040  1.00  0.00            
ATOM   2698 1HG1 ILE X 175      62.570  49.660  29.130  1.00  0.00            
ATOM   2699 2HG1 ILE X 175      62.700  49.780  30.810  1.00  0.00            
ATOM   2700  CG2 ILE X 175      59.680  49.230  29.100  1.00  0.00            
ATOM   2701 1HG2 ILE X 175      59.810  49.820  28.200  1.00  0.00            
ATOM   2702 2HG2 ILE X 175      59.760  48.190  28.780  1.00  0.00            
ATOM   2703 3HG2 ILE X 175      58.660  49.440  29.420  1.00  0.00            
ATOM   2704  CD  ILE X 175      62.370  47.830  30.290  1.00  0.00            
ATOM   2705  HD1 ILE X 175      62.080  47.310  29.380  1.00  0.00            
ATOM   2706  HD2 ILE X 175      63.440  47.680  30.410  1.00  0.00            
ATOM   2707  HD3 ILE X 175      61.840  47.400  31.140  1.00  0.00            
ATOM   2708  C   ILE X 175      61.110  51.690  31.780  1.00  0.00            
ATOM   2709  O   ILE X 175      60.520  51.600  32.860  1.00  0.00            
ATOM   2710  N   PHE X 176      62.300  52.280  31.660  1.00  0.00            
ATOM   2711  H   PHE X 176      62.740  52.160  30.750  1.00  0.00            
ATOM   2712  CA  PHE X 176      63.150  52.900  32.660  1.00  0.00            
ATOM   2713  HA  PHE X 176      62.950  52.550  33.670  1.00  0.00            
ATOM   2714  CB  PHE X 176      64.620  52.730  32.290  1.00  0.00            
ATOM   2715  HB1 PHE X 176      64.730  53.330  31.380  1.00  0.00            
ATOM   2716  HB2 PHE X 176      65.180  53.280  33.050  1.00  0.00            
ATOM   2717  CG  PHE X 176      65.180  51.340  32.180  1.00  0.00            
ATOM   2718  CD1 PHE X 176      64.750  50.240  32.940  1.00  0.00            
ATOM   2719  HD1 PHE X 176      64.080  50.420  33.780  1.00  0.00            
ATOM   2720  CD2 PHE X 176      66.220  51.210  31.240  1.00  0.00            
ATOM   2721  HD2 PHE X 176      66.530  52.050  30.640  1.00  0.00            
ATOM   2722  CE1 PHE X 176      65.310  48.980  32.740  1.00  0.00            
ATOM   2723  HE1 PHE X 176      65.050  48.040  33.220  1.00  0.00            
ATOM   2724  CE2 PHE X 176      66.760  49.940  31.030  1.00  0.00            
ATOM   2725  HE2 PHE X 176      67.560  49.860  30.310  1.00  0.00            
ATOM   2726  CZ  PHE X 176      66.310  48.830  31.760  1.00  0.00            
ATOM   2727  HZ  PHE X 176      66.880  47.920  31.710  1.00  0.00            
ATOM   2728  C   PHE X 176      62.940  54.390  32.800  1.00  0.00            
ATOM   2729  O   PHE X 176      63.060  54.810  33.950  1.00  0.00            
ATOM   2730  N   VAL X 177      62.420  55.070  31.780  1.00  0.00            
ATOM   2731  H   VAL X 177      62.310  54.610  30.890  1.00  0.00            
ATOM   2732  CA  VAL X 177      62.020  56.460  31.900  1.00  0.00            
ATOM   2733  HA  VAL X 177      62.810  56.900  32.520  1.00  0.00            
ATOM   2734  CB  VAL X 177      61.820  57.120  30.530  1.00  0.00            
ATOM   2735  HB  VAL X 177      60.960  56.800  29.950  1.00  0.00            
ATOM   2736  CG1 VAL X 177      61.650  58.630  30.670  1.00  0.00            
ATOM   2737 1HG1 VAL X 177      62.440  59.090  31.260  1.00  0.00            
ATOM   2738 2HG1 VAL X 177      61.710  59.050  29.670  1.00  0.00            
ATOM   2739 3HG1 VAL X 177      60.670  58.770  31.140  1.00  0.00            
ATOM   2740  CG2 VAL X 177      63.040  56.950  29.610  1.00  0.00            
ATOM   2741 1HG2 VAL X 177      63.880  57.380  30.150  1.00  0.00            
ATOM   2742 2HG2 VAL X 177      63.300  55.900  29.420  1.00  0.00            
ATOM   2743 3HG2 VAL X 177      63.030  57.480  28.670  1.00  0.00            
ATOM   2744  C   VAL X 177      60.670  56.490  32.590  1.00  0.00            
ATOM   2745  O   VAL X 177      60.340  57.350  33.380  1.00  0.00            
ATOM   2746  N   ALA X 178      59.830  55.520  32.230  1.00  0.00            
ATOM   2747  H   ALA X 178      60.090  54.800  31.600  1.00  0.00            
ATOM   2748  CA  ALA X 178      58.500  55.460  32.820  1.00  0.00            
ATOM   2749  HA  ALA X 178      58.030  56.430  32.920  1.00  0.00            
ATOM   2750  CB  ALA X 178      57.610  54.520  31.990  1.00  0.00            
ATOM   2751  HB1 ALA X 178      57.520  54.870  30.960  1.00  0.00            
ATOM   2752  HB2 ALA X 178      57.910  53.480  31.890  1.00  0.00            
ATOM   2753  HB3 ALA X 178      56.640  54.500  32.460  1.00  0.00            
ATOM   2754  C   ALA X 178      58.540  54.870  34.220  1.00  0.00            
ATOM   2755  O   ALA X 178      57.690  55.090  35.070  1.00  0.00            
ATOM   2756  N   GLY X 179      59.590  54.140  34.600  1.00  0.00            
ATOM   2757  H   GLY X 179      60.470  54.090  34.090  1.00  0.00            
ATOM   2758  CA  GLY X 179      59.430  53.240  35.740  1.00  0.00            
ATOM   2759  HA1 GLY X 179      58.530  52.650  35.820  1.00  0.00            
ATOM   2760  HA2 GLY X 179      60.300  52.570  35.660  1.00  0.00            
ATOM   2761  C   GLY X 179      59.670  54.100  36.970  1.00  0.00            
ATOM   2762  O   GLY X 179      58.760  54.140  37.790  1.00  0.00            
ATOM   2763  N   VAL X 180      60.760  54.860  37.060  1.00  0.00            
ATOM   2764  H   VAL X 180      61.450  54.840  36.340  1.00  0.00            
ATOM   2765  CA  VAL X 180      61.120  55.890  38.030  1.00  0.00            
ATOM   2766  HA  VAL X 180      61.410  55.260  38.870  1.00  0.00            
ATOM   2767  CB  VAL X 180      62.380  56.650  37.600  1.00  0.00            
ATOM   2768  HB  VAL X 180      62.620  57.420  38.350  1.00  0.00            
ATOM   2769  CG1 VAL X 180      63.640  55.810  37.450  1.00  0.00            
ATOM   2770 1HG1 VAL X 180      64.530  56.340  37.110  1.00  0.00            
ATOM   2771 2HG1 VAL X 180      63.870  55.320  38.390  1.00  0.00            
ATOM   2772 3HG1 VAL X 180      63.610  55.090  36.630  1.00  0.00            
ATOM   2773  CG2 VAL X 180      62.300  57.330  36.250  1.00  0.00            
ATOM   2774 1HG2 VAL X 180      62.030  56.640  35.450  1.00  0.00            
ATOM   2775 2HG2 VAL X 180      61.490  58.050  36.160  1.00  0.00            
ATOM   2776 3HG2 VAL X 180      63.240  57.750  35.900  1.00  0.00            
ATOM   2777  C   VAL X 180      59.940  56.780  38.380  1.00  0.00            
ATOM   2778  O   VAL X 180      59.570  56.960  39.540  1.00  0.00            
ATOM   2779  N   LEU X 181      59.230  57.330  37.390  1.00  0.00            
ATOM   2780  H   LEU X 181      59.460  56.920  36.490  1.00  0.00            
ATOM   2781  CA  LEU X 181      58.140  58.260  37.600  1.00  0.00            
ATOM   2782  HA  LEU X 181      58.460  59.060  38.260  1.00  0.00            
ATOM   2783  CB  LEU X 181      57.740  58.980  36.310  1.00  0.00            
ATOM   2784  HB1 LEU X 181      57.560  58.160  35.620  1.00  0.00            
ATOM   2785  HB2 LEU X 181      56.740  59.440  36.390  1.00  0.00            
ATOM   2786  CG  LEU X 181      58.730  60.060  35.880  1.00  0.00            
ATOM   2787  HG  LEU X 181      59.760  59.760  36.030  1.00  0.00            
ATOM   2788  CD1 LEU X 181      58.590  60.470  34.410  1.00  0.00            
ATOM   2789 1HD1 LEU X 181      59.480  61.020  34.100  1.00  0.00            
ATOM   2790 2HD1 LEU X 181      58.580  59.630  33.710  1.00  0.00            
ATOM   2791 3HD1 LEU X 181      57.780  61.180  34.280  1.00  0.00            
ATOM   2792  CD2 LEU X 181      58.610  61.370  36.650  1.00  0.00            
ATOM   2793 1HD2 LEU X 181      59.390  62.070  36.340  1.00  0.00            
ATOM   2794 2HD2 LEU X 181      57.660  61.910  36.650  1.00  0.00            
ATOM   2795 3HD2 LEU X 181      58.820  61.110  37.680  1.00  0.00            
ATOM   2796  C   LEU X 181      56.910  57.590  38.180  1.00  0.00            
ATOM   2797  O   LEU X 181      56.310  58.020  39.160  1.00  0.00            
ATOM   2798  N   THR X 182      56.430  56.470  37.630  1.00  0.00            
ATOM   2799  H   THR X 182      56.900  56.100  36.820  1.00  0.00            
ATOM   2800  CA  THR X 182      55.350  55.670  38.190  1.00  0.00            
ATOM   2801  HA  THR X 182      54.520  56.340  38.390  1.00  0.00            
ATOM   2802  CB  THR X 182      54.880  54.680  37.130  1.00  0.00            
ATOM   2803  HB  THR X 182      54.170  54.020  37.650  1.00  0.00            
ATOM   2804  OG1 THR X 182      55.900  53.810  36.680  1.00  0.00            
ATOM   2805  HG1 THR X 182      56.580  54.340  36.320  1.00  0.00            
ATOM   2806  CG2 THR X 182      54.110  55.360  36.000  1.00  0.00            
ATOM   2807 1HG2 THR X 182      53.210  55.840  36.340  1.00  0.00            
ATOM   2808 2HG2 THR X 182      54.790  56.120  35.590  1.00  0.00            
ATOM   2809 3HG2 THR X 182      53.880  54.630  35.220  1.00  0.00            
ATOM   2810  C   THR X 182      55.660  54.950  39.490  1.00  0.00            
ATOM   2811  O   THR X 182      54.780  54.410  40.150  1.00  0.00            
ATOM   2812  N   ALA X 183      56.910  55.080  39.940  1.00  0.00            
ATOM   2813  H   ALA X 183      57.580  55.640  39.430  1.00  0.00            
ATOM   2814  CA  ALA X 183      57.360  54.670  41.270  1.00  0.00            
ATOM   2815  HA  ALA X 183      56.820  53.870  41.770  1.00  0.00            
ATOM   2816  CB  ALA X 183      58.750  54.110  41.000  1.00  0.00            
ATOM   2817  HB1 ALA X 183      59.500  54.870  40.790  1.00  0.00            
ATOM   2818  HB2 ALA X 183      59.090  53.470  41.810  1.00  0.00            
ATOM   2819  HB3 ALA X 183      58.690  53.480  40.100  1.00  0.00            
ATOM   2820  C   ALA X 183      57.570  55.860  42.170  1.00  0.00            
ATOM   2821  O   ALA X 183      58.150  55.680  43.240  1.00  0.00            
ATOM   2822  N   SER X 184      57.230  57.080  41.740  1.00  0.00            
ATOM   2823  H   SER X 184      56.780  57.180  40.840  1.00  0.00            
ATOM   2824  CA  SER X 184      57.390  58.320  42.450  1.00  0.00            
ATOM   2825  HA  SER X 184      57.450  58.150  43.530  1.00  0.00            
ATOM   2826  CB  SER X 184      58.650  59.050  41.990  1.00  0.00            
ATOM   2827  HB1 SER X 184      59.500  58.380  41.850  1.00  0.00            
ATOM   2828  HB2 SER X 184      58.560  59.580  41.050  1.00  0.00            
ATOM   2829  OG  SER X 184      59.090  60.050  42.890  1.00  0.00            
ATOM   2830  HG  SER X 184      59.380  59.640  43.690  1.00  0.00            
ATOM   2831  C   SER X 184      56.150  59.210  42.500  1.00  0.00            
ATOM   2832  O   SER X 184      55.920  60.020  43.400  1.00  0.00            
ATOM   2833  N   LEU X 185      55.250  59.150  41.510  1.00  0.00            
ATOM   2834  H   LEU X 185      55.530  58.560  40.740  1.00  0.00            
ATOM   2835  CA  LEU X 185      54.110  60.020  41.290  1.00  0.00            
ATOM   2836  HA  LEU X 185      54.130  60.910  41.910  1.00  0.00            
ATOM   2837  CB  LEU X 185      54.030  60.410  39.810  1.00  0.00            
ATOM   2838  HB1 LEU X 185      53.900  59.640  39.060  1.00  0.00            
ATOM   2839  HB2 LEU X 185      53.050  60.880  39.740  1.00  0.00            
ATOM   2840  CG  LEU X 185      55.040  61.430  39.300  1.00  0.00            
ATOM   2841  HG  LEU X 185      56.040  61.050  39.450  1.00  0.00            
ATOM   2842  CD1 LEU X 185      54.970  61.620  37.780  1.00  0.00            
ATOM   2843 1HD1 LEU X 185      55.220  60.650  37.350  1.00  0.00            
ATOM   2844 2HD1 LEU X 185      54.020  61.980  37.390  1.00  0.00            
ATOM   2845 3HD1 LEU X 185      55.760  62.270  37.440  1.00  0.00            
ATOM   2846  CD2 LEU X 185      54.810  62.810  39.940  1.00  0.00            
ATOM   2847 1HD2 LEU X 185      53.790  63.080  39.670  1.00  0.00            
ATOM   2848 2HD2 LEU X 185      55.000  62.990  41.000  1.00  0.00            
ATOM   2849 3HD2 LEU X 185      55.490  63.510  39.470  1.00  0.00            
ATOM   2850  C   LEU X 185      52.870  59.320  41.820  1.00  0.00            
ATOM   2851  O   LEU X 185      51.750  59.660  41.450  1.00  0.00            
ATOM   2852  N   THR X 186      53.010  58.150  42.450  1.00  0.00            
ATOM   2853  H   THR X 186      53.960  57.860  42.590  1.00  0.00            
ATOM   2854  CA  THR X 186      51.970  57.340  43.040  1.00  0.00            
ATOM   2855  HA  THR X 186      51.340  56.920  42.260  1.00  0.00            
ATOM   2856  CB  THR X 186      52.610  56.100  43.660  1.00  0.00            
ATOM   2857  HB  THR X 186      51.770  55.590  44.110  1.00  0.00            
ATOM   2858  OG1 THR X 186      53.540  56.390  44.690  1.00  0.00            
ATOM   2859  HG1 THR X 186      53.110  56.240  45.530  1.00  0.00            
ATOM   2860  CG2 THR X 186      53.250  55.060  42.760  1.00  0.00            
ATOM   2861 1HG2 THR X 186      52.580  54.620  42.010  1.00  0.00            
ATOM   2862 2HG2 THR X 186      54.230  55.450  42.480  1.00  0.00            
ATOM   2863 3HG2 THR X 186      53.530  54.150  43.290  1.00  0.00            
ATOM   2864  C   THR X 186      50.990  58.080  43.940  1.00  0.00            
ATOM   2865  O   THR X 186      49.760  57.930  43.890  1.00  0.00            
ATOM   2866  N   ILE X 187      51.600  58.980  44.720  1.00  0.00            
ATOM   2867  H   ILE X 187      52.610  58.940  44.680  1.00  0.00            
ATOM   2868  CA  ILE X 187      50.990  59.880  45.660  1.00  0.00            
ATOM   2869  HA  ILE X 187      50.310  59.290  46.260  1.00  0.00            
ATOM   2870  CB  ILE X 187      51.920  60.540  46.680  1.00  0.00            
ATOM   2871  HB  ILE X 187      51.370  61.200  47.350  1.00  0.00            
ATOM   2872  CG1 ILE X 187      53.110  61.360  46.170  1.00  0.00            
ATOM   2873 1HG1 ILE X 187      53.860  60.670  45.800  1.00  0.00            
ATOM   2874 2HG1 ILE X 187      52.770  62.110  45.450  1.00  0.00            
ATOM   2875  CG2 ILE X 187      52.390  59.560  47.750  1.00  0.00            
ATOM   2876 1HG2 ILE X 187      51.600  58.890  48.110  1.00  0.00            
ATOM   2877 2HG2 ILE X 187      53.250  58.940  47.470  1.00  0.00            
ATOM   2878 3HG2 ILE X 187      52.720  60.100  48.640  1.00  0.00            
ATOM   2879  CD  ILE X 187      53.780  62.170  47.290  1.00  0.00            
ATOM   2880  HD1 ILE X 187      54.420  62.920  46.810  1.00  0.00            
ATOM   2881  HD2 ILE X 187      53.100  62.690  47.970  1.00  0.00            
ATOM   2882  HD3 ILE X 187      54.360  61.470  47.880  1.00  0.00            
ATOM   2883  C   ILE X 187      50.030  60.900  45.040  1.00  0.00            
ATOM   2884  O   ILE X 187      49.070  61.430  45.590  1.00  0.00            
ATOM   2885  N   TRP X 188      50.220  61.150  43.740  1.00  0.00            
ATOM   2886  H   TRP X 188      50.970  60.650  43.290  1.00  0.00            
ATOM   2887  CA  TRP X 188      49.510  62.060  42.870  1.00  0.00            
ATOM   2888  HA  TRP X 188      48.890  62.670  43.510  1.00  0.00            
ATOM   2889  CB  TRP X 188      50.520  62.910  42.080  1.00  0.00            
ATOM   2890  HB1 TRP X 188      51.340  62.290  41.750  1.00  0.00            
ATOM   2891  HB2 TRP X 188      49.980  63.340  41.220  1.00  0.00            
ATOM   2892  CG  TRP X 188      51.100  64.000  42.920  1.00  0.00            
ATOM   2893  CD1 TRP X 188      52.400  64.080  43.290  1.00  0.00            
ATOM   2894  HD1 TRP X 188      53.120  63.290  43.160  1.00  0.00            
ATOM   2895  CD2 TRP X 188      50.530  65.250  43.390  1.00  0.00            
ATOM   2896  NE1 TRP X 188      52.670  65.200  44.040  1.00  0.00            
ATOM   2897  HE1 TRP X 188      53.560  65.410  44.450  1.00  0.00            
ATOM   2898  CE2 TRP X 188      51.540  66.010  44.020  1.00  0.00            
ATOM   2899  CE3 TRP X 188      49.290  65.910  43.400  1.00  0.00            
ATOM   2900  HE3 TRP X 188      48.490  65.310  43.000  1.00  0.00            
ATOM   2901  CZ2 TRP X 188      51.370  67.330  44.460  1.00  0.00            
ATOM   2902  HZ2 TRP X 188      52.170  67.860  44.960  1.00  0.00            
ATOM   2903  CZ3 TRP X 188      49.040  67.240  43.790  1.00  0.00            
ATOM   2904  HZ3 TRP X 188      48.030  67.600  43.770  1.00  0.00            
ATOM   2905  CH2 TRP X 188      50.120  67.940  44.330  1.00  0.00            
ATOM   2906  HH2 TRP X 188      50.060  68.990  44.610  1.00  0.00            
ATOM   2907  C   TRP X 188      48.690  61.280  41.850  1.00  0.00            
ATOM   2908  O   TRP X 188      47.950  61.880  41.080  1.00  0.00            
ATOM   2909  N   LYS X 189      48.630  59.940  41.940  1.00  0.00            
ATOM   2910  H   LYS X 189      49.290  59.540  42.590  1.00  0.00            
ATOM   2911  CA  LYS X 189      47.620  59.100  41.340  1.00  0.00            
ATOM   2912  HA  LYS X 189      47.250  59.690  40.490  1.00  0.00            
ATOM   2913  CB  LYS X 189      48.100  57.690  41.020  1.00  0.00            
ATOM   2914  HB1 LYS X 189      49.010  57.680  40.430  1.00  0.00            
ATOM   2915  HB2 LYS X 189      48.310  57.130  41.930  1.00  0.00            
ATOM   2916  CG  LYS X 189      47.020  56.820  40.360  1.00  0.00            
ATOM   2917  HG1 LYS X 189      46.180  56.840  41.050  1.00  0.00            
ATOM   2918  HG2 LYS X 189      46.620  57.280  39.450  1.00  0.00            
ATOM   2919  CD  LYS X 189      47.450  55.360  40.170  1.00  0.00            
ATOM   2920  HD1 LYS X 189      48.220  55.220  39.410  1.00  0.00            
ATOM   2921  HD2 LYS X 189      47.800  55.030  41.140  1.00  0.00            
ATOM   2922  CE  LYS X 189      46.340  54.420  39.690  1.00  0.00            
ATOM   2923  HE1 LYS X 189      45.670  54.160  40.510  1.00  0.00            
ATOM   2924  HE2 LYS X 189      45.800  55.000  38.940  1.00  0.00            
ATOM   2925  NZ  LYS X 189      46.880  53.150  39.170  1.00  0.00            
ATOM   2926  HZ1 LYS X 189      46.180  52.450  38.990  1.00  0.00            
ATOM   2927  HZ2 LYS X 189      47.450  53.300  38.350  1.00  0.00            
ATOM   2928  HZ3 LYS X 189      47.520  52.680  39.790  1.00  0.00            
ATOM   2929  C   LYS X 189      46.480  59.090  42.350  1.00  0.00            
ATOM   2930  O   LYS X 189      45.360  58.860  41.910  1.00  0.00            
ATOM   2931  N   ALA X 190      46.790  59.330  43.630  1.00  0.00            
ATOM   2932  H   ALA X 190      47.770  59.540  43.780  1.00  0.00            
ATOM   2933  CA  ALA X 190      45.810  59.380  44.690  1.00  0.00            
ATOM   2934  HA  ALA X 190      44.970  58.700  44.610  1.00  0.00            
ATOM   2935  CB  ALA X 190      46.500  58.960  45.980  1.00  0.00            
ATOM   2936  HB1 ALA X 190      47.410  59.420  46.390  1.00  0.00            
ATOM   2937  HB2 ALA X 190      45.760  59.090  46.780  1.00  0.00            
ATOM   2938  HB3 ALA X 190      46.620  57.870  45.990  1.00  0.00            
ATOM   2939  C   ALA X 190      45.360  60.830  44.820  1.00  0.00            
ATOM   2940  O   ALA X 190      44.580  61.070  45.740  1.00  0.00            
ATOM   2941  N   MET X 191      45.610  61.750  43.880  1.00  0.00            
ATOM   2942  H   MET X 191      45.960  61.350  43.030  1.00  0.00            
ATOM   2943  CA  MET X 191      45.120  63.100  43.710  1.00  0.00            
ATOM   2944  HA  MET X 191      44.160  63.040  44.220  1.00  0.00            
ATOM   2945  CB  MET X 191      45.760  64.160  44.630  1.00  0.00            
ATOM   2946  HB1 MET X 191      45.970  63.750  45.610  1.00  0.00            
ATOM   2947  HB2 MET X 191      46.690  64.400  44.130  1.00  0.00            
ATOM   2948  CG  MET X 191      44.900  65.400  44.890  1.00  0.00            
ATOM   2949  HG1 MET X 191      45.140  66.120  44.090  1.00  0.00            
ATOM   2950  HG2 MET X 191      43.850  65.160  44.770  1.00  0.00            
ATOM   2951  SD  MET X 191      45.000  66.190  46.510  1.00  0.00            
ATOM   2952  CE  MET X 191      44.090  64.870  47.380  1.00  0.00            
ATOM   2953  HE1 MET X 191      43.090  64.960  46.970  1.00  0.00            
ATOM   2954  HE2 MET X 191      44.460  63.870  47.170  1.00  0.00            
ATOM   2955  HE3 MET X 191      43.920  64.950  48.450  1.00  0.00            
ATOM   2956  C   MET X 191      44.880  63.460  42.250  1.00  0.00            
ATOM   2957  O   MET X 191      45.110  64.590  41.830  1.00  0.00            
ATOM   2958  N   GLY X 192      44.390  62.490  41.480  1.00  0.00            
ATOM   2959  H   GLY X 192      44.050  61.620  41.870  1.00  0.00            
ATOM   2960  CA  GLY X 192      44.420  62.620  40.040  1.00  0.00            
ATOM   2961  HA1 GLY X 192      44.990  63.490  39.720  1.00  0.00            
ATOM   2962  HA2 GLY X 192      44.940  61.790  39.530  1.00  0.00            
ATOM   2963  C   GLY X 192      43.040  62.530  39.410  1.00  0.00            
ATOM   2964  O1  GLY X 192      42.960  62.350  38.170  1.00  0.00            
ATOM   2965  O2  GLY X 192      42.040  62.480  40.150  1.00  0.00            
END
