# Supplementary material for: The importance of evolutionarily conserved C‐terminal basic residues for the stability of proapoptotic Bax protein
Source: FEBS Open Bio. 2016 Aug 25;6(10):976–86. doi: 10.1002/2211-5463.12096 (PMC5055034; doi:10.1002/2211-5463.12096)
Supplement: Supplementary file 2 — Appendix S2. Figure 2 snapshots zip file. [file FEB4-6-0976-s002.zip › Figure 2 snapshots/KA_400K.pdb]

HEADER Model of Human Bax
TITLE KA SPM (K190A) 40 ns
JRNL        AUTH   J.L. ROSAS-TRIGUEROS                                 
JRNL        TITL   THE IMPORTANCE OF EVOLUTIONARILY CONSERVED C-TERMINAL BASIC 
JRNL        TITL 2 RESIDUES FOR THE STABILITY OF PROAPOPTOTIC BAX PROTEIN
JRNL        REF    FEBS Open Bio
JRNL        REFN   ISSN 2211-5463
REMARK 250
REMARK 250 EXPERIMENTAL DETAILS
REMARK 250  EXPERIMENT TYPE: MOLECULAR DYNAMICS SIMULATION, 400 K, FINAL STRUCTURE
REMARK 250  GENERATED BY GROMACS
REMARK 250  THIS IS A SIMULATION BOX
REMARK 250
CRYST1   90.575   90.575   90.575  60.00  60.00  90.00 P 1           1
ATOM      1  N   MET X   1      72.550  76.310  35.490  1.00  0.00            
ATOM      2  H1  MET X   1      73.560  76.220  35.350  1.00  0.00            
ATOM      3  H2  MET X   1      72.310  76.860  36.310  1.00  0.00            
ATOM      4  H3  MET X   1      72.200  75.410  35.730  1.00  0.00            
ATOM      5  CA  MET X   1      72.000  76.910  34.270  1.00  0.00            
ATOM      6  HA  MET X   1      72.240  76.240  33.450  1.00  0.00            
ATOM      7  CB  MET X   1      70.480  77.000  34.340  1.00  0.00            
ATOM      8  HB1 MET X   1      70.120  76.320  35.130  1.00  0.00            
ATOM      9  HB2 MET X   1      70.300  78.040  34.570  1.00  0.00            
ATOM     10  CG  MET X   1      69.730  76.630  33.050  1.00  0.00            
ATOM     11  HG1 MET X   1      68.690  76.900  33.240  1.00  0.00            
ATOM     12  HG2 MET X   1      70.120  77.200  32.220  1.00  0.00            
ATOM     13  SD  MET X   1      69.760  74.900  32.520  1.00  0.00            
ATOM     14  CE  MET X   1      68.140  74.490  33.210  1.00  0.00            
ATOM     15  HE1 MET X   1      67.980  73.490  32.810  1.00  0.00            
ATOM     16  HE2 MET X   1      67.990  74.330  34.280  1.00  0.00            
ATOM     17  HE3 MET X   1      67.250  75.040  32.880  1.00  0.00            
ATOM     18  C   MET X   1      72.540  78.310  34.080  1.00  0.00            
ATOM     19  O   MET X   1      73.170  78.890  34.980  1.00  0.00            
ATOM     20  N   ASP X   2      72.200  78.920  32.940  1.00  0.00            
ATOM     21  H   ASP X   2      72.080  78.340  32.120  1.00  0.00            
ATOM     22  CA  ASP X   2      72.270  80.330  32.610  1.00  0.00            
ATOM     23  HA  ASP X   2      72.490  81.030  33.410  1.00  0.00            
ATOM     24  CB  ASP X   2      73.230  80.600  31.440  1.00  0.00            
ATOM     25  HB1 ASP X   2      74.210  80.260  31.750  1.00  0.00            
ATOM     26  HB2 ASP X   2      73.120  80.090  30.480  1.00  0.00            
ATOM     27  CG  ASP X   2      73.380  82.080  31.130  1.00  0.00            
ATOM     28  OD1 ASP X   2      72.930  83.000  31.840  1.00  0.00            
ATOM     29  OD2 ASP X   2      74.120  82.220  30.130  1.00  0.00            
ATOM     30  C   ASP X   2      70.850  80.540  32.090  1.00  0.00            
ATOM     31  O   ASP X   2      70.600  80.000  31.030  1.00  0.00            
ATOM     32  N   GLY X   3      70.060  81.340  32.800  1.00  0.00            
ATOM     33  H   GLY X   3      70.410  81.640  33.690  1.00  0.00            
ATOM     34  CA  GLY X   3      68.730  81.750  32.370  1.00  0.00            
ATOM     35  HA1 GLY X   3      68.650  82.830  32.260  1.00  0.00            
ATOM     36  HA2 GLY X   3      68.510  81.310  31.390  1.00  0.00            
ATOM     37  C   GLY X   3      67.730  81.270  33.420  1.00  0.00            
ATOM     38  O   GLY X   3      68.060  81.430  34.590  1.00  0.00            
ATOM     39  N   SER X   4      66.580  80.650  33.160  1.00  0.00            
ATOM     40  H   SER X   4      66.480  80.330  32.210  1.00  0.00            
ATOM     41  CA  SER X   4      65.610  80.070  34.060  1.00  0.00            
ATOM     42  HA  SER X   4      65.560  80.650  34.980  1.00  0.00            
ATOM     43  CB  SER X   4      64.180  80.200  33.560  1.00  0.00            
ATOM     44  HB1 SER X   4      64.090  79.970  32.490  1.00  0.00            
ATOM     45  HB2 SER X   4      63.550  79.480  34.100  1.00  0.00            
ATOM     46  OG  SER X   4      63.640  81.490  33.620  1.00  0.00            
ATOM     47  HG  SER X   4      64.040  82.140  33.050  1.00  0.00            
ATOM     48  C   SER X   4      65.800  78.570  34.280  1.00  0.00            
ATOM     49  O   SER X   4      65.830  77.790  33.330  1.00  0.00            
ATOM     50  N   GLY X   5      65.940  78.160  35.560  1.00  0.00            
ATOM     51  H   GLY X   5      66.260  78.980  36.050  1.00  0.00            
ATOM     52  CA  GLY X   5      66.090  76.800  36.010  1.00  0.00            
ATOM     53  HA1 GLY X   5      65.340  76.230  36.560  1.00  0.00            
ATOM     54  HA2 GLY X   5      66.250  76.150  35.150  1.00  0.00            
ATOM     55  C   GLY X   5      67.420  76.740  36.770  1.00  0.00            
ATOM     56  O   GLY X   5      68.150  75.780  36.490  1.00  0.00            
ATOM     57  N   GLU X   6      67.600  77.590  37.780  1.00  0.00            
ATOM     58  H   GLU X   6      66.950  78.310  38.000  1.00  0.00            
ATOM     59  CA  GLU X   6      68.720  77.480  38.690  1.00  0.00            
ATOM     60  HA  GLU X   6      69.170  76.480  38.730  1.00  0.00            
ATOM     61  CB  GLU X   6      69.690  78.570  38.230  1.00  0.00            
ATOM     62  HB1 GLU X   6      69.770  78.730  37.160  1.00  0.00            
ATOM     63  HB2 GLU X   6      69.130  79.460  38.540  1.00  0.00            
ATOM     64  CG  GLU X   6      70.990  78.660  39.020  1.00  0.00            
ATOM     65  HG1 GLU X   6      71.470  79.590  38.740  1.00  0.00            
ATOM     66  HG2 GLU X   6      70.880  78.780  40.100  1.00  0.00            
ATOM     67  CD  GLU X   6      71.820  77.380  38.940  1.00  0.00            
ATOM     68  OE1 GLU X   6      71.300  76.470  39.610  1.00  0.00            
ATOM     69  OE2 GLU X   6      72.710  77.100  38.100  1.00  0.00            
ATOM     70  C   GLU X   6      68.350  77.710  40.140  1.00  0.00            
ATOM     71  O   GLU X   6      67.490  78.570  40.330  1.00  0.00            
ATOM     72  N   GLN X   7      69.070  77.050  41.070  1.00  0.00            
ATOM     73  H   GLN X   7      69.940  76.660  40.750  1.00  0.00            
ATOM     74  CA  GLN X   7      69.010  77.290  42.500  1.00  0.00            
ATOM     75  HA  GLN X   7      68.000  77.620  42.770  1.00  0.00            
ATOM     76  CB  GLN X   7      69.500  76.160  43.380  1.00  0.00            
ATOM     77  HB1 GLN X   7      70.380  75.640  42.980  1.00  0.00            
ATOM     78  HB2 GLN X   7      69.880  76.470  44.350  1.00  0.00            
ATOM     79  CG  GLN X   7      68.380  75.170  43.650  1.00  0.00            
ATOM     80  HG1 GLN X   7      67.720  75.290  42.790  1.00  0.00            
ATOM     81  HG2 GLN X   7      68.890  74.200  43.620  1.00  0.00            
ATOM     82  CD  GLN X   7      67.710  75.360  45.010  1.00  0.00            
ATOM     83  OE1 GLN X   7      68.240  75.390  46.110  1.00  0.00            
ATOM     84  NE2 GLN X   7      66.480  75.870  44.930  1.00  0.00            
ATOM     85 1HE2 GLN X   7      65.930  76.030  44.100  1.00  0.00            
ATOM     86 2HE2 GLN X   7      65.870  76.020  45.740  1.00  0.00            
ATOM     87  C   GLN X   7      70.020  78.400  42.800  1.00  0.00            
ATOM     88  O   GLN X   7      71.160  78.110  42.450  1.00  0.00            
ATOM     89  N   PRO X   8      69.730  79.600  43.310  1.00  0.00            
ATOM     90  CA  PRO X   8      70.790  80.580  43.470  1.00  0.00            
ATOM     91  HA  PRO X   8      71.090  80.850  42.460  1.00  0.00            
ATOM     92  CB  PRO X   8      70.210  81.810  44.170  1.00  0.00            
ATOM     93  HB1 PRO X   8      70.430  82.000  45.210  1.00  0.00            
ATOM     94  HB2 PRO X   8      70.590  82.730  43.720  1.00  0.00            
ATOM     95  CG  PRO X   8      68.720  81.570  43.930  1.00  0.00            
ATOM     96  HG1 PRO X   8      68.120  81.970  44.750  1.00  0.00            
ATOM     97  HG2 PRO X   8      68.380  81.800  42.910  1.00  0.00            
ATOM     98  CD  PRO X   8      68.470  80.070  43.840  1.00  0.00            
ATOM     99  HD1 PRO X   8      68.390  79.530  44.790  1.00  0.00            
ATOM    100  HD2 PRO X   8      67.530  79.800  43.350  1.00  0.00            
ATOM    101  C   PRO X   8      71.950  80.040  44.280  1.00  0.00            
ATOM    102  O   PRO X   8      71.840  79.360  45.300  1.00  0.00            
ATOM    103  N   ARG X   9      73.170  80.280  43.770  1.00  0.00            
ATOM    104  H   ARG X   9      73.260  80.900  42.970  1.00  0.00            
ATOM    105  CA  ARG X   9      74.410  80.010  44.460  1.00  0.00            
ATOM    106  HA  ARG X   9      74.230  79.820  45.500  1.00  0.00            
ATOM    107  CB  ARG X   9      75.150  78.710  44.100  1.00  0.00            
ATOM    108  HB1 ARG X   9      75.220  78.730  43.010  1.00  0.00            
ATOM    109  HB2 ARG X   9      76.220  78.740  44.360  1.00  0.00            
ATOM    110  CG  ARG X   9      74.420  77.430  44.460  1.00  0.00            
ATOM    111  HG1 ARG X   9      74.150  77.430  45.520  1.00  0.00            
ATOM    112  HG2 ARG X   9      73.570  77.370  43.790  1.00  0.00            
ATOM    113  CD  ARG X   9      75.360  76.240  44.270  1.00  0.00            
ATOM    114  HD1 ARG X   9      75.730  76.310  43.250  1.00  0.00            
ATOM    115  HD2 ARG X   9      76.330  76.390  44.770  1.00  0.00            
ATOM    116  NE  ARG X   9      74.730  74.960  44.600  1.00  0.00            
ATOM    117  HE  ARG X   9      73.740  74.830  44.590  1.00  0.00            
ATOM    118  CZ  ARG X   9      75.390  73.780  44.640  1.00  0.00            
ATOM    119  NH1 ARG X   9      76.670  73.590  44.290  1.00  0.00            
ATOM    120 1HH1 ARG X   9      77.260  74.370  44.020  1.00  0.00            
ATOM    121 2HH1 ARG X   9      77.180  72.740  44.470  1.00  0.00            
ATOM    122  NH2 ARG X   9      74.700  72.700  45.020  1.00  0.00            
ATOM    123 1HH2 ARG X   9      73.700  72.710  45.060  1.00  0.00            
ATOM    124 2HH2 ARG X   9      75.230  71.900  45.300  1.00  0.00            
ATOM    125  C   ARG X   9      75.280  81.250  44.270  1.00  0.00            
ATOM    126  O   ARG X   9      75.450  81.670  43.120  1.00  0.00            
ATOM    127  N   GLY X  10      75.860  81.800  45.340  1.00  0.00            
ATOM    128  H   GLY X  10      75.700  81.320  46.210  1.00  0.00            
ATOM    129  CA  GLY X  10      76.650  83.020  45.320  1.00  0.00            
ATOM    130  HA1 GLY X  10      76.560  83.480  44.330  1.00  0.00            
ATOM    131  HA2 GLY X  10      76.290  83.750  46.060  1.00  0.00            
ATOM    132  C   GLY X  10      78.150  82.790  45.440  1.00  0.00            
ATOM    133  O   GLY X  10      78.840  83.470  46.210  1.00  0.00            
ATOM    134  N   GLY X  11      78.630  81.920  44.540  1.00  0.00            
ATOM    135  H   GLY X  11      78.030  81.500  43.870  1.00  0.00            
ATOM    136  CA  GLY X  11      80.040  81.580  44.520  1.00  0.00            
ATOM    137  HA1 GLY X  11      80.640  81.980  43.700  1.00  0.00            
ATOM    138  HA2 GLY X  11      80.560  81.710  45.470  1.00  0.00            
ATOM    139  C   GLY X  11      80.120  80.050  44.450  1.00  0.00            
ATOM    140  O   GLY X  11      79.200  79.340  44.050  1.00  0.00            
ATOM    141  N   GLY X  12      81.210  79.480  44.950  1.00  0.00            
ATOM    142  H   GLY X  12      82.020  80.100  44.860  1.00  0.00            
ATOM    143  CA  GLY X  12      81.510  78.120  45.350  1.00  0.00            
ATOM    144  HA1 GLY X  12      81.720  78.230  46.420  1.00  0.00            
ATOM    145  HA2 GLY X  12      80.630  77.480  45.290  1.00  0.00            
ATOM    146  C   GLY X  12      82.710  77.560  44.620  1.00  0.00            
ATOM    147  O   GLY X  12      83.530  78.310  44.080  1.00  0.00            
ATOM    148  N   PRO X  13      82.900  76.240  44.550  1.00  0.00            
ATOM    149  CA  PRO X  13      84.040  75.640  43.890  1.00  0.00            
ATOM    150  HA  PRO X  13      84.900  76.210  44.260  1.00  0.00            
ATOM    151  CB  PRO X  13      84.160  74.200  44.410  1.00  0.00            
ATOM    152  HB1 PRO X  13      84.570  73.560  43.630  1.00  0.00            
ATOM    153  HB2 PRO X  13      84.830  74.040  45.250  1.00  0.00            
ATOM    154  CG  PRO X  13      82.750  73.970  44.960  1.00  0.00            
ATOM    155  HG1 PRO X  13      82.060  73.640  44.170  1.00  0.00            
ATOM    156  HG2 PRO X  13      82.780  73.260  45.780  1.00  0.00            
ATOM    157  CD  PRO X  13      82.150  75.320  45.380  1.00  0.00            
ATOM    158  HD1 PRO X  13      81.100  75.400  45.110  1.00  0.00            
ATOM    159  HD2 PRO X  13      82.270  75.540  46.450  1.00  0.00            
ATOM    160  C   PRO X  13      83.910  75.730  42.380  1.00  0.00            
ATOM    161  O   PRO X  13      82.800  75.520  41.870  1.00  0.00            
ATOM    162  N   THR X  14      84.950  76.160  41.680  1.00  0.00            
ATOM    163  H   THR X  14      85.760  76.430  42.210  1.00  0.00            
ATOM    164  CA  THR X  14      84.890  76.490  40.270  1.00  0.00            
ATOM    165  HA  THR X  14      83.880  76.810  39.960  1.00  0.00            
ATOM    166  CB  THR X  14      85.810  77.700  40.120  1.00  0.00            
ATOM    167  HB  THR X  14      85.990  77.910  39.070  1.00  0.00            
ATOM    168  OG1 THR X  14      87.160  77.420  40.430  1.00  0.00            
ATOM    169  HG1 THR X  14      87.440  76.650  39.970  1.00  0.00            
ATOM    170  CG2 THR X  14      85.290  78.920  40.880  1.00  0.00            
ATOM    171 1HG2 THR X  14      85.780  79.020  41.850  1.00  0.00            
ATOM    172 2HG2 THR X  14      85.770  79.730  40.340  1.00  0.00            
ATOM    173 3HG2 THR X  14      84.200  78.980  40.990  1.00  0.00            
ATOM    174  C   THR X  14      85.100  75.250  39.410  1.00  0.00            
ATOM    175  O   THR X  14      85.730  75.300  38.350  1.00  0.00            
ATOM    176  N   SER X  15      84.580  74.150  39.930  1.00  0.00            
ATOM    177  H   SER X  15      84.040  74.350  40.780  1.00  0.00            
ATOM    178  CA  SER X  15      84.460  72.840  39.330  1.00  0.00            
ATOM    179  HA  SER X  15      84.290  72.950  38.260  1.00  0.00            
ATOM    180  CB  SER X  15      85.850  72.240  39.590  1.00  0.00            
ATOM    181  HB1 SER X  15      85.910  71.250  39.110  1.00  0.00            
ATOM    182  HB2 SER X  15      86.700  72.860  39.310  1.00  0.00            
ATOM    183  OG  SER X  15      86.100  72.000  40.950  1.00  0.00            
ATOM    184  HG  SER X  15      87.030  71.850  40.870  1.00  0.00            
ATOM    185  C   SER X  15      83.110  72.350  39.790  1.00  0.00            
ATOM    186  O   SER X  15      82.970  71.400  40.570  1.00  0.00            
ATOM    187  N   SER X  16      81.960  72.950  39.470  1.00  0.00            
ATOM    188  H   SER X  16      82.130  73.760  38.890  1.00  0.00            
ATOM    189  CA  SER X  16      80.600  72.620  39.860  1.00  0.00            
ATOM    190  HA  SER X  16      80.610  71.630  40.290  1.00  0.00            
ATOM    191  CB  SER X  16      80.310  73.370  41.170  1.00  0.00            
ATOM    192  HB1 SER X  16      79.380  73.060  41.650  1.00  0.00            
ATOM    193  HB2 SER X  16      81.110  73.310  41.890  1.00  0.00            
ATOM    194  OG  SER X  16      80.030  74.760  41.130  1.00  0.00            
ATOM    195  HG  SER X  16      80.800  75.230  41.400  1.00  0.00            
ATOM    196  C   SER X  16      79.650  72.730  38.690  1.00  0.00            
ATOM    197  O   SER X  16      79.570  71.730  37.960  1.00  0.00            
ATOM    198  N   GLU X  17      79.170  73.930  38.390  1.00  0.00            
ATOM    199  H   GLU X  17      79.560  74.670  38.950  1.00  0.00            
ATOM    200  CA  GLU X  17      78.330  74.260  37.250  1.00  0.00            
ATOM    201  HA  GLU X  17      77.610  73.460  37.380  1.00  0.00            
ATOM    202  CB  GLU X  17      77.680  75.600  37.580  1.00  0.00            
ATOM    203  HB1 GLU X  17      77.120  75.470  38.500  1.00  0.00            
ATOM    204  HB2 GLU X  17      78.430  76.350  37.830  1.00  0.00            
ATOM    205  CG  GLU X  17      76.850  76.190  36.430  1.00  0.00            
ATOM    206  HG1 GLU X  17      76.480  77.170  36.680  1.00  0.00            
ATOM    207  HG2 GLU X  17      77.550  76.250  35.590  1.00  0.00            
ATOM    208  CD  GLU X  17      75.640  75.360  36.070  1.00  0.00            
ATOM    209  OE1 GLU X  17      75.340  74.380  36.790  1.00  0.00            
ATOM    210  OE2 GLU X  17      74.990  75.830  35.110  1.00  0.00            
ATOM    211  C   GLU X  17      79.170  74.140  35.990  1.00  0.00            
ATOM    212  O   GLU X  17      78.580  74.010  34.920  1.00  0.00            
ATOM    213  N   GLN X  18      80.500  74.170  36.020  1.00  0.00            
ATOM    214  H   GLN X  18      80.860  74.360  36.950  1.00  0.00            
ATOM    215  CA  GLN X  18      81.470  74.030  34.950  1.00  0.00            
ATOM    216  HA  GLN X  18      81.100  74.430  34.010  1.00  0.00            
ATOM    217  CB  GLN X  18      82.840  74.550  35.370  1.00  0.00            
ATOM    218  HB1 GLN X  18      83.110  74.040  36.290  1.00  0.00            
ATOM    219  HB2 GLN X  18      83.710  74.440  34.720  1.00  0.00            
ATOM    220  CG  GLN X  18      82.930  76.010  35.820  1.00  0.00            
ATOM    221  HG1 GLN X  18      83.970  76.380  35.820  1.00  0.00            
ATOM    222  HG2 GLN X  18      82.370  76.680  35.170  1.00  0.00            
ATOM    223  CD  GLN X  18      82.370  76.350  37.190  1.00  0.00            
ATOM    224  OE1 GLN X  18      82.170  75.440  38.000  1.00  0.00            
ATOM    225  NE2 GLN X  18      82.060  77.590  37.480  1.00  0.00            
ATOM    226 1HE2 GLN X  18      82.260  78.320  36.810  1.00  0.00            
ATOM    227 2HE2 GLN X  18      81.660  77.880  38.370  1.00  0.00            
ATOM    228  C   GLN X  18      81.770  72.550  34.660  1.00  0.00            
ATOM    229  O   GLN X  18      82.530  72.270  33.730  1.00  0.00            
ATOM    230  N   ILE X  19      81.260  71.580  35.400  1.00  0.00            
ATOM    231  H   ILE X  19      80.770  71.910  36.230  1.00  0.00            
ATOM    232  CA  ILE X  19      81.280  70.200  34.950  1.00  0.00            
ATOM    233  HA  ILE X  19      81.890  70.020  34.080  1.00  0.00            
ATOM    234  CB  ILE X  19      81.860  69.310  36.040  1.00  0.00            
ATOM    235  HB  ILE X  19      81.260  69.390  36.950  1.00  0.00            
ATOM    236  CG1 ILE X  19      83.260  69.780  36.440  1.00  0.00            
ATOM    237 1HG1 ILE X  19      83.790  69.640  35.510  1.00  0.00            
ATOM    238 2HG1 ILE X  19      83.260  70.860  36.630  1.00  0.00            
ATOM    239  CG2 ILE X  19      81.850  67.830  35.630  1.00  0.00            
ATOM    240 1HG2 ILE X  19      80.840  67.470  35.420  1.00  0.00            
ATOM    241 2HG2 ILE X  19      82.510  67.630  34.780  1.00  0.00            
ATOM    242 3HG2 ILE X  19      82.200  67.210  36.460  1.00  0.00            
ATOM    243  CD  ILE X  19      83.870  68.990  37.600  1.00  0.00            
ATOM    244  HD1 ILE X  19      84.440  68.130  37.250  1.00  0.00            
ATOM    245  HD2 ILE X  19      84.610  69.680  38.040  1.00  0.00            
ATOM    246  HD3 ILE X  19      83.230  68.490  38.310  1.00  0.00            
ATOM    247  C   ILE X  19      79.850  69.780  34.610  1.00  0.00            
ATOM    248  O   ILE X  19      79.550  69.130  33.620  1.00  0.00            
ATOM    249  N   MET X  20      78.850  70.110  35.430  1.00  0.00            
ATOM    250  H   MET X  20      79.140  70.750  36.160  1.00  0.00            
ATOM    251  CA  MET X  20      77.430  69.800  35.340  1.00  0.00            
ATOM    252  HA  MET X  20      77.300  68.710  35.340  1.00  0.00            
ATOM    253  CB  MET X  20      76.700  70.460  36.510  1.00  0.00            
ATOM    254  HB1 MET X  20      77.310  70.310  37.390  1.00  0.00            
ATOM    255  HB2 MET X  20      76.640  71.550  36.360  1.00  0.00            
ATOM    256  CG  MET X  20      75.250  69.990  36.650  1.00  0.00            
ATOM    257  HG1 MET X  20      74.850  70.650  37.440  1.00  0.00            
ATOM    258  HG2 MET X  20      74.670  70.120  35.750  1.00  0.00            
ATOM    259  SD  MET X  20      75.250  68.360  37.410  1.00  0.00            
ATOM    260  CE  MET X  20      73.510  67.880  37.260  1.00  0.00            
ATOM    261  HE1 MET X  20      73.390  66.820  37.500  1.00  0.00            
ATOM    262  HE2 MET X  20      72.890  68.360  38.010  1.00  0.00            
ATOM    263  HE3 MET X  20      73.100  68.200  36.300  1.00  0.00            
ATOM    264  C   MET X  20      76.780  70.210  34.040  1.00  0.00            
ATOM    265  O   MET X  20      75.970  69.380  33.640  1.00  0.00            
ATOM    266  N   LYS X  21      77.230  71.250  33.330  1.00  0.00            
ATOM    267  H   LYS X  21      78.030  71.690  33.760  1.00  0.00            
ATOM    268  CA  LYS X  21      76.900  71.640  31.990  1.00  0.00            
ATOM    269  HA  LYS X  21      75.900  72.090  31.990  1.00  0.00            
ATOM    270  CB  LYS X  21      77.720  72.860  31.600  1.00  0.00            
ATOM    271  HB1 LYS X  21      77.220  73.230  30.700  1.00  0.00            
ATOM    272  HB2 LYS X  21      77.550  73.720  32.260  1.00  0.00            
ATOM    273  CG  LYS X  21      79.170  72.470  31.300  1.00  0.00            
ATOM    274  HG1 LYS X  21      79.790  72.920  32.080  1.00  0.00            
ATOM    275  HG2 LYS X  21      79.390  71.410  31.340  1.00  0.00            
ATOM    276  CD  LYS X  21      79.680  73.030  29.980  1.00  0.00            
ATOM    277  HD1 LYS X  21      79.000  72.830  29.140  1.00  0.00            
ATOM    278  HD2 LYS X  21      79.860  74.110  30.000  1.00  0.00            
ATOM    279  CE  LYS X  21      80.990  72.340  29.570  1.00  0.00            
ATOM    280  HE1 LYS X  21      81.710  72.840  30.190  1.00  0.00            
ATOM    281  HE2 LYS X  21      80.910  71.270  29.720  1.00  0.00            
ATOM    282  NZ  LYS X  21      81.290  72.670  28.170  1.00  0.00            
ATOM    283  HZ1 LYS X  21      80.720  72.220  27.480  1.00  0.00            
ATOM    284  HZ2 LYS X  21      81.270  73.690  28.190  1.00  0.00            
ATOM    285  HZ3 LYS X  21      82.260  72.460  27.940  1.00  0.00            
ATOM    286  C   LYS X  21      76.770  70.490  31.000  1.00  0.00            
ATOM    287  O   LYS X  21      75.850  70.460  30.190  1.00  0.00            
ATOM    288  N   THR X  22      77.660  69.510  31.250  1.00  0.00            
ATOM    289  H   THR X  22      78.420  69.700  31.870  1.00  0.00            
ATOM    290  CA  THR X  22      77.600  68.300  30.450  1.00  0.00            
ATOM    291  HA  THR X  22      77.710  68.570  29.400  1.00  0.00            
ATOM    292  CB  THR X  22      78.730  67.360  30.910  1.00  0.00            
ATOM    293  HB  THR X  22      78.830  66.430  30.340  1.00  0.00            
ATOM    294  OG1 THR X  22      78.600  66.980  32.270  1.00  0.00            
ATOM    295  HG1 THR X  22      79.210  67.310  32.910  1.00  0.00            
ATOM    296  CG2 THR X  22      80.130  67.930  30.740  1.00  0.00            
ATOM    297 1HG2 THR X  22      80.400  68.750  31.410  1.00  0.00            
ATOM    298 2HG2 THR X  22      80.790  67.070  30.650  1.00  0.00            
ATOM    299 3HG2 THR X  22      80.160  68.470  29.800  1.00  0.00            
ATOM    300  C   THR X  22      76.250  67.630  30.480  1.00  0.00            
ATOM    301  O   THR X  22      75.810  67.170  29.430  1.00  0.00            
ATOM    302  N   GLY X  23      75.570  67.640  31.630  1.00  0.00            
ATOM    303  H   GLY X  23      75.960  68.170  32.400  1.00  0.00            
ATOM    304  CA  GLY X  23      74.310  67.000  31.950  1.00  0.00            
ATOM    305  HA1 GLY X  23      74.210  66.150  31.280  1.00  0.00            
ATOM    306  HA2 GLY X  23      74.350  66.500  32.910  1.00  0.00            
ATOM    307  C   GLY X  23      73.100  67.860  31.590  1.00  0.00            
ATOM    308  O   GLY X  23      72.010  67.280  31.550  1.00  0.00            
ATOM    309  N   ALA X  24      73.250  69.150  31.290  1.00  0.00            
ATOM    310  H   ALA X  24      74.110  69.630  31.570  1.00  0.00            
ATOM    311  CA  ALA X  24      72.170  70.070  31.060  1.00  0.00            
ATOM    312  HA  ALA X  24      71.170  69.820  31.400  1.00  0.00            
ATOM    313  CB  ALA X  24      72.470  71.430  31.700  1.00  0.00            
ATOM    314  HB1 ALA X  24      71.960  72.200  31.120  1.00  0.00            
ATOM    315  HB2 ALA X  24      72.390  71.440  32.800  1.00  0.00            
ATOM    316  HB3 ALA X  24      73.490  71.750  31.500  1.00  0.00            
ATOM    317  C   ALA X  24      71.980  70.240  29.560  1.00  0.00            
ATOM    318  O   ALA X  24      70.830  70.390  29.150  1.00  0.00            
ATOM    319  N   LEU X  25      73.010  70.170  28.710  1.00  0.00            
ATOM    320  H   LEU X  25      73.900  69.900  29.100  1.00  0.00            
ATOM    321  CA  LEU X  25      72.830  70.100  27.280  1.00  0.00            
ATOM    322  HA  LEU X  25      72.420  71.070  27.020  1.00  0.00            
ATOM    323  CB  LEU X  25      74.130  70.270  26.490  1.00  0.00            
ATOM    324  HB1 LEU X  25      74.820  69.440  26.630  1.00  0.00            
ATOM    325  HB2 LEU X  25      73.820  70.240  25.460  1.00  0.00            
ATOM    326  CG  LEU X  25      74.960  71.550  26.710  1.00  0.00            
ATOM    327  HG  LEU X  25      75.160  71.760  27.750  1.00  0.00            
ATOM    328  CD1 LEU X  25      76.330  71.560  26.030  1.00  0.00            
ATOM    329 1HD1 LEU X  25      76.280  71.380  24.960  1.00  0.00            
ATOM    330 2HD1 LEU X  25      76.780  72.530  26.260  1.00  0.00            
ATOM    331 3HD1 LEU X  25      76.980  70.830  26.520  1.00  0.00            
ATOM    332  CD2 LEU X  25      74.230  72.800  26.210  1.00  0.00            
ATOM    333 1HD2 LEU X  25      74.910  73.620  26.400  1.00  0.00            
ATOM    334 2HD2 LEU X  25      73.990  72.600  25.170  1.00  0.00            
ATOM    335 3HD2 LEU X  25      73.220  72.960  26.610  1.00  0.00            
ATOM    336  C   LEU X  25      72.040  68.930  26.700  1.00  0.00            
ATOM    337  O   LEU X  25      71.480  69.120  25.620  1.00  0.00            
ATOM    338  N   LEU X  26      71.800  67.860  27.450  1.00  0.00            
ATOM    339  H   LEU X  26      72.330  67.810  28.310  1.00  0.00            
ATOM    340  CA  LEU X  26      70.910  66.730  27.180  1.00  0.00            
ATOM    341  HA  LEU X  26      71.030  66.400  26.150  1.00  0.00            
ATOM    342  CB  LEU X  26      71.180  65.610  28.170  1.00  0.00            
ATOM    343  HB1 LEU X  26      71.260  65.890  29.220  1.00  0.00            
ATOM    344  HB2 LEU X  26      70.300  64.990  28.290  1.00  0.00            
ATOM    345  CG  LEU X  26      72.370  64.690  27.840  1.00  0.00            
ATOM    346  HG  LEU X  26      72.310  64.460  26.780  1.00  0.00            
ATOM    347  CD1 LEU X  26      73.720  65.380  28.030  1.00  0.00            
ATOM    348 1HD1 LEU X  26      74.560  64.740  27.790  1.00  0.00            
ATOM    349 2HD1 LEU X  26      73.730  66.240  27.380  1.00  0.00            
ATOM    350 3HD1 LEU X  26      73.880  65.710  29.050  1.00  0.00            
ATOM    351  CD2 LEU X  26      72.370  63.330  28.540  1.00  0.00            
ATOM    352 1HD2 LEU X  26      71.970  63.580  29.520  1.00  0.00            
ATOM    353 2HD2 LEU X  26      71.820  62.510  28.080  1.00  0.00            
ATOM    354 3HD2 LEU X  26      73.350  62.930  28.780  1.00  0.00            
ATOM    355  C   LEU X  26      69.470  67.200  27.360  1.00  0.00            
ATOM    356  O   LEU X  26      68.610  66.820  26.560  1.00  0.00            
ATOM    357  N   LEU X  27      69.140  68.020  28.350  1.00  0.00            
ATOM    358  H   LEU X  27      69.990  68.260  28.830  1.00  0.00            
ATOM    359  CA  LEU X  27      67.840  68.550  28.710  1.00  0.00            
ATOM    360  HA  LEU X  27      67.220  67.670  28.560  1.00  0.00            
ATOM    361  CB  LEU X  27      67.840  69.020  30.160  1.00  0.00            
ATOM    362  HB1 LEU X  27      68.130  68.100  30.680  1.00  0.00            
ATOM    363  HB2 LEU X  27      68.670  69.670  30.400  1.00  0.00            
ATOM    364  CG  LEU X  27      66.540  69.640  30.710  1.00  0.00            
ATOM    365  HG  LEU X  27      66.430  70.400  29.930  1.00  0.00            
ATOM    366  CD1 LEU X  27      65.260  68.830  30.860  1.00  0.00            
ATOM    367 1HD1 LEU X  27      65.380  67.900  31.420  1.00  0.00            
ATOM    368 2HD1 LEU X  27      64.530  69.470  31.370  1.00  0.00            
ATOM    369 3HD1 LEU X  27      64.920  68.510  29.880  1.00  0.00            
ATOM    370  CD2 LEU X  27      66.810  70.320  32.060  1.00  0.00            
ATOM    371 1HD2 LEU X  27      67.680  69.860  32.530  1.00  0.00            
ATOM    372 2HD2 LEU X  27      67.070  71.360  31.870  1.00  0.00            
ATOM    373 3HD2 LEU X  27      66.160  70.270  32.930  1.00  0.00            
ATOM    374  C   LEU X  27      67.500  69.630  27.710  1.00  0.00            
ATOM    375  O   LEU X  27      66.490  69.590  27.000  1.00  0.00            
ATOM    376  N   GLN X  28      68.390  70.630  27.590  1.00  0.00            
ATOM    377  H   GLN X  28      69.140  70.530  28.260  1.00  0.00            
ATOM    378  CA  GLN X  28      68.310  71.810  26.760  1.00  0.00            
ATOM    379  HA  GLN X  28      67.420  72.370  27.050  1.00  0.00            
ATOM    380  CB  GLN X  28      69.600  72.550  27.150  1.00  0.00            
ATOM    381  HB1 GLN X  28      70.490  71.990  26.880  1.00  0.00            
ATOM    382  HB2 GLN X  28      69.690  73.330  26.400  1.00  0.00            
ATOM    383  CG  GLN X  28      69.660  73.120  28.570  1.00  0.00            
ATOM    384  HG1 GLN X  28      69.370  72.340  29.270  1.00  0.00            
ATOM    385  HG2 GLN X  28      70.680  73.380  28.850  1.00  0.00            
ATOM    386  CD  GLN X  28      68.760  74.350  28.640  1.00  0.00            
ATOM    387  OE1 GLN X  28      67.790  74.450  27.900  1.00  0.00            
ATOM    388  NE2 GLN X  28      69.030  75.380  29.450  1.00  0.00            
ATOM    389 1HE2 GLN X  28      69.800  75.220  30.100  1.00  0.00            
ATOM    390 2HE2 GLN X  28      68.500  76.240  29.510  1.00  0.00            
ATOM    391  C   GLN X  28      68.120  71.560  25.280  1.00  0.00            
ATOM    392  O   GLN X  28      67.640  72.460  24.590  1.00  0.00            
ATOM    393  N   GLY X  29      68.430  70.340  24.870  1.00  0.00            
ATOM    394  H   GLY X  29      69.030  69.830  25.480  1.00  0.00            
ATOM    395  CA  GLY X  29      68.290  69.940  23.480  1.00  0.00            
ATOM    396  HA1 GLY X  29      67.890  70.710  22.820  1.00  0.00            
ATOM    397  HA2 GLY X  29      69.250  69.750  23.010  1.00  0.00            
ATOM    398  C   GLY X  29      67.170  68.920  23.260  1.00  0.00            
ATOM    399  O   GLY X  29      66.630  68.900  22.160  1.00  0.00            
ATOM    400  N   PHE X  30      66.660  68.290  24.330  1.00  0.00            
ATOM    401  H   PHE X  30      67.030  68.550  25.230  1.00  0.00            
ATOM    402  CA  PHE X  30      65.460  67.500  24.280  1.00  0.00            
ATOM    403  HA  PHE X  30      65.280  66.890  23.390  1.00  0.00            
ATOM    404  CB  PHE X  30      65.510  66.600  25.500  1.00  0.00            
ATOM    405  HB1 PHE X  30      66.400  65.980  25.560  1.00  0.00            
ATOM    406  HB2 PHE X  30      65.780  67.170  26.380  1.00  0.00            
ATOM    407  CG  PHE X  30      64.330  65.700  25.840  1.00  0.00            
ATOM    408  CD1 PHE X  30      64.580  64.320  25.840  1.00  0.00            
ATOM    409  HD1 PHE X  30      65.530  63.940  25.470  1.00  0.00            
ATOM    410  CD2 PHE X  30      63.140  66.190  26.370  1.00  0.00            
ATOM    411  HD2 PHE X  30      62.930  67.240  26.460  1.00  0.00            
ATOM    412  CE1 PHE X  30      63.640  63.440  26.360  1.00  0.00            
ATOM    413  HE1 PHE X  30      63.810  62.390  26.610  1.00  0.00            
ATOM    414  CE2 PHE X  30      62.150  65.280  26.780  1.00  0.00            
ATOM    415  HE2 PHE X  30      61.130  65.590  26.970  1.00  0.00            
ATOM    416  CZ  PHE X  30      62.410  63.910  26.840  1.00  0.00            
ATOM    417  HZ  PHE X  30      61.700  63.190  27.260  1.00  0.00            
ATOM    418  C   PHE X  30      64.240  68.410  24.250  1.00  0.00            
ATOM    419  O   PHE X  30      63.260  68.150  23.560  1.00  0.00            
ATOM    420  N   ILE X  31      64.250  69.470  25.050  1.00  0.00            
ATOM    421  H   ILE X  31      65.110  69.630  25.560  1.00  0.00            
ATOM    422  CA  ILE X  31      63.120  70.360  25.220  1.00  0.00            
ATOM    423  HA  ILE X  31      62.170  69.820  25.330  1.00  0.00            
ATOM    424  CB  ILE X  31      63.300  71.210  26.480  1.00  0.00            
ATOM    425  HB  ILE X  31      62.400  71.840  26.490  1.00  0.00            
ATOM    426  CG1 ILE X  31      64.540  72.100  26.450  1.00  0.00            
ATOM    427 1HG1 ILE X  31      65.420  71.450  26.440  1.00  0.00            
ATOM    428 2HG1 ILE X  31      64.620  72.760  25.580  1.00  0.00            
ATOM    429  CG2 ILE X  31      63.220  70.270  27.680  1.00  0.00            
ATOM    430 1HG2 ILE X  31      63.970  69.490  27.680  1.00  0.00            
ATOM    431 2HG2 ILE X  31      63.330  70.750  28.650  1.00  0.00            
ATOM    432 3HG2 ILE X  31      62.310  69.680  27.580  1.00  0.00            
ATOM    433  CD  ILE X  31      64.680  72.860  27.770  1.00  0.00            
ATOM    434  HD1 ILE X  31      65.340  72.480  28.560  1.00  0.00            
ATOM    435  HD2 ILE X  31      65.130  73.770  27.370  1.00  0.00            
ATOM    436  HD3 ILE X  31      63.730  73.250  28.130  1.00  0.00            
ATOM    437  C   ILE X  31      62.790  71.330  24.090  1.00  0.00            
ATOM    438  O   ILE X  31      61.710  71.910  24.080  1.00  0.00            
ATOM    439  N   GLN X  32      63.630  71.400  23.060  1.00  0.00            
ATOM    440  H   GLN X  32      64.400  70.740  23.050  1.00  0.00            
ATOM    441  CA  GLN X  32      63.590  72.200  21.850  1.00  0.00            
ATOM    442  HA  GLN X  32      62.820  72.960  21.980  1.00  0.00            
ATOM    443  CB  GLN X  32      64.990  72.790  21.690  1.00  0.00            
ATOM    444  HB1 GLN X  32      65.170  73.380  22.590  1.00  0.00            
ATOM    445  HB2 GLN X  32      65.610  71.900  21.600  1.00  0.00            
ATOM    446  CG  GLN X  32      65.260  73.760  20.560  1.00  0.00            
ATOM    447  HG1 GLN X  32      66.310  74.000  20.310  1.00  0.00            
ATOM    448  HG2 GLN X  32      64.790  73.320  19.680  1.00  0.00            
ATOM    449  CD  GLN X  32      64.560  75.110  20.650  1.00  0.00            
ATOM    450  OE1 GLN X  32      64.520  75.790  19.630  1.00  0.00            
ATOM    451  NE2 GLN X  32      64.040  75.590  21.780  1.00  0.00            
ATOM    452 1HE2 GLN X  32      64.060  75.150  22.680  1.00  0.00            
ATOM    453 2HE2 GLN X  32      63.550  76.480  21.760  1.00  0.00            
ATOM    454  C   GLN X  32      63.030  71.330  20.730  1.00  0.00            
ATOM    455  O   GLN X  32      63.580  71.290  19.630  1.00  0.00            
ATOM    456  N   ASP X  33      62.030  70.510  21.030  1.00  0.00            
ATOM    457  H   ASP X  33      61.720  70.730  21.950  1.00  0.00            
ATOM    458  CA  ASP X  33      61.420  69.560  20.110  1.00  0.00            
ATOM    459  HA  ASP X  33      61.340  69.960  19.090  1.00  0.00            
ATOM    460  CB  ASP X  33      62.330  68.360  19.860  1.00  0.00            
ATOM    461  HB1 ASP X  33      63.060  68.600  19.080  1.00  0.00            
ATOM    462  HB2 ASP X  33      62.760  67.980  20.780  1.00  0.00            
ATOM    463  CG  ASP X  33      61.600  67.100  19.440  1.00  0.00            
ATOM    464  OD1 ASP X  33      61.470  66.130  20.210  1.00  0.00            
ATOM    465  OD2 ASP X  33      61.130  66.990  18.290  1.00  0.00            
ATOM    466  C   ASP X  33      60.030  69.180  20.610  1.00  0.00            
ATOM    467  O   ASP X  33      59.070  69.010  19.870  1.00  0.00            
ATOM    468  N   ARG X  34      59.960  69.080  21.950  1.00  0.00            
ATOM    469  H   ARG X  34      60.720  69.220  22.590  1.00  0.00            
ATOM    470  CA  ARG X  34      58.670  68.710  22.510  1.00  0.00            
ATOM    471  HA  ARG X  34      58.080  68.150  21.800  1.00  0.00            
ATOM    472  CB  ARG X  34      58.870  68.050  23.880  1.00  0.00            
ATOM    473  HB1 ARG X  34      59.070  68.870  24.570  1.00  0.00            
ATOM    474  HB2 ARG X  34      57.940  67.790  24.380  1.00  0.00            
ATOM    475  CG  ARG X  34      59.890  66.940  24.110  1.00  0.00            
ATOM    476  HG1 ARG X  34      60.880  67.370  23.910  1.00  0.00            
ATOM    477  HG2 ARG X  34      59.830  66.620  25.150  1.00  0.00            
ATOM    478  CD  ARG X  34      59.760  65.710  23.220  1.00  0.00            
ATOM    479  HD1 ARG X  34      60.310  65.750  22.270  1.00  0.00            
ATOM    480  HD2 ARG X  34      60.000  64.880  23.880  1.00  0.00            
ATOM    481  NE  ARG X  34      58.370  65.490  22.810  1.00  0.00            
ATOM    482  HE  ARG X  34      57.670  65.410  23.520  1.00  0.00            
ATOM    483  CZ  ARG X  34      57.930  65.610  21.540  1.00  0.00            
ATOM    484  NH1 ARG X  34      58.770  65.820  20.510  1.00  0.00            
ATOM    485 1HH1 ARG X  34      59.760  65.980  20.520  1.00  0.00            
ATOM    486 2HH1 ARG X  34      58.260  66.160  19.700  1.00  0.00            
ATOM    487  NH2 ARG X  34      56.630  65.520  21.300  1.00  0.00            
ATOM    488 1HH2 ARG X  34      55.850  65.490  21.960  1.00  0.00            
ATOM    489 2HH2 ARG X  34      56.550  64.860  20.530  1.00  0.00            
ATOM    490  C   ARG X  34      57.880  69.980  22.800  1.00  0.00            
ATOM    491  O   ARG X  34      56.680  69.950  22.560  1.00  0.00            
ATOM    492  N   ALA X  35      58.540  71.060  23.220  1.00  0.00            
ATOM    493  H   ALA X  35      59.540  70.980  23.280  1.00  0.00            
ATOM    494  CA  ALA X  35      58.010  72.400  23.030  1.00  0.00            
ATOM    495  HA  ALA X  35      56.960  72.370  22.770  1.00  0.00            
ATOM    496  CB  ALA X  35      58.030  73.110  24.380  1.00  0.00            
ATOM    497  HB1 ALA X  35      59.060  73.360  24.650  1.00  0.00            
ATOM    498  HB2 ALA X  35      57.500  74.070  24.340  1.00  0.00            
ATOM    499  HB3 ALA X  35      57.560  72.540  25.180  1.00  0.00            
ATOM    500  C   ALA X  35      58.970  73.050  22.040  1.00  0.00            
ATOM    501  O   ALA X  35      59.970  72.460  21.630  1.00  0.00            
ATOM    502  N   GLY X  36      58.740  74.330  21.750  1.00  0.00            
ATOM    503  H   GLY X  36      57.840  74.740  21.920  1.00  0.00            
ATOM    504  CA  GLY X  36      59.690  75.220  21.100  1.00  0.00            
ATOM    505  HA1 GLY X  36      60.640  74.760  20.880  1.00  0.00            
ATOM    506  HA2 GLY X  36      59.250  75.720  20.230  1.00  0.00            
ATOM    507  C   GLY X  36      60.100  76.500  21.820  1.00  0.00            
ATOM    508  O   GLY X  36      61.090  77.140  21.440  1.00  0.00            
ATOM    509  N   ARG X  37      59.350  76.990  22.800  1.00  0.00            
ATOM    510  H   ARG X  37      58.560  76.530  23.240  1.00  0.00            
ATOM    511  CA  ARG X  37      59.720  78.140  23.600  1.00  0.00            
ATOM    512  HA  ARG X  37      60.600  78.720  23.310  1.00  0.00            
ATOM    513  CB  ARG X  37      58.590  79.160  23.660  1.00  0.00            
ATOM    514  HB1 ARG X  37      57.700  78.590  23.920  1.00  0.00            
ATOM    515  HB2 ARG X  37      58.780  79.870  24.470  1.00  0.00            
ATOM    516  CG  ARG X  37      58.110  79.880  22.390  1.00  0.00            
ATOM    517  HG1 ARG X  37      59.010  80.360  21.980  1.00  0.00            
ATOM    518  HG2 ARG X  37      57.750  79.110  21.710  1.00  0.00            
ATOM    519  CD  ARG X  37      57.130  81.010  22.720  1.00  0.00            
ATOM    520  HD1 ARG X  37      56.140  80.650  22.420  1.00  0.00            
ATOM    521  HD2 ARG X  37      57.040  81.220  23.780  1.00  0.00            
ATOM    522  NE  ARG X  37      57.400  82.270  22.010  1.00  0.00            
ATOM    523  HE  ARG X  37      58.220  82.310  21.420  1.00  0.00            
ATOM    524  CZ  ARG X  37      56.690  83.400  22.070  1.00  0.00            
ATOM    525  NH1 ARG X  37      55.620  83.540  22.870  1.00  0.00            
ATOM    526 1HH1 ARG X  37      55.330  82.790  23.460  1.00  0.00            
ATOM    527 2HH1 ARG X  37      55.130  84.410  23.020  1.00  0.00            
ATOM    528  NH2 ARG X  37      57.270  84.360  21.340  1.00  0.00            
ATOM    529 1HH2 ARG X  37      58.100  84.300  20.780  1.00  0.00            
ATOM    530 2HH2 ARG X  37      56.770  85.240  21.210  1.00  0.00            
ATOM    531  C   ARG X  37      59.960  77.610  25.000  1.00  0.00            
ATOM    532  O   ARG X  37      59.930  76.420  25.290  1.00  0.00            
ATOM    533  N   MET X  38      60.570  78.530  25.770  1.00  0.00            
ATOM    534  H   MET X  38      60.530  79.490  25.440  1.00  0.00            
ATOM    535  CA  MET X  38      61.140  78.400  27.100  1.00  0.00            
ATOM    536  HA  MET X  38      60.380  77.720  27.470  1.00  0.00            
ATOM    537  CB  MET X  38      62.570  77.870  27.170  1.00  0.00            
ATOM    538  HB1 MET X  38      62.690  76.990  26.540  1.00  0.00            
ATOM    539  HB2 MET X  38      63.190  78.630  26.690  1.00  0.00            
ATOM    540  CG  MET X  38      62.980  77.470  28.600  1.00  0.00            
ATOM    541  HG1 MET X  38      62.850  78.250  29.340  1.00  0.00            
ATOM    542  HG2 MET X  38      62.300  76.770  29.060  1.00  0.00            
ATOM    543  SD  MET X  38      64.680  76.840  28.710  1.00  0.00            
ATOM    544  CE  MET X  38      64.920  76.850  30.500  1.00  0.00            
ATOM    545  HE1 MET X  38      66.000  76.860  30.730  1.00  0.00            
ATOM    546  HE2 MET X  38      64.650  77.830  30.890  1.00  0.00            
ATOM    547  HE3 MET X  38      64.380  76.060  31.020  1.00  0.00            
ATOM    548  C   MET X  38      60.860  79.720  27.800  1.00  0.00            
ATOM    549  O   MET X  38      61.240  80.720  27.200  1.00  0.00            
ATOM    550  N   GLY X  39      60.250  79.730  28.990  1.00  0.00            
ATOM    551  H   GLY X  39      60.170  78.880  29.530  1.00  0.00            
ATOM    552  CA  GLY X  39      59.770  80.980  29.510  1.00  0.00            
ATOM    553  HA1 GLY X  39      60.320  81.260  30.420  1.00  0.00            
ATOM    554  HA2 GLY X  39      59.840  81.820  28.820  1.00  0.00            
ATOM    555  C   GLY X  39      58.300  80.720  29.830  1.00  0.00            
ATOM    556  O   GLY X  39      57.760  79.610  29.740  1.00  0.00            
ATOM    557  N   GLY X  40      57.510  81.750  30.160  1.00  0.00            
ATOM    558  H   GLY X  40      57.870  82.680  30.150  1.00  0.00            
ATOM    559  CA  GLY X  40      56.110  81.630  30.520  1.00  0.00            
ATOM    560  HA1 GLY X  40      55.760  80.650  30.810  1.00  0.00            
ATOM    561  HA2 GLY X  40      55.800  82.190  31.400  1.00  0.00            
ATOM    562  C   GLY X  40      55.150  82.220  29.490  1.00  0.00            
ATOM    563  O   GLY X  40      54.030  81.760  29.310  1.00  0.00            
ATOM    564  N   GLU X  41      55.540  83.400  29.010  1.00  0.00            
ATOM    565  H   GLU X  41      56.360  83.790  29.460  1.00  0.00            
ATOM    566  CA  GLU X  41      54.980  84.030  27.820  1.00  0.00            
ATOM    567  HA  GLU X  41      54.540  83.300  27.140  1.00  0.00            
ATOM    568  CB  GLU X  41      53.850  84.940  28.270  1.00  0.00            
ATOM    569  HB1 GLU X  41      53.010  84.360  28.630  1.00  0.00            
ATOM    570  HB2 GLU X  41      54.180  85.490  29.170  1.00  0.00            
ATOM    571  CG  GLU X  41      53.220  85.960  27.310  1.00  0.00            
ATOM    572  HG1 GLU X  41      53.160  85.650  26.270  1.00  0.00            
ATOM    573  HG2 GLU X  41      52.190  86.090  27.610  1.00  0.00            
ATOM    574  CD  GLU X  41      53.880  87.330  27.210  1.00  0.00            
ATOM    575  OE1 GLU X  41      53.990  87.980  28.270  1.00  0.00            
ATOM    576  OE2 GLU X  41      54.130  87.850  26.100  1.00  0.00            
ATOM    577  C   GLU X  41      56.110  84.720  27.080  1.00  0.00            
ATOM    578  O   GLU X  41      56.250  84.630  25.860  1.00  0.00            
ATOM    579  N   ALA X  42      57.040  85.430  27.740  1.00  0.00            
ATOM    580  H   ALA X  42      56.960  85.590  28.730  1.00  0.00            
ATOM    581  CA  ALA X  42      58.270  85.900  27.160  1.00  0.00            
ATOM    582  HA  ALA X  42      58.330  86.720  26.430  1.00  0.00            
ATOM    583  CB  ALA X  42      59.010  86.550  28.320  1.00  0.00            
ATOM    584  HB1 ALA X  42      59.920  87.000  27.950  1.00  0.00            
ATOM    585  HB2 ALA X  42      58.510  87.340  28.870  1.00  0.00            
ATOM    586  HB3 ALA X  42      59.240  85.860  29.140  1.00  0.00            
ATOM    587  C   ALA X  42      59.170  84.750  26.730  1.00  0.00            
ATOM    588  O   ALA X  42      59.350  83.950  27.650  1.00  0.00            
ATOM    589  N   PRO X  43      59.820  84.620  25.580  1.00  0.00            
ATOM    590  CA  PRO X  43      60.710  83.530  25.210  1.00  0.00            
ATOM    591  HA  PRO X  43      60.380  82.570  25.630  1.00  0.00            
ATOM    592  CB  PRO X  43      60.940  83.590  23.710  1.00  0.00            
ATOM    593  HB1 PRO X  43      61.880  83.250  23.270  1.00  0.00            
ATOM    594  HB2 PRO X  43      60.340  82.790  23.250  1.00  0.00            
ATOM    595  CG  PRO X  43      60.460  84.960  23.240  1.00  0.00            
ATOM    596  HG1 PRO X  43      61.300  85.640  23.190  1.00  0.00            
ATOM    597  HG2 PRO X  43      59.920  84.940  22.270  1.00  0.00            
ATOM    598  CD  PRO X  43      59.540  85.400  24.380  1.00  0.00            
ATOM    599  HD1 PRO X  43      59.660  86.480  24.480  1.00  0.00            
ATOM    600  HD2 PRO X  43      58.450  85.400  24.220  1.00  0.00            
ATOM    601  C   PRO X  43      62.030  83.900  25.850  1.00  0.00            
ATOM    602  O   PRO X  43      62.530  85.010  25.720  1.00  0.00            
ATOM    603  N   GLU X  44      62.660  82.970  26.590  1.00  0.00            
ATOM    604  H   GLU X  44      62.040  82.230  26.840  1.00  0.00            
ATOM    605  CA  GLU X  44      64.060  82.940  27.010  1.00  0.00            
ATOM    606  HA  GLU X  44      64.550  83.860  26.680  1.00  0.00            
ATOM    607  CB  GLU X  44      64.020  82.790  28.540  1.00  0.00            
ATOM    608  HB1 GLU X  44      63.380  83.500  29.060  1.00  0.00            
ATOM    609  HB2 GLU X  44      63.640  81.820  28.850  1.00  0.00            
ATOM    610  CG  GLU X  44      65.390  82.830  29.210  1.00  0.00            
ATOM    611  HG1 GLU X  44      65.150  82.370  30.170  1.00  0.00            
ATOM    612  HG2 GLU X  44      66.100  82.110  28.810  1.00  0.00            
ATOM    613  CD  GLU X  44      66.010  84.210  29.400  1.00  0.00            
ATOM    614  OE1 GLU X  44      66.980  84.560  28.710  1.00  0.00            
ATOM    615  OE2 GLU X  44      65.460  84.860  30.330  1.00  0.00            
ATOM    616  C   GLU X  44      64.720  81.860  26.180  1.00  0.00            
ATOM    617  O   GLU X  44      64.180  80.820  25.820  1.00  0.00            
ATOM    618  N   LEU X  45      66.020  82.020  25.870  1.00  0.00            
ATOM    619  H   LEU X  45      66.360  82.970  25.950  1.00  0.00            
ATOM    620  CA  LEU X  45      66.750  81.030  25.120  1.00  0.00            
ATOM    621  HA  LEU X  45      66.240  80.950  24.160  1.00  0.00            
ATOM    622  CB  LEU X  45      68.140  81.670  24.980  1.00  0.00            
ATOM    623  HB1 LEU X  45      67.790  82.590  24.490  1.00  0.00            
ATOM    624  HB2 LEU X  45      68.480  81.980  25.970  1.00  0.00            
ATOM    625  CG  LEU X  45      69.210  80.800  24.330  1.00  0.00            
ATOM    626  HG  LEU X  45      69.500  79.910  24.900  1.00  0.00            
ATOM    627  CD1 LEU X  45      68.810  80.400  22.920  1.00  0.00            
ATOM    628 1HD1 LEU X  45      68.700  81.290  22.310  1.00  0.00            
ATOM    629 2HD1 LEU X  45      69.600  79.910  22.330  1.00  0.00            
ATOM    630 3HD1 LEU X  45      67.880  79.830  22.910  1.00  0.00            
ATOM    631  CD2 LEU X  45      70.460  81.650  24.210  1.00  0.00            
ATOM    632 1HD2 LEU X  45      70.230  82.500  23.550  1.00  0.00            
ATOM    633 2HD2 LEU X  45      70.880  81.990  25.150  1.00  0.00            
ATOM    634 3HD2 LEU X  45      71.290  81.110  23.770  1.00  0.00            
ATOM    635  C   LEU X  45      66.830  79.660  25.750  1.00  0.00            
ATOM    636  O   LEU X  45      67.170  79.540  26.930  1.00  0.00            
ATOM    637  N   ALA X  46      66.610  78.560  25.010  1.00  0.00            
ATOM    638  H   ALA X  46      66.080  78.650  24.170  1.00  0.00            
ATOM    639  CA  ALA X  46      66.990  77.190  25.270  1.00  0.00            
ATOM    640  HA  ALA X  46      66.810  77.100  26.340  1.00  0.00            
ATOM    641  CB  ALA X  46      66.040  76.200  24.610  1.00  0.00            
ATOM    642  HB1 ALA X  46      66.140  76.150  23.510  1.00  0.00            
ATOM    643  HB2 ALA X  46      66.170  75.180  24.980  1.00  0.00            
ATOM    644  HB3 ALA X  46      65.000  76.430  24.840  1.00  0.00            
ATOM    645  C   ALA X  46      68.390  76.920  24.690  1.00  0.00            
ATOM    646  O   ALA X  46      68.620  77.140  23.520  1.00  0.00            
ATOM    647  N   LEU X  47      69.320  76.480  25.550  1.00  0.00            
ATOM    648  H   LEU X  47      69.130  76.320  26.520  1.00  0.00            
ATOM    649  CA  LEU X  47      70.680  76.150  25.180  1.00  0.00            
ATOM    650  HA  LEU X  47      71.060  76.880  24.460  1.00  0.00            
ATOM    651  CB  LEU X  47      71.600  76.290  26.410  1.00  0.00            
ATOM    652  HB1 LEU X  47      71.380  75.460  27.070  1.00  0.00            
ATOM    653  HB2 LEU X  47      72.630  76.090  26.170  1.00  0.00            
ATOM    654  CG  LEU X  47      71.540  77.560  27.260  1.00  0.00            
ATOM    655  HG  LEU X  47      70.530  77.730  27.600  1.00  0.00            
ATOM    656  CD1 LEU X  47      72.380  77.500  28.540  1.00  0.00            
ATOM    657 1HD1 LEU X  47      72.090  76.630  29.140  1.00  0.00            
ATOM    658 2HD1 LEU X  47      73.450  77.430  28.350  1.00  0.00            
ATOM    659 3HD1 LEU X  47      72.120  78.380  29.110  1.00  0.00            
ATOM    660  CD2 LEU X  47      71.930  78.740  26.380  1.00  0.00            
ATOM    661 1HD2 LEU X  47      71.460  78.860  25.400  1.00  0.00            
ATOM    662 2HD2 LEU X  47      71.820  79.700  26.880  1.00  0.00            
ATOM    663 3HD2 LEU X  47      72.970  78.670  26.030  1.00  0.00            
ATOM    664  C   LEU X  47      70.950  74.800  24.540  1.00  0.00            
ATOM    665  O   LEU X  47      71.540  73.890  25.130  1.00  0.00            
ATOM    666  N   ASP X  48      70.300  74.600  23.400  1.00  0.00            
ATOM    667  H   ASP X  48      69.710  75.360  23.110  1.00  0.00            
ATOM    668  CA  ASP X  48      70.470  73.460  22.520  1.00  0.00            
ATOM    669  HA  ASP X  48      70.460  72.510  23.040  1.00  0.00            
ATOM    670  CB  ASP X  48      69.330  73.480  21.510  1.00  0.00            
ATOM    671  HB1 ASP X  48      68.440  73.240  22.090  1.00  0.00            
ATOM    672  HB2 ASP X  48      69.250  74.470  21.030  1.00  0.00            
ATOM    673  CG  ASP X  48      69.310  72.550  20.290  1.00  0.00            
ATOM    674  OD1 ASP X  48      68.600  72.970  19.350  1.00  0.00            
ATOM    675  OD2 ASP X  48      69.900  71.450  20.400  1.00  0.00            
ATOM    676  C   ASP X  48      71.830  73.660  21.860  1.00  0.00            
ATOM    677  O   ASP X  48      72.050  74.700  21.260  1.00  0.00            
ATOM    678  N   PRO X  49      72.810  72.760  22.060  1.00  0.00            
ATOM    679  CA  PRO X  49      74.170  72.840  21.590  1.00  0.00            
ATOM    680  HA  PRO X  49      74.520  73.830  21.890  1.00  0.00            
ATOM    681  CB  PRO X  49      74.890  71.610  22.130  1.00  0.00            
ATOM    682  HB1 PRO X  49      75.580  71.220  21.390  1.00  0.00            
ATOM    683  HB2 PRO X  49      75.500  71.900  22.990  1.00  0.00            
ATOM    684  CG  PRO X  49      73.780  70.640  22.530  1.00  0.00            
ATOM    685  HG1 PRO X  49      73.730  70.030  21.630  1.00  0.00            
ATOM    686  HG2 PRO X  49      74.040  70.000  23.370  1.00  0.00            
ATOM    687  CD  PRO X  49      72.530  71.500  22.740  1.00  0.00            
ATOM    688  HD1 PRO X  49      71.710  70.970  22.290  1.00  0.00            
ATOM    689  HD2 PRO X  49      72.430  71.700  23.810  1.00  0.00            
ATOM    690  C   PRO X  49      74.430  72.970  20.100  1.00  0.00            
ATOM    691  O   PRO X  49      73.530  72.540  19.370  1.00  0.00            
ATOM    692  N   VAL X  50      75.600  73.390  19.620  1.00  0.00            
ATOM    693  H   VAL X  50      76.410  73.590  20.180  1.00  0.00            
ATOM    694  CA  VAL X  50      75.940  73.490  18.220  1.00  0.00            
ATOM    695  HA  VAL X  50      75.330  74.300  17.860  1.00  0.00            
ATOM    696  CB  VAL X  50      77.330  74.100  18.030  1.00  0.00            
ATOM    697  HB  VAL X  50      77.670  73.880  17.010  1.00  0.00            
ATOM    698  CG1 VAL X  50      77.260  75.620  18.250  1.00  0.00            
ATOM    699 1HG1 VAL X  50      76.620  75.830  19.110  1.00  0.00            
ATOM    700 2HG1 VAL X  50      78.210  76.100  18.510  1.00  0.00            
ATOM    701 3HG1 VAL X  50      76.850  76.160  17.390  1.00  0.00            
ATOM    702  CG2 VAL X  50      78.470  73.480  18.830  1.00  0.00            
ATOM    703 1HG2 VAL X  50      79.070  74.170  19.430  1.00  0.00            
ATOM    704 2HG2 VAL X  50      78.080  72.650  19.430  1.00  0.00            
ATOM    705 3HG2 VAL X  50      79.200  73.080  18.150  1.00  0.00            
ATOM    706  C   VAL X  50      75.860  72.150  17.490  1.00  0.00            
ATOM    707  O   VAL X  50      76.140  71.130  18.100  1.00  0.00            
ATOM    708  N   PRO X  51      75.480  72.230  16.200  1.00  0.00            
ATOM    709  CA  PRO X  51      75.200  71.080  15.360  1.00  0.00            
ATOM    710  HA  PRO X  51      74.510  70.360  15.810  1.00  0.00            
ATOM    711  CB  PRO X  51      74.810  71.550  13.960  1.00  0.00            
ATOM    712  HB1 PRO X  51      75.620  71.250  13.280  1.00  0.00            
ATOM    713  HB2 PRO X  51      73.930  71.020  13.620  1.00  0.00            
ATOM    714  CG  PRO X  51      74.730  73.070  14.100  1.00  0.00            
ATOM    715  HG1 PRO X  51      75.320  73.470  13.290  1.00  0.00            
ATOM    716  HG2 PRO X  51      73.720  73.420  13.870  1.00  0.00            
ATOM    717  CD  PRO X  51      75.150  73.450  15.520  1.00  0.00            
ATOM    718  HD1 PRO X  51      76.050  74.080  15.540  1.00  0.00            
ATOM    719  HD2 PRO X  51      74.210  73.890  15.860  1.00  0.00            
ATOM    720  C   PRO X  51      76.410  70.160  15.340  1.00  0.00            
ATOM    721  O   PRO X  51      76.360  68.960  15.630  1.00  0.00            
ATOM    722  N   GLN X  52      77.620  70.700  15.120  1.00  0.00            
ATOM    723  H   GLN X  52      77.610  71.660  14.800  1.00  0.00            
ATOM    724  CA  GLN X  52      78.920  70.070  15.120  1.00  0.00            
ATOM    725  HA  GLN X  52      79.020  69.280  14.360  1.00  0.00            
ATOM    726  CB  GLN X  52      80.000  70.960  14.510  1.00  0.00            
ATOM    727  HB1 GLN X  52      80.950  70.490  14.270  1.00  0.00            
ATOM    728  HB2 GLN X  52      79.740  71.290  13.500  1.00  0.00            
ATOM    729  CG  GLN X  52      80.380  72.290  15.150  1.00  0.00            
ATOM    730  HG1 GLN X  52      79.960  72.350  16.150  1.00  0.00            
ATOM    731  HG2 GLN X  52      81.460  72.460  15.250  1.00  0.00            
ATOM    732  CD  GLN X  52      79.630  73.530  14.690  1.00  0.00            
ATOM    733  OE1 GLN X  52      78.450  73.320  14.400  1.00  0.00            
ATOM    734  NE2 GLN X  52      80.190  74.740  14.650  1.00  0.00            
ATOM    735 1HE2 GLN X  52      81.200  74.780  14.640  1.00  0.00            
ATOM    736 2HE2 GLN X  52      79.700  75.520  14.230  1.00  0.00            
ATOM    737  C   GLN X  52      79.360  69.570  16.490  1.00  0.00            
ATOM    738  O   GLN X  52      80.520  69.180  16.570  1.00  0.00            
ATOM    739  N   ASP X  53      78.560  69.580  17.550  1.00  0.00            
ATOM    740  H   ASP X  53      77.640  69.980  17.430  1.00  0.00            
ATOM    741  CA  ASP X  53      79.040  68.960  18.770  1.00  0.00            
ATOM    742  HA  ASP X  53      80.070  69.240  18.980  1.00  0.00            
ATOM    743  CB  ASP X  53      78.220  69.460  19.970  1.00  0.00            
ATOM    744  HB1 ASP X  53      78.500  70.500  20.150  1.00  0.00            
ATOM    745  HB2 ASP X  53      77.160  69.570  19.750  1.00  0.00            
ATOM    746  CG  ASP X  53      78.480  68.790  21.310  1.00  0.00            
ATOM    747  OD1 ASP X  53      79.660  68.890  21.720  1.00  0.00            
ATOM    748  OD2 ASP X  53      77.550  68.130  21.810  1.00  0.00            
ATOM    749  C   ASP X  53      79.090  67.430  18.710  1.00  0.00            
ATOM    750  O   ASP X  53      78.150  66.900  18.130  1.00  0.00            
ATOM    751  N   ALA X  54      80.120  66.740  19.180  1.00  0.00            
ATOM    752  H   ALA X  54      80.690  67.310  19.780  1.00  0.00            
ATOM    753  CA  ALA X  54      80.400  65.320  19.100  1.00  0.00            
ATOM    754  HA  ALA X  54      79.730  65.040  18.290  1.00  0.00            
ATOM    755  CB  ALA X  54      81.880  65.270  18.720  1.00  0.00            
ATOM    756  HB1 ALA X  54      82.320  64.330  18.990  1.00  0.00            
ATOM    757  HB2 ALA X  54      82.070  65.510  17.670  1.00  0.00            
ATOM    758  HB3 ALA X  54      82.450  66.020  19.290  1.00  0.00            
ATOM    759  C   ALA X  54      80.100  64.620  20.420  1.00  0.00            
ATOM    760  O   ALA X  54      80.820  63.780  20.960  1.00  0.00            
ATOM    761  N   SER X  55      79.070  65.150  21.100  1.00  0.00            
ATOM    762  H   SER X  55      78.740  66.010  20.690  1.00  0.00            
ATOM    763  CA  SER X  55      78.760  64.710  22.440  1.00  0.00            
ATOM    764  HA  SER X  55      78.800  63.620  22.530  1.00  0.00            
ATOM    765  CB  SER X  55      79.730  65.420  23.380  1.00  0.00            
ATOM    766  HB1 SER X  55      79.630  64.890  24.320  1.00  0.00            
ATOM    767  HB2 SER X  55      80.800  65.340  23.120  1.00  0.00            
ATOM    768  OG  SER X  55      79.530  66.740  23.830  1.00  0.00            
ATOM    769  HG  SER X  55      79.120  67.180  23.110  1.00  0.00            
ATOM    770  C   SER X  55      77.290  64.910  22.700  1.00  0.00            
ATOM    771  O   SER X  55      76.500  64.210  22.060  1.00  0.00            
ATOM    772  N   THR X  56      76.920  65.730  23.690  1.00  0.00            
ATOM    773  H   THR X  56      77.720  66.250  24.010  1.00  0.00            
ATOM    774  CA  THR X  56      75.620  66.270  24.020  1.00  0.00            
ATOM    775  HA  THR X  56      75.160  65.550  24.720  1.00  0.00            
ATOM    776  CB  THR X  56      75.830  67.510  24.880  1.00  0.00            
ATOM    777  HB  THR X  56      74.820  67.930  24.980  1.00  0.00            
ATOM    778  OG1 THR X  56      76.580  68.540  24.260  1.00  0.00            
ATOM    779  HG1 THR X  56      76.870  68.250  23.410  1.00  0.00            
ATOM    780  CG2 THR X  56      76.530  67.330  26.210  1.00  0.00            
ATOM    781 1HG2 THR X  56      77.580  67.020  26.220  1.00  0.00            
ATOM    782 2HG2 THR X  56      76.680  68.250  26.800  1.00  0.00            
ATOM    783 3HG2 THR X  56      75.970  66.650  26.860  1.00  0.00            
ATOM    784  C   THR X  56      74.580  66.460  22.930  1.00  0.00            
ATOM    785  O   THR X  56      73.430  66.010  23.080  1.00  0.00            
ATOM    786  N   LYS X  57      75.030  67.030  21.810  1.00  0.00            
ATOM    787  H   LYS X  57      75.970  67.360  21.820  1.00  0.00            
ATOM    788  CA  LYS X  57      74.170  67.020  20.640  1.00  0.00            
ATOM    789  HA  LYS X  57      73.380  67.720  20.940  1.00  0.00            
ATOM    790  CB  LYS X  57      74.820  67.690  19.440  1.00  0.00            
ATOM    791  HB1 LYS X  57      75.400  68.530  19.820  1.00  0.00            
ATOM    792  HB2 LYS X  57      75.530  67.150  18.820  1.00  0.00            
ATOM    793  CG  LYS X  57      73.740  68.190  18.460  1.00  0.00            
ATOM    794  HG1 LYS X  57      74.270  68.220  17.510  1.00  0.00            
ATOM    795  HG2 LYS X  57      72.980  67.450  18.170  1.00  0.00            
ATOM    796  CD  LYS X  57      72.920  69.420  18.780  1.00  0.00            
ATOM    797  HD1 LYS X  57      72.310  69.340  19.690  1.00  0.00            
ATOM    798  HD2 LYS X  57      73.610  70.230  19.000  1.00  0.00            
ATOM    799  CE  LYS X  57      71.900  69.930  17.760  1.00  0.00            
ATOM    800  HE1 LYS X  57      72.270  69.870  16.750  1.00  0.00            
ATOM    801  HE2 LYS X  57      71.060  69.240  17.880  1.00  0.00            
ATOM    802  NZ  LYS X  57      71.310  71.200  18.200  1.00  0.00            
ATOM    803  HZ1 LYS X  57      70.830  71.680  17.440  1.00  0.00            
ATOM    804  HZ2 LYS X  57      70.620  71.140  18.950  1.00  0.00            
ATOM    805  HZ3 LYS X  57      71.920  71.860  18.640  1.00  0.00            
ATOM    806  C   LYS X  57      73.690  65.670  20.130  1.00  0.00            
ATOM    807  O   LYS X  57      72.500  65.530  19.900  1.00  0.00            
ATOM    808  N   LYS X  58      74.580  64.670  19.990  1.00  0.00            
ATOM    809  H   LYS X  58      75.510  65.020  20.160  1.00  0.00            
ATOM    810  CA  LYS X  58      74.130  63.340  19.640  1.00  0.00            
ATOM    811  HA  LYS X  58      73.540  63.530  18.760  1.00  0.00            
ATOM    812  CB  LYS X  58      75.380  62.480  19.430  1.00  0.00            
ATOM    813  HB1 LYS X  58      75.840  62.180  20.370  1.00  0.00            
ATOM    814  HB2 LYS X  58      74.960  61.610  18.940  1.00  0.00            
ATOM    815  CG  LYS X  58      76.410  62.930  18.380  1.00  0.00            
ATOM    816  HG1 LYS X  58      75.770  63.140  17.510  1.00  0.00            
ATOM    817  HG2 LYS X  58      76.830  63.880  18.710  1.00  0.00            
ATOM    818  CD  LYS X  58      77.490  61.930  17.980  1.00  0.00            
ATOM    819  HD1 LYS X  58      78.030  61.680  18.890  1.00  0.00            
ATOM    820  HD2 LYS X  58      77.050  60.960  17.760  1.00  0.00            
ATOM    821  CE  LYS X  58      78.170  62.410  16.690  1.00  0.00            
ATOM    822  HE1 LYS X  58      77.540  62.520  15.810  1.00  0.00            
ATOM    823  HE2 LYS X  58      78.520  63.420  16.870  1.00  0.00            
ATOM    824  NZ  LYS X  58      79.190  61.430  16.250  1.00  0.00            
ATOM    825  HZ1 LYS X  58      79.860  61.470  17.010  1.00  0.00            
ATOM    826  HZ2 LYS X  58      78.850  60.520  15.980  1.00  0.00            
ATOM    827  HZ3 LYS X  58      79.800  61.870  15.580  1.00  0.00            
ATOM    828  C   LYS X  58      73.170  62.650  20.610  1.00  0.00            
ATOM    829  O   LYS X  58      72.170  62.000  20.320  1.00  0.00            
ATOM    830  N   LEU X  59      73.400  62.870  21.910  1.00  0.00            
ATOM    831  H   LEU X  59      74.180  63.490  22.080  1.00  0.00            
ATOM    832  CA  LEU X  59      72.530  62.390  22.960  1.00  0.00            
ATOM    833  HA  LEU X  59      72.300  61.330  22.860  1.00  0.00            
ATOM    834  CB  LEU X  59      73.210  62.710  24.290  1.00  0.00            
ATOM    835  HB1 LEU X  59      73.630  63.720  24.280  1.00  0.00            
ATOM    836  HB2 LEU X  59      72.470  62.630  25.080  1.00  0.00            
ATOM    837  CG  LEU X  59      74.470  61.910  24.630  1.00  0.00            
ATOM    838  HG  LEU X  59      75.230  62.090  23.880  1.00  0.00            
ATOM    839  CD1 LEU X  59      75.080  62.450  25.930  1.00  0.00            
ATOM    840 1HD1 LEU X  59      75.500  63.440  25.740  1.00  0.00            
ATOM    841 2HD1 LEU X  59      74.410  62.490  26.790  1.00  0.00            
ATOM    842 3HD1 LEU X  59      76.000  62.010  26.330  1.00  0.00            
ATOM    843  CD2 LEU X  59      74.080  60.450  24.850  1.00  0.00            
ATOM    844 1HD2 LEU X  59      73.780  59.920  23.950  1.00  0.00            
ATOM    845 2HD2 LEU X  59      74.860  59.900  25.360  1.00  0.00            
ATOM    846 3HD2 LEU X  59      73.130  60.510  25.390  1.00  0.00            
ATOM    847  C   LEU X  59      71.200  63.130  22.960  1.00  0.00            
ATOM    848  O   LEU X  59      70.200  62.440  23.050  1.00  0.00            
ATOM    849  N   SER X  60      71.080  64.450  22.780  1.00  0.00            
ATOM    850  H   SER X  60      71.850  65.030  22.480  1.00  0.00            
ATOM    851  CA  SER X  60      69.910  65.240  22.500  1.00  0.00            
ATOM    852  HA  SER X  60      69.270  64.950  23.310  1.00  0.00            
ATOM    853  CB  SER X  60      70.240  66.740  22.460  1.00  0.00            
ATOM    854  HB1 SER X  60      69.360  67.340  22.680  1.00  0.00            
ATOM    855  HB2 SER X  60      70.990  66.910  23.240  1.00  0.00            
ATOM    856  OG  SER X  60      70.800  67.200  21.240  1.00  0.00            
ATOM    857  HG  SER X  60      71.510  66.630  20.980  1.00  0.00            
ATOM    858  C   SER X  60      69.130  64.730  21.300  1.00  0.00            
ATOM    859  O   SER X  60      67.940  64.510  21.540  1.00  0.00            
ATOM    860  N   GLU X  61      69.790  64.430  20.180  1.00  0.00            
ATOM    861  H   GLU X  61      70.720  64.820  20.030  1.00  0.00            
ATOM    862  CA  GLU X  61      69.190  64.020  18.940  1.00  0.00            
ATOM    863  HA  GLU X  61      68.270  64.580  18.730  1.00  0.00            
ATOM    864  CB  GLU X  61      70.210  64.350  17.850  1.00  0.00            
ATOM    865  HB1 GLU X  61      71.260  64.080  18.020  1.00  0.00            
ATOM    866  HB2 GLU X  61      70.120  63.800  16.920  1.00  0.00            
ATOM    867  CG  GLU X  61      70.010  65.790  17.410  1.00  0.00            
ATOM    868  HG1 GLU X  61      70.180  66.520  18.190  1.00  0.00            
ATOM    869  HG2 GLU X  61      70.730  65.990  16.590  1.00  0.00            
ATOM    870  CD  GLU X  61      68.700  66.170  16.730  1.00  0.00            
ATOM    871  OE1 GLU X  61      68.090  67.180  17.120  1.00  0.00            
ATOM    872  OE2 GLU X  61      68.270  65.450  15.790  1.00  0.00            
ATOM    873  C   GLU X  61      68.710  62.580  18.970  1.00  0.00            
ATOM    874  O   GLU X  61      67.750  62.150  18.300  1.00  0.00            
ATOM    875  N   CYS X  62      69.270  61.760  19.850  1.00  0.00            
ATOM    876  H   CYS X  62      70.110  62.060  20.350  1.00  0.00            
ATOM    877  CA  CYS X  62      68.780  60.440  20.160  1.00  0.00            
ATOM    878  HA  CYS X  62      68.340  59.920  19.300  1.00  0.00            
ATOM    879  CB  CYS X  62      69.940  59.630  20.740  1.00  0.00            
ATOM    880  HB1 CYS X  62      70.850  59.730  20.160  1.00  0.00            
ATOM    881  HB2 CYS X  62      70.220  59.850  21.770  1.00  0.00            
ATOM    882  SG  CYS X  62      69.480  57.870  20.630  1.00  0.00            
ATOM    883  HG  CYS X  62      70.650  57.450  21.090  1.00  0.00            
ATOM    884  C   CYS X  62      67.670  60.570  21.180  1.00  0.00            
ATOM    885  O   CYS X  62      66.660  59.880  21.060  1.00  0.00            
ATOM    886  N   LEU X  63      67.750  61.460  22.170  1.00  0.00            
ATOM    887  H   LEU X  63      68.580  62.010  22.290  1.00  0.00            
ATOM    888  CA  LEU X  63      66.910  61.460  23.360  1.00  0.00            
ATOM    889  HA  LEU X  63      66.670  60.410  23.550  1.00  0.00            
ATOM    890  CB  LEU X  63      67.610  61.920  24.640  1.00  0.00            
ATOM    891  HB1 LEU X  63      68.030  62.870  24.300  1.00  0.00            
ATOM    892  HB2 LEU X  63      66.800  62.180  25.310  1.00  0.00            
ATOM    893  CG  LEU X  63      68.670  61.050  25.320  1.00  0.00            
ATOM    894  HG  LEU X  63      69.170  60.540  24.490  1.00  0.00            
ATOM    895  CD1 LEU X  63      69.450  62.000  26.230  1.00  0.00            
ATOM    896 1HD1 LEU X  63      68.780  62.510  26.920  1.00  0.00            
ATOM    897 2HD1 LEU X  63      70.140  61.470  26.860  1.00  0.00            
ATOM    898 3HD1 LEU X  63      69.920  62.730  25.570  1.00  0.00            
ATOM    899  CD2 LEU X  63      67.880  60.090  26.190  1.00  0.00            
ATOM    900 1HD2 LEU X  63      67.060  60.450  26.820  1.00  0.00            
ATOM    901 2HD2 LEU X  63      67.420  59.300  25.600  1.00  0.00            
ATOM    902 3HD2 LEU X  63      68.630  59.540  26.760  1.00  0.00            
ATOM    903  C   LEU X  63      65.560  62.100  23.210  1.00  0.00            
ATOM    904  O   LEU X  63      64.580  61.750  23.860  1.00  0.00            
ATOM    905  N   LYS X  64      65.420  63.100  22.330  1.00  0.00            
ATOM    906  H   LYS X  64      66.240  63.560  21.980  1.00  0.00            
ATOM    907  CA  LYS X  64      64.180  63.810  22.050  1.00  0.00            
ATOM    908  HA  LYS X  64      63.740  64.120  23.000  1.00  0.00            
ATOM    909  CB  LYS X  64      64.550  64.960  21.120  1.00  0.00            
ATOM    910  HB1 LYS X  64      63.670  65.600  21.120  1.00  0.00            
ATOM    911  HB2 LYS X  64      65.360  65.470  21.650  1.00  0.00            
ATOM    912  CG  LYS X  64      64.920  64.650  19.680  1.00  0.00            
ATOM    913  HG1 LYS X  64      65.630  63.860  19.540  1.00  0.00            
ATOM    914  HG2 LYS X  64      64.030  64.270  19.170  1.00  0.00            
ATOM    915  CD  LYS X  64      65.400  65.910  18.940  1.00  0.00            
ATOM    916  HD1 LYS X  64      66.110  65.610  18.170  1.00  0.00            
ATOM    917  HD2 LYS X  64      64.510  66.210  18.380  1.00  0.00            
ATOM    918  CE  LYS X  64      65.880  67.060  19.830  1.00  0.00            
ATOM    919  HE1 LYS X  64      65.060  67.620  20.270  1.00  0.00            
ATOM    920  HE2 LYS X  64      66.600  66.710  20.580  1.00  0.00            
ATOM    921  NZ  LYS X  64      66.570  68.030  18.990  1.00  0.00            
ATOM    922  HZ1 LYS X  64      67.200  68.600  19.550  1.00  0.00            
ATOM    923  HZ2 LYS X  64      67.170  67.560  18.330  1.00  0.00            
ATOM    924  HZ3 LYS X  64      66.000  68.700  18.480  1.00  0.00            
ATOM    925  C   LYS X  64      63.150  62.880  21.400  1.00  0.00            
ATOM    926  O   LYS X  64      62.010  62.820  21.890  1.00  0.00            
ATOM    927  N   ARG X  65      63.640  61.940  20.590  1.00  0.00            
ATOM    928  H   ARG X  65      64.560  62.040  20.200  1.00  0.00            
ATOM    929  CA  ARG X  65      62.970  60.830  19.940  1.00  0.00            
ATOM    930  HA  ARG X  65      62.040  61.190  19.500  1.00  0.00            
ATOM    931  CB  ARG X  65      63.910  60.420  18.820  1.00  0.00            
ATOM    932  HB1 ARG X  65      64.860  60.060  19.230  1.00  0.00            
ATOM    933  HB2 ARG X  65      63.440  59.640  18.210  1.00  0.00            
ATOM    934  CG  ARG X  65      64.210  61.450  17.730  1.00  0.00            
ATOM    935  HG1 ARG X  65      63.270  61.980  17.520  1.00  0.00            
ATOM    936  HG2 ARG X  65      64.860  62.270  18.040  1.00  0.00            
ATOM    937  CD  ARG X  65      65.020  60.790  16.620  1.00  0.00            
ATOM    938  HD1 ARG X  65      66.010  60.440  16.930  1.00  0.00            
ATOM    939  HD2 ARG X  65      64.430  59.990  16.170  1.00  0.00            
ATOM    940  NE  ARG X  65      65.120  61.670  15.450  1.00  0.00            
ATOM    941  HE  ARG X  65      64.480  61.360  14.740  1.00  0.00            
ATOM    942  CZ  ARG X  65      65.750  62.860  15.360  1.00  0.00            
ATOM    943  NH1 ARG X  65      66.550  63.380  16.290  1.00  0.00            
ATOM    944 1HH1 ARG X  65      66.970  62.790  17.000  1.00  0.00            
ATOM    945 2HH1 ARG X  65      67.140  64.110  15.890  1.00  0.00            
ATOM    946  NH2 ARG X  65      65.400  63.600  14.300  1.00  0.00            
ATOM    947 1HH2 ARG X  65      64.820  63.290  13.540  1.00  0.00            
ATOM    948 2HH2 ARG X  65      65.630  64.580  14.360  1.00  0.00            
ATOM    949  C   ARG X  65      62.670  59.690  20.910  1.00  0.00            
ATOM    950  O   ARG X  65      61.580  59.140  20.840  1.00  0.00            
ATOM    951  N   ILE X  66      63.460  59.360  21.950  1.00  0.00            
ATOM    952  H   ILE X  66      64.240  59.980  22.110  1.00  0.00            
ATOM    953  CA  ILE X  66      63.160  58.440  23.020  1.00  0.00            
ATOM    954  HA  ILE X  66      62.730  57.550  22.580  1.00  0.00            
ATOM    955  CB  ILE X  66      64.440  58.110  23.810  1.00  0.00            
ATOM    956  HB  ILE X  66      65.010  59.030  23.920  1.00  0.00            
ATOM    957  CG1 ILE X  66      65.260  57.210  22.890  1.00  0.00            
ATOM    958 1HG1 ILE X  66      64.760  56.240  22.850  1.00  0.00            
ATOM    959 2HG1 ILE X  66      65.340  57.590  21.870  1.00  0.00            
ATOM    960  CG2 ILE X  66      64.330  57.430  25.170  1.00  0.00            
ATOM    961 1HG2 ILE X  66      65.130  56.950  25.740  1.00  0.00            
ATOM    962 2HG2 ILE X  66      63.850  58.090  25.890  1.00  0.00            
ATOM    963 3HG2 ILE X  66      63.570  56.660  24.990  1.00  0.00            
ATOM    964  CD  ILE X  66      66.720  57.060  23.330  1.00  0.00            
ATOM    965  HD1 ILE X  66      67.140  57.900  22.780  1.00  0.00            
ATOM    966  HD2 ILE X  66      66.890  57.120  24.390  1.00  0.00            
ATOM    967  HD3 ILE X  66      67.160  56.130  23.000  1.00  0.00            
ATOM    968  C   ILE X  66      62.110  59.010  23.950  1.00  0.00            
ATOM    969  O   ILE X  66      61.300  58.210  24.410  1.00  0.00            
ATOM    970  N   GLY X  67      61.920  60.320  24.060  1.00  0.00            
ATOM    971  H   GLY X  67      62.630  60.930  23.660  1.00  0.00            
ATOM    972  CA  GLY X  67      60.860  61.010  24.780  1.00  0.00            
ATOM    973  HA1 GLY X  67      60.710  60.340  25.630  1.00  0.00            
ATOM    974  HA2 GLY X  67      61.330  61.940  25.110  1.00  0.00            
ATOM    975  C   GLY X  67      59.550  61.340  24.090  1.00  0.00            
ATOM    976  O   GLY X  67      58.540  61.320  24.780  1.00  0.00            
ATOM    977  N   ASP X  68      59.490  61.710  22.800  1.00  0.00            
ATOM    978  H   ASP X  68      60.390  61.720  22.350  1.00  0.00            
ATOM    979  CA  ASP X  68      58.280  61.860  22.010  1.00  0.00            
ATOM    980  HA  ASP X  68      57.660  62.640  22.460  1.00  0.00            
ATOM    981  CB  ASP X  68      58.450  62.310  20.570  1.00  0.00            
ATOM    982  HB1 ASP X  68      59.080  63.190  20.690  1.00  0.00            
ATOM    983  HB2 ASP X  68      59.080  61.580  20.070  1.00  0.00            
ATOM    984  CG  ASP X  68      57.250  62.420  19.630  1.00  0.00            
ATOM    985  OD1 ASP X  68      56.290  63.180  19.890  1.00  0.00            
ATOM    986  OD2 ASP X  68      57.320  61.740  18.590  1.00  0.00            
ATOM    987  C   ASP X  68      57.450  60.600  22.010  1.00  0.00            
ATOM    988  O   ASP X  68      56.250  60.620  22.270  1.00  0.00            
ATOM    989  N   GLU X  69      58.040  59.420  21.810  1.00  0.00            
ATOM    990  H   GLU X  69      58.970  59.510  21.420  1.00  0.00            
ATOM    991  CA  GLU X  69      57.450  58.110  21.670  1.00  0.00            
ATOM    992  HA  GLU X  69      56.630  58.200  20.940  1.00  0.00            
ATOM    993  CB  GLU X  69      58.530  57.150  21.140  1.00  0.00            
ATOM    994  HB1 GLU X  69      59.090  57.730  20.410  1.00  0.00            
ATOM    995  HB2 GLU X  69      59.190  56.800  21.920  1.00  0.00            
ATOM    996  CG  GLU X  69      58.100  55.920  20.340  1.00  0.00            
ATOM    997  HG1 GLU X  69      58.810  55.150  20.060  1.00  0.00            
ATOM    998  HG2 GLU X  69      57.520  55.400  21.100  1.00  0.00            
ATOM    999  CD  GLU X  69      57.190  56.300  19.170  1.00  0.00            
ATOM   1000  OE1 GLU X  69      56.530  55.370  18.650  1.00  0.00            
ATOM   1001  OE2 GLU X  69      57.260  57.420  18.630  1.00  0.00            
ATOM   1002  C   GLU X  69      56.840  57.560  22.950  1.00  0.00            
ATOM   1003  O   GLU X  69      55.890  56.790  22.950  1.00  0.00            
ATOM   1004  N   LEU X  70      57.120  58.030  24.160  1.00  0.00            
ATOM   1005  H   LEU X  70      58.040  58.430  24.260  1.00  0.00            
ATOM   1006  CA  LEU X  70      56.420  57.750  25.400  1.00  0.00            
ATOM   1007  HA  LEU X  70      56.190  56.700  25.440  1.00  0.00            
ATOM   1008  CB  LEU X  70      57.210  58.130  26.660  1.00  0.00            
ATOM   1009  HB1 LEU X  70      57.150  59.200  26.750  1.00  0.00            
ATOM   1010  HB2 LEU X  70      56.790  57.870  27.620  1.00  0.00            
ATOM   1011  CG  LEU X  70      58.730  57.920  26.690  1.00  0.00            
ATOM   1012  HG  LEU X  70      59.230  58.170  25.760  1.00  0.00            
ATOM   1013  CD1 LEU X  70      59.460  58.680  27.790  1.00  0.00            
ATOM   1014 1HD1 LEU X  70      60.370  58.130  28.030  1.00  0.00            
ATOM   1015 2HD1 LEU X  70      59.610  59.740  27.530  1.00  0.00            
ATOM   1016 3HD1 LEU X  70      58.770  58.660  28.640  1.00  0.00            
ATOM   1017  CD2 LEU X  70      58.950  56.410  26.600  1.00  0.00            
ATOM   1018 1HD2 LEU X  70      58.690  56.020  25.630  1.00  0.00            
ATOM   1019 2HD2 LEU X  70      59.950  56.080  26.890  1.00  0.00            
ATOM   1020 3HD2 LEU X  70      58.480  55.970  27.480  1.00  0.00            
ATOM   1021  C   LEU X  70      55.160  58.590  25.470  1.00  0.00            
ATOM   1022  O   LEU X  70      54.170  58.210  26.070  1.00  0.00            
ATOM   1023  N   ASP X  71      55.160  59.750  24.800  1.00  0.00            
ATOM   1024  H   ASP X  71      55.960  59.990  24.240  1.00  0.00            
ATOM   1025  CA  ASP X  71      54.110  60.740  25.000  1.00  0.00            
ATOM   1026  HA  ASP X  71      53.810  60.690  26.050  1.00  0.00            
ATOM   1027  CB  ASP X  71      54.580  62.170  24.760  1.00  0.00            
ATOM   1028  HB1 ASP X  71      55.660  62.320  24.760  1.00  0.00            
ATOM   1029  HB2 ASP X  71      54.460  62.480  23.720  1.00  0.00            
ATOM   1030  CG  ASP X  71      53.980  63.280  25.610  1.00  0.00            
ATOM   1031  OD1 ASP X  71      54.120  64.460  25.180  1.00  0.00            
ATOM   1032  OD2 ASP X  71      53.460  62.970  26.710  1.00  0.00            
ATOM   1033  C   ASP X  71      52.850  60.580  24.170  1.00  0.00            
ATOM   1034  O   ASP X  71      51.820  61.250  24.230  1.00  0.00            
ATOM   1035  N   SER X  72      52.860  59.540  23.340  1.00  0.00            
ATOM   1036  H   SER X  72      53.780  59.140  23.170  1.00  0.00            
ATOM   1037  CA  SER X  72      51.740  58.970  22.610  1.00  0.00            
ATOM   1038  HA  SER X  72      51.170  59.820  22.230  1.00  0.00            
ATOM   1039  CB  SER X  72      52.250  58.370  21.300  1.00  0.00            
ATOM   1040  HB1 SER X  72      51.450  58.030  20.640  1.00  0.00            
ATOM   1041  HB2 SER X  72      52.910  59.020  20.720  1.00  0.00            
ATOM   1042  OG  SER X  72      53.000  57.220  21.620  1.00  0.00            
ATOM   1043  HG  SER X  72      53.840  57.270  21.170  1.00  0.00            
ATOM   1044  C   SER X  72      50.910  58.080  23.510  1.00  0.00            
ATOM   1045  O   SER X  72      49.820  57.680  23.080  1.00  0.00            
ATOM   1046  N   ASN X  73      51.350  57.750  24.720  1.00  0.00            
ATOM   1047  H   ASN X  73      52.260  58.030  25.060  1.00  0.00            
ATOM   1048  CA  ASN X  73      50.500  57.120  25.710  1.00  0.00            
ATOM   1049  HA  ASN X  73      49.970  56.250  25.300  1.00  0.00            
ATOM   1050  CB  ASN X  73      51.500  56.560  26.710  1.00  0.00            
ATOM   1051  HB1 ASN X  73      52.200  55.880  26.210  1.00  0.00            
ATOM   1052  HB2 ASN X  73      52.150  57.350  27.040  1.00  0.00            
ATOM   1053  CG  ASN X  73      50.870  55.750  27.830  1.00  0.00            
ATOM   1054  OD1 ASN X  73      49.990  56.150  28.610  1.00  0.00            
ATOM   1055  ND2 ASN X  73      51.250  54.460  27.980  1.00  0.00            
ATOM   1056 1HD2 ASN X  73      51.930  54.070  27.340  1.00  0.00            
ATOM   1057 2HD2 ASN X  73      50.850  53.870  28.680  1.00  0.00            
ATOM   1058  C   ASN X  73      49.550  58.150  26.290  1.00  0.00            
ATOM   1059  O   ASN X  73      49.910  59.310  26.520  1.00  0.00            
ATOM   1060  N   MET X  74      48.250  57.870  26.410  1.00  0.00            
ATOM   1061  H   MET X  74      48.040  56.870  26.470  1.00  0.00            
ATOM   1062  CA  MET X  74      47.120  58.750  26.640  1.00  0.00            
ATOM   1063  HA  MET X  74      47.340  59.780  26.390  1.00  0.00            
ATOM   1064  CB  MET X  74      45.970  58.270  25.760  1.00  0.00            
ATOM   1065  HB1 MET X  74      46.480  58.100  24.810  1.00  0.00            
ATOM   1066  HB2 MET X  74      45.600  57.280  25.980  1.00  0.00            
ATOM   1067  CG  MET X  74      44.710  59.110  25.530  1.00  0.00            
ATOM   1068  HG1 MET X  74      44.230  59.350  26.460  1.00  0.00            
ATOM   1069  HG2 MET X  74      44.730  60.120  25.090  1.00  0.00            
ATOM   1070  SD  MET X  74      43.520  58.170  24.540  1.00  0.00            
ATOM   1071  CE  MET X  74      42.180  59.400  24.540  1.00  0.00            
ATOM   1072  HE1 MET X  74      42.520  60.280  24.030  1.00  0.00            
ATOM   1073  HE2 MET X  74      41.190  59.040  24.240  1.00  0.00            
ATOM   1074  HE3 MET X  74      42.060  59.710  25.580  1.00  0.00            
ATOM   1075  C   MET X  74      46.840  58.650  28.140  1.00  0.00            
ATOM   1076  O   MET X  74      46.360  59.600  28.730  1.00  0.00            
ATOM   1077  N   GLU X  75      47.010  57.420  28.660  1.00  0.00            
ATOM   1078  H   GLU X  75      47.260  56.690  28.000  1.00  0.00            
ATOM   1079  CA  GLU X  75      46.810  57.090  30.060  1.00  0.00            
ATOM   1080  HA  GLU X  75      45.800  57.450  30.230  1.00  0.00            
ATOM   1081  CB  GLU X  75      46.850  55.580  30.250  1.00  0.00            
ATOM   1082  HB1 GLU X  75      46.310  55.120  29.420  1.00  0.00            
ATOM   1083  HB2 GLU X  75      47.840  55.150  30.350  1.00  0.00            
ATOM   1084  CG  GLU X  75      46.190  55.100  31.540  1.00  0.00            
ATOM   1085  HG1 GLU X  75      46.270  54.020  31.700  1.00  0.00            
ATOM   1086  HG2 GLU X  75      46.760  55.620  32.310  1.00  0.00            
ATOM   1087  CD  GLU X  75      44.730  55.390  31.820  1.00  0.00            
ATOM   1088  OE1 GLU X  75      43.920  55.680  30.890  1.00  0.00            
ATOM   1089  OE2 GLU X  75      44.360  55.470  33.010  1.00  0.00            
ATOM   1090  C   GLU X  75      47.830  57.700  31.020  1.00  0.00            
ATOM   1091  O   GLU X  75      47.430  58.070  32.110  1.00  0.00            
ATOM   1092  N   LEU X  76      49.060  57.810  30.510  1.00  0.00            
ATOM   1093  H   LEU X  76      49.120  57.520  29.540  1.00  0.00            
ATOM   1094  CA  LEU X  76      50.020  58.660  31.190  1.00  0.00            
ATOM   1095  HA  LEU X  76      50.100  58.160  32.160  1.00  0.00            
ATOM   1096  CB  LEU X  76      51.420  58.530  30.590  1.00  0.00            
ATOM   1097  HB1 LEU X  76      51.500  57.760  29.850  1.00  0.00            
ATOM   1098  HB2 LEU X  76      51.660  59.440  30.040  1.00  0.00            
ATOM   1099  CG  LEU X  76      52.450  58.510  31.730  1.00  0.00            
ATOM   1100  HG  LEU X  76      52.030  59.100  32.540  1.00  0.00            
ATOM   1101  CD1 LEU X  76      52.700  57.040  32.090  1.00  0.00            
ATOM   1102 1HD1 LEU X  76      53.350  56.520  31.390  1.00  0.00            
ATOM   1103 2HD1 LEU X  76      53.150  56.880  33.080  1.00  0.00            
ATOM   1104 3HD1 LEU X  76      51.770  56.480  32.180  1.00  0.00            
ATOM   1105  CD2 LEU X  76      53.760  59.070  31.200  1.00  0.00            
ATOM   1106 1HD2 LEU X  76      53.600  60.120  30.980  1.00  0.00            
ATOM   1107 2HD2 LEU X  76      54.560  58.690  31.840  1.00  0.00            
ATOM   1108 3HD2 LEU X  76      54.000  58.610  30.240  1.00  0.00            
ATOM   1109  C   LEU X  76      49.660  60.130  31.430  1.00  0.00            
ATOM   1110  O   LEU X  76      50.150  60.720  32.380  1.00  0.00            
ATOM   1111  N   GLN X  77      48.820  60.810  30.640  1.00  0.00            
ATOM   1112  H   GLN X  77      48.560  60.290  29.810  1.00  0.00            
ATOM   1113  CA  GLN X  77      48.340  62.150  30.900  1.00  0.00            
ATOM   1114  HA  GLN X  77      49.300  62.560  31.190  1.00  0.00            
ATOM   1115  CB  GLN X  77      47.840  62.550  29.510  1.00  0.00            
ATOM   1116  HB1 GLN X  77      46.770  62.290  29.410  1.00  0.00            
ATOM   1117  HB2 GLN X  77      47.740  63.620  29.630  1.00  0.00            
ATOM   1118  CG  GLN X  77      48.710  62.180  28.330  1.00  0.00            
ATOM   1119  HG1 GLN X  77      48.790  61.080  28.240  1.00  0.00            
ATOM   1120  HG2 GLN X  77      48.180  62.450  27.410  1.00  0.00            
ATOM   1121  CD  GLN X  77      50.090  62.760  28.090  1.00  0.00            
ATOM   1122  OE1 GLN X  77      50.570  63.740  28.650  1.00  0.00            
ATOM   1123  NE2 GLN X  77      50.920  62.040  27.310  1.00  0.00            
ATOM   1124 1HE2 GLN X  77      50.680  61.120  26.980  1.00  0.00            
ATOM   1125 2HE2 GLN X  77      51.820  62.470  27.190  1.00  0.00            
ATOM   1126  C   GLN X  77      47.210  62.270  31.900  1.00  0.00            
ATOM   1127  O   GLN X  77      47.010  63.380  32.410  1.00  0.00            
ATOM   1128  N   ARG X  78      46.580  61.110  32.160  1.00  0.00            
ATOM   1129  H   ARG X  78      47.100  60.310  31.850  1.00  0.00            
ATOM   1130  CA  ARG X  78      45.540  60.940  33.150  1.00  0.00            
ATOM   1131  HA  ARG X  78      44.810  61.750  33.210  1.00  0.00            
ATOM   1132  CB  ARG X  78      44.760  59.710  32.710  1.00  0.00            
ATOM   1133  HB1 ARG X  78      44.650  59.810  31.620  1.00  0.00            
ATOM   1134  HB2 ARG X  78      45.390  58.810  32.710  1.00  0.00            
ATOM   1135  CG  ARG X  78      43.490  59.410  33.500  1.00  0.00            
ATOM   1136  HG1 ARG X  78      43.780  59.050  34.490  1.00  0.00            
ATOM   1137  HG2 ARG X  78      42.890  60.300  33.640  1.00  0.00            
ATOM   1138  CD  ARG X  78      42.570  58.330  32.910  1.00  0.00            
ATOM   1139  HD1 ARG X  78      43.130  57.590  32.330  1.00  0.00            
ATOM   1140  HD2 ARG X  78      41.930  57.870  33.670  1.00  0.00            
ATOM   1141  NE  ARG X  78      41.770  59.020  31.900  1.00  0.00            
ATOM   1142  HE  ARG X  78      41.220  59.720  32.380  1.00  0.00            
ATOM   1143  CZ  ARG X  78      41.750  58.840  30.580  1.00  0.00            
ATOM   1144  NH1 ARG X  78      42.480  57.860  30.010  1.00  0.00            
ATOM   1145 1HH1 ARG X  78      43.060  57.260  30.580  1.00  0.00            
ATOM   1146 2HH1 ARG X  78      42.480  57.650  29.020  1.00  0.00            
ATOM   1147  NH2 ARG X  78      41.030  59.610  29.750  1.00  0.00            
ATOM   1148 1HH2 ARG X  78      40.600  60.460  30.090  1.00  0.00            
ATOM   1149 2HH2 ARG X  78      40.690  59.350  28.840  1.00  0.00            
ATOM   1150  C   ARG X  78      46.010  60.740  34.590  1.00  0.00            
ATOM   1151  O   ARG X  78      45.250  60.810  35.550  1.00  0.00            
ATOM   1152  N   MET X  79      47.330  60.550  34.670  1.00  0.00            
ATOM   1153  H   MET X  79      48.010  60.360  33.950  1.00  0.00            
ATOM   1154  CA  MET X  79      47.970  60.150  35.910  1.00  0.00            
ATOM   1155  HA  MET X  79      47.340  59.690  36.660  1.00  0.00            
ATOM   1156  CB  MET X  79      49.040  59.120  35.560  1.00  0.00            
ATOM   1157  HB1 MET X  79      48.600  58.330  34.960  1.00  0.00            
ATOM   1158  HB2 MET X  79      49.920  59.480  35.010  1.00  0.00            
ATOM   1159  CG  MET X  79      49.690  58.520  36.810  1.00  0.00            
ATOM   1160  HG1 MET X  79      50.710  58.830  36.960  1.00  0.00            
ATOM   1161  HG2 MET X  79      49.230  58.720  37.790  1.00  0.00            
ATOM   1162  SD  MET X  79      49.850  56.720  36.660  1.00  0.00            
ATOM   1163  CE  MET X  79      51.340  56.700  35.620  1.00  0.00            
ATOM   1164  HE1 MET X  79      51.490  55.720  35.160  1.00  0.00            
ATOM   1165  HE2 MET X  79      51.350  57.460  34.840  1.00  0.00            
ATOM   1166  HE3 MET X  79      52.270  56.960  36.130  1.00  0.00            
ATOM   1167  C   MET X  79      48.640  61.410  36.470  1.00  0.00            
ATOM   1168  O   MET X  79      48.530  61.590  37.680  1.00  0.00            
ATOM   1169  N   ILE X  80      49.240  62.190  35.590  1.00  0.00            
ATOM   1170  H   ILE X  80      49.300  62.070  34.580  1.00  0.00            
ATOM   1171  CA  ILE X  80      49.960  63.390  35.970  1.00  0.00            
ATOM   1172  HA  ILE X  80      50.360  63.120  36.960  1.00  0.00            
ATOM   1173  CB  ILE X  80      50.960  63.430  34.820  1.00  0.00            
ATOM   1174  HB  ILE X  80      51.390  62.450  34.600  1.00  0.00            
ATOM   1175  CG1 ILE X  80      52.230  64.250  35.090  1.00  0.00            
ATOM   1176 1HG1 ILE X  80      52.190  65.310  34.860  1.00  0.00            
ATOM   1177 2HG1 ILE X  80      52.420  64.090  36.150  1.00  0.00            
ATOM   1178  CG2 ILE X  80      50.530  63.900  33.430  1.00  0.00            
ATOM   1179 1HG2 ILE X  80      50.340  64.930  33.150  1.00  0.00            
ATOM   1180 2HG2 ILE X  80      51.300  63.570  32.730  1.00  0.00            
ATOM   1181 3HG2 ILE X  80      49.600  63.420  33.100  1.00  0.00            
ATOM   1182  CD  ILE X  80      53.420  63.640  34.330  1.00  0.00            
ATOM   1183  HD1 ILE X  80      53.430  62.550  34.340  1.00  0.00            
ATOM   1184  HD2 ILE X  80      53.460  64.110  33.340  1.00  0.00            
ATOM   1185  HD3 ILE X  80      54.350  64.000  34.760  1.00  0.00            
ATOM   1186  C   ILE X  80      49.210  64.710  36.070  1.00  0.00            
ATOM   1187  O   ILE X  80      49.850  65.660  36.490  1.00  0.00            
ATOM   1188  N   ALA X  81      47.920  64.600  35.720  1.00  0.00            
ATOM   1189  H   ALA X  81      47.560  63.680  35.500  1.00  0.00            
ATOM   1190  CA  ALA X  81      46.960  65.690  35.670  1.00  0.00            
ATOM   1191  HA  ALA X  81      47.140  66.450  36.430  1.00  0.00            
ATOM   1192  CB  ALA X  81      46.900  66.320  34.290  1.00  0.00            
ATOM   1193  HB1 ALA X  81      47.850  66.740  33.970  1.00  0.00            
ATOM   1194  HB2 ALA X  81      46.690  65.630  33.460  1.00  0.00            
ATOM   1195  HB3 ALA X  81      46.110  67.070  34.380  1.00  0.00            
ATOM   1196  C   ALA X  81      45.680  65.010  36.140  1.00  0.00            
ATOM   1197  O   ALA X  81      44.600  65.390  35.680  1.00  0.00            
ATOM   1198  N   ALA X  82      45.750  64.260  37.240  1.00  0.00            
ATOM   1199  H   ALA X  82      46.700  64.190  37.600  1.00  0.00            
ATOM   1200  CA  ALA X  82      44.640  63.720  38.000  1.00  0.00            
ATOM   1201  HA  ALA X  82      43.800  63.570  37.310  1.00  0.00            
ATOM   1202  CB  ALA X  82      45.130  62.500  38.750  1.00  0.00            
ATOM   1203  HB1 ALA X  82      46.120  62.630  39.210  1.00  0.00            
ATOM   1204  HB2 ALA X  82      44.510  62.230  39.610  1.00  0.00            
ATOM   1205  HB3 ALA X  82      45.090  61.700  38.010  1.00  0.00            
ATOM   1206  C   ALA X  82      44.100  64.890  38.810  1.00  0.00            
ATOM   1207  O   ALA X  82      42.950  65.300  38.650  1.00  0.00            
ATOM   1208  N   VAL X  83      45.030  65.380  39.630  1.00  0.00            
ATOM   1209  H   VAL X  83      45.840  64.780  39.650  1.00  0.00            
ATOM   1210  CA  VAL X  83      44.870  66.670  40.300  1.00  0.00            
ATOM   1211  HA  VAL X  83      43.850  67.020  40.420  1.00  0.00            
ATOM   1212  CB  VAL X  83      45.270  66.520  41.770  1.00  0.00            
ATOM   1213  HB  VAL X  83      46.200  65.940  41.770  1.00  0.00            
ATOM   1214  CG1 VAL X  83      45.580  67.860  42.430  1.00  0.00            
ATOM   1215 1HG1 VAL X  83      45.810  67.740  43.490  1.00  0.00            
ATOM   1216 2HG1 VAL X  83      46.440  68.410  42.020  1.00  0.00            
ATOM   1217 3HG1 VAL X  83      44.710  68.500  42.450  1.00  0.00            
ATOM   1218  CG2 VAL X  83      44.280  65.680  42.610  1.00  0.00            
ATOM   1219 1HG2 VAL X  83      44.140  64.690  42.170  1.00  0.00            
ATOM   1220 2HG2 VAL X  83      44.390  65.700  43.690  1.00  0.00            
ATOM   1221 3HG2 VAL X  83      43.270  66.030  42.460  1.00  0.00            
ATOM   1222  C   VAL X  83      45.720  67.660  39.520  1.00  0.00            
ATOM   1223  O   VAL X  83      46.860  67.390  39.160  1.00  0.00            
ATOM   1224  N   ASP X  84      45.250  68.890  39.320  1.00  0.00            
ATOM   1225  H   ASP X  84      44.380  69.180  39.730  1.00  0.00            
ATOM   1226  CA  ASP X  84      45.930  69.990  38.650  1.00  0.00            
ATOM   1227  HA  ASP X  84      46.730  69.460  38.150  1.00  0.00            
ATOM   1228  CB  ASP X  84      44.900  70.840  37.930  1.00  0.00            
ATOM   1229  HB1 ASP X  84      44.190  70.090  37.550  1.00  0.00            
ATOM   1230  HB2 ASP X  84      44.240  71.470  38.530  1.00  0.00            
ATOM   1231  CG  ASP X  84      45.360  71.530  36.650  1.00  0.00            
ATOM   1232  OD1 ASP X  84      44.520  71.990  35.850  1.00  0.00            
ATOM   1233  OD2 ASP X  84      46.570  71.740  36.410  1.00  0.00            
ATOM   1234  C   ASP X  84      46.440  70.900  39.760  1.00  0.00            
ATOM   1235  O   ASP X  84      45.930  71.000  40.870  1.00  0.00            
ATOM   1236  N   THR X  85      47.430  71.750  39.450  1.00  0.00            
ATOM   1237  H   THR X  85      47.770  71.930  38.500  1.00  0.00            
ATOM   1238  CA  THR X  85      47.820  72.930  40.180  1.00  0.00            
ATOM   1239  HA  THR X  85      46.870  73.450  40.350  1.00  0.00            
ATOM   1240  CB  THR X  85      48.480  72.550  41.500  1.00  0.00            
ATOM   1241  HB  THR X  85      48.010  71.780  42.120  1.00  0.00            
ATOM   1242  OG1 THR X  85      48.660  73.790  42.160  1.00  0.00            
ATOM   1243  HG1 THR X  85      47.860  74.170  42.470  1.00  0.00            
ATOM   1244  CG2 THR X  85      49.810  71.820  41.250  1.00  0.00            
ATOM   1245 1HG2 THR X  85      50.410  72.600  40.800  1.00  0.00            
ATOM   1246 2HG2 THR X  85      50.370  71.560  42.150  1.00  0.00            
ATOM   1247 3HG2 THR X  85      49.780  71.010  40.510  1.00  0.00            
ATOM   1248  C   THR X  85      48.540  73.880  39.230  1.00  0.00            
ATOM   1249  O   THR X  85      49.240  73.390  38.350  1.00  0.00            
ATOM   1250  N   ASP X  86      48.230  75.180  39.290  1.00  0.00            
ATOM   1251  H   ASP X  86      47.490  75.490  39.910  1.00  0.00            
ATOM   1252  CA  ASP X  86      48.950  76.210  38.580  1.00  0.00            
ATOM   1253  HA  ASP X  86      49.470  75.770  37.720  1.00  0.00            
ATOM   1254  CB  ASP X  86      48.020  77.270  37.980  1.00  0.00            
ATOM   1255  HB1 ASP X  86      48.740  77.880  37.440  1.00  0.00            
ATOM   1256  HB2 ASP X  86      47.330  76.790  37.280  1.00  0.00            
ATOM   1257  CG  ASP X  86      47.350  78.150  39.030  1.00  0.00            
ATOM   1258  OD1 ASP X  86      46.530  77.630  39.830  1.00  0.00            
ATOM   1259  OD2 ASP X  86      47.600  79.380  38.930  1.00  0.00            
ATOM   1260  C   ASP X  86      50.130  76.820  39.320  1.00  0.00            
ATOM   1261  O   ASP X  86      50.670  77.840  38.870  1.00  0.00            
ATOM   1262  N   SER X  87      50.590  76.210  40.420  1.00  0.00            
ATOM   1263  H   SER X  87      50.200  75.340  40.730  1.00  0.00            
ATOM   1264  CA  SER X  87      51.630  76.670  41.320  1.00  0.00            
ATOM   1265  HA  SER X  87      52.080  77.550  40.870  1.00  0.00            
ATOM   1266  CB  SER X  87      50.920  77.080  42.610  1.00  0.00            
ATOM   1267  HB1 SER X  87      51.660  77.430  43.330  1.00  0.00            
ATOM   1268  HB2 SER X  87      50.180  77.860  42.560  1.00  0.00            
ATOM   1269  OG  SER X  87      50.210  75.990  43.180  1.00  0.00            
ATOM   1270  HG  SER X  87      49.750  75.480  42.530  1.00  0.00            
ATOM   1271  C   SER X  87      52.700  75.590  41.520  1.00  0.00            
ATOM   1272  O   SER X  87      52.470  74.390  41.420  1.00  0.00            
ATOM   1273  N   PRO X  88      53.890  75.960  41.980  1.00  0.00            
ATOM   1274  CA  PRO X  88      54.900  74.970  42.300  1.00  0.00            
ATOM   1275  HA  PRO X  88      54.940  74.260  41.470  1.00  0.00            
ATOM   1276  CB  PRO X  88      56.220  75.730  42.250  1.00  0.00            
ATOM   1277  HB1 PRO X  88      57.020  75.350  42.870  1.00  0.00            
ATOM   1278  HB2 PRO X  88      56.530  75.650  41.210  1.00  0.00            
ATOM   1279  CG  PRO X  88      55.840  77.170  42.610  1.00  0.00            
ATOM   1280  HG1 PRO X  88      55.740  77.410  43.670  1.00  0.00            
ATOM   1281  HG2 PRO X  88      56.530  77.920  42.250  1.00  0.00            
ATOM   1282  CD  PRO X  88      54.400  77.310  42.090  1.00  0.00            
ATOM   1283  HD1 PRO X  88      53.780  78.020  42.650  1.00  0.00            
ATOM   1284  HD2 PRO X  88      54.320  77.880  41.180  1.00  0.00            
ATOM   1285  C   PRO X  88      54.630  74.340  43.670  1.00  0.00            
ATOM   1286  O   PRO X  88      54.660  75.050  44.680  1.00  0.00            
ATOM   1287  N   ARG X  89      54.460  73.020  43.810  1.00  0.00            
ATOM   1288  H   ARG X  89      54.700  72.440  43.020  1.00  0.00            
ATOM   1289  CA  ARG X  89      54.070  72.250  44.970  1.00  0.00            
ATOM   1290  HA  ARG X  89      54.170  72.870  45.870  1.00  0.00            
ATOM   1291  CB  ARG X  89      52.590  71.890  44.810  1.00  0.00            
ATOM   1292  HB1 ARG X  89      52.260  72.210  43.810  1.00  0.00            
ATOM   1293  HB2 ARG X  89      52.440  70.800  44.780  1.00  0.00            
ATOM   1294  CG  ARG X  89      51.770  72.650  45.860  1.00  0.00            
ATOM   1295  HG1 ARG X  89      52.130  72.690  46.880  1.00  0.00            
ATOM   1296  HG2 ARG X  89      51.690  73.680  45.520  1.00  0.00            
ATOM   1297  CD  ARG X  89      50.350  72.120  46.090  1.00  0.00            
ATOM   1298  HD1 ARG X  89      49.950  72.700  46.920  1.00  0.00            
ATOM   1299  HD2 ARG X  89      49.670  72.290  45.250  1.00  0.00            
ATOM   1300  NE  ARG X  89      50.320  70.780  46.690  1.00  0.00            
ATOM   1301  HE  ARG X  89      51.200  70.410  46.990  1.00  0.00            
ATOM   1302  CZ  ARG X  89      49.210  70.120  47.050  1.00  0.00            
ATOM   1303  NH1 ARG X  89      47.980  70.510  46.650  1.00  0.00            
ATOM   1304 1HH1 ARG X  89      47.780  71.440  46.320  1.00  0.00            
ATOM   1305 2HH1 ARG X  89      47.160  69.950  46.820  1.00  0.00            
ATOM   1306  NH2 ARG X  89      49.270  68.960  47.710  1.00  0.00            
ATOM   1307 1HH2 ARG X  89      50.140  68.470  47.890  1.00  0.00            
ATOM   1308 2HH2 ARG X  89      48.480  68.580  48.180  1.00  0.00            
ATOM   1309  C   ARG X  89      54.900  70.980  45.010  1.00  0.00            
ATOM   1310  O   ARG X  89      55.590  70.620  44.070  1.00  0.00            
ATOM   1311  N   GLU X  90      54.940  70.360  46.190  1.00  0.00            
ATOM   1312  H   GLU X  90      54.120  70.630  46.740  1.00  0.00            
ATOM   1313  CA  GLU X  90      55.900  69.460  46.810  1.00  0.00            
ATOM   1314  HA  GLU X  90      56.910  69.830  46.730  1.00  0.00            
ATOM   1315  CB  GLU X  90      55.510  69.330  48.280  1.00  0.00            
ATOM   1316  HB1 GLU X  90      56.460  69.120  48.740  1.00  0.00            
ATOM   1317  HB2 GLU X  90      55.270  70.270  48.790  1.00  0.00            
ATOM   1318  CG  GLU X  90      54.330  68.420  48.620  1.00  0.00            
ATOM   1319  HG1 GLU X  90      54.460  67.370  48.300  1.00  0.00            
ATOM   1320  HG2 GLU X  90      54.250  68.320  49.700  1.00  0.00            
ATOM   1321  CD  GLU X  90      52.930  68.720  48.090  1.00  0.00            
ATOM   1322  OE1 GLU X  90      52.050  67.840  48.170  1.00  0.00            
ATOM   1323  OE2 GLU X  90      52.680  69.890  47.720  1.00  0.00            
ATOM   1324  C   GLU X  90      55.900  68.140  46.040  1.00  0.00            
ATOM   1325  O   GLU X  90      56.970  67.620  45.740  1.00  0.00            
ATOM   1326  N   VAL X  91      54.800  67.630  45.460  1.00  0.00            
ATOM   1327  H   VAL X  91      53.950  68.040  45.810  1.00  0.00            
ATOM   1328  CA  VAL X  91      54.750  66.420  44.680  1.00  0.00            
ATOM   1329  HA  VAL X  91      55.100  65.600  45.300  1.00  0.00            
ATOM   1330  CB  VAL X  91      53.360  66.020  44.180  1.00  0.00            
ATOM   1331  HB  VAL X  91      53.350  65.050  43.660  1.00  0.00            
ATOM   1332  CG1 VAL X  91      52.530  65.590  45.380  1.00  0.00            
ATOM   1333 1HG1 VAL X  91      51.470  65.430  45.180  1.00  0.00            
ATOM   1334 2HG1 VAL X  91      52.790  64.740  46.000  1.00  0.00            
ATOM   1335 3HG1 VAL X  91      52.330  66.470  46.000  1.00  0.00            
ATOM   1336  CG2 VAL X  91      52.670  67.160  43.430  1.00  0.00            
ATOM   1337 1HG2 VAL X  91      52.200  67.940  44.020  1.00  0.00            
ATOM   1338 2HG2 VAL X  91      53.430  67.420  42.690  1.00  0.00            
ATOM   1339 3HG2 VAL X  91      51.920  66.680  42.800  1.00  0.00            
ATOM   1340  C   VAL X  91      55.780  66.470  43.560  1.00  0.00            
ATOM   1341  O   VAL X  91      56.280  65.430  43.150  1.00  0.00            
ATOM   1342  N   PHE X  92      55.980  67.690  43.070  1.00  0.00            
ATOM   1343  H   PHE X  92      55.700  68.490  43.650  1.00  0.00            
ATOM   1344  CA  PHE X  92      56.680  67.920  41.810  1.00  0.00            
ATOM   1345  HA  PHE X  92      56.370  67.210  41.060  1.00  0.00            
ATOM   1346  CB  PHE X  92      56.570  69.350  41.300  1.00  0.00            
ATOM   1347  HB1 PHE X  92      56.750  70.010  42.140  1.00  0.00            
ATOM   1348  HB2 PHE X  92      57.300  69.750  40.600  1.00  0.00            
ATOM   1349  CG  PHE X  92      55.240  69.740  40.700  1.00  0.00            
ATOM   1350  CD1 PHE X  92      55.230  70.000  39.340  1.00  0.00            
ATOM   1351  HD1 PHE X  92      56.090  69.920  38.690  1.00  0.00            
ATOM   1352  CD2 PHE X  92      54.090  70.020  41.480  1.00  0.00            
ATOM   1353  HD2 PHE X  92      53.970  69.700  42.500  1.00  0.00            
ATOM   1354  CE1 PHE X  92      54.110  70.580  38.740  1.00  0.00            
ATOM   1355  HE1 PHE X  92      54.120  70.770  37.660  1.00  0.00            
ATOM   1356  CE2 PHE X  92      52.920  70.460  40.850  1.00  0.00            
ATOM   1357  HE2 PHE X  92      52.070  70.660  41.490  1.00  0.00            
ATOM   1358  CZ  PHE X  92      52.970  70.870  39.500  1.00  0.00            
ATOM   1359  HZ  PHE X  92      52.160  71.200  38.900  1.00  0.00            
ATOM   1360  C   PHE X  92      58.190  67.770  42.000  1.00  0.00            
ATOM   1361  O   PHE X  92      58.850  67.640  40.970  1.00  0.00            
ATOM   1362  N   PHE X  93      58.650  67.870  43.250  1.00  0.00            
ATOM   1363  H   PHE X  93      57.900  67.830  43.930  1.00  0.00            
ATOM   1364  CA  PHE X  93      60.030  67.860  43.710  1.00  0.00            
ATOM   1365  HA  PHE X  93      60.750  67.890  42.880  1.00  0.00            
ATOM   1366  CB  PHE X  93      60.320  68.790  44.870  1.00  0.00            
ATOM   1367  HB1 PHE X  93      59.800  68.540  45.800  1.00  0.00            
ATOM   1368  HB2 PHE X  93      61.330  68.550  45.230  1.00  0.00            
ATOM   1369  CG  PHE X  93      60.080  70.280  44.720  1.00  0.00            
ATOM   1370  CD1 PHE X  93      61.200  71.090  44.900  1.00  0.00            
ATOM   1371  HD1 PHE X  93      62.180  70.650  44.980  1.00  0.00            
ATOM   1372  CD2 PHE X  93      58.820  70.850  44.570  1.00  0.00            
ATOM   1373  HD2 PHE X  93      57.870  70.370  44.380  1.00  0.00            
ATOM   1374  CE1 PHE X  93      61.170  72.490  44.730  1.00  0.00            
ATOM   1375  HE1 PHE X  93      62.050  73.110  44.750  1.00  0.00            
ATOM   1376  CE2 PHE X  93      58.730  72.250  44.460  1.00  0.00            
ATOM   1377  HE2 PHE X  93      57.760  72.740  44.440  1.00  0.00            
ATOM   1378  CZ  PHE X  93      59.880  73.010  44.600  1.00  0.00            
ATOM   1379  HZ  PHE X  93      59.810  74.100  44.500  1.00  0.00            
ATOM   1380  C   PHE X  93      60.190  66.480  44.320  1.00  0.00            
ATOM   1381  O   PHE X  93      61.160  65.790  43.980  1.00  0.00            
ATOM   1382  N   ARG X  94      59.220  65.990  45.100  1.00  0.00            
ATOM   1383  H   ARG X  94      58.320  66.450  45.190  1.00  0.00            
ATOM   1384  CA  ARG X  94      59.220  64.690  45.750  1.00  0.00            
ATOM   1385  HA  ARG X  94      60.050  64.670  46.450  1.00  0.00            
ATOM   1386  CB  ARG X  94      57.880  64.540  46.490  1.00  0.00            
ATOM   1387  HB1 ARG X  94      57.830  65.440  47.100  1.00  0.00            
ATOM   1388  HB2 ARG X  94      57.050  64.620  45.800  1.00  0.00            
ATOM   1389  CG  ARG X  94      57.830  63.140  47.100  1.00  0.00            
ATOM   1390  HG1 ARG X  94      57.560  62.420  46.320  1.00  0.00            
ATOM   1391  HG2 ARG X  94      58.840  62.900  47.420  1.00  0.00            
ATOM   1392  CD  ARG X  94      56.920  63.000  48.340  1.00  0.00            
ATOM   1393  HD1 ARG X  94      57.070  63.730  49.130  1.00  0.00            
ATOM   1394  HD2 ARG X  94      55.900  63.240  48.060  1.00  0.00            
ATOM   1395  NE  ARG X  94      56.900  61.610  48.790  1.00  0.00            
ATOM   1396  HE  ARG X  94      57.730  61.040  48.790  1.00  0.00            
ATOM   1397  CZ  ARG X  94      55.950  60.920  49.450  1.00  0.00            
ATOM   1398  NH1 ARG X  94      54.900  61.600  49.910  1.00  0.00            
ATOM   1399 1HH1 ARG X  94      54.960  62.610  50.020  1.00  0.00            
ATOM   1400 2HH1 ARG X  94      54.470  61.220  50.730  1.00  0.00            
ATOM   1401  NH2 ARG X  94      56.080  59.610  49.630  1.00  0.00            
ATOM   1402 1HH2 ARG X  94      56.950  59.190  49.330  1.00  0.00            
ATOM   1403 2HH2 ARG X  94      55.400  59.110  50.190  1.00  0.00            
ATOM   1404  C   ARG X  94      59.480  63.510  44.820  1.00  0.00            
ATOM   1405  O   ARG X  94      60.350  62.660  45.040  1.00  0.00            
ATOM   1406  N   VAL X  95      58.900  63.590  43.640  1.00  0.00            
ATOM   1407  H   VAL X  95      58.290  64.370  43.400  1.00  0.00            
ATOM   1408  CA  VAL X  95      58.890  62.510  42.650  1.00  0.00            
ATOM   1409  HA  VAL X  95      58.550  61.640  43.210  1.00  0.00            
ATOM   1410  CB  VAL X  95      57.870  62.850  41.560  1.00  0.00            
ATOM   1411  HB  VAL X  95      56.980  63.120  42.150  1.00  0.00            
ATOM   1412  CG1 VAL X  95      58.060  64.110  40.720  1.00  0.00            
ATOM   1413 1HG1 VAL X  95      57.500  63.970  39.800  1.00  0.00            
ATOM   1414 2HG1 VAL X  95      57.900  65.130  41.060  1.00  0.00            
ATOM   1415 3HG1 VAL X  95      59.090  64.080  40.340  1.00  0.00            
ATOM   1416  CG2 VAL X  95      57.660  61.640  40.640  1.00  0.00            
ATOM   1417 1HG2 VAL X  95      58.410  61.470  39.880  1.00  0.00            
ATOM   1418 2HG2 VAL X  95      57.520  60.720  41.220  1.00  0.00            
ATOM   1419 3HG2 VAL X  95      56.720  61.750  40.090  1.00  0.00            
ATOM   1420  C   VAL X  95      60.300  62.320  42.090  1.00  0.00            
ATOM   1421  O   VAL X  95      60.660  61.210  41.710  1.00  0.00            
ATOM   1422  N   ALA X  96      61.070  63.400  42.010  1.00  0.00            
ATOM   1423  H   ALA X  96      60.650  64.280  42.290  1.00  0.00            
ATOM   1424  CA  ALA X  96      62.420  63.470  41.470  1.00  0.00            
ATOM   1425  HA  ALA X  96      62.560  62.740  40.670  1.00  0.00            
ATOM   1426  CB  ALA X  96      62.640  64.910  41.050  1.00  0.00            
ATOM   1427  HB1 ALA X  96      62.910  65.600  41.840  1.00  0.00            
ATOM   1428  HB2 ALA X  96      63.510  64.970  40.400  1.00  0.00            
ATOM   1429  HB3 ALA X  96      61.860  65.380  40.440  1.00  0.00            
ATOM   1430  C   ALA X  96      63.430  63.230  42.600  1.00  0.00            
ATOM   1431  O   ALA X  96      64.470  62.630  42.300  1.00  0.00            
ATOM   1432  N   ALA X  97      63.080  63.610  43.820  1.00  0.00            
ATOM   1433  H   ALA X  97      62.160  63.970  43.950  1.00  0.00            
ATOM   1434  CA  ALA X  97      63.880  63.380  45.020  1.00  0.00            
ATOM   1435  HA  ALA X  97      64.830  63.890  44.830  1.00  0.00            
ATOM   1436  CB  ALA X  97      63.100  63.990  46.200  1.00  0.00            
ATOM   1437  HB1 ALA X  97      62.210  63.360  46.280  1.00  0.00            
ATOM   1438  HB2 ALA X  97      63.480  63.790  47.200  1.00  0.00            
ATOM   1439  HB3 ALA X  97      62.870  65.040  46.100  1.00  0.00            
ATOM   1440  C   ALA X  97      64.130  61.900  45.270  1.00  0.00            
ATOM   1441  O   ALA X  97      65.270  61.460  45.280  1.00  0.00            
ATOM   1442  N   ASP X  98      63.050  61.120  45.350  1.00  0.00            
ATOM   1443  H   ASP X  98      62.170  61.630  45.370  1.00  0.00            
ATOM   1444  CA  ASP X  98      62.890  59.690  45.340  1.00  0.00            
ATOM   1445  HA  ASP X  98      63.140  59.310  46.330  1.00  0.00            
ATOM   1446  CB  ASP X  98      61.420  59.360  45.120  1.00  0.00            
ATOM   1447  HB1 ASP X  98      60.840  59.790  45.950  1.00  0.00            
ATOM   1448  HB2 ASP X  98      61.050  59.990  44.320  1.00  0.00            
ATOM   1449  CG  ASP X  98      61.140  57.870  44.930  1.00  0.00            
ATOM   1450  OD1 ASP X  98      60.960  57.390  43.790  1.00  0.00            
ATOM   1451  OD2 ASP X  98      61.160  57.120  45.940  1.00  0.00            
ATOM   1452  C   ASP X  98      63.680  58.930  44.280  1.00  0.00            
ATOM   1453  O   ASP X  98      64.390  57.970  44.550  1.00  0.00            
ATOM   1454  N   MET X  99      63.760  59.460  43.040  1.00  0.00            
ATOM   1455  H   MET X  99      63.620  60.450  43.040  1.00  0.00            
ATOM   1456  CA  MET X  99      64.540  58.950  41.930  1.00  0.00            
ATOM   1457  HA  MET X  99      64.090  58.030  41.540  1.00  0.00            
ATOM   1458  CB  MET X  99      64.240  59.840  40.720  1.00  0.00            
ATOM   1459  HB1 MET X  99      63.160  59.870  40.640  1.00  0.00            
ATOM   1460  HB2 MET X  99      64.610  60.850  40.880  1.00  0.00            
ATOM   1461  CG  MET X  99      64.750  59.410  39.340  1.00  0.00            
ATOM   1462  HG1 MET X  99      65.730  59.820  39.080  1.00  0.00            
ATOM   1463  HG2 MET X  99      64.810  58.320  39.400  1.00  0.00            
ATOM   1464  SD  MET X  99      63.680  59.500  37.880  1.00  0.00            
ATOM   1465  CE  MET X  99      62.230  58.610  38.520  1.00  0.00            
ATOM   1466  HE1 MET X  99      61.650  59.190  39.230  1.00  0.00            
ATOM   1467  HE2 MET X  99      61.440  58.420  37.800  1.00  0.00            
ATOM   1468  HE3 MET X  99      62.600  57.760  39.070  1.00  0.00            
ATOM   1469  C   MET X  99      66.040  58.990  42.180  1.00  0.00            
ATOM   1470  O   MET X  99      66.710  58.280  41.420  1.00  0.00            
ATOM   1471  N   PHE X 100      66.550  59.770  43.110  1.00  0.00            
ATOM   1472  H   PHE X 100      65.860  60.330  43.620  1.00  0.00            
ATOM   1473  CA  PHE X 100      67.920  59.900  43.580  1.00  0.00            
ATOM   1474  HA  PHE X 100      68.360  58.910  43.440  1.00  0.00            
ATOM   1475  CB  PHE X 100      68.800  60.850  42.770  1.00  0.00            
ATOM   1476  HB1 PHE X 100      68.620  61.900  43.010  1.00  0.00            
ATOM   1477  HB2 PHE X 100      69.860  60.830  43.060  1.00  0.00            
ATOM   1478  CG  PHE X 100      68.880  60.560  41.300  1.00  0.00            
ATOM   1479  CD1 PHE X 100      68.330  61.520  40.440  1.00  0.00            
ATOM   1480  HD1 PHE X 100      67.640  62.300  40.730  1.00  0.00            
ATOM   1481  CD2 PHE X 100      69.690  59.490  40.900  1.00  0.00            
ATOM   1482  HD2 PHE X 100      70.020  58.770  41.650  1.00  0.00            
ATOM   1483  CE1 PHE X 100      68.780  61.430  39.100  1.00  0.00            
ATOM   1484  HE1 PHE X 100      68.350  62.070  38.360  1.00  0.00            
ATOM   1485  CE2 PHE X 100      70.010  59.350  39.560  1.00  0.00            
ATOM   1486  HE2 PHE X 100      70.690  58.600  39.140  1.00  0.00            
ATOM   1487  CZ  PHE X 100      69.550  60.340  38.690  1.00  0.00            
ATOM   1488  HZ  PHE X 100      69.600  60.220  37.610  1.00  0.00            
ATOM   1489  C   PHE X 100      68.100  59.960  45.080  1.00  0.00            
ATOM   1490  O   PHE X 100      69.050  60.580  45.570  1.00  0.00            
ATOM   1491  N   SER X 101      67.370  59.110  45.830  1.00  0.00            
ATOM   1492  H   SER X 101      66.520  58.760  45.450  1.00  0.00            
ATOM   1493  CA  SER X 101      67.390  58.990  47.290  1.00  0.00            
ATOM   1494  HA  SER X 101      67.980  59.800  47.690  1.00  0.00            
ATOM   1495  CB  SER X 101      66.030  59.060  47.970  1.00  0.00            
ATOM   1496  HB1 SER X 101      65.260  59.270  47.240  1.00  0.00            
ATOM   1497  HB2 SER X 101      65.760  58.100  48.400  1.00  0.00            
ATOM   1498  OG  SER X 101      66.070  60.130  48.900  1.00  0.00            
ATOM   1499  HG  SER X 101      66.580  59.840  49.640  1.00  0.00            
ATOM   1500  C   SER X 101      68.230  57.790  47.670  1.00  0.00            
ATOM   1501  O   SER X 101      68.500  57.740  48.870  1.00  0.00            
ATOM   1502  N   ASP X 102      68.700  56.900  46.770  1.00  0.00            
ATOM   1503  H   ASP X 102      68.410  57.000  45.820  1.00  0.00            
ATOM   1504  CA  ASP X 102      69.770  55.960  47.020  1.00  0.00            
ATOM   1505  HA  ASP X 102      69.700  55.670  48.060  1.00  0.00            
ATOM   1506  CB  ASP X 102      69.670  54.670  46.210  1.00  0.00            
ATOM   1507  HB1 ASP X 102      70.510  54.000  46.410  1.00  0.00            
ATOM   1508  HB2 ASP X 102      68.800  54.100  46.550  1.00  0.00            
ATOM   1509  CG  ASP X 102      69.660  54.750  44.690  1.00  0.00            
ATOM   1510  OD1 ASP X 102      69.560  53.650  44.100  1.00  0.00            
ATOM   1511  OD2 ASP X 102      69.570  55.850  44.080  1.00  0.00            
ATOM   1512  C   ASP X 102      71.120  56.630  46.830  1.00  0.00            
ATOM   1513  O   ASP X 102      71.970  56.650  47.720  1.00  0.00            
ATOM   1514  N   GLY X 103      71.420  57.140  45.630  1.00  0.00            
ATOM   1515  H   GLY X 103      70.690  56.940  44.950  1.00  0.00            
ATOM   1516  CA  GLY X 103      72.680  57.740  45.250  1.00  0.00            
ATOM   1517  HA1 GLY X 103      72.460  58.800  45.140  1.00  0.00            
ATOM   1518  HA2 GLY X 103      73.420  57.770  46.040  1.00  0.00            
ATOM   1519  C   GLY X 103      73.410  57.010  44.120  1.00  0.00            
ATOM   1520  O   GLY X 103      74.550  57.370  43.860  1.00  0.00            
ATOM   1521  N   ASN X 104      72.740  56.000  43.580  1.00  0.00            
ATOM   1522  H   ASN X 104      71.730  56.130  43.510  1.00  0.00            
ATOM   1523  CA  ASN X 104      73.280  55.290  42.420  1.00  0.00            
ATOM   1524  HA  ASN X 104      74.370  55.290  42.410  1.00  0.00            
ATOM   1525  CB  ASN X 104      72.680  53.900  42.340  1.00  0.00            
ATOM   1526  HB1 ASN X 104      71.590  54.010  42.340  1.00  0.00            
ATOM   1527  HB2 ASN X 104      73.000  53.400  41.420  1.00  0.00            
ATOM   1528  CG  ASN X 104      73.050  53.080  43.570  1.00  0.00            
ATOM   1529  OD1 ASN X 104      74.240  52.850  43.740  1.00  0.00            
ATOM   1530  ND2 ASN X 104      72.120  52.590  44.370  1.00  0.00            
ATOM   1531 1HD2 ASN X 104      71.150  52.870  44.420  1.00  0.00            
ATOM   1532 2HD2 ASN X 104      72.470  52.080  45.180  1.00  0.00            
ATOM   1533  C   ASN X 104      72.950  56.130  41.180  1.00  0.00            
ATOM   1534  O   ASN X 104      72.070  57.000  41.180  1.00  0.00            
ATOM   1535  N   PHE X 105      73.770  55.940  40.160  1.00  0.00            
ATOM   1536  H   PHE X 105      74.540  55.330  40.390  1.00  0.00            
ATOM   1537  CA  PHE X 105      73.600  56.510  38.830  1.00  0.00            
ATOM   1538  HA  PHE X 105      72.970  57.380  38.990  1.00  0.00            
ATOM   1539  CB  PHE X 105      75.010  56.740  38.310  1.00  0.00            
ATOM   1540  HB1 PHE X 105      75.490  57.350  39.060  1.00  0.00            
ATOM   1541  HB2 PHE X 105      75.540  55.800  38.130  1.00  0.00            
ATOM   1542  CG  PHE X 105      75.180  57.570  37.050  1.00  0.00            
ATOM   1543  CD1 PHE X 105      75.800  58.820  37.090  1.00  0.00            
ATOM   1544  HD1 PHE X 105      76.210  59.240  38.010  1.00  0.00            
ATOM   1545  CD2 PHE X 105      74.600  57.090  35.870  1.00  0.00            
ATOM   1546  HD2 PHE X 105      74.220  56.070  35.820  1.00  0.00            
ATOM   1547  CE1 PHE X 105      75.760  59.550  35.900  1.00  0.00            
ATOM   1548  HE1 PHE X 105      76.230  60.490  35.680  1.00  0.00            
ATOM   1549  CE2 PHE X 105      74.700  57.780  34.660  1.00  0.00            
ATOM   1550  HE2 PHE X 105      74.370  57.300  33.760  1.00  0.00            
ATOM   1551  CZ  PHE X 105      75.210  59.080  34.710  1.00  0.00            
ATOM   1552  HZ  PHE X 105      75.230  59.660  33.790  1.00  0.00            
ATOM   1553  C   PHE X 105      72.870  55.460  37.980  1.00  0.00            
ATOM   1554  O   PHE X 105      73.190  54.290  38.110  1.00  0.00            
ATOM   1555  N   ASN X 106      71.850  55.880  37.220  1.00  0.00            
ATOM   1556  H   ASN X 106      71.680  56.830  36.980  1.00  0.00            
ATOM   1557  CA  ASN X 106      71.060  54.960  36.430  1.00  0.00            
ATOM   1558  HA  ASN X 106      71.470  53.970  36.250  1.00  0.00            
ATOM   1559  CB  ASN X 106      69.700  54.730  37.090  1.00  0.00            
ATOM   1560  HB1 ASN X 106      69.870  54.690  38.160  1.00  0.00            
ATOM   1561  HB2 ASN X 106      69.180  55.660  36.870  1.00  0.00            
ATOM   1562  CG  ASN X 106      69.020  53.600  36.320  1.00  0.00            
ATOM   1563  OD1 ASN X 106      68.540  53.790  35.200  1.00  0.00            
ATOM   1564  ND2 ASN X 106      68.860  52.420  36.910  1.00  0.00            
ATOM   1565 1HD2 ASN X 106      69.280  52.330  37.810  1.00  0.00            
ATOM   1566 2HD2 ASN X 106      68.420  51.600  36.520  1.00  0.00            
ATOM   1567  C   ASN X 106      70.960  55.680  35.090  1.00  0.00            
ATOM   1568  O   ASN X 106      70.580  56.850  35.130  1.00  0.00            
ATOM   1569  N   TRP X 107      71.410  55.110  33.970  1.00  0.00            
ATOM   1570  H   TRP X 107      71.470  54.110  34.050  1.00  0.00            
ATOM   1571  CA  TRP X 107      71.360  55.780  32.670  1.00  0.00            
ATOM   1572  HA  TRP X 107      71.870  56.720  32.830  1.00  0.00            
ATOM   1573  CB  TRP X 107      72.280  55.100  31.660  1.00  0.00            
ATOM   1574  HB1 TRP X 107      72.310  55.770  30.800  1.00  0.00            
ATOM   1575  HB2 TRP X 107      73.230  55.160  32.190  1.00  0.00            
ATOM   1576  CG  TRP X 107      72.100  53.690  31.180  1.00  0.00            
ATOM   1577  CD1 TRP X 107      72.810  52.630  31.610  1.00  0.00            
ATOM   1578  HD1 TRP X 107      73.560  52.570  32.380  1.00  0.00            
ATOM   1579  CD2 TRP X 107      71.370  53.190  30.030  1.00  0.00            
ATOM   1580  NE1 TRP X 107      72.420  51.490  30.930  1.00  0.00            
ATOM   1581  HE1 TRP X 107      72.930  50.660  31.130  1.00  0.00            
ATOM   1582  CE2 TRP X 107      71.510  51.790  29.920  1.00  0.00            
ATOM   1583  CE3 TRP X 107      70.560  53.860  29.090  1.00  0.00            
ATOM   1584  HE3 TRP X 107      70.370  54.930  29.170  1.00  0.00            
ATOM   1585  CZ2 TRP X 107      70.980  51.060  28.840  1.00  0.00            
ATOM   1586  HZ2 TRP X 107      71.260  50.040  28.640  1.00  0.00            
ATOM   1587  CZ3 TRP X 107      70.060  53.150  28.000  1.00  0.00            
ATOM   1588  HZ3 TRP X 107      69.540  53.710  27.230  1.00  0.00            
ATOM   1589  CH2 TRP X 107      70.280  51.780  27.850  1.00  0.00            
ATOM   1590  HH2 TRP X 107      69.950  51.210  27.000  1.00  0.00            
ATOM   1591  C   TRP X 107      69.950  55.820  32.110  1.00  0.00            
ATOM   1592  O   TRP X 107      69.620  56.610  31.230  1.00  0.00            
ATOM   1593  N   GLY X 108      69.020  55.190  32.810  1.00  0.00            
ATOM   1594  H   GLY X 108      69.250  54.570  33.580  1.00  0.00            
ATOM   1595  CA  GLY X 108      67.630  55.090  32.350  1.00  0.00            
ATOM   1596  HA1 GLY X 108      67.410  55.060  31.290  1.00  0.00            
ATOM   1597  HA2 GLY X 108      67.490  54.030  32.600  1.00  0.00            
ATOM   1598  C   GLY X 108      66.650  55.940  33.110  1.00  0.00            
ATOM   1599  O   GLY X 108      65.720  56.490  32.520  1.00  0.00            
ATOM   1600  N   ARG X 109      66.950  56.160  34.400  1.00  0.00            
ATOM   1601  H   ARG X 109      67.700  55.590  34.740  1.00  0.00            
ATOM   1602  CA  ARG X 109      66.210  57.030  35.300  1.00  0.00            
ATOM   1603  HA  ARG X 109      65.200  56.620  35.310  1.00  0.00            
ATOM   1604  CB  ARG X 109      66.640  57.120  36.770  1.00  0.00            
ATOM   1605  HB1 ARG X 109      67.680  57.430  36.760  1.00  0.00            
ATOM   1606  HB2 ARG X 109      66.090  57.930  37.250  1.00  0.00            
ATOM   1607  CG  ARG X 109      66.430  55.890  37.660  1.00  0.00            
ATOM   1608  HG1 ARG X 109      65.370  55.780  37.870  1.00  0.00            
ATOM   1609  HG2 ARG X 109      66.700  55.010  37.070  1.00  0.00            
ATOM   1610  CD  ARG X 109      67.170  56.100  38.970  1.00  0.00            
ATOM   1611  HD1 ARG X 109      68.100  56.620  38.740  1.00  0.00            
ATOM   1612  HD2 ARG X 109      66.740  56.770  39.700  1.00  0.00            
ATOM   1613  NE  ARG X 109      67.610  54.910  39.730  1.00  0.00            
ATOM   1614  HE  ARG X 109      67.190  54.050  39.410  1.00  0.00            
ATOM   1615  CZ  ARG X 109      68.170  54.950  40.940  1.00  0.00            
ATOM   1616  NH1 ARG X 109      68.130  56.040  41.720  1.00  0.00            
ATOM   1617 1HH1 ARG X 109      67.610  56.880  41.480  1.00  0.00            
ATOM   1618 2HH1 ARG X 109      68.680  56.050  42.560  1.00  0.00            
ATOM   1619  NH2 ARG X 109      68.820  53.890  41.430  1.00  0.00            
ATOM   1620 1HH2 ARG X 109      69.220  53.130  40.890  1.00  0.00            
ATOM   1621 2HH2 ARG X 109      69.080  53.890  42.400  1.00  0.00            
ATOM   1622  C   ARG X 109      66.110  58.430  34.740  1.00  0.00            
ATOM   1623  O   ARG X 109      64.990  58.890  34.530  1.00  0.00            
ATOM   1624  N   VAL X 110      67.290  58.990  34.430  1.00  0.00            
ATOM   1625  H   VAL X 110      68.190  58.570  34.460  1.00  0.00            
ATOM   1626  CA  VAL X 110      67.500  60.260  33.750  1.00  0.00            
ATOM   1627  HA  VAL X 110      67.320  61.040  34.490  1.00  0.00            
ATOM   1628  CB  VAL X 110      68.970  60.450  33.400  1.00  0.00            
ATOM   1629  HB  VAL X 110      68.970  61.510  33.110  1.00  0.00            
ATOM   1630  CG1 VAL X 110      69.910  60.350  34.620  1.00  0.00            
ATOM   1631 1HG1 VAL X 110      70.240  59.350  34.880  1.00  0.00            
ATOM   1632 2HG1 VAL X 110      70.850  60.840  34.320  1.00  0.00            
ATOM   1633 3HG1 VAL X 110      69.460  60.870  35.450  1.00  0.00            
ATOM   1634  CG2 VAL X 110      69.550  59.830  32.140  1.00  0.00            
ATOM   1635 1HG2 VAL X 110      69.050  58.930  31.830  1.00  0.00            
ATOM   1636 2HG2 VAL X 110      69.430  60.530  31.310  1.00  0.00            
ATOM   1637 3HG2 VAL X 110      70.620  59.590  32.120  1.00  0.00            
ATOM   1638  C   VAL X 110      66.530  60.600  32.640  1.00  0.00            
ATOM   1639  O   VAL X 110      66.160  61.770  32.470  1.00  0.00            
ATOM   1640  N   VAL X 111      66.020  59.620  31.890  1.00  0.00            
ATOM   1641  H   VAL X 111      66.020  58.620  32.040  1.00  0.00            
ATOM   1642  CA  VAL X 111      65.100  59.850  30.790  1.00  0.00            
ATOM   1643  HA  VAL X 111      65.350  60.750  30.230  1.00  0.00            
ATOM   1644  CB  VAL X 111      65.210  58.740  29.760  1.00  0.00            
ATOM   1645  HB  VAL X 111      64.600  57.920  30.150  1.00  0.00            
ATOM   1646  CG1 VAL X 111      64.670  59.160  28.390  1.00  0.00            
ATOM   1647 1HG1 VAL X 111      63.940  58.450  28.020  1.00  0.00            
ATOM   1648 2HG1 VAL X 111      64.020  60.040  28.540  1.00  0.00            
ATOM   1649 3HG1 VAL X 111      65.390  59.550  27.680  1.00  0.00            
ATOM   1650  CG2 VAL X 111      66.590  58.140  29.460  1.00  0.00            
ATOM   1651 1HG2 VAL X 111      66.320  57.160  29.020  1.00  0.00            
ATOM   1652 2HG2 VAL X 111      67.270  58.750  28.860  1.00  0.00            
ATOM   1653 3HG2 VAL X 111      67.220  57.880  30.300  1.00  0.00            
ATOM   1654  C   VAL X 111      63.650  59.950  31.270  1.00  0.00            
ATOM   1655  O   VAL X 111      62.890  60.620  30.570  1.00  0.00            
ATOM   1656  N   ALA X 112      63.270  59.600  32.500  1.00  0.00            
ATOM   1657  H   ALA X 112      63.980  59.090  33.000  1.00  0.00            
ATOM   1658  CA  ALA X 112      62.030  59.900  33.200  1.00  0.00            
ATOM   1659  HA  ALA X 112      61.190  59.640  32.550  1.00  0.00            
ATOM   1660  CB  ALA X 112      61.900  59.090  34.490  1.00  0.00            
ATOM   1661  HB1 ALA X 112      62.120  58.060  34.240  1.00  0.00            
ATOM   1662  HB2 ALA X 112      62.780  59.270  35.100  1.00  0.00            
ATOM   1663  HB3 ALA X 112      61.020  59.090  35.140  1.00  0.00            
ATOM   1664  C   ALA X 112      62.060  61.360  33.640  1.00  0.00            
ATOM   1665  O   ALA X 112      61.050  62.020  33.400  1.00  0.00            
ATOM   1666  N   LEU X 113      63.220  61.780  34.160  1.00  0.00            
ATOM   1667  H   LEU X 113      64.000  61.180  34.350  1.00  0.00            
ATOM   1668  CA  LEU X 113      63.460  63.150  34.600  1.00  0.00            
ATOM   1669  HA  LEU X 113      62.670  63.500  35.270  1.00  0.00            
ATOM   1670  CB  LEU X 113      64.820  63.180  35.300  1.00  0.00            
ATOM   1671  HB1 LEU X 113      64.840  62.450  36.110  1.00  0.00            
ATOM   1672  HB2 LEU X 113      65.480  62.760  34.540  1.00  0.00            
ATOM   1673  CG  LEU X 113      65.350  64.430  36.020  1.00  0.00            
ATOM   1674  HG  LEU X 113      65.450  65.240  35.310  1.00  0.00            
ATOM   1675  CD1 LEU X 113      64.300  64.800  37.070  1.00  0.00            
ATOM   1676 1HD1 LEU X 113      63.910  63.990  37.670  1.00  0.00            
ATOM   1677 2HD1 LEU X 113      64.640  65.420  37.900  1.00  0.00            
ATOM   1678 3HD1 LEU X 113      63.610  65.400  36.470  1.00  0.00            
ATOM   1679  CD2 LEU X 113      66.730  63.990  36.520  1.00  0.00            
ATOM   1680 1HD2 LEU X 113      66.650  63.090  37.130  1.00  0.00            
ATOM   1681 2HD2 LEU X 113      67.410  63.800  35.690  1.00  0.00            
ATOM   1682 3HD2 LEU X 113      67.150  64.700  37.230  1.00  0.00            
ATOM   1683  C   LEU X 113      63.320  64.100  33.420  1.00  0.00            
ATOM   1684  O   LEU X 113      62.320  64.810  33.350  1.00  0.00            
ATOM   1685  N   PHE X 114      64.030  63.830  32.330  1.00  0.00            
ATOM   1686  H   PHE X 114      64.690  63.060  32.270  1.00  0.00            
ATOM   1687  CA  PHE X 114      64.040  64.620  31.120  1.00  0.00            
ATOM   1688  HA  PHE X 114      64.450  65.610  31.320  1.00  0.00            
ATOM   1689  CB  PHE X 114      64.950  64.060  30.040  1.00  0.00            
ATOM   1690  HB1 PHE X 114      64.650  63.030  29.780  1.00  0.00            
ATOM   1691  HB2 PHE X 114      64.920  64.520  29.050  1.00  0.00            
ATOM   1692  CG  PHE X 114      66.420  63.970  30.350  1.00  0.00            
ATOM   1693  CD1 PHE X 114      67.060  64.820  31.250  1.00  0.00            
ATOM   1694  HD1 PHE X 114      66.550  65.650  31.730  1.00  0.00            
ATOM   1695  CD2 PHE X 114      67.170  63.040  29.600  1.00  0.00            
ATOM   1696  HD2 PHE X 114      66.760  62.270  28.950  1.00  0.00            
ATOM   1697  CE1 PHE X 114      68.450  64.780  31.440  1.00  0.00            
ATOM   1698  HE1 PHE X 114      69.020  65.410  32.110  1.00  0.00            
ATOM   1699  CE2 PHE X 114      68.550  63.030  29.820  1.00  0.00            
ATOM   1700  HE2 PHE X 114      69.220  62.230  29.490  1.00  0.00            
ATOM   1701  CZ  PHE X 114      69.220  63.880  30.690  1.00  0.00            
ATOM   1702  HZ  PHE X 114      70.230  63.720  31.030  1.00  0.00            
ATOM   1703  C   PHE X 114      62.640  64.760  30.520  1.00  0.00            
ATOM   1704  O   PHE X 114      62.260  65.890  30.200  1.00  0.00            
ATOM   1705  N   TYR X 115      61.890  63.660  30.460  1.00  0.00            
ATOM   1706  H   TYR X 115      62.210  62.770  30.770  1.00  0.00            
ATOM   1707  CA  TYR X 115      60.460  63.630  30.190  1.00  0.00            
ATOM   1708  HA  TYR X 115      60.400  63.980  29.160  1.00  0.00            
ATOM   1709  CB  TYR X 115      59.910  62.210  30.100  1.00  0.00            
ATOM   1710  HB1 TYR X 115      60.380  61.590  29.320  1.00  0.00            
ATOM   1711  HB2 TYR X 115      60.210  61.560  30.930  1.00  0.00            
ATOM   1712  CG  TYR X 115      58.440  62.130  29.790  1.00  0.00            
ATOM   1713  CD1 TYR X 115      57.950  62.170  28.460  1.00  0.00            
ATOM   1714  HD1 TYR X 115      58.590  62.200  27.600  1.00  0.00            
ATOM   1715  CD2 TYR X 115      57.490  62.050  30.820  1.00  0.00            
ATOM   1716  HD2 TYR X 115      57.920  62.080  31.820  1.00  0.00            
ATOM   1717  CE1 TYR X 115      56.570  62.150  28.220  1.00  0.00            
ATOM   1718  HE1 TYR X 115      56.230  62.210  27.200  1.00  0.00            
ATOM   1719  CE2 TYR X 115      56.130  61.860  30.530  1.00  0.00            
ATOM   1720  HE2 TYR X 115      55.490  61.580  31.350  1.00  0.00            
ATOM   1721  CZ  TYR X 115      55.630  61.950  29.230  1.00  0.00            
ATOM   1722  OH  TYR X 115      54.360  61.620  28.850  1.00  0.00            
ATOM   1723  HH  TYR X 115      54.240  61.790  27.920  1.00  0.00            
ATOM   1724  C   TYR X 115      59.590  64.560  30.980  1.00  0.00            
ATOM   1725  O   TYR X 115      58.790  65.320  30.450  1.00  0.00            
ATOM   1726  N   PHE X 116      59.760  64.600  32.300  1.00  0.00            
ATOM   1727  H   PHE X 116      60.430  64.070  32.830  1.00  0.00            
ATOM   1728  CA  PHE X 116      58.830  65.190  33.260  1.00  0.00            
ATOM   1729  HA  PHE X 116      57.810  65.180  32.880  1.00  0.00            
ATOM   1730  CB  PHE X 116      59.000  64.480  34.600  1.00  0.00            
ATOM   1731  HB1 PHE X 116      58.340  63.640  34.820  1.00  0.00            
ATOM   1732  HB2 PHE X 116      60.040  64.140  34.680  1.00  0.00            
ATOM   1733  CG  PHE X 116      58.580  65.280  35.810  1.00  0.00            
ATOM   1734  CD1 PHE X 116      57.310  65.880  35.830  1.00  0.00            
ATOM   1735  HD1 PHE X 116      56.580  65.660  35.070  1.00  0.00            
ATOM   1736  CD2 PHE X 116      59.560  65.580  36.760  1.00  0.00            
ATOM   1737  HD2 PHE X 116      60.530  65.120  36.630  1.00  0.00            
ATOM   1738  CE1 PHE X 116      57.080  66.910  36.740  1.00  0.00            
ATOM   1739  HE1 PHE X 116      56.100  67.360  36.740  1.00  0.00            
ATOM   1740  CE2 PHE X 116      59.270  66.580  37.700  1.00  0.00            
ATOM   1741  HE2 PHE X 116      59.980  67.010  38.380  1.00  0.00            
ATOM   1742  CZ  PHE X 116      58.040  67.290  37.690  1.00  0.00            
ATOM   1743  HZ  PHE X 116      57.760  68.040  38.400  1.00  0.00            
ATOM   1744  C   PHE X 116      59.340  66.620  33.370  1.00  0.00            
ATOM   1745  O   PHE X 116      58.560  67.570  33.390  1.00  0.00            
ATOM   1746  N   ALA X 117      60.620  66.900  33.130  1.00  0.00            
ATOM   1747  H   ALA X 117      61.270  66.160  32.920  1.00  0.00            
ATOM   1748  CA  ALA X 117      61.110  68.260  33.220  1.00  0.00            
ATOM   1749  HA  ALA X 117      60.720  68.790  34.100  1.00  0.00            
ATOM   1750  CB  ALA X 117      62.610  68.100  33.470  1.00  0.00            
ATOM   1751  HB1 ALA X 117      62.750  67.160  33.990  1.00  0.00            
ATOM   1752  HB2 ALA X 117      63.220  68.140  32.570  1.00  0.00            
ATOM   1753  HB3 ALA X 117      62.930  68.930  34.110  1.00  0.00            
ATOM   1754  C   ALA X 117      60.930  68.950  31.880  1.00  0.00            
ATOM   1755  O   ALA X 117      61.270  70.130  31.830  1.00  0.00            
ATOM   1756  N   SER X 118      60.370  68.300  30.860  1.00  0.00            
ATOM   1757  H   SER X 118      59.980  67.380  30.970  1.00  0.00            
ATOM   1758  CA  SER X 118      59.970  69.010  29.670  1.00  0.00            
ATOM   1759  HA  SER X 118      60.580  69.890  29.510  1.00  0.00            
ATOM   1760  CB  SER X 118      60.050  68.010  28.500  1.00  0.00            
ATOM   1761  HB1 SER X 118      60.040  68.500  27.520  1.00  0.00            
ATOM   1762  HB2 SER X 118      61.090  67.680  28.570  1.00  0.00            
ATOM   1763  OG  SER X 118      59.070  67.020  28.430  1.00  0.00            
ATOM   1764  HG  SER X 118      59.110  66.470  29.210  1.00  0.00            
ATOM   1765  C   SER X 118      58.560  69.550  29.880  1.00  0.00            
ATOM   1766  O   SER X 118      58.180  70.510  29.220  1.00  0.00            
ATOM   1767  N   LYS X 119      57.750  68.900  30.720  1.00  0.00            
ATOM   1768  H   LYS X 119      58.200  68.060  31.040  1.00  0.00            
ATOM   1769  CA  LYS X 119      56.360  69.160  31.070  1.00  0.00            
ATOM   1770  HA  LYS X 119      55.830  69.210  30.120  1.00  0.00            
ATOM   1771  CB  LYS X 119      55.800  67.900  31.730  1.00  0.00            
ATOM   1772  HB1 LYS X 119      56.360  67.530  32.570  1.00  0.00            
ATOM   1773  HB2 LYS X 119      54.840  68.190  32.150  1.00  0.00            
ATOM   1774  CG  LYS X 119      55.590  66.730  30.770  1.00  0.00            
ATOM   1775  HG1 LYS X 119      56.360  66.680  30.010  1.00  0.00            
ATOM   1776  HG2 LYS X 119      55.720  65.880  31.440  1.00  0.00            
ATOM   1777  CD  LYS X 119      54.390  66.600  29.830  1.00  0.00            
ATOM   1778  HD1 LYS X 119      53.480  66.800  30.390  1.00  0.00            
ATOM   1779  HD2 LYS X 119      54.460  67.370  29.060  1.00  0.00            
ATOM   1780  CE  LYS X 119      54.160  65.190  29.280  1.00  0.00            
ATOM   1781  HE1 LYS X 119      55.180  64.820  29.140  1.00  0.00            
ATOM   1782  HE2 LYS X 119      53.760  64.500  30.020  1.00  0.00            
ATOM   1783  NZ  LYS X 119      53.270  65.160  28.110  1.00  0.00            
ATOM   1784  HZ1 LYS X 119      53.660  65.740  27.380  1.00  0.00            
ATOM   1785  HZ2 LYS X 119      53.270  64.250  27.730  1.00  0.00            
ATOM   1786  HZ3 LYS X 119      52.400  65.600  28.360  1.00  0.00            
ATOM   1787  C   LYS X 119      56.210  70.470  31.820  1.00  0.00            
ATOM   1788  O   LYS X 119      55.200  71.110  31.540  1.00  0.00            
ATOM   1789  N   LEU X 120      57.320  70.840  32.460  1.00  0.00            
ATOM   1790  H   LEU X 120      57.990  70.100  32.600  1.00  0.00            
ATOM   1791  CA  LEU X 120      57.400  72.140  33.090  1.00  0.00            
ATOM   1792  HA  LEU X 120      56.470  72.150  33.680  1.00  0.00            
ATOM   1793  CB  LEU X 120      58.570  72.290  34.060  1.00  0.00            
ATOM   1794  HB1 LEU X 120      59.330  72.240  33.280  1.00  0.00            
ATOM   1795  HB2 LEU X 120      58.580  73.310  34.480  1.00  0.00            
ATOM   1796  CG  LEU X 120      58.820  71.200  35.100  1.00  0.00            
ATOM   1797  HG  LEU X 120      58.750  70.180  34.730  1.00  0.00            
ATOM   1798  CD1 LEU X 120      60.290  71.090  35.520  1.00  0.00            
ATOM   1799 1HD1 LEU X 120      60.490  70.470  36.380  1.00  0.00            
ATOM   1800 2HD1 LEU X 120      60.900  70.760  34.670  1.00  0.00            
ATOM   1801 3HD1 LEU X 120      60.670  72.080  35.750  1.00  0.00            
ATOM   1802  CD2 LEU X 120      57.880  71.180  36.290  1.00  0.00            
ATOM   1803 1HD2 LEU X 120      58.020  72.100  36.860  1.00  0.00            
ATOM   1804 2HD2 LEU X 120      56.830  70.950  36.120  1.00  0.00            
ATOM   1805 3HD2 LEU X 120      58.070  70.260  36.860  1.00  0.00            
ATOM   1806  C   LEU X 120      57.310  73.230  32.050  1.00  0.00            
ATOM   1807  O   LEU X 120      56.850  74.330  32.370  1.00  0.00            
ATOM   1808  N   VAL X 121      57.970  73.170  30.880  1.00  0.00            
ATOM   1809  H   VAL X 121      58.730  72.520  30.780  1.00  0.00            
ATOM   1810  CA  VAL X 121      58.070  74.190  29.860  1.00  0.00            
ATOM   1811  HA  VAL X 121      58.610  75.050  30.240  1.00  0.00            
ATOM   1812  CB  VAL X 121      58.950  73.690  28.720  1.00  0.00            
ATOM   1813  HB  VAL X 121      58.350  72.890  28.280  1.00  0.00            
ATOM   1814  CG1 VAL X 121      58.960  74.650  27.520  1.00  0.00            
ATOM   1815 1HG1 VAL X 121      59.440  75.580  27.790  1.00  0.00            
ATOM   1816 2HG1 VAL X 121      59.730  74.310  26.830  1.00  0.00            
ATOM   1817 3HG1 VAL X 121      57.970  74.800  27.100  1.00  0.00            
ATOM   1818  CG2 VAL X 121      60.340  73.160  29.110  1.00  0.00            
ATOM   1819 1HG2 VAL X 121      60.940  72.820  28.260  1.00  0.00            
ATOM   1820 2HG2 VAL X 121      60.900  73.920  29.640  1.00  0.00            
ATOM   1821 3HG2 VAL X 121      60.320  72.380  29.870  1.00  0.00            
ATOM   1822  C   VAL X 121      56.640  74.520  29.470  1.00  0.00            
ATOM   1823  O   VAL X 121      56.210  75.680  29.600  1.00  0.00            
ATOM   1824  N   LEU X 122      55.910  73.500  29.030  1.00  0.00            
ATOM   1825  H   LEU X 122      56.390  72.610  29.000  1.00  0.00            
ATOM   1826  CA  LEU X 122      54.530  73.610  28.620  1.00  0.00            
ATOM   1827  HA  LEU X 122      54.460  74.500  28.000  1.00  0.00            
ATOM   1828  CB  LEU X 122      54.040  72.280  28.050  1.00  0.00            
ATOM   1829  HB1 LEU X 122      54.470  71.560  28.730  1.00  0.00            
ATOM   1830  HB2 LEU X 122      52.980  72.070  27.920  1.00  0.00            
ATOM   1831  CG  LEU X 122      54.700  71.910  26.730  1.00  0.00            
ATOM   1832  HG  LEU X 122      55.690  72.360  26.790  1.00  0.00            
ATOM   1833  CD1 LEU X 122      54.770  70.380  26.660  1.00  0.00            
ATOM   1834 1HD1 LEU X 122      55.330  70.070  25.770  1.00  0.00            
ATOM   1835 2HD1 LEU X 122      55.300  69.890  27.480  1.00  0.00            
ATOM   1836 3HD1 LEU X 122      53.800  69.880  26.580  1.00  0.00            
ATOM   1837  CD2 LEU X 122      53.930  72.510  25.550  1.00  0.00            
ATOM   1838 1HD2 LEU X 122      54.490  72.140  24.710  1.00  0.00            
ATOM   1839 2HD2 LEU X 122      52.880  72.160  25.540  1.00  0.00            
ATOM   1840 3HD2 LEU X 122      53.970  73.590  25.570  1.00  0.00            
ATOM   1841  C   LEU X 122      53.630  74.070  29.780  1.00  0.00            
ATOM   1842  O   LEU X 122      52.860  75.000  29.570  1.00  0.00            
ATOM   1843  N   LYS X 123      53.700  73.500  30.980  1.00  0.00            
ATOM   1844  H   LYS X 123      54.460  72.820  31.080  1.00  0.00            
ATOM   1845  CA  LYS X 123      53.060  74.000  32.160  1.00  0.00            
ATOM   1846  HA  LYS X 123      52.000  73.870  31.860  1.00  0.00            
ATOM   1847  CB  LYS X 123      53.190  73.150  33.420  1.00  0.00            
ATOM   1848  HB1 LYS X 123      53.020  72.110  33.160  1.00  0.00            
ATOM   1849  HB2 LYS X 123      54.170  73.250  33.880  1.00  0.00            
ATOM   1850  CG  LYS X 123      52.150  73.470  34.500  1.00  0.00            
ATOM   1851  HG1 LYS X 123      52.450  73.070  35.470  1.00  0.00            
ATOM   1852  HG2 LYS X 123      52.060  74.520  34.760  1.00  0.00            
ATOM   1853  CD  LYS X 123      50.700  73.080  34.170  1.00  0.00            
ATOM   1854  HD1 LYS X 123      50.320  73.780  33.430  1.00  0.00            
ATOM   1855  HD2 LYS X 123      50.630  72.050  33.820  1.00  0.00            
ATOM   1856  CE  LYS X 123      49.690  73.060  35.320  1.00  0.00            
ATOM   1857  HE1 LYS X 123      50.000  72.160  35.830  1.00  0.00            
ATOM   1858  HE2 LYS X 123      49.700  73.900  36.010  1.00  0.00            
ATOM   1859  NZ  LYS X 123      48.340  72.900  34.720  1.00  0.00            
ATOM   1860  HZ1 LYS X 123      47.540  72.830  35.330  1.00  0.00            
ATOM   1861  HZ2 LYS X 123      48.060  73.680  34.170  1.00  0.00            
ATOM   1862  HZ3 LYS X 123      48.190  72.040  34.220  1.00  0.00            
ATOM   1863  C   LYS X 123      53.410  75.460  32.430  1.00  0.00            
ATOM   1864  O   LYS X 123      52.520  76.140  32.910  1.00  0.00            
ATOM   1865  N   ALA X 124      54.580  76.000  32.050  1.00  0.00            
ATOM   1866  H   ALA X 124      55.280  75.440  31.580  1.00  0.00            
ATOM   1867  CA  ALA X 124      54.920  77.370  32.340  1.00  0.00            
ATOM   1868  HA  ALA X 124      54.530  77.720  33.300  1.00  0.00            
ATOM   1869  CB  ALA X 124      56.420  77.710  32.340  1.00  0.00            
ATOM   1870  HB1 ALA X 124      56.820  77.500  33.330  1.00  0.00            
ATOM   1871  HB2 ALA X 124      57.010  77.150  31.620  1.00  0.00            
ATOM   1872  HB3 ALA X 124      56.630  78.770  32.270  1.00  0.00            
ATOM   1873  C   ALA X 124      54.270  78.290  31.310  1.00  0.00            
ATOM   1874  O   ALA X 124      53.670  79.310  31.610  1.00  0.00            
ATOM   1875  N   LEU X 125      54.300  77.830  30.060  1.00  0.00            
ATOM   1876  H   LEU X 125      54.800  76.970  29.890  1.00  0.00            
ATOM   1877  CA  LEU X 125      53.830  78.590  28.940  1.00  0.00            
ATOM   1878  HA  LEU X 125      54.380  79.540  28.890  1.00  0.00            
ATOM   1879  CB  LEU X 125      54.210  77.920  27.610  1.00  0.00            
ATOM   1880  HB1 LEU X 125      53.710  76.950  27.610  1.00  0.00            
ATOM   1881  HB2 LEU X 125      53.680  78.360  26.770  1.00  0.00            
ATOM   1882  CG  LEU X 125      55.690  77.960  27.240  1.00  0.00            
ATOM   1883  HG  LEU X 125      56.450  77.770  28.000  1.00  0.00            
ATOM   1884  CD1 LEU X 125      56.000  76.910  26.170  1.00  0.00            
ATOM   1885 1HD1 LEU X 125      56.990  76.950  25.750  1.00  0.00            
ATOM   1886 2HD1 LEU X 125      55.850  75.910  26.590  1.00  0.00            
ATOM   1887 3HD1 LEU X 125      55.430  76.920  25.230  1.00  0.00            
ATOM   1888  CD2 LEU X 125      55.950  79.360  26.680  1.00  0.00            
ATOM   1889 1HD2 LEU X 125      56.960  79.390  26.280  1.00  0.00            
ATOM   1890 2HD2 LEU X 125      55.160  79.680  26.000  1.00  0.00            
ATOM   1891 3HD2 LEU X 125      55.820  80.080  27.500  1.00  0.00            
ATOM   1892  C   LEU X 125      52.340  78.900  28.910  1.00  0.00            
ATOM   1893  O   LEU X 125      51.890  79.870  28.290  1.00  0.00            
ATOM   1894  N   CYS X 126      51.520  77.950  29.370  1.00  0.00            
ATOM   1895  H   CYS X 126      51.850  77.070  29.710  1.00  0.00            
ATOM   1896  CA  CYS X 126      50.070  78.080  29.420  1.00  0.00            
ATOM   1897  HA  CYS X 126      49.700  78.640  28.560  1.00  0.00            
ATOM   1898  CB  CYS X 126      49.500  76.660  29.430  1.00  0.00            
ATOM   1899  HB1 CYS X 126      48.420  76.580  29.510  1.00  0.00            
ATOM   1900  HB2 CYS X 126      49.690  76.220  28.440  1.00  0.00            
ATOM   1901  SG  CYS X 126      50.030  75.520  30.730  1.00  0.00            
ATOM   1902  HG  CYS X 126      51.160  75.140  30.120  1.00  0.00            
ATOM   1903  C   CYS X 126      49.540  78.760  30.680  1.00  0.00            
ATOM   1904  O   CYS X 126      48.480  79.370  30.500  1.00  0.00            
ATOM   1905  N   THR X 127      50.160  78.550  31.840  1.00  0.00            
ATOM   1906  H   THR X 127      51.060  78.090  31.800  1.00  0.00            
ATOM   1907  CA  THR X 127      49.820  79.250  33.060  1.00  0.00            
ATOM   1908  HA  THR X 127      48.730  79.250  33.140  1.00  0.00            
ATOM   1909  CB  THR X 127      50.600  78.600  34.200  1.00  0.00            
ATOM   1910  HB  THR X 127      51.680  78.670  34.040  1.00  0.00            
ATOM   1911  OG1 THR X 127      50.390  77.240  34.410  1.00  0.00            
ATOM   1912  HG1 THR X 127      50.800  76.710  33.740  1.00  0.00            
ATOM   1913  CG2 THR X 127      50.570  79.250  35.590  1.00  0.00            
ATOM   1914 1HG2 THR X 127      49.670  79.230  36.200  1.00  0.00            
ATOM   1915 2HG2 THR X 127      51.220  78.700  36.270  1.00  0.00            
ATOM   1916 3HG2 THR X 127      50.860  80.300  35.540  1.00  0.00            
ATOM   1917  C   THR X 127      50.270  80.700  32.940  1.00  0.00            
ATOM   1918  O   THR X 127      49.690  81.640  33.460  1.00  0.00            
ATOM   1919  N   LYS X 128      51.380  80.920  32.240  1.00  0.00            
ATOM   1920  H   LYS X 128      51.950  80.190  31.850  1.00  0.00            
ATOM   1921  CA  LYS X 128      51.990  82.220  32.010  1.00  0.00            
ATOM   1922  HA  LYS X 128      52.730  81.950  31.270  1.00  0.00            
ATOM   1923  CB  LYS X 128      51.040  83.230  31.340  1.00  0.00            
ATOM   1924  HB1 LYS X 128      50.170  83.390  31.970  1.00  0.00            
ATOM   1925  HB2 LYS X 128      51.550  84.190  31.340  1.00  0.00            
ATOM   1926  CG  LYS X 128      50.620  82.790  29.930  1.00  0.00            
ATOM   1927  HG1 LYS X 128      51.440  82.860  29.210  1.00  0.00            
ATOM   1928  HG2 LYS X 128      50.410  81.710  29.910  1.00  0.00            
ATOM   1929  CD  LYS X 128      49.650  83.760  29.260  1.00  0.00            
ATOM   1930  HD1 LYS X 128      48.810  83.750  29.960  1.00  0.00            
ATOM   1931  HD2 LYS X 128      49.850  84.830  29.360  1.00  0.00            
ATOM   1932  CE  LYS X 128      49.270  83.430  27.830  1.00  0.00            
ATOM   1933  HE1 LYS X 128      49.290  82.350  27.700  1.00  0.00            
ATOM   1934  HE2 LYS X 128      48.300  83.880  27.610  1.00  0.00            
ATOM   1935  NZ  LYS X 128      50.320  83.800  26.860  1.00  0.00            
ATOM   1936  HZ1 LYS X 128      49.810  83.690  26.000  1.00  0.00            
ATOM   1937  HZ2 LYS X 128      50.600  84.770  26.860  1.00  0.00            
ATOM   1938  HZ3 LYS X 128      51.040  83.090  26.820  1.00  0.00            
ATOM   1939  C   LYS X 128      52.970  82.740  33.040  1.00  0.00            
ATOM   1940  O   LYS X 128      53.200  83.960  33.060  1.00  0.00            
ATOM   1941  N   VAL X 129      53.670  81.850  33.750  1.00  0.00            
ATOM   1942  H   VAL X 129      53.370  80.890  33.620  1.00  0.00            
ATOM   1943  CA  VAL X 129      54.730  82.220  34.660  1.00  0.00            
ATOM   1944  HA  VAL X 129      55.100  83.220  34.410  1.00  0.00            
ATOM   1945  CB  VAL X 129      54.150  82.360  36.060  1.00  0.00            
ATOM   1946  HB  VAL X 129      54.990  82.690  36.660  1.00  0.00            
ATOM   1947  CG1 VAL X 129      53.200  83.550  36.270  1.00  0.00            
ATOM   1948 1HG1 VAL X 129      53.050  83.610  37.330  1.00  0.00            
ATOM   1949 2HG1 VAL X 129      53.800  84.420  35.990  1.00  0.00            
ATOM   1950 3HG1 VAL X 129      52.280  83.510  35.690  1.00  0.00            
ATOM   1951  CG2 VAL X 129      53.560  81.050  36.600  1.00  0.00            
ATOM   1952 1HG2 VAL X 129      52.610  81.140  37.130  1.00  0.00            
ATOM   1953 2HG2 VAL X 129      53.380  80.290  35.830  1.00  0.00            
ATOM   1954 3HG2 VAL X 129      54.240  80.590  37.310  1.00  0.00            
ATOM   1955  C   VAL X 129      55.900  81.250  34.490  1.00  0.00            
ATOM   1956  O   VAL X 129      55.600  80.080  34.310  1.00  0.00            
ATOM   1957  N   PRO X 130      57.150  81.720  34.470  1.00  0.00            
ATOM   1958  CA  PRO X 130      58.340  80.890  34.400  1.00  0.00            
ATOM   1959  HA  PRO X 130      58.230  80.180  33.580  1.00  0.00            
ATOM   1960  CB  PRO X 130      59.390  81.830  33.810  1.00  0.00            
ATOM   1961  HB1 PRO X 130      60.320  81.460  34.240  1.00  0.00            
ATOM   1962  HB2 PRO X 130      59.380  81.780  32.730  1.00  0.00            
ATOM   1963  CG  PRO X 130      58.930  83.160  34.390  1.00  0.00            
ATOM   1964  HG1 PRO X 130      59.320  83.350  35.380  1.00  0.00            
ATOM   1965  HG2 PRO X 130      59.230  84.090  33.880  1.00  0.00            
ATOM   1966  CD  PRO X 130      57.400  83.150  34.400  1.00  0.00            
ATOM   1967  HD1 PRO X 130      57.170  83.810  35.240  1.00  0.00            
ATOM   1968  HD2 PRO X 130      57.130  83.600  33.440  1.00  0.00            
ATOM   1969  C   PRO X 130      58.820  80.200  35.670  1.00  0.00            
ATOM   1970  O   PRO X 130      59.650  79.290  35.650  1.00  0.00            
ATOM   1971  N   GLU X 131      58.070  80.490  36.720  1.00  0.00            
ATOM   1972  H   GLU X 131      57.290  81.100  36.550  1.00  0.00            
ATOM   1973  CA  GLU X 131      58.260  79.900  38.040  1.00  0.00            
ATOM   1974  HA  GLU X 131      59.230  80.240  38.380  1.00  0.00            
ATOM   1975  CB  GLU X 131      57.060  80.230  38.940  1.00  0.00            
ATOM   1976  HB1 GLU X 131      56.710  81.230  38.740  1.00  0.00            
ATOM   1977  HB2 GLU X 131      56.160  79.630  38.740  1.00  0.00            
ATOM   1978  CG  GLU X 131      57.340  80.140  40.430  1.00  0.00            
ATOM   1979  HG1 GLU X 131      56.440  80.140  41.040  1.00  0.00            
ATOM   1980  HG2 GLU X 131      57.790  79.150  40.620  1.00  0.00            
ATOM   1981  CD  GLU X 131      58.390  81.120  40.940  1.00  0.00            
ATOM   1982  OE1 GLU X 131      59.130  81.770  40.180  1.00  0.00            
ATOM   1983  OE2 GLU X 131      58.490  81.110  42.180  1.00  0.00            
ATOM   1984  C   GLU X 131      58.300  78.380  37.980  1.00  0.00            
ATOM   1985  O   GLU X 131      59.110  77.830  38.720  1.00  0.00            
ATOM   1986  N   LEU X 132      57.450  77.730  37.210  1.00  0.00            
ATOM   1987  H   LEU X 132      56.990  78.250  36.470  1.00  0.00            
ATOM   1988  CA  LEU X 132      57.340  76.270  37.170  1.00  0.00            
ATOM   1989  HA  LEU X 132      57.240  75.870  38.170  1.00  0.00            
ATOM   1990  CB  LEU X 132      56.040  75.910  36.460  1.00  0.00            
ATOM   1991  HB1 LEU X 132      56.130  76.370  35.460  1.00  0.00            
ATOM   1992  HB2 LEU X 132      56.030  74.840  36.280  1.00  0.00            
ATOM   1993  CG  LEU X 132      54.850  76.410  37.270  1.00  0.00            
ATOM   1994  HG  LEU X 132      55.220  77.030  38.090  1.00  0.00            
ATOM   1995  CD1 LEU X 132      53.860  77.310  36.540  1.00  0.00            
ATOM   1996 1HD1 LEU X 132      54.370  78.270  36.390  1.00  0.00            
ATOM   1997 2HD1 LEU X 132      53.730  76.860  35.540  1.00  0.00            
ATOM   1998 3HD1 LEU X 132      52.880  77.290  36.990  1.00  0.00            
ATOM   1999  CD2 LEU X 132      54.250  75.260  38.090  1.00  0.00            
ATOM   2000 1HD2 LEU X 132      53.490  74.710  37.530  1.00  0.00            
ATOM   2001 2HD2 LEU X 132      55.040  74.730  38.610  1.00  0.00            
ATOM   2002 3HD2 LEU X 132      53.680  75.690  38.930  1.00  0.00            
ATOM   2003  C   LEU X 132      58.540  75.590  36.540  1.00  0.00            
ATOM   2004  O   LEU X 132      58.680  74.380  36.680  1.00  0.00            
ATOM   2005  N   ILE X 133      59.470  76.380  36.010  1.00  0.00            
ATOM   2006  H   ILE X 133      59.200  77.330  35.770  1.00  0.00            
ATOM   2007  CA  ILE X 133      60.790  76.030  35.500  1.00  0.00            
ATOM   2008  HA  ILE X 133      60.920  74.980  35.260  1.00  0.00            
ATOM   2009  CB  ILE X 133      61.200  76.770  34.220  1.00  0.00            
ATOM   2010  HB  ILE X 133      61.400  77.830  34.410  1.00  0.00            
ATOM   2011  CG1 ILE X 133      60.060  76.760  33.210  1.00  0.00            
ATOM   2012 1HG1 ILE X 133      59.600  75.780  33.060  1.00  0.00            
ATOM   2013 2HG1 ILE X 133      59.260  77.230  33.760  1.00  0.00            
ATOM   2014  CG2 ILE X 133      62.430  76.230  33.500  1.00  0.00            
ATOM   2015 1HG2 ILE X 133      62.010  75.420  32.900  1.00  0.00            
ATOM   2016 2HG2 ILE X 133      62.770  77.040  32.860  1.00  0.00            
ATOM   2017 3HG2 ILE X 133      63.250  76.030  34.170  1.00  0.00            
ATOM   2018  CD  ILE X 133      60.350  77.300  31.800  1.00  0.00            
ATOM   2019  HD1 ILE X 133      59.530  77.380  31.090  1.00  0.00            
ATOM   2020  HD2 ILE X 133      60.670  78.330  31.920  1.00  0.00            
ATOM   2021  HD3 ILE X 133      61.150  76.780  31.270  1.00  0.00            
ATOM   2022  C   ILE X 133      61.670  76.360  36.690  1.00  0.00            
ATOM   2023  O   ILE X 133      62.330  75.480  37.240  1.00  0.00            
ATOM   2024  N   ARG X 134      61.690  77.620  37.120  1.00  0.00            
ATOM   2025  H   ARG X 134      61.000  78.270  36.780  1.00  0.00            
ATOM   2026  CA  ARG X 134      62.660  78.170  38.070  1.00  0.00            
ATOM   2027  HA  ARG X 134      63.670  78.220  37.660  1.00  0.00            
ATOM   2028  CB  ARG X 134      62.340  79.630  38.320  1.00  0.00            
ATOM   2029  HB1 ARG X 134      61.360  79.820  38.770  1.00  0.00            
ATOM   2030  HB2 ARG X 134      63.120  80.040  38.960  1.00  0.00            
ATOM   2031  CG  ARG X 134      62.390  80.560  37.090  1.00  0.00            
ATOM   2032  HG1 ARG X 134      63.270  80.410  36.450  1.00  0.00            
ATOM   2033  HG2 ARG X 134      61.570  80.230  36.450  1.00  0.00            
ATOM   2034  CD  ARG X 134      62.340  82.070  37.230  1.00  0.00            
ATOM   2035  HD1 ARG X 134      61.460  82.550  37.680  1.00  0.00            
ATOM   2036  HD2 ARG X 134      63.060  82.510  37.930  1.00  0.00            
ATOM   2037  NE  ARG X 134      62.760  82.890  36.080  1.00  0.00            
ATOM   2038  HE  ARG X 134      63.540  82.570  35.530  1.00  0.00            
ATOM   2039  CZ  ARG X 134      62.300  84.090  35.740  1.00  0.00            
ATOM   2040  NH1 ARG X 134      61.330  84.720  36.420  1.00  0.00            
ATOM   2041 1HH1 ARG X 134      60.890  84.440  37.300  1.00  0.00            
ATOM   2042 2HH1 ARG X 134      60.820  85.500  36.070  1.00  0.00            
ATOM   2043  NH2 ARG X 134      62.600  84.670  34.570  1.00  0.00            
ATOM   2044 1HH2 ARG X 134      63.330  84.360  33.950  1.00  0.00            
ATOM   2045 2HH2 ARG X 134      62.090  85.480  34.250  1.00  0.00            
ATOM   2046  C   ARG X 134      62.790  77.350  39.330  1.00  0.00            
ATOM   2047  O   ARG X 134      63.860  77.220  39.930  1.00  0.00            
ATOM   2048  N   THR X 135      61.640  76.900  39.820  1.00  0.00            
ATOM   2049  H   THR X 135      60.810  77.070  39.270  1.00  0.00            
ATOM   2050  CA  THR X 135      61.530  76.060  41.010  1.00  0.00            
ATOM   2051  HA  THR X 135      62.120  76.530  41.810  1.00  0.00            
ATOM   2052  CB  THR X 135      60.060  76.150  41.470  1.00  0.00            
ATOM   2053  HB  THR X 135      59.900  75.610  42.400  1.00  0.00            
ATOM   2054  OG1 THR X 135      59.120  75.760  40.500  1.00  0.00            
ATOM   2055  HG1 THR X 135      58.780  76.480  39.990  1.00  0.00            
ATOM   2056  CG2 THR X 135      59.690  77.580  41.840  1.00  0.00            
ATOM   2057 1HG2 THR X 135      59.930  78.330  41.070  1.00  0.00            
ATOM   2058 2HG2 THR X 135      58.650  77.610  42.200  1.00  0.00            
ATOM   2059 3HG2 THR X 135      60.420  77.730  42.640  1.00  0.00            
ATOM   2060  C   THR X 135      62.040  74.670  40.750  1.00  0.00            
ATOM   2061  O   THR X 135      63.200  74.400  41.040  1.00  0.00            
ATOM   2062  N   ILE X 136      61.270  73.830  40.050  1.00  0.00            
ATOM   2063  H   ILE X 136      60.360  74.160  39.830  1.00  0.00            
ATOM   2064  CA  ILE X 136      61.390  72.380  40.080  1.00  0.00            
ATOM   2065  HA  ILE X 136      61.400  72.040  41.120  1.00  0.00            
ATOM   2066  CB  ILE X 136      60.170  71.770  39.400  1.00  0.00            
ATOM   2067  HB  ILE X 136      60.180  71.930  38.310  1.00  0.00            
ATOM   2068  CG1 ILE X 136      58.800  72.400  39.710  1.00  0.00            
ATOM   2069 1HG1 ILE X 136      58.700  73.400  39.300  1.00  0.00            
ATOM   2070 2HG1 ILE X 136      58.110  71.780  39.140  1.00  0.00            
ATOM   2071  CG2 ILE X 136      60.020  70.270  39.570  1.00  0.00            
ATOM   2072 1HG2 ILE X 136      59.210  69.950  38.900  1.00  0.00            
ATOM   2073 2HG2 ILE X 136      60.910  69.690  39.330  1.00  0.00            
ATOM   2074 3HG2 ILE X 136      59.700  69.870  40.540  1.00  0.00            
ATOM   2075  CD  ILE X 136      58.370  72.460  41.180  1.00  0.00            
ATOM   2076  HD1 ILE X 136      58.960  73.170  41.740  1.00  0.00            
ATOM   2077  HD2 ILE X 136      57.330  72.770  41.270  1.00  0.00            
ATOM   2078  HD3 ILE X 136      58.460  71.580  41.800  1.00  0.00            
ATOM   2079  C   ILE X 136      62.610  71.930  39.270  1.00  0.00            
ATOM   2080  O   ILE X 136      63.290  71.000  39.650  1.00  0.00            
ATOM   2081  N   MET X 137      62.910  72.520  38.110  1.00  0.00            
ATOM   2082  H   MET X 137      62.270  73.240  37.780  1.00  0.00            
ATOM   2083  CA  MET X 137      63.890  72.100  37.130  1.00  0.00            
ATOM   2084  HA  MET X 137      63.870  71.020  36.970  1.00  0.00            
ATOM   2085  CB  MET X 137      63.710  72.920  35.850  1.00  0.00            
ATOM   2086  HB1 MET X 137      62.740  73.080  35.400  1.00  0.00            
ATOM   2087  HB2 MET X 137      64.230  73.870  36.080  1.00  0.00            
ATOM   2088  CG  MET X 137      64.470  72.400  34.640  1.00  0.00            
ATOM   2089  HG1 MET X 137      65.490  72.050  34.820  1.00  0.00            
ATOM   2090  HG2 MET X 137      63.870  71.580  34.250  1.00  0.00            
ATOM   2091  SD  MET X 137      64.600  73.590  33.300  1.00  0.00            
ATOM   2092  CE  MET X 137      63.570  72.850  32.010  1.00  0.00            
ATOM   2093  HE1 MET X 137      64.170  72.050  31.570  1.00  0.00            
ATOM   2094  HE2 MET X 137      62.630  72.450  32.380  1.00  0.00            
ATOM   2095  HE3 MET X 137      63.410  73.700  31.330  1.00  0.00            
ATOM   2096  C   MET X 137      65.280  72.430  37.630  1.00  0.00            
ATOM   2097  O   MET X 137      66.240  71.740  37.310  1.00  0.00            
ATOM   2098  N   GLY X 138      65.320  73.480  38.470  1.00  0.00            
ATOM   2099  H   GLY X 138      64.550  74.100  38.580  1.00  0.00            
ATOM   2100  CA  GLY X 138      66.590  74.010  38.930  1.00  0.00            
ATOM   2101  HA1 GLY X 138      67.340  74.070  38.140  1.00  0.00            
ATOM   2102  HA2 GLY X 138      66.300  75.040  39.150  1.00  0.00            
ATOM   2103  C   GLY X 138      66.920  73.300  40.230  1.00  0.00            
ATOM   2104  O   GLY X 138      68.090  72.890  40.310  1.00  0.00            
ATOM   2105  N   TRP X 139      65.950  72.990  41.070  1.00  0.00            
ATOM   2106  H   TRP X 139      65.040  73.440  41.010  1.00  0.00            
ATOM   2107  CA  TRP X 139      66.220  72.230  42.280  1.00  0.00            
ATOM   2108  HA  TRP X 139      67.020  72.800  42.720  1.00  0.00            
ATOM   2109  CB  TRP X 139      65.040  72.260  43.260  1.00  0.00            
ATOM   2110  HB1 TRP X 139      64.810  73.300  43.460  1.00  0.00            
ATOM   2111  HB2 TRP X 139      64.120  72.130  42.690  1.00  0.00            
ATOM   2112  CG  TRP X 139      65.240  71.510  44.540  1.00  0.00            
ATOM   2113  CD1 TRP X 139      65.880  71.990  45.630  1.00  0.00            
ATOM   2114  HD1 TRP X 139      66.290  72.980  45.610  1.00  0.00            
ATOM   2115  CD2 TRP X 139      64.830  70.170  44.960  1.00  0.00            
ATOM   2116  NE1 TRP X 139      65.920  71.160  46.720  1.00  0.00            
ATOM   2117  HE1 TRP X 139      66.440  71.320  47.560  1.00  0.00            
ATOM   2118  CE2 TRP X 139      65.280  70.000  46.300  1.00  0.00            
ATOM   2119  CE3 TRP X 139      64.130  69.090  44.420  1.00  0.00            
ATOM   2120  HE3 TRP X 139      63.770  69.120  43.390  1.00  0.00            
ATOM   2121  CZ2 TRP X 139      65.210  68.780  46.980  1.00  0.00            
ATOM   2122  HZ2 TRP X 139      65.550  68.690  48.000  1.00  0.00            
ATOM   2123  CZ3 TRP X 139      64.120  67.830  45.030  1.00  0.00            
ATOM   2124  HZ3 TRP X 139      63.550  67.040  44.560  1.00  0.00            
ATOM   2125  CH2 TRP X 139      64.600  67.700  46.330  1.00  0.00            
ATOM   2126  HH2 TRP X 139      64.600  66.770  46.900  1.00  0.00            
ATOM   2127  C   TRP X 139      66.630  70.790  41.970  1.00  0.00            
ATOM   2128  O   TRP X 139      67.500  70.240  42.650  1.00  0.00            
ATOM   2129  N   THR X 140      65.990  70.130  41.000  1.00  0.00            
ATOM   2130  H   THR X 140      65.490  70.710  40.360  1.00  0.00            
ATOM   2131  CA  THR X 140      66.280  68.750  40.680  1.00  0.00            
ATOM   2132  HA  THR X 140      66.470  68.180  41.590  1.00  0.00            
ATOM   2133  CB  THR X 140      65.220  68.090  39.780  1.00  0.00            
ATOM   2134  HB  THR X 140      65.490  67.110  39.370  1.00  0.00            
ATOM   2135  OG1 THR X 140      64.810  69.010  38.810  1.00  0.00            
ATOM   2136  HG1 THR X 140      64.160  69.570  39.200  1.00  0.00            
ATOM   2137  CG2 THR X 140      63.960  67.810  40.610  1.00  0.00            
ATOM   2138 1HG2 THR X 140      64.150  67.160  41.460  1.00  0.00            
ATOM   2139 2HG2 THR X 140      63.580  68.750  41.000  1.00  0.00            
ATOM   2140 3HG2 THR X 140      63.100  67.440  40.050  1.00  0.00            
ATOM   2141  C   THR X 140      67.580  68.530  39.920  1.00  0.00            
ATOM   2142  O   THR X 140      68.090  67.420  39.830  1.00  0.00            
ATOM   2143  N   LEU X 141      68.230  69.640  39.580  1.00  0.00            
ATOM   2144  H   LEU X 141      67.700  70.490  39.520  1.00  0.00            
ATOM   2145  CA  LEU X 141      69.540  69.640  38.960  1.00  0.00            
ATOM   2146  HA  LEU X 141      69.730  68.670  38.510  1.00  0.00            
ATOM   2147  CB  LEU X 141      69.540  70.590  37.760  1.00  0.00            
ATOM   2148  HB1 LEU X 141      68.830  71.410  37.870  1.00  0.00            
ATOM   2149  HB2 LEU X 141      70.520  71.060  37.730  1.00  0.00            
ATOM   2150  CG  LEU X 141      69.410  70.070  36.330  1.00  0.00            
ATOM   2151  HG  LEU X 141      68.580  69.390  36.250  1.00  0.00            
ATOM   2152  CD1 LEU X 141      69.120  71.200  35.320  1.00  0.00            
ATOM   2153 1HD1 LEU X 141      70.040  71.730  35.060  1.00  0.00            
ATOM   2154 2HD1 LEU X 141      68.690  70.760  34.430  1.00  0.00            
ATOM   2155 3HD1 LEU X 141      68.460  71.870  35.870  1.00  0.00            
ATOM   2156  CD2 LEU X 141      70.620  69.270  35.810  1.00  0.00            
ATOM   2157 1HD2 LEU X 141      70.410  69.030  34.770  1.00  0.00            
ATOM   2158 2HD2 LEU X 141      71.540  69.850  35.890  1.00  0.00            
ATOM   2159 3HD2 LEU X 141      70.770  68.410  36.450  1.00  0.00            
ATOM   2160  C   LEU X 141      70.620  70.000  39.970  1.00  0.00            
ATOM   2161  O   LEU X 141      71.700  69.430  39.920  1.00  0.00            
ATOM   2162  N   ASP X 142      70.320  70.860  40.950  1.00  0.00            
ATOM   2163  H   ASP X 142      69.510  71.430  40.810  1.00  0.00            
ATOM   2164  CA  ASP X 142      71.310  71.320  41.910  1.00  0.00            
ATOM   2165  HA  ASP X 142      72.100  71.800  41.330  1.00  0.00            
ATOM   2166  CB  ASP X 142      70.750  72.500  42.700  1.00  0.00            
ATOM   2167  HB1 ASP X 142      70.150  73.200  42.130  1.00  0.00            
ATOM   2168  HB2 ASP X 142      69.970  72.150  43.380  1.00  0.00            
ATOM   2169  CG  ASP X 142      71.800  73.150  43.590  1.00  0.00            
ATOM   2170  OD1 ASP X 142      72.420  74.120  43.120  1.00  0.00            
ATOM   2171  OD2 ASP X 142      72.060  72.940  44.800  1.00  0.00            
ATOM   2172  C   ASP X 142      71.780  70.210  42.840  1.00  0.00            
ATOM   2173  O   ASP X 142      73.010  70.040  42.950  1.00  0.00            
ATOM   2174  N   PHE X 143      70.880  69.290  43.200  1.00  0.00            
ATOM   2175  H   PHE X 143      69.910  69.420  42.980  1.00  0.00            
ATOM   2176  CA  PHE X 143      71.250  68.220  44.100  1.00  0.00            
ATOM   2177  HA  PHE X 143      71.860  68.630  44.920  1.00  0.00            
ATOM   2178  CB  PHE X 143      70.020  67.720  44.850  1.00  0.00            
ATOM   2179  HB1 PHE X 143      70.220  67.710  45.940  1.00  0.00            
ATOM   2180  HB2 PHE X 143      69.150  68.380  44.790  1.00  0.00            
ATOM   2181  CG  PHE X 143      69.250  66.500  44.420  1.00  0.00            
ATOM   2182  CD1 PHE X 143      68.680  66.510  43.150  1.00  0.00            
ATOM   2183  HD1 PHE X 143      68.830  67.230  42.360  1.00  0.00            
ATOM   2184  CD2 PHE X 143      69.030  65.450  45.300  1.00  0.00            
ATOM   2185  HD2 PHE X 143      69.470  65.430  46.290  1.00  0.00            
ATOM   2186  CE1 PHE X 143      67.890  65.420  42.780  1.00  0.00            
ATOM   2187  HE1 PHE X 143      67.360  65.280  41.840  1.00  0.00            
ATOM   2188  CE2 PHE X 143      68.130  64.420  44.970  1.00  0.00            
ATOM   2189  HE2 PHE X 143      67.880  63.610  45.630  1.00  0.00            
ATOM   2190  CZ  PHE X 143      67.560  64.420  43.690  1.00  0.00            
ATOM   2191  HZ  PHE X 143      66.840  63.690  43.340  1.00  0.00            
ATOM   2192  C   PHE X 143      72.060  67.070  43.500  1.00  0.00            
ATOM   2193  O   PHE X 143      72.790  66.300  44.100  1.00  0.00            
ATOM   2194  N   LEU X 144      72.030  66.960  42.170  1.00  0.00            
ATOM   2195  H   LEU X 144      71.410  67.660  41.780  1.00  0.00            
ATOM   2196  CA  LEU X 144      72.860  66.090  41.360  1.00  0.00            
ATOM   2197  HA  LEU X 144      72.930  65.120  41.860  1.00  0.00            
ATOM   2198  CB  LEU X 144      72.110  65.850  40.060  1.00  0.00            
ATOM   2199  HB1 LEU X 144      72.040  66.760  39.450  1.00  0.00            
ATOM   2200  HB2 LEU X 144      72.630  65.120  39.440  1.00  0.00            
ATOM   2201  CG  LEU X 144      70.660  65.370  40.110  1.00  0.00            
ATOM   2202  HG  LEU X 144      70.080  66.280  40.210  1.00  0.00            
ATOM   2203  CD1 LEU X 144      70.120  64.950  38.730  1.00  0.00            
ATOM   2204 1HD1 LEU X 144      69.080  64.640  38.790  1.00  0.00            
ATOM   2205 2HD1 LEU X 144      70.300  65.760  38.030  1.00  0.00            
ATOM   2206 3HD1 LEU X 144      70.770  64.140  38.430  1.00  0.00            
ATOM   2207  CD2 LEU X 144      70.420  64.290  41.180  1.00  0.00            
ATOM   2208 1HD2 LEU X 144      71.270  63.610  41.150  1.00  0.00            
ATOM   2209 2HD2 LEU X 144      70.500  64.750  42.150  1.00  0.00            
ATOM   2210 3HD2 LEU X 144      69.510  63.690  41.230  1.00  0.00            
ATOM   2211  C   LEU X 144      74.240  66.670  41.130  1.00  0.00            
ATOM   2212  O   LEU X 144      75.260  66.000  41.280  1.00  0.00            
ATOM   2213  N   ARG X 145      74.360  67.980  40.870  1.00  0.00            
ATOM   2214  H   ARG X 145      73.540  68.490  40.580  1.00  0.00            
ATOM   2215  CA  ARG X 145      75.500  68.860  41.060  1.00  0.00            
ATOM   2216  HA  ARG X 145      76.270  68.610  40.340  1.00  0.00            
ATOM   2217  CB  ARG X 145      75.190  70.280  40.590  1.00  0.00            
ATOM   2218  HB1 ARG X 145      75.080  70.150  39.510  1.00  0.00            
ATOM   2219  HB2 ARG X 145      74.370  70.710  41.170  1.00  0.00            
ATOM   2220  CG  ARG X 145      76.220  71.400  40.740  1.00  0.00            
ATOM   2221  HG1 ARG X 145      76.440  71.590  41.790  1.00  0.00            
ATOM   2222  HG2 ARG X 145      77.080  71.120  40.130  1.00  0.00            
ATOM   2223  CD  ARG X 145      75.760  72.740  40.150  1.00  0.00            
ATOM   2224  HD1 ARG X 145      76.670  73.300  39.930  1.00  0.00            
ATOM   2225  HD2 ARG X 145      75.380  72.490  39.150  1.00  0.00            
ATOM   2226  NE  ARG X 145      74.710  73.540  40.790  1.00  0.00            
ATOM   2227  HE  ARG X 145      74.380  73.100  41.640  1.00  0.00            
ATOM   2228  CZ  ARG X 145      74.110  74.620  40.280  1.00  0.00            
ATOM   2229  NH1 ARG X 145      74.270  75.070  39.040  1.00  0.00            
ATOM   2230 1HH1 ARG X 145      74.690  74.570  38.270  1.00  0.00            
ATOM   2231 2HH1 ARG X 145      73.720  75.790  38.590  1.00  0.00            
ATOM   2232  NH2 ARG X 145      73.210  75.290  41.010  1.00  0.00            
ATOM   2233 1HH2 ARG X 145      72.840  74.880  41.860  1.00  0.00            
ATOM   2234 2HH2 ARG X 145      72.460  75.750  40.510  1.00  0.00            
ATOM   2235  C   ARG X 145      76.200  68.810  42.400  1.00  0.00            
ATOM   2236  O   ARG X 145      77.350  69.220  42.560  1.00  0.00            
ATOM   2237  N   GLU X 146      75.570  68.220  43.430  1.00  0.00            
ATOM   2238  H   GLU X 146      74.720  67.750  43.160  1.00  0.00            
ATOM   2239  CA  GLU X 146      76.070  67.930  44.760  1.00  0.00            
ATOM   2240  HA  GLU X 146      76.920  68.510  45.110  1.00  0.00            
ATOM   2241  CB  GLU X 146      74.930  68.040  45.770  1.00  0.00            
ATOM   2242  HB1 GLU X 146      74.280  68.760  45.270  1.00  0.00            
ATOM   2243  HB2 GLU X 146      74.370  67.100  45.770  1.00  0.00            
ATOM   2244  CG  GLU X 146      75.270  68.490  47.190  1.00  0.00            
ATOM   2245  HG1 GLU X 146      74.440  68.360  47.910  1.00  0.00            
ATOM   2246  HG2 GLU X 146      76.030  67.840  47.620  1.00  0.00            
ATOM   2247  CD  GLU X 146      75.720  69.930  47.400  1.00  0.00            
ATOM   2248  OE1 GLU X 146      75.890  70.330  48.570  1.00  0.00            
ATOM   2249  OE2 GLU X 146      76.040  70.780  46.540  1.00  0.00            
ATOM   2250  C   GLU X 146      76.710  66.550  44.950  1.00  0.00            
ATOM   2251  O   GLU X 146      77.130  66.200  46.050  1.00  0.00            
ATOM   2252  N   ARG X 147      76.780  65.800  43.860  1.00  0.00            
ATOM   2253  H   ARG X 147      76.320  66.220  43.060  1.00  0.00            
ATOM   2254  CA  ARG X 147      77.280  64.430  43.800  1.00  0.00            
ATOM   2255  HA  ARG X 147      77.660  64.300  44.820  1.00  0.00            
ATOM   2256  CB  ARG X 147      76.130  63.480  43.450  1.00  0.00            
ATOM   2257  HB1 ARG X 147      75.770  63.810  42.470  1.00  0.00            
ATOM   2258  HB2 ARG X 147      76.500  62.480  43.280  1.00  0.00            
ATOM   2259  CG  ARG X 147      75.070  63.280  44.530  1.00  0.00            
ATOM   2260  HG1 ARG X 147      75.570  63.240  45.500  1.00  0.00            
ATOM   2261  HG2 ARG X 147      74.400  64.140  44.700  1.00  0.00            
ATOM   2262  CD  ARG X 147      74.270  62.000  44.330  1.00  0.00            
ATOM   2263  HD1 ARG X 147      73.460  62.060  43.600  1.00  0.00            
ATOM   2264  HD2 ARG X 147      74.930  61.150  44.170  1.00  0.00            
ATOM   2265  NE  ARG X 147      73.460  61.770  45.530  1.00  0.00            
ATOM   2266  HE  ARG X 147      72.620  62.320  45.430  1.00  0.00            
ATOM   2267  CZ  ARG X 147      73.530  60.860  46.510  1.00  0.00            
ATOM   2268  NH1 ARG X 147      74.550  60.020  46.670  1.00  0.00            
ATOM   2269 1HH1 ARG X 147      74.610  59.510  47.540  1.00  0.00            
ATOM   2270 2HH1 ARG X 147      75.400  60.100  46.130  1.00  0.00            
ATOM   2271  NH2 ARG X 147      72.520  60.860  47.410  1.00  0.00            
ATOM   2272 1HH2 ARG X 147      71.750  61.510  47.380  1.00  0.00            
ATOM   2273 2HH2 ARG X 147      72.470  60.050  47.980  1.00  0.00            
ATOM   2274  C   ARG X 147      78.390  64.200  42.790  1.00  0.00            
ATOM   2275  O   ARG X 147      78.660  63.040  42.550  1.00  0.00            
ATOM   2276  N   LEU X 148      78.950  65.250  42.220  1.00  0.00            
ATOM   2277  H   LEU X 148      78.850  66.180  42.610  1.00  0.00            
ATOM   2278  CA  LEU X 148      79.790  65.150  41.030  1.00  0.00            
ATOM   2279  HA  LEU X 148      79.230  64.550  40.300  1.00  0.00            
ATOM   2280  CB  LEU X 148      80.170  66.540  40.530  1.00  0.00            
ATOM   2281  HB1 LEU X 148      80.590  67.110  41.370  1.00  0.00            
ATOM   2282  HB2 LEU X 148      80.980  66.500  39.820  1.00  0.00            
ATOM   2283  CG  LEU X 148      79.010  67.340  39.910  1.00  0.00            
ATOM   2284  HG  LEU X 148      78.150  67.160  40.550  1.00  0.00            
ATOM   2285  CD1 LEU X 148      79.550  68.780  39.890  1.00  0.00            
ATOM   2286 1HD1 LEU X 148      79.960  69.180  40.830  1.00  0.00            
ATOM   2287 2HD1 LEU X 148      80.250  69.020  39.090  1.00  0.00            
ATOM   2288 3HD1 LEU X 148      78.770  69.490  39.620  1.00  0.00            
ATOM   2289  CD2 LEU X 148      78.630  66.950  38.490  1.00  0.00            
ATOM   2290 1HD2 LEU X 148      78.490  65.860  38.460  1.00  0.00            
ATOM   2291 2HD2 LEU X 148      77.680  67.430  38.330  1.00  0.00            
ATOM   2292 3HD2 LEU X 148      79.280  67.260  37.660  1.00  0.00            
ATOM   2293  C   LEU X 148      81.120  64.450  41.250  1.00  0.00            
ATOM   2294  O   LEU X 148      81.740  64.070  40.250  1.00  0.00            
ATOM   2295  N   LEU X 149      81.740  64.400  42.430  1.00  0.00            
ATOM   2296  H   LEU X 149      81.220  64.950  43.100  1.00  0.00            
ATOM   2297  CA  LEU X 149      82.930  63.610  42.650  1.00  0.00            
ATOM   2298  HA  LEU X 149      83.710  63.540  41.890  1.00  0.00            
ATOM   2299  CB  LEU X 149      83.680  64.240  43.840  1.00  0.00            
ATOM   2300  HB1 LEU X 149      82.950  64.430  44.630  1.00  0.00            
ATOM   2301  HB2 LEU X 149      84.260  63.480  44.360  1.00  0.00            
ATOM   2302  CG  LEU X 149      84.380  65.550  43.500  1.00  0.00            
ATOM   2303  HG  LEU X 149      83.830  66.200  42.830  1.00  0.00            
ATOM   2304  CD1 LEU X 149      84.600  66.290  44.810  1.00  0.00            
ATOM   2305 1HD1 LEU X 149      83.730  66.580  45.400  1.00  0.00            
ATOM   2306 2HD1 LEU X 149      85.240  65.720  45.490  1.00  0.00            
ATOM   2307 3HD1 LEU X 149      85.210  67.200  44.670  1.00  0.00            
ATOM   2308  CD2 LEU X 149      85.700  65.200  42.790  1.00  0.00            
ATOM   2309 1HD2 LEU X 149      86.010  66.150  42.350  1.00  0.00            
ATOM   2310 2HD2 LEU X 149      86.370  64.900  43.580  1.00  0.00            
ATOM   2311 3HD2 LEU X 149      85.640  64.610  41.870  1.00  0.00            
ATOM   2312  C   LEU X 149      82.480  62.200  43.010  1.00  0.00            
ATOM   2313  O   LEU X 149      81.930  61.960  44.090  1.00  0.00            
ATOM   2314  N   GLY X 150      82.720  61.300  42.060  1.00  0.00            
ATOM   2315  H   GLY X 150      83.130  61.650  41.210  1.00  0.00            
ATOM   2316  CA  GLY X 150      82.500  59.850  42.070  1.00  0.00            
ATOM   2317  HA1 GLY X 150      83.480  59.380  42.070  1.00  0.00            
ATOM   2318  HA2 GLY X 150      81.890  59.590  42.930  1.00  0.00            
ATOM   2319  C   GLY X 150      81.650  59.470  40.870  1.00  0.00            
ATOM   2320  O   GLY X 150      81.880  58.520  40.140  1.00  0.00            
ATOM   2321  N   TRP X 151      80.560  60.220  40.690  1.00  0.00            
ATOM   2322  H   TRP X 151      80.370  60.890  41.450  1.00  0.00            
ATOM   2323  CA  TRP X 151      79.480  59.920  39.790  1.00  0.00            
ATOM   2324  HA  TRP X 151      79.160  58.880  39.910  1.00  0.00            
ATOM   2325  CB  TRP X 151      78.300  60.850  40.040  1.00  0.00            
ATOM   2326  HB1 TRP X 151      78.590  61.760  40.580  1.00  0.00            
ATOM   2327  HB2 TRP X 151      77.780  61.220  39.160  1.00  0.00            
ATOM   2328  CG  TRP X 151      77.140  60.290  40.790  1.00  0.00            
ATOM   2329  CD1 TRP X 151      77.150  59.270  41.680  1.00  0.00            
ATOM   2330  HD1 TRP X 151      78.040  58.760  42.010  1.00  0.00            
ATOM   2331  CD2 TRP X 151      75.730  60.690  40.680  1.00  0.00            
ATOM   2332  NE1 TRP X 151      75.870  59.100  42.180  1.00  0.00            
ATOM   2333  HE1 TRP X 151      75.580  58.390  42.850  1.00  0.00            
ATOM   2334  CE2 TRP X 151      74.940  59.790  41.440  1.00  0.00            
ATOM   2335  CE3 TRP X 151      75.140  61.830  40.130  1.00  0.00            
ATOM   2336  HE3 TRP X 151      75.740  62.380  39.440  1.00  0.00            
ATOM   2337  CZ2 TRP X 151      73.540  59.920  41.560  1.00  0.00            
ATOM   2338  HZ2 TRP X 151      73.010  59.220  42.200  1.00  0.00            
ATOM   2339  CZ3 TRP X 151      73.750  62.010  40.260  1.00  0.00            
ATOM   2340  HZ3 TRP X 151      73.380  62.960  39.870  1.00  0.00            
ATOM   2341  CH2 TRP X 151      73.020  61.060  40.960  1.00  0.00            
ATOM   2342  HH2 TRP X 151      71.970  61.350  40.930  1.00  0.00            
ATOM   2343  C   TRP X 151      79.950  60.160  38.360  1.00  0.00            
ATOM   2344  O   TRP X 151      79.540  59.430  37.480  1.00  0.00            
ATOM   2345  N   ILE X 152      80.770  61.200  38.160  1.00  0.00            
ATOM   2346  H   ILE X 152      81.060  61.760  38.950  1.00  0.00            
ATOM   2347  CA  ILE X 152      81.350  61.350  36.840  1.00  0.00            
ATOM   2348  HA  ILE X 152      80.660  61.250  36.000  1.00  0.00            
ATOM   2349  CB  ILE X 152      81.920  62.760  36.840  1.00  0.00            
ATOM   2350  HB  ILE X 152      82.740  62.930  37.530  1.00  0.00            
ATOM   2351  CG1 ILE X 152      80.890  63.850  37.150  1.00  0.00            
ATOM   2352 1HG1 ILE X 152      80.570  63.710  38.190  1.00  0.00            
ATOM   2353 2HG1 ILE X 152      81.340  64.820  37.250  1.00  0.00            
ATOM   2354  CG2 ILE X 152      82.630  63.190  35.540  1.00  0.00            
ATOM   2355 1HG2 ILE X 152      83.100  64.120  35.880  1.00  0.00            
ATOM   2356 2HG2 ILE X 152      83.400  62.580  35.070  1.00  0.00            
ATOM   2357 3HG2 ILE X 152      81.860  63.460  34.820  1.00  0.00            
ATOM   2358  CD  ILE X 152      79.680  63.920  36.210  1.00  0.00            
ATOM   2359  HD1 ILE X 152      79.790  64.110  35.140  1.00  0.00            
ATOM   2360  HD2 ILE X 152      79.060  63.020  36.310  1.00  0.00            
ATOM   2361  HD3 ILE X 152      79.090  64.820  36.380  1.00  0.00            
ATOM   2362  C   ILE X 152      82.350  60.220  36.600  1.00  0.00            
ATOM   2363  O   ILE X 152      82.530  59.830  35.450  1.00  0.00            
ATOM   2364  N   GLN X 153      82.970  59.740  37.680  1.00  0.00            
ATOM   2365  H   GLN X 153      82.860  60.170  38.590  1.00  0.00            
ATOM   2366  CA  GLN X 153      83.970  58.720  37.470  1.00  0.00            
ATOM   2367  HA  GLN X 153      84.520  58.920  36.560  1.00  0.00            
ATOM   2368  CB  GLN X 153      84.840  58.890  38.700  1.00  0.00            
ATOM   2369  HB1 GLN X 153      84.270  58.690  39.600  1.00  0.00            
ATOM   2370  HB2 GLN X 153      85.630  58.110  38.690  1.00  0.00            
ATOM   2371  CG  GLN X 153      85.660  60.180  38.870  1.00  0.00            
ATOM   2372  HG1 GLN X 153      86.480  59.950  39.540  1.00  0.00            
ATOM   2373  HG2 GLN X 153      86.180  60.310  37.930  1.00  0.00            
ATOM   2374  CD  GLN X 153      84.940  61.500  39.070  1.00  0.00            
ATOM   2375  OE1 GLN X 153      83.860  61.590  39.650  1.00  0.00            
ATOM   2376  NE2 GLN X 153      85.490  62.660  38.750  1.00  0.00            
ATOM   2377 1HE2 GLN X 153      86.450  62.700  38.420  1.00  0.00            
ATOM   2378 2HE2 GLN X 153      85.010  63.550  38.730  1.00  0.00            
ATOM   2379  C   GLN X 153      83.430  57.300  37.430  1.00  0.00            
ATOM   2380  O   GLN X 153      84.180  56.330  37.470  1.00  0.00            
ATOM   2381  N   ASP X 154      82.100  57.130  37.460  1.00  0.00            
ATOM   2382  H   ASP X 154      81.580  58.000  37.460  1.00  0.00            
ATOM   2383  CA  ASP X 154      81.460  55.850  37.460  1.00  0.00            
ATOM   2384  HA  ASP X 154      82.180  55.180  37.930  1.00  0.00            
ATOM   2385  CB  ASP X 154      80.230  55.980  38.380  1.00  0.00            
ATOM   2386  HB1 ASP X 154      80.540  56.510  39.270  1.00  0.00            
ATOM   2387  HB2 ASP X 154      79.380  56.610  38.110  1.00  0.00            
ATOM   2388  CG  ASP X 154      79.640  54.710  39.000  1.00  0.00            
ATOM   2389  OD1 ASP X 154      78.470  54.640  39.430  1.00  0.00            
ATOM   2390  OD2 ASP X 154      80.340  53.680  38.930  1.00  0.00            
ATOM   2391  C   ASP X 154      80.910  55.180  36.190  1.00  0.00            
ATOM   2392  O   ASP X 154      81.580  54.310  35.650  1.00  0.00            
ATOM   2393  N   GLN X 155      79.760  55.550  35.630  1.00  0.00            
ATOM   2394  H   GLN X 155      79.010  55.990  36.140  1.00  0.00            
ATOM   2395  CA  GLN X 155      79.310  55.320  34.260  1.00  0.00            
ATOM   2396  HA  GLN X 155      79.520  54.270  34.120  1.00  0.00            
ATOM   2397  CB  GLN X 155      77.790  55.410  34.150  1.00  0.00            
ATOM   2398  HB1 GLN X 155      77.450  55.240  35.170  1.00  0.00            
ATOM   2399  HB2 GLN X 155      77.540  56.470  34.000  1.00  0.00            
ATOM   2400  CG  GLN X 155      77.010  54.460  33.250  1.00  0.00            
ATOM   2401  HG1 GLN X 155      76.020  54.850  33.040  1.00  0.00            
ATOM   2402  HG2 GLN X 155      77.570  54.340  32.310  1.00  0.00            
ATOM   2403  CD  GLN X 155      76.740  53.090  33.840  1.00  0.00            
ATOM   2404  OE1 GLN X 155      76.190  53.030  34.940  1.00  0.00            
ATOM   2405  NE2 GLN X 155      77.110  51.970  33.200  1.00  0.00            
ATOM   2406 1HE2 GLN X 155      77.670  52.060  32.370  1.00  0.00            
ATOM   2407 2HE2 GLN X 155      76.630  51.100  33.370  1.00  0.00            
ATOM   2408  C   GLN X 155      80.000  56.110  33.160  1.00  0.00            
ATOM   2409  O   GLN X 155      79.840  55.750  32.000  1.00  0.00            
ATOM   2410  N   GLY X 156      80.810  57.120  33.470  1.00  0.00            
ATOM   2411  H   GLY X 156      80.790  57.440  34.440  1.00  0.00            
ATOM   2412  CA  GLY X 156      81.770  57.720  32.570  1.00  0.00            
ATOM   2413  HA1 GLY X 156      82.770  57.290  32.680  1.00  0.00            
ATOM   2414  HA2 GLY X 156      81.490  57.390  31.570  1.00  0.00            
ATOM   2415  C   GLY X 156      81.720  59.250  32.630  1.00  0.00            
ATOM   2416  O   GLY X 156      82.580  59.960  32.150  1.00  0.00            
ATOM   2417  N   GLY X 157      80.550  59.750  32.990  1.00  0.00            
ATOM   2418  H   GLY X 157      79.790  59.090  33.200  1.00  0.00            
ATOM   2419  CA  GLY X 157      80.090  61.110  32.850  1.00  0.00            
ATOM   2420  HA1 GLY X 157      79.930  61.460  33.870  1.00  0.00            
ATOM   2421  HA2 GLY X 157      80.800  61.790  32.380  1.00  0.00            
ATOM   2422  C   GLY X 157      78.810  61.250  32.040  1.00  0.00            
ATOM   2423  O   GLY X 157      78.580  60.410  31.180  1.00  0.00            
ATOM   2424  N   TRP X 158      78.130  62.390  32.180  1.00  0.00            
ATOM   2425  H   TRP X 158      78.640  63.110  32.650  1.00  0.00            
ATOM   2426  CA  TRP X 158      76.840  62.640  31.570  1.00  0.00            
ATOM   2427  HA  TRP X 158      76.250  61.750  31.800  1.00  0.00            
ATOM   2428  CB  TRP X 158      76.170  63.860  32.210  1.00  0.00            
ATOM   2429  HB1 TRP X 158      76.600  64.710  31.680  1.00  0.00            
ATOM   2430  HB2 TRP X 158      75.130  63.870  31.880  1.00  0.00            
ATOM   2431  CG  TRP X 158      76.010  64.010  33.690  1.00  0.00            
ATOM   2432  CD1 TRP X 158      76.710  64.830  34.500  1.00  0.00            
ATOM   2433  HD1 TRP X 158      77.550  65.400  34.130  1.00  0.00            
ATOM   2434  CD2 TRP X 158      74.960  63.430  34.530  1.00  0.00            
ATOM   2435  NE1 TRP X 158      76.220  64.770  35.800  1.00  0.00            
ATOM   2436  HE1 TRP X 158      76.650  65.120  36.640  1.00  0.00            
ATOM   2437  CE2 TRP X 158      75.050  64.040  35.820  1.00  0.00            
ATOM   2438  CE3 TRP X 158      73.860  62.570  34.400  1.00  0.00            
ATOM   2439  HE3 TRP X 158      73.830  62.010  33.480  1.00  0.00            
ATOM   2440  CZ2 TRP X 158      74.130  63.810  36.840  1.00  0.00            
ATOM   2441  HZ2 TRP X 158      74.070  64.410  37.740  1.00  0.00            
ATOM   2442  CZ3 TRP X 158      73.100  62.090  35.470  1.00  0.00            
ATOM   2443  HZ3 TRP X 158      72.370  61.300  35.390  1.00  0.00            
ATOM   2444  CH2 TRP X 158      73.200  62.770  36.690  1.00  0.00            
ATOM   2445  HH2 TRP X 158      72.590  62.470  37.520  1.00  0.00            
ATOM   2446  C   TRP X 158      76.940  62.710  30.050  1.00  0.00            
ATOM   2447  O   TRP X 158      76.160  62.010  29.400  1.00  0.00            
ATOM   2448  N   ASP X 159      77.970  63.380  29.530  1.00  0.00            
ATOM   2449  H   ASP X 159      78.580  63.870  30.180  1.00  0.00            
ATOM   2450  CA  ASP X 159      78.290  63.530  28.120  1.00  0.00            
ATOM   2451  HA  ASP X 159      77.380  63.350  27.560  1.00  0.00            
ATOM   2452  CB  ASP X 159      79.070  64.790  27.760  1.00  0.00            
ATOM   2453  HB1 ASP X 159      79.010  64.990  26.690  1.00  0.00            
ATOM   2454  HB2 ASP X 159      78.540  65.650  28.190  1.00  0.00            
ATOM   2455  CG  ASP X 159      80.500  64.840  28.270  1.00  0.00            
ATOM   2456  OD1 ASP X 159      80.720  64.420  29.430  1.00  0.00            
ATOM   2457  OD2 ASP X 159      81.410  65.260  27.520  1.00  0.00            
ATOM   2458  C   ASP X 159      79.150  62.330  27.760  1.00  0.00            
ATOM   2459  O   ASP X 159      79.640  62.320  26.620  1.00  0.00            
ATOM   2460  N   GLY X 160      79.340  61.290  28.580  1.00  0.00            
ATOM   2461  H   GLY X 160      78.950  61.440  29.500  1.00  0.00            
ATOM   2462  CA  GLY X 160      80.070  60.060  28.380  1.00  0.00            
ATOM   2463  HA1 GLY X 160      80.560  60.040  27.410  1.00  0.00            
ATOM   2464  HA2 GLY X 160      80.830  59.780  29.130  1.00  0.00            
ATOM   2465  C   GLY X 160      79.070  58.910  28.370  1.00  0.00            
ATOM   2466  O   GLY X 160      79.450  57.740  28.280  1.00  0.00            
ATOM   2467  N   LEU X 161      77.750  59.080  28.440  1.00  0.00            
ATOM   2468  H   LEU X 161      77.400  59.990  28.740  1.00  0.00            
ATOM   2469  CA  LEU X 161      76.770  58.010  28.330  1.00  0.00            
ATOM   2470  HA  LEU X 161      77.170  57.060  28.700  1.00  0.00            
ATOM   2471  CB  LEU X 161      75.560  58.600  29.050  1.00  0.00            
ATOM   2472  HB1 LEU X 161      75.450  59.620  28.640  1.00  0.00            
ATOM   2473  HB2 LEU X 161      74.670  58.090  28.690  1.00  0.00            
ATOM   2474  CG  LEU X 161      75.570  58.420  30.560  1.00  0.00            
ATOM   2475  HG  LEU X 161      76.210  59.210  30.940  1.00  0.00            
ATOM   2476  CD1 LEU X 161      74.230  58.870  31.120  1.00  0.00            
ATOM   2477 1HD1 LEU X 161      74.200  58.580  32.170  1.00  0.00            
ATOM   2478 2HD1 LEU X 161      74.080  59.940  31.000  1.00  0.00            
ATOM   2479 3HD1 LEU X 161      73.430  58.350  30.610  1.00  0.00            
ATOM   2480  CD2 LEU X 161      76.120  57.060  30.990  1.00  0.00            
ATOM   2481 1HD2 LEU X 161      75.590  56.260  30.480  1.00  0.00            
ATOM   2482 2HD2 LEU X 161      77.200  56.880  30.930  1.00  0.00            
ATOM   2483 3HD2 LEU X 161      76.090  56.880  32.060  1.00  0.00            
ATOM   2484  C   LEU X 161      76.420  57.550  26.920  1.00  0.00            
ATOM   2485  O   LEU X 161      75.570  56.690  26.770  1.00  0.00            
ATOM   2486  N   LEU X 162      77.170  58.080  25.960  1.00  0.00            
ATOM   2487  H   LEU X 162      77.750  58.850  26.280  1.00  0.00            
ATOM   2488  CA  LEU X 162      77.030  57.860  24.540  1.00  0.00            
ATOM   2489  HA  LEU X 162      76.090  58.310  24.220  1.00  0.00            
ATOM   2490  CB  LEU X 162      78.350  58.360  23.900  1.00  0.00            
ATOM   2491  HB1 LEU X 162      79.170  57.930  24.460  1.00  0.00            
ATOM   2492  HB2 LEU X 162      78.510  58.120  22.850  1.00  0.00            
ATOM   2493  CG  LEU X 162      78.410  59.870  23.730  1.00  0.00            
ATOM   2494  HG  LEU X 162      77.980  60.240  24.660  1.00  0.00            
ATOM   2495  CD1 LEU X 162      79.870  60.340  23.690  1.00  0.00            
ATOM   2496 1HD1 LEU X 162      80.590  59.920  23.000  1.00  0.00            
ATOM   2497 2HD1 LEU X 162      79.860  61.410  23.480  1.00  0.00            
ATOM   2498 3HD1 LEU X 162      80.250  60.060  24.680  1.00  0.00            
ATOM   2499  CD2 LEU X 162      77.530  60.370  22.580  1.00  0.00            
ATOM   2500 1HD2 LEU X 162      76.490  60.240  22.840  1.00  0.00            
ATOM   2501 2HD2 LEU X 162      77.630  61.450  22.460  1.00  0.00            
ATOM   2502 3HD2 LEU X 162      77.740  59.840  21.640  1.00  0.00            
ATOM   2503  C   LEU X 162      76.920  56.430  24.050  1.00  0.00            
ATOM   2504  O   LEU X 162      76.270  56.400  23.010  1.00  0.00            
ATOM   2505  N   SER X 163      77.410  55.400  24.750  1.00  0.00            
ATOM   2506  H   SER X 163      77.900  55.440  25.630  1.00  0.00            
ATOM   2507  CA  SER X 163      77.410  54.070  24.190  1.00  0.00            
ATOM   2508  HA  SER X 163      77.840  54.010  23.190  1.00  0.00            
ATOM   2509  CB  SER X 163      78.310  53.140  25.010  1.00  0.00            
ATOM   2510  HB1 SER X 163      78.390  52.130  24.630  1.00  0.00            
ATOM   2511  HB2 SER X 163      79.310  53.560  24.940  1.00  0.00            
ATOM   2512  OG  SER X 163      77.920  53.210  26.360  1.00  0.00            
ATOM   2513  HG  SER X 163      78.260  54.020  26.720  1.00  0.00            
ATOM   2514  C   SER X 163      76.060  53.390  23.980  1.00  0.00            
ATOM   2515  O   SER X 163      75.680  52.840  22.960  1.00  0.00            
ATOM   2516  N   TYR X 164      75.320  53.550  25.090  1.00  0.00            
ATOM   2517  H   TYR X 164      75.810  54.010  25.840  1.00  0.00            
ATOM   2518  CA  TYR X 164      74.040  52.940  25.350  1.00  0.00            
ATOM   2519  HA  TYR X 164      73.980  51.900  25.020  1.00  0.00            
ATOM   2520  CB  TYR X 164      73.830  53.000  26.870  1.00  0.00            
ATOM   2521  HB1 TYR X 164      73.440  53.990  27.120  1.00  0.00            
ATOM   2522  HB2 TYR X 164      73.080  52.240  27.090  1.00  0.00            
ATOM   2523  CG  TYR X 164      74.960  52.650  27.800  1.00  0.00            
ATOM   2524  CD1 TYR X 164      75.480  51.370  27.850  1.00  0.00            
ATOM   2525  HD1 TYR X 164      74.990  50.490  27.440  1.00  0.00            
ATOM   2526  CD2 TYR X 164      75.530  53.650  28.620  1.00  0.00            
ATOM   2527  HD2 TYR X 164      75.290  54.700  28.490  1.00  0.00            
ATOM   2528  CE1 TYR X 164      76.620  51.120  28.630  1.00  0.00            
ATOM   2529  HE1 TYR X 164      77.000  50.140  28.830  1.00  0.00            
ATOM   2530  CE2 TYR X 164      76.730  53.460  29.310  1.00  0.00            
ATOM   2531  HE2 TYR X 164      77.180  54.280  29.840  1.00  0.00            
ATOM   2532  CZ  TYR X 164      77.230  52.160  29.360  1.00  0.00            
ATOM   2533  OH  TYR X 164      78.400  51.910  30.010  1.00  0.00            
ATOM   2534  HH  TYR X 164      78.520  50.980  29.850  1.00  0.00            
ATOM   2535  C   TYR X 164      72.980  53.640  24.530  1.00  0.00            
ATOM   2536  O   TYR X 164      72.120  52.990  23.940  1.00  0.00            
ATOM   2537  N   PHE X 165      73.060  54.980  24.380  1.00  0.00            
ATOM   2538  H   PHE X 165      73.790  55.360  24.950  1.00  0.00            
ATOM   2539  CA  PHE X 165      72.310  55.930  23.600  1.00  0.00            
ATOM   2540  HA  PHE X 165      71.280  55.560  23.510  1.00  0.00            
ATOM   2541  CB  PHE X 165      72.270  57.320  24.200  1.00  0.00            
ATOM   2542  HB1 PHE X 165      73.280  57.670  24.440  1.00  0.00            
ATOM   2543  HB2 PHE X 165      71.810  58.130  23.640  1.00  0.00            
ATOM   2544  CG  PHE X 165      71.490  57.420  25.500  1.00  0.00            
ATOM   2545  CD1 PHE X 165      72.110  57.610  26.740  1.00  0.00            
ATOM   2546  HD1 PHE X 165      73.160  57.840  26.840  1.00  0.00            
ATOM   2547  CD2 PHE X 165      70.100  57.270  25.490  1.00  0.00            
ATOM   2548  HD2 PHE X 165      69.570  57.270  24.550  1.00  0.00            
ATOM   2549  CE1 PHE X 165      71.410  57.630  27.960  1.00  0.00            
ATOM   2550  HE1 PHE X 165      71.910  57.900  28.860  1.00  0.00            
ATOM   2551  CE2 PHE X 165      69.420  57.230  26.700  1.00  0.00            
ATOM   2552  HE2 PHE X 165      68.350  57.080  26.680  1.00  0.00            
ATOM   2553  CZ  PHE X 165      70.050  57.280  27.960  1.00  0.00            
ATOM   2554  HZ  PHE X 165      69.400  57.440  28.790  1.00  0.00            
ATOM   2555  C   PHE X 165      72.800  56.090  22.170  1.00  0.00            
ATOM   2556  O   PHE X 165      72.320  56.990  21.480  1.00  0.00            
ATOM   2557  N   GLY X 166      73.680  55.170  21.770  1.00  0.00            
ATOM   2558  H   GLY X 166      73.870  54.430  22.420  1.00  0.00            
ATOM   2559  CA  GLY X 166      74.460  55.230  20.550  1.00  0.00            
ATOM   2560  HA1 GLY X 166      74.240  56.140  19.990  1.00  0.00            
ATOM   2561  HA2 GLY X 166      75.540  55.320  20.690  1.00  0.00            
ATOM   2562  C   GLY X 166      74.110  54.040  19.680  1.00  0.00            
ATOM   2563  O   GLY X 166      74.890  53.080  19.550  1.00  0.00            
ATOM   2564  N   THR X 167      72.850  53.980  19.230  1.00  0.00            
ATOM   2565  H   THR X 167      72.320  54.840  19.170  1.00  0.00            
ATOM   2566  CA  THR X 167      72.270  52.880  18.500  1.00  0.00            
ATOM   2567  HA  THR X 167      72.970  52.210  18.020  1.00  0.00            
ATOM   2568  CB  THR X 167      71.320  52.160  19.470  1.00  0.00            
ATOM   2569  HB  THR X 167      71.940  51.800  20.300  1.00  0.00            
ATOM   2570  OG1 THR X 167      70.890  50.950  18.900  1.00  0.00            
ATOM   2571  HG1 THR X 167      70.340  50.520  19.530  1.00  0.00            
ATOM   2572  CG2 THR X 167      70.210  52.950  20.170  1.00  0.00            
ATOM   2573 1HG2 THR X 167      69.900  52.390  21.040  1.00  0.00            
ATOM   2574 2HG2 THR X 167      70.560  53.880  20.620  1.00  0.00            
ATOM   2575 3HG2 THR X 167      69.290  52.990  19.570  1.00  0.00            
ATOM   2576  C   THR X 167      71.490  53.490  17.350  1.00  0.00            
ATOM   2577  O   THR X 167      71.020  54.630  17.420  1.00  0.00            
ATOM   2578  N   PRO X 168      71.280  52.780  16.240  1.00  0.00            
ATOM   2579  CA  PRO X 168      70.400  53.140  15.140  1.00  0.00            
ATOM   2580  HA  PRO X 168      70.580  54.210  15.070  1.00  0.00            
ATOM   2581  CB  PRO X 168      70.840  52.400  13.890  1.00  0.00            
ATOM   2582  HB1 PRO X 168      70.110  52.490  13.070  1.00  0.00            
ATOM   2583  HB2 PRO X 168      71.770  52.810  13.490  1.00  0.00            
ATOM   2584  CG  PRO X 168      71.260  51.070  14.530  1.00  0.00            
ATOM   2585  HG1 PRO X 168      70.410  50.400  14.670  1.00  0.00            
ATOM   2586  HG2 PRO X 168      72.020  50.680  13.840  1.00  0.00            
ATOM   2587  CD  PRO X 168      71.810  51.480  15.900  1.00  0.00            
ATOM   2588  HD1 PRO X 168      71.560  50.730  16.640  1.00  0.00            
ATOM   2589  HD2 PRO X 168      72.890  51.640  15.800  1.00  0.00            
ATOM   2590  C   PRO X 168      68.910  53.080  15.450  1.00  0.00            
ATOM   2591  O   PRO X 168      68.070  53.790  14.880  1.00  0.00            
ATOM   2592  N   THR X 169      68.530  52.190  16.360  1.00  0.00            
ATOM   2593  H   THR X 169      69.250  51.510  16.580  1.00  0.00            
ATOM   2594  CA  THR X 169      67.180  51.870  16.780  1.00  0.00            
ATOM   2595  HA  THR X 169      66.430  52.210  16.080  1.00  0.00            
ATOM   2596  CB  THR X 169      67.150  50.350  16.890  1.00  0.00            
ATOM   2597  HB  THR X 169      66.200  50.000  17.300  1.00  0.00            
ATOM   2598  OG1 THR X 169      68.100  49.710  17.710  1.00  0.00            
ATOM   2599  HG1 THR X 169      68.080  50.150  18.560  1.00  0.00            
ATOM   2600  CG2 THR X 169      67.470  49.740  15.530  1.00  0.00            
ATOM   2601 1HG2 THR X 169      68.530  49.590  15.350  1.00  0.00            
ATOM   2602 2HG2 THR X 169      67.020  48.750  15.360  1.00  0.00            
ATOM   2603 3HG2 THR X 169      67.100  50.320  14.690  1.00  0.00            
ATOM   2604  C   THR X 169      66.910  52.590  18.100  1.00  0.00            
ATOM   2605  O   THR X 169      67.060  52.020  19.170  1.00  0.00            
ATOM   2606  N   TRP X 170      66.460  53.840  18.020  1.00  0.00            
ATOM   2607  H   TRP X 170      66.320  54.260  17.100  1.00  0.00            
ATOM   2608  CA  TRP X 170      66.170  54.760  19.120  1.00  0.00            
ATOM   2609  HA  TRP X 170      66.990  54.600  19.800  1.00  0.00            
ATOM   2610  CB  TRP X 170      66.290  56.250  18.800  1.00  0.00            
ATOM   2611  HB1 TRP X 170      66.030  56.880  19.670  1.00  0.00            
ATOM   2612  HB2 TRP X 170      67.300  56.490  18.490  1.00  0.00            
ATOM   2613  CG  TRP X 170      65.410  56.560  17.620  1.00  0.00            
ATOM   2614  CD1 TRP X 170      65.920  56.540  16.360  1.00  0.00            
ATOM   2615  HD1 TRP X 170      66.950  56.320  16.180  1.00  0.00            
ATOM   2616  CD2 TRP X 170      63.970  56.730  17.460  1.00  0.00            
ATOM   2617  NE1 TRP X 170      64.930  56.860  15.450  1.00  0.00            
ATOM   2618  HE1 TRP X 170      65.090  57.160  14.500  1.00  0.00            
ATOM   2619  CE2 TRP X 170      63.710  56.880  16.080  1.00  0.00            
ATOM   2620  CE3 TRP X 170      62.870  56.780  18.340  1.00  0.00            
ATOM   2621  HE3 TRP X 170      63.000  56.670  19.410  1.00  0.00            
ATOM   2622  CZ2 TRP X 170      62.450  57.220  15.580  1.00  0.00            
ATOM   2623  HZ2 TRP X 170      62.260  57.350  14.520  1.00  0.00            
ATOM   2624  CZ3 TRP X 170      61.640  57.250  17.850  1.00  0.00            
ATOM   2625  HZ3 TRP X 170      60.900  57.370  18.620  1.00  0.00            
ATOM   2626  CH2 TRP X 170      61.390  57.360  16.470  1.00  0.00            
ATOM   2627  HH2 TRP X 170      60.400  57.680  16.170  1.00  0.00            
ATOM   2628  C   TRP X 170      64.870  54.420  19.830  1.00  0.00            
ATOM   2629  O   TRP X 170      64.720  54.790  21.000  1.00  0.00            
ATOM   2630  N   GLN X 171      63.980  53.720  19.140  1.00  0.00            
ATOM   2631  H   GLN X 171      64.110  53.480  18.170  1.00  0.00            
ATOM   2632  CA  GLN X 171      62.770  53.340  19.840  1.00  0.00            
ATOM   2633  HA  GLN X 171      62.230  54.130  20.390  1.00  0.00            
ATOM   2634  CB  GLN X 171      61.680  52.860  18.890  1.00  0.00            
ATOM   2635  HB1 GLN X 171      62.140  52.120  18.220  1.00  0.00            
ATOM   2636  HB2 GLN X 171      60.930  52.280  19.440  1.00  0.00            
ATOM   2637  CG  GLN X 171      61.020  54.000  18.140  1.00  0.00            
ATOM   2638  HG1 GLN X 171      60.610  54.680  18.880  1.00  0.00            
ATOM   2639  HG2 GLN X 171      61.740  54.570  17.550  1.00  0.00            
ATOM   2640  CD  GLN X 171      60.090  53.570  17.000  1.00  0.00            
ATOM   2641  OE1 GLN X 171      60.400  52.860  16.040  1.00  0.00            
ATOM   2642  NE2 GLN X 171      58.850  54.060  17.060  1.00  0.00            
ATOM   2643 1HE2 GLN X 171      58.450  54.390  17.930  1.00  0.00            
ATOM   2644 2HE2 GLN X 171      58.240  53.990  16.250  1.00  0.00            
ATOM   2645  C   GLN X 171      63.080  52.200  20.800  1.00  0.00            
ATOM   2646  O   GLN X 171      62.460  52.130  21.850  1.00  0.00            
ATOM   2647  N   THR X 172      63.960  51.260  20.440  1.00  0.00            
ATOM   2648  H   THR X 172      64.220  51.250  19.470  1.00  0.00            
ATOM   2649  CA  THR X 172      64.330  50.150  21.300  1.00  0.00            
ATOM   2650  HA  THR X 172      63.340  49.730  21.510  1.00  0.00            
ATOM   2651  CB  THR X 172      65.230  49.150  20.580  1.00  0.00            
ATOM   2652  HB  THR X 172      66.210  49.550  20.330  1.00  0.00            
ATOM   2653  OG1 THR X 172      64.620  48.800  19.350  1.00  0.00            
ATOM   2654  HG1 THR X 172      63.690  48.790  19.580  1.00  0.00            
ATOM   2655  CG2 THR X 172      65.640  47.870  21.270  1.00  0.00            
ATOM   2656 1HG2 THR X 172      66.220  47.150  20.680  1.00  0.00            
ATOM   2657 2HG2 THR X 172      66.180  47.920  22.220  1.00  0.00            
ATOM   2658 3HG2 THR X 172      64.720  47.300  21.420  1.00  0.00            
ATOM   2659  C   THR X 172      64.950  50.630  22.610  1.00  0.00            
ATOM   2660  O   THR X 172      65.060  49.760  23.470  1.00  0.00            
ATOM   2661  N   VAL X 173      65.170  51.910  22.870  1.00  0.00            
ATOM   2662  H   VAL X 173      64.910  52.630  22.200  1.00  0.00            
ATOM   2663  CA  VAL X 173      65.670  52.320  24.170  1.00  0.00            
ATOM   2664  HA  VAL X 173      66.060  51.480  24.750  1.00  0.00            
ATOM   2665  CB  VAL X 173      66.770  53.360  23.970  1.00  0.00            
ATOM   2666  HB  VAL X 173      66.300  54.270  23.610  1.00  0.00            
ATOM   2667  CG1 VAL X 173      67.530  53.850  25.220  1.00  0.00            
ATOM   2668 1HG1 VAL X 173      67.020  54.310  26.060  1.00  0.00            
ATOM   2669 2HG1 VAL X 173      68.130  53.050  25.670  1.00  0.00            
ATOM   2670 3HG1 VAL X 173      68.180  54.680  24.990  1.00  0.00            
ATOM   2671  CG2 VAL X 173      67.800  52.980  22.900  1.00  0.00            
ATOM   2672 1HG2 VAL X 173      68.490  53.790  22.680  1.00  0.00            
ATOM   2673 2HG2 VAL X 173      68.470  52.250  23.380  1.00  0.00            
ATOM   2674 3HG2 VAL X 173      67.410  52.600  21.950  1.00  0.00            
ATOM   2675  C   VAL X 173      64.600  52.700  25.170  1.00  0.00            
ATOM   2676  O   VAL X 173      64.750  52.780  26.380  1.00  0.00            
ATOM   2677  N   THR X 174      63.390  52.960  24.660  1.00  0.00            
ATOM   2678  H   THR X 174      63.220  52.790  23.680  1.00  0.00            
ATOM   2679  CA  THR X 174      62.220  53.260  25.470  1.00  0.00            
ATOM   2680  HA  THR X 174      62.590  54.140  25.990  1.00  0.00            
ATOM   2681  CB  THR X 174      60.990  53.630  24.660  1.00  0.00            
ATOM   2682  HB  THR X 174      60.130  54.010  25.220  1.00  0.00            
ATOM   2683  OG1 THR X 174      60.670  52.510  23.870  1.00  0.00            
ATOM   2684  HG1 THR X 174      61.120  52.500  23.040  1.00  0.00            
ATOM   2685  CG2 THR X 174      61.220  54.890  23.820  1.00  0.00            
ATOM   2686 1HG2 THR X 174      61.940  54.730  23.030  1.00  0.00            
ATOM   2687 2HG2 THR X 174      60.310  55.410  23.500  1.00  0.00            
ATOM   2688 3HG2 THR X 174      61.710  55.620  24.460  1.00  0.00            
ATOM   2689  C   THR X 174      61.860  52.320  26.610  1.00  0.00            
ATOM   2690  O   THR X 174      61.350  52.820  27.610  1.00  0.00            
ATOM   2691  N   ILE X 175      62.060  51.010  26.470  1.00  0.00            
ATOM   2692  H   ILE X 175      62.500  50.960  25.560  1.00  0.00            
ATOM   2693  CA  ILE X 175      61.730  49.960  27.410  1.00  0.00            
ATOM   2694  HA  ILE X 175      60.660  50.130  27.520  1.00  0.00            
ATOM   2695  CB  ILE X 175      62.030  48.640  26.690  1.00  0.00            
ATOM   2696  HB  ILE X 175      62.980  48.930  26.250  1.00  0.00            
ATOM   2697  CG1 ILE X 175      61.140  48.420  25.480  1.00  0.00            
ATOM   2698 1HG1 ILE X 175      61.100  49.320  24.860  1.00  0.00            
ATOM   2699 2HG1 ILE X 175      61.610  47.640  24.880  1.00  0.00            
ATOM   2700  CG2 ILE X 175      62.090  47.400  27.590  1.00  0.00            
ATOM   2701 1HG2 ILE X 175      61.790  46.540  27.010  1.00  0.00            
ATOM   2702 2HG2 ILE X 175      63.130  47.300  27.910  1.00  0.00            
ATOM   2703 3HG2 ILE X 175      61.300  47.360  28.350  1.00  0.00            
ATOM   2704  CD  ILE X 175      59.730  47.860  25.660  1.00  0.00            
ATOM   2705  HD1 ILE X 175      59.390  47.300  24.780  1.00  0.00            
ATOM   2706  HD2 ILE X 175      59.700  47.100  26.430  1.00  0.00            
ATOM   2707  HD3 ILE X 175      59.110  48.740  25.790  1.00  0.00            
ATOM   2708  C   ILE X 175      62.400  50.010  28.760  1.00  0.00            
ATOM   2709  O   ILE X 175      61.750  49.850  29.800  1.00  0.00            
ATOM   2710  N   PHE X 176      63.650  50.520  28.780  1.00  0.00            
ATOM   2711  H   PHE X 176      64.160  50.290  27.930  1.00  0.00            
ATOM   2712  CA  PHE X 176      64.540  50.900  29.850  1.00  0.00            
ATOM   2713  HA  PHE X 176      64.570  49.980  30.440  1.00  0.00            
ATOM   2714  CB  PHE X 176      65.940  51.180  29.300  1.00  0.00            
ATOM   2715  HB1 PHE X 176      65.870  52.080  28.690  1.00  0.00            
ATOM   2716  HB2 PHE X 176      66.560  51.440  30.150  1.00  0.00            
ATOM   2717  CG  PHE X 176      66.530  50.110  28.400  1.00  0.00            
ATOM   2718  CD1 PHE X 176      67.020  50.400  27.120  1.00  0.00            
ATOM   2719  HD1 PHE X 176      66.950  51.380  26.680  1.00  0.00            
ATOM   2720  CD2 PHE X 176      66.760  48.870  29.000  1.00  0.00            
ATOM   2721  HD2 PHE X 176      66.460  48.800  30.030  1.00  0.00            
ATOM   2722  CE1 PHE X 176      67.700  49.400  26.430  1.00  0.00            
ATOM   2723  HE1 PHE X 176      67.900  49.660  25.400  1.00  0.00            
ATOM   2724  CE2 PHE X 176      67.380  47.830  28.300  1.00  0.00            
ATOM   2725  HE2 PHE X 176      67.730  46.940  28.820  1.00  0.00            
ATOM   2726  CZ  PHE X 176      67.870  48.140  27.030  1.00  0.00            
ATOM   2727  HZ  PHE X 176      68.560  47.460  26.530  1.00  0.00            
ATOM   2728  C   PHE X 176      63.970  52.020  30.710  1.00  0.00            
ATOM   2729  O   PHE X 176      64.220  52.050  31.900  1.00  0.00            
ATOM   2730  N   VAL X 177      63.240  52.920  30.060  1.00  0.00            
ATOM   2731  H   VAL X 177      63.170  52.780  29.060  1.00  0.00            
ATOM   2732  CA  VAL X 177      62.620  54.040  30.740  1.00  0.00            
ATOM   2733  HA  VAL X 177      63.270  54.310  31.580  1.00  0.00            
ATOM   2734  CB  VAL X 177      62.540  55.210  29.760  1.00  0.00            
ATOM   2735  HB  VAL X 177      61.790  55.050  29.000  1.00  0.00            
ATOM   2736  CG1 VAL X 177      62.100  56.560  30.370  1.00  0.00            
ATOM   2737 1HG1 VAL X 177      62.630  56.650  31.320  1.00  0.00            
ATOM   2738 2HG1 VAL X 177      62.410  57.400  29.760  1.00  0.00            
ATOM   2739 3HG1 VAL X 177      61.080  56.620  30.740  1.00  0.00            
ATOM   2740  CG2 VAL X 177      63.870  55.450  29.050  1.00  0.00            
ATOM   2741 1HG2 VAL X 177      64.730  55.610  29.710  1.00  0.00            
ATOM   2742 2HG2 VAL X 177      64.180  54.530  28.530  1.00  0.00            
ATOM   2743 3HG2 VAL X 177      63.870  56.270  28.340  1.00  0.00            
ATOM   2744  C   VAL X 177      61.230  53.680  31.240  1.00  0.00            
ATOM   2745  O   VAL X 177      60.770  54.190  32.270  1.00  0.00            
ATOM   2746  N   ALA X 178      60.450  52.970  30.420  1.00  0.00            
ATOM   2747  H   ALA X 178      60.960  52.750  29.580  1.00  0.00            
ATOM   2748  CA  ALA X 178      59.040  52.630  30.460  1.00  0.00            
ATOM   2749  HA  ALA X 178      58.480  53.530  30.200  1.00  0.00            
ATOM   2750  CB  ALA X 178      58.720  51.590  29.390  1.00  0.00            
ATOM   2751  HB1 ALA X 178      59.060  50.570  29.620  1.00  0.00            
ATOM   2752  HB2 ALA X 178      57.660  51.450  29.180  1.00  0.00            
ATOM   2753  HB3 ALA X 178      59.190  51.820  28.450  1.00  0.00            
ATOM   2754  C   ALA X 178      58.420  52.380  31.840  1.00  0.00            
ATOM   2755  O   ALA X 178      57.470  53.070  32.220  1.00  0.00            
ATOM   2756  N   GLY X 179      58.900  51.400  32.590  1.00  0.00            
ATOM   2757  H   GLY X 179      59.510  50.740  32.130  1.00  0.00            
ATOM   2758  CA  GLY X 179      58.440  51.050  33.920  1.00  0.00            
ATOM   2759  HA1 GLY X 179      57.370  51.150  34.100  1.00  0.00            
ATOM   2760  HA2 GLY X 179      58.490  49.980  34.140  1.00  0.00            
ATOM   2761  C   GLY X 179      59.290  51.720  34.990  1.00  0.00            
ATOM   2762  O   GLY X 179      59.610  51.060  35.990  1.00  0.00            
ATOM   2763  N   VAL X 180      59.740  52.940  34.730  1.00  0.00            
ATOM   2764  H   VAL X 180      59.480  53.320  33.840  1.00  0.00            
ATOM   2765  CA  VAL X 180      60.040  53.900  35.770  1.00  0.00            
ATOM   2766  HA  VAL X 180      60.270  53.460  36.740  1.00  0.00            
ATOM   2767  CB  VAL X 180      61.290  54.680  35.330  1.00  0.00            
ATOM   2768  HB  VAL X 180      60.900  55.130  34.410  1.00  0.00            
ATOM   2769  CG1 VAL X 180      61.730  55.840  36.220  1.00  0.00            
ATOM   2770 1HG1 VAL X 180      62.780  56.090  36.110  1.00  0.00            
ATOM   2771 2HG1 VAL X 180      61.060  56.680  36.020  1.00  0.00            
ATOM   2772 3HG1 VAL X 180      61.690  55.570  37.290  1.00  0.00            
ATOM   2773  CG2 VAL X 180      62.480  53.740  35.130  1.00  0.00            
ATOM   2774 1HG2 VAL X 180      62.290  53.080  34.280  1.00  0.00            
ATOM   2775 2HG2 VAL X 180      63.320  54.330  34.740  1.00  0.00            
ATOM   2776 3HG2 VAL X 180      62.690  53.280  36.100  1.00  0.00            
ATOM   2777  C   VAL X 180      58.870  54.860  35.970  1.00  0.00            
ATOM   2778  O   VAL X 180      58.720  55.440  37.050  1.00  0.00            
ATOM   2779  N   LEU X 181      58.040  55.060  34.940  1.00  0.00            
ATOM   2780  H   LEU X 181      58.180  54.600  34.050  1.00  0.00            
ATOM   2781  CA  LEU X 181      57.120  56.160  34.810  1.00  0.00            
ATOM   2782  HA  LEU X 181      57.420  57.080  35.310  1.00  0.00            
ATOM   2783  CB  LEU X 181      56.790  56.380  33.330  1.00  0.00            
ATOM   2784  HB1 LEU X 181      56.540  55.420  32.870  1.00  0.00            
ATOM   2785  HB2 LEU X 181      55.880  56.990  33.240  1.00  0.00            
ATOM   2786  CG  LEU X 181      57.800  57.060  32.400  1.00  0.00            
ATOM   2787  HG  LEU X 181      58.640  56.380  32.530  1.00  0.00            
ATOM   2788  CD1 LEU X 181      57.290  57.270  30.970  1.00  0.00            
ATOM   2789 1HD1 LEU X 181      56.490  56.590  30.720  1.00  0.00            
ATOM   2790 2HD1 LEU X 181      56.820  58.260  30.930  1.00  0.00            
ATOM   2791 3HD1 LEU X 181      58.130  57.290  30.260  1.00  0.00            
ATOM   2792  CD2 LEU X 181      58.320  58.340  33.040  1.00  0.00            
ATOM   2793 1HD2 LEU X 181      58.550  58.360  34.110  1.00  0.00            
ATOM   2794 2HD2 LEU X 181      59.240  58.670  32.580  1.00  0.00            
ATOM   2795 3HD2 LEU X 181      57.580  59.130  32.860  1.00  0.00            
ATOM   2796  C   LEU X 181      55.790  55.850  35.480  1.00  0.00            
ATOM   2797  O   LEU X 181      55.250  56.610  36.270  1.00  0.00            
ATOM   2798  N   THR X 182      55.430  54.570  35.410  1.00  0.00            
ATOM   2799  H   THR X 182      55.970  53.860  34.930  1.00  0.00            
ATOM   2800  CA  THR X 182      54.490  53.930  36.300  1.00  0.00            
ATOM   2801  HA  THR X 182      53.610  54.560  36.340  1.00  0.00            
ATOM   2802  CB  THR X 182      54.010  52.580  35.760  1.00  0.00            
ATOM   2803  HB  THR X 182      53.400  52.170  36.550  1.00  0.00            
ATOM   2804  OG1 THR X 182      55.140  51.770  35.580  1.00  0.00            
ATOM   2805  HG1 THR X 182      55.250  51.430  36.450  1.00  0.00            
ATOM   2806  CG2 THR X 182      53.350  52.740  34.380  1.00  0.00            
ATOM   2807 1HG2 THR X 182      52.350  53.120  34.600  1.00  0.00            
ATOM   2808 2HG2 THR X 182      53.850  53.430  33.690  1.00  0.00            
ATOM   2809 3HG2 THR X 182      53.260  51.820  33.820  1.00  0.00            
ATOM   2810  C   THR X 182      55.060  53.660  37.690  1.00  0.00            
ATOM   2811  O   THR X 182      54.230  53.500  38.580  1.00  0.00            
ATOM   2812  N   ALA X 183      56.390  53.660  37.890  1.00  0.00            
ATOM   2813  H   ALA X 183      56.900  54.070  37.110  1.00  0.00            
ATOM   2814  CA  ALA X 183      56.990  53.560  39.210  1.00  0.00            
ATOM   2815  HA  ALA X 183      56.380  52.980  39.890  1.00  0.00            
ATOM   2816  CB  ALA X 183      58.190  52.630  38.940  1.00  0.00            
ATOM   2817  HB1 ALA X 183      58.540  52.370  39.940  1.00  0.00            
ATOM   2818  HB2 ALA X 183      58.140  51.640  38.500  1.00  0.00            
ATOM   2819  HB3 ALA X 183      58.920  53.210  38.390  1.00  0.00            
ATOM   2820  C   ALA X 183      57.290  54.910  39.810  1.00  0.00            
ATOM   2821  O   ALA X 183      57.950  54.870  40.840  1.00  0.00            
ATOM   2822  N   SER X 184      56.780  56.060  39.350  1.00  0.00            
ATOM   2823  H   SER X 184      56.190  55.960  38.540  1.00  0.00            
ATOM   2824  CA  SER X 184      56.980  57.380  39.920  1.00  0.00            
ATOM   2825  HA  SER X 184      57.320  57.410  40.950  1.00  0.00            
ATOM   2826  CB  SER X 184      58.170  58.070  39.260  1.00  0.00            
ATOM   2827  HB1 SER X 184      58.440  59.040  39.660  1.00  0.00            
ATOM   2828  HB2 SER X 184      59.090  57.530  39.420  1.00  0.00            
ATOM   2829  OG  SER X 184      58.070  58.150  37.850  1.00  0.00            
ATOM   2830  HG  SER X 184      58.460  57.360  37.500  1.00  0.00            
ATOM   2831  C   SER X 184      55.730  58.240  39.780  1.00  0.00            
ATOM   2832  O   SER X 184      55.320  58.820  40.790  1.00  0.00            
ATOM   2833  N   LEU X 185      55.040  58.380  38.650  1.00  0.00            
ATOM   2834  H   LEU X 185      55.490  58.100  37.790  1.00  0.00            
ATOM   2835  CA  LEU X 185      54.010  59.390  38.480  1.00  0.00            
ATOM   2836  HA  LEU X 185      54.360  60.400  38.760  1.00  0.00            
ATOM   2837  CB  LEU X 185      53.720  59.490  36.990  1.00  0.00            
ATOM   2838  HB1 LEU X 185      53.620  58.420  36.740  1.00  0.00            
ATOM   2839  HB2 LEU X 185      52.710  59.810  36.760  1.00  0.00            
ATOM   2840  CG  LEU X 185      54.580  60.310  36.030  1.00  0.00            
ATOM   2841  HG  LEU X 185      54.480  61.340  36.340  1.00  0.00            
ATOM   2842  CD1 LEU X 185      56.090  60.060  36.110  1.00  0.00            
ATOM   2843 1HD1 LEU X 185      56.610  60.730  35.410  1.00  0.00            
ATOM   2844 2HD1 LEU X 185      56.510  60.210  37.100  1.00  0.00            
ATOM   2845 3HD1 LEU X 185      56.330  59.010  35.920  1.00  0.00            
ATOM   2846  CD2 LEU X 185      54.160  60.030  34.580  1.00  0.00            
ATOM   2847 1HD2 LEU X 185      53.180  60.460  34.450  1.00  0.00            
ATOM   2848 2HD2 LEU X 185      54.880  60.390  33.840  1.00  0.00            
ATOM   2849 3HD2 LEU X 185      53.980  58.980  34.360  1.00  0.00            
ATOM   2850  C   LEU X 185      52.680  59.070  39.150  1.00  0.00            
ATOM   2851  O   LEU X 185      51.860  59.980  39.230  1.00  0.00            
ATOM   2852  N   THR X 186      52.440  57.950  39.840  1.00  0.00            
ATOM   2853  H   THR X 186      53.100  57.190  39.850  1.00  0.00            
ATOM   2854  CA  THR X 186      51.250  57.650  40.600  1.00  0.00            
ATOM   2855  HA  THR X 186      50.400  57.810  39.910  1.00  0.00            
ATOM   2856  CB  THR X 186      51.270  56.160  40.980  1.00  0.00            
ATOM   2857  HB  THR X 186      50.500  55.990  41.740  1.00  0.00            
ATOM   2858  OG1 THR X 186      52.410  55.820  41.720  1.00  0.00            
ATOM   2859  HG1 THR X 186      52.190  55.100  42.280  1.00  0.00            
ATOM   2860  CG2 THR X 186      51.180  55.140  39.850  1.00  0.00            
ATOM   2861 1HG2 THR X 186      50.510  55.400  39.020  1.00  0.00            
ATOM   2862 2HG2 THR X 186      52.210  55.170  39.480  1.00  0.00            
ATOM   2863 3HG2 THR X 186      50.860  54.210  40.310  1.00  0.00            
ATOM   2864  C   THR X 186      50.940  58.530  41.790  1.00  0.00            
ATOM   2865  O   THR X 186      49.820  58.720  42.280  1.00  0.00            
ATOM   2866  N   ILE X 187      51.950  59.310  42.160  1.00  0.00            
ATOM   2867  H   ILE X 187      52.800  59.140  41.640  1.00  0.00            
ATOM   2868  CA  ILE X 187      51.940  60.410  43.100  1.00  0.00            
ATOM   2869  HA  ILE X 187      51.740  59.840  44.030  1.00  0.00            
ATOM   2870  CB  ILE X 187      53.330  61.010  43.280  1.00  0.00            
ATOM   2871  HB  ILE X 187      53.990  60.160  43.450  1.00  0.00            
ATOM   2872  CG1 ILE X 187      53.420  61.870  44.540  1.00  0.00            
ATOM   2873 1HG1 ILE X 187      52.580  62.570  44.520  1.00  0.00            
ATOM   2874 2HG1 ILE X 187      53.290  61.140  45.340  1.00  0.00            
ATOM   2875  CG2 ILE X 187      53.630  61.850  42.050  1.00  0.00            
ATOM   2876 1HG2 ILE X 187      53.490  61.250  41.130  1.00  0.00            
ATOM   2877 2HG2 ILE X 187      53.210  62.850  42.080  1.00  0.00            
ATOM   2878 3HG2 ILE X 187      54.720  61.940  42.040  1.00  0.00            
ATOM   2879  CD  ILE X 187      54.790  62.520  44.660  1.00  0.00            
ATOM   2880  HD1 ILE X 187      55.120  63.160  43.830  1.00  0.00            
ATOM   2881  HD2 ILE X 187      54.960  63.100  45.570  1.00  0.00            
ATOM   2882  HD3 ILE X 187      55.600  61.790  44.690  1.00  0.00            
ATOM   2883  C   ILE X 187      50.870  61.440  42.770  1.00  0.00            
ATOM   2884  O   ILE X 187      50.210  61.910  43.690  1.00  0.00            
ATOM   2885  N   TRP X 188      50.680  61.760  41.490  1.00  0.00            
ATOM   2886  H   TRP X 188      51.310  61.550  40.740  1.00  0.00            
ATOM   2887  CA  TRP X 188      49.680  62.770  41.210  1.00  0.00            
ATOM   2888  HA  TRP X 188      49.820  63.640  41.850  1.00  0.00            
ATOM   2889  CB  TRP X 188      49.940  63.430  39.860  1.00  0.00            
ATOM   2890  HB1 TRP X 188      50.320  62.610  39.260  1.00  0.00            
ATOM   2891  HB2 TRP X 188      48.990  63.930  39.650  1.00  0.00            
ATOM   2892  CG  TRP X 188      51.020  64.440  39.620  1.00  0.00            
ATOM   2893  CD1 TRP X 188      50.720  65.750  39.600  1.00  0.00            
ATOM   2894  HD1 TRP X 188      49.790  66.250  39.830  1.00  0.00            
ATOM   2895  CD2 TRP X 188      52.450  64.280  39.370  1.00  0.00            
ATOM   2896  NE1 TRP X 188      51.890  66.470  39.550  1.00  0.00            
ATOM   2897  HE1 TRP X 188      52.050  67.460  39.450  1.00  0.00            
ATOM   2898  CE2 TRP X 188      52.970  65.600  39.450  1.00  0.00            
ATOM   2899  CE3 TRP X 188      53.340  63.300  38.920  1.00  0.00            
ATOM   2900  HE3 TRP X 188      53.020  62.250  38.850  1.00  0.00            
ATOM   2901  CZ2 TRP X 188      54.300  65.930  39.180  1.00  0.00            
ATOM   2902  HZ2 TRP X 188      54.580  66.970  39.100  1.00  0.00            
ATOM   2903  CZ3 TRP X 188      54.710  63.510  38.720  1.00  0.00            
ATOM   2904  HZ3 TRP X 188      55.400  62.760  38.360  1.00  0.00            
ATOM   2905  CH2 TRP X 188      55.110  64.840  38.880  1.00  0.00            
ATOM   2906  HH2 TRP X 188      56.100  65.150  38.560  1.00  0.00            
ATOM   2907  C   TRP X 188      48.230  62.360  41.470  1.00  0.00            
ATOM   2908  O   TRP X 188      47.420  63.280  41.590  1.00  0.00            
ATOM   2909  N   LYS X 189      47.950  61.050  41.450  1.00  0.00            
ATOM   2910  H   LYS X 189      48.740  60.430  41.530  1.00  0.00            
ATOM   2911  CA  LYS X 189      46.610  60.600  41.800  1.00  0.00            
ATOM   2912  HA  LYS X 189      45.840  61.320  41.540  1.00  0.00            
ATOM   2913  CB  LYS X 189      46.450  59.230  41.160  1.00  0.00            
ATOM   2914  HB1 LYS X 189      47.390  58.660  41.120  1.00  0.00            
ATOM   2915  HB2 LYS X 189      45.630  58.680  41.600  1.00  0.00            
ATOM   2916  CG  LYS X 189      46.170  59.260  39.660  1.00  0.00            
ATOM   2917  HG1 LYS X 189      45.530  60.130  39.510  1.00  0.00            
ATOM   2918  HG2 LYS X 189      47.020  59.460  39.000  1.00  0.00            
ATOM   2919  CD  LYS X 189      45.670  57.890  39.190  1.00  0.00            
ATOM   2920  HD1 LYS X 189      46.560  57.300  38.990  1.00  0.00            
ATOM   2921  HD2 LYS X 189      45.120  57.470  40.040  1.00  0.00            
ATOM   2922  CE  LYS X 189      44.870  57.800  37.900  1.00  0.00            
ATOM   2923  HE1 LYS X 189      44.230  58.670  37.740  1.00  0.00            
ATOM   2924  HE2 LYS X 189      45.340  57.740  36.910  1.00  0.00            
ATOM   2925  NZ  LYS X 189      44.200  56.490  37.830  1.00  0.00            
ATOM   2926  HZ1 LYS X 189      43.410  56.460  38.450  1.00  0.00            
ATOM   2927  HZ2 LYS X 189      43.730  56.380  36.950  1.00  0.00            
ATOM   2928  HZ3 LYS X 189      44.880  55.750  37.930  1.00  0.00            
ATOM   2929  C   LYS X 189      46.490  60.390  43.300  1.00  0.00            
ATOM   2930  O   LYS X 189      45.380  60.390  43.820  1.00  0.00            
ATOM   2931  N   ALA X 190      47.550  60.440  44.100  1.00  0.00            
ATOM   2932  H   ALA X 190      48.460  60.270  43.670  1.00  0.00            
ATOM   2933  CA  ALA X 190      47.490  60.420  45.540  1.00  0.00            
ATOM   2934  HA  ALA X 190      46.520  60.270  46.020  1.00  0.00            
ATOM   2935  CB  ALA X 190      48.380  59.300  46.100  1.00  0.00            
ATOM   2936  HB1 ALA X 190      49.410  59.620  46.120  1.00  0.00            
ATOM   2937  HB2 ALA X 190      48.170  59.070  47.140  1.00  0.00            
ATOM   2938  HB3 ALA X 190      48.280  58.390  45.510  1.00  0.00            
ATOM   2939  C   ALA X 190      47.630  61.830  46.080  1.00  0.00            
ATOM   2940  O   ALA X 190      47.840  62.080  47.270  1.00  0.00            
ATOM   2941  N   MET X 191      47.610  62.850  45.210  1.00  0.00            
ATOM   2942  H   MET X 191      47.090  62.640  44.380  1.00  0.00            
ATOM   2943  CA  MET X 191      47.730  64.270  45.480  1.00  0.00            
ATOM   2944  HA  MET X 191      48.760  64.470  45.790  1.00  0.00            
ATOM   2945  CB  MET X 191      47.860  65.090  44.190  1.00  0.00            
ATOM   2946  HB1 MET X 191      48.570  64.510  43.610  1.00  0.00            
ATOM   2947  HB2 MET X 191      46.940  65.190  43.600  1.00  0.00            
ATOM   2948  CG  MET X 191      48.440  66.490  44.420  1.00  0.00            
ATOM   2949  HG1 MET X 191      47.660  66.920  45.030  1.00  0.00            
ATOM   2950  HG2 MET X 191      49.310  66.380  45.070  1.00  0.00            
ATOM   2951  SD  MET X 191      49.050  67.340  42.950  1.00  0.00            
ATOM   2952  CE  MET X 191      48.890  68.970  43.770  1.00  0.00            
ATOM   2953  HE1 MET X 191      47.850  69.240  43.870  1.00  0.00            
ATOM   2954  HE2 MET X 191      49.490  69.000  44.670  1.00  0.00            
ATOM   2955  HE3 MET X 191      49.380  69.640  43.070  1.00  0.00            
ATOM   2956  C   MET X 191      46.590  64.810  46.300  1.00  0.00            
ATOM   2957  O   MET X 191      45.440  64.750  45.850  1.00  0.00            
ATOM   2958  N   GLY X 192      46.910  65.330  47.480  1.00  0.00            
ATOM   2959  H   GLY X 192      47.890  65.320  47.750  1.00  0.00            
ATOM   2960  CA  GLY X 192      46.050  65.790  48.560  1.00  0.00            
ATOM   2961  HA1 GLY X 192      45.070  65.410  48.280  1.00  0.00            
ATOM   2962  HA2 GLY X 192      46.410  65.270  49.460  1.00  0.00            
ATOM   2963  C   GLY X 192      46.200  67.290  48.760  1.00  0.00            
ATOM   2964  O1  GLY X 192      45.190  68.010  48.640  1.00  0.00            
ATOM   2965  O2  GLY X 192      47.340  67.780  48.870  1.00  0.00            
END
