# Supplementary material for: The importance of evolutionarily conserved C‐terminal basic residues for the stability of proapoptotic Bax protein
Source: FEBS Open Bio. 2016 Aug 25;6(10):976–86. doi: 10.1002/2211-5463.12096 (PMC5055034; doi:10.1002/2211-5463.12096)
Supplement: Supplementary file 2 — Appendix S2. Figure 2 snapshots zip file. [file FEB4-6-0976-s002.zip › Figure 2 snapshots/KA_500K.pdb]

HEADER Model of Human Bax
TITLE KA SPM (K190A) 60 ns
JRNL        AUTH   J.L. ROSAS-TRIGUEROS                                 
JRNL        TITL   THE IMPORTANCE OF EVOLUTIONARILY CONSERVED C-TERMINAL BASIC 
JRNL        TITL 2 RESIDUES FOR THE STABILITY OF PROAPOPTOTIC BAX PROTEIN
JRNL        REF    FEBS Open Bio
JRNL        REFN   ISSN 2211-5463
REMARK 250
REMARK 250 EXPERIMENTAL DETAILS
REMARK 250  EXPERIMENT TYPE: MOLECULAR DYNAMICS SIMULATION, 500 K, FINAL STRUCTURE
REMARK 250  GENERATED BY GROMACS
REMARK 250  THIS IS A SIMULATION BOX
REMARK 250
CRYST1   97.645   97.645   97.645  60.00  60.00  90.00 P 1           1
ATOM      1  N   MET X   1      54.180  70.750  46.450  1.00  0.00            
ATOM      2  H1  MET X   1      53.600  70.180  45.860  1.00  0.00            
ATOM      3  H2  MET X   1      53.530  71.120  47.130  1.00  0.00            
ATOM      4  H3  MET X   1      54.620  71.530  45.980  1.00  0.00            
ATOM      5  CA  MET X   1      55.340  70.030  46.980  1.00  0.00            
ATOM      6  HA  MET X   1      54.950  69.040  47.140  1.00  0.00            
ATOM      7  CB  MET X   1      56.510  70.020  45.990  1.00  0.00            
ATOM      8  HB1 MET X   1      56.900  71.040  45.890  1.00  0.00            
ATOM      9  HB2 MET X   1      57.310  69.350  46.270  1.00  0.00            
ATOM     10  CG  MET X   1      56.180  69.450  44.620  1.00  0.00            
ATOM     11  HG1 MET X   1      55.170  69.760  44.400  1.00  0.00            
ATOM     12  HG2 MET X   1      56.840  69.880  43.860  1.00  0.00            
ATOM     13  SD  MET X   1      56.000  67.660  44.420  1.00  0.00            
ATOM     14  CE  MET X   1      55.670  67.430  42.640  1.00  0.00            
ATOM     15  HE1 MET X   1      54.820  68.070  42.380  1.00  0.00            
ATOM     16  HE2 MET X   1      56.400  67.740  41.900  1.00  0.00            
ATOM     17  HE3 MET X   1      55.310  66.420  42.480  1.00  0.00            
ATOM     18  C   MET X   1      55.860  70.710  48.250  1.00  0.00            
ATOM     19  O   MET X   1      56.840  70.250  48.840  1.00  0.00            
ATOM     20  N   ASP X   2      55.370  71.850  48.760  1.00  0.00            
ATOM     21  H   ASP X   2      54.550  72.240  48.320  1.00  0.00            
ATOM     22  CA  ASP X   2      55.910  72.610  49.870  1.00  0.00            
ATOM     23  HA  ASP X   2      56.330  71.880  50.580  1.00  0.00            
ATOM     24  CB  ASP X   2      56.930  73.660  49.470  1.00  0.00            
ATOM     25  HB1 ASP X   2      57.790  73.170  48.990  1.00  0.00            
ATOM     26  HB2 ASP X   2      56.360  74.190  48.710  1.00  0.00            
ATOM     27  CG  ASP X   2      57.520  74.380  50.680  1.00  0.00            
ATOM     28  OD1 ASP X   2      56.940  75.430  51.040  1.00  0.00            
ATOM     29  OD2 ASP X   2      58.580  73.890  51.130  1.00  0.00            
ATOM     30  C   ASP X   2      54.750  73.210  50.660  1.00  0.00            
ATOM     31  O   ASP X   2      53.790  73.710  50.080  1.00  0.00            
ATOM     32  N   GLY X   3      54.690  73.130  51.990  1.00  0.00            
ATOM     33  H   GLY X   3      55.390  72.670  52.550  1.00  0.00            
ATOM     34  CA  GLY X   3      53.850  73.900  52.890  1.00  0.00            
ATOM     35  HA1 GLY X   3      53.370  74.660  52.260  1.00  0.00            
ATOM     36  HA2 GLY X   3      53.060  73.310  53.320  1.00  0.00            
ATOM     37  C   GLY X   3      54.560  74.720  53.950  1.00  0.00            
ATOM     38  O   GLY X   3      53.920  75.240  54.860  1.00  0.00            
ATOM     39  N   SER X   4      55.890  74.770  53.960  1.00  0.00            
ATOM     40  H   SER X   4      56.470  74.280  53.280  1.00  0.00            
ATOM     41  CA  SER X   4      56.640  75.470  54.990  1.00  0.00            
ATOM     42  HA  SER X   4      56.210  75.640  55.990  1.00  0.00            
ATOM     43  CB  SER X   4      58.000  74.770  55.040  1.00  0.00            
ATOM     44  HB1 SER X   4      58.340  74.760  54.010  1.00  0.00            
ATOM     45  HB2 SER X   4      58.760  75.340  55.540  1.00  0.00            
ATOM     46  OG  SER X   4      57.720  73.420  55.370  1.00  0.00            
ATOM     47  HG  SER X   4      57.740  73.440  56.330  1.00  0.00            
ATOM     48  C   SER X   4      56.740  76.900  54.490  1.00  0.00            
ATOM     49  O   SER X   4      57.170  77.720  55.300  1.00  0.00            
ATOM     50  N   GLY X   5      56.140  77.250  53.350  1.00  0.00            
ATOM     51  H   GLY X   5      55.920  76.420  52.830  1.00  0.00            
ATOM     52  CA  GLY X   5      55.590  78.520  52.920  1.00  0.00            
ATOM     53  HA1 GLY X   5      54.630  78.360  52.430  1.00  0.00            
ATOM     54  HA2 GLY X   5      55.480  79.270  53.710  1.00  0.00            
ATOM     55  C   GLY X   5      56.340  79.230  51.820  1.00  0.00            
ATOM     56  O   GLY X   5      56.220  80.430  51.560  1.00  0.00            
ATOM     57  N   GLU X   6      57.320  78.520  51.260  1.00  0.00            
ATOM     58  H   GLU X   6      57.280  77.540  51.490  1.00  0.00            
ATOM     59  CA  GLU X   6      58.300  78.810  50.230  1.00  0.00            
ATOM     60  HA  GLU X   6      58.870  79.460  50.900  1.00  0.00            
ATOM     61  CB  GLU X   6      59.250  77.700  49.810  1.00  0.00            
ATOM     62  HB1 GLU X   6      59.360  77.020  50.650  1.00  0.00            
ATOM     63  HB2 GLU X   6      58.900  76.880  49.200  1.00  0.00            
ATOM     64  CG  GLU X   6      60.680  78.210  49.600  1.00  0.00            
ATOM     65  HG1 GLU X   6      60.970  79.060  50.220  1.00  0.00            
ATOM     66  HG2 GLU X   6      61.280  77.340  49.880  1.00  0.00            
ATOM     67  CD  GLU X   6      61.300  78.300  48.220  1.00  0.00            
ATOM     68  OE1 GLU X   6      60.560  78.060  47.240  1.00  0.00            
ATOM     69  OE2 GLU X   6      62.490  78.580  48.040  1.00  0.00            
ATOM     70  C   GLU X   6      57.540  79.390  49.050  1.00  0.00            
ATOM     71  O   GLU X   6      56.420  78.990  48.770  1.00  0.00            
ATOM     72  N   GLN X   7      58.310  80.210  48.330  1.00  0.00            
ATOM     73  H   GLN X   7      59.260  80.100  48.650  1.00  0.00            
ATOM     74  CA  GLN X   7      57.880  80.730  47.050  1.00  0.00            
ATOM     75  HA  GLN X   7      57.080  81.450  47.180  1.00  0.00            
ATOM     76  CB  GLN X   7      59.080  81.440  46.420  1.00  0.00            
ATOM     77  HB1 GLN X   7      59.930  80.770  46.480  1.00  0.00            
ATOM     78  HB2 GLN X   7      58.860  81.430  45.350  1.00  0.00            
ATOM     79  CG  GLN X   7      59.170  82.920  46.800  1.00  0.00            
ATOM     80  HG1 GLN X   7      58.210  83.370  46.540  1.00  0.00            
ATOM     81  HG2 GLN X   7      59.370  83.160  47.840  1.00  0.00            
ATOM     82  CD  GLN X   7      60.290  83.600  46.040  1.00  0.00            
ATOM     83  OE1 GLN X   7      60.340  84.830  46.170  1.00  0.00            
ATOM     84  NE2 GLN X   7      61.270  83.020  45.350  1.00  0.00            
ATOM     85 1HE2 GLN X   7      61.310  82.040  45.090  1.00  0.00            
ATOM     86 2HE2 GLN X   7      62.010  83.570  44.970  1.00  0.00            
ATOM     87  C   GLN X   7      57.440  79.600  46.130  1.00  0.00            
ATOM     88  O   GLN X   7      57.980  78.510  46.260  1.00  0.00            
ATOM     89  N   PRO X   8      56.470  79.700  45.210  1.00  0.00            
ATOM     90  CA  PRO X   8      56.450  78.760  44.120  1.00  0.00            
ATOM     91  HA  PRO X   8      56.380  77.690  44.360  1.00  0.00            
ATOM     92  CB  PRO X   8      55.110  79.130  43.470  1.00  0.00            
ATOM     93  HB1 PRO X   8      55.010  78.780  42.440  1.00  0.00            
ATOM     94  HB2 PRO X   8      54.290  78.820  44.120  1.00  0.00            
ATOM     95  CG  PRO X   8      55.060  80.660  43.570  1.00  0.00            
ATOM     96  HG1 PRO X   8      55.830  81.060  42.920  1.00  0.00            
ATOM     97  HG2 PRO X   8      54.160  81.250  43.480  1.00  0.00            
ATOM     98  CD  PRO X   8      55.740  80.910  44.910  1.00  0.00            
ATOM     99  HD1 PRO X   8      56.200  81.910  44.910  1.00  0.00            
ATOM    100  HD2 PRO X   8      54.950  81.060  45.660  1.00  0.00            
ATOM    101  C   PRO X   8      57.610  78.880  43.150  1.00  0.00            
ATOM    102  O   PRO X   8      58.260  79.910  43.080  1.00  0.00            
ATOM    103  N   ARG X   9      57.950  77.830  42.380  1.00  0.00            
ATOM    104  H   ARG X   9      57.420  76.980  42.470  1.00  0.00            
ATOM    105  CA  ARG X   9      59.060  77.670  41.450  1.00  0.00            
ATOM    106  HA  ARG X   9      59.860  78.390  41.550  1.00  0.00            
ATOM    107  CB  ARG X   9      59.690  76.320  41.810  1.00  0.00            
ATOM    108  HB1 ARG X   9      58.840  75.640  41.790  1.00  0.00            
ATOM    109  HB2 ARG X   9      60.300  76.060  40.940  1.00  0.00            
ATOM    110  CG  ARG X   9      60.360  76.220  43.180  1.00  0.00            
ATOM    111  HG1 ARG X   9      59.590  75.920  43.890  1.00  0.00            
ATOM    112  HG2 ARG X   9      61.040  75.370  43.120  1.00  0.00            
ATOM    113  CD  ARG X   9      61.120  77.460  43.630  1.00  0.00            
ATOM    114  HD1 ARG X   9      61.800  77.930  42.910  1.00  0.00            
ATOM    115  HD2 ARG X   9      60.420  78.310  43.680  1.00  0.00            
ATOM    116  NE  ARG X   9      61.760  77.260  44.940  1.00  0.00            
ATOM    117  HE  ARG X   9      61.170  77.540  45.700  1.00  0.00            
ATOM    118  CZ  ARG X   9      63.040  76.910  44.990  1.00  0.00            
ATOM    119  NH1 ARG X   9      63.680  76.450  43.890  1.00  0.00            
ATOM    120 1HH1 ARG X   9      64.690  76.500  43.940  1.00  0.00            
ATOM    121 2HH1 ARG X   9      63.250  76.460  42.980  1.00  0.00            
ATOM    122  NH2 ARG X   9      63.770  77.100  46.100  1.00  0.00            
ATOM    123 1HH2 ARG X   9      63.350  77.410  46.960  1.00  0.00            
ATOM    124 2HH2 ARG X   9      64.700  76.710  46.180  1.00  0.00            
ATOM    125  C   ARG X   9      58.610  77.560  40.000  1.00  0.00            
ATOM    126  O   ARG X   9      57.460  77.240  39.660  1.00  0.00            
ATOM    127  N   GLY X  10      59.510  77.810  39.060  1.00  0.00            
ATOM    128  H   GLY X  10      60.470  77.950  39.340  1.00  0.00            
ATOM    129  CA  GLY X  10      59.220  78.040  37.660  1.00  0.00            
ATOM    130  HA1 GLY X  10      59.850  77.230  37.320  1.00  0.00            
ATOM    131  HA2 GLY X  10      58.240  77.710  37.350  1.00  0.00            
ATOM    132  C   GLY X  10      59.690  79.370  37.080  1.00  0.00            
ATOM    133  O   GLY X  10      59.030  79.870  36.180  1.00  0.00            
ATOM    134  N   GLY X  11      60.810  79.880  37.630  1.00  0.00            
ATOM    135  H   GLY X  11      61.160  79.490  38.490  1.00  0.00            
ATOM    136  CA  GLY X  11      61.420  81.070  37.080  1.00  0.00            
ATOM    137  HA1 GLY X  11      62.340  80.670  36.660  1.00  0.00            
ATOM    138  HA2 GLY X  11      60.850  81.460  36.240  1.00  0.00            
ATOM    139  C   GLY X  11      61.590  82.260  38.020  1.00  0.00            
ATOM    140  O   GLY X  11      60.660  82.750  38.660  1.00  0.00            
ATOM    141  N   GLY X  12      62.840  82.720  38.110  1.00  0.00            
ATOM    142  H   GLY X  12      63.600  82.530  37.470  1.00  0.00            
ATOM    143  CA  GLY X  12      63.320  83.860  38.850  1.00  0.00            
ATOM    144  HA1 GLY X  12      62.460  84.230  39.400  1.00  0.00            
ATOM    145  HA2 GLY X  12      64.080  83.560  39.580  1.00  0.00            
ATOM    146  C   GLY X  12      64.080  84.780  37.900  1.00  0.00            
ATOM    147  O   GLY X  12      64.500  84.310  36.850  1.00  0.00            
ATOM    148  N   PRO X  13      64.170  86.070  38.220  1.00  0.00            
ATOM    149  CA  PRO X  13      65.050  86.980  37.510  1.00  0.00            
ATOM    150  HA  PRO X  13      64.610  87.080  36.520  1.00  0.00            
ATOM    151  CB  PRO X  13      64.870  88.330  38.220  1.00  0.00            
ATOM    152  HB1 PRO X  13      65.800  88.850  38.200  1.00  0.00            
ATOM    153  HB2 PRO X  13      64.280  89.060  37.680  1.00  0.00            
ATOM    154  CG  PRO X  13      64.030  88.080  39.490  1.00  0.00            
ATOM    155  HG1 PRO X  13      64.640  88.190  40.390  1.00  0.00            
ATOM    156  HG2 PRO X  13      63.130  88.680  39.650  1.00  0.00            
ATOM    157  CD  PRO X  13      63.620  86.610  39.460  1.00  0.00            
ATOM    158  HD1 PRO X  13      64.110  86.210  40.340  1.00  0.00            
ATOM    159  HD2 PRO X  13      62.580  86.300  39.550  1.00  0.00            
ATOM    160  C   PRO X  13      66.510  86.570  37.550  1.00  0.00            
ATOM    161  O   PRO X  13      67.150  86.470  38.600  1.00  0.00            
ATOM    162  N   THR X  14      67.000  86.220  36.350  1.00  0.00            
ATOM    163  H   THR X  14      66.290  86.420  35.660  1.00  0.00            
ATOM    164  CA  THR X  14      68.130  85.400  35.980  1.00  0.00            
ATOM    165  HA  THR X  14      67.870  84.600  36.670  1.00  0.00            
ATOM    166  CB  THR X  14      68.140  84.770  34.590  1.00  0.00            
ATOM    167  HB  THR X  14      67.220  84.170  34.560  1.00  0.00            
ATOM    168  OG1 THR X  14      69.230  83.890  34.410  1.00  0.00            
ATOM    169  HG1 THR X  14      69.200  83.240  35.080  1.00  0.00            
ATOM    170  CG2 THR X  14      68.050  85.750  33.410  1.00  0.00            
ATOM    171 1HG2 THR X  14      67.980  85.140  32.500  1.00  0.00            
ATOM    172 2HG2 THR X  14      67.210  86.400  33.620  1.00  0.00            
ATOM    173 3HG2 THR X  14      68.920  86.400  33.330  1.00  0.00            
ATOM    174  C   THR X  14      69.480  85.850  36.520  1.00  0.00            
ATOM    175  O   THR X  14      69.940  86.990  36.560  1.00  0.00            
ATOM    176  N   SER X  15      70.210  84.940  37.160  1.00  0.00            
ATOM    177  H   SER X  15      70.000  83.950  37.160  1.00  0.00            
ATOM    178  CA  SER X  15      71.350  85.120  38.040  1.00  0.00            
ATOM    179  HA  SER X  15      71.700  86.160  38.010  1.00  0.00            
ATOM    180  CB  SER X  15      70.910  84.940  39.490  1.00  0.00            
ATOM    181  HB1 SER X  15      70.060  85.540  39.820  1.00  0.00            
ATOM    182  HB2 SER X  15      70.710  83.920  39.840  1.00  0.00            
ATOM    183  OG  SER X  15      72.020  85.360  40.240  1.00  0.00            
ATOM    184  HG  SER X  15      71.830  86.280  40.380  1.00  0.00            
ATOM    185  C   SER X  15      72.440  84.110  37.670  1.00  0.00            
ATOM    186  O   SER X  15      73.620  84.380  37.860  1.00  0.00            
ATOM    187  N   SER X  16      72.050  82.920  37.260  1.00  0.00            
ATOM    188  H   SER X  16      71.060  82.740  37.120  1.00  0.00            
ATOM    189  CA  SER X  16      73.020  81.870  37.020  1.00  0.00            
ATOM    190  HA  SER X  16      73.800  82.330  36.420  1.00  0.00            
ATOM    191  CB  SER X  16      73.640  81.430  38.340  1.00  0.00            
ATOM    192  HB1 SER X  16      74.440  80.680  38.290  1.00  0.00            
ATOM    193  HB2 SER X  16      74.190  82.300  38.700  1.00  0.00            
ATOM    194  OG  SER X  16      72.570  80.980  39.140  1.00  0.00            
ATOM    195  HG  SER X  16      71.900  81.640  39.080  1.00  0.00            
ATOM    196  C   SER X  16      72.570  80.680  36.180  1.00  0.00            
ATOM    197  O   SER X  16      73.380  79.870  35.780  1.00  0.00            
ATOM    198  N   GLU X  17      71.290  80.560  35.810  1.00  0.00            
ATOM    199  H   GLU X  17      70.670  81.240  36.230  1.00  0.00            
ATOM    200  CA  GLU X  17      70.720  79.460  35.050  1.00  0.00            
ATOM    201  HA  GLU X  17      71.010  78.550  35.570  1.00  0.00            
ATOM    202  CB  GLU X  17      69.210  79.730  35.070  1.00  0.00            
ATOM    203  HB1 GLU X  17      69.080  80.630  34.460  1.00  0.00            
ATOM    204  HB2 GLU X  17      68.610  79.080  34.430  1.00  0.00            
ATOM    205  CG  GLU X  17      68.550  80.020  36.410  1.00  0.00            
ATOM    206  HG1 GLU X  17      67.510  79.700  36.260  1.00  0.00            
ATOM    207  HG2 GLU X  17      68.920  79.340  37.180  1.00  0.00            
ATOM    208  CD  GLU X  17      68.540  81.460  36.910  1.00  0.00            
ATOM    209  OE1 GLU X  17      67.650  81.930  37.650  1.00  0.00            
ATOM    210  OE2 GLU X  17      69.490  82.170  36.520  1.00  0.00            
ATOM    211  C   GLU X  17      71.200  79.250  33.620  1.00  0.00            
ATOM    212  O   GLU X  17      71.140  78.160  33.070  1.00  0.00            
ATOM    213  N   GLN X  18      71.750  80.360  33.110  1.00  0.00            
ATOM    214  H   GLN X  18      71.710  81.170  33.700  1.00  0.00            
ATOM    215  CA  GLN X  18      72.430  80.460  31.820  1.00  0.00            
ATOM    216  HA  GLN X  18      71.630  80.120  31.170  1.00  0.00            
ATOM    217  CB  GLN X  18      73.050  81.810  31.500  1.00  0.00            
ATOM    218  HB1 GLN X  18      72.160  82.430  31.370  1.00  0.00            
ATOM    219  HB2 GLN X  18      73.540  82.250  32.380  1.00  0.00            
ATOM    220  CG  GLN X  18      73.930  81.920  30.260  1.00  0.00            
ATOM    221  HG1 GLN X  18      74.440  82.870  30.290  1.00  0.00            
ATOM    222  HG2 GLN X  18      74.660  81.100  30.280  1.00  0.00            
ATOM    223  CD  GLN X  18      73.230  81.720  28.920  1.00  0.00            
ATOM    224  OE1 GLN X  18      72.630  80.670  28.760  1.00  0.00            
ATOM    225  NE2 GLN X  18      73.570  82.550  27.920  1.00  0.00            
ATOM    226 1HE2 GLN X  18      74.090  83.400  28.120  1.00  0.00            
ATOM    227 2HE2 GLN X  18      73.180  82.420  27.000  1.00  0.00            
ATOM    228  C   GLN X  18      73.550  79.450  31.670  1.00  0.00            
ATOM    229  O   GLN X  18      73.480  78.570  30.820  1.00  0.00            
ATOM    230  N   ILE X  19      74.700  79.580  32.350  1.00  0.00            
ATOM    231  H   ILE X  19      74.670  80.300  33.050  1.00  0.00            
ATOM    232  CA  ILE X  19      75.850  78.710  32.260  1.00  0.00            
ATOM    233  HA  ILE X  19      76.200  78.670  31.220  1.00  0.00            
ATOM    234  CB  ILE X  19      76.910  79.380  33.120  1.00  0.00            
ATOM    235  HB  ILE X  19      77.840  78.870  32.880  1.00  0.00            
ATOM    236  CG1 ILE X  19      76.750  79.260  34.640  1.00  0.00            
ATOM    237 1HG1 ILE X  19      75.890  79.870  34.910  1.00  0.00            
ATOM    238 2HG1 ILE X  19      76.550  78.310  35.140  1.00  0.00            
ATOM    239  CG2 ILE X  19      77.370  80.810  32.780  1.00  0.00            
ATOM    240 1HG2 ILE X  19      78.300  81.040  33.320  1.00  0.00            
ATOM    241 2HG2 ILE X  19      77.730  80.720  31.750  1.00  0.00            
ATOM    242 3HG2 ILE X  19      76.570  81.540  32.800  1.00  0.00            
ATOM    243  CD  ILE X  19      77.790  79.940  35.520  1.00  0.00            
ATOM    244  HD1 ILE X  19      77.950  81.010  35.420  1.00  0.00            
ATOM    245  HD2 ILE X  19      77.420  79.660  36.500  1.00  0.00            
ATOM    246  HD3 ILE X  19      78.810  79.600  35.290  1.00  0.00            
ATOM    247  C   ILE X  19      75.580  77.260  32.640  1.00  0.00            
ATOM    248  O   ILE X  19      76.080  76.370  31.940  1.00  0.00            
ATOM    249  N   MET X  20      74.790  76.870  33.640  1.00  0.00            
ATOM    250  H   MET X  20      74.240  77.580  34.120  1.00  0.00            
ATOM    251  CA  MET X  20      74.600  75.610  34.330  1.00  0.00            
ATOM    252  HA  MET X  20      75.600  75.320  34.650  1.00  0.00            
ATOM    253  CB  MET X  20      73.740  75.790  35.570  1.00  0.00            
ATOM    254  HB1 MET X  20      73.790  76.840  35.880  1.00  0.00            
ATOM    255  HB2 MET X  20      72.670  75.670  35.350  1.00  0.00            
ATOM    256  CG  MET X  20      74.150  75.030  36.840  1.00  0.00            
ATOM    257  HG1 MET X  20      73.310  74.960  37.520  1.00  0.00            
ATOM    258  HG2 MET X  20      74.390  74.000  36.650  1.00  0.00            
ATOM    259  SD  MET X  20      75.700  75.580  37.580  1.00  0.00            
ATOM    260  CE  MET X  20      75.400  77.270  38.140  1.00  0.00            
ATOM    261  HE1 MET X  20      76.320  77.500  38.700  1.00  0.00            
ATOM    262  HE2 MET X  20      75.330  77.870  37.250  1.00  0.00            
ATOM    263  HE3 MET X  20      74.480  77.190  38.710  1.00  0.00            
ATOM    264  C   MET X  20      73.980  74.620  33.360  1.00  0.00            
ATOM    265  O   MET X  20      73.640  73.490  33.700  1.00  0.00            
ATOM    266  N   LYS X  21      73.600  75.070  32.160  1.00  0.00            
ATOM    267  H   LYS X  21      73.420  76.050  32.010  1.00  0.00            
ATOM    268  CA  LYS X  21      72.930  74.230  31.200  1.00  0.00            
ATOM    269  HA  LYS X  21      72.190  73.610  31.720  1.00  0.00            
ATOM    270  CB  LYS X  21      72.110  75.140  30.300  1.00  0.00            
ATOM    271  HB1 LYS X  21      71.210  74.630  29.950  1.00  0.00            
ATOM    272  HB2 LYS X  21      71.710  75.990  30.840  1.00  0.00            
ATOM    273  CG  LYS X  21      72.770  75.720  29.040  1.00  0.00            
ATOM    274  HG1 LYS X  21      73.670  76.300  29.220  1.00  0.00            
ATOM    275  HG2 LYS X  21      73.040  74.920  28.360  1.00  0.00            
ATOM    276  CD  LYS X  21      71.810  76.570  28.190  1.00  0.00            
ATOM    277  HD1 LYS X  21      71.260  75.870  27.550  1.00  0.00            
ATOM    278  HD2 LYS X  21      71.140  77.070  28.870  1.00  0.00            
ATOM    279  CE  LYS X  21      72.590  77.630  27.430  1.00  0.00            
ATOM    280  HE1 LYS X  21      73.040  78.270  28.180  1.00  0.00            
ATOM    281  HE2 LYS X  21      73.400  77.110  26.910  1.00  0.00            
ATOM    282  NZ  LYS X  21      71.830  78.320  26.370  1.00  0.00            
ATOM    283  HZ1 LYS X  21      71.090  77.840  25.880  1.00  0.00            
ATOM    284  HZ2 LYS X  21      71.350  79.120  26.740  1.00  0.00            
ATOM    285  HZ3 LYS X  21      72.490  78.740  25.730  1.00  0.00            
ATOM    286  C   LYS X  21      73.900  73.320  30.450  1.00  0.00            
ATOM    287  O   LYS X  21      73.470  72.360  29.800  1.00  0.00            
ATOM    288  N   THR X  22      75.200  73.630  30.440  1.00  0.00            
ATOM    289  H   THR X  22      75.350  74.530  30.890  1.00  0.00            
ATOM    290  CA  THR X  22      76.370  72.990  29.880  1.00  0.00            
ATOM    291  HA  THR X  22      75.950  72.190  29.260  1.00  0.00            
ATOM    292  CB  THR X  22      77.200  74.010  29.110  1.00  0.00            
ATOM    293  HB  THR X  22      78.170  73.590  28.870  1.00  0.00            
ATOM    294  OG1 THR X  22      77.440  75.140  29.900  1.00  0.00            
ATOM    295  HG1 THR X  22      78.080  74.990  30.590  1.00  0.00            
ATOM    296  CG2 THR X  22      76.500  74.530  27.850  1.00  0.00            
ATOM    297 1HG2 THR X  22      75.680  75.160  28.210  1.00  0.00            
ATOM    298 2HG2 THR X  22      77.060  74.980  27.040  1.00  0.00            
ATOM    299 3HG2 THR X  22      76.060  73.650  27.400  1.00  0.00            
ATOM    300  C   THR X  22      77.100  72.260  31.010  1.00  0.00            
ATOM    301  O   THR X  22      78.010  71.540  30.610  1.00  0.00            
ATOM    302  N   GLY X  23      76.790  72.440  32.290  1.00  0.00            
ATOM    303  H   GLY X  23      76.050  73.040  32.660  1.00  0.00            
ATOM    304  CA  GLY X  23      77.340  71.570  33.300  1.00  0.00            
ATOM    305  HA1 GLY X  23      78.120  70.930  32.910  1.00  0.00            
ATOM    306  HA2 GLY X  23      77.800  72.120  34.120  1.00  0.00            
ATOM    307  C   GLY X  23      76.230  70.630  33.730  1.00  0.00            
ATOM    308  O   GLY X  23      75.950  70.460  34.910  1.00  0.00            
ATOM    309  N   ALA X  24      75.610  69.910  32.780  1.00  0.00            
ATOM    310  H   ALA X  24      75.740  70.210  31.840  1.00  0.00            
ATOM    311  CA  ALA X  24      74.390  69.140  32.920  1.00  0.00            
ATOM    312  HA  ALA X  24      74.500  68.480  33.780  1.00  0.00            
ATOM    313  CB  ALA X  24      73.220  70.110  32.850  1.00  0.00            
ATOM    314  HB1 ALA X  24      72.310  69.530  33.110  1.00  0.00            
ATOM    315  HB2 ALA X  24      73.190  70.970  33.500  1.00  0.00            
ATOM    316  HB3 ALA X  24      73.010  70.570  31.890  1.00  0.00            
ATOM    317  C   ALA X  24      74.140  68.330  31.650  1.00  0.00            
ATOM    318  O   ALA X  24      74.800  68.450  30.610  1.00  0.00            
ATOM    319  N   LEU X  25      73.300  67.340  31.970  1.00  0.00            
ATOM    320  H   LEU X  25      73.090  67.400  32.950  1.00  0.00            
ATOM    321  CA  LEU X  25      72.620  66.720  30.840  1.00  0.00            
ATOM    322  HA  LEU X  25      73.250  66.710  29.960  1.00  0.00            
ATOM    323  CB  LEU X  25      72.310  65.270  31.250  1.00  0.00            
ATOM    324  HB1 LEU X  25      73.260  64.730  31.300  1.00  0.00            
ATOM    325  HB2 LEU X  25      71.870  65.220  32.240  1.00  0.00            
ATOM    326  CG  LEU X  25      71.510  64.390  30.290  1.00  0.00            
ATOM    327  HG  LEU X  25      70.520  64.770  30.030  1.00  0.00            
ATOM    328  CD1 LEU X  25      72.140  64.110  28.930  1.00  0.00            
ATOM    329 1HD1 LEU X  25      71.570  63.380  28.340  1.00  0.00            
ATOM    330 2HD1 LEU X  25      72.090  65.020  28.320  1.00  0.00            
ATOM    331 3HD1 LEU X  25      73.140  63.680  28.860  1.00  0.00            
ATOM    332  CD2 LEU X  25      71.180  63.050  30.950  1.00  0.00            
ATOM    333 1HD2 LEU X  25      70.220  63.030  31.470  1.00  0.00            
ATOM    334 2HD2 LEU X  25      71.110  62.150  30.340  1.00  0.00            
ATOM    335 3HD2 LEU X  25      71.920  62.760  31.670  1.00  0.00            
ATOM    336  C   LEU X  25      71.250  67.340  30.660  1.00  0.00            
ATOM    337  O   LEU X  25      70.480  67.450  31.610  1.00  0.00            
ATOM    338  N   LEU X  26      70.960  67.610  29.380  1.00  0.00            
ATOM    339  H   LEU X  26      71.790  67.530  28.790  1.00  0.00            
ATOM    340  CA  LEU X  26      69.690  67.920  28.760  1.00  0.00            
ATOM    341  HA  LEU X  26      68.820  67.870  29.420  1.00  0.00            
ATOM    342  CB  LEU X  26      69.880  69.400  28.420  1.00  0.00            
ATOM    343  HB1 LEU X  26      70.860  69.650  28.010  1.00  0.00            
ATOM    344  HB2 LEU X  26      69.190  69.730  27.650  1.00  0.00            
ATOM    345  CG  LEU X  26      69.700  70.440  29.520  1.00  0.00            
ATOM    346  HG  LEU X  26      70.340  70.250  30.380  1.00  0.00            
ATOM    347  CD1 LEU X  26      69.900  71.870  29.040  1.00  0.00            
ATOM    348 1HD1 LEU X  26      70.920  71.920  28.660  1.00  0.00            
ATOM    349 2HD1 LEU X  26      69.230  71.930  28.180  1.00  0.00            
ATOM    350 3HD1 LEU X  26      69.730  72.670  29.760  1.00  0.00            
ATOM    351  CD2 LEU X  26      68.250  70.410  30.020  1.00  0.00            
ATOM    352 1HD2 LEU X  26      67.380  70.440  29.370  1.00  0.00            
ATOM    353 2HD2 LEU X  26      68.110  69.440  30.510  1.00  0.00            
ATOM    354 3HD2 LEU X  26      68.090  71.150  30.790  1.00  0.00            
ATOM    355  C   LEU X  26      69.360  67.190  27.470  1.00  0.00            
ATOM    356  O   LEU X  26      70.180  67.150  26.560  1.00  0.00            
ATOM    357  N   LEU X  27      68.110  66.750  27.310  1.00  0.00            
ATOM    358  H   LEU X  27      67.690  66.560  28.220  1.00  0.00            
ATOM    359  CA  LEU X  27      67.570  66.280  26.040  1.00  0.00            
ATOM    360  HA  LEU X  27      68.330  65.830  25.420  1.00  0.00            
ATOM    361  CB  LEU X  27      66.430  65.330  26.320  1.00  0.00            
ATOM    362  HB1 LEU X  27      65.750  65.840  27.000  1.00  0.00            
ATOM    363  HB2 LEU X  27      65.970  65.080  25.350  1.00  0.00            
ATOM    364  CG  LEU X  27      66.820  63.980  26.940  1.00  0.00            
ATOM    365  HG  LEU X  27      67.590  64.270  27.660  1.00  0.00            
ATOM    366  CD1 LEU X  27      65.660  63.150  27.500  1.00  0.00            
ATOM    367 1HD1 LEU X  27      65.190  63.620  28.370  1.00  0.00            
ATOM    368 2HD1 LEU X  27      65.030  62.880  26.650  1.00  0.00            
ATOM    369 3HD1 LEU X  27      65.980  62.220  27.960  1.00  0.00            
ATOM    370  CD2 LEU X  27      67.510  63.150  25.850  1.00  0.00            
ATOM    371 1HD2 LEU X  27      67.970  62.180  26.060  1.00  0.00            
ATOM    372 2HD2 LEU X  27      66.830  62.900  25.040  1.00  0.00            
ATOM    373 3HD2 LEU X  27      68.450  63.510  25.460  1.00  0.00            
ATOM    374  C   LEU X  27      66.980  67.500  25.340  1.00  0.00            
ATOM    375  O   LEU X  27      66.150  67.330  24.450  1.00  0.00            
ATOM    376  N   GLN X  28      67.430  68.710  25.680  1.00  0.00            
ATOM    377  H   GLN X  28      68.330  68.610  26.110  1.00  0.00            
ATOM    378  CA  GLN X  28      67.030  69.950  25.020  1.00  0.00            
ATOM    379  HA  GLN X  28      66.450  69.890  24.110  1.00  0.00            
ATOM    380  CB  GLN X  28      66.220  70.860  25.940  1.00  0.00            
ATOM    381  HB1 GLN X  28      66.750  70.570  26.860  1.00  0.00            
ATOM    382  HB2 GLN X  28      66.270  71.920  25.740  1.00  0.00            
ATOM    383  CG  GLN X  28      64.740  70.510  26.070  1.00  0.00            
ATOM    384  HG1 GLN X  28      64.270  71.360  26.560  1.00  0.00            
ATOM    385  HG2 GLN X  28      64.240  70.400  25.100  1.00  0.00            
ATOM    386  CD  GLN X  28      64.280  69.350  26.950  1.00  0.00            
ATOM    387  OE1 GLN X  28      64.820  69.220  28.050  1.00  0.00            
ATOM    388  NE2 GLN X  28      63.430  68.450  26.440  1.00  0.00            
ATOM    389 1HE2 GLN X  28      62.950  68.650  25.570  1.00  0.00            
ATOM    390 2HE2 GLN X  28      63.340  67.560  26.930  1.00  0.00            
ATOM    391  C   GLN X  28      68.290  70.730  24.700  1.00  0.00            
ATOM    392  O   GLN X  28      68.970  71.200  25.590  1.00  0.00            
ATOM    393  N   GLY X  29      68.530  70.820  23.390  1.00  0.00            
ATOM    394  H   GLY X  29      68.000  70.180  22.810  1.00  0.00            
ATOM    395  CA  GLY X  29      69.570  71.510  22.650  1.00  0.00            
ATOM    396  HA1 GLY X  29      69.040  71.840  21.760  1.00  0.00            
ATOM    397  HA2 GLY X  29      69.960  72.430  23.140  1.00  0.00            
ATOM    398  C   GLY X  29      70.730  70.600  22.320  1.00  0.00            
ATOM    399  O   GLY X  29      71.540  70.880  21.430  1.00  0.00            
ATOM    400  N   PHE X  30      70.920  69.570  23.140  1.00  0.00            
ATOM    401  H   PHE X  30      70.550  69.680  24.080  1.00  0.00            
ATOM    402  CA  PHE X  30      71.880  68.490  22.920  1.00  0.00            
ATOM    403  HA  PHE X  30      72.330  68.610  21.930  1.00  0.00            
ATOM    404  CB  PHE X  30      72.890  68.470  24.060  1.00  0.00            
ATOM    405  HB1 PHE X  30      72.340  68.370  25.000  1.00  0.00            
ATOM    406  HB2 PHE X  30      73.520  67.590  23.990  1.00  0.00            
ATOM    407  CG  PHE X  30      73.690  69.750  24.030  1.00  0.00            
ATOM    408  CD1 PHE X  30      73.460  70.750  24.990  1.00  0.00            
ATOM    409  HD1 PHE X  30      72.660  70.630  25.700  1.00  0.00            
ATOM    410  CD2 PHE X  30      74.760  69.960  23.150  1.00  0.00            
ATOM    411  HD2 PHE X  30      75.120  69.130  22.580  1.00  0.00            
ATOM    412  CE1 PHE X  30      74.000  72.030  24.860  1.00  0.00            
ATOM    413  HE1 PHE X  30      73.650  72.670  25.670  1.00  0.00            
ATOM    414  CE2 PHE X  30      75.360  71.220  23.110  1.00  0.00            
ATOM    415  HE2 PHE X  30      76.200  71.350  22.440  1.00  0.00            
ATOM    416  CZ  PHE X  30      75.040  72.280  23.970  1.00  0.00            
ATOM    417  HZ  PHE X  30      75.530  73.240  24.010  1.00  0.00            
ATOM    418  C   PHE X  30      71.130  67.160  22.920  1.00  0.00            
ATOM    419  O   PHE X  30      70.020  67.150  23.430  1.00  0.00            
ATOM    420  N   ILE X  31      71.670  66.090  22.330  1.00  0.00            
ATOM    421  H   ILE X  31      72.510  66.180  21.790  1.00  0.00            
ATOM    422  CA  ILE X  31      71.220  64.720  22.190  1.00  0.00            
ATOM    423  HA  ILE X  31      72.060  64.360  21.580  1.00  0.00            
ATOM    424  CB  ILE X  31      71.180  63.820  23.430  1.00  0.00            
ATOM    425  HB  ILE X  31      70.210  63.940  23.880  1.00  0.00            
ATOM    426  CG1 ILE X  31      72.220  64.400  24.410  1.00  0.00            
ATOM    427 1HG1 ILE X  31      71.850  65.360  24.760  1.00  0.00            
ATOM    428 2HG1 ILE X  31      72.040  63.640  25.180  1.00  0.00            
ATOM    429  CG2 ILE X  31      71.370  62.350  23.080  1.00  0.00            
ATOM    430 1HG2 ILE X  31      70.710  61.950  22.320  1.00  0.00            
ATOM    431 2HG2 ILE X  31      72.370  62.020  22.830  1.00  0.00            
ATOM    432 3HG2 ILE X  31      71.080  61.770  23.960  1.00  0.00            
ATOM    433  CD  ILE X  31      73.670  64.410  23.950  1.00  0.00            
ATOM    434  HD1 ILE X  31      74.070  63.390  23.830  1.00  0.00            
ATOM    435  HD2 ILE X  31      73.880  65.010  23.080  1.00  0.00            
ATOM    436  HD3 ILE X  31      74.250  64.720  24.810  1.00  0.00            
ATOM    437  C   ILE X  31      70.030  64.640  21.240  1.00  0.00            
ATOM    438  O   ILE X  31      70.070  63.680  20.460  1.00  0.00            
ATOM    439  N   GLN X  32      69.270  65.710  21.050  1.00  0.00            
ATOM    440  H   GLN X  32      69.320  66.440  21.740  1.00  0.00            
ATOM    441  CA  GLN X  32      68.520  65.980  19.830  1.00  0.00            
ATOM    442  HA  GLN X  32      68.260  64.990  19.450  1.00  0.00            
ATOM    443  CB  GLN X  32      67.410  66.920  20.280  1.00  0.00            
ATOM    444  HB1 GLN X  32      66.720  66.990  19.440  1.00  0.00            
ATOM    445  HB2 GLN X  32      66.930  66.420  21.130  1.00  0.00            
ATOM    446  CG  GLN X  32      67.780  68.360  20.670  1.00  0.00            
ATOM    447  HG1 GLN X  32      67.620  68.610  21.720  1.00  0.00            
ATOM    448  HG2 GLN X  32      68.860  68.480  20.540  1.00  0.00            
ATOM    449  CD  GLN X  32      67.210  69.510  19.860  1.00  0.00            
ATOM    450  OE1 GLN X  32      67.770  69.890  18.830  1.00  0.00            
ATOM    451  NE2 GLN X  32      66.240  70.330  20.270  1.00  0.00            
ATOM    452 1HE2 GLN X  32      65.520  69.980  20.900  1.00  0.00            
ATOM    453 2HE2 GLN X  32      66.080  71.200  19.770  1.00  0.00            
ATOM    454  C   GLN X  32      69.350  66.530  18.680  1.00  0.00            
ATOM    455  O   GLN X  32      68.790  66.700  17.600  1.00  0.00            
ATOM    456  N   ASP X  33      70.590  66.890  19.020  1.00  0.00            
ATOM    457  H   ASP X  33      70.900  66.540  19.910  1.00  0.00            
ATOM    458  CA  ASP X  33      71.640  67.300  18.100  1.00  0.00            
ATOM    459  HA  ASP X  33      71.050  68.060  17.590  1.00  0.00            
ATOM    460  CB  ASP X  33      72.940  67.980  18.500  1.00  0.00            
ATOM    461  HB1 ASP X  33      73.550  68.160  17.620  1.00  0.00            
ATOM    462  HB2 ASP X  33      72.650  68.930  18.970  1.00  0.00            
ATOM    463  CG  ASP X  33      73.730  67.230  19.580  1.00  0.00            
ATOM    464  OD1 ASP X  33      73.280  66.160  20.060  1.00  0.00            
ATOM    465  OD2 ASP X  33      74.890  67.650  19.750  1.00  0.00            
ATOM    466  C   ASP X  33      71.980  66.160  17.160  1.00  0.00            
ATOM    467  O   ASP X  33      71.560  66.060  16.010  1.00  0.00            
ATOM    468  N   ARG X  34      72.490  65.040  17.700  1.00  0.00            
ATOM    469  H   ARG X  34      72.870  65.220  18.620  1.00  0.00            
ATOM    470  CA  ARG X  34      72.900  63.830  17.020  1.00  0.00            
ATOM    471  HA  ARG X  34      73.370  64.040  16.060  1.00  0.00            
ATOM    472  CB  ARG X  34      73.830  63.010  17.910  1.00  0.00            
ATOM    473  HB1 ARG X  34      74.340  62.140  17.500  1.00  0.00            
ATOM    474  HB2 ARG X  34      74.720  63.590  18.120  1.00  0.00            
ATOM    475  CG  ARG X  34      73.430  62.730  19.360  1.00  0.00            
ATOM    476  HG1 ARG X  34      72.690  63.450  19.690  1.00  0.00            
ATOM    477  HG2 ARG X  34      72.880  61.790  19.370  1.00  0.00            
ATOM    478  CD  ARG X  34      74.540  62.700  20.420  1.00  0.00            
ATOM    479  HD1 ARG X  34      74.250  61.990  21.210  1.00  0.00            
ATOM    480  HD2 ARG X  34      75.410  62.120  20.100  1.00  0.00            
ATOM    481  NE  ARG X  34      74.780  64.040  20.910  1.00  0.00            
ATOM    482  HE  ARG X  34      74.280  64.890  20.640  1.00  0.00            
ATOM    483  CZ  ARG X  34      75.860  64.490  21.570  1.00  0.00            
ATOM    484  NH1 ARG X  34      76.660  63.660  22.250  1.00  0.00            
ATOM    485 1HH1 ARG X  34      76.840  62.680  22.140  1.00  0.00            
ATOM    486 2HH1 ARG X  34      77.430  64.170  22.660  1.00  0.00            
ATOM    487  NH2 ARG X  34      76.040  65.820  21.630  1.00  0.00            
ATOM    488 1HH2 ARG X  34      76.880  66.120  22.080  1.00  0.00            
ATOM    489 2HH2 ARG X  34      75.530  66.420  21.000  1.00  0.00            
ATOM    490  C   ARG X  34      71.750  62.940  16.580  1.00  0.00            
ATOM    491  O   ARG X  34      71.990  61.980  15.860  1.00  0.00            
ATOM    492  N   ALA X  35      70.520  63.130  17.070  1.00  0.00            
ATOM    493  H   ALA X  35      70.160  63.840  17.710  1.00  0.00            
ATOM    494  CA  ALA X  35      69.490  62.130  16.860  1.00  0.00            
ATOM    495  HA  ALA X  35      69.690  61.640  15.920  1.00  0.00            
ATOM    496  CB  ALA X  35      69.620  60.980  17.850  1.00  0.00            
ATOM    497  HB1 ALA X  35      68.930  60.170  17.620  1.00  0.00            
ATOM    498  HB2 ALA X  35      70.670  60.730  17.970  1.00  0.00            
ATOM    499  HB3 ALA X  35      69.380  61.280  18.870  1.00  0.00            
ATOM    500  C   ALA X  35      68.060  62.660  16.870  1.00  0.00            
ATOM    501  O   ALA X  35      67.130  61.870  16.990  1.00  0.00            
ATOM    502  N   GLY X  36      68.010  63.990  16.750  1.00  0.00            
ATOM    503  H   GLY X  36      68.870  64.500  16.820  1.00  0.00            
ATOM    504  CA  GLY X  36      66.730  64.680  16.640  1.00  0.00            
ATOM    505  HA1 GLY X  36      65.970  63.910  16.690  1.00  0.00            
ATOM    506  HA2 GLY X  36      66.540  65.440  17.390  1.00  0.00            
ATOM    507  C   GLY X  36      66.530  65.300  15.260  1.00  0.00            
ATOM    508  O   GLY X  36      65.580  64.900  14.600  1.00  0.00            
ATOM    509  N   ARG X  37      67.520  66.150  14.970  1.00  0.00            
ATOM    510  H   ARG X  37      68.100  66.490  15.730  1.00  0.00            
ATOM    511  CA  ARG X  37      67.970  66.630  13.680  1.00  0.00            
ATOM    512  HA  ARG X  37      67.380  67.540  13.710  1.00  0.00            
ATOM    513  CB  ARG X  37      69.420  67.130  13.600  1.00  0.00            
ATOM    514  HB1 ARG X  37      69.890  66.260  14.060  1.00  0.00            
ATOM    515  HB2 ARG X  37      69.800  67.320  12.600  1.00  0.00            
ATOM    516  CG  ARG X  37      69.860  68.330  14.440  1.00  0.00            
ATOM    517  HG1 ARG X  37      69.050  69.040  14.270  1.00  0.00            
ATOM    518  HG2 ARG X  37      69.690  68.010  15.480  1.00  0.00            
ATOM    519  CD  ARG X  37      71.330  68.680  14.260  1.00  0.00            
ATOM    520  HD1 ARG X  37      71.660  69.400  15.010  1.00  0.00            
ATOM    521  HD2 ARG X  37      71.930  67.770  14.270  1.00  0.00            
ATOM    522  NE  ARG X  37      71.460  69.410  13.000  1.00  0.00            
ATOM    523  HE  ARG X  37      71.210  70.380  13.060  1.00  0.00            
ATOM    524  CZ  ARG X  37      72.150  69.050  11.900  1.00  0.00            
ATOM    525  NH1 ARG X  37      72.970  68.000  11.990  1.00  0.00            
ATOM    526 1HH1 ARG X  37      72.620  67.250  12.560  1.00  0.00            
ATOM    527 2HH1 ARG X  37      73.760  67.860  11.370  1.00  0.00            
ATOM    528  NH2 ARG X  37      72.120  69.860  10.830  1.00  0.00            
ATOM    529 1HH2 ARG X  37      71.670  70.760  10.920  1.00  0.00            
ATOM    530 2HH2 ARG X  37      72.480  69.640   9.910  1.00  0.00            
ATOM    531  C   ARG X  37      67.650  65.660  12.550  1.00  0.00            
ATOM    532  O   ARG X  37      68.420  64.800  12.170  1.00  0.00            
ATOM    533  N   MET X  38      66.460  65.660  11.930  1.00  0.00            
ATOM    534  H   MET X  38      65.830  66.140  12.560  1.00  0.00            
ATOM    535  CA  MET X  38      66.030  64.860  10.810  1.00  0.00            
ATOM    536  HA  MET X  38      66.940  64.740  10.220  1.00  0.00            
ATOM    537  CB  MET X  38      65.350  63.600  11.340  1.00  0.00            
ATOM    538  HB1 MET X  38      65.650  63.500  12.390  1.00  0.00            
ATOM    539  HB2 MET X  38      64.290  63.820  11.330  1.00  0.00            
ATOM    540  CG  MET X  38      65.650  62.400  10.440  1.00  0.00            
ATOM    541  HG1 MET X  38      65.160  62.360   9.460  1.00  0.00            
ATOM    542  HG2 MET X  38      66.720  62.530  10.230  1.00  0.00            
ATOM    543  SD  MET X  38      65.480  60.790  11.250  1.00  0.00            
ATOM    544  CE  MET X  38      63.720  60.740  11.660  1.00  0.00            
ATOM    545  HE1 MET X  38      63.330  60.020  12.370  1.00  0.00            
ATOM    546  HE2 MET X  38      63.310  61.730  11.860  1.00  0.00            
ATOM    547  HE3 MET X  38      63.140  60.360  10.820  1.00  0.00            
ATOM    548  C   MET X  38      65.170  65.650   9.840  1.00  0.00            
ATOM    549  O   MET X  38      64.560  64.960   9.040  1.00  0.00            
ATOM    550  N   GLY X  39      65.280  66.960   9.670  1.00  0.00            
ATOM    551  H   GLY X  39      65.810  67.470  10.360  1.00  0.00            
ATOM    552  CA  GLY X  39      64.340  67.800   8.960  1.00  0.00            
ATOM    553  HA1 GLY X  39      64.900  68.280   8.150  1.00  0.00            
ATOM    554  HA2 GLY X  39      63.430  67.270   8.670  1.00  0.00            
ATOM    555  C   GLY X  39      64.060  68.980   9.890  1.00  0.00            
ATOM    556  O   GLY X  39      63.130  68.920  10.690  1.00  0.00            
ATOM    557  N   GLY X  40      64.850  70.050   9.850  1.00  0.00            
ATOM    558  H   GLY X  40      65.680  69.910   9.290  1.00  0.00            
ATOM    559  CA  GLY X  40      64.840  71.280  10.610  1.00  0.00            
ATOM    560  HA1 GLY X  40      64.830  72.070   9.850  1.00  0.00            
ATOM    561  HA2 GLY X  40      64.080  71.280  11.390  1.00  0.00            
ATOM    562  C   GLY X  40      66.210  71.400  11.280  1.00  0.00            
ATOM    563  O   GLY X  40      66.690  70.360  11.740  1.00  0.00            
ATOM    564  N   GLU X  41      66.740  72.610  11.500  1.00  0.00            
ATOM    565  H   GLU X  41      66.240  73.360  11.060  1.00  0.00            
ATOM    566  CA  GLU X  41      67.890  72.760  12.370  1.00  0.00            
ATOM    567  HA  GLU X  41      68.560  71.900  12.240  1.00  0.00            
ATOM    568  CB  GLU X  41      68.610  73.980  11.800  1.00  0.00            
ATOM    569  HB1 GLU X  41      68.490  73.950  10.710  1.00  0.00            
ATOM    570  HB2 GLU X  41      68.200  74.930  12.140  1.00  0.00            
ATOM    571  CG  GLU X  41      70.120  74.100  12.060  1.00  0.00            
ATOM    572  HG1 GLU X  41      70.530  74.850  11.360  1.00  0.00            
ATOM    573  HG2 GLU X  41      70.150  74.540  13.060  1.00  0.00            
ATOM    574  CD  GLU X  41      70.970  72.840  12.060  1.00  0.00            
ATOM    575  OE1 GLU X  41      70.970  72.030  13.010  1.00  0.00            
ATOM    576  OE2 GLU X  41      71.360  72.480  10.930  1.00  0.00            
ATOM    577  C   GLU X  41      67.480  72.780  13.820  1.00  0.00            
ATOM    578  O   GLU X  41      66.390  73.070  14.350  1.00  0.00            
ATOM    579  N   ALA X  42      68.600  72.600  14.510  1.00  0.00            
ATOM    580  H   ALA X  42      69.440  72.490  13.950  1.00  0.00            
ATOM    581  CA  ALA X  42      68.690  72.650  15.960  1.00  0.00            
ATOM    582  HA  ALA X  42      67.900  72.020  16.390  1.00  0.00            
ATOM    583  CB  ALA X  42      70.010  72.040  16.380  1.00  0.00            
ATOM    584  HB1 ALA X  42      70.370  71.090  15.970  1.00  0.00            
ATOM    585  HB2 ALA X  42      70.850  72.720  16.230  1.00  0.00            
ATOM    586  HB3 ALA X  42      69.860  71.880  17.450  1.00  0.00            
ATOM    587  C   ALA X  42      68.680  74.070  16.490  1.00  0.00            
ATOM    588  O   ALA X  42      69.340  74.930  15.900  1.00  0.00            
ATOM    589  N   PRO X  43      68.070  74.370  17.650  1.00  0.00            
ATOM    590  CA  PRO X  43      67.980  75.730  18.130  1.00  0.00            
ATOM    591  HA  PRO X  43      68.000  76.470  17.330  1.00  0.00            
ATOM    592  CB  PRO X  43      66.840  75.730  19.160  1.00  0.00            
ATOM    593  HB1 PRO X  43      67.090  76.310  20.050  1.00  0.00            
ATOM    594  HB2 PRO X  43      65.980  76.330  18.900  1.00  0.00            
ATOM    595  CG  PRO X  43      66.570  74.280  19.470  1.00  0.00            
ATOM    596  HG1 PRO X  43      67.090  74.010  20.380  1.00  0.00            
ATOM    597  HG2 PRO X  43      65.540  73.920  19.600  1.00  0.00            
ATOM    598  CD  PRO X  43      67.200  73.450  18.350  1.00  0.00            
ATOM    599  HD1 PRO X  43      67.720  72.560  18.730  1.00  0.00            
ATOM    600  HD2 PRO X  43      66.420  73.000  17.750  1.00  0.00            
ATOM    601  C   PRO X  43      69.200  76.100  18.970  1.00  0.00            
ATOM    602  O   PRO X  43      69.480  77.300  19.010  1.00  0.00            
ATOM    603  N   GLU X  44      69.960  75.200  19.600  1.00  0.00            
ATOM    604  H   GLU X  44      69.480  74.360  19.920  1.00  0.00            
ATOM    605  CA  GLU X  44      71.160  75.460  20.360  1.00  0.00            
ATOM    606  HA  GLU X  44      70.990  76.490  20.680  1.00  0.00            
ATOM    607  CB  GLU X  44      71.160  74.430  21.500  1.00  0.00            
ATOM    608  HB1 GLU X  44      70.110  74.460  21.810  1.00  0.00            
ATOM    609  HB2 GLU X  44      71.250  73.380  21.270  1.00  0.00            
ATOM    610  CG  GLU X  44      71.990  74.660  22.770  1.00  0.00            
ATOM    611  HG1 GLU X  44      71.750  73.850  23.450  1.00  0.00            
ATOM    612  HG2 GLU X  44      73.050  74.540  22.550  1.00  0.00            
ATOM    613  CD  GLU X  44      71.680  75.960  23.480  1.00  0.00            
ATOM    614  OE1 GLU X  44      72.630  76.630  23.960  1.00  0.00            
ATOM    615  OE2 GLU X  44      70.560  76.510  23.450  1.00  0.00            
ATOM    616  C   GLU X  44      72.380  75.230  19.470  1.00  0.00            
ATOM    617  O   GLU X  44      72.330  75.020  18.260  1.00  0.00            
ATOM    618  N   LEU X  45      73.580  75.430  20.000  1.00  0.00            
ATOM    619  H   LEU X  45      73.680  75.470  21.000  1.00  0.00            
ATOM    620  CA  LEU X  45      74.830  75.360  19.240  1.00  0.00            
ATOM    621  HA  LEU X  45      74.600  75.340  18.190  1.00  0.00            
ATOM    622  CB  LEU X  45      75.780  76.460  19.690  1.00  0.00            
ATOM    623  HB1 LEU X  45      75.970  76.350  20.750  1.00  0.00            
ATOM    624  HB2 LEU X  45      76.760  76.230  19.280  1.00  0.00            
ATOM    625  CG  LEU X  45      75.110  77.810  19.400  1.00  0.00            
ATOM    626  HG  LEU X  45      74.180  77.830  19.990  1.00  0.00            
ATOM    627  CD1 LEU X  45      75.920  78.870  20.150  1.00  0.00            
ATOM    628 1HD1 LEU X  45      75.790  78.780  21.230  1.00  0.00            
ATOM    629 2HD1 LEU X  45      76.940  78.620  19.830  1.00  0.00            
ATOM    630 3HD1 LEU X  45      75.540  79.890  19.990  1.00  0.00            
ATOM    631  CD2 LEU X  45      74.860  78.100  17.920  1.00  0.00            
ATOM    632 1HD2 LEU X  45      75.890  78.200  17.590  1.00  0.00            
ATOM    633 2HD2 LEU X  45      74.340  77.290  17.430  1.00  0.00            
ATOM    634 3HD2 LEU X  45      74.210  78.990  17.890  1.00  0.00            
ATOM    635  C   LEU X  45      75.450  74.090  19.810  1.00  0.00            
ATOM    636  O   LEU X  45      75.690  73.980  21.010  1.00  0.00            
ATOM    637  N   ALA X  46      75.750  73.140  18.920  1.00  0.00            
ATOM    638  H   ALA X  46      75.650  73.350  17.950  1.00  0.00            
ATOM    639  CA  ALA X  46      76.450  71.930  19.280  1.00  0.00            
ATOM    640  HA  ALA X  46      76.890  72.060  20.270  1.00  0.00            
ATOM    641  CB  ALA X  46      75.470  70.780  19.550  1.00  0.00            
ATOM    642  HB1 ALA X  46      75.970  69.880  19.200  1.00  0.00            
ATOM    643  HB2 ALA X  46      75.390  70.570  20.610  1.00  0.00            
ATOM    644  HB3 ALA X  46      74.500  71.000  19.100  1.00  0.00            
ATOM    645  C   ALA X  46      77.600  71.480  18.380  1.00  0.00            
ATOM    646  O   ALA X  46      77.460  71.230  17.190  1.00  0.00            
ATOM    647  N   LEU X  47      78.730  71.100  18.960  1.00  0.00            
ATOM    648  H   LEU X  47      78.880  71.270  19.950  1.00  0.00            
ATOM    649  CA  LEU X  47      79.940  70.590  18.340  1.00  0.00            
ATOM    650  HA  LEU X  47      79.730  70.150  17.360  1.00  0.00            
ATOM    651  CB  LEU X  47      80.900  71.770  18.160  1.00  0.00            
ATOM    652  HB1 LEU X  47      80.280  72.540  17.740  1.00  0.00            
ATOM    653  HB2 LEU X  47      81.280  72.110  19.130  1.00  0.00            
ATOM    654  CG  LEU X  47      82.180  71.620  17.330  1.00  0.00            
ATOM    655  HG  LEU X  47      82.710  70.700  17.560  1.00  0.00            
ATOM    656  CD1 LEU X  47      81.710  71.260  15.930  1.00  0.00            
ATOM    657 1HD1 LEU X  47      81.210  70.300  15.990  1.00  0.00            
ATOM    658 2HD1 LEU X  47      80.860  71.830  15.530  1.00  0.00            
ATOM    659 3HD1 LEU X  47      82.610  71.240  15.300  1.00  0.00            
ATOM    660  CD2 LEU X  47      83.090  72.840  17.510  1.00  0.00            
ATOM    661 1HD2 LEU X  47      82.550  73.790  17.510  1.00  0.00            
ATOM    662 2HD2 LEU X  47      83.620  72.760  18.460  1.00  0.00            
ATOM    663 3HD2 LEU X  47      83.830  72.890  16.710  1.00  0.00            
ATOM    664  C   LEU X  47      80.520  69.520  19.260  1.00  0.00            
ATOM    665  O   LEU X  47      81.440  69.900  19.990  1.00  0.00            
ATOM    666  N   ASP X  48      79.970  68.320  19.360  1.00  0.00            
ATOM    667  H   ASP X  48      79.220  68.290  18.700  1.00  0.00            
ATOM    668  CA  ASP X  48      80.180  67.220  20.290  1.00  0.00            
ATOM    669  HA  ASP X  48      81.170  67.520  20.660  1.00  0.00            
ATOM    670  CB  ASP X  48      79.280  67.330  21.520  1.00  0.00            
ATOM    671  HB1 ASP X  48      79.450  68.320  21.950  1.00  0.00            
ATOM    672  HB2 ASP X  48      78.290  67.440  21.070  1.00  0.00            
ATOM    673  CG  ASP X  48      79.430  66.090  22.400  1.00  0.00            
ATOM    674  OD1 ASP X  48      78.390  65.740  23.010  1.00  0.00            
ATOM    675  OD2 ASP X  48      80.560  65.690  22.720  1.00  0.00            
ATOM    676  C   ASP X  48      80.190  65.930  19.500  1.00  0.00            
ATOM    677  O   ASP X  48      79.140  65.470  19.080  1.00  0.00            
ATOM    678  N   PRO X  49      81.380  65.450  19.140  1.00  0.00            
ATOM    679  CA  PRO X  49      81.550  64.300  18.290  1.00  0.00            
ATOM    680  HA  PRO X  49      81.130  64.490  17.300  1.00  0.00            
ATOM    681  CB  PRO X  49      83.040  64.060  18.070  1.00  0.00            
ATOM    682  HB1 PRO X  49      83.250  63.040  18.390  1.00  0.00            
ATOM    683  HB2 PRO X  49      83.170  64.150  17.000  1.00  0.00            
ATOM    684  CG  PRO X  49      83.800  65.090  18.920  1.00  0.00            
ATOM    685  HG1 PRO X  49      84.290  64.620  19.780  1.00  0.00            
ATOM    686  HG2 PRO X  49      84.500  65.670  18.320  1.00  0.00            
ATOM    687  CD  PRO X  49      82.690  65.960  19.500  1.00  0.00            
ATOM    688  HD1 PRO X  49      82.810  66.140  20.560  1.00  0.00            
ATOM    689  HD2 PRO X  49      82.730  67.000  19.120  1.00  0.00            
ATOM    690  C   PRO X  49      80.960  63.010  18.850  1.00  0.00            
ATOM    691  O   PRO X  49      80.910  62.800  20.060  1.00  0.00            
ATOM    692  N   VAL X  50      80.540  62.140  17.920  1.00  0.00            
ATOM    693  H   VAL X  50      80.750  62.470  16.990  1.00  0.00            
ATOM    694  CA  VAL X  50      80.240  60.740  18.150  1.00  0.00            
ATOM    695  HA  VAL X  50      79.280  60.840  18.650  1.00  0.00            
ATOM    696  CB  VAL X  50      79.860  60.060  16.830  1.00  0.00            
ATOM    697  HB  VAL X  50      78.950  60.550  16.460  1.00  0.00            
ATOM    698  CG1 VAL X  50      80.960  60.230  15.780  1.00  0.00            
ATOM    699 1HG1 VAL X  50      80.420  59.990  14.860  1.00  0.00            
ATOM    700 2HG1 VAL X  50      81.330  61.260  15.790  1.00  0.00            
ATOM    701 3HG1 VAL X  50      81.930  59.770  15.880  1.00  0.00            
ATOM    702  CG2 VAL X  50      79.440  58.610  17.050  1.00  0.00            
ATOM    703 1HG2 VAL X  50      79.130  58.340  18.050  1.00  0.00            
ATOM    704 2HG2 VAL X  50      78.530  58.500  16.450  1.00  0.00            
ATOM    705 3HG2 VAL X  50      80.130  57.940  16.540  1.00  0.00            
ATOM    706  C   VAL X  50      81.250  59.900  18.930  1.00  0.00            
ATOM    707  O   VAL X  50      82.410  59.880  18.520  1.00  0.00            
ATOM    708  N   PRO X  51      80.820  59.380  20.080  1.00  0.00            
ATOM    709  CA  PRO X  51      81.640  58.400  20.770  1.00  0.00            
ATOM    710  HA  PRO X  51      82.720  58.600  20.840  1.00  0.00            
ATOM    711  CB  PRO X  51      81.020  58.220  22.150  1.00  0.00            
ATOM    712  HB1 PRO X  51      81.130  57.280  22.710  1.00  0.00            
ATOM    713  HB2 PRO X  51      81.510  58.920  22.820  1.00  0.00            
ATOM    714  CG  PRO X  51      79.550  58.530  21.870  1.00  0.00            
ATOM    715  HG1 PRO X  51      79.090  57.560  21.700  1.00  0.00            
ATOM    716  HG2 PRO X  51      79.150  59.050  22.740  1.00  0.00            
ATOM    717  CD  PRO X  51      79.550  59.570  20.750  1.00  0.00            
ATOM    718  HD1 PRO X  51      78.680  59.260  20.180  1.00  0.00            
ATOM    719  HD2 PRO X  51      79.440  60.580  21.150  1.00  0.00            
ATOM    720  C   PRO X  51      81.810  57.040  20.100  1.00  0.00            
ATOM    721  O   PRO X  51      80.810  56.440  19.720  1.00  0.00            
ATOM    722  N   GLN X  52      83.020  56.510  20.280  1.00  0.00            
ATOM    723  H   GLN X  52      83.650  57.170  20.720  1.00  0.00            
ATOM    724  CA  GLN X  52      83.420  55.120  20.170  1.00  0.00            
ATOM    725  HA  GLN X  52      83.130  54.760  19.180  1.00  0.00            
ATOM    726  CB  GLN X  52      84.940  55.100  20.270  1.00  0.00            
ATOM    727  HB1 GLN X  52      85.170  55.550  21.240  1.00  0.00            
ATOM    728  HB2 GLN X  52      85.360  54.100  20.180  1.00  0.00            
ATOM    729  CG  GLN X  52      85.640  56.060  19.310  1.00  0.00            
ATOM    730  HG1 GLN X  52      85.350  55.810  18.290  1.00  0.00            
ATOM    731  HG2 GLN X  52      85.530  57.140  19.460  1.00  0.00            
ATOM    732  CD  GLN X  52      87.130  55.800  19.450  1.00  0.00            
ATOM    733  OE1 GLN X  52      87.660  55.760  20.560  1.00  0.00            
ATOM    734  NE2 GLN X  52      88.000  55.680  18.440  1.00  0.00            
ATOM    735 1HE2 GLN X  52      87.770  55.790  17.460  1.00  0.00            
ATOM    736 2HE2 GLN X  52      88.980  55.640  18.620  1.00  0.00            
ATOM    737  C   GLN X  52      82.790  54.180  21.190  1.00  0.00            
ATOM    738  O   GLN X  52      82.200  53.170  20.800  1.00  0.00            
ATOM    739  N   ASP X  53      82.870  54.460  22.490  1.00  0.00            
ATOM    740  H   ASP X  53      83.200  55.400  22.570  1.00  0.00            
ATOM    741  CA  ASP X  53      82.160  53.960  23.650  1.00  0.00            
ATOM    742  HA  ASP X  53      82.320  52.880  23.770  1.00  0.00            
ATOM    743  CB  ASP X  53      82.610  54.730  24.890  1.00  0.00            
ATOM    744  HB1 ASP X  53      83.610  54.390  25.150  1.00  0.00            
ATOM    745  HB2 ASP X  53      82.790  55.810  24.830  1.00  0.00            
ATOM    746  CG  ASP X  53      81.870  54.520  26.200  1.00  0.00            
ATOM    747  OD1 ASP X  53      80.770  55.080  26.390  1.00  0.00            
ATOM    748  OD2 ASP X  53      82.320  53.680  27.010  1.00  0.00            
ATOM    749  C   ASP X  53      80.650  54.000  23.490  1.00  0.00            
ATOM    750  O   ASP X  53      80.140  54.830  22.750  1.00  0.00            
ATOM    751  N   ALA X  54      80.000  52.930  23.970  1.00  0.00            
ATOM    752  H   ALA X  54      80.420  52.690  24.850  1.00  0.00            
ATOM    753  CA  ALA X  54      78.610  52.540  23.790  1.00  0.00            
ATOM    754  HA  ALA X  54      78.280  52.690  22.760  1.00  0.00            
ATOM    755  CB  ALA X  54      78.600  51.030  24.020  1.00  0.00            
ATOM    756  HB1 ALA X  54      78.910  50.870  25.050  1.00  0.00            
ATOM    757  HB2 ALA X  54      77.610  50.710  23.710  1.00  0.00            
ATOM    758  HB3 ALA X  54      79.370  50.530  23.430  1.00  0.00            
ATOM    759  C   ALA X  54      77.670  53.250  24.740  1.00  0.00            
ATOM    760  O   ALA X  54      76.450  53.360  24.610  1.00  0.00            
ATOM    761  N   SER X  55      78.250  53.660  25.870  1.00  0.00            
ATOM    762  H   SER X  55      79.230  53.870  25.760  1.00  0.00            
ATOM    763  CA  SER X  55      77.620  53.900  27.150  1.00  0.00            
ATOM    764  HA  SER X  55      76.760  53.240  27.160  1.00  0.00            
ATOM    765  CB  SER X  55      78.580  53.500  28.290  1.00  0.00            
ATOM    766  HB1 SER X  55      77.930  53.380  29.150  1.00  0.00            
ATOM    767  HB2 SER X  55      78.940  52.480  28.150  1.00  0.00            
ATOM    768  OG  SER X  55      79.620  54.360  28.660  1.00  0.00            
ATOM    769  HG  SER X  55      80.240  54.430  27.970  1.00  0.00            
ATOM    770  C   SER X  55      77.250  55.360  27.250  1.00  0.00            
ATOM    771  O   SER X  55      76.060  55.590  27.510  1.00  0.00            
ATOM    772  N   THR X  56      78.130  56.270  26.840  1.00  0.00            
ATOM    773  H   THR X  56      79.000  55.880  26.540  1.00  0.00            
ATOM    774  CA  THR X  56      77.860  57.680  26.640  1.00  0.00            
ATOM    775  HA  THR X  56      77.180  58.050  27.400  1.00  0.00            
ATOM    776  CB  THR X  56      79.260  58.330  26.600  1.00  0.00            
ATOM    777  HB  THR X  56      79.260  59.370  26.300  1.00  0.00            
ATOM    778  OG1 THR X  56      80.230  57.620  25.850  1.00  0.00            
ATOM    779  HG1 THR X  56      80.260  56.750  26.200  1.00  0.00            
ATOM    780  CG2 THR X  56      79.900  58.490  27.980  1.00  0.00            
ATOM    781 1HG2 THR X  56      80.770  59.130  27.910  1.00  0.00            
ATOM    782 2HG2 THR X  56      79.240  59.070  28.600  1.00  0.00            
ATOM    783 3HG2 THR X  56      79.960  57.450  28.330  1.00  0.00            
ATOM    784  C   THR X  56      77.230  57.880  25.270  1.00  0.00            
ATOM    785  O   THR X  56      77.490  58.870  24.600  1.00  0.00            
ATOM    786  N   LYS X  57      76.490  56.840  24.860  1.00  0.00            
ATOM    787  H   LYS X  57      76.570  56.000  25.420  1.00  0.00            
ATOM    788  CA  LYS X  57      75.710  56.890  23.660  1.00  0.00            
ATOM    789  HA  LYS X  57      75.620  57.880  23.200  1.00  0.00            
ATOM    790  CB  LYS X  57      76.510  56.170  22.570  1.00  0.00            
ATOM    791  HB1 LYS X  57      77.540  56.520  22.620  1.00  0.00            
ATOM    792  HB2 LYS X  57      76.450  55.140  22.920  1.00  0.00            
ATOM    793  CG  LYS X  57      76.060  56.090  21.110  1.00  0.00            
ATOM    794  HG1 LYS X  57      75.160  55.470  21.050  1.00  0.00            
ATOM    795  HG2 LYS X  57      75.980  57.080  20.660  1.00  0.00            
ATOM    796  CD  LYS X  57      76.970  55.190  20.270  1.00  0.00            
ATOM    797  HD1 LYS X  57      77.960  54.940  20.640  1.00  0.00            
ATOM    798  HD2 LYS X  57      76.560  54.190  20.160  1.00  0.00            
ATOM    799  CE  LYS X  57      77.160  55.750  18.860  1.00  0.00            
ATOM    800  HE1 LYS X  57      76.210  55.940  18.370  1.00  0.00            
ATOM    801  HE2 LYS X  57      77.620  56.730  18.680  1.00  0.00            
ATOM    802  NZ  LYS X  57      77.820  54.760  17.980  1.00  0.00            
ATOM    803  HZ1 LYS X  57      78.740  54.600  18.370  1.00  0.00            
ATOM    804  HZ2 LYS X  57      77.280  53.930  17.810  1.00  0.00            
ATOM    805  HZ3 LYS X  57      77.910  55.250  17.110  1.00  0.00            
ATOM    806  C   LYS X  57      74.250  56.460  23.760  1.00  0.00            
ATOM    807  O   LYS X  57      73.380  56.900  23.000  1.00  0.00            
ATOM    808  N   LYS X  58      73.970  55.590  24.740  1.00  0.00            
ATOM    809  H   LYS X  58      74.710  55.480  25.410  1.00  0.00            
ATOM    810  CA  LYS X  58      72.820  54.720  24.760  1.00  0.00            
ATOM    811  HA  LYS X  58      72.570  54.110  23.890  1.00  0.00            
ATOM    812  CB  LYS X  58      73.190  53.770  25.900  1.00  0.00            
ATOM    813  HB1 LYS X  58      74.230  53.440  25.880  1.00  0.00            
ATOM    814  HB2 LYS X  58      72.820  54.240  26.810  1.00  0.00            
ATOM    815  CG  LYS X  58      72.540  52.370  25.890  1.00  0.00            
ATOM    816  HG1 LYS X  58      72.820  51.880  26.820  1.00  0.00            
ATOM    817  HG2 LYS X  58      71.470  52.500  25.760  1.00  0.00            
ATOM    818  CD  LYS X  58      73.200  51.380  24.930  1.00  0.00            
ATOM    819  HD1 LYS X  58      73.160  51.650  23.880  1.00  0.00            
ATOM    820  HD2 LYS X  58      74.230  51.440  25.300  1.00  0.00            
ATOM    821  CE  LYS X  58      72.620  50.030  25.320  1.00  0.00            
ATOM    822  HE1 LYS X  58      73.340  49.690  26.050  1.00  0.00            
ATOM    823  HE2 LYS X  58      71.580  50.050  25.670  1.00  0.00            
ATOM    824  NZ  LYS X  58      72.520  49.060  24.200  1.00  0.00            
ATOM    825  HZ1 LYS X  58      72.010  49.510  23.450  1.00  0.00            
ATOM    826  HZ2 LYS X  58      73.420  48.710  23.920  1.00  0.00            
ATOM    827  HZ3 LYS X  58      72.150  48.170  24.480  1.00  0.00            
ATOM    828  C   LYS X  58      71.450  55.340  25.000  1.00  0.00            
ATOM    829  O   LYS X  58      70.500  54.570  24.820  1.00  0.00            
ATOM    830  N   LEU X  59      71.410  56.620  25.380  1.00  0.00            
ATOM    831  H   LEU X  59      71.970  56.890  26.180  1.00  0.00            
ATOM    832  CA  LEU X  59      70.070  57.190  25.400  1.00  0.00            
ATOM    833  HA  LEU X  59      69.420  56.520  25.960  1.00  0.00            
ATOM    834  CB  LEU X  59      70.120  58.500  26.200  1.00  0.00            
ATOM    835  HB1 LEU X  59      70.960  59.080  25.830  1.00  0.00            
ATOM    836  HB2 LEU X  59      69.210  59.070  25.950  1.00  0.00            
ATOM    837  CG  LEU X  59      70.340  58.320  27.690  1.00  0.00            
ATOM    838  HG  LEU X  59      71.140  57.620  27.910  1.00  0.00            
ATOM    839  CD1 LEU X  59      70.740  59.690  28.270  1.00  0.00            
ATOM    840 1HD1 LEU X  59      69.980  60.420  27.980  1.00  0.00            
ATOM    841 2HD1 LEU X  59      71.030  59.740  29.310  1.00  0.00            
ATOM    842 3HD1 LEU X  59      71.520  60.160  27.660  1.00  0.00            
ATOM    843  CD2 LEU X  59      69.080  57.830  28.380  1.00  0.00            
ATOM    844 1HD2 LEU X  59      69.270  57.510  29.400  1.00  0.00            
ATOM    845 2HD2 LEU X  59      68.440  58.690  28.550  1.00  0.00            
ATOM    846 3HD2 LEU X  59      68.640  56.930  27.930  1.00  0.00            
ATOM    847  C   LEU X  59      69.540  57.500  24.000  1.00  0.00            
ATOM    848  O   LEU X  59      68.340  57.710  23.790  1.00  0.00            
ATOM    849  N   SER X  60      70.420  57.680  23.030  1.00  0.00            
ATOM    850  H   SER X  60      71.390  57.470  23.240  1.00  0.00            
ATOM    851  CA  SER X  60      70.200  57.950  21.620  1.00  0.00            
ATOM    852  HA  SER X  60      69.390  58.670  21.460  1.00  0.00            
ATOM    853  CB  SER X  60      71.410  58.770  21.180  1.00  0.00            
ATOM    854  HB1 SER X  60      70.990  59.450  20.430  1.00  0.00            
ATOM    855  HB2 SER X  60      71.690  59.580  21.870  1.00  0.00            
ATOM    856  OG  SER X  60      72.510  58.070  20.670  1.00  0.00            
ATOM    857  HG  SER X  60      72.820  57.530  21.390  1.00  0.00            
ATOM    858  C   SER X  60      70.060  56.670  20.800  1.00  0.00            
ATOM    859  O   SER X  60      69.700  56.770  19.630  1.00  0.00            
ATOM    860  N   GLU X  61      70.400  55.570  21.480  1.00  0.00            
ATOM    861  H   GLU X  61      70.540  55.690  22.470  1.00  0.00            
ATOM    862  CA  GLU X  61      70.100  54.290  20.890  1.00  0.00            
ATOM    863  HA  GLU X  61      70.310  54.340  19.830  1.00  0.00            
ATOM    864  CB  GLU X  61      70.950  53.160  21.470  1.00  0.00            
ATOM    865  HB1 GLU X  61      71.980  53.440  21.710  1.00  0.00            
ATOM    866  HB2 GLU X  61      70.690  53.010  22.520  1.00  0.00            
ATOM    867  CG  GLU X  61      70.940  51.780  20.800  1.00  0.00            
ATOM    868  HG1 GLU X  61      69.940  51.410  20.580  1.00  0.00            
ATOM    869  HG2 GLU X  61      71.390  51.940  19.820  1.00  0.00            
ATOM    870  CD  GLU X  61      71.590  50.610  21.540  1.00  0.00            
ATOM    871  OE1 GLU X  61      71.100  49.630  22.130  1.00  0.00            
ATOM    872  OE2 GLU X  61      72.830  50.730  21.560  1.00  0.00            
ATOM    873  C   GLU X  61      68.630  53.930  21.020  1.00  0.00            
ATOM    874  O   GLU X  61      67.890  53.630  20.080  1.00  0.00            
ATOM    875  N   CYS X  62      68.220  54.130  22.270  1.00  0.00            
ATOM    876  H   CYS X  62      68.750  54.440  23.070  1.00  0.00            
ATOM    877  CA  CYS X  62      66.960  53.790  22.900  1.00  0.00            
ATOM    878  HA  CYS X  62      66.090  53.900  22.240  1.00  0.00            
ATOM    879  CB  CYS X  62      66.970  52.260  23.120  1.00  0.00            
ATOM    880  HB1 CYS X  62      66.030  52.110  23.640  1.00  0.00            
ATOM    881  HB2 CYS X  62      66.800  51.850  22.120  1.00  0.00            
ATOM    882  SG  CYS X  62      68.360  51.620  24.090  1.00  0.00            
ATOM    883  HG  CYS X  62      67.740  50.440  24.170  1.00  0.00            
ATOM    884  C   CYS X  62      66.740  54.720  24.090  1.00  0.00            
ATOM    885  O   CYS X  62      67.270  54.530  25.180  1.00  0.00            
ATOM    886  N   LEU X  63      65.770  55.630  23.950  1.00  0.00            
ATOM    887  H   LEU X  63      65.430  55.820  23.010  1.00  0.00            
ATOM    888  CA  LEU X  63      65.110  56.350  24.990  1.00  0.00            
ATOM    889  HA  LEU X  63      65.640  56.270  25.940  1.00  0.00            
ATOM    890  CB  LEU X  63      65.020  57.850  24.660  1.00  0.00            
ATOM    891  HB1 LEU X  63      65.900  58.160  24.110  1.00  0.00            
ATOM    892  HB2 LEU X  63      64.240  57.930  23.910  1.00  0.00            
ATOM    893  CG  LEU X  63      64.630  58.810  25.780  1.00  0.00            
ATOM    894  HG  LEU X  63      63.720  58.490  26.290  1.00  0.00            
ATOM    895  CD1 LEU X  63      65.640  58.980  26.910  1.00  0.00            
ATOM    896 1HD1 LEU X  63      65.740  57.980  27.320  1.00  0.00            
ATOM    897 2HD1 LEU X  63      66.630  59.370  26.680  1.00  0.00            
ATOM    898 3HD1 LEU X  63      65.150  59.620  27.640  1.00  0.00            
ATOM    899  CD2 LEU X  63      64.290  60.140  25.090  1.00  0.00            
ATOM    900 1HD2 LEU X  63      63.520  60.120  24.330  1.00  0.00            
ATOM    901 2HD2 LEU X  63      63.960  60.900  25.800  1.00  0.00            
ATOM    902 3HD2 LEU X  63      65.210  60.480  24.620  1.00  0.00            
ATOM    903  C   LEU X  63      63.720  55.850  25.350  1.00  0.00            
ATOM    904  O   LEU X  63      63.310  55.800  26.520  1.00  0.00            
ATOM    905  N   LYS X  64      62.910  55.460  24.360  1.00  0.00            
ATOM    906  H   LYS X  64      63.350  55.520  23.450  1.00  0.00            
ATOM    907  CA  LYS X  64      61.530  55.060  24.540  1.00  0.00            
ATOM    908  HA  LYS X  64      61.180  55.580  25.450  1.00  0.00            
ATOM    909  CB  LYS X  64      60.770  55.250  23.230  1.00  0.00            
ATOM    910  HB1 LYS X  64      61.100  54.550  22.460  1.00  0.00            
ATOM    911  HB2 LYS X  64      59.730  55.310  23.530  1.00  0.00            
ATOM    912  CG  LYS X  64      60.910  56.680  22.690  1.00  0.00            
ATOM    913  HG1 LYS X  64      60.450  57.290  23.460  1.00  0.00            
ATOM    914  HG2 LYS X  64      61.950  57.010  22.650  1.00  0.00            
ATOM    915  CD  LYS X  64      60.170  57.060  21.410  1.00  0.00            
ATOM    916  HD1 LYS X  64      60.700  56.460  20.680  1.00  0.00            
ATOM    917  HD2 LYS X  64      59.120  56.720  21.430  1.00  0.00            
ATOM    918  CE  LYS X  64      60.350  58.540  21.020  1.00  0.00            
ATOM    919  HE1 LYS X  64      60.640  59.190  21.840  1.00  0.00            
ATOM    920  HE2 LYS X  64      61.270  58.450  20.450  1.00  0.00            
ATOM    921  NZ  LYS X  64      59.230  59.120  20.280  1.00  0.00            
ATOM    922  HZ1 LYS X  64      58.670  59.750  20.850  1.00  0.00            
ATOM    923  HZ2 LYS X  64      59.650  59.780  19.640  1.00  0.00            
ATOM    924  HZ3 LYS X  64      58.690  58.450  19.740  1.00  0.00            
ATOM    925  C   LYS X  64      61.500  53.660  25.130  1.00  0.00            
ATOM    926  O   LYS X  64      60.860  52.800  24.550  1.00  0.00            
ATOM    927  N   ARG X  65      61.980  53.400  26.360  1.00  0.00            
ATOM    928  H   ARG X  65      62.420  54.190  26.810  1.00  0.00            
ATOM    929  CA  ARG X  65      61.780  52.120  27.020  1.00  0.00            
ATOM    930  HA  ARG X  65      61.770  51.300  26.300  1.00  0.00            
ATOM    931  CB  ARG X  65      62.950  51.770  27.940  1.00  0.00            
ATOM    932  HB1 ARG X  65      62.640  52.200  28.900  1.00  0.00            
ATOM    933  HB2 ARG X  65      62.920  50.700  28.130  1.00  0.00            
ATOM    934  CG  ARG X  65      64.290  52.410  27.590  1.00  0.00            
ATOM    935  HG1 ARG X  65      64.370  52.440  26.510  1.00  0.00            
ATOM    936  HG2 ARG X  65      64.420  53.410  27.970  1.00  0.00            
ATOM    937  CD  ARG X  65      65.580  51.600  27.840  1.00  0.00            
ATOM    938  HD1 ARG X  65      65.660  51.370  28.900  1.00  0.00            
ATOM    939  HD2 ARG X  65      65.710  50.520  27.670  1.00  0.00            
ATOM    940  NE  ARG X  65      66.790  52.270  27.380  1.00  0.00            
ATOM    941  HE  ARG X  65      66.800  52.450  26.380  1.00  0.00            
ATOM    942  CZ  ARG X  65      67.810  52.880  27.990  1.00  0.00            
ATOM    943  NH1 ARG X  65      68.000  52.910  29.310  1.00  0.00            
ATOM    944 1HH1 ARG X  65      68.840  53.350  29.680  1.00  0.00            
ATOM    945 2HH1 ARG X  65      67.370  52.360  29.880  1.00  0.00            
ATOM    946  NH2 ARG X  65      68.720  53.540  27.250  1.00  0.00            
ATOM    947 1HH2 ARG X  65      69.330  54.210  27.730  1.00  0.00            
ATOM    948 2HH2 ARG X  65      68.360  53.940  26.390  1.00  0.00            
ATOM    949  C   ARG X  65      60.450  52.160  27.740  1.00  0.00            
ATOM    950  O   ARG X  65      59.710  51.180  27.760  1.00  0.00            
ATOM    951  N   ILE X  66      60.160  53.280  28.430  1.00  0.00            
ATOM    952  H   ILE X  66      60.810  54.050  28.410  1.00  0.00            
ATOM    953  CA  ILE X  66      58.880  53.610  29.020  1.00  0.00            
ATOM    954  HA  ILE X  66      58.070  53.270  28.390  1.00  0.00            
ATOM    955  CB  ILE X  66      58.700  52.890  30.350  1.00  0.00            
ATOM    956  HB  ILE X  66      59.160  51.890  30.360  1.00  0.00            
ATOM    957  CG1 ILE X  66      57.230  52.730  30.700  1.00  0.00            
ATOM    958 1HG1 ILE X  66      56.610  53.570  31.040  1.00  0.00            
ATOM    959 2HG1 ILE X  66      56.750  52.410  29.770  1.00  0.00            
ATOM    960  CG2 ILE X  66      59.410  53.610  31.510  1.00  0.00            
ATOM    961 1HG2 ILE X  66      60.390  53.130  31.540  1.00  0.00            
ATOM    962 2HG2 ILE X  66      59.540  54.680  31.450  1.00  0.00            
ATOM    963 3HG2 ILE X  66      58.990  53.430  32.510  1.00  0.00            
ATOM    964  CD  ILE X  66      57.010  51.580  31.690  1.00  0.00            
ATOM    965  HD1 ILE X  66      57.220  51.870  32.710  1.00  0.00            
ATOM    966  HD2 ILE X  66      56.030  51.160  31.470  1.00  0.00            
ATOM    967  HD3 ILE X  66      57.620  50.740  31.340  1.00  0.00            
ATOM    968  C   ILE X  66      58.480  55.080  28.900  1.00  0.00            
ATOM    969  O   ILE X  66      57.420  55.410  29.450  1.00  0.00            
ATOM    970  N   GLY X  67      59.240  55.970  28.270  1.00  0.00            
ATOM    971  H   GLY X  67      60.060  55.760  27.710  1.00  0.00            
ATOM    972  CA  GLY X  67      58.710  57.290  27.970  1.00  0.00            
ATOM    973  HA1 GLY X  67      57.710  57.480  28.350  1.00  0.00            
ATOM    974  HA2 GLY X  67      59.320  58.010  28.500  1.00  0.00            
ATOM    975  C   GLY X  67      58.690  57.470  26.460  1.00  0.00            
ATOM    976  O   GLY X  67      58.720  56.490  25.730  1.00  0.00            
ATOM    977  N   ASP X  68      58.380  58.720  26.070  1.00  0.00            
ATOM    978  H   ASP X  68      58.060  59.340  26.800  1.00  0.00            
ATOM    979  CA  ASP X  68      58.470  59.370  24.790  1.00  0.00            
ATOM    980  HA  ASP X  68      59.290  58.850  24.280  1.00  0.00            
ATOM    981  CB  ASP X  68      57.230  59.180  23.900  1.00  0.00            
ATOM    982  HB1 ASP X  68      57.340  58.250  23.360  1.00  0.00            
ATOM    983  HB2 ASP X  68      56.380  58.970  24.540  1.00  0.00            
ATOM    984  CG  ASP X  68      56.910  60.210  22.820  1.00  0.00            
ATOM    985  OD1 ASP X  68      55.950  61.020  22.860  1.00  0.00            
ATOM    986  OD2 ASP X  68      57.540  60.330  21.750  1.00  0.00            
ATOM    987  C   ASP X  68      58.870  60.830  24.870  1.00  0.00            
ATOM    988  O   ASP X  68      58.530  61.580  25.790  1.00  0.00            
ATOM    989  N   GLU X  69      59.740  61.260  23.950  1.00  0.00            
ATOM    990  H   GLU X  69      59.820  60.710  23.100  1.00  0.00            
ATOM    991  CA  GLU X  69      60.410  62.540  23.920  1.00  0.00            
ATOM    992  HA  GLU X  69      59.670  63.320  23.820  1.00  0.00            
ATOM    993  CB  GLU X  69      61.430  62.630  25.070  1.00  0.00            
ATOM    994  HB1 GLU X  69      60.840  62.570  25.980  1.00  0.00            
ATOM    995  HB2 GLU X  69      62.060  61.750  25.210  1.00  0.00            
ATOM    996  CG  GLU X  69      62.210  63.940  25.010  1.00  0.00            
ATOM    997  HG1 GLU X  69      62.770  64.060  25.940  1.00  0.00            
ATOM    998  HG2 GLU X  69      62.860  63.870  24.140  1.00  0.00            
ATOM    999  CD  GLU X  69      61.350  65.150  24.710  1.00  0.00            
ATOM   1000  OE1 GLU X  69      60.350  65.490  25.390  1.00  0.00            
ATOM   1001  OE2 GLU X  69      61.680  65.770  23.670  1.00  0.00            
ATOM   1002  C   GLU X  69      61.060  62.570  22.550  1.00  0.00            
ATOM   1003  O   GLU X  69      61.100  61.490  21.970  1.00  0.00            
ATOM   1004  N   LEU X  70      61.530  63.680  21.970  1.00  0.00            
ATOM   1005  H   LEU X  70      61.550  64.510  22.560  1.00  0.00            
ATOM   1006  CA  LEU X  70      62.110  63.740  20.650  1.00  0.00            
ATOM   1007  HA  LEU X  70      62.600  64.710  20.720  1.00  0.00            
ATOM   1008  CB  LEU X  70      63.110  62.700  20.160  1.00  0.00            
ATOM   1009  HB1 LEU X  70      62.840  61.680  20.380  1.00  0.00            
ATOM   1010  HB2 LEU X  70      63.160  62.730  19.070  1.00  0.00            
ATOM   1011  CG  LEU X  70      64.540  62.850  20.680  1.00  0.00            
ATOM   1012  HG  LEU X  70      65.110  62.240  19.970  1.00  0.00            
ATOM   1013  CD1 LEU X  70      65.350  64.140  20.480  1.00  0.00            
ATOM   1014 1HD1 LEU X  70      66.390  64.080  20.830  1.00  0.00            
ATOM   1015 2HD1 LEU X  70      65.510  64.460  19.450  1.00  0.00            
ATOM   1016 3HD1 LEU X  70      64.820  64.930  21.010  1.00  0.00            
ATOM   1017  CD2 LEU X  70      64.910  62.260  22.050  1.00  0.00            
ATOM   1018 1HD2 LEU X  70      64.480  62.760  22.910  1.00  0.00            
ATOM   1019 2HD2 LEU X  70      64.710  61.210  22.230  1.00  0.00            
ATOM   1020 3HD2 LEU X  70      65.990  62.240  22.200  1.00  0.00            
ATOM   1021  C   LEU X  70      61.220  64.360  19.580  1.00  0.00            
ATOM   1022  O   LEU X  70      61.240  63.970  18.410  1.00  0.00            
ATOM   1023  N   ASP X  71      60.320  65.270  19.970  1.00  0.00            
ATOM   1024  H   ASP X  71      59.980  65.410  20.910  1.00  0.00            
ATOM   1025  CA  ASP X  71      59.650  66.100  19.010  1.00  0.00            
ATOM   1026  HA  ASP X  71      59.260  65.470  18.210  1.00  0.00            
ATOM   1027  CB  ASP X  71      58.450  66.780  19.700  1.00  0.00            
ATOM   1028  HB1 ASP X  71      57.750  66.040  20.050  1.00  0.00            
ATOM   1029  HB2 ASP X  71      58.970  67.240  20.550  1.00  0.00            
ATOM   1030  CG  ASP X  71      57.720  68.020  19.170  1.00  0.00            
ATOM   1031  OD1 ASP X  71      57.910  69.130  19.730  1.00  0.00            
ATOM   1032  OD2 ASP X  71      57.060  67.820  18.130  1.00  0.00            
ATOM   1033  C   ASP X  71      60.510  67.190  18.390  1.00  0.00            
ATOM   1034  O   ASP X  71      61.400  67.720  19.070  1.00  0.00            
ATOM   1035  N   SER X  72      60.220  67.450  17.120  1.00  0.00            
ATOM   1036  H   SER X  72      59.450  66.970  16.680  1.00  0.00            
ATOM   1037  CA  SER X  72      60.670  68.610  16.350  1.00  0.00            
ATOM   1038  HA  SER X  72      60.740  69.510  16.960  1.00  0.00            
ATOM   1039  CB  SER X  72      62.070  68.350  15.770  1.00  0.00            
ATOM   1040  HB1 SER X  72      62.390  69.230  15.210  1.00  0.00            
ATOM   1041  HB2 SER X  72      62.760  68.040  16.530  1.00  0.00            
ATOM   1042  OG  SER X  72      62.060  67.210  14.930  1.00  0.00            
ATOM   1043  HG  SER X  72      61.560  67.430  14.160  1.00  0.00            
ATOM   1044  C   SER X  72      59.560  69.050  15.430  1.00  0.00            
ATOM   1045  O   SER X  72      59.810  69.330  14.260  1.00  0.00            
ATOM   1046  N   ASN X  73      58.300  69.100  15.870  1.00  0.00            
ATOM   1047  H   ASN X  73      58.030  68.830  16.810  1.00  0.00            
ATOM   1048  CA  ASN X  73      57.070  69.220  15.140  1.00  0.00            
ATOM   1049  HA  ASN X  73      56.240  69.430  15.810  1.00  0.00            
ATOM   1050  CB  ASN X  73      57.150  70.240  13.990  1.00  0.00            
ATOM   1051  HB1 ASN X  73      57.740  71.070  14.380  1.00  0.00            
ATOM   1052  HB2 ASN X  73      57.670  69.770  13.150  1.00  0.00            
ATOM   1053  CG  ASN X  73      55.820  70.860  13.660  1.00  0.00            
ATOM   1054  OD1 ASN X  73      55.420  71.790  14.360  1.00  0.00            
ATOM   1055  ND2 ASN X  73      55.090  70.360  12.660  1.00  0.00            
ATOM   1056 1HD2 ASN X  73      55.510  69.620  12.120  1.00  0.00            
ATOM   1057 2HD2 ASN X  73      54.080  70.490  12.660  1.00  0.00            
ATOM   1058  C   ASN X  73      56.730  67.790  14.690  1.00  0.00            
ATOM   1059  O   ASN X  73      56.340  67.550  13.550  1.00  0.00            
ATOM   1060  N   MET X  74      56.730  66.950  15.740  1.00  0.00            
ATOM   1061  H   MET X  74      56.820  67.390  16.640  1.00  0.00            
ATOM   1062  CA  MET X  74      56.430  65.550  15.680  1.00  0.00            
ATOM   1063  HA  MET X  74      56.030  65.310  14.690  1.00  0.00            
ATOM   1064  CB  MET X  74      57.680  64.670  15.880  1.00  0.00            
ATOM   1065  HB1 MET X  74      58.130  64.550  16.860  1.00  0.00            
ATOM   1066  HB2 MET X  74      57.400  63.650  15.650  1.00  0.00            
ATOM   1067  CG  MET X  74      58.740  64.930  14.810  1.00  0.00            
ATOM   1068  HG1 MET X  74      58.430  64.390  13.920  1.00  0.00            
ATOM   1069  HG2 MET X  74      59.000  65.910  14.420  1.00  0.00            
ATOM   1070  SD  MET X  74      60.350  64.260  15.350  1.00  0.00            
ATOM   1071  CE  MET X  74      60.560  62.730  14.410  1.00  0.00            
ATOM   1072  HE1 MET X  74      60.610  62.860  13.330  1.00  0.00            
ATOM   1073  HE2 MET X  74      61.420  62.210  14.830  1.00  0.00            
ATOM   1074  HE3 MET X  74      59.740  62.030  14.600  1.00  0.00            
ATOM   1075  C   MET X  74      55.400  65.130  16.720  1.00  0.00            
ATOM   1076  O   MET X  74      54.720  64.100  16.630  1.00  0.00            
ATOM   1077  N   GLU X  75      55.250  65.880  17.810  1.00  0.00            
ATOM   1078  H   GLU X  75      55.750  66.740  17.930  1.00  0.00            
ATOM   1079  CA  GLU X  75      54.240  65.680  18.840  1.00  0.00            
ATOM   1080  HA  GLU X  75      54.020  64.650  19.070  1.00  0.00            
ATOM   1081  CB  GLU X  75      54.720  66.400  20.100  1.00  0.00            
ATOM   1082  HB1 GLU X  75      55.750  66.090  20.230  1.00  0.00            
ATOM   1083  HB2 GLU X  75      54.890  67.460  19.910  1.00  0.00            
ATOM   1084  CG  GLU X  75      53.810  66.430  21.340  1.00  0.00            
ATOM   1085  HG1 GLU X  75      54.260  67.060  22.100  1.00  0.00            
ATOM   1086  HG2 GLU X  75      52.940  66.970  20.990  1.00  0.00            
ATOM   1087  CD  GLU X  75      53.530  65.030  21.830  1.00  0.00            
ATOM   1088  OE1 GLU X  75      52.560  64.410  21.350  1.00  0.00            
ATOM   1089  OE2 GLU X  75      54.340  64.480  22.610  1.00  0.00            
ATOM   1090  C   GLU X  75      52.900  66.280  18.420  1.00  0.00            
ATOM   1091  O   GLU X  75      52.770  67.120  17.530  1.00  0.00            
ATOM   1092  N   LEU X  76      51.800  65.700  18.900  1.00  0.00            
ATOM   1093  H   LEU X  76      51.980  65.090  19.690  1.00  0.00            
ATOM   1094  CA  LEU X  76      50.470  66.230  18.950  1.00  0.00            
ATOM   1095  HA  LEU X  76      50.360  66.860  18.060  1.00  0.00            
ATOM   1096  CB  LEU X  76      49.430  65.140  18.610  1.00  0.00            
ATOM   1097  HB1 LEU X  76      49.450  64.240  19.200  1.00  0.00            
ATOM   1098  HB2 LEU X  76      48.450  65.600  18.780  1.00  0.00            
ATOM   1099  CG  LEU X  76      49.470  64.700  17.150  1.00  0.00            
ATOM   1100  HG  LEU X  76      49.510  65.540  16.460  1.00  0.00            
ATOM   1101  CD1 LEU X  76      50.700  63.930  16.690  1.00  0.00            
ATOM   1102 1HD1 LEU X  76      50.400  63.020  16.180  1.00  0.00            
ATOM   1103 2HD1 LEU X  76      51.270  64.430  15.910  1.00  0.00            
ATOM   1104 3HD1 LEU X  76      51.400  63.690  17.490  1.00  0.00            
ATOM   1105  CD2 LEU X  76      48.140  64.130  16.640  1.00  0.00            
ATOM   1106 1HD2 LEU X  76      47.980  64.050  15.560  1.00  0.00            
ATOM   1107 2HD2 LEU X  76      48.100  63.180  17.200  1.00  0.00            
ATOM   1108 3HD2 LEU X  76      47.290  64.770  16.880  1.00  0.00            
ATOM   1109  C   LEU X  76      50.200  66.940  20.260  1.00  0.00            
ATOM   1110  O   LEU X  76      50.310  68.150  20.420  1.00  0.00            
ATOM   1111  N   GLN X  77      49.910  66.240  21.360  1.00  0.00            
ATOM   1112  H   GLN X  77      49.850  65.220  21.240  1.00  0.00            
ATOM   1113  CA  GLN X  77      49.320  66.590  22.630  1.00  0.00            
ATOM   1114  HA  GLN X  77      48.400  67.180  22.520  1.00  0.00            
ATOM   1115  CB  GLN X  77      49.020  65.250  23.300  1.00  0.00            
ATOM   1116  HB1 GLN X  77      48.870  64.410  22.630  1.00  0.00            
ATOM   1117  HB2 GLN X  77      49.970  64.840  23.640  1.00  0.00            
ATOM   1118  CG  GLN X  77      47.960  65.210  24.400  1.00  0.00            
ATOM   1119  HG1 GLN X  77      48.270  65.980  25.130  1.00  0.00            
ATOM   1120  HG2 GLN X  77      46.990  65.440  23.970  1.00  0.00            
ATOM   1121  CD  GLN X  77      47.930  63.900  25.150  1.00  0.00            
ATOM   1122  OE1 GLN X  77      47.080  63.780  26.030  1.00  0.00            
ATOM   1123  NE2 GLN X  77      48.660  62.890  24.690  1.00  0.00            
ATOM   1124 1HE2 GLN X  77      49.250  63.050  23.870  1.00  0.00            
ATOM   1125 2HE2 GLN X  77      48.520  61.890  24.790  1.00  0.00            
ATOM   1126  C   GLN X  77      50.380  67.320  23.440  1.00  0.00            
ATOM   1127  O   GLN X  77      51.360  66.790  23.980  1.00  0.00            
ATOM   1128  N   ARG X  78      50.030  68.580  23.700  1.00  0.00            
ATOM   1129  H   ARG X  78      49.230  68.890  23.180  1.00  0.00            
ATOM   1130  CA  ARG X  78      50.820  69.420  24.590  1.00  0.00            
ATOM   1131  HA  ARG X  78      51.660  68.860  24.960  1.00  0.00            
ATOM   1132  CB  ARG X  78      51.520  70.560  23.860  1.00  0.00            
ATOM   1133  HB1 ARG X  78      50.650  71.160  23.590  1.00  0.00            
ATOM   1134  HB2 ARG X  78      52.010  71.160  24.610  1.00  0.00            
ATOM   1135  CG  ARG X  78      52.450  70.160  22.700  1.00  0.00            
ATOM   1136  HG1 ARG X  78      53.150  69.500  23.230  1.00  0.00            
ATOM   1137  HG2 ARG X  78      51.870  69.420  22.160  1.00  0.00            
ATOM   1138  CD  ARG X  78      53.020  71.360  21.960  1.00  0.00            
ATOM   1139  HD1 ARG X  78      52.140  71.950  21.670  1.00  0.00            
ATOM   1140  HD2 ARG X  78      53.730  71.990  22.510  1.00  0.00            
ATOM   1141  NE  ARG X  78      53.380  70.900  20.630  1.00  0.00            
ATOM   1142  HE  ARG X  78      52.720  71.290  19.990  1.00  0.00            
ATOM   1143  CZ  ARG X  78      54.450  70.230  20.170  1.00  0.00            
ATOM   1144  NH1 ARG X  78      55.350  69.710  21.020  1.00  0.00            
ATOM   1145 1HH1 ARG X  78      56.260  69.370  20.730  1.00  0.00            
ATOM   1146 2HH1 ARG X  78      55.350  70.070  21.960  1.00  0.00            
ATOM   1147  NH2 ARG X  78      54.570  70.080  18.850  1.00  0.00            
ATOM   1148 1HH2 ARG X  78      55.340  69.540  18.450  1.00  0.00            
ATOM   1149 2HH2 ARG X  78      53.670  70.130  18.420  1.00  0.00            
ATOM   1150  C   ARG X  78      50.010  69.820  25.820  1.00  0.00            
ATOM   1151  O   ARG X  78      50.770  70.220  26.700  1.00  0.00            
ATOM   1152  N   MET X  79      48.690  69.730  26.010  1.00  0.00            
ATOM   1153  H   MET X  79      48.200  69.160  25.340  1.00  0.00            
ATOM   1154  CA  MET X  79      47.990  70.340  27.110  1.00  0.00            
ATOM   1155  HA  MET X  79      48.650  71.210  27.280  1.00  0.00            
ATOM   1156  CB  MET X  79      46.630  70.940  26.780  1.00  0.00            
ATOM   1157  HB1 MET X  79      46.100  70.170  26.220  1.00  0.00            
ATOM   1158  HB2 MET X  79      46.000  71.060  27.660  1.00  0.00            
ATOM   1159  CG  MET X  79      46.680  72.300  26.060  1.00  0.00            
ATOM   1160  HG1 MET X  79      47.280  73.050  26.560  1.00  0.00            
ATOM   1161  HG2 MET X  79      46.930  72.060  25.030  1.00  0.00            
ATOM   1162  SD  MET X  79      45.020  73.030  26.060  1.00  0.00            
ATOM   1163  CE  MET X  79      45.230  74.520  25.080  1.00  0.00            
ATOM   1164  HE1 MET X  79      45.640  75.340  25.670  1.00  0.00            
ATOM   1165  HE2 MET X  79      46.170  74.480  24.530  1.00  0.00            
ATOM   1166  HE3 MET X  79      44.370  74.710  24.440  1.00  0.00            
ATOM   1167  C   MET X  79      47.940  69.360  28.270  1.00  0.00            
ATOM   1168  O   MET X  79      46.860  69.070  28.790  1.00  0.00            
ATOM   1169  N   ILE X  80      49.010  68.680  28.690  1.00  0.00            
ATOM   1170  H   ILE X  80      49.860  69.160  28.430  1.00  0.00            
ATOM   1171  CA  ILE X  80      49.100  67.640  29.690  1.00  0.00            
ATOM   1172  HA  ILE X  80      48.130  67.170  29.600  1.00  0.00            
ATOM   1173  CB  ILE X  80      50.150  66.620  29.260  1.00  0.00            
ATOM   1174  HB  ILE X  80      49.740  65.780  29.850  1.00  0.00            
ATOM   1175  CG1 ILE X  80      51.630  66.940  29.410  1.00  0.00            
ATOM   1176 1HG1 ILE X  80      52.120  66.130  28.850  1.00  0.00            
ATOM   1177 2HG1 ILE X  80      51.720  67.820  28.780  1.00  0.00            
ATOM   1178  CG2 ILE X  80      49.950  66.100  27.840  1.00  0.00            
ATOM   1179 1HG2 ILE X  80      50.530  65.190  27.730  1.00  0.00            
ATOM   1180 2HG2 ILE X  80      48.880  65.920  27.890  1.00  0.00            
ATOM   1181 3HG2 ILE X  80      50.250  66.910  27.180  1.00  0.00            
ATOM   1182  CD  ILE X  80      52.360  67.220  30.720  1.00  0.00            
ATOM   1183  HD1 ILE X  80      51.870  68.020  31.280  1.00  0.00            
ATOM   1184  HD2 ILE X  80      52.650  66.350  31.290  1.00  0.00            
ATOM   1185  HD3 ILE X  80      53.250  67.840  30.510  1.00  0.00            
ATOM   1186  C   ILE X  80      49.190  68.290  31.070  1.00  0.00            
ATOM   1187  O   ILE X  80      49.400  69.490  31.250  1.00  0.00            
ATOM   1188  N   ALA X  81      48.770  67.460  32.030  1.00  0.00            
ATOM   1189  H   ALA X  81      48.490  66.520  31.840  1.00  0.00            
ATOM   1190  CA  ALA X  81      48.470  68.000  33.350  1.00  0.00            
ATOM   1191  HA  ALA X  81      48.070  69.010  33.360  1.00  0.00            
ATOM   1192  CB  ALA X  81      47.720  66.880  34.050  1.00  0.00            
ATOM   1193  HB1 ALA X  81      47.460  67.240  35.060  1.00  0.00            
ATOM   1194  HB2 ALA X  81      46.830  66.550  33.500  1.00  0.00            
ATOM   1195  HB3 ALA X  81      48.270  65.960  34.220  1.00  0.00            
ATOM   1196  C   ALA X  81      49.810  68.120  34.050  1.00  0.00            
ATOM   1197  O   ALA X  81      50.770  67.380  33.830  1.00  0.00            
ATOM   1198  N   ALA X  82      49.780  68.820  35.180  1.00  0.00            
ATOM   1199  H   ALA X  82      48.930  69.350  35.330  1.00  0.00            
ATOM   1200  CA  ALA X  82      50.670  69.000  36.320  1.00  0.00            
ATOM   1201  HA  ALA X  82      51.640  68.510  36.220  1.00  0.00            
ATOM   1202  CB  ALA X  82      50.880  70.490  36.590  1.00  0.00            
ATOM   1203  HB1 ALA X  82      49.910  70.910  36.830  1.00  0.00            
ATOM   1204  HB2 ALA X  82      51.570  70.760  37.370  1.00  0.00            
ATOM   1205  HB3 ALA X  82      51.330  71.030  35.750  1.00  0.00            
ATOM   1206  C   ALA X  82      49.810  68.210  37.310  1.00  0.00            
ATOM   1207  O   ALA X  82      48.610  68.460  37.390  1.00  0.00            
ATOM   1208  N   VAL X  83      50.390  67.340  38.140  1.00  0.00            
ATOM   1209  H   VAL X  83      51.390  67.270  38.060  1.00  0.00            
ATOM   1210  CA  VAL X  83      49.680  66.610  39.180  1.00  0.00            
ATOM   1211  HA  VAL X  83      48.600  66.520  39.000  1.00  0.00            
ATOM   1212  CB  VAL X  83      50.280  65.210  39.120  1.00  0.00            
ATOM   1213  HB  VAL X  83      51.340  65.410  39.260  1.00  0.00            
ATOM   1214  CG1 VAL X  83      50.000  64.250  40.290  1.00  0.00            
ATOM   1215 1HG1 VAL X  83      48.960  64.010  40.500  1.00  0.00            
ATOM   1216 2HG1 VAL X  83      50.480  63.290  40.160  1.00  0.00            
ATOM   1217 3HG1 VAL X  83      50.170  64.830  41.210  1.00  0.00            
ATOM   1218  CG2 VAL X  83      49.940  64.430  37.850  1.00  0.00            
ATOM   1219 1HG2 VAL X  83      48.900  64.100  37.760  1.00  0.00            
ATOM   1220 2HG2 VAL X  83      50.400  64.860  36.960  1.00  0.00            
ATOM   1221 3HG2 VAL X  83      50.520  63.530  38.020  1.00  0.00            
ATOM   1222  C   VAL X  83      49.710  67.330  40.510  1.00  0.00            
ATOM   1223  O   VAL X  83      48.920  67.030  41.390  1.00  0.00            
ATOM   1224  N   ASP X  84      50.660  68.270  40.630  1.00  0.00            
ATOM   1225  H   ASP X  84      51.350  68.330  39.890  1.00  0.00            
ATOM   1226  CA  ASP X  84      50.740  69.410  41.510  1.00  0.00            
ATOM   1227  HA  ASP X  84      49.740  69.600  41.940  1.00  0.00            
ATOM   1228  CB  ASP X  84      51.850  69.150  42.530  1.00  0.00            
ATOM   1229  HB1 ASP X  84      51.830  68.200  43.050  1.00  0.00            
ATOM   1230  HB2 ASP X  84      52.810  69.250  42.020  1.00  0.00            
ATOM   1231  CG  ASP X  84      51.780  70.200  43.650  1.00  0.00            
ATOM   1232  OD1 ASP X  84      52.460  70.010  44.670  1.00  0.00            
ATOM   1233  OD2 ASP X  84      51.120  71.240  43.480  1.00  0.00            
ATOM   1234  C   ASP X  84      51.100  70.620  40.670  1.00  0.00            
ATOM   1235  O   ASP X  84      51.830  70.420  39.700  1.00  0.00            
ATOM   1236  N   THR X  85      50.380  71.730  40.790  1.00  0.00            
ATOM   1237  H   THR X  85      49.780  71.730  41.600  1.00  0.00            
ATOM   1238  CA  THR X  85      50.620  73.040  40.230  1.00  0.00            
ATOM   1239  HA  THR X  85      51.150  72.890  39.280  1.00  0.00            
ATOM   1240  CB  THR X  85      49.400  73.950  40.320  1.00  0.00            
ATOM   1241  HB  THR X  85      49.710  74.930  39.960  1.00  0.00            
ATOM   1242  OG1 THR X  85      48.960  74.190  41.650  1.00  0.00            
ATOM   1243  HG1 THR X  85      48.980  73.390  42.130  1.00  0.00            
ATOM   1244  CG2 THR X  85      48.220  73.440  39.490  1.00  0.00            
ATOM   1245 1HG2 THR X  85      47.380  73.130  40.110  1.00  0.00            
ATOM   1246 2HG2 THR X  85      47.840  74.210  38.820  1.00  0.00            
ATOM   1247 3HG2 THR X  85      48.490  72.660  38.790  1.00  0.00            
ATOM   1248  C   THR X  85      51.810  73.710  40.890  1.00  0.00            
ATOM   1249  O   THR X  85      52.340  74.740  40.460  1.00  0.00            
ATOM   1250  N   ASP X  86      52.360  73.160  41.980  1.00  0.00            
ATOM   1251  H   ASP X  86      51.870  72.380  42.410  1.00  0.00            
ATOM   1252  CA  ASP X  86      53.520  73.670  42.670  1.00  0.00            
ATOM   1253  HA  ASP X  86      53.800  74.690  42.410  1.00  0.00            
ATOM   1254  CB  ASP X  86      53.370  73.710  44.200  1.00  0.00            
ATOM   1255  HB1 ASP X  86      52.720  74.450  44.630  1.00  0.00            
ATOM   1256  HB2 ASP X  86      52.830  72.810  44.490  1.00  0.00            
ATOM   1257  CG  ASP X  86      54.660  73.840  44.980  1.00  0.00            
ATOM   1258  OD1 ASP X  86      55.150  72.980  45.750  1.00  0.00            
ATOM   1259  OD2 ASP X  86      55.210  74.960  44.810  1.00  0.00            
ATOM   1260  C   ASP X  86      54.640  72.740  42.260  1.00  0.00            
ATOM   1261  O   ASP X  86      54.560  71.510  42.240  1.00  0.00            
ATOM   1262  N   SER X  87      55.840  73.280  42.010  1.00  0.00            
ATOM   1263  H   SER X  87      55.910  74.290  42.060  1.00  0.00            
ATOM   1264  CA  SER X  87      56.950  72.550  41.440  1.00  0.00            
ATOM   1265  HA  SER X  87      56.630  71.750  40.760  1.00  0.00            
ATOM   1266  CB  SER X  87      57.650  73.580  40.560  1.00  0.00            
ATOM   1267  HB1 SER X  87      57.300  74.610  40.480  1.00  0.00            
ATOM   1268  HB2 SER X  87      58.670  73.720  40.920  1.00  0.00            
ATOM   1269  OG  SER X  87      57.590  73.190  39.210  1.00  0.00            
ATOM   1270  HG  SER X  87      57.310  73.930  38.710  1.00  0.00            
ATOM   1271  C   SER X  87      57.870  72.180  42.610  1.00  0.00            
ATOM   1272  O   SER X  87      57.680  72.730  43.690  1.00  0.00            
ATOM   1273  N   PRO X  88      58.860  71.300  42.450  1.00  0.00            
ATOM   1274  CA  PRO X  88      59.700  70.850  43.530  1.00  0.00            
ATOM   1275  HA  PRO X  88      59.050  70.630  44.370  1.00  0.00            
ATOM   1276  CB  PRO X  88      60.260  69.460  43.160  1.00  0.00            
ATOM   1277  HB1 PRO X  88      61.280  69.210  43.430  1.00  0.00            
ATOM   1278  HB2 PRO X  88      59.590  68.650  43.450  1.00  0.00            
ATOM   1279  CG  PRO X  88      60.160  69.440  41.630  1.00  0.00            
ATOM   1280  HG1 PRO X  88      61.120  69.780  41.260  1.00  0.00            
ATOM   1281  HG2 PRO X  88      60.090  68.400  41.310  1.00  0.00            
ATOM   1282  CD  PRO X  88      59.030  70.430  41.300  1.00  0.00            
ATOM   1283  HD1 PRO X  88      59.310  71.010  40.420  1.00  0.00            
ATOM   1284  HD2 PRO X  88      58.220  69.780  41.010  1.00  0.00            
ATOM   1285  C   PRO X  88      60.840  71.840  43.740  1.00  0.00            
ATOM   1286  O   PRO X  88      61.270  72.580  42.880  1.00  0.00            
ATOM   1287  N   ARG X  89      61.430  71.920  44.940  1.00  0.00            
ATOM   1288  H   ARG X  89      61.070  71.430  45.750  1.00  0.00            
ATOM   1289  CA  ARG X  89      62.630  72.650  45.290  1.00  0.00            
ATOM   1290  HA  ARG X  89      62.920  73.350  44.520  1.00  0.00            
ATOM   1291  CB  ARG X  89      62.540  73.290  46.670  1.00  0.00            
ATOM   1292  HB1 ARG X  89      62.200  72.520  47.380  1.00  0.00            
ATOM   1293  HB2 ARG X  89      63.400  73.770  47.120  1.00  0.00            
ATOM   1294  CG  ARG X  89      61.530  74.430  46.620  1.00  0.00            
ATOM   1295  HG1 ARG X  89      62.060  75.370  46.770  1.00  0.00            
ATOM   1296  HG2 ARG X  89      61.100  74.410  45.620  1.00  0.00            
ATOM   1297  CD  ARG X  89      60.390  74.450  47.630  1.00  0.00            
ATOM   1298  HD1 ARG X  89      60.030  73.500  48.040  1.00  0.00            
ATOM   1299  HD2 ARG X  89      60.770  74.950  48.530  1.00  0.00            
ATOM   1300  NE  ARG X  89      59.290  75.340  47.220  1.00  0.00            
ATOM   1301  HE  ARG X  89      59.620  76.280  47.060  1.00  0.00            
ATOM   1302  CZ  ARG X  89      58.150  75.090  46.590  1.00  0.00            
ATOM   1303  NH1 ARG X  89      57.820  73.810  46.360  1.00  0.00            
ATOM   1304 1HH1 ARG X  89      58.370  73.030  46.700  1.00  0.00            
ATOM   1305 2HH1 ARG X  89      56.950  73.710  45.880  1.00  0.00            
ATOM   1306  NH2 ARG X  89      57.270  76.050  46.280  1.00  0.00            
ATOM   1307 1HH2 ARG X  89      57.470  77.050  46.330  1.00  0.00            
ATOM   1308 2HH2 ARG X  89      56.350  75.810  45.970  1.00  0.00            
ATOM   1309  C   ARG X  89      63.890  71.820  45.030  1.00  0.00            
ATOM   1310  O   ARG X  89      63.900  70.620  44.770  1.00  0.00            
ATOM   1311  N   GLU X  90      65.090  72.410  45.120  1.00  0.00            
ATOM   1312  H   GLU X  90      65.220  73.370  45.410  1.00  0.00            
ATOM   1313  CA  GLU X  90      66.410  71.840  44.940  1.00  0.00            
ATOM   1314  HA  GLU X  90      66.440  71.610  43.890  1.00  0.00            
ATOM   1315  CB  GLU X  90      67.450  72.820  45.500  1.00  0.00            
ATOM   1316  HB1 GLU X  90      67.180  73.220  46.480  1.00  0.00            
ATOM   1317  HB2 GLU X  90      68.400  72.290  45.490  1.00  0.00            
ATOM   1318  CG  GLU X  90      67.610  74.030  44.590  1.00  0.00            
ATOM   1319  HG1 GLU X  90      68.630  74.320  44.880  1.00  0.00            
ATOM   1320  HG2 GLU X  90      67.850  73.880  43.540  1.00  0.00            
ATOM   1321  CD  GLU X  90      66.570  75.140  44.730  1.00  0.00            
ATOM   1322  OE1 GLU X  90      66.070  75.370  45.840  1.00  0.00            
ATOM   1323  OE2 GLU X  90      66.400  75.790  43.670  1.00  0.00            
ATOM   1324  C   GLU X  90      66.710  70.530  45.650  1.00  0.00            
ATOM   1325  O   GLU X  90      67.470  69.700  45.150  1.00  0.00            
ATOM   1326  N   VAL X  91      66.160  70.300  46.840  1.00  0.00            
ATOM   1327  H   VAL X  91      65.770  71.110  47.310  1.00  0.00            
ATOM   1328  CA  VAL X  91      66.100  69.010  47.510  1.00  0.00            
ATOM   1329  HA  VAL X  91      67.090  68.690  47.810  1.00  0.00            
ATOM   1330  CB  VAL X  91      65.280  69.110  48.810  1.00  0.00            
ATOM   1331  HB  VAL X  91      64.990  68.140  49.190  1.00  0.00            
ATOM   1332  CG1 VAL X  91      66.080  69.800  49.900  1.00  0.00            
ATOM   1333 1HG1 VAL X  91      66.080  69.170  50.790  1.00  0.00            
ATOM   1334 2HG1 VAL X  91      67.080  70.120  49.630  1.00  0.00            
ATOM   1335 3HG1 VAL X  91      65.580  70.760  50.150  1.00  0.00            
ATOM   1336  CG2 VAL X  91      63.880  69.720  48.720  1.00  0.00            
ATOM   1337 1HG2 VAL X  91      63.730  70.540  48.010  1.00  0.00            
ATOM   1338 2HG2 VAL X  91      63.150  68.990  48.370  1.00  0.00            
ATOM   1339 3HG2 VAL X  91      63.340  69.900  49.640  1.00  0.00            
ATOM   1340  C   VAL X  91      65.670  67.820  46.660  1.00  0.00            
ATOM   1341  O   VAL X  91      66.100  66.720  47.030  1.00  0.00            
ATOM   1342  N   PHE X  92      65.010  67.970  45.500  1.00  0.00            
ATOM   1343  H   PHE X  92      64.660  68.890  45.330  1.00  0.00            
ATOM   1344  CA  PHE X  92      64.850  66.890  44.540  1.00  0.00            
ATOM   1345  HA  PHE X  92      64.200  66.200  45.080  1.00  0.00            
ATOM   1346  CB  PHE X  92      64.020  67.410  43.380  1.00  0.00            
ATOM   1347  HB1 PHE X  92      63.430  68.210  43.830  1.00  0.00            
ATOM   1348  HB2 PHE X  92      64.570  67.990  42.640  1.00  0.00            
ATOM   1349  CG  PHE X  92      62.890  66.490  42.960  1.00  0.00            
ATOM   1350  CD1 PHE X  92      62.670  66.010  41.670  1.00  0.00            
ATOM   1351  HD1 PHE X  92      63.430  66.200  40.910  1.00  0.00            
ATOM   1352  CD2 PHE X  92      61.780  66.490  43.820  1.00  0.00            
ATOM   1353  HD2 PHE X  92      61.810  66.800  44.860  1.00  0.00            
ATOM   1354  CE1 PHE X  92      61.510  65.330  41.310  1.00  0.00            
ATOM   1355  HE1 PHE X  92      61.200  65.000  40.330  1.00  0.00            
ATOM   1356  CE2 PHE X  92      60.630  65.760  43.510  1.00  0.00            
ATOM   1357  HE2 PHE X  92      60.000  65.440  44.310  1.00  0.00            
ATOM   1358  CZ  PHE X  92      60.530  65.080  42.280  1.00  0.00            
ATOM   1359  HZ  PHE X  92      59.630  64.650  41.850  1.00  0.00            
ATOM   1360  C   PHE X  92      66.170  66.260  44.110  1.00  0.00            
ATOM   1361  O   PHE X  92      66.130  65.080  43.730  1.00  0.00            
ATOM   1362  N   PHE X  93      67.270  66.990  44.120  1.00  0.00            
ATOM   1363  H   PHE X  93      67.190  67.940  44.480  1.00  0.00            
ATOM   1364  CA  PHE X  93      68.550  66.800  43.470  1.00  0.00            
ATOM   1365  HA  PHE X  93      68.500  65.850  42.940  1.00  0.00            
ATOM   1366  CB  PHE X  93      68.730  68.040  42.560  1.00  0.00            
ATOM   1367  HB1 PHE X  93      68.890  69.010  43.010  1.00  0.00            
ATOM   1368  HB2 PHE X  93      69.710  67.790  42.160  1.00  0.00            
ATOM   1369  CG  PHE X  93      67.850  68.120  41.350  1.00  0.00            
ATOM   1370  CD1 PHE X  93      66.940  69.140  41.080  1.00  0.00            
ATOM   1371  HD1 PHE X  93      66.830  70.010  41.710  1.00  0.00            
ATOM   1372  CD2 PHE X  93      68.100  67.130  40.380  1.00  0.00            
ATOM   1373  HD2 PHE X  93      68.720  66.250  40.510  1.00  0.00            
ATOM   1374  CE1 PHE X  93      66.050  69.070  40.000  1.00  0.00            
ATOM   1375  HE1 PHE X  93      65.370  69.860  39.680  1.00  0.00            
ATOM   1376  CE2 PHE X  93      67.250  67.000  39.280  1.00  0.00            
ATOM   1377  HE2 PHE X  93      67.220  66.110  38.650  1.00  0.00            
ATOM   1378  CZ  PHE X  93      66.310  68.010  39.100  1.00  0.00            
ATOM   1379  HZ  PHE X  93      65.770  68.040  38.180  1.00  0.00            
ATOM   1380  C   PHE X  93      69.630  66.760  44.540  1.00  0.00            
ATOM   1381  O   PHE X  93      70.750  66.730  44.030  1.00  0.00            
ATOM   1382  N   ARG X  94      69.310  66.820  45.830  1.00  0.00            
ATOM   1383  H   ARG X  94      68.380  66.800  46.220  1.00  0.00            
ATOM   1384  CA  ARG X  94      70.290  66.830  46.890  1.00  0.00            
ATOM   1385  HA  ARG X  94      71.260  67.090  46.440  1.00  0.00            
ATOM   1386  CB  ARG X  94      70.220  67.960  47.930  1.00  0.00            
ATOM   1387  HB1 ARG X  94      69.390  67.720  48.590  1.00  0.00            
ATOM   1388  HB2 ARG X  94      71.090  67.950  48.600  1.00  0.00            
ATOM   1389  CG  ARG X  94      70.020  69.340  47.310  1.00  0.00            
ATOM   1390  HG1 ARG X  94      70.520  69.500  46.360  1.00  0.00            
ATOM   1391  HG2 ARG X  94      69.010  69.360  46.920  1.00  0.00            
ATOM   1392  CD  ARG X  94      70.290  70.510  48.270  1.00  0.00            
ATOM   1393  HD1 ARG X  94      69.470  70.250  48.940  1.00  0.00            
ATOM   1394  HD2 ARG X  94      71.250  70.380  48.760  1.00  0.00            
ATOM   1395  NE  ARG X  94      70.140  71.890  47.840  1.00  0.00            
ATOM   1396  HE  ARG X  94      70.650  72.190  47.010  1.00  0.00            
ATOM   1397  CZ  ARG X  94      69.680  72.950  48.510  1.00  0.00            
ATOM   1398  NH1 ARG X  94      69.330  72.890  49.810  1.00  0.00            
ATOM   1399 1HH1 ARG X  94      69.310  72.040  50.350  1.00  0.00            
ATOM   1400 2HH1 ARG X  94      69.130  73.750  50.280  1.00  0.00            
ATOM   1401  NH2 ARG X  94      69.610  74.200  48.040  1.00  0.00            
ATOM   1402 1HH2 ARG X  94      69.730  74.420  47.060  1.00  0.00            
ATOM   1403 2HH2 ARG X  94      69.390  74.960  48.680  1.00  0.00            
ATOM   1404  C   ARG X  94      70.230  65.490  47.590  1.00  0.00            
ATOM   1405  O   ARG X  94      70.300  65.310  48.810  1.00  0.00            
ATOM   1406  N   VAL X  95      70.050  64.390  46.830  1.00  0.00            
ATOM   1407  H   VAL X  95      69.960  64.710  45.880  1.00  0.00            
ATOM   1408  CA  VAL X  95      69.520  63.110  47.240  1.00  0.00            
ATOM   1409  HA  VAL X  95      69.470  63.250  48.320  1.00  0.00            
ATOM   1410  CB  VAL X  95      68.170  62.780  46.610  1.00  0.00            
ATOM   1411  HB  VAL X  95      67.790  61.790  46.860  1.00  0.00            
ATOM   1412  CG1 VAL X  95      67.150  63.690  47.290  1.00  0.00            
ATOM   1413 1HG1 VAL X  95      66.210  63.700  46.730  1.00  0.00            
ATOM   1414 2HG1 VAL X  95      67.120  63.540  48.360  1.00  0.00            
ATOM   1415 3HG1 VAL X  95      67.440  64.740  47.200  1.00  0.00            
ATOM   1416  CG2 VAL X  95      68.030  62.700  45.080  1.00  0.00            
ATOM   1417 1HG2 VAL X  95      67.020  62.300  45.010  1.00  0.00            
ATOM   1418 2HG2 VAL X  95      68.130  63.640  44.540  1.00  0.00            
ATOM   1419 3HG2 VAL X  95      68.800  61.980  44.810  1.00  0.00            
ATOM   1420  C   VAL X  95      70.560  61.990  47.120  1.00  0.00            
ATOM   1421  O   VAL X  95      70.320  60.930  47.680  1.00  0.00            
ATOM   1422  N   ALA X  96      71.710  62.170  46.470  1.00  0.00            
ATOM   1423  H   ALA X  96      71.960  62.960  45.890  1.00  0.00            
ATOM   1424  CA  ALA X  96      72.760  61.180  46.430  1.00  0.00            
ATOM   1425  HA  ALA X  96      72.450  60.190  46.760  1.00  0.00            
ATOM   1426  CB  ALA X  96      73.180  60.970  44.970  1.00  0.00            
ATOM   1427  HB1 ALA X  96      73.910  60.160  45.080  1.00  0.00            
ATOM   1428  HB2 ALA X  96      72.320  60.710  44.340  1.00  0.00            
ATOM   1429  HB3 ALA X  96      73.680  61.840  44.590  1.00  0.00            
ATOM   1430  C   ALA X  96      73.960  61.740  47.190  1.00  0.00            
ATOM   1431  O   ALA X  96      74.300  62.910  47.120  1.00  0.00            
ATOM   1432  N   ALA X  97      74.600  60.770  47.830  1.00  0.00            
ATOM   1433  H   ALA X  97      74.340  59.790  47.670  1.00  0.00            
ATOM   1434  CA  ALA X  97      75.760  60.780  48.710  1.00  0.00            
ATOM   1435  HA  ALA X  97      75.810  61.820  49.050  1.00  0.00            
ATOM   1436  CB  ALA X  97      75.710  59.820  49.880  1.00  0.00            
ATOM   1437  HB1 ALA X  97      75.030  60.180  50.650  1.00  0.00            
ATOM   1438  HB2 ALA X  97      75.240  58.870  49.620  1.00  0.00            
ATOM   1439  HB3 ALA X  97      76.700  59.820  50.360  1.00  0.00            
ATOM   1440  C   ALA X  97      76.990  60.590  47.820  1.00  0.00            
ATOM   1441  O   ALA X  97      78.000  61.180  48.150  1.00  0.00            
ATOM   1442  N   ASP X  98      76.940  59.790  46.760  1.00  0.00            
ATOM   1443  H   ASP X  98      76.130  59.200  46.680  1.00  0.00            
ATOM   1444  CA  ASP X  98      77.890  59.790  45.670  1.00  0.00            
ATOM   1445  HA  ASP X  98      78.650  60.570  45.730  1.00  0.00            
ATOM   1446  CB  ASP X  98      78.690  58.480  45.630  1.00  0.00            
ATOM   1447  HB1 ASP X  98      79.230  58.360  46.580  1.00  0.00            
ATOM   1448  HB2 ASP X  98      78.010  57.640  45.560  1.00  0.00            
ATOM   1449  CG  ASP X  98      79.680  58.320  44.490  1.00  0.00            
ATOM   1450  OD1 ASP X  98      80.610  59.130  44.550  1.00  0.00            
ATOM   1451  OD2 ASP X  98      79.660  57.350  43.700  1.00  0.00            
ATOM   1452  C   ASP X  98      77.090  60.080  44.410  1.00  0.00            
ATOM   1453  O   ASP X  98      76.040  59.470  44.210  1.00  0.00            
ATOM   1454  N   MET X  99      77.590  60.980  43.590  1.00  0.00            
ATOM   1455  H   MET X  99      78.540  61.320  43.730  1.00  0.00            
ATOM   1456  CA  MET X  99      76.820  61.600  42.510  1.00  0.00            
ATOM   1457  HA  MET X  99      75.820  61.700  42.930  1.00  0.00            
ATOM   1458  CB  MET X  99      77.380  63.020  42.440  1.00  0.00            
ATOM   1459  HB1 MET X  99      77.690  63.460  43.390  1.00  0.00            
ATOM   1460  HB2 MET X  99      78.180  63.140  41.700  1.00  0.00            
ATOM   1461  CG  MET X  99      76.420  64.110  41.920  1.00  0.00            
ATOM   1462  HG1 MET X  99      77.020  64.740  41.270  1.00  0.00            
ATOM   1463  HG2 MET X  99      75.700  63.590  41.300  1.00  0.00            
ATOM   1464  SD  MET X  99      75.210  64.730  43.110  1.00  0.00            
ATOM   1465  CE  MET X  99      74.150  65.660  41.960  1.00  0.00            
ATOM   1466  HE1 MET X  99      74.670  66.260  41.210  1.00  0.00            
ATOM   1467  HE2 MET X  99      73.640  64.840  41.460  1.00  0.00            
ATOM   1468  HE3 MET X  99      73.400  66.270  42.460  1.00  0.00            
ATOM   1469  C   MET X  99      76.740  60.810  41.210  1.00  0.00            
ATOM   1470  O   MET X  99      76.120  61.180  40.230  1.00  0.00            
ATOM   1471  N   PHE X 100      77.320  59.620  41.190  1.00  0.00            
ATOM   1472  H   PHE X 100      77.950  59.490  41.970  1.00  0.00            
ATOM   1473  CA  PHE X 100      77.410  58.670  40.090  1.00  0.00            
ATOM   1474  HA  PHE X 100      76.890  59.050  39.200  1.00  0.00            
ATOM   1475  CB  PHE X 100      78.820  58.390  39.620  1.00  0.00            
ATOM   1476  HB1 PHE X 100      79.520  58.030  40.370  1.00  0.00            
ATOM   1477  HB2 PHE X 100      78.960  57.620  38.860  1.00  0.00            
ATOM   1478  CG  PHE X 100      79.510  59.590  39.010  1.00  0.00            
ATOM   1479  CD1 PHE X 100      80.560  60.180  39.720  1.00  0.00            
ATOM   1480  HD1 PHE X 100      80.860  59.760  40.670  1.00  0.00            
ATOM   1481  CD2 PHE X 100      78.980  60.300  37.920  1.00  0.00            
ATOM   1482  HD2 PHE X 100      78.280  59.900  37.210  1.00  0.00            
ATOM   1483  CE1 PHE X 100      80.970  61.470  39.410  1.00  0.00            
ATOM   1484  HE1 PHE X 100      81.730  61.980  39.960  1.00  0.00            
ATOM   1485  CE2 PHE X 100      79.400  61.590  37.610  1.00  0.00            
ATOM   1486  HE2 PHE X 100      78.950  62.180  36.810  1.00  0.00            
ATOM   1487  CZ  PHE X 100      80.410  62.210  38.350  1.00  0.00            
ATOM   1488  HZ  PHE X 100      80.640  63.260  38.190  1.00  0.00            
ATOM   1489  C   PHE X 100      76.570  57.430  40.380  1.00  0.00            
ATOM   1490  O   PHE X 100      76.580  56.600  39.480  1.00  0.00            
ATOM   1491  N   SER X 101      75.830  57.440  41.490  1.00  0.00            
ATOM   1492  H   SER X 101      75.830  58.300  42.030  1.00  0.00            
ATOM   1493  CA  SER X 101      74.680  56.590  41.750  1.00  0.00            
ATOM   1494  HA  SER X 101      74.290  56.200  40.810  1.00  0.00            
ATOM   1495  CB  SER X 101      75.120  55.250  42.330  1.00  0.00            
ATOM   1496  HB1 SER X 101      74.270  54.610  42.580  1.00  0.00            
ATOM   1497  HB2 SER X 101      75.590  54.700  41.500  1.00  0.00            
ATOM   1498  OG  SER X 101      75.560  55.380  43.660  1.00  0.00            
ATOM   1499  HG  SER X 101      76.270  56.010  43.710  1.00  0.00            
ATOM   1500  C   SER X 101      73.600  57.340  42.500  1.00  0.00            
ATOM   1501  O   SER X 101      73.800  57.730  43.640  1.00  0.00            
ATOM   1502  N   ASP X 102      72.450  57.520  41.860  1.00  0.00            
ATOM   1503  H   ASP X 102      72.460  57.340  40.870  1.00  0.00            
ATOM   1504  CA  ASP X 102      71.280  58.160  42.450  1.00  0.00            
ATOM   1505  HA  ASP X 102      71.610  58.940  43.130  1.00  0.00            
ATOM   1506  CB  ASP X 102      70.310  58.690  41.400  1.00  0.00            
ATOM   1507  HB1 ASP X 102      70.670  59.690  41.170  1.00  0.00            
ATOM   1508  HB2 ASP X 102      70.310  57.850  40.700  1.00  0.00            
ATOM   1509  CG  ASP X 102      68.910  58.790  42.000  1.00  0.00            
ATOM   1510  OD1 ASP X 102      68.730  59.510  43.010  1.00  0.00            
ATOM   1511  OD2 ASP X 102      67.960  58.170  41.480  1.00  0.00            
ATOM   1512  C   ASP X 102      70.720  57.120  43.410  1.00  0.00            
ATOM   1513  O   ASP X 102      71.310  56.950  44.490  1.00  0.00            
ATOM   1514  N   GLY X 103      69.770  56.260  43.040  1.00  0.00            
ATOM   1515  H   GLY X 103      69.300  56.440  42.180  1.00  0.00            
ATOM   1516  CA  GLY X 103      69.310  55.150  43.860  1.00  0.00            
ATOM   1517  HA1 GLY X 103      69.490  55.320  44.920  1.00  0.00            
ATOM   1518  HA2 GLY X 103      68.230  55.330  43.750  1.00  0.00            
ATOM   1519  C   GLY X 103      69.820  53.820  43.330  1.00  0.00            
ATOM   1520  O   GLY X 103      69.740  52.770  43.970  1.00  0.00            
ATOM   1521  N   ASN X 104      70.470  53.840  42.170  1.00  0.00            
ATOM   1522  H   ASN X 104      70.430  54.760  41.760  1.00  0.00            
ATOM   1523  CA  ASN X 104      71.260  52.780  41.570  1.00  0.00            
ATOM   1524  HA  ASN X 104      71.950  52.600  42.400  1.00  0.00            
ATOM   1525  CB  ASN X 104      70.450  51.510  41.310  1.00  0.00            
ATOM   1526  HB1 ASN X 104      69.700  51.390  42.100  1.00  0.00            
ATOM   1527  HB2 ASN X 104      69.790  51.620  40.450  1.00  0.00            
ATOM   1528  CG  ASN X 104      71.300  50.250  41.280  1.00  0.00            
ATOM   1529  OD1 ASN X 104      71.940  49.890  40.300  1.00  0.00            
ATOM   1530  ND2 ASN X 104      71.270  49.470  42.360  1.00  0.00            
ATOM   1531 1HD2 ASN X 104      70.840  49.850  43.180  1.00  0.00            
ATOM   1532 2HD2 ASN X 104      71.760  48.590  42.330  1.00  0.00            
ATOM   1533  C   ASN X 104      72.270  53.260  40.550  1.00  0.00            
ATOM   1534  O   ASN X 104      72.470  54.460  40.340  1.00  0.00            
ATOM   1535  N   PHE X 105      72.920  52.340  39.850  1.00  0.00            
ATOM   1536  H   PHE X 105      72.640  51.370  39.930  1.00  0.00            
ATOM   1537  CA  PHE X 105      73.780  52.550  38.690  1.00  0.00            
ATOM   1538  HA  PHE X 105      74.070  53.580  38.750  1.00  0.00            
ATOM   1539  CB  PHE X 105      74.870  51.480  38.820  1.00  0.00            
ATOM   1540  HB1 PHE X 105      74.510  50.450  38.910  1.00  0.00            
ATOM   1541  HB2 PHE X 105      75.430  51.440  37.890  1.00  0.00            
ATOM   1542  CG  PHE X 105      75.790  51.830  39.970  1.00  0.00            
ATOM   1543  CD1 PHE X 105      76.900  52.650  39.730  1.00  0.00            
ATOM   1544  HD1 PHE X 105      77.010  53.070  38.750  1.00  0.00            
ATOM   1545  CD2 PHE X 105      75.570  51.260  41.230  1.00  0.00            
ATOM   1546  HD2 PHE X 105      74.790  50.510  41.270  1.00  0.00            
ATOM   1547  CE1 PHE X 105      77.740  53.040  40.790  1.00  0.00            
ATOM   1548  HE1 PHE X 105      78.610  53.650  40.660  1.00  0.00            
ATOM   1549  CE2 PHE X 105      76.400  51.660  42.280  1.00  0.00            
ATOM   1550  HE2 PHE X 105      76.230  51.480  43.330  1.00  0.00            
ATOM   1551  CZ  PHE X 105      77.500  52.480  42.050  1.00  0.00            
ATOM   1552  HZ  PHE X 105      78.220  52.790  42.820  1.00  0.00            
ATOM   1553  C   PHE X 105      73.030  52.270  37.400  1.00  0.00            
ATOM   1554  O   PHE X 105      73.190  53.050  36.450  1.00  0.00            
ATOM   1555  N   ASN X 106      72.220  51.220  37.280  1.00  0.00            
ATOM   1556  H   ASN X 106      72.350  50.460  37.940  1.00  0.00            
ATOM   1557  CA  ASN X 106      71.430  50.720  36.170  1.00  0.00            
ATOM   1558  HA  ASN X 106      72.040  50.310  35.370  1.00  0.00            
ATOM   1559  CB  ASN X 106      70.560  49.580  36.680  1.00  0.00            
ATOM   1560  HB1 ASN X 106      71.060  48.840  37.310  1.00  0.00            
ATOM   1561  HB2 ASN X 106      69.790  49.900  37.400  1.00  0.00            
ATOM   1562  CG  ASN X 106      69.690  48.990  35.580  1.00  0.00            
ATOM   1563  OD1 ASN X 106      68.560  49.430  35.390  1.00  0.00            
ATOM   1564  ND2 ASN X 106      69.940  47.900  34.840  1.00  0.00            
ATOM   1565 1HD2 ASN X 106      70.770  47.420  35.180  1.00  0.00            
ATOM   1566 2HD2 ASN X 106      69.260  47.490  34.220  1.00  0.00            
ATOM   1567  C   ASN X 106      70.670  51.870  35.520  1.00  0.00            
ATOM   1568  O   ASN X 106      70.960  52.180  34.370  1.00  0.00            
ATOM   1569  N   TRP X 107      69.810  52.520  36.310  1.00  0.00            
ATOM   1570  H   TRP X 107      69.310  52.030  37.040  1.00  0.00            
ATOM   1571  CA  TRP X 107      69.260  53.840  36.110  1.00  0.00            
ATOM   1572  HA  TRP X 107      69.940  54.200  35.350  1.00  0.00            
ATOM   1573  CB  TRP X 107      67.830  53.870  35.590  1.00  0.00            
ATOM   1574  HB1 TRP X 107      67.590  53.140  34.800  1.00  0.00            
ATOM   1575  HB2 TRP X 107      67.190  53.470  36.380  1.00  0.00            
ATOM   1576  CG  TRP X 107      67.260  55.180  35.130  1.00  0.00            
ATOM   1577  CD1 TRP X 107      66.450  55.960  35.850  1.00  0.00            
ATOM   1578  HD1 TRP X 107      66.270  55.850  36.920  1.00  0.00            
ATOM   1579  CD2 TRP X 107      67.070  55.540  33.730  1.00  0.00            
ATOM   1580  NE1 TRP X 107      65.740  56.770  34.970  1.00  0.00            
ATOM   1581  HE1 TRP X 107      65.020  57.450  35.220  1.00  0.00            
ATOM   1582  CE2 TRP X 107      66.100  56.580  33.660  1.00  0.00            
ATOM   1583  CE3 TRP X 107      67.650  55.180  32.500  1.00  0.00            
ATOM   1584  HE3 TRP X 107      68.340  54.360  32.500  1.00  0.00            
ATOM   1585  CZ2 TRP X 107      65.790  57.210  32.450  1.00  0.00            
ATOM   1586  HZ2 TRP X 107      65.220  58.130  32.470  1.00  0.00            
ATOM   1587  CZ3 TRP X 107      67.370  55.880  31.330  1.00  0.00            
ATOM   1588  HZ3 TRP X 107      67.790  55.740  30.340  1.00  0.00            
ATOM   1589  CH2 TRP X 107      66.470  56.960  31.260  1.00  0.00            
ATOM   1590  HH2 TRP X 107      66.270  57.680  30.490  1.00  0.00            
ATOM   1591  C   TRP X 107      69.510  54.770  37.290  1.00  0.00            
ATOM   1592  O   TRP X 107      69.560  54.300  38.420  1.00  0.00            
ATOM   1593  N   GLY X 108      69.540  56.110  37.150  1.00  0.00            
ATOM   1594  H   GLY X 108      69.500  56.540  36.240  1.00  0.00            
ATOM   1595  CA  GLY X 108      69.330  57.020  38.250  1.00  0.00            
ATOM   1596  HA1 GLY X 108      68.920  56.550  39.130  1.00  0.00            
ATOM   1597  HA2 GLY X 108      70.220  57.580  38.560  1.00  0.00            
ATOM   1598  C   GLY X 108      68.260  58.020  37.820  1.00  0.00            
ATOM   1599  O   GLY X 108      68.250  58.550  36.720  1.00  0.00            
ATOM   1600  N   ARG X 109      67.270  58.200  38.720  1.00  0.00            
ATOM   1601  H   ARG X 109      67.550  58.010  39.670  1.00  0.00            
ATOM   1602  CA  ARG X 109      65.880  58.450  38.420  1.00  0.00            
ATOM   1603  HA  ARG X 109      65.520  57.760  37.640  1.00  0.00            
ATOM   1604  CB  ARG X 109      65.090  58.350  39.720  1.00  0.00            
ATOM   1605  HB1 ARG X 109      65.640  58.930  40.460  1.00  0.00            
ATOM   1606  HB2 ARG X 109      64.090  58.770  39.680  1.00  0.00            
ATOM   1607  CG  ARG X 109      64.950  57.040  40.480  1.00  0.00            
ATOM   1608  HG1 ARG X 109      64.490  56.240  39.880  1.00  0.00            
ATOM   1609  HG2 ARG X 109      65.940  56.580  40.420  1.00  0.00            
ATOM   1610  CD  ARG X 109      64.640  56.950  41.980  1.00  0.00            
ATOM   1611  HD1 ARG X 109      63.660  57.410  42.040  1.00  0.00            
ATOM   1612  HD2 ARG X 109      64.630  55.900  42.250  1.00  0.00            
ATOM   1613  NE  ARG X 109      65.460  57.840  42.790  1.00  0.00            
ATOM   1614  HE  ARG X 109      66.280  58.240  42.330  1.00  0.00            
ATOM   1615  CZ  ARG X 109      65.610  58.000  44.110  1.00  0.00            
ATOM   1616  NH1 ARG X 109      64.750  57.430  44.960  1.00  0.00            
ATOM   1617 1HH1 ARG X 109      65.020  57.540  45.940  1.00  0.00            
ATOM   1618 2HH1 ARG X 109      63.780  57.190  44.850  1.00  0.00            
ATOM   1619  NH2 ARG X 109      66.590  58.810  44.550  1.00  0.00            
ATOM   1620 1HH2 ARG X 109      67.240  59.170  43.860  1.00  0.00            
ATOM   1621 2HH2 ARG X 109      66.980  59.010  45.470  1.00  0.00            
ATOM   1622  C   ARG X 109      65.700  59.900  37.980  1.00  0.00            
ATOM   1623  O   ARG X 109      64.770  60.250  37.280  1.00  0.00            
ATOM   1624  N   VAL X 110      66.520  60.830  38.470  1.00  0.00            
ATOM   1625  H   VAL X 110      67.300  60.490  39.010  1.00  0.00            
ATOM   1626  CA  VAL X 110      66.510  62.270  38.290  1.00  0.00            
ATOM   1627  HA  VAL X 110      65.490  62.580  38.550  1.00  0.00            
ATOM   1628  CB  VAL X 110      67.420  62.970  39.310  1.00  0.00            
ATOM   1629  HB  VAL X 110      67.340  64.020  39.040  1.00  0.00            
ATOM   1630  CG1 VAL X 110      66.800  62.770  40.700  1.00  0.00            
ATOM   1631 1HG1 VAL X 110      67.140  63.710  41.120  1.00  0.00            
ATOM   1632 2HG1 VAL X 110      65.720  62.670  40.760  1.00  0.00            
ATOM   1633 3HG1 VAL X 110      67.380  61.990  41.220  1.00  0.00            
ATOM   1634  CG2 VAL X 110      68.860  62.440  39.320  1.00  0.00            
ATOM   1635 1HG2 VAL X 110      69.480  62.990  38.610  1.00  0.00            
ATOM   1636 2HG2 VAL X 110      69.360  62.570  40.270  1.00  0.00            
ATOM   1637 3HG2 VAL X 110      68.800  61.360  39.190  1.00  0.00            
ATOM   1638  C   VAL X 110      66.620  62.770  36.850  1.00  0.00            
ATOM   1639  O   VAL X 110      66.520  63.960  36.550  1.00  0.00            
ATOM   1640  N   VAL X 111      66.750  61.970  35.790  1.00  0.00            
ATOM   1641  H   VAL X 111      66.940  61.020  36.140  1.00  0.00            
ATOM   1642  CA  VAL X 111      66.570  62.110  34.370  1.00  0.00            
ATOM   1643  HA  VAL X 111      66.810  63.130  34.070  1.00  0.00            
ATOM   1644  CB  VAL X 111      67.550  61.120  33.720  1.00  0.00            
ATOM   1645  HB  VAL X 111      67.480  60.190  34.240  1.00  0.00            
ATOM   1646  CG1 VAL X 111      67.490  60.890  32.200  1.00  0.00            
ATOM   1647 1HG1 VAL X 111      66.510  60.520  31.910  1.00  0.00            
ATOM   1648 2HG1 VAL X 111      67.740  61.780  31.610  1.00  0.00            
ATOM   1649 3HG1 VAL X 111      68.150  60.110  31.830  1.00  0.00            
ATOM   1650  CG2 VAL X 111      68.990  61.580  33.940  1.00  0.00            
ATOM   1651 1HG2 VAL X 111      69.810  60.990  33.510  1.00  0.00            
ATOM   1652 2HG2 VAL X 111      69.080  62.570  33.480  1.00  0.00            
ATOM   1653 3HG2 VAL X 111      69.360  61.650  34.960  1.00  0.00            
ATOM   1654  C   VAL X 111      65.140  61.790  33.970  1.00  0.00            
ATOM   1655  O   VAL X 111      64.620  62.370  33.020  1.00  0.00            
ATOM   1656  N   ALA X 112      64.350  60.960  34.660  1.00  0.00            
ATOM   1657  H   ALA X 112      64.620  60.660  35.590  1.00  0.00            
ATOM   1658  CA  ALA X 112      63.000  60.640  34.230  1.00  0.00            
ATOM   1659  HA  ALA X 112      63.110  60.270  33.210  1.00  0.00            
ATOM   1660  CB  ALA X 112      62.290  59.560  35.040  1.00  0.00            
ATOM   1661  HB1 ALA X 112      61.650  59.020  34.360  1.00  0.00            
ATOM   1662  HB2 ALA X 112      62.870  58.770  35.510  1.00  0.00            
ATOM   1663  HB3 ALA X 112      61.750  59.900  35.910  1.00  0.00            
ATOM   1664  C   ALA X 112      62.010  61.790  34.170  1.00  0.00            
ATOM   1665  O   ALA X 112      60.970  61.620  33.520  1.00  0.00            
ATOM   1666  N   LEU X 113      62.230  62.960  34.800  1.00  0.00            
ATOM   1667  H   LEU X 113      63.130  63.120  35.210  1.00  0.00            
ATOM   1668  CA  LEU X 113      61.340  64.090  34.600  1.00  0.00            
ATOM   1669  HA  LEU X 113      60.300  63.810  34.430  1.00  0.00            
ATOM   1670  CB  LEU X 113      61.490  65.050  35.780  1.00  0.00            
ATOM   1671  HB1 LEU X 113      60.890  65.950  35.600  1.00  0.00            
ATOM   1672  HB2 LEU X 113      61.050  64.530  36.640  1.00  0.00            
ATOM   1673  CG  LEU X 113      62.870  65.430  36.320  1.00  0.00            
ATOM   1674  HG  LEU X 113      63.620  65.240  35.560  1.00  0.00            
ATOM   1675  CD1 LEU X 113      62.900  66.940  36.590  1.00  0.00            
ATOM   1676 1HD1 LEU X 113      61.980  67.230  37.110  1.00  0.00            
ATOM   1677 2HD1 LEU X 113      63.690  67.310  37.250  1.00  0.00            
ATOM   1678 3HD1 LEU X 113      62.780  67.540  35.680  1.00  0.00            
ATOM   1679  CD2 LEU X 113      63.280  64.710  37.600  1.00  0.00            
ATOM   1680 1HD2 LEU X 113      63.520  63.660  37.420  1.00  0.00            
ATOM   1681 2HD2 LEU X 113      64.170  65.160  38.040  1.00  0.00            
ATOM   1682 3HD2 LEU X 113      62.460  64.790  38.310  1.00  0.00            
ATOM   1683  C   LEU X 113      61.690  64.920  33.380  1.00  0.00            
ATOM   1684  O   LEU X 113      61.010  65.930  33.200  1.00  0.00            
ATOM   1685  N   PHE X 114      62.690  64.540  32.580  1.00  0.00            
ATOM   1686  H   PHE X 114      63.210  63.700  32.800  1.00  0.00            
ATOM   1687  CA  PHE X 114      63.020  65.380  31.450  1.00  0.00            
ATOM   1688  HA  PHE X 114      62.900  66.450  31.660  1.00  0.00            
ATOM   1689  CB  PHE X 114      64.440  65.290  30.900  1.00  0.00            
ATOM   1690  HB1 PHE X 114      64.600  64.250  30.650  1.00  0.00            
ATOM   1691  HB2 PHE X 114      64.710  65.850  30.000  1.00  0.00            
ATOM   1692  CG  PHE X 114      65.540  65.720  31.860  1.00  0.00            
ATOM   1693  CD1 PHE X 114      66.890  65.460  31.560  1.00  0.00            
ATOM   1694  HD1 PHE X 114      67.200  64.950  30.660  1.00  0.00            
ATOM   1695  CD2 PHE X 114      65.240  66.470  32.990  1.00  0.00            
ATOM   1696  HD2 PHE X 114      64.270  66.890  33.240  1.00  0.00            
ATOM   1697  CE1 PHE X 114      67.930  65.800  32.420  1.00  0.00            
ATOM   1698  HE1 PHE X 114      68.980  65.710  32.150  1.00  0.00            
ATOM   1699  CE2 PHE X 114      66.250  66.750  33.900  1.00  0.00            
ATOM   1700  HE2 PHE X 114      66.260  67.320  34.830  1.00  0.00            
ATOM   1701  CZ  PHE X 114      67.570  66.340  33.670  1.00  0.00            
ATOM   1702  HZ  PHE X 114      68.300  66.530  34.440  1.00  0.00            
ATOM   1703  C   PHE X 114      62.160  65.130  30.210  1.00  0.00            
ATOM   1704  O   PHE X 114      62.190  65.890  29.260  1.00  0.00            
ATOM   1705  N   TYR X 115      61.280  64.120  30.330  1.00  0.00            
ATOM   1706  H   TYR X 115      61.450  63.460  31.060  1.00  0.00            
ATOM   1707  CA  TYR X 115      60.400  63.650  29.280  1.00  0.00            
ATOM   1708  HA  TYR X 115      60.830  63.760  28.280  1.00  0.00            
ATOM   1709  CB  TYR X 115      60.100  62.210  29.690  1.00  0.00            
ATOM   1710  HB1 TYR X 115      59.940  62.080  30.750  1.00  0.00            
ATOM   1711  HB2 TYR X 115      59.230  61.800  29.180  1.00  0.00            
ATOM   1712  CG  TYR X 115      61.090  61.080  29.550  1.00  0.00            
ATOM   1713  CD1 TYR X 115      62.000  60.860  30.580  1.00  0.00            
ATOM   1714  HD1 TYR X 115      62.100  61.590  31.380  1.00  0.00            
ATOM   1715  CD2 TYR X 115      61.070  60.230  28.430  1.00  0.00            
ATOM   1716  HD2 TYR X 115      60.610  60.490  27.500  1.00  0.00            
ATOM   1717  CE1 TYR X 115      62.940  59.830  30.510  1.00  0.00            
ATOM   1718  HE1 TYR X 115      63.710  59.690  31.260  1.00  0.00            
ATOM   1719  CE2 TYR X 115      61.940  59.130  28.370  1.00  0.00            
ATOM   1720  HE2 TYR X 115      61.980  58.530  27.470  1.00  0.00            
ATOM   1721  CZ  TYR X 115      62.850  58.960  29.420  1.00  0.00            
ATOM   1722  OH  TYR X 115      63.650  57.860  29.430  1.00  0.00            
ATOM   1723  HH  TYR X 115      63.450  57.310  28.690  1.00  0.00            
ATOM   1724  C   TYR X 115      59.130  64.480  29.180  1.00  0.00            
ATOM   1725  O   TYR X 115      58.190  64.220  28.430  1.00  0.00            
ATOM   1726  N   PHE X 116      59.030  65.450  30.120  1.00  0.00            
ATOM   1727  H   PHE X 116      59.840  65.490  30.720  1.00  0.00            
ATOM   1728  CA  PHE X 116      57.960  66.380  30.370  1.00  0.00            
ATOM   1729  HA  PHE X 116      57.180  66.260  29.610  1.00  0.00            
ATOM   1730  CB  PHE X 116      57.300  65.850  31.650  1.00  0.00            
ATOM   1731  HB1 PHE X 116      57.920  65.980  32.530  1.00  0.00            
ATOM   1732  HB2 PHE X 116      56.460  66.360  32.090  1.00  0.00            
ATOM   1733  CG  PHE X 116      56.820  64.420  31.660  1.00  0.00            
ATOM   1734  CD1 PHE X 116      55.630  64.080  31.010  1.00  0.00            
ATOM   1735  HD1 PHE X 116      54.900  64.760  30.600  1.00  0.00            
ATOM   1736  CD2 PHE X 116      57.580  63.450  32.320  1.00  0.00            
ATOM   1737  HD2 PHE X 116      58.430  63.710  32.930  1.00  0.00            
ATOM   1738  CE1 PHE X 116      55.220  62.730  31.080  1.00  0.00            
ATOM   1739  HE1 PHE X 116      54.250  62.520  30.640  1.00  0.00            
ATOM   1740  CE2 PHE X 116      57.300  62.090  32.140  1.00  0.00            
ATOM   1741  HE2 PHE X 116      57.910  61.380  32.660  1.00  0.00            
ATOM   1742  CZ  PHE X 116      56.030  61.760  31.620  1.00  0.00            
ATOM   1743  HZ  PHE X 116      55.670  60.750  31.640  1.00  0.00            
ATOM   1744  C   PHE X 116      58.240  67.880  30.240  1.00  0.00            
ATOM   1745  O   PHE X 116      57.330  68.690  30.110  1.00  0.00            
ATOM   1746  N   ALA X 117      59.550  68.110  30.270  1.00  0.00            
ATOM   1747  H   ALA X 117      60.110  67.270  30.130  1.00  0.00            
ATOM   1748  CA  ALA X 117      60.390  69.280  30.190  1.00  0.00            
ATOM   1749  HA  ALA X 117      60.330  69.660  31.210  1.00  0.00            
ATOM   1750  CB  ALA X 117      61.910  69.090  30.060  1.00  0.00            
ATOM   1751  HB1 ALA X 117      62.390  68.240  30.540  1.00  0.00            
ATOM   1752  HB2 ALA X 117      62.170  68.910  29.010  1.00  0.00            
ATOM   1753  HB3 ALA X 117      62.560  69.970  30.220  1.00  0.00            
ATOM   1754  C   ALA X 117      59.970  70.490  29.380  1.00  0.00            
ATOM   1755  O   ALA X 117      60.430  71.600  29.630  1.00  0.00            
ATOM   1756  N   SER X 118      59.080  70.280  28.410  1.00  0.00            
ATOM   1757  H   SER X 118      58.850  69.310  28.410  1.00  0.00            
ATOM   1758  CA  SER X 118      58.590  71.270  27.460  1.00  0.00            
ATOM   1759  HA  SER X 118      58.850  72.290  27.730  1.00  0.00            
ATOM   1760  CB  SER X 118      58.860  70.870  26.010  1.00  0.00            
ATOM   1761  HB1 SER X 118      58.420  71.720  25.480  1.00  0.00            
ATOM   1762  HB2 SER X 118      59.930  70.970  25.800  1.00  0.00            
ATOM   1763  OG  SER X 118      58.240  69.660  25.670  1.00  0.00            
ATOM   1764  HG  SER X 118      57.830  69.570  24.820  1.00  0.00            
ATOM   1765  C   SER X 118      57.110  71.580  27.530  1.00  0.00            
ATOM   1766  O   SER X 118      56.620  72.690  27.280  1.00  0.00            
ATOM   1767  N   LYS X 119      56.250  70.640  27.940  1.00  0.00            
ATOM   1768  H   LYS X 119      56.750  69.830  28.220  1.00  0.00            
ATOM   1769  CA  LYS X 119      54.800  70.710  27.790  1.00  0.00            
ATOM   1770  HA  LYS X 119      54.690  71.160  26.800  1.00  0.00            
ATOM   1771  CB  LYS X 119      54.260  69.280  27.770  1.00  0.00            
ATOM   1772  HB1 LYS X 119      54.520  68.800  28.710  1.00  0.00            
ATOM   1773  HB2 LYS X 119      53.170  69.250  27.700  1.00  0.00            
ATOM   1774  CG  LYS X 119      54.770  68.510  26.560  1.00  0.00            
ATOM   1775  HG1 LYS X 119      54.840  69.040  25.610  1.00  0.00            
ATOM   1776  HG2 LYS X 119      55.820  68.200  26.680  1.00  0.00            
ATOM   1777  CD  LYS X 119      54.010  67.200  26.360  1.00  0.00            
ATOM   1778  HD1 LYS X 119      54.150  66.610  27.250  1.00  0.00            
ATOM   1779  HD2 LYS X 119      52.950  67.440  26.280  1.00  0.00            
ATOM   1780  CE  LYS X 119      54.460  66.470  25.090  1.00  0.00            
ATOM   1781  HE1 LYS X 119      53.990  66.970  24.240  1.00  0.00            
ATOM   1782  HE2 LYS X 119      55.500  66.710  24.850  1.00  0.00            
ATOM   1783  NZ  LYS X 119      54.540  65.000  25.140  1.00  0.00            
ATOM   1784  HZ1 LYS X 119      54.570  64.500  24.260  1.00  0.00            
ATOM   1785  HZ2 LYS X 119      55.360  64.910  25.710  1.00  0.00            
ATOM   1786  HZ3 LYS X 119      53.750  64.670  25.680  1.00  0.00            
ATOM   1787  C   LYS X 119      54.170  71.520  28.900  1.00  0.00            
ATOM   1788  O   LYS X 119      52.980  71.810  28.830  1.00  0.00            
ATOM   1789  N   LEU X 120      54.880  71.780  30.010  1.00  0.00            
ATOM   1790  H   LEU X 120      55.860  71.570  30.080  1.00  0.00            
ATOM   1791  CA  LEU X 120      54.350  72.350  31.220  1.00  0.00            
ATOM   1792  HA  LEU X 120      53.290  72.140  31.330  1.00  0.00            
ATOM   1793  CB  LEU X 120      54.960  71.650  32.440  1.00  0.00            
ATOM   1794  HB1 LEU X 120      56.040  71.660  32.320  1.00  0.00            
ATOM   1795  HB2 LEU X 120      54.750  72.210  33.340  1.00  0.00            
ATOM   1796  CG  LEU X 120      54.720  70.130  32.630  1.00  0.00            
ATOM   1797  HG  LEU X 120      54.790  69.580  31.700  1.00  0.00            
ATOM   1798  CD1 LEU X 120      55.730  69.610  33.650  1.00  0.00            
ATOM   1799 1HD1 LEU X 120      55.450  69.980  34.630  1.00  0.00            
ATOM   1800 2HD1 LEU X 120      55.800  68.530  33.560  1.00  0.00            
ATOM   1801 3HD1 LEU X 120      56.760  69.840  33.400  1.00  0.00            
ATOM   1802  CD2 LEU X 120      53.290  69.730  33.010  1.00  0.00            
ATOM   1803 1HD2 LEU X 120      53.300  68.650  33.030  1.00  0.00            
ATOM   1804 2HD2 LEU X 120      52.820  70.050  33.940  1.00  0.00            
ATOM   1805 3HD2 LEU X 120      52.650  70.080  32.210  1.00  0.00            
ATOM   1806  C   LEU X 120      54.660  73.840  31.160  1.00  0.00            
ATOM   1807  O   LEU X 120      55.760  74.270  30.840  1.00  0.00            
ATOM   1808  N   VAL X 121      53.670  74.690  31.400  1.00  0.00            
ATOM   1809  H   VAL X 121      52.820  74.230  31.690  1.00  0.00            
ATOM   1810  CA  VAL X 121      53.680  76.150  31.480  1.00  0.00            
ATOM   1811  HA  VAL X 121      54.410  76.460  30.720  1.00  0.00            
ATOM   1812  CB  VAL X 121      52.240  76.490  31.140  1.00  0.00            
ATOM   1813  HB  VAL X 121      52.190  77.580  31.250  1.00  0.00            
ATOM   1814  CG1 VAL X 121      52.090  76.350  29.630  1.00  0.00            
ATOM   1815 1HG1 VAL X 121      52.060  75.290  29.380  1.00  0.00            
ATOM   1816 2HG1 VAL X 121      51.310  76.990  29.200  1.00  0.00            
ATOM   1817 3HG1 VAL X 121      52.830  76.740  28.950  1.00  0.00            
ATOM   1818  CG2 VAL X 121      51.060  75.990  31.980  1.00  0.00            
ATOM   1819 1HG2 VAL X 121      51.180  74.930  32.200  1.00  0.00            
ATOM   1820 2HG2 VAL X 121      50.920  76.430  32.980  1.00  0.00            
ATOM   1821 3HG2 VAL X 121      50.090  75.930  31.480  1.00  0.00            
ATOM   1822  C   VAL X 121      54.270  76.580  32.810  1.00  0.00            
ATOM   1823  O   VAL X 121      54.290  75.790  33.770  1.00  0.00            
ATOM   1824  N   LEU X 122      54.840  77.790  32.770  1.00  0.00            
ATOM   1825  H   LEU X 122      54.520  78.440  32.070  1.00  0.00            
ATOM   1826  CA  LEU X 122      55.640  78.470  33.770  1.00  0.00            
ATOM   1827  HA  LEU X 122      56.380  77.950  34.370  1.00  0.00            
ATOM   1828  CB  LEU X 122      56.390  79.620  33.080  1.00  0.00            
ATOM   1829  HB1 LEU X 122      55.630  80.380  32.920  1.00  0.00            
ATOM   1830  HB2 LEU X 122      57.020  80.110  33.810  1.00  0.00            
ATOM   1831  CG  LEU X 122      57.260  79.330  31.870  1.00  0.00            
ATOM   1832  HG  LEU X 122      56.610  78.860  31.110  1.00  0.00            
ATOM   1833  CD1 LEU X 122      57.670  80.690  31.330  1.00  0.00            
ATOM   1834 1HD1 LEU X 122      58.490  80.670  30.610  1.00  0.00            
ATOM   1835 2HD1 LEU X 122      56.840  81.200  30.860  1.00  0.00            
ATOM   1836 3HD1 LEU X 122      58.020  81.380  32.090  1.00  0.00            
ATOM   1837  CD2 LEU X 122      58.490  78.470  32.180  1.00  0.00            
ATOM   1838 1HD2 LEU X 122      59.250  78.400  31.410  1.00  0.00            
ATOM   1839 2HD2 LEU X 122      59.020  78.950  33.000  1.00  0.00            
ATOM   1840 3HD2 LEU X 122      58.260  77.400  32.210  1.00  0.00            
ATOM   1841  C   LEU X 122      54.760  79.180  34.800  1.00  0.00            
ATOM   1842  O   LEU X 122      53.550  79.300  34.610  1.00  0.00            
ATOM   1843  N   LYS X 123      55.300  79.640  35.930  1.00  0.00            
ATOM   1844  H   LYS X 123      56.260  79.390  36.110  1.00  0.00            
ATOM   1845  CA  LYS X 123      54.640  80.490  36.880  1.00  0.00            
ATOM   1846  HA  LYS X 123      53.870  81.110  36.430  1.00  0.00            
ATOM   1847  CB  LYS X 123      53.750  79.700  37.850  1.00  0.00            
ATOM   1848  HB1 LYS X 123      53.110  80.430  38.330  1.00  0.00            
ATOM   1849  HB2 LYS X 123      53.250  78.900  37.310  1.00  0.00            
ATOM   1850  CG  LYS X 123      54.270  78.850  39.020  1.00  0.00            
ATOM   1851  HG1 LYS X 123      55.070  78.290  38.550  1.00  0.00            
ATOM   1852  HG2 LYS X 123      54.580  79.560  39.790  1.00  0.00            
ATOM   1853  CD  LYS X 123      53.320  77.970  39.820  1.00  0.00            
ATOM   1854  HD1 LYS X 123      53.100  77.020  39.320  1.00  0.00            
ATOM   1855  HD2 LYS X 123      53.810  77.430  40.630  1.00  0.00            
ATOM   1856  CE  LYS X 123      52.090  78.760  40.240  1.00  0.00            
ATOM   1857  HE1 LYS X 123      52.460  79.760  40.500  1.00  0.00            
ATOM   1858  HE2 LYS X 123      51.330  78.810  39.450  1.00  0.00            
ATOM   1859  NZ  LYS X 123      51.440  78.250  41.460  1.00  0.00            
ATOM   1860  HZ1 LYS X 123      52.000  77.560  41.930  1.00  0.00            
ATOM   1861  HZ2 LYS X 123      51.350  79.140  41.960  1.00  0.00            
ATOM   1862  HZ3 LYS X 123      50.600  77.790  41.140  1.00  0.00            
ATOM   1863  C   LYS X 123      55.590  81.530  37.450  1.00  0.00            
ATOM   1864  O   LYS X 123      55.390  81.910  38.610  1.00  0.00            
ATOM   1865  N   ALA X 124      56.520  82.020  36.630  1.00  0.00            
ATOM   1866  H   ALA X 124      56.320  81.810  35.660  1.00  0.00            
ATOM   1867  CA  ALA X 124      57.510  83.020  36.930  1.00  0.00            
ATOM   1868  HA  ALA X 124      58.280  82.760  37.670  1.00  0.00            
ATOM   1869  CB  ALA X 124      58.420  83.240  35.720  1.00  0.00            
ATOM   1870  HB1 ALA X 124      59.470  83.230  35.960  1.00  0.00            
ATOM   1871  HB2 ALA X 124      58.270  82.390  35.040  1.00  0.00            
ATOM   1872  HB3 ALA X 124      58.070  84.160  35.250  1.00  0.00            
ATOM   1873  C   ALA X 124      56.910  84.290  37.500  1.00  0.00            
ATOM   1874  O   ALA X 124      56.060  84.910  36.880  1.00  0.00            
ATOM   1875  N   LEU X 125      57.410  84.740  38.660  1.00  0.00            
ATOM   1876  H   LEU X 125      58.110  84.170  39.100  1.00  0.00            
ATOM   1877  CA  LEU X 125      57.010  85.860  39.480  1.00  0.00            
ATOM   1878  HA  LEU X 125      55.930  86.050  39.400  1.00  0.00            
ATOM   1879  CB  LEU X 125      57.450  85.670  40.930  1.00  0.00            
ATOM   1880  HB1 LEU X 125      58.540  85.680  40.850  1.00  0.00            
ATOM   1881  HB2 LEU X 125      57.050  86.480  41.550  1.00  0.00            
ATOM   1882  CG  LEU X 125      57.050  84.410  41.700  1.00  0.00            
ATOM   1883  HG  LEU X 125      57.190  83.580  41.010  1.00  0.00            
ATOM   1884  CD1 LEU X 125      57.900  84.030  42.910  1.00  0.00            
ATOM   1885 1HD1 LEU X 125      57.730  82.960  43.060  1.00  0.00            
ATOM   1886 2HD1 LEU X 125      58.970  84.260  42.960  1.00  0.00            
ATOM   1887 3HD1 LEU X 125      57.480  84.510  43.780  1.00  0.00            
ATOM   1888  CD2 LEU X 125      55.570  84.350  42.030  1.00  0.00            
ATOM   1889 1HD2 LEU X 125      55.210  83.830  42.920  1.00  0.00            
ATOM   1890 2HD2 LEU X 125      55.050  85.290  42.240  1.00  0.00            
ATOM   1891 3HD2 LEU X 125      55.080  84.000  41.110  1.00  0.00            
ATOM   1892  C   LEU X 125      57.560  87.180  38.960  1.00  0.00            
ATOM   1893  O   LEU X 125      57.220  88.240  39.490  1.00  0.00            
ATOM   1894  N   CYS X 126      58.320  87.120  37.870  1.00  0.00            
ATOM   1895  H   CYS X 126      58.760  86.270  37.510  1.00  0.00            
ATOM   1896  CA  CYS X 126      58.800  88.270  37.140  1.00  0.00            
ATOM   1897  HA  CYS X 126      58.270  89.220  37.310  1.00  0.00            
ATOM   1898  CB  CYS X 126      60.300  88.470  37.260  1.00  0.00            
ATOM   1899  HB1 CYS X 126      60.670  89.330  36.700  1.00  0.00            
ATOM   1900  HB2 CYS X 126      60.630  88.630  38.280  1.00  0.00            
ATOM   1901  SG  CYS X 126      61.190  86.960  36.820  1.00  0.00            
ATOM   1902  HG  CYS X 126      60.820  87.100  35.540  1.00  0.00            
ATOM   1903  C   CYS X 126      58.330  88.270  35.690  1.00  0.00            
ATOM   1904  O   CYS X 126      58.510  89.170  34.890  1.00  0.00            
ATOM   1905  N   THR X 127      57.440  87.290  35.430  1.00  0.00            
ATOM   1906  H   THR X 127      57.030  86.770  36.190  1.00  0.00            
ATOM   1907  CA  THR X 127      56.700  87.020  34.230  1.00  0.00            
ATOM   1908  HA  THR X 127      56.330  86.030  34.480  1.00  0.00            
ATOM   1909  CB  THR X 127      55.450  87.880  33.990  1.00  0.00            
ATOM   1910  HB  THR X 127      54.830  87.420  33.220  1.00  0.00            
ATOM   1911  OG1 THR X 127      56.030  89.130  33.770  1.00  0.00            
ATOM   1912  HG1 THR X 127      56.800  89.280  34.310  1.00  0.00            
ATOM   1913  CG2 THR X 127      54.530  88.230  35.160  1.00  0.00            
ATOM   1914 1HG2 THR X 127      54.200  87.450  35.840  1.00  0.00            
ATOM   1915 2HG2 THR X 127      55.010  88.610  36.060  1.00  0.00            
ATOM   1916 3HG2 THR X 127      53.760  88.910  34.800  1.00  0.00            
ATOM   1917  C   THR X 127      57.460  86.590  32.970  1.00  0.00            
ATOM   1918  O   THR X 127      57.130  85.550  32.420  1.00  0.00            
ATOM   1919  N   LYS X 128      58.430  87.330  32.410  1.00  0.00            
ATOM   1920  H   LYS X 128      58.900  88.110  32.840  1.00  0.00            
ATOM   1921  CA  LYS X 128      59.220  87.150  31.220  1.00  0.00            
ATOM   1922  HA  LYS X 128      59.000  86.140  30.870  1.00  0.00            
ATOM   1923  CB  LYS X 128      58.780  88.250  30.240  1.00  0.00            
ATOM   1924  HB1 LYS X 128      57.710  88.330  30.080  1.00  0.00            
ATOM   1925  HB2 LYS X 128      59.070  89.240  30.580  1.00  0.00            
ATOM   1926  CG  LYS X 128      59.110  87.790  28.810  1.00  0.00            
ATOM   1927  HG1 LYS X 128      60.180  87.690  28.690  1.00  0.00            
ATOM   1928  HG2 LYS X 128      58.730  86.830  28.460  1.00  0.00            
ATOM   1929  CD  LYS X 128      58.580  88.690  27.700  1.00  0.00            
ATOM   1930  HD1 LYS X 128      57.680  89.220  28.020  1.00  0.00            
ATOM   1931  HD2 LYS X 128      59.360  89.420  27.500  1.00  0.00            
ATOM   1932  CE  LYS X 128      58.050  87.900  26.510  1.00  0.00            
ATOM   1933  HE1 LYS X 128      57.580  86.970  26.820  1.00  0.00            
ATOM   1934  HE2 LYS X 128      57.130  88.330  26.120  1.00  0.00            
ATOM   1935  NZ  LYS X 128      58.940  87.450  25.430  1.00  0.00            
ATOM   1936  HZ1 LYS X 128      59.210  86.490  25.590  1.00  0.00            
ATOM   1937  HZ2 LYS X 128      58.520  87.360  24.510  1.00  0.00            
ATOM   1938  HZ3 LYS X 128      59.580  88.220  25.330  1.00  0.00            
ATOM   1939  C   LYS X 128      60.710  87.160  31.500  1.00  0.00            
ATOM   1940  O   LYS X 128      61.010  87.800  32.510  1.00  0.00            
ATOM   1941  N   VAL X 129      61.550  86.510  30.700  1.00  0.00            
ATOM   1942  H   VAL X 129      61.190  86.000  29.910  1.00  0.00            
ATOM   1943  CA  VAL X 129      62.980  86.350  30.940  1.00  0.00            
ATOM   1944  HA  VAL X 129      63.390  87.320  31.200  1.00  0.00            
ATOM   1945  CB  VAL X 129      63.270  85.190  31.890  1.00  0.00            
ATOM   1946  HB  VAL X 129      64.300  84.910  31.650  1.00  0.00            
ATOM   1947  CG1 VAL X 129      63.260  85.370  33.400  1.00  0.00            
ATOM   1948 1HG1 VAL X 129      64.170  85.890  33.720  1.00  0.00            
ATOM   1949 2HG1 VAL X 129      62.370  85.890  33.790  1.00  0.00            
ATOM   1950 3HG1 VAL X 129      63.060  84.480  34.010  1.00  0.00            
ATOM   1951  CG2 VAL X 129      62.600  83.940  31.310  1.00  0.00            
ATOM   1952 1HG2 VAL X 129      61.580  84.020  30.940  1.00  0.00            
ATOM   1953 2HG2 VAL X 129      63.100  83.560  30.420  1.00  0.00            
ATOM   1954 3HG2 VAL X 129      62.740  83.050  31.940  1.00  0.00            
ATOM   1955  C   VAL X 129      63.640  86.150  29.570  1.00  0.00            
ATOM   1956  O   VAL X 129      62.920  85.770  28.640  1.00  0.00            
ATOM   1957  N   PRO X 130      64.880  86.520  29.340  1.00  0.00            
ATOM   1958  CA  PRO X 130      65.520  86.490  28.040  1.00  0.00            
ATOM   1959  HA  PRO X 130      64.920  87.040  27.320  1.00  0.00            
ATOM   1960  CB  PRO X 130      66.670  87.470  28.220  1.00  0.00            
ATOM   1961  HB1 PRO X 130      67.430  87.350  27.450  1.00  0.00            
ATOM   1962  HB2 PRO X 130      66.230  88.460  28.120  1.00  0.00            
ATOM   1963  CG  PRO X 130      67.100  87.160  29.660  1.00  0.00            
ATOM   1964  HG1 PRO X 130      67.680  86.250  29.770  1.00  0.00            
ATOM   1965  HG2 PRO X 130      67.690  87.990  30.090  1.00  0.00            
ATOM   1966  CD  PRO X 130      65.780  86.940  30.400  1.00  0.00            
ATOM   1967  HD1 PRO X 130      65.950  86.220  31.200  1.00  0.00            
ATOM   1968  HD2 PRO X 130      65.530  87.960  30.720  1.00  0.00            
ATOM   1969  C   PRO X 130      65.880  85.120  27.480  1.00  0.00            
ATOM   1970  O   PRO X 130      66.310  84.200  28.170  1.00  0.00            
ATOM   1971  N   GLU X 131      66.080  85.190  26.150  1.00  0.00            
ATOM   1972  H   GLU X 131      65.830  86.110  25.810  1.00  0.00            
ATOM   1973  CA  GLU X 131      66.570  84.160  25.270  1.00  0.00            
ATOM   1974  HA  GLU X 131      66.110  83.220  25.590  1.00  0.00            
ATOM   1975  CB  GLU X 131      66.260  84.550  23.830  1.00  0.00            
ATOM   1976  HB1 GLU X 131      66.650  83.830  23.120  1.00  0.00            
ATOM   1977  HB2 GLU X 131      65.190  84.430  23.650  1.00  0.00            
ATOM   1978  CG  GLU X 131      66.790  85.920  23.370  1.00  0.00            
ATOM   1979  HG1 GLU X 131      67.640  86.120  24.010  1.00  0.00            
ATOM   1980  HG2 GLU X 131      66.910  85.950  22.290  1.00  0.00            
ATOM   1981  CD  GLU X 131      65.840  87.050  23.670  1.00  0.00            
ATOM   1982  OE1 GLU X 131      66.020  87.790  24.660  1.00  0.00            
ATOM   1983  OE2 GLU X 131      64.760  86.970  23.040  1.00  0.00            
ATOM   1984  C   GLU X 131      68.050  83.780  25.440  1.00  0.00            
ATOM   1985  O   GLU X 131      68.750  83.630  24.450  1.00  0.00            
ATOM   1986  N   LEU X 132      68.420  83.550  26.700  1.00  0.00            
ATOM   1987  H   LEU X 132      67.670  83.710  27.370  1.00  0.00            
ATOM   1988  CA  LEU X 132      69.630  82.840  27.080  1.00  0.00            
ATOM   1989  HA  LEU X 132      70.400  82.820  26.290  1.00  0.00            
ATOM   1990  CB  LEU X 132      70.180  83.550  28.320  1.00  0.00            
ATOM   1991  HB1 LEU X 132      69.490  83.600  29.180  1.00  0.00            
ATOM   1992  HB2 LEU X 132      71.080  82.980  28.590  1.00  0.00            
ATOM   1993  CG  LEU X 132      70.660  84.990  28.150  1.00  0.00            
ATOM   1994  HG  LEU X 132      69.830  85.590  27.770  1.00  0.00            
ATOM   1995  CD1 LEU X 132      71.070  85.630  29.480  1.00  0.00            
ATOM   1996 1HD1 LEU X 132      71.350  84.760  30.080  1.00  0.00            
ATOM   1997 2HD1 LEU X 132      71.980  86.200  29.350  1.00  0.00            
ATOM   1998 3HD1 LEU X 132      70.310  86.300  29.870  1.00  0.00            
ATOM   1999  CD2 LEU X 132      71.730  85.180  27.100  1.00  0.00            
ATOM   2000 1HD2 LEU X 132      71.550  84.670  26.150  1.00  0.00            
ATOM   2001 2HD2 LEU X 132      71.670  86.230  26.810  1.00  0.00            
ATOM   2002 3HD2 LEU X 132      72.680  85.170  27.620  1.00  0.00            
ATOM   2003  C   LEU X 132      69.280  81.380  27.270  1.00  0.00            
ATOM   2004  O   LEU X 132      70.140  80.520  27.100  1.00  0.00            
ATOM   2005  N   ILE X 133      68.000  81.110  27.510  1.00  0.00            
ATOM   2006  H   ILE X 133      67.230  81.750  27.550  1.00  0.00            
ATOM   2007  CA  ILE X 133      67.410  79.820  27.790  1.00  0.00            
ATOM   2008  HA  ILE X 133      68.190  79.080  27.700  1.00  0.00            
ATOM   2009  CB  ILE X 133      66.720  79.700  29.160  1.00  0.00            
ATOM   2010  HB  ILE X 133      65.680  80.020  29.050  1.00  0.00            
ATOM   2011  CG1 ILE X 133      67.310  80.640  30.210  1.00  0.00            
ATOM   2012 1HG1 ILE X 133      68.390  80.650  30.120  1.00  0.00            
ATOM   2013 2HG1 ILE X 133      67.090  81.680  29.960  1.00  0.00            
ATOM   2014  CG2 ILE X 133      66.550  78.270  29.680  1.00  0.00            
ATOM   2015 1HG2 ILE X 133      65.690  78.280  30.350  1.00  0.00            
ATOM   2016 2HG2 ILE X 133      66.630  77.460  28.960  1.00  0.00            
ATOM   2017 3HG2 ILE X 133      67.440  77.940  30.220  1.00  0.00            
ATOM   2018  CD  ILE X 133      67.070  80.290  31.680  1.00  0.00            
ATOM   2019  HD1 ILE X 133      66.070  79.860  31.820  1.00  0.00            
ATOM   2020  HD2 ILE X 133      67.880  79.670  32.080  1.00  0.00            
ATOM   2021  HD3 ILE X 133      66.960  81.170  32.320  1.00  0.00            
ATOM   2022  C   ILE X 133      66.470  79.670  26.600  1.00  0.00            
ATOM   2023  O   ILE X 133      65.910  80.690  26.190  1.00  0.00            
ATOM   2024  N   ARG X 134      66.230  78.500  26.010  1.00  0.00            
ATOM   2025  H   ARG X 134      66.520  77.690  26.540  1.00  0.00            
ATOM   2026  CA  ARG X 134      65.590  78.370  24.730  1.00  0.00            
ATOM   2027  HA  ARG X 134      65.540  79.360  24.260  1.00  0.00            
ATOM   2028  CB  ARG X 134      66.400  77.380  23.900  1.00  0.00            
ATOM   2029  HB1 ARG X 134      67.050  76.770  24.520  1.00  0.00            
ATOM   2030  HB2 ARG X 134      65.650  76.770  23.410  1.00  0.00            
ATOM   2031  CG  ARG X 134      67.170  78.130  22.800  1.00  0.00            
ATOM   2032  HG1 ARG X 134      67.720  77.480  22.110  1.00  0.00            
ATOM   2033  HG2 ARG X 134      66.530  78.390  21.970  1.00  0.00            
ATOM   2034  CD  ARG X 134      68.120  79.270  23.160  1.00  0.00            
ATOM   2035  HD1 ARG X 134      67.840  80.050  22.440  1.00  0.00            
ATOM   2036  HD2 ARG X 134      68.040  79.820  24.110  1.00  0.00            
ATOM   2037  NE  ARG X 134      69.480  78.790  22.990  1.00  0.00            
ATOM   2038  HE  ARG X 134      69.670  77.810  23.000  1.00  0.00            
ATOM   2039  CZ  ARG X 134      70.590  79.530  22.870  1.00  0.00            
ATOM   2040  NH1 ARG X 134      70.320  80.850  22.830  1.00  0.00            
ATOM   2041 1HH1 ARG X 134      71.080  81.520  22.810  1.00  0.00            
ATOM   2042 2HH1 ARG X 134      69.440  81.240  22.550  1.00  0.00            
ATOM   2043  NH2 ARG X 134      71.840  79.100  22.690  1.00  0.00            
ATOM   2044 1HH2 ARG X 134      72.100  78.150  22.910  1.00  0.00            
ATOM   2045 2HH2 ARG X 134      72.660  79.690  22.560  1.00  0.00            
ATOM   2046  C   ARG X 134      64.170  77.810  24.840  1.00  0.00            
ATOM   2047  O   ARG X 134      63.830  77.060  25.740  1.00  0.00            
ATOM   2048  N   THR X 135      63.370  78.000  23.780  1.00  0.00            
ATOM   2049  H   THR X 135      63.670  78.390  22.910  1.00  0.00            
ATOM   2050  CA  THR X 135      61.940  77.880  23.970  1.00  0.00            
ATOM   2051  HA  THR X 135      61.730  78.260  24.970  1.00  0.00            
ATOM   2052  CB  THR X 135      61.170  78.760  22.990  1.00  0.00            
ATOM   2053  HB  THR X 135      60.100  78.570  23.100  1.00  0.00            
ATOM   2054  OG1 THR X 135      61.420  78.370  21.660  1.00  0.00            
ATOM   2055  HG1 THR X 135      60.640  78.610  21.180  1.00  0.00            
ATOM   2056  CG2 THR X 135      61.680  80.210  22.990  1.00  0.00            
ATOM   2057 1HG2 THR X 135      61.160  80.750  23.780  1.00  0.00            
ATOM   2058 2HG2 THR X 135      62.750  80.360  23.110  1.00  0.00            
ATOM   2059 3HG2 THR X 135      61.330  80.720  22.100  1.00  0.00            
ATOM   2060  C   THR X 135      61.340  76.480  24.010  1.00  0.00            
ATOM   2061  O   THR X 135      60.260  76.330  24.580  1.00  0.00            
ATOM   2062  N   ILE X 136      62.120  75.430  23.730  1.00  0.00            
ATOM   2063  H   ILE X 136      63.030  75.510  23.270  1.00  0.00            
ATOM   2064  CA  ILE X 136      61.930  74.020  23.960  1.00  0.00            
ATOM   2065  HA  ILE X 136      60.950  73.850  23.500  1.00  0.00            
ATOM   2066  CB  ILE X 136      63.020  73.360  23.110  1.00  0.00            
ATOM   2067  HB  ILE X 136      62.890  72.280  23.050  1.00  0.00            
ATOM   2068  CG1 ILE X 136      64.450  73.730  23.470  1.00  0.00            
ATOM   2069 1HG1 ILE X 136      64.790  74.690  23.070  1.00  0.00            
ATOM   2070 2HG1 ILE X 136      64.460  73.630  24.550  1.00  0.00            
ATOM   2071  CG2 ILE X 136      62.870  73.770  21.650  1.00  0.00            
ATOM   2072 1HG2 ILE X 136      63.370  73.200  20.860  1.00  0.00            
ATOM   2073 2HG2 ILE X 136      61.850  73.950  21.310  1.00  0.00            
ATOM   2074 3HG2 ILE X 136      63.200  74.800  21.560  1.00  0.00            
ATOM   2075  CD  ILE X 136      65.510  72.790  22.910  1.00  0.00            
ATOM   2076  HD1 ILE X 136      65.890  73.250  21.980  1.00  0.00            
ATOM   2077  HD2 ILE X 136      66.220  72.540  23.680  1.00  0.00            
ATOM   2078  HD3 ILE X 136      65.320  71.730  22.700  1.00  0.00            
ATOM   2079  C   ILE X 136      61.930  73.560  25.410  1.00  0.00            
ATOM   2080  O   ILE X 136      61.600  72.400  25.620  1.00  0.00            
ATOM   2081  N   MET X 137      62.460  74.350  26.350  1.00  0.00            
ATOM   2082  H   MET X 137      62.930  75.200  26.090  1.00  0.00            
ATOM   2083  CA  MET X 137      62.400  74.210  27.790  1.00  0.00            
ATOM   2084  HA  MET X 137      62.350  73.200  28.200  1.00  0.00            
ATOM   2085  CB  MET X 137      63.590  74.910  28.480  1.00  0.00            
ATOM   2086  HB1 MET X 137      63.580  76.000  28.530  1.00  0.00            
ATOM   2087  HB2 MET X 137      63.340  74.590  29.500  1.00  0.00            
ATOM   2088  CG  MET X 137      64.980  74.360  28.130  1.00  0.00            
ATOM   2089  HG1 MET X 137      64.900  73.360  27.690  1.00  0.00            
ATOM   2090  HG2 MET X 137      65.440  74.870  27.290  1.00  0.00            
ATOM   2091  SD  MET X 137      66.130  74.450  29.520  1.00  0.00            
ATOM   2092  CE  MET X 137      65.780  73.090  30.670  1.00  0.00            
ATOM   2093  HE1 MET X 137      64.790  73.040  31.130  1.00  0.00            
ATOM   2094  HE2 MET X 137      65.930  72.280  29.950  1.00  0.00            
ATOM   2095  HE3 MET X 137      66.560  72.970  31.420  1.00  0.00            
ATOM   2096  C   MET X 137      61.190  74.980  28.290  1.00  0.00            
ATOM   2097  O   MET X 137      61.160  76.200  28.090  1.00  0.00            
ATOM   2098  N   GLY X 138      60.420  74.250  29.080  1.00  0.00            
ATOM   2099  H   GLY X 138      60.650  73.280  29.300  1.00  0.00            
ATOM   2100  CA  GLY X 138      59.270  74.750  29.810  1.00  0.00            
ATOM   2101  HA1 GLY X 138      58.860  75.540  29.160  1.00  0.00            
ATOM   2102  HA2 GLY X 138      58.440  74.060  29.860  1.00  0.00            
ATOM   2103  C   GLY X 138      59.690  75.100  31.240  1.00  0.00            
ATOM   2104  O   GLY X 138      60.780  75.630  31.430  1.00  0.00            
ATOM   2105  N   TRP X 139      58.790  74.650  32.130  1.00  0.00            
ATOM   2106  H   TRP X 139      58.000  74.160  31.730  1.00  0.00            
ATOM   2107  CA  TRP X 139      58.850  74.830  33.560  1.00  0.00            
ATOM   2108  HA  TRP X 139      58.760  75.920  33.630  1.00  0.00            
ATOM   2109  CB  TRP X 139      57.650  74.050  34.080  1.00  0.00            
ATOM   2110  HB1 TRP X 139      56.800  74.180  33.400  1.00  0.00            
ATOM   2111  HB2 TRP X 139      57.840  72.990  34.160  1.00  0.00            
ATOM   2112  CG  TRP X 139      56.950  74.430  35.350  1.00  0.00            
ATOM   2113  CD1 TRP X 139      57.160  75.620  35.960  1.00  0.00            
ATOM   2114  HD1 TRP X 139      57.810  76.350  35.510  1.00  0.00            
ATOM   2115  CD2 TRP X 139      56.040  73.760  36.270  1.00  0.00            
ATOM   2116  NE1 TRP X 139      56.340  75.760  37.070  1.00  0.00            
ATOM   2117  HE1 TRP X 139      56.230  76.630  37.560  1.00  0.00            
ATOM   2118  CE2 TRP X 139      55.650  74.600  37.350  1.00  0.00            
ATOM   2119  CE3 TRP X 139      55.400  72.510  36.260  1.00  0.00            
ATOM   2120  HE3 TRP X 139      55.840  71.820  35.550  1.00  0.00            
ATOM   2121  CZ2 TRP X 139      54.680  74.290  38.310  1.00  0.00            
ATOM   2122  HZ2 TRP X 139      54.440  74.910  39.160  1.00  0.00            
ATOM   2123  CZ3 TRP X 139      54.420  72.160  37.200  1.00  0.00            
ATOM   2124  HZ3 TRP X 139      54.080  71.140  37.210  1.00  0.00            
ATOM   2125  CH2 TRP X 139      54.010  73.070  38.180  1.00  0.00            
ATOM   2126  HH2 TRP X 139      53.280  72.900  38.960  1.00  0.00            
ATOM   2127  C   TRP X 139      60.120  74.540  34.360  1.00  0.00            
ATOM   2128  O   TRP X 139      60.290  75.310  35.300  1.00  0.00            
ATOM   2129  N   THR X 140      60.980  73.730  33.750  1.00  0.00            
ATOM   2130  H   THR X 140      60.780  73.300  32.860  1.00  0.00            
ATOM   2131  CA  THR X 140      62.070  73.130  34.520  1.00  0.00            
ATOM   2132  HA  THR X 140      61.570  73.000  35.490  1.00  0.00            
ATOM   2133  CB  THR X 140      62.370  71.750  33.940  1.00  0.00            
ATOM   2134  HB  THR X 140      63.220  71.260  34.390  1.00  0.00            
ATOM   2135  OG1 THR X 140      62.780  71.900  32.610  1.00  0.00            
ATOM   2136  HG1 THR X 140      63.600  72.340  32.450  1.00  0.00            
ATOM   2137  CG2 THR X 140      61.060  70.950  33.890  1.00  0.00            
ATOM   2138 1HG2 THR X 140      60.200  71.420  33.400  1.00  0.00            
ATOM   2139 2HG2 THR X 140      61.290  70.020  33.380  1.00  0.00            
ATOM   2140 3HG2 THR X 140      60.860  70.690  34.930  1.00  0.00            
ATOM   2141  C   THR X 140      63.270  73.960  34.910  1.00  0.00            
ATOM   2142  O   THR X 140      64.150  73.650  35.720  1.00  0.00            
ATOM   2143  N   LEU X 141      63.500  75.080  34.210  1.00  0.00            
ATOM   2144  H   LEU X 141      62.700  75.380  33.660  1.00  0.00            
ATOM   2145  CA  LEU X 141      64.580  76.030  34.200  1.00  0.00            
ATOM   2146  HA  LEU X 141      65.420  75.480  33.780  1.00  0.00            
ATOM   2147  CB  LEU X 141      64.340  77.240  33.300  1.00  0.00            
ATOM   2148  HB1 LEU X 141      64.810  78.120  33.720  1.00  0.00            
ATOM   2149  HB2 LEU X 141      64.940  77.020  32.410  1.00  0.00            
ATOM   2150  CG  LEU X 141      62.940  77.780  32.940  1.00  0.00            
ATOM   2151  HG  LEU X 141      62.400  76.860  32.750  1.00  0.00            
ATOM   2152  CD1 LEU X 141      62.270  78.410  34.160  1.00  0.00            
ATOM   2153 1HD1 LEU X 141      62.620  79.420  34.390  1.00  0.00            
ATOM   2154 2HD1 LEU X 141      61.230  78.620  33.920  1.00  0.00            
ATOM   2155 3HD1 LEU X 141      62.160  77.830  35.080  1.00  0.00            
ATOM   2156  CD2 LEU X 141      62.960  78.610  31.670  1.00  0.00            
ATOM   2157 1HD2 LEU X 141      62.070  78.500  31.050  1.00  0.00            
ATOM   2158 2HD2 LEU X 141      63.030  79.690  31.860  1.00  0.00            
ATOM   2159 3HD2 LEU X 141      63.680  78.180  30.980  1.00  0.00            
ATOM   2160  C   LEU X 141      65.050  76.610  35.520  1.00  0.00            
ATOM   2161  O   LEU X 141      66.140  77.160  35.680  1.00  0.00            
ATOM   2162  N   ASP X 142      64.200  76.420  36.520  1.00  0.00            
ATOM   2163  H   ASP X 142      63.310  76.050  36.190  1.00  0.00            
ATOM   2164  CA  ASP X 142      64.410  76.920  37.860  1.00  0.00            
ATOM   2165  HA  ASP X 142      64.790  77.930  37.690  1.00  0.00            
ATOM   2166  CB  ASP X 142      63.050  76.880  38.550  1.00  0.00            
ATOM   2167  HB1 ASP X 142      62.360  77.330  37.830  1.00  0.00            
ATOM   2168  HB2 ASP X 142      62.680  75.870  38.710  1.00  0.00            
ATOM   2169  CG  ASP X 142      62.890  77.690  39.820  1.00  0.00            
ATOM   2170  OD1 ASP X 142      62.230  78.750  39.880  1.00  0.00            
ATOM   2171  OD2 ASP X 142      63.460  77.230  40.840  1.00  0.00            
ATOM   2172  C   ASP X 142      65.350  76.010  38.640  1.00  0.00            
ATOM   2173  O   ASP X 142      65.950  76.460  39.620  1.00  0.00            
ATOM   2174  N   PHE X 143      65.520  74.740  38.270  1.00  0.00            
ATOM   2175  H   PHE X 143      64.950  74.330  37.540  1.00  0.00            
ATOM   2176  CA  PHE X 143      66.420  73.810  38.920  1.00  0.00            
ATOM   2177  HA  PHE X 143      66.190  73.860  39.980  1.00  0.00            
ATOM   2178  CB  PHE X 143      65.910  72.390  38.760  1.00  0.00            
ATOM   2179  HB1 PHE X 143      66.230  72.010  37.780  1.00  0.00            
ATOM   2180  HB2 PHE X 143      66.370  71.920  39.630  1.00  0.00            
ATOM   2181  CG  PHE X 143      64.430  72.120  38.670  1.00  0.00            
ATOM   2182  CD1 PHE X 143      63.560  72.640  39.640  1.00  0.00            
ATOM   2183  HD1 PHE X 143      64.020  72.990  40.550  1.00  0.00            
ATOM   2184  CD2 PHE X 143      63.920  71.290  37.670  1.00  0.00            
ATOM   2185  HD2 PHE X 143      64.650  71.100  36.890  1.00  0.00            
ATOM   2186  CE1 PHE X 143      62.200  72.310  39.650  1.00  0.00            
ATOM   2187  HE1 PHE X 143      61.500  72.660  40.410  1.00  0.00            
ATOM   2188  CE2 PHE X 143      62.560  70.940  37.680  1.00  0.00            
ATOM   2189  HE2 PHE X 143      62.170  70.390  36.840  1.00  0.00            
ATOM   2190  CZ  PHE X 143      61.690  71.530  38.620  1.00  0.00            
ATOM   2191  HZ  PHE X 143      60.650  71.310  38.770  1.00  0.00            
ATOM   2192  C   PHE X 143      67.920  74.010  38.770  1.00  0.00            
ATOM   2193  O   PHE X 143      68.640  73.390  39.550  1.00  0.00            
ATOM   2194  N   LEU X 144      68.270  74.970  37.900  1.00  0.00            
ATOM   2195  H   LEU X 144      67.530  75.260  37.280  1.00  0.00            
ATOM   2196  CA  LEU X 144      69.650  75.160  37.490  1.00  0.00            
ATOM   2197  HA  LEU X 144      70.130  74.190  37.570  1.00  0.00            
ATOM   2198  CB  LEU X 144      69.590  75.640  36.040  1.00  0.00            
ATOM   2199  HB1 LEU X 144      68.780  76.370  36.100  1.00  0.00            
ATOM   2200  HB2 LEU X 144      70.420  76.140  35.590  1.00  0.00            
ATOM   2201  CG  LEU X 144      69.240  74.610  34.950  1.00  0.00            
ATOM   2202  HG  LEU X 144      70.000  73.840  34.880  1.00  0.00            
ATOM   2203  CD1 LEU X 144      67.990  73.820  35.320  1.00  0.00            
ATOM   2204 1HD1 LEU X 144      67.620  73.110  34.570  1.00  0.00            
ATOM   2205 2HD1 LEU X 144      68.090  73.190  36.210  1.00  0.00            
ATOM   2206 3HD1 LEU X 144      67.120  74.410  35.610  1.00  0.00            
ATOM   2207  CD2 LEU X 144      69.260  75.170  33.530  1.00  0.00            
ATOM   2208 1HD2 LEU X 144      68.500  75.910  33.280  1.00  0.00            
ATOM   2209 2HD2 LEU X 144      70.170  75.680  33.250  1.00  0.00            
ATOM   2210 3HD2 LEU X 144      69.260  74.380  32.780  1.00  0.00            
ATOM   2211  C   LEU X 144      70.440  76.100  38.390  1.00  0.00            
ATOM   2212  O   LEU X 144      71.440  76.590  37.890  1.00  0.00            
ATOM   2213  N   ARG X 145      70.090  76.190  39.680  1.00  0.00            
ATOM   2214  H   ARG X 145      69.240  75.710  39.910  1.00  0.00            
ATOM   2215  CA  ARG X 145      70.740  76.890  40.760  1.00  0.00            
ATOM   2216  HA  ARG X 145      71.680  77.250  40.350  1.00  0.00            
ATOM   2217  CB  ARG X 145      69.900  78.010  41.380  1.00  0.00            
ATOM   2218  HB1 ARG X 145      69.240  77.670  42.170  1.00  0.00            
ATOM   2219  HB2 ARG X 145      70.640  78.640  41.870  1.00  0.00            
ATOM   2220  CG  ARG X 145      69.320  79.020  40.380  1.00  0.00            
ATOM   2221  HG1 ARG X 145      70.050  79.340  39.630  1.00  0.00            
ATOM   2222  HG2 ARG X 145      68.490  78.650  39.780  1.00  0.00            
ATOM   2223  CD  ARG X 145      69.030  80.290  41.180  1.00  0.00            
ATOM   2224  HD1 ARG X 145      68.780  80.070  42.230  1.00  0.00            
ATOM   2225  HD2 ARG X 145      69.980  80.830  41.300  1.00  0.00            
ATOM   2226  NE  ARG X 145      68.160  81.180  40.430  1.00  0.00            
ATOM   2227  HE  ARG X 145      68.310  81.350  39.450  1.00  0.00            
ATOM   2228  CZ  ARG X 145      67.320  82.140  40.830  1.00  0.00            
ATOM   2229  NH1 ARG X 145      67.060  82.390  42.120  1.00  0.00            
ATOM   2230 1HH1 ARG X 145      67.390  82.010  43.010  1.00  0.00            
ATOM   2231 2HH1 ARG X 145      66.530  83.220  42.350  1.00  0.00            
ATOM   2232  NH2 ARG X 145      66.740  82.920  39.910  1.00  0.00            
ATOM   2233 1HH2 ARG X 145      67.070  82.810  38.970  1.00  0.00            
ATOM   2234 2HH2 ARG X 145      66.270  83.810  40.080  1.00  0.00            
ATOM   2235  C   ARG X 145      71.040  75.840  41.830  1.00  0.00            
ATOM   2236  O   ARG X 145      71.290  76.040  43.010  1.00  0.00            
ATOM   2237  N   GLU X 146      71.330  74.640  41.350  1.00  0.00            
ATOM   2238  H   GLU X 146      71.280  74.570  40.340  1.00  0.00            
ATOM   2239  CA  GLU X 146      71.830  73.470  42.050  1.00  0.00            
ATOM   2240  HA  GLU X 146      72.400  73.770  42.940  1.00  0.00            
ATOM   2241  CB  GLU X 146      70.700  72.500  42.370  1.00  0.00            
ATOM   2242  HB1 GLU X 146      69.920  73.090  42.820  1.00  0.00            
ATOM   2243  HB2 GLU X 146      70.360  72.180  41.390  1.00  0.00            
ATOM   2244  CG  GLU X 146      70.890  71.360  43.390  1.00  0.00            
ATOM   2245  HG1 GLU X 146      69.990  71.020  43.870  1.00  0.00            
ATOM   2246  HG2 GLU X 146      71.280  70.410  42.990  1.00  0.00            
ATOM   2247  CD  GLU X 146      71.620  71.940  44.580  1.00  0.00            
ATOM   2248  OE1 GLU X 146      72.820  71.680  44.830  1.00  0.00            
ATOM   2249  OE2 GLU X 146      71.000  72.760  45.290  1.00  0.00            
ATOM   2250  C   GLU X 146      72.850  72.780  41.150  1.00  0.00            
ATOM   2251  O   GLU X 146      73.190  73.170  40.040  1.00  0.00            
ATOM   2252  N   ARG X 147      73.570  71.830  41.760  1.00  0.00            
ATOM   2253  H   ARG X 147      73.090  71.560  42.600  1.00  0.00            
ATOM   2254  CA  ARG X 147      74.560  70.900  41.240  1.00  0.00            
ATOM   2255  HA  ARG X 147      75.140  71.410  40.480  1.00  0.00            
ATOM   2256  CB  ARG X 147      75.540  70.350  42.290  1.00  0.00            
ATOM   2257  HB1 ARG X 147      74.830  69.930  43.000  1.00  0.00            
ATOM   2258  HB2 ARG X 147      76.120  69.540  41.860  1.00  0.00            
ATOM   2259  CG  ARG X 147      76.580  71.230  42.960  1.00  0.00            
ATOM   2260  HG1 ARG X 147      77.240  70.650  43.600  1.00  0.00            
ATOM   2261  HG2 ARG X 147      77.370  71.480  42.260  1.00  0.00            
ATOM   2262  CD  ARG X 147      76.180  72.560  43.620  1.00  0.00            
ATOM   2263  HD1 ARG X 147      76.460  73.460  43.060  1.00  0.00            
ATOM   2264  HD2 ARG X 147      75.090  72.620  43.710  1.00  0.00            
ATOM   2265  NE  ARG X 147      76.660  72.610  45.000  1.00  0.00            
ATOM   2266  HE  ARG X 147      77.660  72.490  45.020  1.00  0.00            
ATOM   2267  CZ  ARG X 147      76.010  72.770  46.180  1.00  0.00            
ATOM   2268  NH1 ARG X 147      74.690  72.600  46.270  1.00  0.00            
ATOM   2269 1HH1 ARG X 147      74.260  72.580  47.190  1.00  0.00            
ATOM   2270 2HH1 ARG X 147      74.060  72.280  45.550  1.00  0.00            
ATOM   2271  NH2 ARG X 147      76.630  73.230  47.270  1.00  0.00            
ATOM   2272 1HH2 ARG X 147      76.200  73.670  48.070  1.00  0.00            
ATOM   2273 2HH2 ARG X 147      77.610  73.420  47.170  1.00  0.00            
ATOM   2274  C   ARG X 147      73.810  69.730  40.640  1.00  0.00            
ATOM   2275  O   ARG X 147      73.140  69.050  41.400  1.00  0.00            
ATOM   2276  N   LEU X 148      73.760  69.690  39.310  1.00  0.00            
ATOM   2277  H   LEU X 148      74.220  70.430  38.800  1.00  0.00            
ATOM   2278  CA  LEU X 148      73.020  68.780  38.460  1.00  0.00            
ATOM   2279  HA  LEU X 148      72.200  68.210  38.920  1.00  0.00            
ATOM   2280  CB  LEU X 148      72.470  69.550  37.240  1.00  0.00            
ATOM   2281  HB1 LEU X 148      73.220  70.210  36.800  1.00  0.00            
ATOM   2282  HB2 LEU X 148      72.350  68.810  36.440  1.00  0.00            
ATOM   2283  CG  LEU X 148      71.280  70.470  37.430  1.00  0.00            
ATOM   2284  HG  LEU X 148      71.600  71.240  38.150  1.00  0.00            
ATOM   2285  CD1 LEU X 148      70.950  71.100  36.080  1.00  0.00            
ATOM   2286 1HD1 LEU X 148      70.050  71.690  36.240  1.00  0.00            
ATOM   2287 2HD1 LEU X 148      71.690  71.760  35.630  1.00  0.00            
ATOM   2288 3HD1 LEU X 148      70.560  70.460  35.280  1.00  0.00            
ATOM   2289  CD2 LEU X 148      70.020  69.810  38.020  1.00  0.00            
ATOM   2290 1HD2 LEU X 148      70.300  69.450  39.000  1.00  0.00            
ATOM   2291 2HD2 LEU X 148      69.130  70.440  38.110  1.00  0.00            
ATOM   2292 3HD2 LEU X 148      69.810  68.830  37.570  1.00  0.00            
ATOM   2293  C   LEU X 148      73.930  67.620  38.070  1.00  0.00            
ATOM   2294  O   LEU X 148      75.100  67.650  38.450  1.00  0.00            
ATOM   2295  N   LEU X 149      73.380  66.620  37.380  1.00  0.00            
ATOM   2296  H   LEU X 149      72.480  66.770  36.940  1.00  0.00            
ATOM   2297  CA  LEU X 149      73.950  65.320  37.100  1.00  0.00            
ATOM   2298  HA  LEU X 149      74.450  64.990  38.000  1.00  0.00            
ATOM   2299  CB  LEU X 149      72.800  64.380  36.760  1.00  0.00            
ATOM   2300  HB1 LEU X 149      71.850  64.830  37.100  1.00  0.00            
ATOM   2301  HB2 LEU X 149      72.630  64.130  35.710  1.00  0.00            
ATOM   2302  CG  LEU X 149      72.990  62.970  37.300  1.00  0.00            
ATOM   2303  HG  LEU X 149      73.970  62.630  36.940  1.00  0.00            
ATOM   2304  CD1 LEU X 149      73.040  62.790  38.810  1.00  0.00            
ATOM   2305 1HD1 LEU X 149      73.020  61.820  39.310  1.00  0.00            
ATOM   2306 2HD1 LEU X 149      73.930  63.250  39.260  1.00  0.00            
ATOM   2307 3HD1 LEU X 149      72.210  63.330  39.280  1.00  0.00            
ATOM   2308  CD2 LEU X 149      71.910  62.000  36.770  1.00  0.00            
ATOM   2309 1HD2 LEU X 149      72.370  61.920  35.780  1.00  0.00            
ATOM   2310 2HD2 LEU X 149      71.910  60.970  37.110  1.00  0.00            
ATOM   2311 3HD2 LEU X 149      70.930  62.410  36.590  1.00  0.00            
ATOM   2312  C   LEU X 149      74.860  65.380  35.890  1.00  0.00            
ATOM   2313  O   LEU X 149      74.580  66.130  34.950  1.00  0.00            
ATOM   2314  N   GLY X 150      75.840  64.470  35.870  1.00  0.00            
ATOM   2315  H   GLY X 150      76.240  64.160  36.750  1.00  0.00            
ATOM   2316  CA  GLY X 150      76.720  64.300  34.740  1.00  0.00            
ATOM   2317  HA1 GLY X 150      76.430  64.900  33.880  1.00  0.00            
ATOM   2318  HA2 GLY X 150      77.730  64.700  34.900  1.00  0.00            
ATOM   2319  C   GLY X 150      76.870  62.850  34.270  1.00  0.00            
ATOM   2320  O   GLY X 150      77.750  62.580  33.460  1.00  0.00            
ATOM   2321  N   TRP X 151      76.160  61.980  34.990  1.00  0.00            
ATOM   2322  H   TRP X 151      75.360  62.300  35.520  1.00  0.00            
ATOM   2323  CA  TRP X 151      75.940  60.640  34.470  1.00  0.00            
ATOM   2324  HA  TRP X 151      76.910  60.190  34.280  1.00  0.00            
ATOM   2325  CB  TRP X 151      75.260  59.900  35.630  1.00  0.00            
ATOM   2326  HB1 TRP X 151      76.010  59.760  36.420  1.00  0.00            
ATOM   2327  HB2 TRP X 151      74.330  60.330  36.000  1.00  0.00            
ATOM   2328  CG  TRP X 151      74.840  58.560  35.140  1.00  0.00            
ATOM   2329  CD1 TRP X 151      75.620  57.470  35.020  1.00  0.00            
ATOM   2330  HD1 TRP X 151      76.650  57.420  35.330  1.00  0.00            
ATOM   2331  CD2 TRP X 151      73.460  58.090  34.930  1.00  0.00            
ATOM   2332  NE1 TRP X 151      74.860  56.400  34.570  1.00  0.00            
ATOM   2333  HE1 TRP X 151      75.350  55.530  34.440  1.00  0.00            
ATOM   2334  CE2 TRP X 151      73.520  56.750  34.440  1.00  0.00            
ATOM   2335  CE3 TRP X 151      72.240  58.780  34.850  1.00  0.00            
ATOM   2336  HE3 TRP X 151      72.270  59.860  34.870  1.00  0.00            
ATOM   2337  CZ2 TRP X 151      72.360  56.030  34.180  1.00  0.00            
ATOM   2338  HZ2 TRP X 151      72.430  54.990  33.920  1.00  0.00            
ATOM   2339  CZ3 TRP X 151      71.080  58.070  34.510  1.00  0.00            
ATOM   2340  HZ3 TRP X 151      70.110  58.550  34.590  1.00  0.00            
ATOM   2341  CH2 TRP X 151      71.130  56.720  34.160  1.00  0.00            
ATOM   2342  HH2 TRP X 151      70.290  56.110  33.870  1.00  0.00            
ATOM   2343  C   TRP X 151      75.170  60.670  33.170  1.00  0.00            
ATOM   2344  O   TRP X 151      74.240  61.480  33.120  1.00  0.00            
ATOM   2345  N   ILE X 152      75.560  59.890  32.160  1.00  0.00            
ATOM   2346  H   ILE X 152      76.510  59.570  32.270  1.00  0.00            
ATOM   2347  CA  ILE X 152      75.020  59.690  30.820  1.00  0.00            
ATOM   2348  HA  ILE X 152      73.970  59.940  30.910  1.00  0.00            
ATOM   2349  CB  ILE X 152      75.660  60.650  29.820  1.00  0.00            
ATOM   2350  HB  ILE X 152      75.730  60.070  28.900  1.00  0.00            
ATOM   2351  CG1 ILE X 152      77.120  61.030  30.000  1.00  0.00            
ATOM   2352 1HG1 ILE X 152      77.200  61.760  30.810  1.00  0.00            
ATOM   2353 2HG1 ILE X 152      77.770  60.190  30.230  1.00  0.00            
ATOM   2354  CG2 ILE X 152      74.740  61.840  29.520  1.00  0.00            
ATOM   2355 1HG2 ILE X 152      74.460  62.500  30.330  1.00  0.00            
ATOM   2356 2HG2 ILE X 152      75.320  62.460  28.830  1.00  0.00            
ATOM   2357 3HG2 ILE X 152      73.980  61.490  28.810  1.00  0.00            
ATOM   2358  CD  ILE X 152      77.850  61.610  28.780  1.00  0.00            
ATOM   2359  HD1 ILE X 152      78.100  60.850  28.040  1.00  0.00            
ATOM   2360  HD2 ILE X 152      77.260  62.440  28.410  1.00  0.00            
ATOM   2361  HD3 ILE X 152      78.860  61.930  29.060  1.00  0.00            
ATOM   2362  C   ILE X 152      75.200  58.230  30.450  1.00  0.00            
ATOM   2363  O   ILE X 152      74.740  57.750  29.410  1.00  0.00            
ATOM   2364  N   GLN X 153      76.010  57.480  31.210  1.00  0.00            
ATOM   2365  H   GLN X 153      76.300  57.990  32.040  1.00  0.00            
ATOM   2366  CA  GLN X 153      76.530  56.150  30.970  1.00  0.00            
ATOM   2367  HA  GLN X 153      76.960  56.230  29.980  1.00  0.00            
ATOM   2368  CB  GLN X 153      77.760  56.010  31.880  1.00  0.00            
ATOM   2369  HB1 GLN X 153      77.410  56.180  32.890  1.00  0.00            
ATOM   2370  HB2 GLN X 153      78.160  55.010  31.690  1.00  0.00            
ATOM   2371  CG  GLN X 153      78.960  56.880  31.520  1.00  0.00            
ATOM   2372  HG1 GLN X 153      79.860  56.360  31.830  1.00  0.00            
ATOM   2373  HG2 GLN X 153      78.810  56.910  30.430  1.00  0.00            
ATOM   2374  CD  GLN X 153      79.100  58.270  32.130  1.00  0.00            
ATOM   2375  OE1 GLN X 153      78.190  58.760  32.810  1.00  0.00            
ATOM   2376  NE2 GLN X 153      80.250  58.920  32.060  1.00  0.00            
ATOM   2377 1HE2 GLN X 153      81.020  58.560  31.510  1.00  0.00            
ATOM   2378 2HE2 GLN X 153      80.300  59.800  32.550  1.00  0.00            
ATOM   2379  C   GLN X 153      75.600  54.960  31.190  1.00  0.00            
ATOM   2380  O   GLN X 153      75.710  53.990  31.940  1.00  0.00            
ATOM   2381  N   ASP X 154      74.490  55.040  30.440  1.00  0.00            
ATOM   2382  H   ASP X 154      74.450  55.810  29.790  1.00  0.00            
ATOM   2383  CA  ASP X 154      73.280  54.260  30.610  1.00  0.00            
ATOM   2384  HA  ASP X 154      73.150  54.030  31.670  1.00  0.00            
ATOM   2385  CB  ASP X 154      72.200  55.200  30.090  1.00  0.00            
ATOM   2386  HB1 ASP X 154      71.940  55.950  30.850  1.00  0.00            
ATOM   2387  HB2 ASP X 154      72.580  55.790  29.260  1.00  0.00            
ATOM   2388  CG  ASP X 154      70.870  54.680  29.560  1.00  0.00            
ATOM   2389  OD1 ASP X 154      70.470  55.060  28.430  1.00  0.00            
ATOM   2390  OD2 ASP X 154      70.230  53.920  30.300  1.00  0.00            
ATOM   2391  C   ASP X 154      73.410  53.070  29.670  1.00  0.00            
ATOM   2392  O   ASP X 154      74.240  53.070  28.760  1.00  0.00            
ATOM   2393  N   GLN X 155      72.810  51.950  30.100  1.00  0.00            
ATOM   2394  H   GLN X 155      72.250  52.070  30.920  1.00  0.00            
ATOM   2395  CA  GLN X 155      72.960  50.590  29.630  1.00  0.00            
ATOM   2396  HA  GLN X 155      73.480  50.710  28.680  1.00  0.00            
ATOM   2397  CB  GLN X 155      73.780  49.730  30.580  1.00  0.00            
ATOM   2398  HB1 GLN X 155      74.110  48.760  30.200  1.00  0.00            
ATOM   2399  HB2 GLN X 155      74.660  50.360  30.700  1.00  0.00            
ATOM   2400  CG  GLN X 155      73.090  49.650  31.950  1.00  0.00            
ATOM   2401  HG1 GLN X 155      73.310  50.450  32.660  1.00  0.00            
ATOM   2402  HG2 GLN X 155      72.030  49.550  31.810  1.00  0.00            
ATOM   2403  CD  GLN X 155      73.460  48.320  32.590  1.00  0.00            
ATOM   2404  OE1 GLN X 155      72.730  47.370  32.340  1.00  0.00            
ATOM   2405  NE2 GLN X 155      74.550  48.240  33.380  1.00  0.00            
ATOM   2406 1HE2 GLN X 155      74.800  49.100  33.870  1.00  0.00            
ATOM   2407 2HE2 GLN X 155      74.720  47.340  33.780  1.00  0.00            
ATOM   2408  C   GLN X 155      71.750  49.880  29.010  1.00  0.00            
ATOM   2409  O   GLN X 155      71.960  48.880  28.340  1.00  0.00            
ATOM   2410  N   GLY X 156      70.560  50.460  29.210  1.00  0.00            
ATOM   2411  H   GLY X 156      70.480  51.240  29.860  1.00  0.00            
ATOM   2412  CA  GLY X 156      69.310  50.010  28.640  1.00  0.00            
ATOM   2413  HA1 GLY X 156      69.010  50.890  28.090  1.00  0.00            
ATOM   2414  HA2 GLY X 156      69.490  49.340  27.800  1.00  0.00            
ATOM   2415  C   GLY X 156      68.300  49.540  29.680  1.00  0.00            
ATOM   2416  O   GLY X 156      67.460  48.730  29.320  1.00  0.00            
ATOM   2417  N   GLY X 157      68.380  49.910  30.970  1.00  0.00            
ATOM   2418  H   GLY X 157      69.050  50.650  31.190  1.00  0.00            
ATOM   2419  CA  GLY X 157      67.470  49.670  32.070  1.00  0.00            
ATOM   2420  HA1 GLY X 157      66.670  49.000  31.770  1.00  0.00            
ATOM   2421  HA2 GLY X 157      68.220  49.470  32.840  1.00  0.00            
ATOM   2422  C   GLY X 157      66.720  50.930  32.490  1.00  0.00            
ATOM   2423  O   GLY X 157      66.920  51.980  31.890  1.00  0.00            
ATOM   2424  N   TRP X 158      65.780  50.880  33.440  1.00  0.00            
ATOM   2425  H   TRP X 158      65.510  49.930  33.640  1.00  0.00            
ATOM   2426  CA  TRP X 158      64.970  52.010  33.860  1.00  0.00            
ATOM   2427  HA  TRP X 158      65.620  52.860  33.680  1.00  0.00            
ATOM   2428  CB  TRP X 158      63.680  52.070  33.030  1.00  0.00            
ATOM   2429  HB1 TRP X 158      62.950  52.760  33.440  1.00  0.00            
ATOM   2430  HB2 TRP X 158      63.900  52.440  32.030  1.00  0.00            
ATOM   2431  CG  TRP X 158      62.790  50.880  32.850  1.00  0.00            
ATOM   2432  CD1 TRP X 158      62.870  50.070  31.780  1.00  0.00            
ATOM   2433  HD1 TRP X 158      63.480  50.060  30.880  1.00  0.00            
ATOM   2434  CD2 TRP X 158      61.540  50.530  33.530  1.00  0.00            
ATOM   2435  NE1 TRP X 158      61.650  49.460  31.620  1.00  0.00            
ATOM   2436  HE1 TRP X 158      61.470  48.850  30.840  1.00  0.00            
ATOM   2437  CE2 TRP X 158      60.810  49.640  32.700  1.00  0.00            
ATOM   2438  CE3 TRP X 158      60.980  50.870  34.780  1.00  0.00            
ATOM   2439  HE3 TRP X 158      61.530  51.500  35.450  1.00  0.00            
ATOM   2440  CZ2 TRP X 158      59.490  49.280  33.020  1.00  0.00            
ATOM   2441  HZ2 TRP X 158      58.880  48.770  32.280  1.00  0.00            
ATOM   2442  CZ3 TRP X 158      59.730  50.360  35.120  1.00  0.00            
ATOM   2443  HZ3 TRP X 158      59.440  50.570  36.130  1.00  0.00            
ATOM   2444  CH2 TRP X 158      58.910  49.640  34.230  1.00  0.00            
ATOM   2445  HH2 TRP X 158      57.860  49.490  34.460  1.00  0.00            
ATOM   2446  C   TRP X 158      64.590  52.000  35.330  1.00  0.00            
ATOM   2447  O   TRP X 158      63.840  52.880  35.700  1.00  0.00            
ATOM   2448  N   ASP X 159      65.170  51.100  36.150  1.00  0.00            
ATOM   2449  H   ASP X 159      66.050  50.710  35.860  1.00  0.00            
ATOM   2450  CA  ASP X 159      64.850  51.090  37.560  1.00  0.00            
ATOM   2451  HA  ASP X 159      63.870  51.550  37.710  1.00  0.00            
ATOM   2452  CB  ASP X 159      64.860  49.640  38.000  1.00  0.00            
ATOM   2453  HB1 ASP X 159      64.190  49.100  37.340  1.00  0.00            
ATOM   2454  HB2 ASP X 159      65.870  49.250  37.860  1.00  0.00            
ATOM   2455  CG  ASP X 159      64.420  49.470  39.450  1.00  0.00            
ATOM   2456  OD1 ASP X 159      64.580  48.360  40.020  1.00  0.00            
ATOM   2457  OD2 ASP X 159      63.860  50.400  40.080  1.00  0.00            
ATOM   2458  C   ASP X 159      66.040  51.700  38.300  1.00  0.00            
ATOM   2459  O   ASP X 159      67.210  51.350  38.100  1.00  0.00            
ATOM   2460  N   GLY X 160      65.770  52.670  39.170  1.00  0.00            
ATOM   2461  H   GLY X 160      64.760  52.740  39.220  1.00  0.00            
ATOM   2462  CA  GLY X 160      66.650  53.200  40.170  1.00  0.00            
ATOM   2463  HA1 GLY X 160      67.430  52.450  40.200  1.00  0.00            
ATOM   2464  HA2 GLY X 160      66.940  54.210  39.890  1.00  0.00            
ATOM   2465  C   GLY X 160      66.050  53.200  41.580  1.00  0.00            
ATOM   2466  O   GLY X 160      66.360  54.000  42.450  1.00  0.00            
ATOM   2467  N   LEU X 161      65.270  52.180  41.920  1.00  0.00            
ATOM   2468  H   LEU X 161      65.190  51.430  41.240  1.00  0.00            
ATOM   2469  CA  LEU X 161      64.670  51.780  43.170  1.00  0.00            
ATOM   2470  HA  LEU X 161      64.880  50.720  43.080  1.00  0.00            
ATOM   2471  CB  LEU X 161      65.310  52.160  44.500  1.00  0.00            
ATOM   2472  HB1 LEU X 161      66.400  52.110  44.370  1.00  0.00            
ATOM   2473  HB2 LEU X 161      65.230  53.230  44.720  1.00  0.00            
ATOM   2474  CG  LEU X 161      64.790  51.520  45.790  1.00  0.00            
ATOM   2475  HG  LEU X 161      63.750  51.780  45.950  1.00  0.00            
ATOM   2476  CD1 LEU X 161      64.990  50.000  45.880  1.00  0.00            
ATOM   2477 1HD1 LEU X 161      66.050  49.790  45.950  1.00  0.00            
ATOM   2478 2HD1 LEU X 161      64.590  49.640  46.830  1.00  0.00            
ATOM   2479 3HD1 LEU X 161      64.540  49.350  45.120  1.00  0.00            
ATOM   2480  CD2 LEU X 161      65.590  52.130  46.950  1.00  0.00            
ATOM   2481 1HD2 LEU X 161      66.150  53.030  46.760  1.00  0.00            
ATOM   2482 2HD2 LEU X 161      64.960  52.270  47.820  1.00  0.00            
ATOM   2483 3HD2 LEU X 161      66.280  51.470  47.460  1.00  0.00            
ATOM   2484  C   LEU X 161      63.140  51.830  43.100  1.00  0.00            
ATOM   2485  O   LEU X 161      62.520  52.280  44.060  1.00  0.00            
ATOM   2486  N   LEU X 162      62.430  51.560  42.010  1.00  0.00            
ATOM   2487  H   LEU X 162      62.900  51.020  41.280  1.00  0.00            
ATOM   2488  CA  LEU X 162      60.980  51.600  41.910  1.00  0.00            
ATOM   2489  HA  LEU X 162      60.510  52.510  42.280  1.00  0.00            
ATOM   2490  CB  LEU X 162      60.710  51.550  40.400  1.00  0.00            
ATOM   2491  HB1 LEU X 162      61.050  50.560  40.100  1.00  0.00            
ATOM   2492  HB2 LEU X 162      59.660  51.820  40.290  1.00  0.00            
ATOM   2493  CG  LEU X 162      61.420  52.600  39.540  1.00  0.00            
ATOM   2494  HG  LEU X 162      62.500  52.680  39.700  1.00  0.00            
ATOM   2495  CD1 LEU X 162      61.150  52.350  38.060  1.00  0.00            
ATOM   2496 1HD1 LEU X 162      61.330  51.320  37.790  1.00  0.00            
ATOM   2497 2HD1 LEU X 162      60.060  52.420  38.080  1.00  0.00            
ATOM   2498 3HD1 LEU X 162      61.440  52.990  37.230  1.00  0.00            
ATOM   2499  CD2 LEU X 162      61.130  54.060  39.910  1.00  0.00            
ATOM   2500 1HD2 LEU X 162      61.740  54.590  40.640  1.00  0.00            
ATOM   2501 2HD2 LEU X 162      61.250  54.740  39.060  1.00  0.00            
ATOM   2502 3HD2 LEU X 162      60.080  54.160  40.150  1.00  0.00            
ATOM   2503  C   LEU X 162      60.320  50.360  42.490  1.00  0.00            
ATOM   2504  O   LEU X 162      59.130  50.330  42.780  1.00  0.00            
ATOM   2505  N   SER X 163      61.140  49.330  42.740  1.00  0.00            
ATOM   2506  H   SER X 163      62.050  49.320  42.300  1.00  0.00            
ATOM   2507  CA  SER X 163      60.810  48.160  43.510  1.00  0.00            
ATOM   2508  HA  SER X 163      61.820  48.070  43.920  1.00  0.00            
ATOM   2509  CB  SER X 163      59.990  48.290  44.800  1.00  0.00            
ATOM   2510  HB1 SER X 163      60.390  47.660  45.580  1.00  0.00            
ATOM   2511  HB2 SER X 163      59.970  49.310  45.200  1.00  0.00            
ATOM   2512  OG  SER X 163      58.620  48.010  44.720  1.00  0.00            
ATOM   2513  HG  SER X 163      58.200  48.570  44.080  1.00  0.00            
ATOM   2514  C   SER X 163      60.760  46.820  42.800  1.00  0.00            
ATOM   2515  O   SER X 163      61.230  45.800  43.320  1.00  0.00            
ATOM   2516  N   TYR X 164      60.340  46.900  41.540  1.00  0.00            
ATOM   2517  H   TYR X 164      59.880  47.760  41.290  1.00  0.00            
ATOM   2518  CA  TYR X 164      60.310  45.750  40.650  1.00  0.00            
ATOM   2519  HA  TYR X 164      61.260  45.250  40.890  1.00  0.00            
ATOM   2520  CB  TYR X 164      59.230  44.720  40.920  1.00  0.00            
ATOM   2521  HB1 TYR X 164      59.440  43.930  40.200  1.00  0.00            
ATOM   2522  HB2 TYR X 164      59.330  44.270  41.920  1.00  0.00            
ATOM   2523  CG  TYR X 164      57.810  45.210  40.770  1.00  0.00            
ATOM   2524  CD1 TYR X 164      57.180  45.650  41.950  1.00  0.00            
ATOM   2525  HD1 TYR X 164      57.760  45.620  42.860  1.00  0.00            
ATOM   2526  CD2 TYR X 164      57.120  45.340  39.550  1.00  0.00            
ATOM   2527  HD2 TYR X 164      57.610  45.000  38.660  1.00  0.00            
ATOM   2528  CE1 TYR X 164      55.850  46.050  42.000  1.00  0.00            
ATOM   2529  HE1 TYR X 164      55.330  46.300  42.920  1.00  0.00            
ATOM   2530  CE2 TYR X 164      55.800  45.780  39.540  1.00  0.00            
ATOM   2531  HE2 TYR X 164      55.230  46.040  38.640  1.00  0.00            
ATOM   2532  CZ  TYR X 164      55.170  46.050  40.770  1.00  0.00            
ATOM   2533  OH  TYR X 164      53.850  46.150  41.010  1.00  0.00            
ATOM   2534  HH  TYR X 164      53.720  46.370  41.920  1.00  0.00            
ATOM   2535  C   TYR X 164      60.260  46.310  39.230  1.00  0.00            
ATOM   2536  O   TYR X 164      59.870  47.440  38.940  1.00  0.00            
ATOM   2537  N   PHE X 165      60.760  45.490  38.310  1.00  0.00            
ATOM   2538  H   PHE X 165      61.030  44.540  38.530  1.00  0.00            
ATOM   2539  CA  PHE X 165      60.870  45.880  36.920  1.00  0.00            
ATOM   2540  HA  PHE X 165      61.070  46.950  36.810  1.00  0.00            
ATOM   2541  CB  PHE X 165      61.970  45.090  36.230  1.00  0.00            
ATOM   2542  HB1 PHE X 165      62.040  44.020  36.470  1.00  0.00            
ATOM   2543  HB2 PHE X 165      61.740  45.200  35.170  1.00  0.00            
ATOM   2544  CG  PHE X 165      63.410  45.520  36.360  1.00  0.00            
ATOM   2545  CD1 PHE X 165      63.950  46.060  37.540  1.00  0.00            
ATOM   2546  HD1 PHE X 165      63.350  46.120  38.430  1.00  0.00            
ATOM   2547  CD2 PHE X 165      64.230  45.170  35.270  1.00  0.00            
ATOM   2548  HD2 PHE X 165      63.900  44.530  34.460  1.00  0.00            
ATOM   2549  CE1 PHE X 165      65.310  46.370  37.620  1.00  0.00            
ATOM   2550  HE1 PHE X 165      65.800  46.610  38.550  1.00  0.00            
ATOM   2551  CE2 PHE X 165      65.610  45.310  35.470  1.00  0.00            
ATOM   2552  HE2 PHE X 165      66.200  44.950  34.650  1.00  0.00            
ATOM   2553  CZ  PHE X 165      66.130  46.070  36.510  1.00  0.00            
ATOM   2554  HZ  PHE X 165      67.190  46.280  36.590  1.00  0.00            
ATOM   2555  C   PHE X 165      59.510  45.630  36.310  1.00  0.00            
ATOM   2556  O   PHE X 165      59.150  44.460  36.240  1.00  0.00            
ATOM   2557  N   GLY X 166      58.810  46.590  35.680  1.00  0.00            
ATOM   2558  H   GLY X 166      59.230  47.490  35.490  1.00  0.00            
ATOM   2559  CA  GLY X 166      57.390  46.540  35.420  1.00  0.00            
ATOM   2560  HA1 GLY X 166      57.150  46.570  34.360  1.00  0.00            
ATOM   2561  HA2 GLY X 166      56.910  45.590  35.630  1.00  0.00            
ATOM   2562  C   GLY X 166      56.380  47.420  36.160  1.00  0.00            
ATOM   2563  O   GLY X 166      55.180  47.170  36.070  1.00  0.00            
ATOM   2564  N   THR X 167      56.790  48.380  36.990  1.00  0.00            
ATOM   2565  H   THR X 167      57.740  48.340  37.360  1.00  0.00            
ATOM   2566  CA  THR X 167      55.890  49.220  37.740  1.00  0.00            
ATOM   2567  HA  THR X 167      55.080  48.560  38.030  1.00  0.00            
ATOM   2568  CB  THR X 167      56.570  49.960  38.880  1.00  0.00            
ATOM   2569  HB  THR X 167      56.070  50.910  39.120  1.00  0.00            
ATOM   2570  OG1 THR X 167      57.840  50.310  38.380  1.00  0.00            
ATOM   2571  HG1 THR X 167      58.510  50.010  38.980  1.00  0.00            
ATOM   2572  CG2 THR X 167      56.770  49.200  40.180  1.00  0.00            
ATOM   2573 1HG2 THR X 167      57.670  48.560  40.130  1.00  0.00            
ATOM   2574 2HG2 THR X 167      56.880  49.830  41.060  1.00  0.00            
ATOM   2575 3HG2 THR X 167      55.870  48.610  40.360  1.00  0.00            
ATOM   2576  C   THR X 167      55.390  50.170  36.670  1.00  0.00            
ATOM   2577  O   THR X 167      56.100  50.880  35.940  1.00  0.00            
ATOM   2578  N   PRO X 168      54.070  50.360  36.540  1.00  0.00            
ATOM   2579  CA  PRO X 168      53.500  51.370  35.680  1.00  0.00            
ATOM   2580  HA  PRO X 168      53.800  51.180  34.630  1.00  0.00            
ATOM   2581  CB  PRO X 168      51.970  51.190  35.600  1.00  0.00            
ATOM   2582  HB1 PRO X 168      51.370  52.080  35.440  1.00  0.00            
ATOM   2583  HB2 PRO X 168      51.760  50.550  34.750  1.00  0.00            
ATOM   2584  CG  PRO X 168      51.690  50.480  36.920  1.00  0.00            
ATOM   2585  HG1 PRO X 168      51.310  51.110  37.720  1.00  0.00            
ATOM   2586  HG2 PRO X 168      50.940  49.700  36.800  1.00  0.00            
ATOM   2587  CD  PRO X 168      53.010  49.890  37.410  1.00  0.00            
ATOM   2588  HD1 PRO X 168      53.340  50.150  38.410  1.00  0.00            
ATOM   2589  HD2 PRO X 168      53.000  48.800  37.390  1.00  0.00            
ATOM   2590  C   PRO X 168      53.750  52.820  36.030  1.00  0.00            
ATOM   2591  O   PRO X 168      53.020  53.420  36.830  1.00  0.00            
ATOM   2592  N   THR X 169      54.860  53.400  35.560  1.00  0.00            
ATOM   2593  H   THR X 169      55.450  52.700  35.140  1.00  0.00            
ATOM   2594  CA  THR X 169      55.420  54.690  35.910  1.00  0.00            
ATOM   2595  HA  THR X 169      54.760  55.060  36.700  1.00  0.00            
ATOM   2596  CB  THR X 169      56.880  54.490  36.360  1.00  0.00            
ATOM   2597  HB  THR X 169      57.130  55.540  36.460  1.00  0.00            
ATOM   2598  OG1 THR X 169      57.690  53.800  35.430  1.00  0.00            
ATOM   2599  HG1 THR X 169      57.550  52.870  35.510  1.00  0.00            
ATOM   2600  CG2 THR X 169      57.060  53.820  37.730  1.00  0.00            
ATOM   2601 1HG2 THR X 169      57.870  54.400  38.180  1.00  0.00            
ATOM   2602 2HG2 THR X 169      56.310  53.960  38.500  1.00  0.00            
ATOM   2603 3HG2 THR X 169      57.210  52.750  37.750  1.00  0.00            
ATOM   2604  C   THR X 169      55.100  55.630  34.770  1.00  0.00            
ATOM   2605  O   THR X 169      53.970  55.850  34.340  1.00  0.00            
ATOM   2606  N   TRP X 170      56.180  56.140  34.150  1.00  0.00            
ATOM   2607  H   TRP X 170      57.130  55.970  34.450  1.00  0.00            
ATOM   2608  CA  TRP X 170      56.160  57.360  33.380  1.00  0.00            
ATOM   2609  HA  TRP X 170      55.500  58.090  33.850  1.00  0.00            
ATOM   2610  CB  TRP X 170      57.440  58.170  33.560  1.00  0.00            
ATOM   2611  HB1 TRP X 170      57.120  59.200  33.680  1.00  0.00            
ATOM   2612  HB2 TRP X 170      57.880  58.030  34.560  1.00  0.00            
ATOM   2613  CG  TRP X 170      58.650  57.820  32.740  1.00  0.00            
ATOM   2614  CD1 TRP X 170      59.070  58.480  31.640  1.00  0.00            
ATOM   2615  HD1 TRP X 170      58.540  59.330  31.260  1.00  0.00            
ATOM   2616  CD2 TRP X 170      59.750  56.920  33.070  1.00  0.00            
ATOM   2617  NE1 TRP X 170      60.340  58.050  31.310  1.00  0.00            
ATOM   2618  HE1 TRP X 170      60.960  58.310  30.550  1.00  0.00            
ATOM   2619  CE2 TRP X 170      60.830  57.070  32.160  1.00  0.00            
ATOM   2620  CE3 TRP X 170      60.040  56.070  34.160  1.00  0.00            
ATOM   2621  HE3 TRP X 170      59.280  55.840  34.880  1.00  0.00            
ATOM   2622  CZ2 TRP X 170      61.960  56.230  32.130  1.00  0.00            
ATOM   2623  HZ2 TRP X 170      62.790  56.280  31.450  1.00  0.00            
ATOM   2624  CZ3 TRP X 170      61.210  55.300  34.280  1.00  0.00            
ATOM   2625  HZ3 TRP X 170      61.470  54.640  35.080  1.00  0.00            
ATOM   2626  CH2 TRP X 170      62.150  55.430  33.260  1.00  0.00            
ATOM   2627  HH2 TRP X 170      62.960  54.730  33.400  1.00  0.00            
ATOM   2628  C   TRP X 170      55.800  57.060  31.930  1.00  0.00            
ATOM   2629  O   TRP X 170      56.010  57.820  30.980  1.00  0.00            
ATOM   2630  N   GLN X 171      54.930  56.080  31.750  1.00  0.00            
ATOM   2631  H   GLN X 171      54.600  55.540  32.530  1.00  0.00            
ATOM   2632  CA  GLN X 171      54.070  55.950  30.590  1.00  0.00            
ATOM   2633  HA  GLN X 171      54.540  56.430  29.740  1.00  0.00            
ATOM   2634  CB  GLN X 171      53.860  54.460  30.280  1.00  0.00            
ATOM   2635  HB1 GLN X 171      52.980  54.320  29.640  1.00  0.00            
ATOM   2636  HB2 GLN X 171      54.600  54.040  29.610  1.00  0.00            
ATOM   2637  CG  GLN X 171      53.430  53.640  31.500  1.00  0.00            
ATOM   2638  HG1 GLN X 171      54.130  53.710  32.320  1.00  0.00            
ATOM   2639  HG2 GLN X 171      52.440  53.980  31.750  1.00  0.00            
ATOM   2640  CD  GLN X 171      53.120  52.160  31.280  1.00  0.00            
ATOM   2641  OE1 GLN X 171      52.740  51.380  32.150  1.00  0.00            
ATOM   2642  NE2 GLN X 171      53.360  51.620  30.080  1.00  0.00            
ATOM   2643 1HE2 GLN X 171      53.830  52.060  29.300  1.00  0.00            
ATOM   2644 2HE2 GLN X 171      53.430  50.620  30.140  1.00  0.00            
ATOM   2645  C   GLN X 171      52.770  56.720  30.700  1.00  0.00            
ATOM   2646  O   GLN X 171      51.950  56.640  29.790  1.00  0.00            
ATOM   2647  N   THR X 172      52.580  57.320  31.880  1.00  0.00            
ATOM   2648  H   THR X 172      53.460  57.600  32.280  1.00  0.00            
ATOM   2649  CA  THR X 172      51.530  58.290  32.100  1.00  0.00            
ATOM   2650  HA  THR X 172      51.260  58.680  31.120  1.00  0.00            
ATOM   2651  CB  THR X 172      50.250  57.540  32.480  1.00  0.00            
ATOM   2652  HB  THR X 172      50.150  56.880  31.620  1.00  0.00            
ATOM   2653  OG1 THR X 172      49.220  58.510  32.420  1.00  0.00            
ATOM   2654  HG1 THR X 172      49.060  58.890  33.270  1.00  0.00            
ATOM   2655  CG2 THR X 172      50.080  56.730  33.760  1.00  0.00            
ATOM   2656 1HG2 THR X 172      49.980  57.260  34.700  1.00  0.00            
ATOM   2657 2HG2 THR X 172      49.090  56.300  33.810  1.00  0.00            
ATOM   2658 3HG2 THR X 172      50.710  55.860  33.550  1.00  0.00            
ATOM   2659  C   THR X 172      52.010  59.420  32.990  1.00  0.00            
ATOM   2660  O   THR X 172      53.110  59.290  33.530  1.00  0.00            
ATOM   2661  N   VAL X 173      51.340  60.580  33.100  1.00  0.00            
ATOM   2662  H   VAL X 173      50.460  60.690  32.610  1.00  0.00            
ATOM   2663  CA  VAL X 173      51.620  61.540  34.140  1.00  0.00            
ATOM   2664  HA  VAL X 173      52.630  61.780  33.820  1.00  0.00            
ATOM   2665  CB  VAL X 173      50.730  62.770  33.910  1.00  0.00            
ATOM   2666  HB  VAL X 173      50.960  63.460  34.730  1.00  0.00            
ATOM   2667  CG1 VAL X 173      51.040  63.640  32.700  1.00  0.00            
ATOM   2668 1HG1 VAL X 173      52.060  64.010  32.640  1.00  0.00            
ATOM   2669 2HG1 VAL X 173      50.830  63.150  31.740  1.00  0.00            
ATOM   2670 3HG1 VAL X 173      50.390  64.510  32.610  1.00  0.00            
ATOM   2671  CG2 VAL X 173      49.290  62.330  33.710  1.00  0.00            
ATOM   2672 1HG2 VAL X 173      48.840  63.310  33.620  1.00  0.00            
ATOM   2673 2HG2 VAL X 173      49.110  61.920  32.720  1.00  0.00            
ATOM   2674 3HG2 VAL X 173      48.940  61.660  34.510  1.00  0.00            
ATOM   2675  C   VAL X 173      51.570  60.890  35.520  1.00  0.00            
ATOM   2676  O   VAL X 173      50.650  60.150  35.880  1.00  0.00            
ATOM   2677  N   THR X 174      52.590  61.290  36.270  1.00  0.00            
ATOM   2678  H   THR X 174      53.170  62.080  36.030  1.00  0.00            
ATOM   2679  CA  THR X 174      52.850  60.850  37.640  1.00  0.00            
ATOM   2680  HA  THR X 174      51.940  61.040  38.220  1.00  0.00            
ATOM   2681  CB  THR X 174      53.260  59.370  37.690  1.00  0.00            
ATOM   2682  HB  THR X 174      52.580  58.680  37.190  1.00  0.00            
ATOM   2683  OG1 THR X 174      53.390  58.860  39.000  1.00  0.00            
ATOM   2684  HG1 THR X 174      52.560  58.780  39.440  1.00  0.00            
ATOM   2685  CG2 THR X 174      54.580  58.980  37.040  1.00  0.00            
ATOM   2686 1HG2 THR X 174      55.400  59.510  37.540  1.00  0.00            
ATOM   2687 2HG2 THR X 174      54.750  57.900  36.990  1.00  0.00            
ATOM   2688 3HG2 THR X 174      54.550  59.460  36.060  1.00  0.00            
ATOM   2689  C   THR X 174      53.960  61.770  38.100  1.00  0.00            
ATOM   2690  O   THR X 174      54.620  62.480  37.350  1.00  0.00            
ATOM   2691  N   ILE X 175      54.290  61.740  39.400  1.00  0.00            
ATOM   2692  H   ILE X 175      53.640  61.100  39.820  1.00  0.00            
ATOM   2693  CA  ILE X 175      55.420  62.190  40.190  1.00  0.00            
ATOM   2694  HA  ILE X 175      55.980  62.920  39.590  1.00  0.00            
ATOM   2695  CB  ILE X 175      54.970  62.770  41.540  1.00  0.00            
ATOM   2696  HB  ILE X 175      55.930  63.150  41.880  1.00  0.00            
ATOM   2697  CG1 ILE X 175      54.410  61.800  42.570  1.00  0.00            
ATOM   2698 1HG1 ILE X 175      53.370  61.590  42.360  1.00  0.00            
ATOM   2699 2HG1 ILE X 175      54.820  60.780  42.570  1.00  0.00            
ATOM   2700  CG2 ILE X 175      54.030  63.940  41.280  1.00  0.00            
ATOM   2701 1HG2 ILE X 175      52.990  63.630  41.230  1.00  0.00            
ATOM   2702 2HG2 ILE X 175      54.040  64.520  42.210  1.00  0.00            
ATOM   2703 3HG2 ILE X 175      54.510  64.710  40.660  1.00  0.00            
ATOM   2704  CD  ILE X 175      54.680  62.290  44.000  1.00  0.00            
ATOM   2705  HD1 ILE X 175      54.300  63.290  44.230  1.00  0.00            
ATOM   2706  HD2 ILE X 175      54.160  61.710  44.750  1.00  0.00            
ATOM   2707  HD3 ILE X 175      55.720  62.250  44.320  1.00  0.00            
ATOM   2708  C   ILE X 175      56.480  61.120  40.420  1.00  0.00            
ATOM   2709  O   ILE X 175      57.610  61.450  40.790  1.00  0.00            
ATOM   2710  N   PHE X 176      56.220  59.840  40.110  1.00  0.00            
ATOM   2711  H   PHE X 176      55.400  59.690  39.540  1.00  0.00            
ATOM   2712  CA  PHE X 176      57.170  58.800  40.420  1.00  0.00            
ATOM   2713  HA  PHE X 176      57.670  58.980  41.380  1.00  0.00            
ATOM   2714  CB  PHE X 176      56.260  57.580  40.640  1.00  0.00            
ATOM   2715  HB1 PHE X 176      55.540  57.420  39.860  1.00  0.00            
ATOM   2716  HB2 PHE X 176      56.870  56.690  40.840  1.00  0.00            
ATOM   2717  CG  PHE X 176      55.640  57.580  42.010  1.00  0.00            
ATOM   2718  CD1 PHE X 176      56.310  57.550  43.240  1.00  0.00            
ATOM   2719  HD1 PHE X 176      57.340  57.250  43.320  1.00  0.00            
ATOM   2720  CD2 PHE X 176      54.270  57.390  42.120  1.00  0.00            
ATOM   2721  HD2 PHE X 176      53.690  57.450  41.190  1.00  0.00            
ATOM   2722  CE1 PHE X 176      55.610  57.560  44.450  1.00  0.00            
ATOM   2723  HE1 PHE X 176      56.150  57.590  45.400  1.00  0.00            
ATOM   2724  CE2 PHE X 176      53.550  57.350  43.330  1.00  0.00            
ATOM   2725  HE2 PHE X 176      52.480  57.310  43.270  1.00  0.00            
ATOM   2726  CZ  PHE X 176      54.210  57.600  44.530  1.00  0.00            
ATOM   2727  HZ  PHE X 176      53.880  57.630  45.550  1.00  0.00            
ATOM   2728  C   PHE X 176      58.270  58.530  39.410  1.00  0.00            
ATOM   2729  O   PHE X 176      59.060  57.610  39.660  1.00  0.00            
ATOM   2730  N   VAL X 177      58.500  59.530  38.570  1.00  0.00            
ATOM   2731  H   VAL X 177      57.770  60.240  38.530  1.00  0.00            
ATOM   2732  CA  VAL X 177      59.750  59.940  37.970  1.00  0.00            
ATOM   2733  HA  VAL X 177      59.850  58.980  37.500  1.00  0.00            
ATOM   2734  CB  VAL X 177      59.430  61.170  37.110  1.00  0.00            
ATOM   2735  HB  VAL X 177      60.210  61.450  36.390  1.00  0.00            
ATOM   2736  CG1 VAL X 177      58.190  61.020  36.220  1.00  0.00            
ATOM   2737 1HG1 VAL X 177      58.260  60.080  35.670  1.00  0.00            
ATOM   2738 2HG1 VAL X 177      57.220  60.980  36.720  1.00  0.00            
ATOM   2739 3HG1 VAL X 177      58.280  61.890  35.580  1.00  0.00            
ATOM   2740  CG2 VAL X 177      59.350  62.490  37.870  1.00  0.00            
ATOM   2741 1HG2 VAL X 177      60.320  62.590  38.350  1.00  0.00            
ATOM   2742 2HG2 VAL X 177      59.150  63.320  37.190  1.00  0.00            
ATOM   2743 3HG2 VAL X 177      58.680  62.460  38.740  1.00  0.00            
ATOM   2744  C   VAL X 177      60.840  60.080  39.020  1.00  0.00            
ATOM   2745  O   VAL X 177      61.910  59.490  38.870  1.00  0.00            
ATOM   2746  N   ALA X 178      60.590  60.620  40.220  1.00  0.00            
ATOM   2747  H   ALA X 178      59.630  60.900  40.320  1.00  0.00            
ATOM   2748  CA  ALA X 178      61.400  60.470  41.420  1.00  0.00            
ATOM   2749  HA  ALA X 178      62.130  59.720  41.130  1.00  0.00            
ATOM   2750  CB  ALA X 178      61.890  61.790  42.010  1.00  0.00            
ATOM   2751  HB1 ALA X 178      62.350  61.600  42.980  1.00  0.00            
ATOM   2752  HB2 ALA X 178      62.760  62.110  41.450  1.00  0.00            
ATOM   2753  HB3 ALA X 178      61.190  62.640  42.110  1.00  0.00            
ATOM   2754  C   ALA X 178      60.470  59.870  42.460  1.00  0.00            
ATOM   2755  O   ALA X 178      60.670  58.750  42.930  1.00  0.00            
ATOM   2756  N   GLY X 179      59.400  60.600  42.800  1.00  0.00            
ATOM   2757  H   GLY X 179      59.310  61.560  42.460  1.00  0.00            
ATOM   2758  CA  GLY X 179      58.330  60.290  43.710  1.00  0.00            
ATOM   2759  HA1 GLY X 179      57.340  60.540  43.350  1.00  0.00            
ATOM   2760  HA2 GLY X 179      58.390  59.210  43.820  1.00  0.00            
ATOM   2761  C   GLY X 179      58.340  61.110  45.000  1.00  0.00            
ATOM   2762  O   GLY X 179      58.790  62.260  44.970  1.00  0.00            
ATOM   2763  N   VAL X 180      58.020  60.410  46.080  1.00  0.00            
ATOM   2764  H   VAL X 180      57.700  59.440  46.110  1.00  0.00            
ATOM   2765  CA  VAL X 180      57.780  60.930  47.410  1.00  0.00            
ATOM   2766  HA  VAL X 180      57.230  61.880  47.320  1.00  0.00            
ATOM   2767  CB  VAL X 180      56.840  60.000  48.160  1.00  0.00            
ATOM   2768  HB  VAL X 180      56.730  60.100  49.240  1.00  0.00            
ATOM   2769  CG1 VAL X 180      55.420  60.070  47.630  1.00  0.00            
ATOM   2770 1HG1 VAL X 180      55.540  60.250  46.560  1.00  0.00            
ATOM   2771 2HG1 VAL X 180      54.780  59.190  47.740  1.00  0.00            
ATOM   2772 3HG1 VAL X 180      54.880  60.900  48.080  1.00  0.00            
ATOM   2773  CG2 VAL X 180      57.300  58.540  48.050  1.00  0.00            
ATOM   2774 1HG2 VAL X 180      58.280  58.340  48.490  1.00  0.00            
ATOM   2775 2HG2 VAL X 180      56.670  57.800  48.550  1.00  0.00            
ATOM   2776 3HG2 VAL X 180      57.500  58.230  47.040  1.00  0.00            
ATOM   2777  C   VAL X 180      59.070  61.200  48.180  1.00  0.00            
ATOM   2778  O   VAL X 180      59.310  60.690  49.260  1.00  0.00            
ATOM   2779  N   LEU X 181      59.980  61.920  47.520  1.00  0.00            
ATOM   2780  H   LEU X 181      59.780  62.120  46.550  1.00  0.00            
ATOM   2781  CA  LEU X 181      61.100  62.560  48.180  1.00  0.00            
ATOM   2782  HA  LEU X 181      61.580  61.900  48.900  1.00  0.00            
ATOM   2783  CB  LEU X 181      62.160  62.840  47.130  1.00  0.00            
ATOM   2784  HB1 LEU X 181      61.750  63.530  46.380  1.00  0.00            
ATOM   2785  HB2 LEU X 181      63.020  63.430  47.490  1.00  0.00            
ATOM   2786  CG  LEU X 181      62.680  61.670  46.320  1.00  0.00            
ATOM   2787  HG  LEU X 181      61.910  61.210  45.700  1.00  0.00            
ATOM   2788  CD1 LEU X 181      63.790  62.070  45.330  1.00  0.00            
ATOM   2789 1HD1 LEU X 181      64.310  61.330  44.740  1.00  0.00            
ATOM   2790 2HD1 LEU X 181      63.440  62.750  44.570  1.00  0.00            
ATOM   2791 3HD1 LEU X 181      64.540  62.690  45.790  1.00  0.00            
ATOM   2792  CD2 LEU X 181      63.020  60.410  47.140  1.00  0.00            
ATOM   2793 1HD2 LEU X 181      62.040  59.960  47.310  1.00  0.00            
ATOM   2794 2HD2 LEU X 181      63.630  59.670  46.610  1.00  0.00            
ATOM   2795 3HD2 LEU X 181      63.560  60.480  48.070  1.00  0.00            
ATOM   2796  C   LEU X 181      60.650  63.880  48.810  1.00  0.00            
ATOM   2797  O   LEU X 181      61.000  64.010  49.980  1.00  0.00            
ATOM   2798  N   THR X 182      59.770  64.610  48.140  1.00  0.00            
ATOM   2799  H   THR X 182      59.610  64.510  47.140  1.00  0.00            
ATOM   2800  CA  THR X 182      59.110  65.770  48.710  1.00  0.00            
ATOM   2801  HA  THR X 182      59.380  65.930  49.760  1.00  0.00            
ATOM   2802  CB  THR X 182      59.410  66.920  47.760  1.00  0.00            
ATOM   2803  HB  THR X 182      58.790  67.810  47.850  1.00  0.00            
ATOM   2804  OG1 THR X 182      58.920  66.530  46.490  1.00  0.00            
ATOM   2805  HG1 THR X 182      58.140  66.010  46.560  1.00  0.00            
ATOM   2806  CG2 THR X 182      60.840  67.380  47.540  1.00  0.00            
ATOM   2807 1HG2 THR X 182      61.570  66.570  47.610  1.00  0.00            
ATOM   2808 2HG2 THR X 182      60.970  68.000  46.660  1.00  0.00            
ATOM   2809 3HG2 THR X 182      61.140  67.990  48.410  1.00  0.00            
ATOM   2810  C   THR X 182      57.650  65.400  48.950  1.00  0.00            
ATOM   2811  O   THR X 182      57.000  64.820  48.090  1.00  0.00            
ATOM   2812  N   ALA X 183      57.260  65.580  50.200  1.00  0.00            
ATOM   2813  H   ALA X 183      57.920  66.010  50.840  1.00  0.00            
ATOM   2814  CA  ALA X 183      56.080  65.070  50.860  1.00  0.00            
ATOM   2815  HA  ALA X 183      55.450  64.530  50.160  1.00  0.00            
ATOM   2816  CB  ALA X 183      56.470  63.910  51.770  1.00  0.00            
ATOM   2817  HB1 ALA X 183      56.500  62.960  51.230  1.00  0.00            
ATOM   2818  HB2 ALA X 183      57.310  63.990  52.440  1.00  0.00            
ATOM   2819  HB3 ALA X 183      55.720  63.610  52.510  1.00  0.00            
ATOM   2820  C   ALA X 183      55.090  66.050  51.490  1.00  0.00            
ATOM   2821  O   ALA X 183      54.030  65.580  51.910  1.00  0.00            
ATOM   2822  N   SER X 184      55.230  67.370  51.370  1.00  0.00            
ATOM   2823  H   SER X 184      56.170  67.690  51.180  1.00  0.00            
ATOM   2824  CA  SER X 184      54.180  68.360  51.560  1.00  0.00            
ATOM   2825  HA  SER X 184      53.480  68.130  52.370  1.00  0.00            
ATOM   2826  CB  SER X 184      54.710  69.650  52.180  1.00  0.00            
ATOM   2827  HB1 SER X 184      55.410  70.170  51.540  1.00  0.00            
ATOM   2828  HB2 SER X 184      53.830  70.220  52.460  1.00  0.00            
ATOM   2829  OG  SER X 184      55.280  69.430  53.460  1.00  0.00            
ATOM   2830  HG  SER X 184      56.100  68.950  53.390  1.00  0.00            
ATOM   2831  C   SER X 184      53.360  68.460  50.290  1.00  0.00            
ATOM   2832  O   SER X 184      53.060  69.600  49.930  1.00  0.00            
ATOM   2833  N   LEU X 185      52.820  67.370  49.720  1.00  0.00            
ATOM   2834  H   LEU X 185      53.050  66.630  50.370  1.00  0.00            
ATOM   2835  CA  LEU X 185      51.730  67.340  48.780  1.00  0.00            
ATOM   2836  HA  LEU X 185      51.950  68.110  48.040  1.00  0.00            
ATOM   2837  CB  LEU X 185      51.670  65.980  48.080  1.00  0.00            
ATOM   2838  HB1 LEU X 185      50.910  65.310  48.470  1.00  0.00            
ATOM   2839  HB2 LEU X 185      51.380  66.110  47.040  1.00  0.00            
ATOM   2840  CG  LEU X 185      52.960  65.170  47.890  1.00  0.00            
ATOM   2841  HG  LEU X 185      53.760  65.920  47.960  1.00  0.00            
ATOM   2842  CD1 LEU X 185      53.010  64.030  48.900  1.00  0.00            
ATOM   2843 1HD1 LEU X 185      52.440  63.210  48.470  1.00  0.00            
ATOM   2844 2HD1 LEU X 185      54.000  63.610  49.070  1.00  0.00            
ATOM   2845 3HD1 LEU X 185      52.570  64.230  49.880  1.00  0.00            
ATOM   2846  CD2 LEU X 185      53.100  64.580  46.490  1.00  0.00            
ATOM   2847 1HD2 LEU X 185      53.090  65.470  45.840  1.00  0.00            
ATOM   2848 2HD2 LEU X 185      54.080  64.120  46.450  1.00  0.00            
ATOM   2849 3HD2 LEU X 185      52.250  64.050  46.050  1.00  0.00            
ATOM   2850  C   LEU X 185      50.330  67.600  49.340  1.00  0.00            
ATOM   2851  O   LEU X 185      50.020  67.660  50.520  1.00  0.00            
ATOM   2852  N   THR X 186      49.370  67.780  48.410  1.00  0.00            
ATOM   2853  H   THR X 186      49.540  67.830  47.420  1.00  0.00            
ATOM   2854  CA  THR X 186      47.980  68.030  48.710  1.00  0.00            
ATOM   2855  HA  THR X 186      47.910  68.140  49.790  1.00  0.00            
ATOM   2856  CB  THR X 186      47.580  69.440  48.280  1.00  0.00            
ATOM   2857  HB  THR X 186      46.550  69.730  48.490  1.00  0.00            
ATOM   2858  OG1 THR X 186      47.600  69.450  46.860  1.00  0.00            
ATOM   2859  HG1 THR X 186      48.330  69.060  46.410  1.00  0.00            
ATOM   2860  CG2 THR X 186      48.470  70.560  48.790  1.00  0.00            
ATOM   2861 1HG2 THR X 186      49.390  70.780  48.240  1.00  0.00            
ATOM   2862 2HG2 THR X 186      48.030  71.500  48.450  1.00  0.00            
ATOM   2863 3HG2 THR X 186      48.320  70.750  49.850  1.00  0.00            
ATOM   2864  C   THR X 186      47.210  66.790  48.290  1.00  0.00            
ATOM   2865  O   THR X 186      47.520  66.360  47.190  1.00  0.00            
ATOM   2866  N   ILE X 187      46.290  66.230  49.080  1.00  0.00            
ATOM   2867  H   ILE X 187      45.980  66.830  49.840  1.00  0.00            
ATOM   2868  CA  ILE X 187      45.480  65.060  48.800  1.00  0.00            
ATOM   2869  HA  ILE X 187      44.800  65.130  49.650  1.00  0.00            
ATOM   2870  CB  ILE X 187      44.480  65.190  47.650  1.00  0.00            
ATOM   2871  HB  ILE X 187      44.930  66.030  47.130  1.00  0.00            
ATOM   2872  CG1 ILE X 187      43.120  65.670  48.180  1.00  0.00            
ATOM   2873 1HG1 ILE X 187      42.750  65.010  48.950  1.00  0.00            
ATOM   2874 2HG1 ILE X 187      43.140  66.620  48.730  1.00  0.00            
ATOM   2875  CG2 ILE X 187      44.320  64.050  46.630  1.00  0.00            
ATOM   2876 1HG2 ILE X 187      45.220  63.700  46.140  1.00  0.00            
ATOM   2877 2HG2 ILE X 187      44.000  63.080  47.000  1.00  0.00            
ATOM   2878 3HG2 ILE X 187      43.680  64.330  45.810  1.00  0.00            
ATOM   2879  CD  ILE X 187      42.040  65.920  47.130  1.00  0.00            
ATOM   2880  HD1 ILE X 187      42.220  66.670  46.370  1.00  0.00            
ATOM   2881  HD2 ILE X 187      42.020  65.080  46.430  1.00  0.00            
ATOM   2882  HD3 ILE X 187      41.140  66.160  47.700  1.00  0.00            
ATOM   2883  C   ILE X 187      46.070  63.720  49.210  1.00  0.00            
ATOM   2884  O   ILE X 187      45.240  62.810  49.290  1.00  0.00            
ATOM   2885  N   TRP X 188      47.330  63.630  49.620  1.00  0.00            
ATOM   2886  H   TRP X 188      47.910  64.420  49.410  1.00  0.00            
ATOM   2887  CA  TRP X 188      47.920  62.390  50.110  1.00  0.00            
ATOM   2888  HA  TRP X 188      47.440  61.490  49.720  1.00  0.00            
ATOM   2889  CB  TRP X 188      49.310  62.290  49.490  1.00  0.00            
ATOM   2890  HB1 TRP X 188      50.060  62.960  49.900  1.00  0.00            
ATOM   2891  HB2 TRP X 188      49.690  61.300  49.740  1.00  0.00            
ATOM   2892  CG  TRP X 188      49.380  62.330  47.990  1.00  0.00            
ATOM   2893  CD1 TRP X 188      49.070  63.370  47.200  1.00  0.00            
ATOM   2894  HD1 TRP X 188      48.710  64.330  47.540  1.00  0.00            
ATOM   2895  CD2 TRP X 188      50.000  61.310  47.150  1.00  0.00            
ATOM   2896  NE1 TRP X 188      49.290  63.010  45.890  1.00  0.00            
ATOM   2897  HE1 TRP X 188      49.330  63.590  45.050  1.00  0.00            
ATOM   2898  CE2 TRP X 188      49.870  61.760  45.810  1.00  0.00            
ATOM   2899  CE3 TRP X 188      50.570  60.060  47.430  1.00  0.00            
ATOM   2900  HE3 TRP X 188      50.600  59.770  48.470  1.00  0.00            
ATOM   2901  CZ2 TRP X 188      50.270  60.930  44.750  1.00  0.00            
ATOM   2902  HZ2 TRP X 188      50.210  61.140  43.690  1.00  0.00            
ATOM   2903  CZ3 TRP X 188      51.010  59.270  46.370  1.00  0.00            
ATOM   2904  HZ3 TRP X 188      51.490  58.330  46.610  1.00  0.00            
ATOM   2905  CH2 TRP X 188      50.840  59.690  45.050  1.00  0.00            
ATOM   2906  HH2 TRP X 188      51.380  59.080  44.330  1.00  0.00            
ATOM   2907  C   TRP X 188      47.840  62.330  51.620  1.00  0.00            
ATOM   2908  O   TRP X 188      48.350  61.410  52.240  1.00  0.00            
ATOM   2909  N   LYS X 189      47.240  63.340  52.270  1.00  0.00            
ATOM   2910  H   LYS X 189      46.710  64.070  51.810  1.00  0.00            
ATOM   2911  CA  LYS X 189      46.970  63.590  53.680  1.00  0.00            
ATOM   2912  HA  LYS X 189      46.890  62.630  54.180  1.00  0.00            
ATOM   2913  CB  LYS X 189      48.240  64.130  54.350  1.00  0.00            
ATOM   2914  HB1 LYS X 189      47.960  64.210  55.390  1.00  0.00            
ATOM   2915  HB2 LYS X 189      49.070  63.410  54.320  1.00  0.00            
ATOM   2916  CG  LYS X 189      48.930  65.420  53.900  1.00  0.00            
ATOM   2917  HG1 LYS X 189      49.500  65.220  52.990  1.00  0.00            
ATOM   2918  HG2 LYS X 189      48.220  66.200  53.610  1.00  0.00            
ATOM   2919  CD  LYS X 189      49.780  65.940  55.050  1.00  0.00            
ATOM   2920  HD1 LYS X 189      49.150  66.340  55.860  1.00  0.00            
ATOM   2921  HD2 LYS X 189      50.330  65.130  55.540  1.00  0.00            
ATOM   2922  CE  LYS X 189      50.740  66.970  54.480  1.00  0.00            
ATOM   2923  HE1 LYS X 189      51.480  66.390  53.920  1.00  0.00            
ATOM   2924  HE2 LYS X 189      50.210  67.730  53.910  1.00  0.00            
ATOM   2925  NZ  LYS X 189      51.290  67.710  55.620  1.00  0.00            
ATOM   2926  HZ1 LYS X 189      50.520  68.010  56.200  1.00  0.00            
ATOM   2927  HZ2 LYS X 189      52.030  67.390  56.240  1.00  0.00            
ATOM   2928  HZ3 LYS X 189      51.540  68.630  55.300  1.00  0.00            
ATOM   2929  C   LYS X 189      45.690  64.420  53.720  1.00  0.00            
ATOM   2930  O   LYS X 189      45.240  64.890  52.660  1.00  0.00            
ATOM   2931  N   ALA X 190      45.000  64.440  54.850  1.00  0.00            
ATOM   2932  H   ALA X 190      45.510  64.290  55.710  1.00  0.00            
ATOM   2933  CA  ALA X 190      43.720  65.050  55.150  1.00  0.00            
ATOM   2934  HA  ALA X 190      42.980  64.380  54.690  1.00  0.00            
ATOM   2935  CB  ALA X 190      43.410  65.100  56.650  1.00  0.00            
ATOM   2936  HB1 ALA X 190      44.160  65.590  57.270  1.00  0.00            
ATOM   2937  HB2 ALA X 190      42.420  65.560  56.650  1.00  0.00            
ATOM   2938  HB3 ALA X 190      43.090  64.110  56.980  1.00  0.00            
ATOM   2939  C   ALA X 190      43.520  66.460  54.600  1.00  0.00            
ATOM   2940  O   ALA X 190      44.200  67.420  54.970  1.00  0.00            
ATOM   2941  N   MET X 191      42.560  66.510  53.690  1.00  0.00            
ATOM   2942  H   MET X 191      41.930  65.750  53.480  1.00  0.00            
ATOM   2943  CA  MET X 191      41.800  67.660  53.260  1.00  0.00            
ATOM   2944  HA  MET X 191      42.480  68.340  52.750  1.00  0.00            
ATOM   2945  CB  MET X 191      40.720  67.160  52.310  1.00  0.00            
ATOM   2946  HB1 MET X 191      41.100  66.590  51.450  1.00  0.00            
ATOM   2947  HB2 MET X 191      39.970  66.580  52.860  1.00  0.00            
ATOM   2948  CG  MET X 191      39.880  68.330  51.800  1.00  0.00            
ATOM   2949  HG1 MET X 191      39.210  68.680  52.590  1.00  0.00            
ATOM   2950  HG2 MET X 191      40.540  69.090  51.390  1.00  0.00            
ATOM   2951  SD  MET X 191      38.940  67.720  50.390  1.00  0.00            
ATOM   2952  CE  MET X 191      37.610  66.650  50.990  1.00  0.00            
ATOM   2953  HE1 MET X 191      36.890  66.260  50.270  1.00  0.00            
ATOM   2954  HE2 MET X 191      38.090  65.800  51.500  1.00  0.00            
ATOM   2955  HE3 MET X 191      37.180  67.380  51.670  1.00  0.00            
ATOM   2956  C   MET X 191      41.240  68.410  54.460  1.00  0.00            
ATOM   2957  O   MET X 191      40.630  67.730  55.290  1.00  0.00            
ATOM   2958  N   GLY X 192      41.440  69.720  54.570  1.00  0.00            
ATOM   2959  H   GLY X 192      41.850  70.240  53.810  1.00  0.00            
ATOM   2960  CA  GLY X 192      41.010  70.440  55.760  1.00  0.00            
ATOM   2961  HA1 GLY X 192      40.430  71.290  55.440  1.00  0.00            
ATOM   2962  HA2 GLY X 192      40.380  69.870  56.430  1.00  0.00            
ATOM   2963  C   GLY X 192      42.240  71.020  56.460  1.00  0.00            
ATOM   2964  O1  GLY X 192      42.200  71.030  57.720  1.00  0.00            
ATOM   2965  O2  GLY X 192      43.250  71.390  55.820  1.00  0.00            
END
