# Supplementary material for: The importance of evolutionarily conserved C‐terminal basic residues for the stability of proapoptotic Bax protein
Source: FEBS Open Bio. 2016 Aug 25;6(10):976–86. doi: 10.1002/2211-5463.12096 (PMC5055034; doi:10.1002/2211-5463.12096)
Supplement: Supplementary file 2 — Appendix S2. Figure 2 snapshots zip file. [file FEB4-6-0976-s002.zip › Figure 2 snapshots/MM_400K.pdb]

HEADER Model of Human Bax
TITLE MM DPM (K189M/K190M) 40 ns
JRNL        AUTH   J.L. ROSAS-TRIGUEROS                                 
JRNL        TITL   THE IMPORTANCE OF EVOLUTIONARILY CONSERVED C-TERMINAL BASIC 
JRNL        TITL 2 RESIDUES FOR THE STABILITY OF PROAPOPTOTIC BAX PROTEIN
JRNL        REF    FEBS Open Bio
JRNL        REFN   ISSN 2211-5463
REMARK 25
REMARK 250 EXPERIMENTAL DETAILS
REMARK 250  EXPERIMENT TYPE: MOLECULAR DYNAMICS SIMULATION, 400 K, FINAL STRUCTURE
REMARK 250  GENERATED BY GROMACS
REMARK 250  THIS IS A SIMULATION BOX
REMARK 250
CRYST1   90.776   90.776   90.776  60.00  60.00  90.00 P 1           1
ATOM      1  N   MET X   1      70.500  81.790  17.570  1.00  0.00            
ATOM      2  H1  MET X   1      71.410  81.380  17.430  1.00  0.00            
ATOM      3  H2  MET X   1      69.900  81.100  17.140  1.00  0.00            
ATOM      4  H3  MET X   1      70.560  82.570  16.930  1.00  0.00            
ATOM      5  CA  MET X   1      70.290  81.930  19.020  1.00  0.00            
ATOM      6  HA  MET X   1      69.240  82.190  19.150  1.00  0.00            
ATOM      7  CB  MET X   1      70.690  80.640  19.740  1.00  0.00            
ATOM      8  HB1 MET X   1      70.410  79.690  19.290  1.00  0.00            
ATOM      9  HB2 MET X   1      71.780  80.600  19.670  1.00  0.00            
ATOM     10  CG  MET X   1      70.120  80.490  21.150  1.00  0.00            
ATOM     11  HG1 MET X   1      70.370  81.300  21.830  1.00  0.00            
ATOM     12  HG2 MET X   1      69.030  80.430  21.130  1.00  0.00            
ATOM     13  SD  MET X   1      70.650  78.980  22.010  1.00  0.00            
ATOM     14  CE  MET X   1      70.010  79.390  23.650  1.00  0.00            
ATOM     15  HE1 MET X   1      68.930  79.390  23.800  1.00  0.00            
ATOM     16  HE2 MET X   1      70.230  78.460  24.180  1.00  0.00            
ATOM     17  HE3 MET X   1      70.490  80.210  24.170  1.00  0.00            
ATOM     18  C   MET X   1      71.250  83.070  19.360  1.00  0.00            
ATOM     19  O   MET X   1      72.190  83.290  18.610  1.00  0.00            
ATOM     20  N   ASP X   2      71.010  83.810  20.440  1.00  0.00            
ATOM     21  H   ASP X   2      70.200  83.670  21.030  1.00  0.00            
ATOM     22  CA  ASP X   2      71.840  84.980  20.690  1.00  0.00            
ATOM     23  HA  ASP X   2      72.870  84.800  20.400  1.00  0.00            
ATOM     24  CB  ASP X   2      71.500  86.090  19.690  1.00  0.00            
ATOM     25  HB1 ASP X   2      71.620  85.680  18.680  1.00  0.00            
ATOM     26  HB2 ASP X   2      70.490  86.490  19.730  1.00  0.00            
ATOM     27  CG  ASP X   2      72.380  87.330  19.610  1.00  0.00            
ATOM     28  OD1 ASP X   2      73.540  87.230  20.060  1.00  0.00            
ATOM     29  OD2 ASP X   2      71.940  88.270  18.920  1.00  0.00            
ATOM     30  C   ASP X   2      71.740  85.540  22.100  1.00  0.00            
ATOM     31  O   ASP X   2      70.690  85.570  22.730  1.00  0.00            
ATOM     32  N   GLY X   3      72.920  85.900  22.640  1.00  0.00            
ATOM     33  H   GLY X   3      73.700  85.980  22.000  1.00  0.00            
ATOM     34  CA  GLY X   3      73.170  86.380  23.980  1.00  0.00            
ATOM     35  HA1 GLY X   3      73.560  87.380  23.820  1.00  0.00            
ATOM     36  HA2 GLY X   3      72.250  86.310  24.570  1.00  0.00            
ATOM     37  C   GLY X   3      74.250  85.600  24.700  1.00  0.00            
ATOM     38  O   GLY X   3      74.560  85.890  25.860  1.00  0.00            
ATOM     39  N   SER X   4      74.670  84.500  24.060  1.00  0.00            
ATOM     40  H   SER X   4      74.370  84.380  23.100  1.00  0.00            
ATOM     41  CA  SER X   4      75.480  83.360  24.420  1.00  0.00            
ATOM     42  HA  SER X   4      76.310  83.650  25.070  1.00  0.00            
ATOM     43  CB  SER X   4      74.610  82.480  25.310  1.00  0.00            
ATOM     44  HB1 SER X   4      75.270  81.660  25.610  1.00  0.00            
ATOM     45  HB2 SER X   4      74.300  82.940  26.250  1.00  0.00            
ATOM     46  OG  SER X   4      73.440  82.030  24.670  1.00  0.00            
ATOM     47  HG  SER X   4      72.900  82.800  24.560  1.00  0.00            
ATOM     48  C   SER X   4      76.270  82.640  23.330  1.00  0.00            
ATOM     49  O   SER X   4      77.010  81.710  23.630  1.00  0.00            
ATOM     50  N   GLY X   5      76.150  83.100  22.080  1.00  0.00            
ATOM     51  H   GLY X   5      75.650  83.950  21.850  1.00  0.00            
ATOM     52  CA  GLY X   5      76.700  82.380  20.950  1.00  0.00            
ATOM     53  HA1 GLY X   5      77.340  82.950  20.280  1.00  0.00            
ATOM     54  HA2 GLY X   5      77.290  81.540  21.310  1.00  0.00            
ATOM     55  C   GLY X   5      75.480  81.910  20.160  1.00  0.00            
ATOM     56  O   GLY X   5      74.350  82.310  20.410  1.00  0.00            
ATOM     57  N   GLU X   6      75.670  81.070  19.140  1.00  0.00            
ATOM     58  H   GLU X   6      76.600  80.700  18.980  1.00  0.00            
ATOM     59  CA  GLU X   6      74.640  80.350  18.420  1.00  0.00            
ATOM     60  HA  GLU X   6      73.680  80.830  18.600  1.00  0.00            
ATOM     61  CB  GLU X   6      75.080  80.600  16.980  1.00  0.00            
ATOM     62  HB1 GLU X   6      75.200  81.650  16.730  1.00  0.00            
ATOM     63  HB2 GLU X   6      76.050  80.100  16.900  1.00  0.00            
ATOM     64  CG  GLU X   6      74.250  80.020  15.830  1.00  0.00            
ATOM     65  HG1 GLU X   6      74.650  80.540  14.960  1.00  0.00            
ATOM     66  HG2 GLU X   6      74.320  78.940  15.690  1.00  0.00            
ATOM     67  CD  GLU X   6      72.780  80.420  15.850  1.00  0.00            
ATOM     68  OE1 GLU X   6      72.020  79.590  16.400  1.00  0.00            
ATOM     69  OE2 GLU X   6      72.370  81.500  15.390  1.00  0.00            
ATOM     70  C   GLU X   6      74.610  78.880  18.810  1.00  0.00            
ATOM     71  O   GLU X   6      75.440  78.380  19.570  1.00  0.00            
ATOM     72  N   GLN X   7      73.690  78.130  18.210  1.00  0.00            
ATOM     73  H   GLN X   7      73.150  78.470  17.420  1.00  0.00            
ATOM     74  CA  GLN X   7      73.450  76.720  18.450  1.00  0.00            
ATOM     75  HA  GLN X   7      73.300  76.650  19.530  1.00  0.00            
ATOM     76  CB  GLN X   7      72.070  76.300  17.930  1.00  0.00            
ATOM     77  HB1 GLN X   7      71.300  76.990  18.260  1.00  0.00            
ATOM     78  HB2 GLN X   7      72.270  76.400  16.860  1.00  0.00            
ATOM     79  CG  GLN X   7      71.640  74.850  18.150  1.00  0.00            
ATOM     80  HG1 GLN X   7      72.280  74.150  17.600  1.00  0.00            
ATOM     81  HG2 GLN X   7      71.840  74.580  19.180  1.00  0.00            
ATOM     82  CD  GLN X   7      70.250  74.560  17.610  1.00  0.00            
ATOM     83  OE1 GLN X   7      69.740  73.490  17.900  1.00  0.00            
ATOM     84  NE2 GLN X   7      69.590  75.390  16.790  1.00  0.00            
ATOM     85 1HE2 GLN X   7      70.130  76.140  16.390  1.00  0.00            
ATOM     86 2HE2 GLN X   7      68.620  75.300  16.540  1.00  0.00            
ATOM     87  C   GLN X   7      74.560  75.920  17.800  1.00  0.00            
ATOM     88  O   GLN X   7      74.930  76.170  16.650  1.00  0.00            
ATOM     89  N   PRO X   8      75.320  75.070  18.480  1.00  0.00            
ATOM     90  CA  PRO X   8      76.380  74.270  17.880  1.00  0.00            
ATOM     91  HA  PRO X   8      77.040  74.930  17.310  1.00  0.00            
ATOM     92  CB  PRO X   8      77.240  73.870  19.070  1.00  0.00            
ATOM     93  HB1 PRO X   8      77.680  72.870  19.100  1.00  0.00            
ATOM     94  HB2 PRO X   8      78.190  74.370  19.240  1.00  0.00            
ATOM     95  CG  PRO X   8      76.390  74.000  20.340  1.00  0.00            
ATOM     96  HG1 PRO X   8      76.040  73.000  20.590  1.00  0.00            
ATOM     97  HG2 PRO X   8      77.080  74.320  21.120  1.00  0.00            
ATOM     98  CD  PRO X   8      75.270  74.950  19.920  1.00  0.00            
ATOM     99  HD1 PRO X   8      74.350  74.750  20.470  1.00  0.00            
ATOM    100  HD2 PRO X   8      75.500  75.930  20.340  1.00  0.00            
ATOM    101  C   PRO X   8      75.800  73.170  17.010  1.00  0.00            
ATOM    102  O   PRO X   8      74.770  72.580  17.340  1.00  0.00            
ATOM    103  N   ARG X   9      76.360  72.880  15.830  1.00  0.00            
ATOM    104  H   ARG X   9      76.910  73.640  15.480  1.00  0.00            
ATOM    105  CA  ARG X   9      75.970  71.880  14.850  1.00  0.00            
ATOM    106  HA  ARG X   9      75.640  71.030  15.440  1.00  0.00            
ATOM    107  CB  ARG X   9      74.780  72.320  14.000  1.00  0.00            
ATOM    108  HB1 ARG X   9      74.030  72.740  14.670  1.00  0.00            
ATOM    109  HB2 ARG X   9      74.990  73.210  13.410  1.00  0.00            
ATOM    110  CG  ARG X   9      74.170  71.110  13.280  1.00  0.00            
ATOM    111  HG1 ARG X   9      74.780  70.470  12.650  1.00  0.00            
ATOM    112  HG2 ARG X   9      73.890  70.300  13.950  1.00  0.00            
ATOM    113  CD  ARG X   9      73.040  71.600  12.380  1.00  0.00            
ATOM    114  HD1 ARG X   9      72.120  71.830  12.930  1.00  0.00            
ATOM    115  HD2 ARG X   9      73.290  72.450  11.750  1.00  0.00            
ATOM    116  NE  ARG X   9      72.620  70.530  11.490  1.00  0.00            
ATOM    117  HE  ARG X   9      73.230  69.720  11.470  1.00  0.00            
ATOM    118  CZ  ARG X   9      71.600  70.550  10.620  1.00  0.00            
ATOM    119  NH1 ARG X   9      70.920  71.690  10.420  1.00  0.00            
ATOM    120 1HH1 ARG X   9      71.150  72.400  11.090  1.00  0.00            
ATOM    121 2HH1 ARG X   9      70.320  71.970   9.660  1.00  0.00            
ATOM    122  NH2 ARG X   9      71.410  69.440   9.900  1.00  0.00            
ATOM    123 1HH2 ARG X   9      71.940  68.590  10.090  1.00  0.00            
ATOM    124 2HH2 ARG X   9      70.550  69.410   9.370  1.00  0.00            
ATOM    125  C   ARG X   9      77.290  71.380  14.280  1.00  0.00            
ATOM    126  O   ARG X   9      77.310  70.990  13.110  1.00  0.00            
ATOM    127  N   GLY X  10      78.390  71.250  15.020  1.00  0.00            
ATOM    128  H   GLY X  10      78.410  71.480  16.000  1.00  0.00            
ATOM    129  CA  GLY X  10      79.660  70.830  14.460  1.00  0.00            
ATOM    130  HA1 GLY X  10      80.100  70.070  15.120  1.00  0.00            
ATOM    131  HA2 GLY X  10      79.540  70.190  13.580  1.00  0.00            
ATOM    132  C   GLY X  10      80.800  71.820  14.300  1.00  0.00            
ATOM    133  O   GLY X  10      80.520  73.010  14.460  1.00  0.00            
ATOM    134  N   GLY X  11      81.950  71.370  13.790  1.00  0.00            
ATOM    135  H   GLY X  11      81.950  70.520  13.250  1.00  0.00            
ATOM    136  CA  GLY X  11      82.950  72.340  13.380  1.00  0.00            
ATOM    137  HA1 GLY X  11      83.030  72.250  12.300  1.00  0.00            
ATOM    138  HA2 GLY X  11      82.620  73.370  13.350  1.00  0.00            
ATOM    139  C   GLY X  11      84.340  72.070  13.940  1.00  0.00            
ATOM    140  O   GLY X  11      84.770  70.940  13.740  1.00  0.00            
ATOM    141  N   GLY X  12      85.080  73.090  14.380  1.00  0.00            
ATOM    142  H   GLY X  12      84.580  73.970  14.440  1.00  0.00            
ATOM    143  CA  GLY X  12      86.510  73.170  14.620  1.00  0.00            
ATOM    144  HA1 GLY X  12      87.000  72.230  14.380  1.00  0.00            
ATOM    145  HA2 GLY X  12      86.940  73.930  13.970  1.00  0.00            
ATOM    146  C   GLY X  12      86.790  73.570  16.060  1.00  0.00            
ATOM    147  O   GLY X  12      86.020  73.250  16.960  1.00  0.00            
ATOM    148  N   PRO X  13      87.910  74.230  16.380  1.00  0.00            
ATOM    149  CA  PRO X  13      88.340  74.570  17.720  1.00  0.00            
ATOM    150  HA  PRO X  13      88.300  73.700  18.370  1.00  0.00            
ATOM    151  CB  PRO X  13      89.780  75.070  17.610  1.00  0.00            
ATOM    152  HB1 PRO X  13      89.920  76.120  17.870  1.00  0.00            
ATOM    153  HB2 PRO X  13      90.350  74.460  18.320  1.00  0.00            
ATOM    154  CG  PRO X  13      90.260  74.690  16.210  1.00  0.00            
ATOM    155  HG1 PRO X  13      90.970  75.380  15.760  1.00  0.00            
ATOM    156  HG2 PRO X  13      90.660  73.680  16.180  1.00  0.00            
ATOM    157  CD  PRO X  13      88.970  74.480  15.420  1.00  0.00            
ATOM    158  HD1 PRO X  13      88.760  75.360  14.820  1.00  0.00            
ATOM    159  HD2 PRO X  13      89.010  73.580  14.790  1.00  0.00            
ATOM    160  C   PRO X  13      87.510  75.740  18.220  1.00  0.00            
ATOM    161  O   PRO X  13      87.520  76.800  17.590  1.00  0.00            
ATOM    162  N   THR X  14      86.850  75.580  19.370  1.00  0.00            
ATOM    163  H   THR X  14      87.080  74.700  19.810  1.00  0.00            
ATOM    164  CA  THR X  14      86.020  76.480  20.140  1.00  0.00            
ATOM    165  HA  THR X  14      85.910  75.990  21.110  1.00  0.00            
ATOM    166  CB  THR X  14      86.560  77.900  20.280  1.00  0.00            
ATOM    167  HB  THR X  14      86.110  78.390  21.150  1.00  0.00            
ATOM    168  OG1 THR X  14      86.410  78.700  19.130  1.00  0.00            
ATOM    169  HG1 THR X  14      86.970  78.390  18.440  1.00  0.00            
ATOM    170  CG2 THR X  14      87.950  78.110  20.910  1.00  0.00            
ATOM    171 1HG2 THR X  14      88.400  79.100  20.930  1.00  0.00            
ATOM    172 2HG2 THR X  14      88.040  77.730  21.920  1.00  0.00            
ATOM    173 3HG2 THR X  14      88.670  77.660  20.230  1.00  0.00            
ATOM    174  C   THR X  14      84.550  76.270  19.810  1.00  0.00            
ATOM    175  O   THR X  14      83.630  76.690  20.520  1.00  0.00            
ATOM    176  N   SER X  15      84.290  75.370  18.860  1.00  0.00            
ATOM    177  H   SER X  15      85.010  74.890  18.340  1.00  0.00            
ATOM    178  CA  SER X  15      82.940  74.880  18.640  1.00  0.00            
ATOM    179  HA  SER X  15      82.190  75.660  18.720  1.00  0.00            
ATOM    180  CB  SER X  15      82.780  74.230  17.260  1.00  0.00            
ATOM    181  HB1 SER X  15      81.710  74.110  17.120  1.00  0.00            
ATOM    182  HB2 SER X  15      83.210  74.940  16.550  1.00  0.00            
ATOM    183  OG  SER X  15      83.280  72.920  17.180  1.00  0.00            
ATOM    184  HG  SER X  15      84.190  73.080  16.990  1.00  0.00            
ATOM    185  C   SER X  15      82.440  73.950  19.730  1.00  0.00            
ATOM    186  O   SER X  15      81.260  73.630  19.760  1.00  0.00            
ATOM    187  N   SER X  16      83.320  73.550  20.660  1.00  0.00            
ATOM    188  H   SER X  16      84.320  73.620  20.540  1.00  0.00            
ATOM    189  CA  SER X  16      83.150  72.890  21.940  1.00  0.00            
ATOM    190  HA  SER X  16      82.260  72.270  21.870  1.00  0.00            
ATOM    191  CB  SER X  16      84.400  72.010  22.040  1.00  0.00            
ATOM    192  HB1 SER X  16      84.460  71.490  23.000  1.00  0.00            
ATOM    193  HB2 SER X  16      84.330  71.310  21.210  1.00  0.00            
ATOM    194  OG  SER X  16      85.500  72.880  21.950  1.00  0.00            
ATOM    195  HG  SER X  16      85.990  73.080  22.740  1.00  0.00            
ATOM    196  C   SER X  16      82.890  73.840  23.100  1.00  0.00            
ATOM    197  O   SER X  16      82.200  73.440  24.030  1.00  0.00            
ATOM    198  N   GLU X  17      83.240  75.130  23.010  1.00  0.00            
ATOM    199  H   GLU X  17      83.570  75.530  22.140  1.00  0.00            
ATOM    200  CA  GLU X  17      82.870  76.120  24.000  1.00  0.00            
ATOM    201  HA  GLU X  17      83.000  75.790  25.030  1.00  0.00            
ATOM    202  CB  GLU X  17      83.780  77.350  23.930  1.00  0.00            
ATOM    203  HB1 GLU X  17      83.780  77.640  22.880  1.00  0.00            
ATOM    204  HB2 GLU X  17      83.450  78.120  24.630  1.00  0.00            
ATOM    205  CG  GLU X  17      85.280  77.170  24.120  1.00  0.00            
ATOM    206  HG1 GLU X  17      85.540  76.670  23.180  1.00  0.00            
ATOM    207  HG2 GLU X  17      85.770  78.140  24.050  1.00  0.00            
ATOM    208  CD  GLU X  17      85.810  76.400  25.320  1.00  0.00            
ATOM    209  OE1 GLU X  17      85.020  76.140  26.250  1.00  0.00            
ATOM    210  OE2 GLU X  17      86.990  76.010  25.410  1.00  0.00            
ATOM    211  C   GLU X  17      81.410  76.520  23.790  1.00  0.00            
ATOM    212  O   GLU X  17      80.770  76.800  24.800  1.00  0.00            
ATOM    213  N   GLN X  18      80.840  76.560  22.590  1.00  0.00            
ATOM    214  H   GLN X  18      81.560  76.260  21.940  1.00  0.00            
ATOM    215  CA  GLN X  18      79.450  76.840  22.300  1.00  0.00            
ATOM    216  HA  GLN X  18      79.130  77.780  22.750  1.00  0.00            
ATOM    217  CB  GLN X  18      79.120  76.700  20.810  1.00  0.00            
ATOM    218  HB1 GLN X  18      79.590  75.750  20.550  1.00  0.00            
ATOM    219  HB2 GLN X  18      78.050  76.690  20.640  1.00  0.00            
ATOM    220  CG  GLN X  18      79.620  77.830  19.910  1.00  0.00            
ATOM    221  HG1 GLN X  18      78.980  78.660  20.200  1.00  0.00            
ATOM    222  HG2 GLN X  18      80.660  78.020  20.190  1.00  0.00            
ATOM    223  CD  GLN X  18      79.460  77.660  18.410  1.00  0.00            
ATOM    224  OE1 GLN X  18      79.150  76.610  17.860  1.00  0.00            
ATOM    225  NE2 GLN X  18      79.270  78.740  17.640  1.00  0.00            
ATOM    226 1HE2 GLN X  18      79.330  79.620  18.130  1.00  0.00            
ATOM    227 2HE2 GLN X  18      79.000  78.790  16.670  1.00  0.00            
ATOM    228  C   GLN X  18      78.450  76.000  23.080  1.00  0.00            
ATOM    229  O   GLN X  18      77.390  76.440  23.530  1.00  0.00            
ATOM    230  N   ILE X  19      78.850  74.730  23.090  1.00  0.00            
ATOM    231  H   ILE X  19      79.710  74.640  22.590  1.00  0.00            
ATOM    232  CA  ILE X  19      78.070  73.640  23.650  1.00  0.00            
ATOM    233  HA  ILE X  19      77.030  73.570  23.320  1.00  0.00            
ATOM    234  CB  ILE X  19      78.780  72.310  23.420  1.00  0.00            
ATOM    235  HB  ILE X  19      79.790  72.540  23.760  1.00  0.00            
ATOM    236  CG1 ILE X  19      78.750  71.980  21.930  1.00  0.00            
ATOM    237 1HG1 ILE X  19      77.710  71.820  21.660  1.00  0.00            
ATOM    238 2HG1 ILE X  19      79.120  72.920  21.510  1.00  0.00            
ATOM    239  CG2 ILE X  19      78.290  71.090  24.180  1.00  0.00            
ATOM    240 1HG2 ILE X  19      78.750  70.110  24.040  1.00  0.00            
ATOM    241 2HG2 ILE X  19      78.240  71.210  25.260  1.00  0.00            
ATOM    242 3HG2 ILE X  19      77.260  70.870  23.860  1.00  0.00            
ATOM    243  CD  ILE X  19      79.700  70.850  21.510  1.00  0.00            
ATOM    244  HD1 ILE X  19      80.240  71.160  20.610  1.00  0.00            
ATOM    245  HD2 ILE X  19      80.380  70.640  22.330  1.00  0.00            
ATOM    246  HD3 ILE X  19      79.170  69.920  21.320  1.00  0.00            
ATOM    247  C   ILE X  19      77.850  73.930  25.130  1.00  0.00            
ATOM    248  O   ILE X  19      76.830  73.480  25.640  1.00  0.00            
ATOM    249  N   MET X  20      78.810  74.670  25.700  1.00  0.00            
ATOM    250  H   MET X  20      79.600  74.820  25.100  1.00  0.00            
ATOM    251  CA  MET X  20      78.810  74.850  27.140  1.00  0.00            
ATOM    252  HA  MET X  20      78.150  74.050  27.460  1.00  0.00            
ATOM    253  CB  MET X  20      80.270  74.950  27.590  1.00  0.00            
ATOM    254  HB1 MET X  20      80.690  74.040  27.140  1.00  0.00            
ATOM    255  HB2 MET X  20      80.680  75.900  27.270  1.00  0.00            
ATOM    256  CG  MET X  20      80.320  74.740  29.100  1.00  0.00            
ATOM    257  HG1 MET X  20      79.890  75.620  29.570  1.00  0.00            
ATOM    258  HG2 MET X  20      79.880  73.750  29.250  1.00  0.00            
ATOM    259  SD  MET X  20      81.970  74.720  29.850  1.00  0.00            
ATOM    260  CE  MET X  20      81.650  74.030  31.490  1.00  0.00            
ATOM    261  HE1 MET X  20      81.040  74.670  32.130  1.00  0.00            
ATOM    262  HE2 MET X  20      81.150  73.070  31.350  1.00  0.00            
ATOM    263  HE3 MET X  20      82.610  73.850  31.950  1.00  0.00            
ATOM    264  C   MET X  20      78.010  76.110  27.430  1.00  0.00            
ATOM    265  O   MET X  20      77.080  76.060  28.240  1.00  0.00            
ATOM    266  N   LYS X  21      78.270  77.290  26.850  1.00  0.00            
ATOM    267  H   LYS X  21      79.120  77.300  26.310  1.00  0.00            
ATOM    268  CA  LYS X  21      77.550  78.550  26.870  1.00  0.00            
ATOM    269  HA  LYS X  21      77.640  78.890  27.910  1.00  0.00            
ATOM    270  CB  LYS X  21      78.230  79.520  25.900  1.00  0.00            
ATOM    271  HB1 LYS X  21      78.020  79.190  24.890  1.00  0.00            
ATOM    272  HB2 LYS X  21      77.780  80.510  25.990  1.00  0.00            
ATOM    273  CG  LYS X  21      79.720  79.730  26.160  1.00  0.00            
ATOM    274  HG1 LYS X  21      79.800  80.500  26.930  1.00  0.00            
ATOM    275  HG2 LYS X  21      80.240  78.840  26.530  1.00  0.00            
ATOM    276  CD  LYS X  21      80.370  80.260  24.880  1.00  0.00            
ATOM    277  HD1 LYS X  21      80.560  79.480  24.150  1.00  0.00            
ATOM    278  HD2 LYS X  21      79.740  80.990  24.360  1.00  0.00            
ATOM    279  CE  LYS X  21      81.750  80.860  25.150  1.00  0.00            
ATOM    280  HE1 LYS X  21      81.780  81.710  25.840  1.00  0.00            
ATOM    281  HE2 LYS X  21      82.330  80.050  25.580  1.00  0.00            
ATOM    282  NZ  LYS X  21      82.390  81.380  23.930  1.00  0.00            
ATOM    283  HZ1 LYS X  21      82.090  80.770  23.180  1.00  0.00            
ATOM    284  HZ2 LYS X  21      82.080  82.320  23.780  1.00  0.00            
ATOM    285  HZ3 LYS X  21      83.380  81.270  24.150  1.00  0.00            
ATOM    286  C   LYS X  21      76.070  78.440  26.560  1.00  0.00            
ATOM    287  O   LYS X  21      75.230  79.070  27.200  1.00  0.00            
ATOM    288  N   THR X  22      75.670  77.770  25.480  1.00  0.00            
ATOM    289  H   THR X  22      76.410  77.280  24.990  1.00  0.00            
ATOM    290  CA  THR X  22      74.330  77.890  24.950  1.00  0.00            
ATOM    291  HA  THR X  22      73.940  78.900  25.070  1.00  0.00            
ATOM    292  CB  THR X  22      74.330  77.480  23.480  1.00  0.00            
ATOM    293  HB  THR X  22      73.260  77.410  23.290  1.00  0.00            
ATOM    294  OG1 THR X  22      74.850  76.180  23.300  1.00  0.00            
ATOM    295  HG1 THR X  22      75.790  76.190  23.420  1.00  0.00            
ATOM    296  CG2 THR X  22      75.040  78.520  22.620  1.00  0.00            
ATOM    297 1HG2 THR X  22      76.070  78.520  22.270  1.00  0.00            
ATOM    298 2HG2 THR X  22      74.510  78.640  21.670  1.00  0.00            
ATOM    299 3HG2 THR X  22      74.840  79.420  23.200  1.00  0.00            
ATOM    300  C   THR X  22      73.400  77.000  25.770  1.00  0.00            
ATOM    301  O   THR X  22      72.270  77.370  26.100  1.00  0.00            
ATOM    302  N   GLY X  23      73.880  75.880  26.310  1.00  0.00            
ATOM    303  H   GLY X  23      74.780  75.590  25.940  1.00  0.00            
ATOM    304  CA  GLY X  23      73.110  74.900  27.040  1.00  0.00            
ATOM    305  HA1 GLY X  23      72.050  75.020  26.780  1.00  0.00            
ATOM    306  HA2 GLY X  23      73.510  73.970  26.650  1.00  0.00            
ATOM    307  C   GLY X  23      73.370  74.970  28.540  1.00  0.00            
ATOM    308  O   GLY X  23      72.720  74.250  29.290  1.00  0.00            
ATOM    309  N   ALA X  24      74.190  75.940  28.940  1.00  0.00            
ATOM    310  H   ALA X  24      74.530  76.440  28.130  1.00  0.00            
ATOM    311  CA  ALA X  24      74.240  76.660  30.200  1.00  0.00            
ATOM    312  HA  ALA X  24      74.390  75.920  30.990  1.00  0.00            
ATOM    313  CB  ALA X  24      75.380  77.670  30.350  1.00  0.00            
ATOM    314  HB1 ALA X  24      76.300  77.230  29.970  1.00  0.00            
ATOM    315  HB2 ALA X  24      75.320  78.730  30.110  1.00  0.00            
ATOM    316  HB3 ALA X  24      75.520  77.680  31.430  1.00  0.00            
ATOM    317  C   ALA X  24      72.890  77.310  30.450  1.00  0.00            
ATOM    318  O   ALA X  24      72.160  77.010  31.400  1.00  0.00            
ATOM    319  N   LEU X  25      72.310  77.880  29.400  1.00  0.00            
ATOM    320  H   LEU X  25      72.950  78.000  28.620  1.00  0.00            
ATOM    321  CA  LEU X  25      70.960  78.410  29.330  1.00  0.00            
ATOM    322  HA  LEU X  25      70.840  78.690  30.370  1.00  0.00            
ATOM    323  CB  LEU X  25      70.990  79.620  28.400  1.00  0.00            
ATOM    324  HB1 LEU X  25      71.760  79.600  27.620  1.00  0.00            
ATOM    325  HB2 LEU X  25      70.040  79.660  27.880  1.00  0.00            
ATOM    326  CG  LEU X  25      71.250  80.910  29.180  1.00  0.00            
ATOM    327  HG  LEU X  25      70.520  81.090  29.970  1.00  0.00            
ATOM    328  CD1 LEU X  25      72.610  81.040  29.870  1.00  0.00            
ATOM    329 1HD1 LEU X  25      73.330  81.130  29.060  1.00  0.00            
ATOM    330 2HD1 LEU X  25      72.730  81.940  30.470  1.00  0.00            
ATOM    331 3HD1 LEU X  25      72.820  80.240  30.570  1.00  0.00            
ATOM    332  CD2 LEU X  25      71.040  82.050  28.190  1.00  0.00            
ATOM    333 1HD2 LEU X  25      70.180  82.070  27.520  1.00  0.00            
ATOM    334 2HD2 LEU X  25      71.010  82.980  28.740  1.00  0.00            
ATOM    335 3HD2 LEU X  25      71.930  82.180  27.560  1.00  0.00            
ATOM    336  C   LEU X  25      69.840  77.390  29.160  1.00  0.00            
ATOM    337  O   LEU X  25      68.740  77.660  29.630  1.00  0.00            
ATOM    338  N   LEU X  26      70.140  76.190  28.660  1.00  0.00            
ATOM    339  H   LEU X  26      70.990  76.160  28.120  1.00  0.00            
ATOM    340  CA  LEU X  26      69.150  75.140  28.770  1.00  0.00            
ATOM    341  HA  LEU X  26      68.200  75.670  28.660  1.00  0.00            
ATOM    342  CB  LEU X  26      69.160  74.130  27.620  1.00  0.00            
ATOM    343  HB1 LEU X  26      70.120  73.600  27.670  1.00  0.00            
ATOM    344  HB2 LEU X  26      68.410  73.360  27.780  1.00  0.00            
ATOM    345  CG  LEU X  26      68.930  74.690  26.220  1.00  0.00            
ATOM    346  HG  LEU X  26      69.530  75.590  26.110  1.00  0.00            
ATOM    347  CD1 LEU X  26      69.410  73.730  25.130  1.00  0.00            
ATOM    348 1HD1 LEU X  26      70.280  73.110  25.340  1.00  0.00            
ATOM    349 2HD1 LEU X  26      68.600  73.010  25.010  1.00  0.00            
ATOM    350 3HD1 LEU X  26      69.600  74.270  24.210  1.00  0.00            
ATOM    351  CD2 LEU X  26      67.470  75.070  26.040  1.00  0.00            
ATOM    352 1HD2 LEU X  26      67.180  74.940  25.000  1.00  0.00            
ATOM    353 2HD2 LEU X  26      66.780  74.610  26.750  1.00  0.00            
ATOM    354 3HD2 LEU X  26      67.420  76.110  26.380  1.00  0.00            
ATOM    355  C   LEU X  26      69.150  74.310  30.050  1.00  0.00            
ATOM    356  O   LEU X  26      68.200  73.690  30.510  1.00  0.00            
ATOM    357  N   LEU X  27      70.220  74.530  30.810  1.00  0.00            
ATOM    358  H   LEU X  27      70.960  75.060  30.370  1.00  0.00            
ATOM    359  CA  LEU X  27      70.480  73.880  32.080  1.00  0.00            
ATOM    360  HA  LEU X  27      70.020  72.890  32.170  1.00  0.00            
ATOM    361  CB  LEU X  27      71.980  73.850  32.360  1.00  0.00            
ATOM    362  HB1 LEU X  27      72.360  73.140  31.630  1.00  0.00            
ATOM    363  HB2 LEU X  27      72.450  74.830  32.240  1.00  0.00            
ATOM    364  CG  LEU X  27      72.370  73.300  33.730  1.00  0.00            
ATOM    365  HG  LEU X  27      71.550  72.740  34.180  1.00  0.00            
ATOM    366  CD1 LEU X  27      73.460  72.230  33.660  1.00  0.00            
ATOM    367 1HD1 LEU X  27      74.400  72.540  33.210  1.00  0.00            
ATOM    368 2HD1 LEU X  27      73.710  71.770  34.610  1.00  0.00            
ATOM    369 3HD1 LEU X  27      73.050  71.400  33.070  1.00  0.00            
ATOM    370  CD2 LEU X  27      72.940  74.380  34.660  1.00  0.00            
ATOM    371 1HD2 LEU X  27      72.200  75.150  34.880  1.00  0.00            
ATOM    372 2HD2 LEU X  27      73.250  74.090  35.670  1.00  0.00            
ATOM    373 3HD2 LEU X  27      73.700  75.030  34.250  1.00  0.00            
ATOM    374  C   LEU X  27      69.800  74.610  33.230  1.00  0.00            
ATOM    375  O   LEU X  27      69.100  74.010  34.050  1.00  0.00            
ATOM    376  N   GLN X  28      70.000  75.930  33.240  1.00  0.00            
ATOM    377  H   GLN X  28      70.470  76.220  32.400  1.00  0.00            
ATOM    378  CA  GLN X  28      69.490  76.890  34.200  1.00  0.00            
ATOM    379  HA  GLN X  28      69.520  76.460  35.210  1.00  0.00            
ATOM    380  CB  GLN X  28      70.230  78.180  33.860  1.00  0.00            
ATOM    381  HB1 GLN X  28      69.940  78.550  32.870  1.00  0.00            
ATOM    382  HB2 GLN X  28      69.890  79.010  34.480  1.00  0.00            
ATOM    383  CG  GLN X  28      71.730  78.200  34.120  1.00  0.00            
ATOM    384  HG1 GLN X  28      71.870  77.750  35.110  1.00  0.00            
ATOM    385  HG2 GLN X  28      72.470  77.650  33.540  1.00  0.00            
ATOM    386  CD  GLN X  28      72.390  79.570  34.010  1.00  0.00            
ATOM    387  OE1 GLN X  28      73.610  79.570  34.200  1.00  0.00            
ATOM    388  NE2 GLN X  28      71.720  80.690  33.760  1.00  0.00            
ATOM    389 1HE2 GLN X  28      70.720  80.660  33.620  1.00  0.00            
ATOM    390 2HE2 GLN X  28      72.150  81.400  33.180  1.00  0.00            
ATOM    391  C   GLN X  28      68.000  77.190  34.110  1.00  0.00            
ATOM    392  O   GLN X  28      67.450  77.970  34.890  1.00  0.00            
ATOM    393  N   GLY X  29      67.290  76.830  33.040  1.00  0.00            
ATOM    394  H   GLY X  29      67.700  76.150  32.420  1.00  0.00            
ATOM    395  CA  GLY X  29      65.910  77.180  32.750  1.00  0.00            
ATOM    396  HA1 GLY X  29      65.460  78.100  33.120  1.00  0.00            
ATOM    397  HA2 GLY X  29      65.940  77.400  31.680  1.00  0.00            
ATOM    398  C   GLY X  29      64.880  76.170  33.200  1.00  0.00            
ATOM    399  O   GLY X  29      63.690  76.470  33.250  1.00  0.00            
ATOM    400  N   PHE X  30      65.270  74.950  33.580  1.00  0.00            
ATOM    401  H   PHE X  30      66.260  74.740  33.590  1.00  0.00            
ATOM    402  CA  PHE X  30      64.460  73.990  34.300  1.00  0.00            
ATOM    403  HA  PHE X  30      63.460  73.990  33.860  1.00  0.00            
ATOM    404  CB  PHE X  30      65.070  72.580  34.270  1.00  0.00            
ATOM    405  HB1 PHE X  30      66.150  72.610  34.410  1.00  0.00            
ATOM    406  HB2 PHE X  30      64.700  71.810  34.950  1.00  0.00            
ATOM    407  CG  PHE X  30      64.750  71.880  32.980  1.00  0.00            
ATOM    408  CD1 PHE X  30      65.680  71.690  31.950  1.00  0.00            
ATOM    409  HD1 PHE X  30      66.660  72.110  32.100  1.00  0.00            
ATOM    410  CD2 PHE X  30      63.480  71.290  32.850  1.00  0.00            
ATOM    411  HD2 PHE X  30      62.700  71.590  33.540  1.00  0.00            
ATOM    412  CE1 PHE X  30      65.300  70.920  30.840  1.00  0.00            
ATOM    413  HE1 PHE X  30      66.060  70.680  30.110  1.00  0.00            
ATOM    414  CE2 PHE X  30      63.120  70.450  31.800  1.00  0.00            
ATOM    415  HE2 PHE X  30      62.170  69.970  31.600  1.00  0.00            
ATOM    416  CZ  PHE X  30      64.030  70.350  30.740  1.00  0.00            
ATOM    417  HZ  PHE X  30      63.690  69.730  29.920  1.00  0.00            
ATOM    418  C   PHE X  30      64.320  74.370  35.770  1.00  0.00            
ATOM    419  O   PHE X  30      63.270  74.260  36.410  1.00  0.00            
ATOM    420  N   ILE X  31      65.370  74.990  36.300  1.00  0.00            
ATOM    421  H   ILE X  31      66.200  75.200  35.770  1.00  0.00            
ATOM    422  CA  ILE X  31      65.460  75.530  37.640  1.00  0.00            
ATOM    423  HA  ILE X  31      65.350  74.600  38.200  1.00  0.00            
ATOM    424  CB  ILE X  31      66.880  76.050  37.840  1.00  0.00            
ATOM    425  HB  ILE X  31      67.120  76.900  37.200  1.00  0.00            
ATOM    426  CG1 ILE X  31      68.080  75.110  37.630  1.00  0.00            
ATOM    427 1HG1 ILE X  31      68.130  74.870  36.570  1.00  0.00            
ATOM    428 2HG1 ILE X  31      69.060  75.570  37.780  1.00  0.00            
ATOM    429  CG2 ILE X  31      67.310  76.560  39.210  1.00  0.00            
ATOM    430 1HG2 ILE X  31      67.400  75.850  40.030  1.00  0.00            
ATOM    431 2HG2 ILE X  31      68.260  77.100  39.250  1.00  0.00            
ATOM    432 3HG2 ILE X  31      66.560  77.340  39.360  1.00  0.00            
ATOM    433  CD  ILE X  31      67.920  73.710  38.210  1.00  0.00            
ATOM    434  HD1 ILE X  31      67.710  73.720  39.280  1.00  0.00            
ATOM    435  HD2 ILE X  31      67.130  73.160  37.720  1.00  0.00            
ATOM    436  HD3 ILE X  31      68.860  73.170  38.080  1.00  0.00            
ATOM    437  C   ILE X  31      64.430  76.570  38.060  1.00  0.00            
ATOM    438  O   ILE X  31      64.110  76.640  39.250  1.00  0.00            
ATOM    439  N   GLN X  32      63.970  77.520  37.250  1.00  0.00            
ATOM    440  H   GLN X  32      64.250  77.430  36.280  1.00  0.00            
ATOM    441  CA  GLN X  32      63.190  78.680  37.640  1.00  0.00            
ATOM    442  HA  GLN X  32      63.660  79.400  38.310  1.00  0.00            
ATOM    443  CB  GLN X  32      63.040  79.400  36.290  1.00  0.00            
ATOM    444  HB1 GLN X  32      62.590  78.860  35.460  1.00  0.00            
ATOM    445  HB2 GLN X  32      62.300  80.170  36.490  1.00  0.00            
ATOM    446  CG  GLN X  32      64.290  80.170  35.870  1.00  0.00            
ATOM    447  HG1 GLN X  32      65.220  79.600  35.910  1.00  0.00            
ATOM    448  HG2 GLN X  32      64.210  80.450  34.820  1.00  0.00            
ATOM    449  CD  GLN X  32      64.510  81.490  36.590  1.00  0.00            
ATOM    450  OE1 GLN X  32      63.810  82.010  37.460  1.00  0.00            
ATOM    451  NE2 GLN X  32      65.610  82.100  36.120  1.00  0.00            
ATOM    452 1HE2 GLN X  32      66.290  81.680  35.500  1.00  0.00            
ATOM    453 2HE2 GLN X  32      65.860  82.970  36.550  1.00  0.00            
ATOM    454  C   GLN X  32      61.840  78.450  38.300  1.00  0.00            
ATOM    455  O   GLN X  32      61.580  79.070  39.330  1.00  0.00            
ATOM    456  N   ASP X  33      60.940  77.630  37.760  1.00  0.00            
ATOM    457  H   ASP X  33      61.050  77.170  36.870  1.00  0.00            
ATOM    458  CA  ASP X  33      59.630  77.310  38.300  1.00  0.00            
ATOM    459  HA  ASP X  33      59.230  78.240  38.690  1.00  0.00            
ATOM    460  CB  ASP X  33      58.650  76.850  37.220  1.00  0.00            
ATOM    461  HB1 ASP X  33      57.660  77.240  37.460  1.00  0.00            
ATOM    462  HB2 ASP X  33      58.770  77.260  36.210  1.00  0.00            
ATOM    463  CG  ASP X  33      58.360  75.360  37.110  1.00  0.00            
ATOM    464  OD1 ASP X  33      59.290  74.560  36.890  1.00  0.00            
ATOM    465  OD2 ASP X  33      57.200  75.010  37.380  1.00  0.00            
ATOM    466  C   ASP X  33      59.800  76.320  39.440  1.00  0.00            
ATOM    467  O   ASP X  33      58.900  76.190  40.270  1.00  0.00            
ATOM    468  N   ARG X  34      60.910  75.580  39.530  1.00  0.00            
ATOM    469  H   ARG X  34      61.540  75.770  38.770  1.00  0.00            
ATOM    470  CA  ARG X  34      61.210  74.500  40.450  1.00  0.00            
ATOM    471  HA  ARG X  34      60.270  73.990  40.640  1.00  0.00            
ATOM    472  CB  ARG X  34      62.190  73.550  39.770  1.00  0.00            
ATOM    473  HB1 ARG X  34      63.110  74.000  39.390  1.00  0.00            
ATOM    474  HB2 ARG X  34      62.420  72.880  40.600  1.00  0.00            
ATOM    475  CG  ARG X  34      61.610  72.770  38.590  1.00  0.00            
ATOM    476  HG1 ARG X  34      61.340  73.520  37.850  1.00  0.00            
ATOM    477  HG2 ARG X  34      62.330  72.080  38.160  1.00  0.00            
ATOM    478  CD  ARG X  34      60.440  71.850  38.920  1.00  0.00            
ATOM    479  HD1 ARG X  34      60.460  70.870  38.430  1.00  0.00            
ATOM    480  HD2 ARG X  34      60.360  71.520  39.960  1.00  0.00            
ATOM    481  NE  ARG X  34      59.170  72.370  38.420  1.00  0.00            
ATOM    482  HE  ARG X  34      59.230  73.270  37.960  1.00  0.00            
ATOM    483  CZ  ARG X  34      57.960  71.780  38.420  1.00  0.00            
ATOM    484  NH1 ARG X  34      57.770  70.580  38.980  1.00  0.00            
ATOM    485 1HH1 ARG X  34      58.420  69.860  39.240  1.00  0.00            
ATOM    486 2HH1 ARG X  34      56.830  70.230  38.900  1.00  0.00            
ATOM    487  NH2 ARG X  34      56.950  72.410  37.800  1.00  0.00            
ATOM    488 1HH2 ARG X  34      57.140  73.300  37.370  1.00  0.00            
ATOM    489 2HH2 ARG X  34      56.120  71.890  37.560  1.00  0.00            
ATOM    490  C   ARG X  34      61.830  75.050  41.730  1.00  0.00            
ATOM    491  O   ARG X  34      61.230  74.880  42.780  1.00  0.00            
ATOM    492  N   ALA X  35      62.890  75.840  41.590  1.00  0.00            
ATOM    493  H   ALA X  35      63.090  76.020  40.610  1.00  0.00            
ATOM    494  CA  ALA X  35      63.370  76.710  42.650  1.00  0.00            
ATOM    495  HA  ALA X  35      63.630  76.080  43.500  1.00  0.00            
ATOM    496  CB  ALA X  35      64.570  77.530  42.190  1.00  0.00            
ATOM    497  HB1 ALA X  35      65.470  76.920  42.300  1.00  0.00            
ATOM    498  HB2 ALA X  35      64.410  78.000  41.210  1.00  0.00            
ATOM    499  HB3 ALA X  35      64.830  78.380  42.820  1.00  0.00            
ATOM    500  C   ALA X  35      62.250  77.660  43.060  1.00  0.00            
ATOM    501  O   ALA X  35      62.010  78.710  42.480  1.00  0.00            
ATOM    502  N   GLY X  36      61.480  77.350  44.110  1.00  0.00            
ATOM    503  H   GLY X  36      61.640  76.430  44.510  1.00  0.00            
ATOM    504  CA  GLY X  36      60.470  78.230  44.660  1.00  0.00            
ATOM    505  HA1 GLY X  36      60.490  78.250  45.750  1.00  0.00            
ATOM    506  HA2 GLY X  36      60.510  79.270  44.340  1.00  0.00            
ATOM    507  C   GLY X  36      59.070  77.760  44.310  1.00  0.00            
ATOM    508  O   GLY X  36      58.150  78.570  44.170  1.00  0.00            
ATOM    509  N   ARG X  37      58.940  76.440  44.170  1.00  0.00            
ATOM    510  H   ARG X  37      59.710  75.890  44.540  1.00  0.00            
ATOM    511  CA  ARG X  37      57.640  75.850  43.900  1.00  0.00            
ATOM    512  HA  ARG X  37      57.300  76.520  43.110  1.00  0.00            
ATOM    513  CB  ARG X  37      57.890  74.450  43.340  1.00  0.00            
ATOM    514  HB1 ARG X  37      58.850  74.350  42.830  1.00  0.00            
ATOM    515  HB2 ARG X  37      57.970  73.830  44.230  1.00  0.00            
ATOM    516  CG  ARG X  37      56.700  73.910  42.530  1.00  0.00            
ATOM    517  HG1 ARG X  37      56.210  73.120  43.090  1.00  0.00            
ATOM    518  HG2 ARG X  37      55.980  74.730  42.480  1.00  0.00            
ATOM    519  CD  ARG X  37      57.070  73.500  41.110  1.00  0.00            
ATOM    520  HD1 ARG X  37      58.120  73.500  40.830  1.00  0.00            
ATOM    521  HD2 ARG X  37      56.880  72.430  40.940  1.00  0.00            
ATOM    522  NE  ARG X  37      56.410  74.290  40.070  1.00  0.00            
ATOM    523  HE  ARG X  37      56.970  74.790  39.390  1.00  0.00            
ATOM    524  CZ  ARG X  37      55.100  74.220  39.780  1.00  0.00            
ATOM    525  NH1 ARG X  37      54.260  73.440  40.470  1.00  0.00            
ATOM    526 1HH1 ARG X  37      54.370  73.030  41.380  1.00  0.00            
ATOM    527 2HH1 ARG X  37      53.360  73.230  40.050  1.00  0.00            
ATOM    528  NH2 ARG X  37      54.760  74.880  38.660  1.00  0.00            
ATOM    529 1HH2 ARG X  37      55.520  75.060  38.020  1.00  0.00            
ATOM    530 2HH2 ARG X  37      53.790  74.840  38.360  1.00  0.00            
ATOM    531  C   ARG X  37      56.820  75.990  45.170  1.00  0.00            
ATOM    532  O   ARG X  37      55.640  76.330  45.140  1.00  0.00            
ATOM    533  N   MET X  38      57.450  75.630  46.290  1.00  0.00            
ATOM    534  H   MET X  38      58.380  75.310  46.070  1.00  0.00            
ATOM    535  CA  MET X  38      56.880  75.630  47.630  1.00  0.00            
ATOM    536  HA  MET X  38      55.910  76.130  47.640  1.00  0.00            
ATOM    537  CB  MET X  38      56.470  74.260  48.170  1.00  0.00            
ATOM    538  HB1 MET X  38      55.580  73.900  47.660  1.00  0.00            
ATOM    539  HB2 MET X  38      57.210  73.510  47.890  1.00  0.00            
ATOM    540  CG  MET X  38      56.390  74.070  49.690  1.00  0.00            
ATOM    541  HG1 MET X  38      57.360  74.390  50.080  1.00  0.00            
ATOM    542  HG2 MET X  38      55.620  74.750  50.050  1.00  0.00            
ATOM    543  SD  MET X  38      56.000  72.360  50.120  1.00  0.00            
ATOM    544  CE  MET X  38      56.350  72.420  51.900  1.00  0.00            
ATOM    545  HE1 MET X  38      55.980  73.360  52.310  1.00  0.00            
ATOM    546  HE2 MET X  38      55.940  71.540  52.400  1.00  0.00            
ATOM    547  HE3 MET X  38      57.420  72.260  52.010  1.00  0.00            
ATOM    548  C   MET X  38      57.880  76.370  48.500  1.00  0.00            
ATOM    549  O   MET X  38      58.880  75.670  48.700  1.00  0.00            
ATOM    550  N   GLY X  39      57.590  77.590  48.940  1.00  0.00            
ATOM    551  H   GLY X  39      56.790  78.120  48.610  1.00  0.00            
ATOM    552  CA  GLY X  39      58.470  78.490  49.660  1.00  0.00            
ATOM    553  HA1 GLY X  39      57.890  78.920  50.470  1.00  0.00            
ATOM    554  HA2 GLY X  39      59.390  78.000  49.980  1.00  0.00            
ATOM    555  C   GLY X  39      58.820  79.700  48.820  1.00  0.00            
ATOM    556  O   GLY X  39      57.980  80.180  48.060  1.00  0.00            
ATOM    557  N   GLY X  40      59.980  80.310  49.080  1.00  0.00            
ATOM    558  H   GLY X  40      60.660  79.760  49.590  1.00  0.00            
ATOM    559  CA  GLY X  40      60.590  81.580  48.730  1.00  0.00            
ATOM    560  HA1 GLY X  40      60.110  82.210  47.990  1.00  0.00            
ATOM    561  HA2 GLY X  40      60.650  82.070  49.700  1.00  0.00            
ATOM    562  C   GLY X  40      61.980  81.440  48.110  1.00  0.00            
ATOM    563  O   GLY X  40      62.770  82.330  48.440  1.00  0.00            
ATOM    564  N   GLU X  41      62.280  80.400  47.330  1.00  0.00            
ATOM    565  H   GLU X  41      61.560  79.760  47.050  1.00  0.00            
ATOM    566  CA  GLU X  41      63.610  80.300  46.750  1.00  0.00            
ATOM    567  HA  GLU X  41      64.250  80.690  47.540  1.00  0.00            
ATOM    568  CB  GLU X  41      63.930  78.830  46.470  1.00  0.00            
ATOM    569  HB1 GLU X  41      63.240  78.100  46.890  1.00  0.00            
ATOM    570  HB2 GLU X  41      63.810  78.520  45.440  1.00  0.00            
ATOM    571  CG  GLU X  41      65.400  78.600  46.820  1.00  0.00            
ATOM    572  HG1 GLU X  41      65.640  77.640  46.380  1.00  0.00            
ATOM    573  HG2 GLU X  41      66.130  79.290  46.390  1.00  0.00            
ATOM    574  CD  GLU X  41      65.640  78.620  48.330  1.00  0.00            
ATOM    575  OE1 GLU X  41      64.720  78.140  49.010  1.00  0.00            
ATOM    576  OE2 GLU X  41      66.640  79.170  48.850  1.00  0.00            
ATOM    577  C   GLU X  41      63.800  81.110  45.480  1.00  0.00            
ATOM    578  O   GLU X  41      62.880  81.140  44.670  1.00  0.00            
ATOM    579  N   ALA X  42      64.930  81.780  45.210  1.00  0.00            
ATOM    580  H   ALA X  42      65.450  82.020  46.040  1.00  0.00            
ATOM    581  CA  ALA X  42      65.490  82.130  43.920  1.00  0.00            
ATOM    582  HA  ALA X  42      64.820  82.000  43.070  1.00  0.00            
ATOM    583  CB  ALA X  42      65.630  83.650  44.050  1.00  0.00            
ATOM    584  HB1 ALA X  42      66.260  83.980  43.220  1.00  0.00            
ATOM    585  HB2 ALA X  42      64.710  84.240  43.970  1.00  0.00            
ATOM    586  HB3 ALA X  42      66.130  83.920  44.980  1.00  0.00            
ATOM    587  C   ALA X  42      66.890  81.560  43.710  1.00  0.00            
ATOM    588  O   ALA X  42      67.590  81.320  44.690  1.00  0.00            
ATOM    589  N   PRO X  43      67.330  81.430  42.460  1.00  0.00            
ATOM    590  CA  PRO X  43      68.600  80.820  42.120  1.00  0.00            
ATOM    591  HA  PRO X  43      68.760  79.900  42.690  1.00  0.00            
ATOM    592  CB  PRO X  43      68.350  80.220  40.740  1.00  0.00            
ATOM    593  HB1 PRO X  43      69.280  80.120  40.170  1.00  0.00            
ATOM    594  HB2 PRO X  43      67.880  79.230  40.740  1.00  0.00            
ATOM    595  CG  PRO X  43      67.470  81.250  40.030  1.00  0.00            
ATOM    596  HG1 PRO X  43      68.110  82.000  39.580  1.00  0.00            
ATOM    597  HG2 PRO X  43      66.860  80.740  39.290  1.00  0.00            
ATOM    598  CD  PRO X  43      66.640  81.720  41.220  1.00  0.00            
ATOM    599  HD1 PRO X  43      66.320  82.750  41.100  1.00  0.00            
ATOM    600  HD2 PRO X  43      65.690  81.180  41.230  1.00  0.00            
ATOM    601  C   PRO X  43      69.800  81.760  42.120  1.00  0.00            
ATOM    602  O   PRO X  43      69.760  82.990  42.160  1.00  0.00            
ATOM    603  N   GLU X  44      70.940  81.060  42.070  1.00  0.00            
ATOM    604  H   GLU X  44      70.650  80.100  41.990  1.00  0.00            
ATOM    605  CA  GLU X  44      72.190  81.560  41.540  1.00  0.00            
ATOM    606  HA  GLU X  44      72.240  82.640  41.600  1.00  0.00            
ATOM    607  CB  GLU X  44      73.280  81.080  42.500  1.00  0.00            
ATOM    608  HB1 GLU X  44      73.110  81.550  43.470  1.00  0.00            
ATOM    609  HB2 GLU X  44      73.080  80.020  42.650  1.00  0.00            
ATOM    610  CG  GLU X  44      74.740  81.100  42.060  1.00  0.00            
ATOM    611  HG1 GLU X  44      75.300  80.470  42.750  1.00  0.00            
ATOM    612  HG2 GLU X  44      74.860  80.550  41.130  1.00  0.00            
ATOM    613  CD  GLU X  44      75.430  82.450  42.120  1.00  0.00            
ATOM    614  OE1 GLU X  44      76.600  82.700  41.770  1.00  0.00            
ATOM    615  OE2 GLU X  44      74.740  83.400  42.570  1.00  0.00            
ATOM    616  C   GLU X  44      72.390  80.960  40.150  1.00  0.00            
ATOM    617  O   GLU X  44      71.810  79.910  39.890  1.00  0.00            
ATOM    618  N   LEU X  45      73.000  81.650  39.180  1.00  0.00            
ATOM    619  H   LEU X  45      73.330  82.580  39.420  1.00  0.00            
ATOM    620  CA  LEU X  45      73.160  81.350  37.770  1.00  0.00            
ATOM    621  HA  LEU X  45      72.840  80.320  37.660  1.00  0.00            
ATOM    622  CB  LEU X  45      72.450  82.410  36.930  1.00  0.00            
ATOM    623  HB1 LEU X  45      72.890  83.400  37.030  1.00  0.00            
ATOM    624  HB2 LEU X  45      72.730  82.420  35.880  1.00  0.00            
ATOM    625  CG  LEU X  45      70.970  82.660  37.210  1.00  0.00            
ATOM    626  HG  LEU X  45      70.720  82.420  38.240  1.00  0.00            
ATOM    627  CD1 LEU X  45      70.540  84.110  36.980  1.00  0.00            
ATOM    628 1HD1 LEU X  45      69.470  84.190  37.150  1.00  0.00            
ATOM    629 2HD1 LEU X  45      71.080  84.780  37.650  1.00  0.00            
ATOM    630 3HD1 LEU X  45      70.750  84.510  35.990  1.00  0.00            
ATOM    631  CD2 LEU X  45      70.130  81.690  36.370  1.00  0.00            
ATOM    632 1HD2 LEU X  45      70.360  81.950  35.340  1.00  0.00            
ATOM    633 2HD2 LEU X  45      70.290  80.660  36.690  1.00  0.00            
ATOM    634 3HD2 LEU X  45      69.080  81.930  36.520  1.00  0.00            
ATOM    635  C   LEU X  45      74.640  81.370  37.400  1.00  0.00            
ATOM    636  O   LEU X  45      75.460  82.140  37.900  1.00  0.00            
ATOM    637  N   ALA X  46      75.150  80.560  36.470  1.00  0.00            
ATOM    638  H   ALA X  46      74.450  80.050  35.950  1.00  0.00            
ATOM    639  CA  ALA X  46      76.520  80.500  36.000  1.00  0.00            
ATOM    640  HA  ALA X  46      77.170  80.520  36.880  1.00  0.00            
ATOM    641  CB  ALA X  46      76.840  79.230  35.220  1.00  0.00            
ATOM    642  HB1 ALA X  46      75.960  78.990  34.610  1.00  0.00            
ATOM    643  HB2 ALA X  46      77.690  79.320  34.550  1.00  0.00            
ATOM    644  HB3 ALA X  46      77.100  78.420  35.900  1.00  0.00            
ATOM    645  C   ALA X  46      76.780  81.620  35.010  1.00  0.00            
ATOM    646  O   ALA X  46      77.760  82.370  35.030  1.00  0.00            
ATOM    647  N   LEU X  47      75.850  81.650  34.050  1.00  0.00            
ATOM    648  H   LEU X  47      75.210  80.860  34.050  1.00  0.00            
ATOM    649  CA  LEU X  47      75.710  82.610  32.970  1.00  0.00            
ATOM    650  HA  LEU X  47      76.490  83.370  32.970  1.00  0.00            
ATOM    651  CB  LEU X  47      75.780  81.990  31.580  1.00  0.00            
ATOM    652  HB1 LEU X  47      75.110  81.140  31.450  1.00  0.00            
ATOM    653  HB2 LEU X  47      75.340  82.680  30.860  1.00  0.00            
ATOM    654  CG  LEU X  47      77.160  81.710  30.970  1.00  0.00            
ATOM    655  HG  LEU X  47      77.850  82.540  31.090  1.00  0.00            
ATOM    656  CD1 LEU X  47      77.980  80.570  31.580  1.00  0.00            
ATOM    657 1HD1 LEU X  47      77.360  79.750  31.950  1.00  0.00            
ATOM    658 2HD1 LEU X  47      78.760  80.130  30.970  1.00  0.00            
ATOM    659 3HD1 LEU X  47      78.380  81.040  32.480  1.00  0.00            
ATOM    660  CD2 LEU X  47      77.070  81.590  29.450  1.00  0.00            
ATOM    661 1HD2 LEU X  47      76.800  82.520  28.960  1.00  0.00            
ATOM    662 2HD2 LEU X  47      77.960  81.230  28.930  1.00  0.00            
ATOM    663 3HD2 LEU X  47      76.270  80.850  29.330  1.00  0.00            
ATOM    664  C   LEU X  47      74.360  83.300  33.000  1.00  0.00            
ATOM    665  O   LEU X  47      73.390  82.730  33.500  1.00  0.00            
ATOM    666  N   ASP X  48      74.350  84.560  32.540  1.00  0.00            
ATOM    667  H   ASP X  48      75.150  84.950  32.070  1.00  0.00            
ATOM    668  CA  ASP X  48      73.130  85.340  32.480  1.00  0.00            
ATOM    669  HA  ASP X  48      72.610  85.170  33.430  1.00  0.00            
ATOM    670  CB  ASP X  48      73.550  86.800  32.300  1.00  0.00            
ATOM    671  HB1 ASP X  48      74.150  87.000  31.410  1.00  0.00            
ATOM    672  HB2 ASP X  48      72.690  87.430  32.070  1.00  0.00            
ATOM    673  CG  ASP X  48      74.030  87.530  33.540  1.00  0.00            
ATOM    674  OD1 ASP X  48      75.240  87.690  33.810  1.00  0.00            
ATOM    675  OD2 ASP X  48      73.090  87.970  34.240  1.00  0.00            
ATOM    676  C   ASP X  48      72.100  84.990  31.410  1.00  0.00            
ATOM    677  O   ASP X  48      72.520  84.900  30.260  1.00  0.00            
ATOM    678  N   PRO X  49      70.800  84.960  31.680  1.00  0.00            
ATOM    679  CA  PRO X  49      69.790  85.050  30.630  1.00  0.00            
ATOM    680  HA  PRO X  49      69.920  84.400  29.770  1.00  0.00            
ATOM    681  CB  PRO X  49      68.470  84.570  31.240  1.00  0.00            
ATOM    682  HB1 PRO X  49      67.610  85.120  30.880  1.00  0.00            
ATOM    683  HB2 PRO X  49      68.300  83.520  30.980  1.00  0.00            
ATOM    684  CG  PRO X  49      68.650  84.780  32.740  1.00  0.00            
ATOM    685  HG1 PRO X  49      68.310  85.750  33.120  1.00  0.00            
ATOM    686  HG2 PRO X  49      68.100  84.050  33.340  1.00  0.00            
ATOM    687  CD  PRO X  49      70.160  84.750  32.960  1.00  0.00            
ATOM    688  HD1 PRO X  49      70.450  85.580  33.610  1.00  0.00            
ATOM    689  HD2 PRO X  49      70.540  83.780  33.280  1.00  0.00            
ATOM    690  C   PRO X  49      69.740  86.480  30.110  1.00  0.00            
ATOM    691  O   PRO X  49      68.970  87.230  30.690  1.00  0.00            
ATOM    692  N   VAL X  50      70.450  86.740  29.000  1.00  0.00            
ATOM    693  H   VAL X  50      71.200  86.120  28.720  1.00  0.00            
ATOM    694  CA  VAL X  50      70.030  87.770  28.090  1.00  0.00            
ATOM    695  HA  VAL X  50      69.250  88.390  28.530  1.00  0.00            
ATOM    696  CB  VAL X  50      71.200  88.740  27.880  1.00  0.00            
ATOM    697  HB  VAL X  50      70.980  89.450  27.080  1.00  0.00            
ATOM    698  CG1 VAL X  50      71.450  89.600  29.110  1.00  0.00            
ATOM    699 1HG1 VAL X  50      70.850  90.500  28.940  1.00  0.00            
ATOM    700 2HG1 VAL X  50      70.900  89.310  30.010  1.00  0.00            
ATOM    701 3HG1 VAL X  50      72.410  90.090  29.270  1.00  0.00            
ATOM    702  CG2 VAL X  50      72.510  88.190  27.320  1.00  0.00            
ATOM    703 1HG2 VAL X  50      72.540  88.180  26.230  1.00  0.00            
ATOM    704 2HG2 VAL X  50      73.370  88.840  27.520  1.00  0.00            
ATOM    705 3HG2 VAL X  50      72.780  87.210  27.710  1.00  0.00            
ATOM    706  C   VAL X  50      69.540  87.030  26.850  1.00  0.00            
ATOM    707  O   VAL X  50      70.380  86.700  26.000  1.00  0.00            
ATOM    708  N   PRO X  51      68.260  86.710  26.680  1.00  0.00            
ATOM    709  CA  PRO X  51      67.840  86.090  25.430  1.00  0.00            
ATOM    710  HA  PRO X  51      68.660  85.490  25.040  1.00  0.00            
ATOM    711  CB  PRO X  51      66.650  85.210  25.800  1.00  0.00            
ATOM    712  HB1 PRO X  51      66.000  84.870  24.990  1.00  0.00            
ATOM    713  HB2 PRO X  51      66.980  84.270  26.250  1.00  0.00            
ATOM    714  CG  PRO X  51      66.060  86.090  26.900  1.00  0.00            
ATOM    715  HG1 PRO X  51      65.470  86.940  26.520  1.00  0.00            
ATOM    716  HG2 PRO X  51      65.410  85.470  27.520  1.00  0.00            
ATOM    717  CD  PRO X  51      67.210  86.730  27.670  1.00  0.00            
ATOM    718  HD1 PRO X  51      66.930  87.680  28.140  1.00  0.00            
ATOM    719  HD2 PRO X  51      67.400  86.060  28.510  1.00  0.00            
ATOM    720  C   PRO X  51      67.640  87.190  24.400  1.00  0.00            
ATOM    721  O   PRO X  51      66.520  87.670  24.220  1.00  0.00            
ATOM    722  N   GLN X  52      68.630  87.750  23.700  1.00  0.00            
ATOM    723  H   GLN X  52      69.480  87.240  23.510  1.00  0.00            
ATOM    724  CA  GLN X  52      68.480  88.900  22.840  1.00  0.00            
ATOM    725  HA  GLN X  52      67.990  89.690  23.410  1.00  0.00            
ATOM    726  CB  GLN X  52      69.880  89.500  22.670  1.00  0.00            
ATOM    727  HB1 GLN X  52      70.480  88.840  22.040  1.00  0.00            
ATOM    728  HB2 GLN X  52      69.710  90.490  22.240  1.00  0.00            
ATOM    729  CG  GLN X  52      70.650  89.680  23.970  1.00  0.00            
ATOM    730  HG1 GLN X  52      70.020  90.140  24.740  1.00  0.00            
ATOM    731  HG2 GLN X  52      70.940  88.650  24.190  1.00  0.00            
ATOM    732  CD  GLN X  52      71.890  90.550  23.830  1.00  0.00            
ATOM    733  OE1 GLN X  52      72.730  90.280  22.980  1.00  0.00            
ATOM    734  NE2 GLN X  52      72.080  91.630  24.590  1.00  0.00            
ATOM    735 1HE2 GLN X  52      71.430  91.850  25.330  1.00  0.00            
ATOM    736 2HE2 GLN X  52      72.870  92.220  24.380  1.00  0.00            
ATOM    737  C   GLN X  52      67.790  88.720  21.500  1.00  0.00            
ATOM    738  O   GLN X  52      68.090  89.390  20.520  1.00  0.00            
ATOM    739  N   ASP X  53      66.890  87.750  21.330  1.00  0.00            
ATOM    740  H   ASP X  53      66.570  87.290  22.180  1.00  0.00            
ATOM    741  CA  ASP X  53      66.570  87.020  20.120  1.00  0.00            
ATOM    742  HA  ASP X  53      66.340  87.670  19.270  1.00  0.00            
ATOM    743  CB  ASP X  53      67.730  86.050  19.870  1.00  0.00            
ATOM    744  HB1 ASP X  53      68.360  86.610  19.190  1.00  0.00            
ATOM    745  HB2 ASP X  53      68.210  85.720  20.780  1.00  0.00            
ATOM    746  CG  ASP X  53      67.380  84.920  18.900  1.00  0.00            
ATOM    747  OD1 ASP X  53      66.880  83.910  19.430  1.00  0.00            
ATOM    748  OD2 ASP X  53      67.560  85.110  17.680  1.00  0.00            
ATOM    749  C   ASP X  53      65.250  86.320  20.420  1.00  0.00            
ATOM    750  O   ASP X  53      64.930  85.940  21.540  1.00  0.00            
ATOM    751  N   ALA X  54      64.360  86.180  19.440  1.00  0.00            
ATOM    752  H   ALA X  54      64.590  86.300  18.470  1.00  0.00            
ATOM    753  CA  ALA X  54      62.990  85.730  19.580  1.00  0.00            
ATOM    754  HA  ALA X  54      62.480  86.270  20.380  1.00  0.00            
ATOM    755  CB  ALA X  54      62.240  86.120  18.310  1.00  0.00            
ATOM    756  HB1 ALA X  54      62.410  87.160  18.010  1.00  0.00            
ATOM    757  HB2 ALA X  54      62.610  85.480  17.510  1.00  0.00            
ATOM    758  HB3 ALA X  54      61.160  85.950  18.260  1.00  0.00            
ATOM    759  C   ALA X  54      62.970  84.230  19.810  1.00  0.00            
ATOM    760  O   ALA X  54      62.160  83.750  20.590  1.00  0.00            
ATOM    761  N   SER X  55      63.830  83.530  19.060  1.00  0.00            
ATOM    762  H   SER X  55      64.430  84.110  18.490  1.00  0.00            
ATOM    763  CA  SER X  55      63.970  82.090  19.130  1.00  0.00            
ATOM    764  HA  SER X  55      62.970  81.660  19.080  1.00  0.00            
ATOM    765  CB  SER X  55      64.640  81.450  17.920  1.00  0.00            
ATOM    766  HB1 SER X  55      64.480  80.380  18.030  1.00  0.00            
ATOM    767  HB2 SER X  55      64.230  81.900  17.020  1.00  0.00            
ATOM    768  OG  SER X  55      66.030  81.650  18.060  1.00  0.00            
ATOM    769  HG  SER X  55      66.210  82.530  18.350  1.00  0.00            
ATOM    770  C   SER X  55      64.480  81.630  20.490  1.00  0.00            
ATOM    771  O   SER X  55      63.890  80.810  21.200  1.00  0.00            
ATOM    772  N   THR X  56      65.520  82.290  21.000  1.00  0.00            
ATOM    773  H   THR X  56      66.040  82.840  20.330  1.00  0.00            
ATOM    774  CA  THR X  56      66.110  82.050  22.300  1.00  0.00            
ATOM    775  HA  THR X  56      66.480  81.030  22.190  1.00  0.00            
ATOM    776  CB  THR X  56      67.320  82.950  22.540  1.00  0.00            
ATOM    777  HB  THR X  56      67.070  84.000  22.710  1.00  0.00            
ATOM    778  OG1 THR X  56      68.270  82.850  21.500  1.00  0.00            
ATOM    779  HG1 THR X  56      67.860  83.120  20.690  1.00  0.00            
ATOM    780  CG2 THR X  56      68.140  82.700  23.810  1.00  0.00            
ATOM    781 1HG2 THR X  56      68.900  83.480  23.910  1.00  0.00            
ATOM    782 2HG2 THR X  56      67.510  82.720  24.700  1.00  0.00            
ATOM    783 3HG2 THR X  56      68.580  81.710  23.850  1.00  0.00            
ATOM    784  C   THR X  56      65.050  82.200  23.380  1.00  0.00            
ATOM    785  O   THR X  56      65.090  81.350  24.270  1.00  0.00            
ATOM    786  N   LYS X  57      64.140  83.170  23.290  1.00  0.00            
ATOM    787  H   LYS X  57      64.220  83.830  22.520  1.00  0.00            
ATOM    788  CA  LYS X  57      63.150  83.270  24.340  1.00  0.00            
ATOM    789  HA  LYS X  57      63.660  83.300  25.310  1.00  0.00            
ATOM    790  CB  LYS X  57      62.430  84.610  24.200  1.00  0.00            
ATOM    791  HB1 LYS X  57      62.280  84.860  23.150  1.00  0.00            
ATOM    792  HB2 LYS X  57      61.510  84.660  24.780  1.00  0.00            
ATOM    793  CG  LYS X  57      63.290  85.680  24.880  1.00  0.00            
ATOM    794  HG1 LYS X  57      63.480  85.520  25.940  1.00  0.00            
ATOM    795  HG2 LYS X  57      64.240  85.840  24.370  1.00  0.00            
ATOM    796  CD  LYS X  57      62.700  87.090  24.820  1.00  0.00            
ATOM    797  HD1 LYS X  57      61.670  87.000  25.160  1.00  0.00            
ATOM    798  HD2 LYS X  57      63.230  87.820  25.430  1.00  0.00            
ATOM    799  CE  LYS X  57      62.740  87.660  23.400  1.00  0.00            
ATOM    800  HE1 LYS X  57      63.810  87.770  23.210  1.00  0.00            
ATOM    801  HE2 LYS X  57      62.410  86.990  22.600  1.00  0.00            
ATOM    802  NZ  LYS X  57      61.890  88.860  23.320  1.00  0.00            
ATOM    803  HZ1 LYS X  57      61.960  89.510  24.090  1.00  0.00            
ATOM    804  HZ2 LYS X  57      62.350  89.440  22.640  1.00  0.00            
ATOM    805  HZ3 LYS X  57      60.940  88.750  22.970  1.00  0.00            
ATOM    806  C   LYS X  57      62.220  82.070  24.360  1.00  0.00            
ATOM    807  O   LYS X  57      61.780  81.700  25.450  1.00  0.00            
ATOM    808  N   LYS X  58      61.870  81.430  23.230  1.00  0.00            
ATOM    809  H   LYS X  58      62.360  81.670  22.380  1.00  0.00            
ATOM    810  CA  LYS X  58      60.900  80.360  23.200  1.00  0.00            
ATOM    811  HA  LYS X  58      60.050  80.540  23.870  1.00  0.00            
ATOM    812  CB  LYS X  58      60.410  80.190  21.760  1.00  0.00            
ATOM    813  HB1 LYS X  58      61.120  79.650  21.130  1.00  0.00            
ATOM    814  HB2 LYS X  58      59.580  79.500  21.830  1.00  0.00            
ATOM    815  CG  LYS X  58      59.780  81.390  21.060  1.00  0.00            
ATOM    816  HG1 LYS X  58      58.980  81.830  21.660  1.00  0.00            
ATOM    817  HG2 LYS X  58      60.540  82.150  20.910  1.00  0.00            
ATOM    818  CD  LYS X  58      59.190  81.050  19.680  1.00  0.00            
ATOM    819  HD1 LYS X  58      59.930  80.400  19.230  1.00  0.00            
ATOM    820  HD2 LYS X  58      58.310  80.420  19.730  1.00  0.00            
ATOM    821  CE  LYS X  58      58.850  82.260  18.800  1.00  0.00            
ATOM    822  HE1 LYS X  58      58.200  82.970  19.310  1.00  0.00            
ATOM    823  HE2 LYS X  58      59.770  82.820  18.630  1.00  0.00            
ATOM    824  NZ  LYS X  58      58.150  81.930  17.560  1.00  0.00            
ATOM    825  HZ1 LYS X  58      57.920  82.660  16.900  1.00  0.00            
ATOM    826  HZ2 LYS X  58      58.670  81.290  16.970  1.00  0.00            
ATOM    827  HZ3 LYS X  58      57.250  81.490  17.680  1.00  0.00            
ATOM    828  C   LYS X  58      61.480  79.020  23.630  1.00  0.00            
ATOM    829  O   LYS X  58      60.870  78.200  24.320  1.00  0.00            
ATOM    830  N   LEU X  59      62.800  78.870  23.490  1.00  0.00            
ATOM    831  H   LEU X  59      63.310  79.640  23.090  1.00  0.00            
ATOM    832  CA  LEU X  59      63.550  77.690  23.890  1.00  0.00            
ATOM    833  HA  LEU X  59      62.970  76.770  23.780  1.00  0.00            
ATOM    834  CB  LEU X  59      64.840  77.500  23.110  1.00  0.00            
ATOM    835  HB1 LEU X  59      65.220  78.520  23.000  1.00  0.00            
ATOM    836  HB2 LEU X  59      65.700  77.050  23.610  1.00  0.00            
ATOM    837  CG  LEU X  59      64.760  76.870  21.720  1.00  0.00            
ATOM    838  HG  LEU X  59      63.800  77.110  21.270  1.00  0.00            
ATOM    839  CD1 LEU X  59      65.890  77.230  20.750  1.00  0.00            
ATOM    840 1HD1 LEU X  59      66.800  77.210  21.350  1.00  0.00            
ATOM    841 2HD1 LEU X  59      65.990  76.600  19.860  1.00  0.00            
ATOM    842 3HD1 LEU X  59      65.640  78.240  20.440  1.00  0.00            
ATOM    843  CD2 LEU X  59      64.660  75.340  21.730  1.00  0.00            
ATOM    844 1HD2 LEU X  59      65.620  74.820  21.750  1.00  0.00            
ATOM    845 2HD2 LEU X  59      64.080  74.950  22.560  1.00  0.00            
ATOM    846 3HD2 LEU X  59      64.210  75.050  20.780  1.00  0.00            
ATOM    847  C   LEU X  59      63.860  77.830  25.380  1.00  0.00            
ATOM    848  O   LEU X  59      64.270  76.840  25.980  1.00  0.00            
ATOM    849  N   SER X  60      63.770  79.030  25.960  1.00  0.00            
ATOM    850  H   SER X  60      63.630  79.810  25.330  1.00  0.00            
ATOM    851  CA  SER X  60      63.720  79.280  27.380  1.00  0.00            
ATOM    852  HA  SER X  60      64.490  78.670  27.860  1.00  0.00            
ATOM    853  CB  SER X  60      64.080  80.740  27.680  1.00  0.00            
ATOM    854  HB1 SER X  60      63.320  81.350  27.190  1.00  0.00            
ATOM    855  HB2 SER X  60      64.100  80.900  28.760  1.00  0.00            
ATOM    856  OG  SER X  60      65.350  81.030  27.140  1.00  0.00            
ATOM    857  HG  SER X  60      65.230  80.950  26.210  1.00  0.00            
ATOM    858  C   SER X  60      62.340  78.930  27.910  1.00  0.00            
ATOM    859  O   SER X  60      62.220  78.070  28.780  1.00  0.00            
ATOM    860  N   GLU X  61      61.300  79.500  27.290  1.00  0.00            
ATOM    861  H   GLU X  61      61.420  79.880  26.360  1.00  0.00            
ATOM    862  CA  GLU X  61      59.930  79.340  27.720  1.00  0.00            
ATOM    863  HA  GLU X  61      59.860  79.690  28.750  1.00  0.00            
ATOM    864  CB  GLU X  61      58.880  80.110  26.910  1.00  0.00            
ATOM    865  HB1 GLU X  61      59.300  81.090  26.690  1.00  0.00            
ATOM    866  HB2 GLU X  61      58.980  79.780  25.880  1.00  0.00            
ATOM    867  CG  GLU X  61      57.440  80.180  27.430  1.00  0.00            
ATOM    868  HG1 GLU X  61      56.850  80.320  26.520  1.00  0.00            
ATOM    869  HG2 GLU X  61      57.050  79.250  27.830  1.00  0.00            
ATOM    870  CD  GLU X  61      57.250  81.250  28.500  1.00  0.00            
ATOM    871  OE1 GLU X  61      56.190  81.260  29.160  1.00  0.00            
ATOM    872  OE2 GLU X  61      58.180  82.060  28.730  1.00  0.00            
ATOM    873  C   GLU X  61      59.500  77.900  27.910  1.00  0.00            
ATOM    874  O   GLU X  61      59.150  77.480  29.010  1.00  0.00            
ATOM    875  N   CYS X  62      59.670  77.070  26.870  1.00  0.00            
ATOM    876  H   CYS X  62      60.150  77.250  26.000  1.00  0.00            
ATOM    877  CA  CYS X  62      59.260  75.680  26.830  1.00  0.00            
ATOM    878  HA  CYS X  62      58.180  75.790  26.920  1.00  0.00            
ATOM    879  CB  CYS X  62      59.630  75.130  25.450  1.00  0.00            
ATOM    880  HB1 CYS X  62      59.190  74.180  25.140  1.00  0.00            
ATOM    881  HB2 CYS X  62      59.250  75.860  24.730  1.00  0.00            
ATOM    882  SG  CYS X  62      61.430  74.970  25.290  1.00  0.00            
ATOM    883  HG  CYS X  62      61.700  75.770  26.320  1.00  0.00            
ATOM    884  C   CYS X  62      59.690  74.800  27.990  1.00  0.00            
ATOM    885  O   CYS X  62      58.890  73.900  28.210  1.00  0.00            
ATOM    886  N   LEU X  63      60.790  74.970  28.730  1.00  0.00            
ATOM    887  H   LEU X  63      61.310  75.830  28.590  1.00  0.00            
ATOM    888  CA  LEU X  63      61.380  73.920  29.530  1.00  0.00            
ATOM    889  HA  LEU X  63      61.400  72.940  29.060  1.00  0.00            
ATOM    890  CB  LEU X  63      62.760  74.260  30.080  1.00  0.00            
ATOM    891  HB1 LEU X  63      62.740  75.200  30.640  1.00  0.00            
ATOM    892  HB2 LEU X  63      62.940  73.410  30.730  1.00  0.00            
ATOM    893  CG  LEU X  63      63.860  74.500  29.040  1.00  0.00            
ATOM    894  HG  LEU X  63      63.680  75.530  28.730  1.00  0.00            
ATOM    895  CD1 LEU X  63      65.250  74.360  29.670  1.00  0.00            
ATOM    896 1HD1 LEU X  63      65.330  74.670  30.710  1.00  0.00            
ATOM    897 2HD1 LEU X  63      65.790  73.410  29.570  1.00  0.00            
ATOM    898 3HD1 LEU X  63      65.940  74.960  29.090  1.00  0.00            
ATOM    899  CD2 LEU X  63      63.770  73.570  27.830  1.00  0.00            
ATOM    900 1HD2 LEU X  63      64.200  72.590  28.060  1.00  0.00            
ATOM    901 2HD2 LEU X  63      62.730  73.430  27.510  1.00  0.00            
ATOM    902 3HD2 LEU X  63      64.150  73.930  26.880  1.00  0.00            
ATOM    903  C   LEU X  63      60.410  73.750  30.680  1.00  0.00            
ATOM    904  O   LEU X  63      60.030  72.620  30.970  1.00  0.00            
ATOM    905  N   LYS X  64      59.960  74.870  31.270  1.00  0.00            
ATOM    906  H   LYS X  64      60.470  75.650  30.890  1.00  0.00            
ATOM    907  CA  LYS X  64      58.970  75.110  32.310  1.00  0.00            
ATOM    908  HA  LYS X  64      59.410  74.850  33.270  1.00  0.00            
ATOM    909  CB  LYS X  64      58.570  76.580  32.310  1.00  0.00            
ATOM    910  HB1 LYS X  64      59.560  77.040  32.350  1.00  0.00            
ATOM    911  HB2 LYS X  64      58.220  76.720  31.290  1.00  0.00            
ATOM    912  CG  LYS X  64      57.490  77.160  33.230  1.00  0.00            
ATOM    913  HG1 LYS X  64      56.610  76.520  33.210  1.00  0.00            
ATOM    914  HG2 LYS X  64      57.700  77.050  34.300  1.00  0.00            
ATOM    915  CD  LYS X  64      57.060  78.610  33.020  1.00  0.00            
ATOM    916  HD1 LYS X  64      56.330  78.870  33.790  1.00  0.00            
ATOM    917  HD2 LYS X  64      58.010  79.120  33.180  1.00  0.00            
ATOM    918  CE  LYS X  64      56.440  78.860  31.640  1.00  0.00            
ATOM    919  HE1 LYS X  64      57.090  78.590  30.810  1.00  0.00            
ATOM    920  HE2 LYS X  64      55.670  78.100  31.480  1.00  0.00            
ATOM    921  NZ  LYS X  64      55.740  80.140  31.520  1.00  0.00            
ATOM    922  HZ1 LYS X  64      54.740  80.030  31.480  1.00  0.00            
ATOM    923  HZ2 LYS X  64      56.010  80.830  32.210  1.00  0.00            
ATOM    924  HZ3 LYS X  64      56.110  80.430  30.620  1.00  0.00            
ATOM    925  C   LYS X  64      57.750  74.200  32.220  1.00  0.00            
ATOM    926  O   LYS X  64      57.250  73.670  33.200  1.00  0.00            
ATOM    927  N   ARG X  65      57.290  73.900  31.000  1.00  0.00            
ATOM    928  H   ARG X  65      57.910  73.960  30.210  1.00  0.00            
ATOM    929  CA  ARG X  65      56.090  73.090  30.870  1.00  0.00            
ATOM    930  HA  ARG X  65      55.470  73.280  31.740  1.00  0.00            
ATOM    931  CB  ARG X  65      55.410  73.420  29.540  1.00  0.00            
ATOM    932  HB1 ARG X  65      54.910  74.380  29.640  1.00  0.00            
ATOM    933  HB2 ARG X  65      56.180  73.460  28.760  1.00  0.00            
ATOM    934  CG  ARG X  65      54.430  72.370  29.010  1.00  0.00            
ATOM    935  HG1 ARG X  65      54.430  72.400  27.920  1.00  0.00            
ATOM    936  HG2 ARG X  65      54.760  71.340  29.180  1.00  0.00            
ATOM    937  CD  ARG X  65      52.990  72.480  29.490  1.00  0.00            
ATOM    938  HD1 ARG X  65      52.800  73.470  29.930  1.00  0.00            
ATOM    939  HD2 ARG X  65      52.380  72.350  28.600  1.00  0.00            
ATOM    940  NE  ARG X  65      52.630  71.480  30.490  1.00  0.00            
ATOM    941  HE  ARG X  65      52.210  70.720  29.970  1.00  0.00            
ATOM    942  CZ  ARG X  65      52.560  71.620  31.820  1.00  0.00            
ATOM    943  NH1 ARG X  65      52.870  72.770  32.420  1.00  0.00            
ATOM    944 1HH1 ARG X  65      52.940  73.620  31.870  1.00  0.00            
ATOM    945 2HH1 ARG X  65      52.860  72.830  33.430  1.00  0.00            
ATOM    946  NH2 ARG X  65      52.110  70.590  32.560  1.00  0.00            
ATOM    947 1HH2 ARG X  65      51.760  69.790  32.070  1.00  0.00            
ATOM    948 2HH2 ARG X  65      52.230  70.600  33.570  1.00  0.00            
ATOM    949  C   ARG X  65      56.490  71.620  30.840  1.00  0.00            
ATOM    950  O   ARG X  65      55.750  70.820  31.400  1.00  0.00            
ATOM    951  N   ILE X  66      57.510  71.250  30.060  1.00  0.00            
ATOM    952  H   ILE X  66      58.140  72.020  29.900  1.00  0.00            
ATOM    953  CA  ILE X  66      57.930  69.900  29.720  1.00  0.00            
ATOM    954  HA  ILE X  66      57.110  69.240  29.420  1.00  0.00            
ATOM    955  CB  ILE X  66      59.050  70.180  28.720  1.00  0.00            
ATOM    956  HB  ILE X  66      59.630  70.980  29.170  1.00  0.00            
ATOM    957  CG1 ILE X  66      58.460  70.720  27.420  1.00  0.00            
ATOM    958 1HG1 ILE X  66      57.920  69.850  27.040  1.00  0.00            
ATOM    959 2HG1 ILE X  66      57.790  71.580  27.490  1.00  0.00            
ATOM    960  CG2 ILE X  66      59.990  69.000  28.450  1.00  0.00            
ATOM    961 1HG2 ILE X  66      59.500  68.320  27.750  1.00  0.00            
ATOM    962 2HG2 ILE X  66      60.880  69.440  27.990  1.00  0.00            
ATOM    963 3HG2 ILE X  66      60.320  68.400  29.290  1.00  0.00            
ATOM    964  CD  ILE X  66      59.470  71.200  26.380  1.00  0.00            
ATOM    965  HD1 ILE X  66      59.100  71.820  25.560  1.00  0.00            
ATOM    966  HD2 ILE X  66      60.190  71.900  26.810  1.00  0.00            
ATOM    967  HD3 ILE X  66      60.080  70.400  25.960  1.00  0.00            
ATOM    968  C   ILE X  66      58.490  69.220  30.960  1.00  0.00            
ATOM    969  O   ILE X  66      58.260  68.040  31.160  1.00  0.00            
ATOM    970  N   GLY X  67      59.100  70.000  31.860  1.00  0.00            
ATOM    971  H   GLY X  67      59.360  70.920  31.540  1.00  0.00            
ATOM    972  CA  GLY X  67      59.570  69.410  33.100  1.00  0.00            
ATOM    973  HA1 GLY X  67      59.890  68.370  32.980  1.00  0.00            
ATOM    974  HA2 GLY X  67      60.460  69.930  33.460  1.00  0.00            
ATOM    975  C   GLY X  67      58.530  69.420  34.210  1.00  0.00            
ATOM    976  O   GLY X  67      58.730  68.740  35.220  1.00  0.00            
ATOM    977  N   ASP X  68      57.530  70.300  34.090  1.00  0.00            
ATOM    978  H   ASP X  68      57.710  70.920  33.310  1.00  0.00            
ATOM    979  CA  ASP X  68      56.390  70.380  34.980  1.00  0.00            
ATOM    980  HA  ASP X  68      56.800  70.280  35.990  1.00  0.00            
ATOM    981  CB  ASP X  68      55.560  71.650  34.770  1.00  0.00            
ATOM    982  HB1 ASP X  68      56.200  72.390  35.250  1.00  0.00            
ATOM    983  HB2 ASP X  68      55.370  71.840  33.710  1.00  0.00            
ATOM    984  CG  ASP X  68      54.330  71.820  35.640  1.00  0.00            
ATOM    985  OD1 ASP X  68      53.180  71.940  35.150  1.00  0.00            
ATOM    986  OD2 ASP X  68      54.410  71.640  36.870  1.00  0.00            
ATOM    987  C   ASP X  68      55.520  69.160  34.710  1.00  0.00            
ATOM    988  O   ASP X  68      55.320  68.330  35.590  1.00  0.00            
ATOM    989  N   GLU X  69      55.240  68.750  33.460  1.00  0.00            
ATOM    990  H   GLU X  69      55.570  69.320  32.690  1.00  0.00            
ATOM    991  CA  GLU X  69      54.490  67.550  33.170  1.00  0.00            
ATOM    992  HA  GLU X  69      53.630  67.580  33.840  1.00  0.00            
ATOM    993  CB  GLU X  69      54.100  67.610  31.690  1.00  0.00            
ATOM    994  HB1 GLU X  69      53.990  68.620  31.290  1.00  0.00            
ATOM    995  HB2 GLU X  69      54.990  67.200  31.210  1.00  0.00            
ATOM    996  CG  GLU X  69      52.930  66.770  31.180  1.00  0.00            
ATOM    997  HG1 GLU X  69      52.960  66.690  30.100  1.00  0.00            
ATOM    998  HG2 GLU X  69      53.020  65.700  31.400  1.00  0.00            
ATOM    999  CD  GLU X  69      51.530  67.220  31.580  1.00  0.00            
ATOM   1000  OE1 GLU X  69      50.690  66.320  31.750  1.00  0.00            
ATOM   1001  OE2 GLU X  69      51.250  68.430  31.460  1.00  0.00            
ATOM   1002  C   GLU X  69      55.320  66.310  33.440  1.00  0.00            
ATOM   1003  O   GLU X  69      54.680  65.260  33.560  1.00  0.00            
ATOM   1004  N   LEU X  70      56.620  66.330  33.720  1.00  0.00            
ATOM   1005  H   LEU X  70      57.120  67.200  33.650  1.00  0.00            
ATOM   1006  CA  LEU X  70      57.330  65.100  34.020  1.00  0.00            
ATOM   1007  HA  LEU X  70      56.700  64.230  33.800  1.00  0.00            
ATOM   1008  CB  LEU X  70      58.780  65.000  33.540  1.00  0.00            
ATOM   1009  HB1 LEU X  70      59.460  65.740  33.950  1.00  0.00            
ATOM   1010  HB2 LEU X  70      59.250  64.160  34.050  1.00  0.00            
ATOM   1011  CG  LEU X  70      58.910  64.890  32.020  1.00  0.00            
ATOM   1012  HG  LEU X  70      58.230  65.590  31.540  1.00  0.00            
ATOM   1013  CD1 LEU X  70      60.280  65.220  31.440  1.00  0.00            
ATOM   1014 1HD1 LEU X  70      60.410  65.270  30.360  1.00  0.00            
ATOM   1015 2HD1 LEU X  70      60.700  66.090  31.940  1.00  0.00            
ATOM   1016 3HD1 LEU X  70      61.010  64.480  31.790  1.00  0.00            
ATOM   1017  CD2 LEU X  70      58.330  63.530  31.630  1.00  0.00            
ATOM   1018 1HD2 LEU X  70      58.750  62.770  32.300  1.00  0.00            
ATOM   1019 2HD2 LEU X  70      57.270  63.360  31.770  1.00  0.00            
ATOM   1020 3HD2 LEU X  70      58.620  63.430  30.580  1.00  0.00            
ATOM   1021  C   LEU X  70      57.370  64.830  35.520  1.00  0.00            
ATOM   1022  O   LEU X  70      57.390  63.710  36.040  1.00  0.00            
ATOM   1023  N   ASP X  71      57.400  65.870  36.350  1.00  0.00            
ATOM   1024  H   ASP X  71      57.350  66.720  35.820  1.00  0.00            
ATOM   1025  CA  ASP X  71      57.350  65.850  37.800  1.00  0.00            
ATOM   1026  HA  ASP X  71      57.920  65.060  38.280  1.00  0.00            
ATOM   1027  CB  ASP X  71      57.780  67.240  38.270  1.00  0.00            
ATOM   1028  HB1 ASP X  71      57.490  68.110  37.680  1.00  0.00            
ATOM   1029  HB2 ASP X  71      57.410  67.320  39.300  1.00  0.00            
ATOM   1030  CG  ASP X  71      59.270  67.500  38.420  1.00  0.00            
ATOM   1031  OD1 ASP X  71      60.100  66.600  38.140  1.00  0.00            
ATOM   1032  OD2 ASP X  71      59.570  68.600  38.930  1.00  0.00            
ATOM   1033  C   ASP X  71      55.930  65.550  38.260  1.00  0.00            
ATOM   1034  O   ASP X  71      55.720  65.100  39.380  1.00  0.00            
ATOM   1035  N   SER X  72      54.950  65.610  37.350  1.00  0.00            
ATOM   1036  H   SER X  72      55.140  65.970  36.420  1.00  0.00            
ATOM   1037  CA  SER X  72      53.610  65.160  37.660  1.00  0.00            
ATOM   1038  HA  SER X  72      53.320  65.510  38.650  1.00  0.00            
ATOM   1039  CB  SER X  72      52.590  65.790  36.710  1.00  0.00            
ATOM   1040  HB1 SER X  72      52.700  65.580  35.640  1.00  0.00            
ATOM   1041  HB2 SER X  72      51.530  65.560  36.810  1.00  0.00            
ATOM   1042  OG  SER X  72      52.650  67.150  37.090  1.00  0.00            
ATOM   1043  HG  SER X  72      53.210  67.690  36.550  1.00  0.00            
ATOM   1044  C   SER X  72      53.550  63.640  37.620  1.00  0.00            
ATOM   1045  O   SER X  72      52.670  63.100  38.300  1.00  0.00            
ATOM   1046  N   ASN X  73      54.340  62.910  36.830  1.00  0.00            
ATOM   1047  H   ASN X  73      55.120  63.380  36.390  1.00  0.00            
ATOM   1048  CA  ASN X  73      54.510  61.470  36.780  1.00  0.00            
ATOM   1049  HA  ASN X  73      53.490  61.120  36.930  1.00  0.00            
ATOM   1050  CB  ASN X  73      55.120  61.010  35.460  1.00  0.00            
ATOM   1051  HB1 ASN X  73      54.550  61.460  34.640  1.00  0.00            
ATOM   1052  HB2 ASN X  73      56.120  61.390  35.230  1.00  0.00            
ATOM   1053  CG  ASN X  73      55.160  59.490  35.310  1.00  0.00            
ATOM   1054  OD1 ASN X  73      55.830  58.790  36.070  1.00  0.00            
ATOM   1055  ND2 ASN X  73      54.520  58.910  34.300  1.00  0.00            
ATOM   1056 1HD2 ASN X  73      53.880  59.430  33.720  1.00  0.00            
ATOM   1057 2HD2 ASN X  73      54.610  57.970  33.950  1.00  0.00            
ATOM   1058  C   ASN X  73      55.370  61.120  37.990  1.00  0.00            
ATOM   1059  O   ASN X  73      56.580  61.350  37.990  1.00  0.00            
ATOM   1060  N   MET X  74      54.660  60.640  39.010  1.00  0.00            
ATOM   1061  H   MET X  74      53.670  60.610  38.860  1.00  0.00            
ATOM   1062  CA  MET X  74      55.190  60.320  40.320  1.00  0.00            
ATOM   1063  HA  MET X  74      55.930  61.020  40.700  1.00  0.00            
ATOM   1064  CB  MET X  74      54.010  60.210  41.290  1.00  0.00            
ATOM   1065  HB1 MET X  74      53.280  61.010  41.110  1.00  0.00            
ATOM   1066  HB2 MET X  74      53.540  59.230  41.220  1.00  0.00            
ATOM   1067  CG  MET X  74      54.350  60.290  42.780  1.00  0.00            
ATOM   1068  HG1 MET X  74      53.520  59.750  43.230  1.00  0.00            
ATOM   1069  HG2 MET X  74      55.270  59.760  43.050  1.00  0.00            
ATOM   1070  SD  MET X  74      54.280  61.960  43.460  1.00  0.00            
ATOM   1071  CE  MET X  74      54.190  61.610  45.240  1.00  0.00            
ATOM   1072  HE1 MET X  74      55.100  61.430  45.800  1.00  0.00            
ATOM   1073  HE2 MET X  74      53.430  62.320  45.580  1.00  0.00            
ATOM   1074  HE3 MET X  74      53.740  60.610  45.320  1.00  0.00            
ATOM   1075  C   MET X  74      56.010  59.050  40.190  1.00  0.00            
ATOM   1076  O   MET X  74      56.690  58.780  41.180  1.00  0.00            
ATOM   1077  N   GLU X  75      56.100  58.350  39.050  1.00  0.00            
ATOM   1078  H   GLU X  75      55.950  58.740  38.130  1.00  0.00            
ATOM   1079  CA  GLU X  75      56.720  57.060  38.850  1.00  0.00            
ATOM   1080  HA  GLU X  75      56.640  56.400  39.710  1.00  0.00            
ATOM   1081  CB  GLU X  75      56.100  56.350  37.650  1.00  0.00            
ATOM   1082  HB1 GLU X  75      55.100  56.750  37.460  1.00  0.00            
ATOM   1083  HB2 GLU X  75      56.630  56.410  36.700  1.00  0.00            
ATOM   1084  CG  GLU X  75      56.170  54.830  37.800  1.00  0.00            
ATOM   1085  HG1 GLU X  75      55.800  54.390  36.880  1.00  0.00            
ATOM   1086  HG2 GLU X  75      57.220  54.530  37.780  1.00  0.00            
ATOM   1087  CD  GLU X  75      55.400  54.310  39.000  1.00  0.00            
ATOM   1088  OE1 GLU X  75      54.520  55.020  39.540  1.00  0.00            
ATOM   1089  OE2 GLU X  75      55.800  53.210  39.450  1.00  0.00            
ATOM   1090  C   GLU X  75      58.170  57.340  38.460  1.00  0.00            
ATOM   1091  O   GLU X  75      59.040  56.730  39.060  1.00  0.00            
ATOM   1092  N   LEU X  76      58.390  58.330  37.590  1.00  0.00            
ATOM   1093  H   LEU X  76      57.560  58.910  37.530  1.00  0.00            
ATOM   1094  CA  LEU X  76      59.690  58.730  37.100  1.00  0.00            
ATOM   1095  HA  LEU X  76      60.280  57.840  36.880  1.00  0.00            
ATOM   1096  CB  LEU X  76      59.410  59.590  35.870  1.00  0.00            
ATOM   1097  HB1 LEU X  76      58.990  58.980  35.070  1.00  0.00            
ATOM   1098  HB2 LEU X  76      58.610  60.310  36.030  1.00  0.00            
ATOM   1099  CG  LEU X  76      60.570  60.400  35.300  1.00  0.00            
ATOM   1100  HG  LEU X  76      61.000  60.980  36.110  1.00  0.00            
ATOM   1101  CD1 LEU X  76      61.520  59.570  34.440  1.00  0.00            
ATOM   1102 1HD1 LEU X  76      62.380  60.120  34.040  1.00  0.00            
ATOM   1103 2HD1 LEU X  76      61.930  58.700  34.960  1.00  0.00            
ATOM   1104 3HD1 LEU X  76      61.090  59.110  33.550  1.00  0.00            
ATOM   1105  CD2 LEU X  76      60.060  61.600  34.490  1.00  0.00            
ATOM   1106 1HD2 LEU X  76      59.280  61.280  33.800  1.00  0.00            
ATOM   1107 2HD2 LEU X  76      59.410  62.300  35.000  1.00  0.00            
ATOM   1108 3HD2 LEU X  76      60.860  62.030  33.890  1.00  0.00            
ATOM   1109  C   LEU X  76      60.410  59.480  38.210  1.00  0.00            
ATOM   1110  O   LEU X  76      61.560  59.200  38.530  1.00  0.00            
ATOM   1111  N   GLN X  77      59.620  60.310  38.910  1.00  0.00            
ATOM   1112  H   GLN X  77      58.810  60.650  38.410  1.00  0.00            
ATOM   1113  CA  GLN X  77      60.090  61.110  40.020  1.00  0.00            
ATOM   1114  HA  GLN X  77      60.850  61.810  39.690  1.00  0.00            
ATOM   1115  CB  GLN X  77      58.940  61.990  40.520  1.00  0.00            
ATOM   1116  HB1 GLN X  77      58.250  62.340  39.750  1.00  0.00            
ATOM   1117  HB2 GLN X  77      58.210  61.270  40.900  1.00  0.00            
ATOM   1118  CG  GLN X  77      59.230  63.030  41.610  1.00  0.00            
ATOM   1119  HG1 GLN X  77      58.220  63.160  42.010  1.00  0.00            
ATOM   1120  HG2 GLN X  77      59.990  62.620  42.270  1.00  0.00            
ATOM   1121  CD  GLN X  77      59.640  64.420  41.140  1.00  0.00            
ATOM   1122  OE1 GLN X  77      59.530  65.400  41.880  1.00  0.00            
ATOM   1123  NE2 GLN X  77      59.830  64.570  39.830  1.00  0.00            
ATOM   1124 1HE2 GLN X  77      59.950  63.770  39.210  1.00  0.00            
ATOM   1125 2HE2 GLN X  77      59.930  65.500  39.460  1.00  0.00            
ATOM   1126  C   GLN X  77      60.820  60.260  41.050  1.00  0.00            
ATOM   1127  O   GLN X  77      61.920  60.490  41.550  1.00  0.00            
ATOM   1128  N   ARG X  78      60.200  59.110  41.310  1.00  0.00            
ATOM   1129  H   ARG X  78      59.380  58.930  40.730  1.00  0.00            
ATOM   1130  CA  ARG X  78      60.590  58.080  42.240  1.00  0.00            
ATOM   1131  HA  ARG X  78      60.860  58.340  43.270  1.00  0.00            
ATOM   1132  CB  ARG X  78      59.390  57.160  42.430  1.00  0.00            
ATOM   1133  HB1 ARG X  78      58.510  57.810  42.470  1.00  0.00            
ATOM   1134  HB2 ARG X  78      59.090  56.490  41.620  1.00  0.00            
ATOM   1135  CG  ARG X  78      59.490  56.390  43.750  1.00  0.00            
ATOM   1136  HG1 ARG X  78      60.340  55.710  43.830  1.00  0.00            
ATOM   1137  HG2 ARG X  78      59.770  57.040  44.580  1.00  0.00            
ATOM   1138  CD  ARG X  78      58.230  55.630  44.160  1.00  0.00            
ATOM   1139  HD1 ARG X  78      58.440  55.210  45.140  1.00  0.00            
ATOM   1140  HD2 ARG X  78      57.360  56.290  44.210  1.00  0.00            
ATOM   1141  NE  ARG X  78      57.900  54.560  43.210  1.00  0.00            
ATOM   1142  HE  ARG X  78      58.520  53.770  43.220  1.00  0.00            
ATOM   1143  CZ  ARG X  78      56.870  54.310  42.390  1.00  0.00            
ATOM   1144  NH1 ARG X  78      56.000  55.260  42.050  1.00  0.00            
ATOM   1145 1HH1 ARG X  78      56.220  56.220  42.300  1.00  0.00            
ATOM   1146 2HH1 ARG X  78      55.170  55.140  41.490  1.00  0.00            
ATOM   1147  NH2 ARG X  78      56.630  53.060  41.960  1.00  0.00            
ATOM   1148 1HH2 ARG X  78      57.110  52.230  42.290  1.00  0.00            
ATOM   1149 2HH2 ARG X  78      56.390  52.990  40.980  1.00  0.00            
ATOM   1150  C   ARG X  78      61.670  57.150  41.710  1.00  0.00            
ATOM   1151  O   ARG X  78      62.360  56.500  42.500  1.00  0.00            
ATOM   1152  N   MET X  79      61.930  57.170  40.400  1.00  0.00            
ATOM   1153  H   MET X  79      61.440  57.810  39.800  1.00  0.00            
ATOM   1154  CA  MET X  79      63.020  56.520  39.700  1.00  0.00            
ATOM   1155  HA  MET X  79      63.270  55.620  40.270  1.00  0.00            
ATOM   1156  CB  MET X  79      62.560  56.230  38.270  1.00  0.00            
ATOM   1157  HB1 MET X  79      61.470  56.290  38.290  1.00  0.00            
ATOM   1158  HB2 MET X  79      62.850  57.040  37.610  1.00  0.00            
ATOM   1159  CG  MET X  79      62.960  54.830  37.810  1.00  0.00            
ATOM   1160  HG1 MET X  79      64.040  54.760  37.950  1.00  0.00            
ATOM   1161  HG2 MET X  79      62.370  54.140  38.400  1.00  0.00            
ATOM   1162  SD  MET X  79      62.740  54.620  36.020  1.00  0.00            
ATOM   1163  CE  MET X  79      61.050  53.960  35.990  1.00  0.00            
ATOM   1164  HE1 MET X  79      60.350  54.410  35.290  1.00  0.00            
ATOM   1165  HE2 MET X  79      61.050  52.880  35.820  1.00  0.00            
ATOM   1166  HE3 MET X  79      60.590  54.170  36.960  1.00  0.00            
ATOM   1167  C   MET X  79      64.260  57.410  39.640  1.00  0.00            
ATOM   1168  O   MET X  79      65.380  56.890  39.710  1.00  0.00            
ATOM   1169  N   ILE X  80      64.100  58.730  39.750  1.00  0.00            
ATOM   1170  H   ILE X  80      63.180  59.040  39.460  1.00  0.00            
ATOM   1171  CA  ILE X  80      65.180  59.690  39.800  1.00  0.00            
ATOM   1172  HA  ILE X  80      66.010  59.350  39.170  1.00  0.00            
ATOM   1173  CB  ILE X  80      64.710  61.040  39.270  1.00  0.00            
ATOM   1174  HB  ILE X  80      63.710  61.240  39.670  1.00  0.00            
ATOM   1175  CG1 ILE X  80      64.540  60.970  37.750  1.00  0.00            
ATOM   1176 1HG1 ILE X  80      65.500  61.110  37.240  1.00  0.00            
ATOM   1177 2HG1 ILE X  80      64.200  59.940  37.610  1.00  0.00            
ATOM   1178  CG2 ILE X  80      65.500  62.290  39.680  1.00  0.00            
ATOM   1179 1HG2 ILE X  80      66.490  62.330  39.240  1.00  0.00            
ATOM   1180 2HG2 ILE X  80      64.750  63.050  39.460  1.00  0.00            
ATOM   1181 3HG2 ILE X  80      65.710  62.440  40.740  1.00  0.00            
ATOM   1182  CD  ILE X  80      63.490  61.900  37.150  1.00  0.00            
ATOM   1183  HD1 ILE X  80      63.410  61.880  36.070  1.00  0.00            
ATOM   1184  HD2 ILE X  80      62.560  61.820  37.720  1.00  0.00            
ATOM   1185  HD3 ILE X  80      63.850  62.890  37.410  1.00  0.00            
ATOM   1186  C   ILE X  80      65.600  59.770  41.260  1.00  0.00            
ATOM   1187  O   ILE X  80      66.810  59.910  41.460  1.00  0.00            
ATOM   1188  N   ALA X  81      64.680  59.540  42.200  1.00  0.00            
ATOM   1189  H   ALA X  81      63.740  59.680  41.880  1.00  0.00            
ATOM   1190  CA  ALA X  81      64.930  59.580  43.630  1.00  0.00            
ATOM   1191  HA  ALA X  81      65.450  60.520  43.810  1.00  0.00            
ATOM   1192  CB  ALA X  81      63.530  59.710  44.230  1.00  0.00            
ATOM   1193  HB1 ALA X  81      62.950  60.490  43.730  1.00  0.00            
ATOM   1194  HB2 ALA X  81      62.950  58.840  43.930  1.00  0.00            
ATOM   1195  HB3 ALA X  81      63.490  59.760  45.320  1.00  0.00            
ATOM   1196  C   ALA X  81      65.640  58.340  44.150  1.00  0.00            
ATOM   1197  O   ALA X  81      66.340  58.430  45.160  1.00  0.00            
ATOM   1198  N   ALA X  82      65.370  57.170  43.560  1.00  0.00            
ATOM   1199  H   ALA X  82      64.710  57.110  42.800  1.00  0.00            
ATOM   1200  CA  ALA X  82      66.050  55.920  43.840  1.00  0.00            
ATOM   1201  HA  ALA X  82      65.780  55.790  44.890  1.00  0.00            
ATOM   1202  CB  ALA X  82      65.350  54.840  43.020  1.00  0.00            
ATOM   1203  HB1 ALA X  82      64.330  54.640  43.370  1.00  0.00            
ATOM   1204  HB2 ALA X  82      65.160  55.140  41.990  1.00  0.00            
ATOM   1205  HB3 ALA X  82      65.900  53.900  42.910  1.00  0.00            
ATOM   1206  C   ALA X  82      67.560  55.910  43.620  1.00  0.00            
ATOM   1207  O   ALA X  82      68.290  55.380  44.450  1.00  0.00            
ATOM   1208  N   VAL X  83      68.100  56.590  42.610  1.00  0.00            
ATOM   1209  H   VAL X  83      67.460  57.090  42.000  1.00  0.00            
ATOM   1210  CA  VAL X  83      69.480  56.510  42.160  1.00  0.00            
ATOM   1211  HA  VAL X  83      70.010  55.640  42.550  1.00  0.00            
ATOM   1212  CB  VAL X  83      69.510  56.400  40.640  1.00  0.00            
ATOM   1213  HB  VAL X  83      70.480  55.940  40.430  1.00  0.00            
ATOM   1214  CG1 VAL X  83      68.530  55.380  40.060  1.00  0.00            
ATOM   1215 1HG1 VAL X  83      67.500  55.720  40.000  1.00  0.00            
ATOM   1216 2HG1 VAL X  83      68.840  55.030  39.080  1.00  0.00            
ATOM   1217 3HG1 VAL X  83      68.540  54.520  40.740  1.00  0.00            
ATOM   1218  CG2 VAL X  83      69.420  57.700  39.830  1.00  0.00            
ATOM   1219 1HG2 VAL X  83      68.460  58.150  40.050  1.00  0.00            
ATOM   1220 2HG2 VAL X  83      70.240  58.400  39.980  1.00  0.00            
ATOM   1221 3HG2 VAL X  83      69.430  57.560  38.750  1.00  0.00            
ATOM   1222  C   VAL X  83      70.350  57.590  42.790  1.00  0.00            
ATOM   1223  O   VAL X  83      71.550  57.410  42.620  1.00  0.00            
ATOM   1224  N   ASP X  84      69.790  58.600  43.460  1.00  0.00            
ATOM   1225  H   ASP X  84      68.780  58.540  43.460  1.00  0.00            
ATOM   1226  CA  ASP X  84      70.420  59.550  44.350  1.00  0.00            
ATOM   1227  HA  ASP X  84      71.080  60.240  43.820  1.00  0.00            
ATOM   1228  CB  ASP X  84      69.360  60.390  45.060  1.00  0.00            
ATOM   1229  HB1 ASP X  84      68.730  61.030  44.440  1.00  0.00            
ATOM   1230  HB2 ASP X  84      68.680  59.640  45.450  1.00  0.00            
ATOM   1231  CG  ASP X  84      69.850  61.380  46.120  1.00  0.00            
ATOM   1232  OD1 ASP X  84      69.120  61.530  47.120  1.00  0.00            
ATOM   1233  OD2 ASP X  84      70.800  62.150  45.890  1.00  0.00            
ATOM   1234  C   ASP X  84      71.290  58.840  45.390  1.00  0.00            
ATOM   1235  O   ASP X  84      72.290  59.380  45.840  1.00  0.00            
ATOM   1236  N   THR X  85      71.000  57.580  45.700  1.00  0.00            
ATOM   1237  H   THR X  85      70.130  57.420  45.210  1.00  0.00            
ATOM   1238  CA  THR X  85      71.850  56.680  46.450  1.00  0.00            
ATOM   1239  HA  THR X  85      72.240  57.320  47.250  1.00  0.00            
ATOM   1240  CB  THR X  85      70.960  55.640  47.130  1.00  0.00            
ATOM   1241  HB  THR X  85      71.530  55.060  47.860  1.00  0.00            
ATOM   1242  OG1 THR X  85      70.450  54.730  46.190  1.00  0.00            
ATOM   1243  HG1 THR X  85      69.690  55.130  45.800  1.00  0.00            
ATOM   1244  CG2 THR X  85      69.850  56.120  48.060  1.00  0.00            
ATOM   1245 1HG2 THR X  85      70.280  56.730  48.860  1.00  0.00            
ATOM   1246 2HG2 THR X  85      69.210  56.900  47.630  1.00  0.00            
ATOM   1247 3HG2 THR X  85      69.300  55.400  48.670  1.00  0.00            
ATOM   1248  C   THR X  85      72.980  55.970  45.720  1.00  0.00            
ATOM   1249  O   THR X  85      73.850  55.490  46.450  1.00  0.00            
ATOM   1250  N   ASP X  86      73.080  55.930  44.390  1.00  0.00            
ATOM   1251  H   ASP X  86      72.530  56.600  43.860  1.00  0.00            
ATOM   1252  CA  ASP X  86      74.040  55.130  43.670  1.00  0.00            
ATOM   1253  HA  ASP X  86      74.080  54.130  44.110  1.00  0.00            
ATOM   1254  CB  ASP X  86      73.520  54.960  42.240  1.00  0.00            
ATOM   1255  HB1 ASP X  86      72.470  54.700  42.350  1.00  0.00            
ATOM   1256  HB2 ASP X  86      73.400  55.920  41.720  1.00  0.00            
ATOM   1257  CG  ASP X  86      74.460  54.080  41.420  1.00  0.00            
ATOM   1258  OD1 ASP X  86      75.340  54.610  40.720  1.00  0.00            
ATOM   1259  OD2 ASP X  86      74.280  52.840  41.410  1.00  0.00            
ATOM   1260  C   ASP X  86      75.430  55.760  43.630  1.00  0.00            
ATOM   1261  O   ASP X  86      76.440  55.140  43.950  1.00  0.00            
ATOM   1262  N   SER X  87      75.520  56.970  43.070  1.00  0.00            
ATOM   1263  H   SER X  87      74.610  57.410  42.990  1.00  0.00            
ATOM   1264  CA  SER X  87      76.630  57.880  43.200  1.00  0.00            
ATOM   1265  HA  SER X  87      77.020  57.810  44.220  1.00  0.00            
ATOM   1266  CB  SER X  87      77.660  57.440  42.150  1.00  0.00            
ATOM   1267  HB1 SER X  87      78.460  58.170  42.050  1.00  0.00            
ATOM   1268  HB2 SER X  87      78.100  56.460  42.330  1.00  0.00            
ATOM   1269  OG  SER X  87      77.200  57.380  40.820  1.00  0.00            
ATOM   1270  HG  SER X  87      76.690  56.590  40.710  1.00  0.00            
ATOM   1271  C   SER X  87      76.160  59.320  43.110  1.00  0.00            
ATOM   1272  O   SER X  87      74.950  59.510  43.000  1.00  0.00            
ATOM   1273  N   PRO X  88      77.010  60.320  43.350  1.00  0.00            
ATOM   1274  CA  PRO X  88      76.650  61.670  42.970  1.00  0.00            
ATOM   1275  HA  PRO X  88      75.650  61.940  43.330  1.00  0.00            
ATOM   1276  CB  PRO X  88      77.700  62.500  43.730  1.00  0.00            
ATOM   1277  HB1 PRO X  88      78.020  63.430  43.260  1.00  0.00            
ATOM   1278  HB2 PRO X  88      77.210  62.790  44.660  1.00  0.00            
ATOM   1279  CG  PRO X  88      78.860  61.540  43.990  1.00  0.00            
ATOM   1280  HG1 PRO X  88      79.690  61.620  43.290  1.00  0.00            
ATOM   1281  HG2 PRO X  88      79.530  61.610  44.850  1.00  0.00            
ATOM   1282  CD  PRO X  88      78.300  60.120  43.980  1.00  0.00            
ATOM   1283  HD1 PRO X  88      78.990  59.390  43.550  1.00  0.00            
ATOM   1284  HD2 PRO X  88      78.060  59.680  44.950  1.00  0.00            
ATOM   1285  C   PRO X  88      76.890  61.970  41.500  1.00  0.00            
ATOM   1286  O   PRO X  88      75.960  62.270  40.760  1.00  0.00            
ATOM   1287  N   ARG X  89      78.150  62.000  41.060  1.00  0.00            
ATOM   1288  H   ARG X  89      78.930  61.840  41.690  1.00  0.00            
ATOM   1289  CA  ARG X  89      78.670  62.540  39.820  1.00  0.00            
ATOM   1290  HA  ARG X  89      78.200  63.470  39.490  1.00  0.00            
ATOM   1291  CB  ARG X  89      80.140  62.840  40.110  1.00  0.00            
ATOM   1292  HB1 ARG X  89      80.200  63.470  40.990  1.00  0.00            
ATOM   1293  HB2 ARG X  89      80.730  61.970  40.410  1.00  0.00            
ATOM   1294  CG  ARG X  89      80.880  63.640  39.040  1.00  0.00            
ATOM   1295  HG1 ARG X  89      80.730  63.160  38.070  1.00  0.00            
ATOM   1296  HG2 ARG X  89      80.540  64.680  39.070  1.00  0.00            
ATOM   1297  CD  ARG X  89      82.390  63.790  39.250  1.00  0.00            
ATOM   1298  HD1 ARG X  89      82.640  64.530  38.490  1.00  0.00            
ATOM   1299  HD2 ARG X  89      82.460  64.050  40.300  1.00  0.00            
ATOM   1300  NE  ARG X  89      83.080  62.510  39.090  1.00  0.00            
ATOM   1301  HE  ARG X  89      82.590  61.630  39.060  1.00  0.00            
ATOM   1302  CZ  ARG X  89      84.410  62.390  39.220  1.00  0.00            
ATOM   1303  NH1 ARG X  89      85.150  63.480  39.480  1.00  0.00            
ATOM   1304 1HH1 ARG X  89      84.780  64.380  39.210  1.00  0.00            
ATOM   1305 2HH1 ARG X  89      86.160  63.490  39.520  1.00  0.00            
ATOM   1306  NH2 ARG X  89      85.010  61.220  38.940  1.00  0.00            
ATOM   1307 1HH2 ARG X  89      84.400  60.440  38.730  1.00  0.00            
ATOM   1308 2HH2 ARG X  89      86.000  61.130  39.080  1.00  0.00            
ATOM   1309  C   ARG X  89      78.560  61.560  38.660  1.00  0.00            
ATOM   1310  O   ARG X  89      77.960  61.980  37.670  1.00  0.00            
ATOM   1311  N   GLU X  90      79.140  60.370  38.850  1.00  0.00            
ATOM   1312  H   GLU X  90      79.680  60.060  39.650  1.00  0.00            
ATOM   1313  CA  GLU X  90      79.270  59.240  37.950  1.00  0.00            
ATOM   1314  HA  GLU X  90      79.960  59.630  37.210  1.00  0.00            
ATOM   1315  CB  GLU X  90      80.080  58.120  38.590  1.00  0.00            
ATOM   1316  HB1 GLU X  90      79.910  58.030  39.670  1.00  0.00            
ATOM   1317  HB2 GLU X  90      79.660  57.170  38.270  1.00  0.00            
ATOM   1318  CG  GLU X  90      81.560  57.960  38.250  1.00  0.00            
ATOM   1319  HG1 GLU X  90      82.060  57.050  38.590  1.00  0.00            
ATOM   1320  HG2 GLU X  90      81.560  58.000  37.160  1.00  0.00            
ATOM   1321  CD  GLU X  90      82.390  59.180  38.640  1.00  0.00            
ATOM   1322  OE1 GLU X  90      83.590  59.200  38.300  1.00  0.00            
ATOM   1323  OE2 GLU X  90      81.830  60.070  39.320  1.00  0.00            
ATOM   1324  C   GLU X  90      78.050  58.840  37.140  1.00  0.00            
ATOM   1325  O   GLU X  90      78.010  58.610  35.930  1.00  0.00            
ATOM   1326  N   VAL X  91      76.900  58.680  37.810  1.00  0.00            
ATOM   1327  H   VAL X  91      77.130  58.890  38.780  1.00  0.00            
ATOM   1328  CA  VAL X  91      75.610  58.200  37.390  1.00  0.00            
ATOM   1329  HA  VAL X  91      75.750  57.220  36.940  1.00  0.00            
ATOM   1330  CB  VAL X  91      74.760  57.970  38.650  1.00  0.00            
ATOM   1331  HB  VAL X  91      75.260  57.270  39.310  1.00  0.00            
ATOM   1332  CG1 VAL X  91      74.590  59.210  39.530  1.00  0.00            
ATOM   1333 1HG1 VAL X  91      73.880  59.940  39.150  1.00  0.00            
ATOM   1334 2HG1 VAL X  91      74.120  58.760  40.410  1.00  0.00            
ATOM   1335 3HG1 VAL X  91      75.500  59.600  39.980  1.00  0.00            
ATOM   1336  CG2 VAL X  91      73.380  57.370  38.420  1.00  0.00            
ATOM   1337 1HG2 VAL X  91      72.710  57.330  39.280  1.00  0.00            
ATOM   1338 2HG2 VAL X  91      72.770  57.910  37.700  1.00  0.00            
ATOM   1339 3HG2 VAL X  91      73.610  56.360  38.070  1.00  0.00            
ATOM   1340  C   VAL X  91      74.890  59.060  36.360  1.00  0.00            
ATOM   1341  O   VAL X  91      74.390  58.440  35.430  1.00  0.00            
ATOM   1342  N   PHE X  92      75.010  60.390  36.440  1.00  0.00            
ATOM   1343  H   PHE X  92      75.440  60.790  37.260  1.00  0.00            
ATOM   1344  CA  PHE X  92      74.840  61.350  35.370  1.00  0.00            
ATOM   1345  HA  PHE X  92      73.780  61.260  35.130  1.00  0.00            
ATOM   1346  CB  PHE X  92      75.110  62.740  35.940  1.00  0.00            
ATOM   1347  HB1 PHE X  92      74.570  63.030  36.840  1.00  0.00            
ATOM   1348  HB2 PHE X  92      76.180  62.900  36.000  1.00  0.00            
ATOM   1349  CG  PHE X  92      74.700  63.750  34.890  1.00  0.00            
ATOM   1350  CD1 PHE X  92      73.410  64.300  34.850  1.00  0.00            
ATOM   1351  HD1 PHE X  92      72.680  64.040  35.590  1.00  0.00            
ATOM   1352  CD2 PHE X  92      75.750  64.320  34.160  1.00  0.00            
ATOM   1353  HD2 PHE X  92      76.770  63.970  34.200  1.00  0.00            
ATOM   1354  CE1 PHE X  92      73.100  65.290  33.890  1.00  0.00            
ATOM   1355  HE1 PHE X  92      72.110  65.710  33.820  1.00  0.00            
ATOM   1356  CE2 PHE X  92      75.360  65.150  33.100  1.00  0.00            
ATOM   1357  HE2 PHE X  92      76.230  65.370  32.510  1.00  0.00            
ATOM   1358  CZ  PHE X  92      74.080  65.710  32.990  1.00  0.00            
ATOM   1359  HZ  PHE X  92      73.870  66.480  32.260  1.00  0.00            
ATOM   1360  C   PHE X  92      75.450  60.980  34.020  1.00  0.00            
ATOM   1361  O   PHE X  92      74.830  60.700  33.000  1.00  0.00            
ATOM   1362  N   PHE X  93      76.770  60.790  34.070  1.00  0.00            
ATOM   1363  H   PHE X  93      77.230  61.110  34.910  1.00  0.00            
ATOM   1364  CA  PHE X  93      77.490  60.460  32.850  1.00  0.00            
ATOM   1365  HA  PHE X  93      77.410  61.280  32.130  1.00  0.00            
ATOM   1366  CB  PHE X  93      79.010  60.380  32.970  1.00  0.00            
ATOM   1367  HB1 PHE X  93      79.300  59.490  33.530  1.00  0.00            
ATOM   1368  HB2 PHE X  93      79.470  60.280  31.980  1.00  0.00            
ATOM   1369  CG  PHE X  93      79.530  61.600  33.700  1.00  0.00            
ATOM   1370  CD1 PHE X  93      80.320  61.290  34.820  1.00  0.00            
ATOM   1371  HD1 PHE X  93      80.510  60.280  35.150  1.00  0.00            
ATOM   1372  CD2 PHE X  93      79.190  62.900  33.310  1.00  0.00            
ATOM   1373  HD2 PHE X  93      78.520  63.210  32.530  1.00  0.00            
ATOM   1374  CE1 PHE X  93      81.020  62.350  35.420  1.00  0.00            
ATOM   1375  HE1 PHE X  93      81.830  62.140  36.100  1.00  0.00            
ATOM   1376  CE2 PHE X  93      79.830  63.920  34.030  1.00  0.00            
ATOM   1377  HE2 PHE X  93      79.680  64.940  33.730  1.00  0.00            
ATOM   1378  CZ  PHE X  93      80.680  63.670  35.120  1.00  0.00            
ATOM   1379  HZ  PHE X  93      81.110  64.570  35.540  1.00  0.00            
ATOM   1380  C   PHE X  93      77.160  59.160  32.140  1.00  0.00            
ATOM   1381  O   PHE X  93      77.190  59.060  30.920  1.00  0.00            
ATOM   1382  N   ARG X  94      76.840  58.080  32.860  1.00  0.00            
ATOM   1383  H   ARG X  94      76.610  58.260  33.820  1.00  0.00            
ATOM   1384  CA  ARG X  94      76.560  56.770  32.300  1.00  0.00            
ATOM   1385  HA  ARG X  94      77.390  56.530  31.640  1.00  0.00            
ATOM   1386  CB  ARG X  94      76.330  55.770  33.440  1.00  0.00            
ATOM   1387  HB1 ARG X  94      75.430  56.020  34.000  1.00  0.00            
ATOM   1388  HB2 ARG X  94      76.240  54.840  32.890  1.00  0.00            
ATOM   1389  CG  ARG X  94      77.470  55.600  34.450  1.00  0.00            
ATOM   1390  HG1 ARG X  94      78.440  55.430  33.990  1.00  0.00            
ATOM   1391  HG2 ARG X  94      77.460  56.560  34.960  1.00  0.00            
ATOM   1392  CD  ARG X  94      77.160  54.460  35.430  1.00  0.00            
ATOM   1393  HD1 ARG X  94      76.080  54.450  35.610  1.00  0.00            
ATOM   1394  HD2 ARG X  94      77.510  53.480  35.110  1.00  0.00            
ATOM   1395  NE  ARG X  94      77.960  54.530  36.650  1.00  0.00            
ATOM   1396  HE  ARG X  94      78.950  54.580  36.460  1.00  0.00            
ATOM   1397  CZ  ARG X  94      77.570  54.350  37.920  1.00  0.00            
ATOM   1398  NH1 ARG X  94      76.270  54.160  38.210  1.00  0.00            
ATOM   1399 1HH1 ARG X  94      75.620  53.800  37.530  1.00  0.00            
ATOM   1400 2HH1 ARG X  94      76.090  54.350  39.190  1.00  0.00            
ATOM   1401  NH2 ARG X  94      78.440  54.170  38.930  1.00  0.00            
ATOM   1402 1HH2 ARG X  94      79.440  54.150  38.800  1.00  0.00            
ATOM   1403 2HH2 ARG X  94      78.110  53.960  39.860  1.00  0.00            
ATOM   1404  C   ARG X  94      75.290  56.800  31.450  1.00  0.00            
ATOM   1405  O   ARG X  94      75.320  56.280  30.340  1.00  0.00            
ATOM   1406  N   VAL X  95      74.290  57.560  31.910  1.00  0.00            
ATOM   1407  H   VAL X  95      74.460  57.810  32.880  1.00  0.00            
ATOM   1408  CA  VAL X  95      73.020  57.650  31.220  1.00  0.00            
ATOM   1409  HA  VAL X  95      72.770  56.700  30.760  1.00  0.00            
ATOM   1410  CB  VAL X  95      71.890  57.900  32.220  1.00  0.00            
ATOM   1411  HB  VAL X  95      72.000  58.960  32.440  1.00  0.00            
ATOM   1412  CG1 VAL X  95      70.450  57.910  31.700  1.00  0.00            
ATOM   1413 1HG1 VAL X  95      70.290  58.210  30.660  1.00  0.00            
ATOM   1414 2HG1 VAL X  95      70.220  56.880  31.950  1.00  0.00            
ATOM   1415 3HG1 VAL X  95      69.840  58.560  32.330  1.00  0.00            
ATOM   1416  CG2 VAL X  95      71.970  57.110  33.520  1.00  0.00            
ATOM   1417 1HG2 VAL X  95      72.340  56.080  33.440  1.00  0.00            
ATOM   1418 2HG2 VAL X  95      72.610  57.620  34.230  1.00  0.00            
ATOM   1419 3HG2 VAL X  95      70.950  56.950  33.870  1.00  0.00            
ATOM   1420  C   VAL X  95      73.020  58.710  30.120  1.00  0.00            
ATOM   1421  O   VAL X  95      72.460  58.490  29.050  1.00  0.00            
ATOM   1422  N   ALA X  96      73.720  59.800  30.440  1.00  0.00            
ATOM   1423  H   ALA X  96      74.090  59.850  31.370  1.00  0.00            
ATOM   1424  CA  ALA X  96      74.210  60.720  29.430  1.00  0.00            
ATOM   1425  HA  ALA X  96      73.350  61.280  29.070  1.00  0.00            
ATOM   1426  CB  ALA X  96      75.140  61.780  30.010  1.00  0.00            
ATOM   1427  HB1 ALA X  96      75.500  62.510  29.280  1.00  0.00            
ATOM   1428  HB2 ALA X  96      74.650  62.240  30.870  1.00  0.00            
ATOM   1429  HB3 ALA X  96      76.030  61.290  30.400  1.00  0.00            
ATOM   1430  C   ALA X  96      74.910  60.020  28.270  1.00  0.00            
ATOM   1431  O   ALA X  96      74.600  60.300  27.120  1.00  0.00            
ATOM   1432  N   ALA X  97      75.770  59.050  28.590  1.00  0.00            
ATOM   1433  H   ALA X  97      75.780  58.630  29.510  1.00  0.00            
ATOM   1434  CA  ALA X  97      76.460  58.300  27.550  1.00  0.00            
ATOM   1435  HA  ALA X  97      76.880  58.980  26.820  1.00  0.00            
ATOM   1436  CB  ALA X  97      77.600  57.560  28.250  1.00  0.00            
ATOM   1437  HB1 ALA X  97      77.410  57.240  29.280  1.00  0.00            
ATOM   1438  HB2 ALA X  97      77.880  56.620  27.790  1.00  0.00            
ATOM   1439  HB3 ALA X  97      78.460  58.230  28.370  1.00  0.00            
ATOM   1440  C   ALA X  97      75.610  57.270  26.820  1.00  0.00            
ATOM   1441  O   ALA X  97      75.940  57.200  25.630  1.00  0.00            
ATOM   1442  N   ASP X  98      74.610  56.590  27.370  1.00  0.00            
ATOM   1443  H   ASP X  98      74.670  56.360  28.350  1.00  0.00            
ATOM   1444  CA  ASP X  98      73.750  55.630  26.690  1.00  0.00            
ATOM   1445  HA  ASP X  98      74.400  54.910  26.190  1.00  0.00            
ATOM   1446  CB  ASP X  98      72.870  55.130  27.830  1.00  0.00            
ATOM   1447  HB1 ASP X  98      73.450  54.860  28.710  1.00  0.00            
ATOM   1448  HB2 ASP X  98      72.150  55.850  28.220  1.00  0.00            
ATOM   1449  CG  ASP X  98      72.050  53.920  27.380  1.00  0.00            
ATOM   1450  OD1 ASP X  98      71.110  54.210  26.610  1.00  0.00            
ATOM   1451  OD2 ASP X  98      72.220  52.790  27.890  1.00  0.00            
ATOM   1452  C   ASP X  98      72.830  56.310  25.690  1.00  0.00            
ATOM   1453  O   ASP X  98      72.640  55.720  24.620  1.00  0.00            
ATOM   1454  N   MET X  99      72.310  57.500  26.010  1.00  0.00            
ATOM   1455  H   MET X  99      72.650  57.930  26.860  1.00  0.00            
ATOM   1456  CA  MET X  99      71.470  58.340  25.190  1.00  0.00            
ATOM   1457  HA  MET X  99      70.530  57.850  24.930  1.00  0.00            
ATOM   1458  CB  MET X  99      71.220  59.600  26.020  1.00  0.00            
ATOM   1459  HB1 MET X  99      72.060  60.050  26.560  1.00  0.00            
ATOM   1460  HB2 MET X  99      70.900  60.350  25.300  1.00  0.00            
ATOM   1461  CG  MET X  99      70.000  59.470  26.940  1.00  0.00            
ATOM   1462  HG1 MET X  99      69.280  58.880  26.370  1.00  0.00            
ATOM   1463  HG2 MET X  99      70.280  58.820  27.760  1.00  0.00            
ATOM   1464  SD  MET X  99      69.100  60.890  27.610  1.00  0.00            
ATOM   1465  CE  MET X  99      70.230  61.530  28.870  1.00  0.00            
ATOM   1466  HE1 MET X  99      70.520  60.880  29.700  1.00  0.00            
ATOM   1467  HE2 MET X  99      71.150  61.810  28.360  1.00  0.00            
ATOM   1468  HE3 MET X  99      69.810  62.310  29.510  1.00  0.00            
ATOM   1469  C   MET X  99      72.170  58.730  23.900  1.00  0.00            
ATOM   1470  O   MET X  99      71.550  58.850  22.840  1.00  0.00            
ATOM   1471  N   PHE X 100      73.460  59.070  23.950  1.00  0.00            
ATOM   1472  H   PHE X 100      73.930  58.780  24.800  1.00  0.00            
ATOM   1473  CA  PHE X 100      74.210  59.650  22.850  1.00  0.00            
ATOM   1474  HA  PHE X 100      73.660  59.610  21.910  1.00  0.00            
ATOM   1475  CB  PHE X 100      74.610  61.060  23.300  1.00  0.00            
ATOM   1476  HB1 PHE X 100      75.050  61.020  24.300  1.00  0.00            
ATOM   1477  HB2 PHE X 100      75.310  61.520  22.610  1.00  0.00            
ATOM   1478  CG  PHE X 100      73.510  62.090  23.370  1.00  0.00            
ATOM   1479  CD1 PHE X 100      73.080  62.680  24.570  1.00  0.00            
ATOM   1480  HD1 PHE X 100      73.370  62.410  25.570  1.00  0.00            
ATOM   1481  CD2 PHE X 100      72.970  62.640  22.210  1.00  0.00            
ATOM   1482  HD2 PHE X 100      73.410  62.260  21.290  1.00  0.00            
ATOM   1483  CE1 PHE X 100      72.260  63.810  24.560  1.00  0.00            
ATOM   1484  HE1 PHE X 100      71.830  64.200  25.480  1.00  0.00            
ATOM   1485  CE2 PHE X 100      72.110  63.740  22.200  1.00  0.00            
ATOM   1486  HE2 PHE X 100      71.750  64.170  21.280  1.00  0.00            
ATOM   1487  CZ  PHE X 100      71.700  64.350  23.400  1.00  0.00            
ATOM   1488  HZ  PHE X 100      71.000  65.170  23.450  1.00  0.00            
ATOM   1489  C   PHE X 100      75.380  58.680  22.760  1.00  0.00            
ATOM   1490  O   PHE X 100      76.570  58.940  22.920  1.00  0.00            
ATOM   1491  N   SER X 101      75.010  57.470  22.350  1.00  0.00            
ATOM   1492  H   SER X 101      74.060  57.210  22.160  1.00  0.00            
ATOM   1493  CA  SER X 101      75.890  56.480  21.750  1.00  0.00            
ATOM   1494  HA  SER X 101      76.770  57.010  21.400  1.00  0.00            
ATOM   1495  CB  SER X 101      76.010  55.340  22.770  1.00  0.00            
ATOM   1496  HB1 SER X 101      76.500  55.710  23.670  1.00  0.00            
ATOM   1497  HB2 SER X 101      75.100  54.910  23.180  1.00  0.00            
ATOM   1498  OG  SER X 101      76.760  54.220  22.350  1.00  0.00            
ATOM   1499  HG  SER X 101      77.650  54.510  22.250  1.00  0.00            
ATOM   1500  C   SER X 101      75.230  56.050  20.450  1.00  0.00            
ATOM   1501  O   SER X 101      74.080  56.380  20.170  1.00  0.00            
ATOM   1502  N   ASP X 102      76.020  55.330  19.640  1.00  0.00            
ATOM   1503  H   ASP X 102      77.010  55.280  19.850  1.00  0.00            
ATOM   1504  CA  ASP X 102      75.710  54.820  18.330  1.00  0.00            
ATOM   1505  HA  ASP X 102      75.300  55.740  17.900  1.00  0.00            
ATOM   1506  CB  ASP X 102      76.940  54.410  17.530  1.00  0.00            
ATOM   1507  HB1 ASP X 102      77.360  55.380  17.280  1.00  0.00            
ATOM   1508  HB2 ASP X 102      77.770  53.840  17.940  1.00  0.00            
ATOM   1509  CG  ASP X 102      76.540  53.820  16.180  1.00  0.00            
ATOM   1510  OD1 ASP X 102      77.190  52.850  15.730  1.00  0.00            
ATOM   1511  OD2 ASP X 102      75.680  54.400  15.470  1.00  0.00            
ATOM   1512  C   ASP X 102      74.580  53.790  18.370  1.00  0.00            
ATOM   1513  O   ASP X 102      74.820  52.610  18.590  1.00  0.00            
ATOM   1514  N   GLY X 103      73.330  54.130  18.040  1.00  0.00            
ATOM   1515  H   GLY X 103      73.180  55.030  17.600  1.00  0.00            
ATOM   1516  CA  GLY X 103      72.140  53.300  18.100  1.00  0.00            
ATOM   1517  HA1 GLY X 103      71.820  53.370  17.060  1.00  0.00            
ATOM   1518  HA2 GLY X 103      72.330  52.250  18.290  1.00  0.00            
ATOM   1519  C   GLY X 103      70.940  53.740  18.920  1.00  0.00            
ATOM   1520  O   GLY X 103      69.960  53.010  19.100  1.00  0.00            
ATOM   1521  N   ASN X 104      71.100  54.950  19.450  1.00  0.00            
ATOM   1522  H   ASN X 104      72.000  55.410  19.490  1.00  0.00            
ATOM   1523  CA  ASN X 104      69.950  55.690  19.930  1.00  0.00            
ATOM   1524  HA  ASN X 104      69.180  54.990  20.270  1.00  0.00            
ATOM   1525  CB  ASN X 104      70.340  56.610  21.090  1.00  0.00            
ATOM   1526  HB1 ASN X 104      71.270  56.320  21.590  1.00  0.00            
ATOM   1527  HB2 ASN X 104      70.400  57.670  20.840  1.00  0.00            
ATOM   1528  CG  ASN X 104      69.260  56.550  22.160  1.00  0.00            
ATOM   1529  OD1 ASN X 104      68.290  57.310  22.110  1.00  0.00            
ATOM   1530  ND2 ASN X 104      69.420  55.660  23.130  1.00  0.00            
ATOM   1531 1HD2 ASN X 104      70.270  55.120  23.250  1.00  0.00            
ATOM   1532 2HD2 ASN X 104      68.750  55.800  23.880  1.00  0.00            
ATOM   1533  C   ASN X 104      69.330  56.600  18.890  1.00  0.00            
ATOM   1534  O   ASN X 104      69.950  56.910  17.870  1.00  0.00            
ATOM   1535  N   PHE X 105      68.010  56.720  19.040  1.00  0.00            
ATOM   1536  H   PHE X 105      67.460  56.060  19.560  1.00  0.00            
ATOM   1537  CA  PHE X 105      67.230  57.500  18.100  1.00  0.00            
ATOM   1538  HA  PHE X 105      67.890  58.270  17.690  1.00  0.00            
ATOM   1539  CB  PHE X 105      66.790  56.770  16.820  1.00  0.00            
ATOM   1540  HB1 PHE X 105      67.680  56.650  16.200  1.00  0.00            
ATOM   1541  HB2 PHE X 105      66.570  55.710  16.920  1.00  0.00            
ATOM   1542  CG  PHE X 105      65.990  57.480  15.750  1.00  0.00            
ATOM   1543  CD1 PHE X 105      66.420  58.640  15.100  1.00  0.00            
ATOM   1544  HD1 PHE X 105      67.400  59.000  15.410  1.00  0.00            
ATOM   1545  CD2 PHE X 105      64.780  56.940  15.300  1.00  0.00            
ATOM   1546  HD2 PHE X 105      64.440  56.030  15.770  1.00  0.00            
ATOM   1547  CE1 PHE X 105      65.630  59.290  14.150  1.00  0.00            
ATOM   1548  HE1 PHE X 105      65.960  60.250  13.780  1.00  0.00            
ATOM   1549  CE2 PHE X 105      63.900  57.590  14.430  1.00  0.00            
ATOM   1550  HE2 PHE X 105      62.890  57.310  14.180  1.00  0.00            
ATOM   1551  CZ  PHE X 105      64.340  58.810  13.890  1.00  0.00            
ATOM   1552  HZ  PHE X 105      63.630  59.470  13.420  1.00  0.00            
ATOM   1553  C   PHE X 105      66.080  58.260  18.760  1.00  0.00            
ATOM   1554  O   PHE X 105      65.220  58.850  18.110  1.00  0.00            
ATOM   1555  N   ASN X 106      66.140  58.320  20.090  1.00  0.00            
ATOM   1556  H   ASN X 106      66.880  57.810  20.550  1.00  0.00            
ATOM   1557  CA  ASN X 106      65.440  59.190  21.010  1.00  0.00            
ATOM   1558  HA  ASN X 106      64.410  58.990  20.740  1.00  0.00            
ATOM   1559  CB  ASN X 106      65.560  58.810  22.480  1.00  0.00            
ATOM   1560  HB1 ASN X 106      65.250  57.780  22.630  1.00  0.00            
ATOM   1561  HB2 ASN X 106      66.540  58.990  22.920  1.00  0.00            
ATOM   1562  CG  ASN X 106      64.540  59.560  23.320  1.00  0.00            
ATOM   1563  OD1 ASN X 106      64.920  60.640  23.770  1.00  0.00            
ATOM   1564  ND2 ASN X 106      63.350  59.010  23.550  1.00  0.00            
ATOM   1565 1HD2 ASN X 106      63.110  58.030  23.620  1.00  0.00            
ATOM   1566 2HD2 ASN X 106      62.750  59.650  24.040  1.00  0.00            
ATOM   1567  C   ASN X 106      65.670  60.670  20.710  1.00  0.00            
ATOM   1568  O   ASN X 106      66.710  61.080  20.200  1.00  0.00            
ATOM   1569  N   TRP X 107      64.540  61.390  20.740  1.00  0.00            
ATOM   1570  H   TRP X 107      63.640  60.950  20.830  1.00  0.00            
ATOM   1571  CA  TRP X 107      64.530  62.790  20.350  1.00  0.00            
ATOM   1572  HA  TRP X 107      65.510  63.080  19.980  1.00  0.00            
ATOM   1573  CB  TRP X 107      63.550  62.880  19.180  1.00  0.00            
ATOM   1574  HB1 TRP X 107      63.650  62.030  18.510  1.00  0.00            
ATOM   1575  HB2 TRP X 107      62.520  62.750  19.520  1.00  0.00            
ATOM   1576  CG  TRP X 107      63.560  64.080  18.300  1.00  0.00            
ATOM   1577  CD1 TRP X 107      64.650  64.770  17.880  1.00  0.00            
ATOM   1578  HD1 TRP X 107      65.710  64.690  18.080  1.00  0.00            
ATOM   1579  CD2 TRP X 107      62.400  64.870  17.890  1.00  0.00            
ATOM   1580  NE1 TRP X 107      64.180  65.750  17.030  1.00  0.00            
ATOM   1581  HE1 TRP X 107      64.770  66.450  16.600  1.00  0.00            
ATOM   1582  CE2 TRP X 107      62.820  65.980  17.120  1.00  0.00            
ATOM   1583  CE3 TRP X 107      61.030  64.720  18.140  1.00  0.00            
ATOM   1584  HE3 TRP X 107      60.750  63.910  18.800  1.00  0.00            
ATOM   1585  CZ2 TRP X 107      61.860  66.900  16.680  1.00  0.00            
ATOM   1586  HZ2 TRP X 107      62.280  67.600  15.980  1.00  0.00            
ATOM   1587  CZ3 TRP X 107      60.050  65.520  17.540  1.00  0.00            
ATOM   1588  HZ3 TRP X 107      59.040  65.160  17.670  1.00  0.00            
ATOM   1589  CH2 TRP X 107      60.490  66.670  16.890  1.00  0.00            
ATOM   1590  HH2 TRP X 107      59.760  67.220  16.310  1.00  0.00            
ATOM   1591  C   TRP X 107      64.260  63.790  21.470  1.00  0.00            
ATOM   1592  O   TRP X 107      64.110  65.010  21.350  1.00  0.00            
ATOM   1593  N   GLY X 108      64.270  63.240  22.690  1.00  0.00            
ATOM   1594  H   GLY X 108      64.440  62.260  22.800  1.00  0.00            
ATOM   1595  CA  GLY X 108      64.180  63.880  23.980  1.00  0.00            
ATOM   1596  HA1 GLY X 108      63.840  64.900  23.780  1.00  0.00            
ATOM   1597  HA2 GLY X 108      63.480  63.460  24.700  1.00  0.00            
ATOM   1598  C   GLY X 108      65.470  63.890  24.790  1.00  0.00            
ATOM   1599  O   GLY X 108      65.420  64.150  25.990  1.00  0.00            
ATOM   1600  N   ARG X 109      66.610  63.560  24.190  1.00  0.00            
ATOM   1601  H   ARG X 109      66.760  63.580  23.190  1.00  0.00            
ATOM   1602  CA  ARG X 109      67.840  63.310  24.920  1.00  0.00            
ATOM   1603  HA  ARG X 109      67.520  62.660  25.740  1.00  0.00            
ATOM   1604  CB  ARG X 109      68.870  62.730  23.950  1.00  0.00            
ATOM   1605  HB1 ARG X 109      69.200  63.450  23.200  1.00  0.00            
ATOM   1606  HB2 ARG X 109      69.660  62.260  24.530  1.00  0.00            
ATOM   1607  CG  ARG X 109      68.270  61.480  23.290  1.00  0.00            
ATOM   1608  HG1 ARG X 109      67.780  60.860  24.040  1.00  0.00            
ATOM   1609  HG2 ARG X 109      67.460  61.780  22.620  1.00  0.00            
ATOM   1610  CD  ARG X 109      69.310  60.710  22.480  1.00  0.00            
ATOM   1611  HD1 ARG X 109      70.360  60.940  22.660  1.00  0.00            
ATOM   1612  HD2 ARG X 109      69.200  59.660  22.750  1.00  0.00            
ATOM   1613  NE  ARG X 109      69.200  60.870  21.030  1.00  0.00            
ATOM   1614  HE  ARG X 109      68.250  61.110  20.800  1.00  0.00            
ATOM   1615  CZ  ARG X 109      70.190  60.720  20.140  1.00  0.00            
ATOM   1616  NH1 ARG X 109      71.340  60.110  20.460  1.00  0.00            
ATOM   1617 1HH1 ARG X 109      71.320  59.660  21.360  1.00  0.00            
ATOM   1618 2HH1 ARG X 109      72.120  59.850  19.870  1.00  0.00            
ATOM   1619  NH2 ARG X 109      70.040  60.990  18.830  1.00  0.00            
ATOM   1620 1HH2 ARG X 109      69.190  61.310  18.410  1.00  0.00            
ATOM   1621 2HH2 ARG X 109      70.880  60.940  18.280  1.00  0.00            
ATOM   1622  C   ARG X 109      68.550  64.550  25.440  1.00  0.00            
ATOM   1623  O   ARG X 109      69.190  64.540  26.490  1.00  0.00            
ATOM   1624  N   VAL X 110      68.410  65.630  24.670  1.00  0.00            
ATOM   1625  H   VAL X 110      68.250  65.570  23.670  1.00  0.00            
ATOM   1626  CA  VAL X 110      68.890  66.910  25.130  1.00  0.00            
ATOM   1627  HA  VAL X 110      69.950  66.880  25.380  1.00  0.00            
ATOM   1628  CB  VAL X 110      68.940  67.940  24.010  1.00  0.00            
ATOM   1629  HB  VAL X 110      69.450  68.790  24.460  1.00  0.00            
ATOM   1630  CG1 VAL X 110      69.820  67.500  22.830  1.00  0.00            
ATOM   1631 1HG1 VAL X 110      69.460  66.690  22.190  1.00  0.00            
ATOM   1632 2HG1 VAL X 110      70.000  68.380  22.220  1.00  0.00            
ATOM   1633 3HG1 VAL X 110      70.800  67.220  23.220  1.00  0.00            
ATOM   1634  CG2 VAL X 110      67.560  68.310  23.460  1.00  0.00            
ATOM   1635 1HG2 VAL X 110      66.830  68.710  24.170  1.00  0.00            
ATOM   1636 2HG2 VAL X 110      67.690  69.170  22.790  1.00  0.00            
ATOM   1637 3HG2 VAL X 110      67.040  67.520  22.920  1.00  0.00            
ATOM   1638  C   VAL X 110      68.020  67.310  26.310  1.00  0.00            
ATOM   1639  O   VAL X 110      68.490  67.950  27.250  1.00  0.00            
ATOM   1640  N   VAL X 111      66.750  66.890  26.290  1.00  0.00            
ATOM   1641  H   VAL X 111      66.430  66.430  25.450  1.00  0.00            
ATOM   1642  CA  VAL X 111      65.680  67.260  27.200  1.00  0.00            
ATOM   1643  HA  VAL X 111      65.620  68.330  27.380  1.00  0.00            
ATOM   1644  CB  VAL X 111      64.300  67.070  26.570  1.00  0.00            
ATOM   1645  HB  VAL X 111      64.020  66.020  26.570  1.00  0.00            
ATOM   1646  CG1 VAL X 111      63.250  67.840  27.360  1.00  0.00            
ATOM   1647 1HG1 VAL X 111      63.460  67.770  28.430  1.00  0.00            
ATOM   1648 2HG1 VAL X 111      63.130  68.880  27.060  1.00  0.00            
ATOM   1649 3HG1 VAL X 111      62.290  67.350  27.200  1.00  0.00            
ATOM   1650  CG2 VAL X 111      64.190  67.510  25.110  1.00  0.00            
ATOM   1651 1HG2 VAL X 111      64.750  66.850  24.440  1.00  0.00            
ATOM   1652 2HG2 VAL X 111      63.230  67.440  24.600  1.00  0.00            
ATOM   1653 3HG2 VAL X 111      64.600  68.520  25.070  1.00  0.00            
ATOM   1654  C   VAL X 111      65.830  66.520  28.520  1.00  0.00            
ATOM   1655  O   VAL X 111      65.720  67.180  29.560  1.00  0.00            
ATOM   1656  N   ALA X 112      66.110  65.220  28.460  1.00  0.00            
ATOM   1657  H   ALA X 112      66.020  64.820  27.540  1.00  0.00            
ATOM   1658  CA  ALA X 112      66.460  64.300  29.530  1.00  0.00            
ATOM   1659  HA  ALA X 112      65.640  64.350  30.250  1.00  0.00            
ATOM   1660  CB  ALA X 112      66.480  62.860  29.020  1.00  0.00            
ATOM   1661  HB1 ALA X 112      66.800  62.130  29.760  1.00  0.00            
ATOM   1662  HB2 ALA X 112      65.440  62.550  28.910  1.00  0.00            
ATOM   1663  HB3 ALA X 112      66.950  62.710  28.050  1.00  0.00            
ATOM   1664  C   ALA X 112      67.750  64.690  30.240  1.00  0.00            
ATOM   1665  O   ALA X 112      67.710  64.720  31.470  1.00  0.00            
ATOM   1666  N   LEU X 113      68.790  65.190  29.570  1.00  0.00            
ATOM   1667  H   LEU X 113      68.540  65.370  28.610  1.00  0.00            
ATOM   1668  CA  LEU X 113      70.090  65.630  30.040  1.00  0.00            
ATOM   1669  HA  LEU X 113      70.510  64.830  30.630  1.00  0.00            
ATOM   1670  CB  LEU X 113      70.920  66.090  28.840  1.00  0.00            
ATOM   1671  HB1 LEU X 113      70.750  65.310  28.090  1.00  0.00            
ATOM   1672  HB2 LEU X 113      70.470  67.020  28.500  1.00  0.00            
ATOM   1673  CG  LEU X 113      72.380  66.270  29.280  1.00  0.00            
ATOM   1674  HG  LEU X 113      72.540  66.940  30.130  1.00  0.00            
ATOM   1675  CD1 LEU X 113      72.970  64.900  29.650  1.00  0.00            
ATOM   1676 1HD1 LEU X 113      74.060  64.890  29.660  1.00  0.00            
ATOM   1677 2HD1 LEU X 113      72.620  64.590  30.630  1.00  0.00            
ATOM   1678 3HD1 LEU X 113      72.700  64.090  28.970  1.00  0.00            
ATOM   1679  CD2 LEU X 113      73.030  66.970  28.090  1.00  0.00            
ATOM   1680 1HD2 LEU X 113      72.540  67.870  27.720  1.00  0.00            
ATOM   1681 2HD2 LEU X 113      74.080  67.110  28.310  1.00  0.00            
ATOM   1682 3HD2 LEU X 113      73.030  66.310  27.220  1.00  0.00            
ATOM   1683  C   LEU X 113      70.020  66.780  31.030  1.00  0.00            
ATOM   1684  O   LEU X 113      70.370  66.670  32.200  1.00  0.00            
ATOM   1685  N   PHE X 114      69.390  67.880  30.610  1.00  0.00            
ATOM   1686  H   PHE X 114      69.290  68.100  29.630  1.00  0.00            
ATOM   1687  CA  PHE X 114      69.230  69.100  31.390  1.00  0.00            
ATOM   1688  HA  PHE X 114      70.210  69.180  31.860  1.00  0.00            
ATOM   1689  CB  PHE X 114      68.870  70.230  30.430  1.00  0.00            
ATOM   1690  HB1 PHE X 114      68.070  70.090  29.700  1.00  0.00            
ATOM   1691  HB2 PHE X 114      68.620  71.110  31.030  1.00  0.00            
ATOM   1692  CG  PHE X 114      70.010  70.480  29.470  1.00  0.00            
ATOM   1693  CD1 PHE X 114      71.240  70.860  30.020  1.00  0.00            
ATOM   1694  HD1 PHE X 114      71.310  70.980  31.090  1.00  0.00            
ATOM   1695  CD2 PHE X 114      69.780  70.530  28.090  1.00  0.00            
ATOM   1696  HD2 PHE X 114      68.870  70.190  27.620  1.00  0.00            
ATOM   1697  CE1 PHE X 114      72.340  71.110  29.190  1.00  0.00            
ATOM   1698  HE1 PHE X 114      73.260  71.520  29.580  1.00  0.00            
ATOM   1699  CE2 PHE X 114      70.850  70.840  27.240  1.00  0.00            
ATOM   1700  HE2 PHE X 114      70.750  70.820  26.170  1.00  0.00            
ATOM   1701  CZ  PHE X 114      72.080  71.200  27.810  1.00  0.00            
ATOM   1702  HZ  PHE X 114      72.890  71.560  27.200  1.00  0.00            
ATOM   1703  C   PHE X 114      68.220  68.980  32.530  1.00  0.00            
ATOM   1704  O   PHE X 114      68.220  69.710  33.520  1.00  0.00            
ATOM   1705  N   TYR X 115      67.250  68.070  32.410  1.00  0.00            
ATOM   1706  H   TYR X 115      67.490  67.600  31.550  1.00  0.00            
ATOM   1707  CA  TYR X 115      66.250  67.680  33.370  1.00  0.00            
ATOM   1708  HA  TYR X 115      65.770  68.590  33.720  1.00  0.00            
ATOM   1709  CB  TYR X 115      65.060  67.150  32.560  1.00  0.00            
ATOM   1710  HB1 TYR X 115      64.570  67.950  32.000  1.00  0.00            
ATOM   1711  HB2 TYR X 115      65.290  66.280  31.950  1.00  0.00            
ATOM   1712  CG  TYR X 115      63.950  66.590  33.420  1.00  0.00            
ATOM   1713  CD1 TYR X 115      62.970  67.440  33.970  1.00  0.00            
ATOM   1714  HD1 TYR X 115      63.090  68.490  33.780  1.00  0.00            
ATOM   1715  CD2 TYR X 115      63.930  65.240  33.770  1.00  0.00            
ATOM   1716  HD2 TYR X 115      64.720  64.590  33.430  1.00  0.00            
ATOM   1717  CE1 TYR X 115      61.920  66.940  34.750  1.00  0.00            
ATOM   1718  HE1 TYR X 115      61.300  67.700  35.190  1.00  0.00            
ATOM   1719  CE2 TYR X 115      62.910  64.750  34.600  1.00  0.00            
ATOM   1720  HE2 TYR X 115      63.020  63.700  34.830  1.00  0.00            
ATOM   1721  CZ  TYR X 115      61.890  65.570  35.070  1.00  0.00            
ATOM   1722  OH  TYR X 115      61.050  65.170  36.070  1.00  0.00            
ATOM   1723  HH  TYR X 115      60.610  65.840  36.580  1.00  0.00            
ATOM   1724  C   TYR X 115      66.740  66.780  34.490  1.00  0.00            
ATOM   1725  O   TYR X 115      66.520  67.110  35.660  1.00  0.00            
ATOM   1726  N   PHE X 116      67.630  65.820  34.200  1.00  0.00            
ATOM   1727  H   PHE X 116      67.690  65.560  33.220  1.00  0.00            
ATOM   1728  CA  PHE X 116      68.320  64.920  35.110  1.00  0.00            
ATOM   1729  HA  PHE X 116      67.660  64.320  35.750  1.00  0.00            
ATOM   1730  CB  PHE X 116      69.140  63.870  34.380  1.00  0.00            
ATOM   1731  HB1 PHE X 116      68.580  63.560  33.510  1.00  0.00            
ATOM   1732  HB2 PHE X 116      70.070  64.370  34.100  1.00  0.00            
ATOM   1733  CG  PHE X 116      69.650  62.680  35.180  1.00  0.00            
ATOM   1734  CD1 PHE X 116      70.330  61.710  34.440  1.00  0.00            
ATOM   1735  HD1 PHE X 116      70.610  61.870  33.410  1.00  0.00            
ATOM   1736  CD2 PHE X 116      69.410  62.470  36.540  1.00  0.00            
ATOM   1737  HD2 PHE X 116      68.890  63.150  37.200  1.00  0.00            
ATOM   1738  CE1 PHE X 116      70.770  60.570  35.140  1.00  0.00            
ATOM   1739  HE1 PHE X 116      71.380  59.910  34.550  1.00  0.00            
ATOM   1740  CE2 PHE X 116      69.940  61.350  37.200  1.00  0.00            
ATOM   1741  HE2 PHE X 116      69.720  61.310  38.260  1.00  0.00            
ATOM   1742  CZ  PHE X 116      70.530  60.300  36.500  1.00  0.00            
ATOM   1743  HZ  PHE X 116      71.060  59.490  36.990  1.00  0.00            
ATOM   1744  C   PHE X 116      69.220  65.800  35.960  1.00  0.00            
ATOM   1745  O   PHE X 116      69.270  65.590  37.170  1.00  0.00            
ATOM   1746  N   ALA X 117      69.870  66.760  35.290  1.00  0.00            
ATOM   1747  H   ALA X 117      69.580  66.790  34.310  1.00  0.00            
ATOM   1748  CA  ALA X 117      70.760  67.740  35.880  1.00  0.00            
ATOM   1749  HA  ALA X 117      71.570  67.300  36.470  1.00  0.00            
ATOM   1750  CB  ALA X 117      71.530  68.440  34.770  1.00  0.00            
ATOM   1751  HB1 ALA X 117      72.460  67.930  34.510  1.00  0.00            
ATOM   1752  HB2 ALA X 117      70.950  68.710  33.880  1.00  0.00            
ATOM   1753  HB3 ALA X 117      71.830  69.450  35.040  1.00  0.00            
ATOM   1754  C   ALA X 117      70.100  68.710  36.850  1.00  0.00            
ATOM   1755  O   ALA X 117      70.770  69.290  37.710  1.00  0.00            
ATOM   1756  N   SER X 118      68.800  69.000  36.840  1.00  0.00            
ATOM   1757  H   SER X 118      68.230  68.560  36.140  1.00  0.00            
ATOM   1758  CA  SER X 118      68.150  70.080  37.560  1.00  0.00            
ATOM   1759  HA  SER X 118      68.610  71.060  37.470  1.00  0.00            
ATOM   1760  CB  SER X 118      66.850  70.440  36.820  1.00  0.00            
ATOM   1761  HB1 SER X 118      66.260  71.070  37.480  1.00  0.00            
ATOM   1762  HB2 SER X 118      67.000  70.870  35.830  1.00  0.00            
ATOM   1763  OG  SER X 118      65.860  69.450  36.690  1.00  0.00            
ATOM   1764  HG  SER X 118      66.230  68.610  36.470  1.00  0.00            
ATOM   1765  C   SER X 118      67.820  69.550  38.950  1.00  0.00            
ATOM   1766  O   SER X 118      67.710  70.310  39.900  1.00  0.00            
ATOM   1767  N   LYS X 119      67.680  68.220  39.040  1.00  0.00            
ATOM   1768  H   LYS X 119      67.900  67.790  38.150  1.00  0.00            
ATOM   1769  CA  LYS X 119      67.470  67.400  40.210  1.00  0.00            
ATOM   1770  HA  LYS X 119      66.760  67.900  40.860  1.00  0.00            
ATOM   1771  CB  LYS X 119      67.000  66.000  39.830  1.00  0.00            
ATOM   1772  HB1 LYS X 119      67.870  65.590  39.310  1.00  0.00            
ATOM   1773  HB2 LYS X 119      66.970  65.440  40.760  1.00  0.00            
ATOM   1774  CG  LYS X 119      65.700  65.860  39.040  1.00  0.00            
ATOM   1775  HG1 LYS X 119      65.760  66.380  38.080  1.00  0.00            
ATOM   1776  HG2 LYS X 119      65.750  64.790  38.820  1.00  0.00            
ATOM   1777  CD  LYS X 119      64.500  66.490  39.730  1.00  0.00            
ATOM   1778  HD1 LYS X 119      64.370  65.840  40.600  1.00  0.00            
ATOM   1779  HD2 LYS X 119      64.710  67.540  39.970  1.00  0.00            
ATOM   1780  CE  LYS X 119      63.290  66.300  38.820  1.00  0.00            
ATOM   1781  HE1 LYS X 119      63.610  66.280  37.780  1.00  0.00            
ATOM   1782  HE2 LYS X 119      62.790  65.340  38.960  1.00  0.00            
ATOM   1783  NZ  LYS X 119      62.310  67.330  39.190  1.00  0.00            
ATOM   1784  HZ1 LYS X 119      62.770  68.230  39.200  1.00  0.00            
ATOM   1785  HZ2 LYS X 119      61.400  67.280  38.760  1.00  0.00            
ATOM   1786  HZ3 LYS X 119      61.990  67.180  40.140  1.00  0.00            
ATOM   1787  C   LYS X 119      68.710  67.330  41.100  1.00  0.00            
ATOM   1788  O   LYS X 119      68.600  67.320  42.320  1.00  0.00            
ATOM   1789  N   LEU X 120      69.910  67.490  40.550  1.00  0.00            
ATOM   1790  H   LEU X 120      69.950  67.580  39.550  1.00  0.00            
ATOM   1791  CA  LEU X 120      71.160  67.730  41.250  1.00  0.00            
ATOM   1792  HA  LEU X 120      71.200  67.170  42.180  1.00  0.00            
ATOM   1793  CB  LEU X 120      72.300  67.320  40.310  1.00  0.00            
ATOM   1794  HB1 LEU X 120      72.150  67.680  39.290  1.00  0.00            
ATOM   1795  HB2 LEU X 120      73.210  67.820  40.640  1.00  0.00            
ATOM   1796  CG  LEU X 120      72.570  65.820  40.170  1.00  0.00            
ATOM   1797  HG  LEU X 120      72.490  65.380  41.170  1.00  0.00            
ATOM   1798  CD1 LEU X 120      71.750  64.930  39.230  1.00  0.00            
ATOM   1799 1HD1 LEU X 120      71.640  65.190  38.180  1.00  0.00            
ATOM   1800 2HD1 LEU X 120      72.230  63.960  39.290  1.00  0.00            
ATOM   1801 3HD1 LEU X 120      70.790  64.860  39.740  1.00  0.00            
ATOM   1802  CD2 LEU X 120      74.050  65.650  39.830  1.00  0.00            
ATOM   1803 1HD2 LEU X 120      74.660  66.190  40.550  1.00  0.00            
ATOM   1804 2HD2 LEU X 120      74.350  64.610  39.940  1.00  0.00            
ATOM   1805 3HD2 LEU X 120      74.410  66.070  38.890  1.00  0.00            
ATOM   1806  C   LEU X 120      71.430  69.180  41.640  1.00  0.00            
ATOM   1807  O   LEU X 120      71.850  69.390  42.770  1.00  0.00            
ATOM   1808  N   VAL X 121      71.200  70.170  40.770  1.00  0.00            
ATOM   1809  H   VAL X 121      70.870  69.860  39.870  1.00  0.00            
ATOM   1810  CA  VAL X 121      71.230  71.570  41.120  1.00  0.00            
ATOM   1811  HA  VAL X 121      72.250  71.830  41.410  1.00  0.00            
ATOM   1812  CB  VAL X 121      70.960  72.320  39.810  1.00  0.00            
ATOM   1813  HB  VAL X 121      70.030  71.910  39.410  1.00  0.00            
ATOM   1814  CG1 VAL X 121      70.760  73.830  39.940  1.00  0.00            
ATOM   1815 1HG1 VAL X 121      70.010  74.120  40.680  1.00  0.00            
ATOM   1816 2HG1 VAL X 121      71.710  74.190  40.330  1.00  0.00            
ATOM   1817 3HG1 VAL X 121      70.490  74.300  39.000  1.00  0.00            
ATOM   1818  CG2 VAL X 121      72.010  72.010  38.740  1.00  0.00            
ATOM   1819 1HG2 VAL X 121      72.230  70.950  38.660  1.00  0.00            
ATOM   1820 2HG2 VAL X 121      71.650  72.340  37.770  1.00  0.00            
ATOM   1821 3HG2 VAL X 121      72.990  72.460  38.930  1.00  0.00            
ATOM   1822  C   VAL X 121      70.330  71.880  42.300  1.00  0.00            
ATOM   1823  O   VAL X 121      70.820  72.480  43.250  1.00  0.00            
ATOM   1824  N   LEU X 122      69.060  71.460  42.200  1.00  0.00            
ATOM   1825  H   LEU X 122      68.880  70.870  41.410  1.00  0.00            
ATOM   1826  CA  LEU X 122      67.940  71.660  43.100  1.00  0.00            
ATOM   1827  HA  LEU X 122      67.940  72.740  43.230  1.00  0.00            
ATOM   1828  CB  LEU X 122      66.630  71.100  42.560  1.00  0.00            
ATOM   1829  HB1 LEU X 122      66.480  71.440  41.530  1.00  0.00            
ATOM   1830  HB2 LEU X 122      66.720  70.020  42.500  1.00  0.00            
ATOM   1831  CG  LEU X 122      65.350  71.490  43.310  1.00  0.00            
ATOM   1832  HG  LEU X 122      65.320  71.050  44.310  1.00  0.00            
ATOM   1833  CD1 LEU X 122      65.050  72.980  43.490  1.00  0.00            
ATOM   1834 1HD1 LEU X 122      64.630  73.370  42.570  1.00  0.00            
ATOM   1835 2HD1 LEU X 122      64.380  73.120  44.340  1.00  0.00            
ATOM   1836 3HD1 LEU X 122      65.940  73.520  43.820  1.00  0.00            
ATOM   1837  CD2 LEU X 122      64.130  70.780  42.740  1.00  0.00            
ATOM   1838 1HD2 LEU X 122      63.190  70.850  43.290  1.00  0.00            
ATOM   1839 2HD2 LEU X 122      63.780  71.240  41.810  1.00  0.00            
ATOM   1840 3HD2 LEU X 122      64.370  69.740  42.550  1.00  0.00            
ATOM   1841  C   LEU X 122      68.230  71.130  44.500  1.00  0.00            
ATOM   1842  O   LEU X 122      68.000  71.870  45.450  1.00  0.00            
ATOM   1843  N   LYS X 123      68.980  70.040  44.610  1.00  0.00            
ATOM   1844  H   LYS X 123      69.370  69.700  43.750  1.00  0.00            
ATOM   1845  CA  LYS X 123      69.520  69.470  45.830  1.00  0.00            
ATOM   1846  HA  LYS X 123      68.710  69.220  46.520  1.00  0.00            
ATOM   1847  CB  LYS X 123      70.120  68.090  45.540  1.00  0.00            
ATOM   1848  HB1 LYS X 123      69.330  67.380  45.290  1.00  0.00            
ATOM   1849  HB2 LYS X 123      70.800  68.120  44.690  1.00  0.00            
ATOM   1850  CG  LYS X 123      70.750  67.290  46.690  1.00  0.00            
ATOM   1851  HG1 LYS X 123      71.500  67.910  47.170  1.00  0.00            
ATOM   1852  HG2 LYS X 123      70.060  67.150  47.530  1.00  0.00            
ATOM   1853  CD  LYS X 123      71.460  65.980  46.390  1.00  0.00            
ATOM   1854  HD1 LYS X 123      70.810  65.290  45.830  1.00  0.00            
ATOM   1855  HD2 LYS X 123      72.400  66.120  45.860  1.00  0.00            
ATOM   1856  CE  LYS X 123      71.710  65.200  47.680  1.00  0.00            
ATOM   1857  HE1 LYS X 123      72.380  65.670  48.400  1.00  0.00            
ATOM   1858  HE2 LYS X 123      70.780  64.990  48.220  1.00  0.00            
ATOM   1859  NZ  LYS X 123      72.100  63.800  47.460  1.00  0.00            
ATOM   1860  HZ1 LYS X 123      72.060  63.360  48.370  1.00  0.00            
ATOM   1861  HZ2 LYS X 123      71.510  63.340  46.770  1.00  0.00            
ATOM   1862  HZ3 LYS X 123      73.070  63.590  47.310  1.00  0.00            
ATOM   1863  C   LYS X 123      70.590  70.340  46.480  1.00  0.00            
ATOM   1864  O   LYS X 123      70.580  70.530  47.690  1.00  0.00            
ATOM   1865  N   ALA X 124      71.400  70.980  45.620  1.00  0.00            
ATOM   1866  H   ALA X 124      71.210  70.960  44.630  1.00  0.00            
ATOM   1867  CA  ALA X 124      72.350  71.940  46.130  1.00  0.00            
ATOM   1868  HA  ALA X 124      72.830  71.430  46.960  1.00  0.00            
ATOM   1869  CB  ALA X 124      73.370  72.210  45.020  1.00  0.00            
ATOM   1870  HB1 ALA X 124      73.970  71.300  44.900  1.00  0.00            
ATOM   1871  HB2 ALA X 124      72.860  72.340  44.070  1.00  0.00            
ATOM   1872  HB3 ALA X 124      74.020  73.070  45.210  1.00  0.00            
ATOM   1873  C   ALA X 124      71.740  73.240  46.640  1.00  0.00            
ATOM   1874  O   ALA X 124      72.150  73.840  47.630  1.00  0.00            
ATOM   1875  N   LEU X 125      70.710  73.770  45.990  1.00  0.00            
ATOM   1876  H   LEU X 125      70.340  73.350  45.150  1.00  0.00            
ATOM   1877  CA  LEU X 125      69.910  74.920  46.380  1.00  0.00            
ATOM   1878  HA  LEU X 125      70.590  75.730  46.650  1.00  0.00            
ATOM   1879  CB  LEU X 125      69.080  75.380  45.190  1.00  0.00            
ATOM   1880  HB1 LEU X 125      69.600  75.340  44.230  1.00  0.00            
ATOM   1881  HB2 LEU X 125      68.270  74.650  45.120  1.00  0.00            
ATOM   1882  CG  LEU X 125      68.300  76.680  45.430  1.00  0.00            
ATOM   1883  HG  LEU X 125      67.500  76.550  46.150  1.00  0.00            
ATOM   1884  CD1 LEU X 125      69.150  77.880  45.870  1.00  0.00            
ATOM   1885 1HD1 LEU X 125      69.300  77.920  46.940  1.00  0.00            
ATOM   1886 2HD1 LEU X 125      70.160  77.850  45.460  1.00  0.00            
ATOM   1887 3HD1 LEU X 125      68.690  78.830  45.590  1.00  0.00            
ATOM   1888  CD2 LEU X 125      67.600  77.040  44.120  1.00  0.00            
ATOM   1889 1HD2 LEU X 125      68.430  77.230  43.450  1.00  0.00            
ATOM   1890 2HD2 LEU X 125      67.110  76.200  43.640  1.00  0.00            
ATOM   1891 3HD2 LEU X 125      66.970  77.940  44.120  1.00  0.00            
ATOM   1892  C   LEU X 125      69.090  74.510  47.600  1.00  0.00            
ATOM   1893  O   LEU X 125      69.060  75.350  48.500  1.00  0.00            
ATOM   1894  N   CYS X 126      68.500  73.320  47.720  1.00  0.00            
ATOM   1895  H   CYS X 126      68.570  72.770  46.880  1.00  0.00            
ATOM   1896  CA  CYS X 126      67.880  72.810  48.930  1.00  0.00            
ATOM   1897  HA  CYS X 126      67.210  73.570  49.340  1.00  0.00            
ATOM   1898  CB  CYS X 126      66.940  71.660  48.590  1.00  0.00            
ATOM   1899  HB1 CYS X 126      67.610  70.890  48.210  1.00  0.00            
ATOM   1900  HB2 CYS X 126      66.410  71.300  49.470  1.00  0.00            
ATOM   1901  SG  CYS X 126      65.700  72.040  47.330  1.00  0.00            
ATOM   1902  HG  CYS X 126      66.700  72.150  46.450  1.00  0.00            
ATOM   1903  C   CYS X 126      68.920  72.410  49.960  1.00  0.00            
ATOM   1904  O   CYS X 126      68.570  71.770  50.950  1.00  0.00            
ATOM   1905  N   THR X 127      70.150  72.920  49.820  1.00  0.00            
ATOM   1906  H   THR X 127      70.340  73.510  49.030  1.00  0.00            
ATOM   1907  CA  THR X 127      71.200  72.760  50.810  1.00  0.00            
ATOM   1908  HA  THR X 127      70.790  72.490  51.790  1.00  0.00            
ATOM   1909  CB  THR X 127      72.170  71.610  50.530  1.00  0.00            
ATOM   1910  HB  THR X 127      72.840  71.830  49.700  1.00  0.00            
ATOM   1911  OG1 THR X 127      71.430  70.470  50.170  1.00  0.00            
ATOM   1912  HG1 THR X 127      71.100  70.680  49.310  1.00  0.00            
ATOM   1913  CG2 THR X 127      73.040  71.160  51.700  1.00  0.00            
ATOM   1914 1HG2 THR X 127      73.840  70.500  51.360  1.00  0.00            
ATOM   1915 2HG2 THR X 127      73.570  71.990  52.170  1.00  0.00            
ATOM   1916 3HG2 THR X 127      72.440  70.670  52.470  1.00  0.00            
ATOM   1917  C   THR X 127      71.770  74.130  51.150  1.00  0.00            
ATOM   1918  O   THR X 127      72.550  74.280  52.090  1.00  0.00            
ATOM   1919  N   LYS X 128      71.430  75.160  50.370  1.00  0.00            
ATOM   1920  H   LYS X 128      70.760  74.890  49.660  1.00  0.00            
ATOM   1921  CA  LYS X 128      71.700  76.580  50.400  1.00  0.00            
ATOM   1922  HA  LYS X 128      71.180  76.910  49.510  1.00  0.00            
ATOM   1923  CB  LYS X 128      71.000  77.280  51.570  1.00  0.00            
ATOM   1924  HB1 LYS X 128      71.530  76.980  52.470  1.00  0.00            
ATOM   1925  HB2 LYS X 128      71.100  78.360  51.590  1.00  0.00            
ATOM   1926  CG  LYS X 128      69.590  76.960  52.090  1.00  0.00            
ATOM   1927  HG1 LYS X 128      69.420  75.890  52.200  1.00  0.00            
ATOM   1928  HG2 LYS X 128      69.630  77.240  53.140  1.00  0.00            
ATOM   1929  CD  LYS X 128      68.440  77.720  51.420  1.00  0.00            
ATOM   1930  HD1 LYS X 128      68.490  78.720  51.850  1.00  0.00            
ATOM   1931  HD2 LYS X 128      68.580  77.770  50.340  1.00  0.00            
ATOM   1932  CE  LYS X 128      67.050  77.120  51.660  1.00  0.00            
ATOM   1933  HE1 LYS X 128      66.780  76.300  51.000  1.00  0.00            
ATOM   1934  HE2 LYS X 128      66.840  76.880  52.700  1.00  0.00            
ATOM   1935  NZ  LYS X 128      66.070  78.180  51.360  1.00  0.00            
ATOM   1936  HZ1 LYS X 128      65.930  78.110  50.360  1.00  0.00            
ATOM   1937  HZ2 LYS X 128      65.170  78.080  51.800  1.00  0.00            
ATOM   1938  HZ3 LYS X 128      66.380  79.100  51.650  1.00  0.00            
ATOM   1939  C   LYS X 128      73.150  76.980  50.170  1.00  0.00            
ATOM   1940  O   LYS X 128      73.600  77.940  50.800  1.00  0.00            
ATOM   1941  N   VAL X 129      73.750  76.320  49.180  1.00  0.00            
ATOM   1942  H   VAL X 129      73.180  75.610  48.750  1.00  0.00            
ATOM   1943  CA  VAL X 129      75.150  76.520  48.870  1.00  0.00            
ATOM   1944  HA  VAL X 129      75.490  77.340  49.510  1.00  0.00            
ATOM   1945  CB  VAL X 129      75.930  75.270  49.280  1.00  0.00            
ATOM   1946  HB  VAL X 129      76.880  75.370  48.750  1.00  0.00            
ATOM   1947  CG1 VAL X 129      76.250  75.290  50.770  1.00  0.00            
ATOM   1948 1HG1 VAL X 129      77.170  74.750  51.010  1.00  0.00            
ATOM   1949 2HG1 VAL X 129      76.340  76.310  51.140  1.00  0.00            
ATOM   1950 3HG1 VAL X 129      75.470  74.770  51.320  1.00  0.00            
ATOM   1951  CG2 VAL X 129      75.480  73.860  48.880  1.00  0.00            
ATOM   1952 1HG2 VAL X 129      75.150  73.750  47.850  1.00  0.00            
ATOM   1953 2HG2 VAL X 129      76.240  73.110  49.030  1.00  0.00            
ATOM   1954 3HG2 VAL X 129      74.720  73.370  49.490  1.00  0.00            
ATOM   1955  C   VAL X 129      75.350  76.880  47.400  1.00  0.00            
ATOM   1956  O   VAL X 129      75.560  76.020  46.550  1.00  0.00            
ATOM   1957  N   PRO X 130      75.250  78.160  47.040  1.00  0.00            
ATOM   1958  CA  PRO X 130      75.430  78.650  45.690  1.00  0.00            
ATOM   1959  HA  PRO X 130      74.730  78.010  45.150  1.00  0.00            
ATOM   1960  CB  PRO X 130      74.930  80.090  45.700  1.00  0.00            
ATOM   1961  HB1 PRO X 130      75.510  80.790  45.080  1.00  0.00            
ATOM   1962  HB2 PRO X 130      73.970  79.940  45.210  1.00  0.00            
ATOM   1963  CG  PRO X 130      74.890  80.550  47.160  1.00  0.00            
ATOM   1964  HG1 PRO X 130      75.700  81.220  47.440  1.00  0.00            
ATOM   1965  HG2 PRO X 130      73.910  81.000  47.360  1.00  0.00            
ATOM   1966  CD  PRO X 130      74.980  79.250  47.960  1.00  0.00            
ATOM   1967  HD1 PRO X 130      75.720  79.420  48.740  1.00  0.00            
ATOM   1968  HD2 PRO X 130      74.010  78.970  48.370  1.00  0.00            
ATOM   1969  C   PRO X 130      76.810  78.400  45.090  1.00  0.00            
ATOM   1970  O   PRO X 130      76.950  78.150  43.900  1.00  0.00            
ATOM   1971  N   GLU X 131      77.840  78.460  45.930  1.00  0.00            
ATOM   1972  H   GLU X 131      77.670  78.780  46.880  1.00  0.00            
ATOM   1973  CA  GLU X 131      79.200  78.190  45.510  1.00  0.00            
ATOM   1974  HA  GLU X 131      79.370  78.780  44.600  1.00  0.00            
ATOM   1975  CB  GLU X 131      80.210  78.410  46.630  1.00  0.00            
ATOM   1976  HB1 GLU X 131      79.970  77.830  47.520  1.00  0.00            
ATOM   1977  HB2 GLU X 131      81.160  78.010  46.280  1.00  0.00            
ATOM   1978  CG  GLU X 131      80.370  79.850  47.110  1.00  0.00            
ATOM   1979  HG1 GLU X 131      79.500  80.330  47.560  1.00  0.00            
ATOM   1980  HG2 GLU X 131      81.030  79.700  47.960  1.00  0.00            
ATOM   1981  CD  GLU X 131      81.010  80.770  46.080  1.00  0.00            
ATOM   1982  OE1 GLU X 131      81.940  80.260  45.410  1.00  0.00            
ATOM   1983  OE2 GLU X 131      80.560  81.920  45.860  1.00  0.00            
ATOM   1984  C   GLU X 131      79.460  76.780  44.990  1.00  0.00            
ATOM   1985  O   GLU X 131      80.270  76.660  44.070  1.00  0.00            
ATOM   1986  N   LEU X 132      78.740  75.800  45.530  1.00  0.00            
ATOM   1987  H   LEU X 132      78.230  76.230  46.290  1.00  0.00            
ATOM   1988  CA  LEU X 132      78.600  74.400  45.170  1.00  0.00            
ATOM   1989  HA  LEU X 132      79.590  73.960  45.040  1.00  0.00            
ATOM   1990  CB  LEU X 132      77.810  73.710  46.280  1.00  0.00            
ATOM   1991  HB1 LEU X 132      77.790  74.350  47.160  1.00  0.00            
ATOM   1992  HB2 LEU X 132      76.800  73.660  45.880  1.00  0.00            
ATOM   1993  CG  LEU X 132      78.330  72.350  46.770  1.00  0.00            
ATOM   1994  HG  LEU X 132      78.080  72.070  47.790  1.00  0.00            
ATOM   1995  CD1 LEU X 132      77.800  71.130  46.030  1.00  0.00            
ATOM   1996 1HD1 LEU X 132      78.150  71.230  45.000  1.00  0.00            
ATOM   1997 2HD1 LEU X 132      78.250  70.300  46.580  1.00  0.00            
ATOM   1998 3HD1 LEU X 132      76.720  70.950  46.060  1.00  0.00            
ATOM   1999  CD2 LEU X 132      79.840  72.120  46.740  1.00  0.00            
ATOM   2000 1HD2 LEU X 132      80.250  72.930  47.350  1.00  0.00            
ATOM   2001 2HD2 LEU X 132      79.970  71.120  47.150  1.00  0.00            
ATOM   2002 3HD2 LEU X 132      80.320  72.120  45.760  1.00  0.00            
ATOM   2003  C   LEU X 132      77.920  74.200  43.830  1.00  0.00            
ATOM   2004  O   LEU X 132      78.530  73.700  42.880  1.00  0.00            
ATOM   2005  N   ILE X 133      76.790  74.900  43.660  1.00  0.00            
ATOM   2006  H   ILE X 133      76.500  75.420  44.480  1.00  0.00            
ATOM   2007  CA  ILE X 133      75.900  74.900  42.520  1.00  0.00            
ATOM   2008  HA  ILE X 133      75.440  73.920  42.420  1.00  0.00            
ATOM   2009  CB  ILE X 133      74.670  75.790  42.670  1.00  0.00            
ATOM   2010  HB  ILE X 133      75.050  76.700  43.140  1.00  0.00            
ATOM   2011  CG1 ILE X 133      73.740  75.110  43.680  1.00  0.00            
ATOM   2012 1HG1 ILE X 133      73.220  74.300  43.150  1.00  0.00            
ATOM   2013 2HG1 ILE X 133      74.350  74.770  44.510  1.00  0.00            
ATOM   2014  CG2 ILE X 133      73.980  76.130  41.350  1.00  0.00            
ATOM   2015 1HG2 ILE X 133      73.710  75.250  40.770  1.00  0.00            
ATOM   2016 2HG2 ILE X 133      72.990  76.580  41.440  1.00  0.00            
ATOM   2017 3HG2 ILE X 133      74.640  76.770  40.760  1.00  0.00            
ATOM   2018  CD  ILE X 133      72.700  76.080  44.250  1.00  0.00            
ATOM   2019  HD1 ILE X 133      71.730  75.970  43.760  1.00  0.00            
ATOM   2020  HD2 ILE X 133      72.500  75.860  45.300  1.00  0.00            
ATOM   2021  HD3 ILE X 133      72.900  77.140  44.150  1.00  0.00            
ATOM   2022  C   ILE X 133      76.680  75.120  41.230  1.00  0.00            
ATOM   2023  O   ILE X 133      76.620  74.310  40.310  1.00  0.00            
ATOM   2024  N   ARG X 134      77.490  76.180  41.190  1.00  0.00            
ATOM   2025  H   ARG X 134      77.470  76.730  42.030  1.00  0.00            
ATOM   2026  CA  ARG X 134      78.440  76.520  40.140  1.00  0.00            
ATOM   2027  HA  ARG X 134      77.920  76.800  39.230  1.00  0.00            
ATOM   2028  CB  ARG X 134      79.090  77.870  40.420  1.00  0.00            
ATOM   2029  HB1 ARG X 134      79.740  77.670  41.260  1.00  0.00            
ATOM   2030  HB2 ARG X 134      79.610  78.090  39.490  1.00  0.00            
ATOM   2031  CG  ARG X 134      78.100  78.980  40.800  1.00  0.00            
ATOM   2032  HG1 ARG X 134      77.160  78.870  40.250  1.00  0.00            
ATOM   2033  HG2 ARG X 134      77.640  79.010  41.790  1.00  0.00            
ATOM   2034  CD  ARG X 134      78.780  80.270  40.340  1.00  0.00            
ATOM   2035  HD1 ARG X 134      79.700  80.190  39.750  1.00  0.00            
ATOM   2036  HD2 ARG X 134      78.070  80.670  39.610  1.00  0.00            
ATOM   2037  NE  ARG X 134      78.870  81.260  41.400  1.00  0.00            
ATOM   2038  HE  ARG X 134      77.950  81.660  41.480  1.00  0.00            
ATOM   2039  CZ  ARG X 134      79.600  81.130  42.520  1.00  0.00            
ATOM   2040  NH1 ARG X 134      80.680  80.350  42.610  1.00  0.00            
ATOM   2041 1HH1 ARG X 134      81.040  79.970  41.740  1.00  0.00            
ATOM   2042 2HH1 ARG X 134      81.240  80.300  43.450  1.00  0.00            
ATOM   2043  NH2 ARG X 134      79.320  81.880  43.600  1.00  0.00            
ATOM   2044 1HH2 ARG X 134      78.790  82.720  43.430  1.00  0.00            
ATOM   2045 2HH2 ARG X 134      79.830  81.940  44.470  1.00  0.00            
ATOM   2046  C   ARG X 134      79.360  75.430  39.600  1.00  0.00            
ATOM   2047  O   ARG X 134      79.650  75.460  38.410  1.00  0.00            
ATOM   2048  N   THR X 135      79.930  74.550  40.430  1.00  0.00            
ATOM   2049  H   THR X 135      79.850  74.630  41.440  1.00  0.00            
ATOM   2050  CA  THR X 135      80.590  73.330  40.020  1.00  0.00            
ATOM   2051  HA  THR X 135      81.260  73.670  39.230  1.00  0.00            
ATOM   2052  CB  THR X 135      81.430  72.820  41.200  1.00  0.00            
ATOM   2053  HB  THR X 135      82.070  72.020  40.840  1.00  0.00            
ATOM   2054  OG1 THR X 135      80.680  72.280  42.260  1.00  0.00            
ATOM   2055  HG1 THR X 135      79.920  72.720  42.600  1.00  0.00            
ATOM   2056  CG2 THR X 135      82.300  73.940  41.770  1.00  0.00            
ATOM   2057 1HG2 THR X 135      81.680  74.520  42.460  1.00  0.00            
ATOM   2058 2HG2 THR X 135      83.120  73.560  42.390  1.00  0.00            
ATOM   2059 3HG2 THR X 135      82.650  74.740  41.130  1.00  0.00            
ATOM   2060  C   THR X 135      79.580  72.310  39.530  1.00  0.00            
ATOM   2061  O   THR X 135      80.020  71.530  38.690  1.00  0.00            
ATOM   2062  N   ILE X 136      78.290  72.340  39.860  1.00  0.00            
ATOM   2063  H   ILE X 136      77.890  73.140  40.330  1.00  0.00            
ATOM   2064  CA  ILE X 136      77.340  71.430  39.240  1.00  0.00            
ATOM   2065  HA  ILE X 136      77.730  70.430  39.070  1.00  0.00            
ATOM   2066  CB  ILE X 136      76.150  71.150  40.150  1.00  0.00            
ATOM   2067  HB  ILE X 136      75.550  72.060  40.120  1.00  0.00            
ATOM   2068  CG1 ILE X 136      76.670  70.810  41.550  1.00  0.00            
ATOM   2069 1HG1 ILE X 136      77.130  69.820  41.610  1.00  0.00            
ATOM   2070 2HG1 ILE X 136      77.330  71.580  41.960  1.00  0.00            
ATOM   2071  CG2 ILE X 136      75.160  70.130  39.590  1.00  0.00            
ATOM   2072 1HG2 ILE X 136      74.950  70.520  38.600  1.00  0.00            
ATOM   2073 2HG2 ILE X 136      75.550  69.140  39.380  1.00  0.00            
ATOM   2074 3HG2 ILE X 136      74.230  70.050  40.150  1.00  0.00            
ATOM   2075  CD  ILE X 136      75.570  70.870  42.610  1.00  0.00            
ATOM   2076  HD1 ILE X 136      75.910  70.790  43.640  1.00  0.00            
ATOM   2077  HD2 ILE X 136      75.030  71.810  42.490  1.00  0.00            
ATOM   2078  HD3 ILE X 136      74.890  70.050  42.410  1.00  0.00            
ATOM   2079  C   ILE X 136      77.060  71.940  37.840  1.00  0.00            
ATOM   2080  O   ILE X 136      76.830  71.150  36.920  1.00  0.00            
ATOM   2081  N   MET X 137      77.170  73.250  37.560  1.00  0.00            
ATOM   2082  H   MET X 137      77.330  73.840  38.360  1.00  0.00            
ATOM   2083  CA  MET X 137      77.080  74.020  36.340  1.00  0.00            
ATOM   2084  HA  MET X 137      76.310  73.560  35.730  1.00  0.00            
ATOM   2085  CB  MET X 137      76.710  75.480  36.610  1.00  0.00            
ATOM   2086  HB1 MET X 137      77.490  75.850  37.270  1.00  0.00            
ATOM   2087  HB2 MET X 137      76.810  75.880  35.600  1.00  0.00            
ATOM   2088  CG  MET X 137      75.280  75.810  37.030  1.00  0.00            
ATOM   2089  HG1 MET X 137      74.690  75.530  36.150  1.00  0.00            
ATOM   2090  HG2 MET X 137      74.880  75.190  37.840  1.00  0.00            
ATOM   2091  SD  MET X 137      74.870  77.430  37.710  1.00  0.00            
ATOM   2092  CE  MET X 137      73.150  77.010  38.080  1.00  0.00            
ATOM   2093  HE1 MET X 137      72.740  76.930  37.070  1.00  0.00            
ATOM   2094  HE2 MET X 137      72.920  76.030  38.490  1.00  0.00            
ATOM   2095  HE3 MET X 137      72.650  77.800  38.630  1.00  0.00            
ATOM   2096  C   MET X 137      78.450  73.910  35.680  1.00  0.00            
ATOM   2097  O   MET X 137      78.760  74.690  34.770  1.00  0.00            
ATOM   2098  N   GLY X 138      79.280  72.930  36.010  1.00  0.00            
ATOM   2099  H   GLY X 138      78.840  72.290  36.650  1.00  0.00            
ATOM   2100  CA  GLY X 138      80.590  72.610  35.470  1.00  0.00            
ATOM   2101  HA1 GLY X 138      81.060  73.230  34.710  1.00  0.00            
ATOM   2102  HA2 GLY X 138      81.280  72.830  36.270  1.00  0.00            
ATOM   2103  C   GLY X 138      80.860  71.250  34.840  1.00  0.00            
ATOM   2104  O   GLY X 138      80.670  71.100  33.630  1.00  0.00            
ATOM   2105  N   TRP X 139      81.120  70.230  35.660  1.00  0.00            
ATOM   2106  H   TRP X 139      80.880  70.310  36.640  1.00  0.00            
ATOM   2107  CA  TRP X 139      81.410  68.890  35.180  1.00  0.00            
ATOM   2108  HA  TRP X 139      82.280  68.870  34.540  1.00  0.00            
ATOM   2109  CB  TRP X 139      81.760  67.970  36.350  1.00  0.00            
ATOM   2110  HB1 TRP X 139      81.810  66.990  35.870  1.00  0.00            
ATOM   2111  HB2 TRP X 139      82.810  68.090  36.630  1.00  0.00            
ATOM   2112  CG  TRP X 139      80.960  68.020  37.610  1.00  0.00            
ATOM   2113  CD1 TRP X 139      81.300  68.750  38.700  1.00  0.00            
ATOM   2114  HD1 TRP X 139      82.110  69.470  38.720  1.00  0.00            
ATOM   2115  CD2 TRP X 139      79.850  67.170  38.030  1.00  0.00            
ATOM   2116  NE1 TRP X 139      80.380  68.500  39.690  1.00  0.00            
ATOM   2117  HE1 TRP X 139      80.410  68.910  40.610  1.00  0.00            
ATOM   2118  CE2 TRP X 139      79.460  67.530  39.350  1.00  0.00            
ATOM   2119  CE3 TRP X 139      79.060  66.170  37.440  1.00  0.00            
ATOM   2120  HE3 TRP X 139      79.290  65.940  36.410  1.00  0.00            
ATOM   2121  CZ2 TRP X 139      78.420  66.980  40.110  1.00  0.00            
ATOM   2122  HZ2 TRP X 139      78.310  67.310  41.140  1.00  0.00            
ATOM   2123  CZ3 TRP X 139      78.020  65.590  38.180  1.00  0.00            
ATOM   2124  HZ3 TRP X 139      77.490  64.770  37.730  1.00  0.00            
ATOM   2125  CH2 TRP X 139      77.670  65.980  39.480  1.00  0.00            
ATOM   2126  HH2 TRP X 139      76.770  65.630  39.950  1.00  0.00            
ATOM   2127  C   TRP X 139      80.290  68.320  34.320  1.00  0.00            
ATOM   2128  O   TRP X 139      80.630  67.490  33.480  1.00  0.00            
ATOM   2129  N   THR X 140      78.990  68.610  34.420  1.00  0.00            
ATOM   2130  H   THR X 140      78.600  69.150  35.180  1.00  0.00            
ATOM   2131  CA  THR X 140      77.980  68.010  33.580  1.00  0.00            
ATOM   2132  HA  THR X 140      78.100  66.920  33.550  1.00  0.00            
ATOM   2133  CB  THR X 140      76.670  68.300  34.310  1.00  0.00            
ATOM   2134  HB  THR X 140      75.780  67.920  33.800  1.00  0.00            
ATOM   2135  OG1 THR X 140      76.520  69.690  34.420  1.00  0.00            
ATOM   2136  HG1 THR X 140      76.490  69.920  35.340  1.00  0.00            
ATOM   2137  CG2 THR X 140      76.640  67.710  35.720  1.00  0.00            
ATOM   2138 1HG2 THR X 140      75.800  67.940  36.370  1.00  0.00            
ATOM   2139 2HG2 THR X 140      76.610  66.620  35.820  1.00  0.00            
ATOM   2140 3HG2 THR X 140      77.520  68.020  36.290  1.00  0.00            
ATOM   2141  C   THR X 140      78.050  68.460  32.130  1.00  0.00            
ATOM   2142  O   THR X 140      77.960  67.650  31.210  1.00  0.00            
ATOM   2143  N   LEU X 141      78.330  69.740  31.850  1.00  0.00            
ATOM   2144  H   LEU X 141      78.590  70.270  32.670  1.00  0.00            
ATOM   2145  CA  LEU X 141      78.490  70.320  30.530  1.00  0.00            
ATOM   2146  HA  LEU X 141      77.810  69.810  29.850  1.00  0.00            
ATOM   2147  CB  LEU X 141      78.080  71.800  30.580  1.00  0.00            
ATOM   2148  HB1 LEU X 141      78.860  72.290  31.150  1.00  0.00            
ATOM   2149  HB2 LEU X 141      78.090  72.160  29.550  1.00  0.00            
ATOM   2150  CG  LEU X 141      76.820  72.070  31.410  1.00  0.00            
ATOM   2151  HG  LEU X 141      76.930  71.860  32.480  1.00  0.00            
ATOM   2152  CD1 LEU X 141      76.220  73.450  31.170  1.00  0.00            
ATOM   2153 1HD1 LEU X 141      75.980  73.670  30.130  1.00  0.00            
ATOM   2154 2HD1 LEU X 141      75.270  73.650  31.670  1.00  0.00            
ATOM   2155 3HD1 LEU X 141      76.920  74.270  31.330  1.00  0.00            
ATOM   2156  CD2 LEU X 141      75.690  71.150  30.950  1.00  0.00            
ATOM   2157 1HD2 LEU X 141      74.750  71.430  31.440  1.00  0.00            
ATOM   2158 2HD2 LEU X 141      75.630  71.090  29.870  1.00  0.00            
ATOM   2159 3HD2 LEU X 141      75.900  70.140  31.280  1.00  0.00            
ATOM   2160  C   LEU X 141      79.890  70.290  29.940  1.00  0.00            
ATOM   2161  O   LEU X 141      80.030  70.190  28.720  1.00  0.00            
ATOM   2162  N   ASP X 142      80.880  70.260  30.830  1.00  0.00            
ATOM   2163  H   ASP X 142      80.640  70.270  31.810  1.00  0.00            
ATOM   2164  CA  ASP X 142      82.280  70.020  30.540  1.00  0.00            
ATOM   2165  HA  ASP X 142      82.710  70.630  29.740  1.00  0.00            
ATOM   2166  CB  ASP X 142      83.100  70.320  31.790  1.00  0.00            
ATOM   2167  HB1 ASP X 142      82.910  71.360  32.050  1.00  0.00            
ATOM   2168  HB2 ASP X 142      82.890  69.720  32.680  1.00  0.00            
ATOM   2169  CG  ASP X 142      84.600  70.330  31.490  1.00  0.00            
ATOM   2170  OD1 ASP X 142      84.920  70.750  30.360  1.00  0.00            
ATOM   2171  OD2 ASP X 142      85.440  69.990  32.350  1.00  0.00            
ATOM   2172  C   ASP X 142      82.450  68.600  30.030  1.00  0.00            
ATOM   2173  O   ASP X 142      83.320  68.430  29.180  1.00  0.00            
ATOM   2174  N   PHE X 143      81.730  67.600  30.550  1.00  0.00            
ATOM   2175  H   PHE X 143      81.180  67.790  31.380  1.00  0.00            
ATOM   2176  CA  PHE X 143      81.650  66.260  30.010  1.00  0.00            
ATOM   2177  HA  PHE X 143      82.610  65.760  30.090  1.00  0.00            
ATOM   2178  CB  PHE X 143      80.600  65.460  30.780  1.00  0.00            
ATOM   2179  HB1 PHE X 143      80.940  65.460  31.820  1.00  0.00            
ATOM   2180  HB2 PHE X 143      79.610  65.900  30.790  1.00  0.00            
ATOM   2181  CG  PHE X 143      80.370  64.010  30.410  1.00  0.00            
ATOM   2182  CD1 PHE X 143      81.380  63.050  30.490  1.00  0.00            
ATOM   2183  HD1 PHE X 143      82.360  63.410  30.800  1.00  0.00            
ATOM   2184  CD2 PHE X 143      79.120  63.600  29.930  1.00  0.00            
ATOM   2185  HD2 PHE X 143      78.270  64.260  29.880  1.00  0.00            
ATOM   2186  CE1 PHE X 143      81.130  61.700  30.220  1.00  0.00            
ATOM   2187  HE1 PHE X 143      81.940  60.990  30.290  1.00  0.00            
ATOM   2188  CE2 PHE X 143      78.840  62.280  29.570  1.00  0.00            
ATOM   2189  HE2 PHE X 143      77.860  62.060  29.150  1.00  0.00            
ATOM   2190  CZ  PHE X 143      79.880  61.350  29.700  1.00  0.00            
ATOM   2191  HZ  PHE X 143      79.710  60.340  29.360  1.00  0.00            
ATOM   2192  C   PHE X 143      81.210  66.230  28.550  1.00  0.00            
ATOM   2193  O   PHE X 143      81.600  65.300  27.850  1.00  0.00            
ATOM   2194  N   LEU X 144      80.400  67.210  28.130  1.00  0.00            
ATOM   2195  H   LEU X 144      79.980  67.870  28.760  1.00  0.00            
ATOM   2196  CA  LEU X 144      80.040  67.280  26.730  1.00  0.00            
ATOM   2197  HA  LEU X 144      79.850  66.310  26.270  1.00  0.00            
ATOM   2198  CB  LEU X 144      78.720  68.040  26.600  1.00  0.00            
ATOM   2199  HB1 LEU X 144      78.970  69.090  26.740  1.00  0.00            
ATOM   2200  HB2 LEU X 144      78.420  68.000  25.560  1.00  0.00            
ATOM   2201  CG  LEU X 144      77.540  67.690  27.520  1.00  0.00            
ATOM   2202  HG  LEU X 144      77.810  67.730  28.570  1.00  0.00            
ATOM   2203  CD1 LEU X 144      76.580  68.870  27.370  1.00  0.00            
ATOM   2204 1HD1 LEU X 144      76.250  69.000  26.340  1.00  0.00            
ATOM   2205 2HD1 LEU X 144      75.750  68.780  28.070  1.00  0.00            
ATOM   2206 3HD1 LEU X 144      77.060  69.800  27.670  1.00  0.00            
ATOM   2207  CD2 LEU X 144      76.830  66.360  27.250  1.00  0.00            
ATOM   2208 1HD2 LEU X 144      76.010  66.400  26.520  1.00  0.00            
ATOM   2209 2HD2 LEU X 144      77.520  65.630  26.830  1.00  0.00            
ATOM   2210 3HD2 LEU X 144      76.480  66.000  28.210  1.00  0.00            
ATOM   2211  C   LEU X 144      81.220  67.830  25.940  1.00  0.00            
ATOM   2212  O   LEU X 144      81.530  67.380  24.840  1.00  0.00            
ATOM   2213  N   ARG X 145      81.790  68.920  26.470  1.00  0.00            
ATOM   2214  H   ARG X 145      81.400  69.190  27.360  1.00  0.00            
ATOM   2215  CA  ARG X 145      82.960  69.570  25.920  1.00  0.00            
ATOM   2216  HA  ARG X 145      82.560  69.980  24.990  1.00  0.00            
ATOM   2217  CB  ARG X 145      83.290  70.850  26.690  1.00  0.00            
ATOM   2218  HB1 ARG X 145      82.360  71.410  26.790  1.00  0.00            
ATOM   2219  HB2 ARG X 145      83.510  70.570  27.720  1.00  0.00            
ATOM   2220  CG  ARG X 145      84.510  71.700  26.350  1.00  0.00            
ATOM   2221  HG1 ARG X 145      85.420  71.100  26.420  1.00  0.00            
ATOM   2222  HG2 ARG X 145      84.410  72.030  25.310  1.00  0.00            
ATOM   2223  CD  ARG X 145      84.540  73.010  27.140  1.00  0.00            
ATOM   2224  HD1 ARG X 145      85.290  73.640  26.650  1.00  0.00            
ATOM   2225  HD2 ARG X 145      83.680  73.680  27.240  1.00  0.00            
ATOM   2226  NE  ARG X 145      85.000  72.730  28.490  1.00  0.00            
ATOM   2227  HE  ARG X 145      84.900  71.790  28.860  1.00  0.00            
ATOM   2228  CZ  ARG X 145      85.310  73.720  29.340  1.00  0.00            
ATOM   2229  NH1 ARG X 145      85.380  75.010  28.980  1.00  0.00            
ATOM   2230 1HH1 ARG X 145      85.340  75.360  28.030  1.00  0.00            
ATOM   2231 2HH1 ARG X 145      85.370  75.730  29.680  1.00  0.00            
ATOM   2232  NH2 ARG X 145      85.660  73.320  30.580  1.00  0.00            
ATOM   2233 1HH2 ARG X 145      85.460  72.350  30.770  1.00  0.00            
ATOM   2234 2HH2 ARG X 145      86.180  73.890  31.220  1.00  0.00            
ATOM   2235  C   ARG X 145      84.090  68.600  25.610  1.00  0.00            
ATOM   2236  O   ARG X 145      84.800  68.750  24.610  1.00  0.00            
ATOM   2237  N   GLU X 146      84.250  67.680  26.570  1.00  0.00            
ATOM   2238  H   GLU X 146      83.660  67.830  27.380  1.00  0.00            
ATOM   2239  CA  GLU X 146      85.350  66.750  26.640  1.00  0.00            
ATOM   2240  HA  GLU X 146      86.310  67.250  26.480  1.00  0.00            
ATOM   2241  CB  GLU X 146      85.380  66.220  28.070  1.00  0.00            
ATOM   2242  HB1 GLU X 146      85.380  66.940  28.890  1.00  0.00            
ATOM   2243  HB2 GLU X 146      84.520  65.570  28.260  1.00  0.00            
ATOM   2244  CG  GLU X 146      86.580  65.380  28.500  1.00  0.00            
ATOM   2245  HG1 GLU X 146      86.420  64.860  29.450  1.00  0.00            
ATOM   2246  HG2 GLU X 146      86.730  64.540  27.830  1.00  0.00            
ATOM   2247  CD  GLU X 146      87.800  66.270  28.720  1.00  0.00            
ATOM   2248  OE1 GLU X 146      87.770  67.410  29.220  1.00  0.00            
ATOM   2249  OE2 GLU X 146      88.930  65.740  28.610  1.00  0.00            
ATOM   2250  C   GLU X 146      85.080  65.660  25.610  1.00  0.00            
ATOM   2251  O   GLU X 146      86.000  65.380  24.850  1.00  0.00            
ATOM   2252  N   ARG X 147      83.920  65.000  25.660  1.00  0.00            
ATOM   2253  H   ARG X 147      83.190  65.350  26.280  1.00  0.00            
ATOM   2254  CA  ARG X 147      83.750  63.630  25.230  1.00  0.00            
ATOM   2255  HA  ARG X 147      84.640  63.310  24.700  1.00  0.00            
ATOM   2256  CB  ARG X 147      83.530  62.810  26.500  1.00  0.00            
ATOM   2257  HB1 ARG X 147      84.130  63.190  27.330  1.00  0.00            
ATOM   2258  HB2 ARG X 147      82.510  62.970  26.840  1.00  0.00            
ATOM   2259  CG  ARG X 147      83.860  61.320  26.420  1.00  0.00            
ATOM   2260  HG1 ARG X 147      84.300  61.170  25.440  1.00  0.00            
ATOM   2261  HG2 ARG X 147      84.710  61.060  27.060  1.00  0.00            
ATOM   2262  CD  ARG X 147      82.660  60.390  26.600  1.00  0.00            
ATOM   2263  HD1 ARG X 147      81.820  61.070  26.670  1.00  0.00            
ATOM   2264  HD2 ARG X 147      82.550  59.850  25.650  1.00  0.00            
ATOM   2265  NE  ARG X 147      82.800  59.460  27.720  1.00  0.00            
ATOM   2266  HE  ARG X 147      83.140  59.840  28.590  1.00  0.00            
ATOM   2267  CZ  ARG X 147      82.490  58.170  27.930  1.00  0.00            
ATOM   2268  NH1 ARG X 147      81.760  57.690  26.920  1.00  0.00            
ATOM   2269 1HH1 ARG X 147      81.600  57.960  25.960  1.00  0.00            
ATOM   2270 2HH1 ARG X 147      81.580  56.700  27.040  1.00  0.00            
ATOM   2271  NH2 ARG X 147      82.650  57.380  29.000  1.00  0.00            
ATOM   2272 1HH2 ARG X 147      83.090  57.760  29.830  1.00  0.00            
ATOM   2273 2HH2 ARG X 147      82.610  56.380  28.900  1.00  0.00            
ATOM   2274  C   ARG X 147      82.620  63.490  24.210  1.00  0.00            
ATOM   2275  O   ARG X 147      82.480  62.380  23.690  1.00  0.00            
ATOM   2276  N   LEU X 148      81.890  64.550  23.890  1.00  0.00            
ATOM   2277  H   LEU X 148      82.020  65.410  24.410  1.00  0.00            
ATOM   2278  CA  LEU X 148      80.780  64.520  22.950  1.00  0.00            
ATOM   2279  HA  LEU X 148      80.900  63.680  22.270  1.00  0.00            
ATOM   2280  CB  LEU X 148      79.470  64.230  23.680  1.00  0.00            
ATOM   2281  HB1 LEU X 148      79.450  64.980  24.470  1.00  0.00            
ATOM   2282  HB2 LEU X 148      78.580  64.400  23.080  1.00  0.00            
ATOM   2283  CG  LEU X 148      79.200  62.880  24.350  1.00  0.00            
ATOM   2284  HG  LEU X 148      80.130  62.590  24.830  1.00  0.00            
ATOM   2285  CD1 LEU X 148      78.150  62.930  25.460  1.00  0.00            
ATOM   2286 1HD1 LEU X 148      77.160  63.130  25.050  1.00  0.00            
ATOM   2287 2HD1 LEU X 148      78.130  62.000  26.020  1.00  0.00            
ATOM   2288 3HD1 LEU X 148      78.440  63.710  26.170  1.00  0.00            
ATOM   2289  CD2 LEU X 148      78.890  61.730  23.390  1.00  0.00            
ATOM   2290 1HD2 LEU X 148      79.660  61.800  22.620  1.00  0.00            
ATOM   2291 2HD2 LEU X 148      78.820  60.800  23.950  1.00  0.00            
ATOM   2292 3HD2 LEU X 148      77.890  61.860  22.980  1.00  0.00            
ATOM   2293  C   LEU X 148      80.740  65.730  22.020  1.00  0.00            
ATOM   2294  O   LEU X 148      79.650  66.190  21.690  1.00  0.00            
ATOM   2295  N   LEU X 149      81.880  66.350  21.720  1.00  0.00            
ATOM   2296  H   LEU X 149      82.740  65.990  22.120  1.00  0.00            
ATOM   2297  CA  LEU X 149      81.890  67.670  21.110  1.00  0.00            
ATOM   2298  HA  LEU X 149      81.090  68.320  21.450  1.00  0.00            
ATOM   2299  CB  LEU X 149      83.240  68.310  21.440  1.00  0.00            
ATOM   2300  HB1 LEU X 149      83.320  69.330  21.060  1.00  0.00            
ATOM   2301  HB2 LEU X 149      83.260  68.490  22.520  1.00  0.00            
ATOM   2302  CG  LEU X 149      84.480  67.520  21.030  1.00  0.00            
ATOM   2303  HG  LEU X 149      84.300  66.930  20.130  1.00  0.00            
ATOM   2304  CD1 LEU X 149      85.640  68.470  20.730  1.00  0.00            
ATOM   2305 1HD1 LEU X 149      85.800  69.240  21.480  1.00  0.00            
ATOM   2306 2HD1 LEU X 149      86.630  68.040  20.560  1.00  0.00            
ATOM   2307 3HD1 LEU X 149      85.370  68.900  19.760  1.00  0.00            
ATOM   2308  CD2 LEU X 149      84.980  66.450  22.010  1.00  0.00            
ATOM   2309 1HD2 LEU X 149      84.650  65.490  21.600  1.00  0.00            
ATOM   2310 2HD2 LEU X 149      86.060  66.450  22.090  1.00  0.00            
ATOM   2311 3HD2 LEU X 149      84.550  66.790  22.950  1.00  0.00            
ATOM   2312  C   LEU X 149      81.790  67.590  19.590  1.00  0.00            
ATOM   2313  O   LEU X 149      81.640  68.630  18.950  1.00  0.00            
ATOM   2314  N   GLY X 150      81.590  66.410  19.000  1.00  0.00            
ATOM   2315  H   GLY X 150      81.570  65.620  19.620  1.00  0.00            
ATOM   2316  CA  GLY X 150      81.150  66.170  17.640  1.00  0.00            
ATOM   2317  HA1 GLY X 150      81.050  67.150  17.190  1.00  0.00            
ATOM   2318  HA2 GLY X 150      81.850  65.650  16.990  1.00  0.00            
ATOM   2319  C   GLY X 150      79.920  65.280  17.570  1.00  0.00            
ATOM   2320  O   GLY X 150      79.460  64.880  16.500  1.00  0.00            
ATOM   2321  N   TRP X 151      79.250  65.030  18.700  1.00  0.00            
ATOM   2322  H   TRP X 151      79.680  65.510  19.480  1.00  0.00            
ATOM   2323  CA  TRP X 151      78.220  64.070  19.030  1.00  0.00            
ATOM   2324  HA  TRP X 151      77.950  63.710  18.030  1.00  0.00            
ATOM   2325  CB  TRP X 151      78.810  62.850  19.740  1.00  0.00            
ATOM   2326  HB1 TRP X 151      79.870  62.670  19.570  1.00  0.00            
ATOM   2327  HB2 TRP X 151      78.800  62.990  20.820  1.00  0.00            
ATOM   2328  CG  TRP X 151      78.100  61.590  19.380  1.00  0.00            
ATOM   2329  CD1 TRP X 151      76.930  61.110  19.850  1.00  0.00            
ATOM   2330  HD1 TRP X 151      76.460  61.640  20.670  1.00  0.00            
ATOM   2331  CD2 TRP X 151      78.530  60.540  18.450  1.00  0.00            
ATOM   2332  NE1 TRP X 151      76.510  59.980  19.190  1.00  0.00            
ATOM   2333  HE1 TRP X 151      75.620  59.560  19.420  1.00  0.00            
ATOM   2334  CE2 TRP X 151      77.500  59.580  18.300  1.00  0.00            
ATOM   2335  CE3 TRP X 151      79.680  60.370  17.660  1.00  0.00            
ATOM   2336  HE3 TRP X 151      80.430  61.130  17.810  1.00  0.00            
ATOM   2337  CZ2 TRP X 151      77.580  58.710  17.220  1.00  0.00            
ATOM   2338  HZ2 TRP X 151      76.810  58.000  16.980  1.00  0.00            
ATOM   2339  CZ3 TRP X 151      79.870  59.290  16.790  1.00  0.00            
ATOM   2340  HZ3 TRP X 151      80.750  59.110  16.200  1.00  0.00            
ATOM   2341  CH2 TRP X 151      78.730  58.550  16.440  1.00  0.00            
ATOM   2342  HH2 TRP X 151      78.800  57.940  15.550  1.00  0.00            
ATOM   2343  C   TRP X 151      76.980  64.550  19.780  1.00  0.00            
ATOM   2344  O   TRP X 151      75.920  63.970  19.570  1.00  0.00            
ATOM   2345  N   ILE X 152      77.080  65.590  20.610  1.00  0.00            
ATOM   2346  H   ILE X 152      78.030  65.870  20.830  1.00  0.00            
ATOM   2347  CA  ILE X 152      75.940  66.160  21.300  1.00  0.00            
ATOM   2348  HA  ILE X 152      75.380  65.300  21.640  1.00  0.00            
ATOM   2349  CB  ILE X 152      76.490  67.000  22.450  1.00  0.00            
ATOM   2350  HB  ILE X 152      77.200  66.410  23.030  1.00  0.00            
ATOM   2351  CG1 ILE X 152      75.630  67.590  23.570  1.00  0.00            
ATOM   2352 1HG1 ILE X 152      76.230  67.840  24.450  1.00  0.00            
ATOM   2353 2HG1 ILE X 152      75.260  68.600  23.370  1.00  0.00            
ATOM   2354  CG2 ILE X 152      77.400  68.120  21.930  1.00  0.00            
ATOM   2355 1HG2 ILE X 152      78.130  67.880  21.150  1.00  0.00            
ATOM   2356 2HG2 ILE X 152      76.800  68.860  21.400  1.00  0.00            
ATOM   2357 3HG2 ILE X 152      78.140  68.570  22.590  1.00  0.00            
ATOM   2358  CD  ILE X 152      74.460  66.720  24.000  1.00  0.00            
ATOM   2359  HD1 ILE X 152      74.930  65.750  24.180  1.00  0.00            
ATOM   2360  HD2 ILE X 152      74.020  66.990  24.960  1.00  0.00            
ATOM   2361  HD3 ILE X 152      73.660  66.430  23.310  1.00  0.00            
ATOM   2362  C   ILE X 152      74.980  66.940  20.400  1.00  0.00            
ATOM   2363  O   ILE X 152      73.850  67.160  20.830  1.00  0.00            
ATOM   2364  N   GLN X 153      75.340  67.330  19.180  1.00  0.00            
ATOM   2365  H   GLN X 153      76.310  67.120  18.960  1.00  0.00            
ATOM   2366  CA  GLN X 153      74.520  68.050  18.230  1.00  0.00            
ATOM   2367  HA  GLN X 153      73.770  68.630  18.760  1.00  0.00            
ATOM   2368  CB  GLN X 153      75.550  68.970  17.560  1.00  0.00            
ATOM   2369  HB1 GLN X 153      75.880  68.510  16.640  1.00  0.00            
ATOM   2370  HB2 GLN X 153      74.990  69.820  17.170  1.00  0.00            
ATOM   2371  CG  GLN X 153      76.720  69.640  18.290  1.00  0.00            
ATOM   2372  HG1 GLN X 153      76.920  70.670  18.000  1.00  0.00            
ATOM   2373  HG2 GLN X 153      76.510  69.790  19.350  1.00  0.00            
ATOM   2374  CD  GLN X 153      77.990  68.800  18.260  1.00  0.00            
ATOM   2375  OE1 GLN X 153      77.960  67.580  18.420  1.00  0.00            
ATOM   2376  NE2 GLN X 153      79.130  69.450  17.980  1.00  0.00            
ATOM   2377 1HE2 GLN X 153      79.160  70.450  17.890  1.00  0.00            
ATOM   2378 2HE2 GLN X 153      79.990  68.930  17.880  1.00  0.00            
ATOM   2379  C   GLN X 153      73.840  67.100  17.260  1.00  0.00            
ATOM   2380  O   GLN X 153      73.570  67.400  16.100  1.00  0.00            
ATOM   2381  N   ASP X 154      73.470  65.880  17.660  1.00  0.00            
ATOM   2382  H   ASP X 154      73.730  65.690  18.620  1.00  0.00            
ATOM   2383  CA  ASP X 154      72.930  64.800  16.860  1.00  0.00            
ATOM   2384  HA  ASP X 154      73.560  64.810  15.970  1.00  0.00            
ATOM   2385  CB  ASP X 154      73.040  63.500  17.650  1.00  0.00            
ATOM   2386  HB1 ASP X 154      74.050  63.180  17.930  1.00  0.00            
ATOM   2387  HB2 ASP X 154      72.440  63.530  18.560  1.00  0.00            
ATOM   2388  CG  ASP X 154      72.610  62.280  16.850  1.00  0.00            
ATOM   2389  OD1 ASP X 154      72.920  62.170  15.640  1.00  0.00            
ATOM   2390  OD2 ASP X 154      72.260  61.210  17.400  1.00  0.00            
ATOM   2391  C   ASP X 154      71.490  65.030  16.430  1.00  0.00            
ATOM   2392  O   ASP X 154      71.080  64.620  15.340  1.00  0.00            
ATOM   2393  N   GLN X 155      70.710  65.640  17.320  1.00  0.00            
ATOM   2394  H   GLN X 155      71.160  65.880  18.200  1.00  0.00            
ATOM   2395  CA  GLN X 155      69.340  65.990  17.040  1.00  0.00            
ATOM   2396  HA  GLN X 155      68.820  65.100  16.660  1.00  0.00            
ATOM   2397  CB  GLN X 155      68.660  66.250  18.390  1.00  0.00            
ATOM   2398  HB1 GLN X 155      69.110  67.100  18.900  1.00  0.00            
ATOM   2399  HB2 GLN X 155      67.660  66.600  18.150  1.00  0.00            
ATOM   2400  CG  GLN X 155      68.500  65.090  19.370  1.00  0.00            
ATOM   2401  HG1 GLN X 155      68.160  64.180  18.880  1.00  0.00            
ATOM   2402  HG2 GLN X 155      69.490  64.860  19.770  1.00  0.00            
ATOM   2403  CD  GLN X 155      67.550  65.340  20.540  1.00  0.00            
ATOM   2404  OE1 GLN X 155      67.590  64.720  21.600  1.00  0.00            
ATOM   2405  NE2 GLN X 155      66.630  66.300  20.390  1.00  0.00            
ATOM   2406 1HE2 GLN X 155      66.600  66.700  19.470  1.00  0.00            
ATOM   2407 2HE2 GLN X 155      65.770  66.290  20.930  1.00  0.00            
ATOM   2408  C   GLN X 155      69.320  67.210  16.140  1.00  0.00            
ATOM   2409  O   GLN X 155      68.240  67.610  15.720  1.00  0.00            
ATOM   2410  N   GLY X 156      70.490  67.760  15.790  1.00  0.00            
ATOM   2411  H   GLY X 156      71.330  67.230  15.970  1.00  0.00            
ATOM   2412  CA  GLY X 156      70.600  68.950  14.980  1.00  0.00            
ATOM   2413  HA1 GLY X 156      71.040  68.710  14.010  1.00  0.00            
ATOM   2414  HA2 GLY X 156      69.620  69.370  14.750  1.00  0.00            
ATOM   2415  C   GLY X 156      71.240  70.130  15.690  1.00  0.00            
ATOM   2416  O   GLY X 156      71.230  71.280  15.250  1.00  0.00            
ATOM   2417  N   GLY X 157      71.670  69.790  16.910  1.00  0.00            
ATOM   2418  H   GLY X 157      71.450  68.900  17.340  1.00  0.00            
ATOM   2419  CA  GLY X 157      72.070  70.750  17.930  1.00  0.00            
ATOM   2420  HA1 GLY X 157      73.140  70.670  18.090  1.00  0.00            
ATOM   2421  HA2 GLY X 157      72.040  71.800  17.660  1.00  0.00            
ATOM   2422  C   GLY X 157      71.210  70.500  19.160  1.00  0.00            
ATOM   2423  O   GLY X 157      71.140  69.370  19.630  1.00  0.00            
ATOM   2424  N   TRP X 158      70.510  71.550  19.610  1.00  0.00            
ATOM   2425  H   TRP X 158      70.500  72.370  19.030  1.00  0.00            
ATOM   2426  CA  TRP X 158      69.530  71.720  20.660  1.00  0.00            
ATOM   2427  HA  TRP X 158      69.580  70.930  21.420  1.00  0.00            
ATOM   2428  CB  TRP X 158      69.880  73.070  21.290  1.00  0.00            
ATOM   2429  HB1 TRP X 158      69.790  73.790  20.470  1.00  0.00            
ATOM   2430  HB2 TRP X 158      69.100  73.350  21.990  1.00  0.00            
ATOM   2431  CG  TRP X 158      71.240  73.230  21.870  1.00  0.00            
ATOM   2432  CD1 TRP X 158      71.910  74.400  21.970  1.00  0.00            
ATOM   2433  HD1 TRP X 158      71.600  75.380  21.620  1.00  0.00            
ATOM   2434  CD2 TRP X 158      72.020  72.220  22.580  1.00  0.00            
ATOM   2435  NE1 TRP X 158      73.080  74.210  22.680  1.00  0.00            
ATOM   2436  HE1 TRP X 158      73.730  74.970  22.790  1.00  0.00            
ATOM   2437  CE2 TRP X 158      73.150  72.900  23.100  1.00  0.00            
ATOM   2438  CE3 TRP X 158      71.860  70.870  22.930  1.00  0.00            
ATOM   2439  HE3 TRP X 158      71.070  70.230  22.570  1.00  0.00            
ATOM   2440  CZ2 TRP X 158      74.080  72.280  23.950  1.00  0.00            
ATOM   2441  HZ2 TRP X 158      74.950  72.770  24.350  1.00  0.00            
ATOM   2442  CZ3 TRP X 158      72.760  70.250  23.800  1.00  0.00            
ATOM   2443  HZ3 TRP X 158      72.690  69.170  23.910  1.00  0.00            
ATOM   2444  CH2 TRP X 158      73.830  70.960  24.360  1.00  0.00            
ATOM   2445  HH2 TRP X 158      74.410  70.340  25.030  1.00  0.00            
ATOM   2446  C   TRP X 158      68.130  71.560  20.100  1.00  0.00            
ATOM   2447  O   TRP X 158      67.080  71.790  20.690  1.00  0.00            
ATOM   2448  N   ASP X 159      68.030  71.100  18.850  1.00  0.00            
ATOM   2449  H   ASP X 159      68.870  70.830  18.350  1.00  0.00            
ATOM   2450  CA  ASP X 159      66.860  71.100  18.000  1.00  0.00            
ATOM   2451  HA  ASP X 159      66.370  72.020  18.310  1.00  0.00            
ATOM   2452  CB  ASP X 159      67.360  71.120  16.550  1.00  0.00            
ATOM   2453  HB1 ASP X 159      67.880  72.070  16.420  1.00  0.00            
ATOM   2454  HB2 ASP X 159      67.950  70.230  16.380  1.00  0.00            
ATOM   2455  CG  ASP X 159      66.260  71.140  15.500  1.00  0.00            
ATOM   2456  OD1 ASP X 159      65.590  72.190  15.440  1.00  0.00            
ATOM   2457  OD2 ASP X 159      66.290  70.250  14.630  1.00  0.00            
ATOM   2458  C   ASP X 159      66.060  69.830  18.250  1.00  0.00            
ATOM   2459  O   ASP X 159      66.500  68.690  18.330  1.00  0.00            
ATOM   2460  N   GLY X 160      64.760  70.100  18.340  1.00  0.00            
ATOM   2461  H   GLY X 160      64.410  71.050  18.310  1.00  0.00            
ATOM   2462  CA  GLY X 160      63.630  69.200  18.480  1.00  0.00            
ATOM   2463  HA1 GLY X 160      62.970  69.340  17.620  1.00  0.00            
ATOM   2464  HA2 GLY X 160      63.960  68.160  18.520  1.00  0.00            
ATOM   2465  C   GLY X 160      62.750  69.470  19.700  1.00  0.00            
ATOM   2466  O   GLY X 160      61.720  68.860  19.940  1.00  0.00            
ATOM   2467  N   LEU X 161      63.240  70.410  20.510  1.00  0.00            
ATOM   2468  H   LEU X 161      63.820  71.130  20.090  1.00  0.00            
ATOM   2469  CA  LEU X 161      62.840  70.740  21.860  1.00  0.00            
ATOM   2470  HA  LEU X 161      62.920  69.780  22.370  1.00  0.00            
ATOM   2471  CB  LEU X 161      63.770  71.750  22.510  1.00  0.00            
ATOM   2472  HB1 LEU X 161      64.540  72.050  21.800  1.00  0.00            
ATOM   2473  HB2 LEU X 161      63.250  72.690  22.710  1.00  0.00            
ATOM   2474  CG  LEU X 161      64.590  71.450  23.770  1.00  0.00            
ATOM   2475  HG  LEU X 161      65.160  70.540  23.590  1.00  0.00            
ATOM   2476  CD1 LEU X 161      65.450  72.630  24.260  1.00  0.00            
ATOM   2477 1HD1 LEU X 161      66.170  73.030  23.550  1.00  0.00            
ATOM   2478 2HD1 LEU X 161      64.860  73.500  24.520  1.00  0.00            
ATOM   2479 3HD1 LEU X 161      66.080  72.210  25.040  1.00  0.00            
ATOM   2480  CD2 LEU X 161      63.580  71.080  24.850  1.00  0.00            
ATOM   2481 1HD2 LEU X 161      62.970  71.970  24.980  1.00  0.00            
ATOM   2482 2HD2 LEU X 161      63.070  70.210  24.420  1.00  0.00            
ATOM   2483 3HD2 LEU X 161      64.100  70.720  25.740  1.00  0.00            
ATOM   2484  C   LEU X 161      61.490  71.450  21.790  1.00  0.00            
ATOM   2485  O   LEU X 161      60.670  71.210  22.680  1.00  0.00            
ATOM   2486  N   LEU X 162      61.270  72.280  20.770  1.00  0.00            
ATOM   2487  H   LEU X 162      61.890  72.310  19.980  1.00  0.00            
ATOM   2488  CA  LEU X 162      60.050  73.060  20.760  1.00  0.00            
ATOM   2489  HA  LEU X 162      60.010  73.530  21.750  1.00  0.00            
ATOM   2490  CB  LEU X 162      60.140  74.070  19.620  1.00  0.00            
ATOM   2491  HB1 LEU X 162      60.200  73.540  18.670  1.00  0.00            
ATOM   2492  HB2 LEU X 162      59.210  74.630  19.630  1.00  0.00            
ATOM   2493  CG  LEU X 162      61.160  75.180  19.880  1.00  0.00            
ATOM   2494  HG  LEU X 162      62.010  74.670  20.350  1.00  0.00            
ATOM   2495  CD1 LEU X 162      61.790  75.860  18.660  1.00  0.00            
ATOM   2496 1HD1 LEU X 162      60.980  76.220  18.030  1.00  0.00            
ATOM   2497 2HD1 LEU X 162      62.320  76.790  18.830  1.00  0.00            
ATOM   2498 3HD1 LEU X 162      62.400  75.130  18.130  1.00  0.00            
ATOM   2499  CD2 LEU X 162      60.610  76.270  20.800  1.00  0.00            
ATOM   2500 1HD2 LEU X 162      61.440  76.940  21.040  1.00  0.00            
ATOM   2501 2HD2 LEU X 162      59.820  76.900  20.390  1.00  0.00            
ATOM   2502 3HD2 LEU X 162      60.220  75.780  21.690  1.00  0.00            
ATOM   2503  C   LEU X 162      58.810  72.210  20.480  1.00  0.00            
ATOM   2504  O   LEU X 162      57.690  72.580  20.800  1.00  0.00            
ATOM   2505  N   SER X 163      58.880  71.080  19.770  1.00  0.00            
ATOM   2506  H   SER X 163      59.820  70.870  19.470  1.00  0.00            
ATOM   2507  CA  SER X 163      57.810  70.160  19.450  1.00  0.00            
ATOM   2508  HA  SER X 163      57.120  70.640  18.740  1.00  0.00            
ATOM   2509  CB  SER X 163      58.490  68.980  18.740  1.00  0.00            
ATOM   2510  HB1 SER X 163      57.620  68.340  18.590  1.00  0.00            
ATOM   2511  HB2 SER X 163      58.990  69.130  17.790  1.00  0.00            
ATOM   2512  OG  SER X 163      59.370  68.390  19.670  1.00  0.00            
ATOM   2513  HG  SER X 163      60.190  68.860  19.690  1.00  0.00            
ATOM   2514  C   SER X 163      56.960  69.650  20.600  1.00  0.00            
ATOM   2515  O   SER X 163      55.740  69.550  20.530  1.00  0.00            
ATOM   2516  N   TYR X 164      57.560  69.490  21.790  1.00  0.00            
ATOM   2517  H   TYR X 164      58.540  69.710  21.760  1.00  0.00            
ATOM   2518  CA  TYR X 164      57.030  69.120  23.090  1.00  0.00            
ATOM   2519  HA  TYR X 164      56.480  68.210  22.880  1.00  0.00            
ATOM   2520  CB  TYR X 164      58.230  68.720  23.940  1.00  0.00            
ATOM   2521  HB1 TYR X 164      58.860  69.600  24.090  1.00  0.00            
ATOM   2522  HB2 TYR X 164      57.970  68.460  24.970  1.00  0.00            
ATOM   2523  CG  TYR X 164      59.060  67.540  23.500  1.00  0.00            
ATOM   2524  CD1 TYR X 164      60.390  67.730  23.110  1.00  0.00            
ATOM   2525  HD1 TYR X 164      60.850  68.690  22.920  1.00  0.00            
ATOM   2526  CD2 TYR X 164      58.520  66.270  23.740  1.00  0.00            
ATOM   2527  HD2 TYR X 164      57.520  66.110  24.120  1.00  0.00            
ATOM   2528  CE1 TYR X 164      61.160  66.590  22.890  1.00  0.00            
ATOM   2529  HE1 TYR X 164      62.150  66.650  22.450  1.00  0.00            
ATOM   2530  CE2 TYR X 164      59.340  65.170  23.450  1.00  0.00            
ATOM   2531  HE2 TYR X 164      59.170  64.110  23.530  1.00  0.00            
ATOM   2532  CZ  TYR X 164      60.640  65.290  22.960  1.00  0.00            
ATOM   2533  OH  TYR X 164      61.390  64.200  22.610  1.00  0.00            
ATOM   2534  HH  TYR X 164      62.230  64.500  22.300  1.00  0.00            
ATOM   2535  C   TYR X 164      56.320  70.290  23.750  1.00  0.00            
ATOM   2536  O   TYR X 164      56.180  70.320  24.970  1.00  0.00            
ATOM   2537  N   PHE X 165      56.060  71.350  22.980  1.00  0.00            
ATOM   2538  H   PHE X 165      56.270  71.180  22.010  1.00  0.00            
ATOM   2539  CA  PHE X 165      55.620  72.710  23.220  1.00  0.00            
ATOM   2540  HA  PHE X 165      54.790  72.640  23.910  1.00  0.00            
ATOM   2541  CB  PHE X 165      56.770  73.480  23.870  1.00  0.00            
ATOM   2542  HB1 PHE X 165      57.340  72.890  24.590  1.00  0.00            
ATOM   2543  HB2 PHE X 165      57.440  73.610  23.020  1.00  0.00            
ATOM   2544  CG  PHE X 165      56.440  74.770  24.590  1.00  0.00            
ATOM   2545  CD1 PHE X 165      56.790  75.990  24.000  1.00  0.00            
ATOM   2546  HD1 PHE X 165      57.200  76.000  23.000  1.00  0.00            
ATOM   2547  CD2 PHE X 165      55.760  74.750  25.810  1.00  0.00            
ATOM   2548  HD2 PHE X 165      55.530  73.790  26.260  1.00  0.00            
ATOM   2549  CE1 PHE X 165      56.460  77.240  24.540  1.00  0.00            
ATOM   2550  HE1 PHE X 165      56.730  78.230  24.210  1.00  0.00            
ATOM   2551  CE2 PHE X 165      55.590  75.980  26.450  1.00  0.00            
ATOM   2552  HE2 PHE X 165      55.070  76.020  27.400  1.00  0.00            
ATOM   2553  CZ  PHE X 165      55.850  77.200  25.800  1.00  0.00            
ATOM   2554  HZ  PHE X 165      55.630  78.150  26.250  1.00  0.00            
ATOM   2555  C   PHE X 165      55.070  73.280  21.910  1.00  0.00            
ATOM   2556  O   PHE X 165      54.990  74.490  21.770  1.00  0.00            
ATOM   2557  N   GLY X 166      54.700  72.480  20.910  1.00  0.00            
ATOM   2558  H   GLY X 166      54.770  71.480  21.010  1.00  0.00            
ATOM   2559  CA  GLY X 166      54.370  72.780  19.530  1.00  0.00            
ATOM   2560  HA1 GLY X 166      54.370  73.850  19.320  1.00  0.00            
ATOM   2561  HA2 GLY X 166      55.220  72.240  19.120  1.00  0.00            
ATOM   2562  C   GLY X 166      53.070  72.140  19.050  1.00  0.00            
ATOM   2563  O   GLY X 166      52.920  71.780  17.890  1.00  0.00            
ATOM   2564  N   THR X 167      52.180  71.860  20.000  1.00  0.00            
ATOM   2565  H   THR X 167      52.430  72.270  20.900  1.00  0.00            
ATOM   2566  CA  THR X 167      50.980  71.060  19.880  1.00  0.00            
ATOM   2567  HA  THR X 167      50.560  71.300  18.910  1.00  0.00            
ATOM   2568  CB  THR X 167      51.340  69.580  19.970  1.00  0.00            
ATOM   2569  HB  THR X 167      52.060  69.290  19.210  1.00  0.00            
ATOM   2570  OG1 THR X 167      50.240  68.700  20.000  1.00  0.00            
ATOM   2571  HG1 THR X 167      50.360  68.080  19.290  1.00  0.00            
ATOM   2572  CG2 THR X 167      52.040  69.220  21.280  1.00  0.00            
ATOM   2573 1HG2 THR X 167      51.340  69.460  22.080  1.00  0.00            
ATOM   2574 2HG2 THR X 167      52.140  68.140  21.430  1.00  0.00            
ATOM   2575 3HG2 THR X 167      52.900  69.850  21.460  1.00  0.00            
ATOM   2576  C   THR X 167      50.030  71.470  21.010  1.00  0.00            
ATOM   2577  O   THR X 167      50.470  71.820  22.100  1.00  0.00            
ATOM   2578  N   PRO X 168      48.710  71.360  20.840  1.00  0.00            
ATOM   2579  CA  PRO X 168      47.820  71.450  21.980  1.00  0.00            
ATOM   2580  HA  PRO X 168      48.150  72.350  22.510  1.00  0.00            
ATOM   2581  CB  PRO X 168      46.480  71.810  21.340  1.00  0.00            
ATOM   2582  HB1 PRO X 168      45.690  71.340  21.940  1.00  0.00            
ATOM   2583  HB2 PRO X 168      46.200  72.850  21.190  1.00  0.00            
ATOM   2584  CG  PRO X 168      46.500  71.120  19.980  1.00  0.00            
ATOM   2585  HG1 PRO X 168      46.040  70.150  20.170  1.00  0.00            
ATOM   2586  HG2 PRO X 168      45.810  71.580  19.260  1.00  0.00            
ATOM   2587  CD  PRO X 168      47.990  71.170  19.610  1.00  0.00            
ATOM   2588  HD1 PRO X 168      48.230  70.190  19.190  1.00  0.00            
ATOM   2589  HD2 PRO X 168      48.100  72.010  18.920  1.00  0.00            
ATOM   2590  C   PRO X 168      47.740  70.210  22.850  1.00  0.00            
ATOM   2591  O   PRO X 168      47.060  70.240  23.880  1.00  0.00            
ATOM   2592  N   THR X 169      48.390  69.090  22.500  1.00  0.00            
ATOM   2593  H   THR X 169      48.920  69.160  21.640  1.00  0.00            
ATOM   2594  CA  THR X 169      48.160  67.800  23.110  1.00  0.00            
ATOM   2595  HA  THR X 169      47.820  68.040  24.120  1.00  0.00            
ATOM   2596  CB  THR X 169      47.140  66.940  22.370  1.00  0.00            
ATOM   2597  HB  THR X 169      46.250  67.550  22.190  1.00  0.00            
ATOM   2598  OG1 THR X 169      46.690  65.910  23.220  1.00  0.00            
ATOM   2599  HG1 THR X 169      46.090  66.320  23.830  1.00  0.00            
ATOM   2600  CG2 THR X 169      47.540  66.430  20.980  1.00  0.00            
ATOM   2601 1HG2 THR X 169      47.770  67.220  20.270  1.00  0.00            
ATOM   2602 2HG2 THR X 169      48.470  65.880  21.140  1.00  0.00            
ATOM   2603 3HG2 THR X 169      46.830  65.690  20.610  1.00  0.00            
ATOM   2604  C   THR X 169      49.500  67.230  23.550  1.00  0.00            
ATOM   2605  O   THR X 169      49.720  66.060  23.260  1.00  0.00            
ATOM   2606  N   TRP X 170      50.370  68.050  24.140  1.00  0.00            
ATOM   2607  H   TRP X 170      50.060  68.990  24.290  1.00  0.00            
ATOM   2608  CA  TRP X 170      51.760  67.730  24.400  1.00  0.00            
ATOM   2609  HA  TRP X 170      52.320  67.480  23.490  1.00  0.00            
ATOM   2610  CB  TRP X 170      52.370  68.930  25.130  1.00  0.00            
ATOM   2611  HB1 TRP X 170      53.460  68.890  25.130  1.00  0.00            
ATOM   2612  HB2 TRP X 170      52.340  69.830  24.520  1.00  0.00            
ATOM   2613  CG  TRP X 170      51.800  69.210  26.490  1.00  0.00            
ATOM   2614  CD1 TRP X 170      52.090  68.600  27.660  1.00  0.00            
ATOM   2615  HD1 TRP X 170      52.640  67.720  27.960  1.00  0.00            
ATOM   2616  CD2 TRP X 170      50.930  70.340  26.770  1.00  0.00            
ATOM   2617  NE1 TRP X 170      51.370  69.260  28.640  1.00  0.00            
ATOM   2618  HE1 TRP X 170      51.340  68.970  29.610  1.00  0.00            
ATOM   2619  CE2 TRP X 170      50.530  70.230  28.130  1.00  0.00            
ATOM   2620  CE3 TRP X 170      50.340  71.430  26.110  1.00  0.00            
ATOM   2621  HE3 TRP X 170      50.460  71.490  25.040  1.00  0.00            
ATOM   2622  CZ2 TRP X 170      49.680  71.100  28.810  1.00  0.00            
ATOM   2623  HZ2 TRP X 170      49.250  70.780  29.750  1.00  0.00            
ATOM   2624  CZ3 TRP X 170      49.420  72.290  26.720  1.00  0.00            
ATOM   2625  HZ3 TRP X 170      49.070  73.180  26.210  1.00  0.00            
ATOM   2626  CH2 TRP X 170      49.070  72.110  28.060  1.00  0.00            
ATOM   2627  HH2 TRP X 170      48.320  72.700  28.570  1.00  0.00            
ATOM   2628  C   TRP X 170      52.040  66.410  25.100  1.00  0.00            
ATOM   2629  O   TRP X 170      53.050  65.760  24.850  1.00  0.00            
ATOM   2630  N   GLN X 171      51.050  66.010  25.900  1.00  0.00            
ATOM   2631  H   GLN X 171      50.230  66.590  25.960  1.00  0.00            
ATOM   2632  CA  GLN X 171      51.010  64.750  26.620  1.00  0.00            
ATOM   2633  HA  GLN X 171      51.890  64.710  27.260  1.00  0.00            
ATOM   2634  CB  GLN X 171      49.760  64.670  27.490  1.00  0.00            
ATOM   2635  HB1 GLN X 171      48.860  64.790  26.890  1.00  0.00            
ATOM   2636  HB2 GLN X 171      49.630  63.730  28.020  1.00  0.00            
ATOM   2637  CG  GLN X 171      49.730  65.730  28.590  1.00  0.00            
ATOM   2638  HG1 GLN X 171      49.650  65.350  29.610  1.00  0.00            
ATOM   2639  HG2 GLN X 171      50.720  66.160  28.660  1.00  0.00            
ATOM   2640  CD  GLN X 171      48.850  66.900  28.180  1.00  0.00            
ATOM   2641  OE1 GLN X 171      48.970  67.550  27.140  1.00  0.00            
ATOM   2642  NE2 GLN X 171      47.870  67.300  28.990  1.00  0.00            
ATOM   2643 1HE2 GLN X 171      47.910  66.960  29.940  1.00  0.00            
ATOM   2644 2HE2 GLN X 171      47.490  68.200  28.720  1.00  0.00            
ATOM   2645  C   GLN X 171      51.090  63.540  25.700  1.00  0.00            
ATOM   2646  O   GLN X 171      51.410  62.480  26.240  1.00  0.00            
ATOM   2647  N   THR X 172      50.890  63.550  24.380  1.00  0.00            
ATOM   2648  H   THR X 172      50.410  64.340  23.960  1.00  0.00            
ATOM   2649  CA  THR X 172      51.100  62.430  23.480  1.00  0.00            
ATOM   2650  HA  THR X 172      50.950  61.440  23.900  1.00  0.00            
ATOM   2651  CB  THR X 172      50.210  62.590  22.240  1.00  0.00            
ATOM   2652  HB  THR X 172      50.530  61.860  21.490  1.00  0.00            
ATOM   2653  OG1 THR X 172      50.280  63.880  21.680  1.00  0.00            
ATOM   2654  HG1 THR X 172      49.630  64.400  22.140  1.00  0.00            
ATOM   2655  CG2 THR X 172      48.770  62.210  22.560  1.00  0.00            
ATOM   2656 1HG2 THR X 172      48.710  61.170  22.900  1.00  0.00            
ATOM   2657 2HG2 THR X 172      48.220  62.830  23.270  1.00  0.00            
ATOM   2658 3HG2 THR X 172      48.200  62.050  21.640  1.00  0.00            
ATOM   2659  C   THR X 172      52.570  62.210  23.160  1.00  0.00            
ATOM   2660  O   THR X 172      52.930  61.150  22.670  1.00  0.00            
ATOM   2661  N   VAL X 173      53.430  63.220  23.350  1.00  0.00            
ATOM   2662  H   VAL X 173      53.060  64.020  23.840  1.00  0.00            
ATOM   2663  CA  VAL X 173      54.830  63.280  22.980  1.00  0.00            
ATOM   2664  HA  VAL X 173      55.340  62.390  22.600  1.00  0.00            
ATOM   2665  CB  VAL X 173      55.100  64.310  21.890  1.00  0.00            
ATOM   2666  HB  VAL X 173      56.160  64.220  21.660  1.00  0.00            
ATOM   2667  CG1 VAL X 173      54.420  64.010  20.550  1.00  0.00            
ATOM   2668 1HG1 VAL X 173      54.720  63.030  20.170  1.00  0.00            
ATOM   2669 2HG1 VAL X 173      53.360  63.930  20.770  1.00  0.00            
ATOM   2670 3HG1 VAL X 173      54.770  64.780  19.860  1.00  0.00            
ATOM   2671  CG2 VAL X 173      54.900  65.810  22.100  1.00  0.00            
ATOM   2672 1HG2 VAL X 173      53.850  66.100  22.110  1.00  0.00            
ATOM   2673 2HG2 VAL X 173      55.390  66.100  23.040  1.00  0.00            
ATOM   2674 3HG2 VAL X 173      55.350  66.430  21.320  1.00  0.00            
ATOM   2675  C   VAL X 173      55.700  63.420  24.230  1.00  0.00            
ATOM   2676  O   VAL X 173      56.750  62.780  24.220  1.00  0.00            
ATOM   2677  N   THR X 174      55.320  64.150  25.270  1.00  0.00            
ATOM   2678  H   THR X 174      54.480  64.710  25.250  1.00  0.00            
ATOM   2679  CA  THR X 174      56.190  64.310  26.430  1.00  0.00            
ATOM   2680  HA  THR X 174      57.080  64.760  25.990  1.00  0.00            
ATOM   2681  CB  THR X 174      55.650  65.420  27.340  1.00  0.00            
ATOM   2682  HB  THR X 174      56.280  65.560  28.220  1.00  0.00            
ATOM   2683  OG1 THR X 174      54.340  65.140  27.780  1.00  0.00            
ATOM   2684  HG1 THR X 174      54.480  64.410  28.370  1.00  0.00            
ATOM   2685  CG2 THR X 174      55.620  66.780  26.650  1.00  0.00            
ATOM   2686 1HG2 THR X 174      55.190  67.600  27.230  1.00  0.00            
ATOM   2687 2HG2 THR X 174      56.630  67.160  26.510  1.00  0.00            
ATOM   2688 3HG2 THR X 174      55.270  66.640  25.630  1.00  0.00            
ATOM   2689  C   THR X 174      56.550  63.060  27.210  1.00  0.00            
ATOM   2690  O   THR X 174      57.560  63.010  27.910  1.00  0.00            
ATOM   2691  N   ILE X 175      55.740  62.010  27.060  1.00  0.00            
ATOM   2692  H   ILE X 175      54.900  62.300  26.580  1.00  0.00            
ATOM   2693  CA  ILE X 175      55.920  60.630  27.470  1.00  0.00            
ATOM   2694  HA  ILE X 175      56.080  60.540  28.540  1.00  0.00            
ATOM   2695  CB  ILE X 175      54.710  59.770  27.130  1.00  0.00            
ATOM   2696  HB  ILE X 175      55.080  58.780  27.400  1.00  0.00            
ATOM   2697  CG1 ILE X 175      54.200  59.920  25.690  1.00  0.00            
ATOM   2698 1HG1 ILE X 175      53.110  59.880  25.710  1.00  0.00            
ATOM   2699 2HG1 ILE X 175      54.370  60.920  25.290  1.00  0.00            
ATOM   2700  CG2 ILE X 175      53.520  59.940  28.070  1.00  0.00            
ATOM   2701 1HG2 ILE X 175      52.630  59.330  27.880  1.00  0.00            
ATOM   2702 2HG2 ILE X 175      53.780  59.830  29.130  1.00  0.00            
ATOM   2703 3HG2 ILE X 175      53.150  60.960  28.040  1.00  0.00            
ATOM   2704  CD  ILE X 175      54.720  58.850  24.740  1.00  0.00            
ATOM   2705  HD1 ILE X 175      54.740  57.890  25.250  1.00  0.00            
ATOM   2706  HD2 ILE X 175      54.220  58.910  23.770  1.00  0.00            
ATOM   2707  HD3 ILE X 175      55.700  59.130  24.340  1.00  0.00            
ATOM   2708  C   ILE X 175      57.210  60.010  26.950  1.00  0.00            
ATOM   2709  O   ILE X 175      57.590  58.990  27.530  1.00  0.00            
ATOM   2710  N   PHE X 176      57.900  60.580  25.960  1.00  0.00            
ATOM   2711  H   PHE X 176      57.440  61.220  25.330  1.00  0.00            
ATOM   2712  CA  PHE X 176      59.130  60.010  25.450  1.00  0.00            
ATOM   2713  HA  PHE X 176      58.950  58.940  25.400  1.00  0.00            
ATOM   2714  CB  PHE X 176      59.520  60.700  24.140  1.00  0.00            
ATOM   2715  HB1 PHE X 176      59.590  61.790  24.260  1.00  0.00            
ATOM   2716  HB2 PHE X 176      60.480  60.380  23.740  1.00  0.00            
ATOM   2717  CG  PHE X 176      58.750  60.370  22.890  1.00  0.00            
ATOM   2718  CD1 PHE X 176      58.680  61.350  21.900  1.00  0.00            
ATOM   2719  HD1 PHE X 176      59.180  62.290  22.130  1.00  0.00            
ATOM   2720  CD2 PHE X 176      58.260  59.080  22.620  1.00  0.00            
ATOM   2721  HD2 PHE X 176      58.440  58.310  23.350  1.00  0.00            
ATOM   2722  CE1 PHE X 176      57.970  61.140  20.710  1.00  0.00            
ATOM   2723  HE1 PHE X 176      57.990  61.960  20.010  1.00  0.00            
ATOM   2724  CE2 PHE X 176      57.400  58.900  21.530  1.00  0.00            
ATOM   2725  HE2 PHE X 176      56.880  57.970  21.350  1.00  0.00            
ATOM   2726  CZ  PHE X 176      57.270  59.930  20.590  1.00  0.00            
ATOM   2727  HZ  PHE X 176      56.660  59.810  19.700  1.00  0.00            
ATOM   2728  C   PHE X 176      60.310  60.280  26.370  1.00  0.00            
ATOM   2729  O   PHE X 176      61.280  59.530  26.340  1.00  0.00            
ATOM   2730  N   VAL X 177      60.320  61.430  27.050  1.00  0.00            
ATOM   2731  H   VAL X 177      59.450  61.920  27.220  1.00  0.00            
ATOM   2732  CA  VAL X 177      61.430  61.810  27.890  1.00  0.00            
ATOM   2733  HA  VAL X 177      62.370  61.650  27.370  1.00  0.00            
ATOM   2734  CB  VAL X 177      61.340  63.290  28.290  1.00  0.00            
ATOM   2735  HB  VAL X 177      60.530  63.420  29.000  1.00  0.00            
ATOM   2736  CG1 VAL X 177      62.640  63.810  28.910  1.00  0.00            
ATOM   2737 1HG1 VAL X 177      62.900  63.430  29.900  1.00  0.00            
ATOM   2738 2HG1 VAL X 177      63.470  63.490  28.280  1.00  0.00            
ATOM   2739 3HG1 VAL X 177      62.680  64.890  28.940  1.00  0.00            
ATOM   2740  CG2 VAL X 177      60.830  64.330  27.300  1.00  0.00            
ATOM   2741 1HG2 VAL X 177      59.770  64.180  27.110  1.00  0.00            
ATOM   2742 2HG2 VAL X 177      60.940  65.330  27.730  1.00  0.00            
ATOM   2743 3HG2 VAL X 177      61.420  64.250  26.390  1.00  0.00            
ATOM   2744  C   VAL X 177      61.350  60.850  29.070  1.00  0.00            
ATOM   2745  O   VAL X 177      62.360  60.260  29.440  1.00  0.00            
ATOM   2746  N   ALA X 178      60.220  60.520  29.690  1.00  0.00            
ATOM   2747  H   ALA X 178      59.430  61.150  29.610  1.00  0.00            
ATOM   2748  CA  ALA X 178      59.900  59.380  30.530  1.00  0.00            
ATOM   2749  HA  ALA X 178      60.710  59.330  31.260  1.00  0.00            
ATOM   2750  CB  ALA X 178      58.590  59.690  31.250  1.00  0.00            
ATOM   2751  HB1 ALA X 178      58.610  60.560  31.910  1.00  0.00            
ATOM   2752  HB2 ALA X 178      57.770  59.760  30.530  1.00  0.00            
ATOM   2753  HB3 ALA X 178      58.380  58.870  31.930  1.00  0.00            
ATOM   2754  C   ALA X 178      59.930  58.010  29.870  1.00  0.00            
ATOM   2755  O   ALA X 178      59.410  57.050  30.440  1.00  0.00            
ATOM   2756  N   GLY X 179      60.440  57.810  28.660  1.00  0.00            
ATOM   2757  H   GLY X 179      61.020  58.610  28.440  1.00  0.00            
ATOM   2758  CA  GLY X 179      60.600  56.520  28.010  1.00  0.00            
ATOM   2759  HA1 GLY X 179      60.030  55.790  28.570  1.00  0.00            
ATOM   2760  HA2 GLY X 179      60.190  56.840  27.050  1.00  0.00            
ATOM   2761  C   GLY X 179      62.070  56.130  27.890  1.00  0.00            
ATOM   2762  O   GLY X 179      62.460  54.990  28.150  1.00  0.00            
ATOM   2763  N   VAL X 180      62.890  57.060  27.410  1.00  0.00            
ATOM   2764  H   VAL X 180      62.400  57.910  27.180  1.00  0.00            
ATOM   2765  CA  VAL X 180      64.330  56.910  27.350  1.00  0.00            
ATOM   2766  HA  VAL X 180      64.510  56.050  26.700  1.00  0.00            
ATOM   2767  CB  VAL X 180      64.950  58.150  26.700  1.00  0.00            
ATOM   2768  HB  VAL X 180      64.240  58.330  25.900  1.00  0.00            
ATOM   2769  CG1 VAL X 180      65.020  59.490  27.420  1.00  0.00            
ATOM   2770 1HG1 VAL X 180      65.690  59.490  28.280  1.00  0.00            
ATOM   2771 2HG1 VAL X 180      65.450  60.280  26.790  1.00  0.00            
ATOM   2772 3HG1 VAL X 180      64.080  59.940  27.740  1.00  0.00            
ATOM   2773  CG2 VAL X 180      66.330  57.920  26.090  1.00  0.00            
ATOM   2774 1HG2 VAL X 180      67.030  57.520  26.820  1.00  0.00            
ATOM   2775 2HG2 VAL X 180      66.250  57.200  25.280  1.00  0.00            
ATOM   2776 3HG2 VAL X 180      66.850  58.700  25.550  1.00  0.00            
ATOM   2777  C   VAL X 180      65.000  56.640  28.700  1.00  0.00            
ATOM   2778  O   VAL X 180      65.510  55.540  28.870  1.00  0.00            
ATOM   2779  N   LEU X 181      64.810  57.460  29.730  1.00  0.00            
ATOM   2780  H   LEU X 181      64.120  58.170  29.540  1.00  0.00            
ATOM   2781  CA  LEU X 181      65.240  57.370  31.110  1.00  0.00            
ATOM   2782  HA  LEU X 181      66.330  57.440  31.190  1.00  0.00            
ATOM   2783  CB  LEU X 181      64.560  58.520  31.860  1.00  0.00            
ATOM   2784  HB1 LEU X 181      63.480  58.400  31.780  1.00  0.00            
ATOM   2785  HB2 LEU X 181      64.750  58.390  32.930  1.00  0.00            
ATOM   2786  CG  LEU X 181      65.190  59.830  31.390  1.00  0.00            
ATOM   2787  HG  LEU X 181      64.870  59.880  30.350  1.00  0.00            
ATOM   2788  CD1 LEU X 181      64.460  61.030  31.990  1.00  0.00            
ATOM   2789 1HD1 LEU X 181      64.520  61.200  33.060  1.00  0.00            
ATOM   2790 2HD1 LEU X 181      64.780  61.920  31.450  1.00  0.00            
ATOM   2791 3HD1 LEU X 181      63.440  60.930  31.600  1.00  0.00            
ATOM   2792  CD2 LEU X 181      66.680  59.920  31.690  1.00  0.00            
ATOM   2793 1HD2 LEU X 181      67.360  59.560  30.920  1.00  0.00            
ATOM   2794 2HD2 LEU X 181      67.070  60.930  31.840  1.00  0.00            
ATOM   2795 3HD2 LEU X 181      67.000  59.310  32.540  1.00  0.00            
ATOM   2796  C   LEU X 181      64.930  56.040  31.770  1.00  0.00            
ATOM   2797  O   LEU X 181      65.720  55.350  32.420  1.00  0.00            
ATOM   2798  N   THR X 182      63.680  55.600  31.620  1.00  0.00            
ATOM   2799  H   THR X 182      63.070  55.960  30.900  1.00  0.00            
ATOM   2800  CA  THR X 182      63.010  54.480  32.250  1.00  0.00            
ATOM   2801  HA  THR X 182      63.220  54.350  33.310  1.00  0.00            
ATOM   2802  CB  THR X 182      61.500  54.640  32.080  1.00  0.00            
ATOM   2803  HB  THR X 182      60.840  53.860  32.450  1.00  0.00            
ATOM   2804  OG1 THR X 182      61.100  54.670  30.730  1.00  0.00            
ATOM   2805  HG1 THR X 182      60.290  55.160  30.670  1.00  0.00            
ATOM   2806  CG2 THR X 182      61.020  55.940  32.720  1.00  0.00            
ATOM   2807 1HG2 THR X 182      61.540  56.830  32.340  1.00  0.00            
ATOM   2808 2HG2 THR X 182      59.950  56.100  32.620  1.00  0.00            
ATOM   2809 3HG2 THR X 182      61.260  55.990  33.780  1.00  0.00            
ATOM   2810  C   THR X 182      63.520  53.150  31.710  1.00  0.00            
ATOM   2811  O   THR X 182      63.380  52.130  32.380  1.00  0.00            
ATOM   2812  N   ALA X 183      64.240  53.120  30.590  1.00  0.00            
ATOM   2813  H   ALA X 183      64.160  53.930  29.980  1.00  0.00            
ATOM   2814  CA  ALA X 183      64.980  52.030  30.010  1.00  0.00            
ATOM   2815  HA  ALA X 183      64.560  51.080  30.350  1.00  0.00            
ATOM   2816  CB  ALA X 183      64.920  52.060  28.480  1.00  0.00            
ATOM   2817  HB1 ALA X 183      65.310  51.130  28.070  1.00  0.00            
ATOM   2818  HB2 ALA X 183      63.850  52.140  28.290  1.00  0.00            
ATOM   2819  HB3 ALA X 183      65.400  52.920  28.030  1.00  0.00            
ATOM   2820  C   ALA X 183      66.440  52.160  30.430  1.00  0.00            
ATOM   2821  O   ALA X 183      67.160  51.250  30.040  1.00  0.00            
ATOM   2822  N   SER X 184      66.960  53.170  31.120  1.00  0.00            
ATOM   2823  H   SER X 184      66.450  53.960  31.490  1.00  0.00            
ATOM   2824  CA  SER X 184      68.380  53.290  31.370  1.00  0.00            
ATOM   2825  HA  SER X 184      68.940  52.360  31.320  1.00  0.00            
ATOM   2826  CB  SER X 184      68.890  54.270  30.320  1.00  0.00            
ATOM   2827  HB1 SER X 184      69.960  54.420  30.430  1.00  0.00            
ATOM   2828  HB2 SER X 184      68.680  53.770  29.370  1.00  0.00            
ATOM   2829  OG  SER X 184      68.130  55.460  30.230  1.00  0.00            
ATOM   2830  HG  SER X 184      67.240  55.290  29.950  1.00  0.00            
ATOM   2831  C   SER X 184      68.640  53.510  32.860  1.00  0.00            
ATOM   2832  O   SER X 184      69.600  52.920  33.330  1.00  0.00            
ATOM   2833  N   LEU X 185      67.900  54.370  33.580  1.00  0.00            
ATOM   2834  H   LEU X 185      66.940  54.590  33.370  1.00  0.00            
ATOM   2835  CA  LEU X 185      68.150  54.560  35.000  1.00  0.00            
ATOM   2836  HA  LEU X 185      69.100  55.080  35.070  1.00  0.00            
ATOM   2837  CB  LEU X 185      67.110  55.470  35.660  1.00  0.00            
ATOM   2838  HB1 LEU X 185      66.130  55.130  35.330  1.00  0.00            
ATOM   2839  HB2 LEU X 185      67.170  55.410  36.750  1.00  0.00            
ATOM   2840  CG  LEU X 185      67.140  56.920  35.180  1.00  0.00            
ATOM   2841  HG  LEU X 185      67.380  57.060  34.120  1.00  0.00            
ATOM   2842  CD1 LEU X 185      65.870  57.720  35.460  1.00  0.00            
ATOM   2843 1HD1 LEU X 185      66.000  58.800  35.560  1.00  0.00            
ATOM   2844 2HD1 LEU X 185      65.030  57.270  34.940  1.00  0.00            
ATOM   2845 3HD1 LEU X 185      65.680  57.520  36.520  1.00  0.00            
ATOM   2846  CD2 LEU X 185      68.280  57.580  35.960  1.00  0.00            
ATOM   2847 1HD2 LEU X 185      69.010  56.920  36.430  1.00  0.00            
ATOM   2848 2HD2 LEU X 185      68.920  58.040  35.210  1.00  0.00            
ATOM   2849 3HD2 LEU X 185      68.000  58.270  36.750  1.00  0.00            
ATOM   2850  C   LEU X 185      68.190  53.300  35.840  1.00  0.00            
ATOM   2851  O   LEU X 185      68.970  53.070  36.760  1.00  0.00            
ATOM   2852  N   THR X 186      67.280  52.410  35.440  1.00  0.00            
ATOM   2853  H   THR X 186      66.830  52.660  34.560  1.00  0.00            
ATOM   2854  CA  THR X 186      67.020  51.000  35.690  1.00  0.00            
ATOM   2855  HA  THR X 186      66.860  50.760  36.740  1.00  0.00            
ATOM   2856  CB  THR X 186      65.730  50.610  34.980  1.00  0.00            
ATOM   2857  HB  THR X 186      65.760  49.520  34.950  1.00  0.00            
ATOM   2858  OG1 THR X 186      65.800  51.110  33.660  1.00  0.00            
ATOM   2859  HG1 THR X 186      64.900  51.150  33.360  1.00  0.00            
ATOM   2860  CG2 THR X 186      64.400  51.200  35.470  1.00  0.00            
ATOM   2861 1HG2 THR X 186      64.340  50.690  36.430  1.00  0.00            
ATOM   2862 2HG2 THR X 186      64.380  52.280  35.450  1.00  0.00            
ATOM   2863 3HG2 THR X 186      63.540  50.890  34.870  1.00  0.00            
ATOM   2864  C   THR X 186      68.210  50.090  35.400  1.00  0.00            
ATOM   2865  O   THR X 186      68.150  48.990  35.940  1.00  0.00            
ATOM   2866  N   ILE X 187      69.220  50.420  34.590  1.00  0.00            
ATOM   2867  H   ILE X 187      69.200  51.280  34.060  1.00  0.00            
ATOM   2868  CA  ILE X 187      70.250  49.520  34.110  1.00  0.00            
ATOM   2869  HA  ILE X 187      70.320  48.770  34.910  1.00  0.00            
ATOM   2870  CB  ILE X 187      69.920  48.620  32.920  1.00  0.00            
ATOM   2871  HB  ILE X 187      70.750  47.940  32.760  1.00  0.00            
ATOM   2872  CG1 ILE X 187      69.680  49.360  31.600  1.00  0.00            
ATOM   2873 1HG1 ILE X 187      68.860  50.070  31.650  1.00  0.00            
ATOM   2874 2HG1 ILE X 187      70.560  49.840  31.170  1.00  0.00            
ATOM   2875  CG2 ILE X 187      68.800  47.650  33.280  1.00  0.00            
ATOM   2876 1HG2 ILE X 187      69.200  47.180  34.180  1.00  0.00            
ATOM   2877 2HG2 ILE X 187      67.840  48.120  33.510  1.00  0.00            
ATOM   2878 3HG2 ILE X 187      68.560  46.830  32.590  1.00  0.00            
ATOM   2879  CD  ILE X 187      69.260  48.450  30.440  1.00  0.00            
ATOM   2880  HD1 ILE X 187      68.250  48.050  30.510  1.00  0.00            
ATOM   2881  HD2 ILE X 187      69.080  49.030  29.540  1.00  0.00            
ATOM   2882  HD3 ILE X 187      69.970  47.650  30.250  1.00  0.00            
ATOM   2883  C   ILE X 187      71.630  50.160  34.070  1.00  0.00            
ATOM   2884  O   ILE X 187      72.550  49.540  33.540  1.00  0.00            
ATOM   2885  N   TRP X 188      71.820  51.300  34.730  1.00  0.00            
ATOM   2886  H   TRP X 188      71.070  51.750  35.230  1.00  0.00            
ATOM   2887  CA  TRP X 188      73.080  51.970  34.970  1.00  0.00            
ATOM   2888  HA  TRP X 188      73.920  51.310  34.750  1.00  0.00            
ATOM   2889  CB  TRP X 188      73.260  53.180  34.040  1.00  0.00            
ATOM   2890  HB1 TRP X 188      72.450  53.900  34.100  1.00  0.00            
ATOM   2891  HB2 TRP X 188      74.160  53.660  34.410  1.00  0.00            
ATOM   2892  CG  TRP X 188      73.580  52.870  32.610  1.00  0.00            
ATOM   2893  CD1 TRP X 188      72.790  53.220  31.570  1.00  0.00            
ATOM   2894  HD1 TRP X 188      71.900  53.790  31.830  1.00  0.00            
ATOM   2895  CD2 TRP X 188      74.730  52.240  31.980  1.00  0.00            
ATOM   2896  NE1 TRP X 188      73.330  52.750  30.400  1.00  0.00            
ATOM   2897  HE1 TRP X 188      72.810  52.820  29.540  1.00  0.00            
ATOM   2898  CE2 TRP X 188      74.510  52.060  30.590  1.00  0.00            
ATOM   2899  CE3 TRP X 188      75.950  51.700  32.440  1.00  0.00            
ATOM   2900  HE3 TRP X 188      76.110  51.710  33.500  1.00  0.00            
ATOM   2901  CZ2 TRP X 188      75.440  51.440  29.750  1.00  0.00            
ATOM   2902  HZ2 TRP X 188      75.220  51.540  28.700  1.00  0.00            
ATOM   2903  CZ3 TRP X 188      76.930  51.110  31.630  1.00  0.00            
ATOM   2904  HZ3 TRP X 188      77.830  50.690  32.040  1.00  0.00            
ATOM   2905  CH2 TRP X 188      76.700  51.060  30.250  1.00  0.00            
ATOM   2906  HH2 TRP X 188      77.480  50.560  29.700  1.00  0.00            
ATOM   2907  C   TRP X 188      73.390  52.290  36.420  1.00  0.00            
ATOM   2908  O   TRP X 188      74.480  52.780  36.720  1.00  0.00            
ATOM   2909  N   MET X 189      72.330  52.120  37.220  1.00  0.00            
ATOM   2910  H   MET X 189      71.520  51.680  36.810  1.00  0.00            
ATOM   2911  CA  MET X 189      72.350  51.880  38.650  1.00  0.00            
ATOM   2912  HA  MET X 189      72.810  52.660  39.250  1.00  0.00            
ATOM   2913  CB  MET X 189      70.900  51.810  39.150  1.00  0.00            
ATOM   2914  HB1 MET X 189      70.370  52.750  39.030  1.00  0.00            
ATOM   2915  HB2 MET X 189      70.410  51.010  38.610  1.00  0.00            
ATOM   2916  CG  MET X 189      70.670  51.670  40.660  1.00  0.00            
ATOM   2917  HG1 MET X 189      71.020  50.710  41.040  1.00  0.00            
ATOM   2918  HG2 MET X 189      71.490  52.280  41.020  1.00  0.00            
ATOM   2919  SD  MET X 189      68.950  51.860  41.210  1.00  0.00            
ATOM   2920  CE  MET X 189      69.240  52.010  43.000  1.00  0.00            
ATOM   2921  HE1 MET X 189      69.720  52.950  43.230  1.00  0.00            
ATOM   2922  HE2 MET X 189      68.290  51.990  43.530  1.00  0.00            
ATOM   2923  HE3 MET X 189      69.910  51.250  43.400  1.00  0.00            
ATOM   2924  C   MET X 189      73.060  50.570  38.930  1.00  0.00            
ATOM   2925  O   MET X 189      72.590  49.480  38.580  1.00  0.00            
ATOM   2926  N   MET X 190      74.280  50.590  39.460  1.00  0.00            
ATOM   2927  H   MET X 190      74.510  51.500  39.860  1.00  0.00            
ATOM   2928  CA  MET X 190      75.220  49.490  39.480  1.00  0.00            
ATOM   2929  HA  MET X 190      74.900  48.740  38.750  1.00  0.00            
ATOM   2930  CB  MET X 190      76.560  50.100  39.080  1.00  0.00            
ATOM   2931  HB1 MET X 190      76.810  51.040  39.580  1.00  0.00            
ATOM   2932  HB2 MET X 190      77.460  49.520  39.270  1.00  0.00            
ATOM   2933  CG  MET X 190      76.590  50.220  37.550  1.00  0.00            
ATOM   2934  HG1 MET X 190      76.700  49.230  37.120  1.00  0.00            
ATOM   2935  HG2 MET X 190      75.740  50.750  37.140  1.00  0.00            
ATOM   2936  SD  MET X 190      78.010  51.140  36.900  1.00  0.00            
ATOM   2937  CE  MET X 190      78.230  50.340  35.290  1.00  0.00            
ATOM   2938  HE1 MET X 190      77.470  50.480  34.520  1.00  0.00            
ATOM   2939  HE2 MET X 190      79.120  50.800  34.870  1.00  0.00            
ATOM   2940  HE3 MET X 190      78.480  49.300  35.480  1.00  0.00            
ATOM   2941  C   MET X 190      75.320  48.740  40.810  1.00  0.00            
ATOM   2942  O   MET X 190      76.140  47.850  41.030  1.00  0.00            
ATOM   2943  N   MET X 191      74.510  49.160  41.780  1.00  0.00            
ATOM   2944  H   MET X 191      73.900  49.950  41.590  1.00  0.00            
ATOM   2945  CA  MET X 191      74.110  48.410  42.960  1.00  0.00            
ATOM   2946  HA  MET X 191      74.340  47.350  42.880  1.00  0.00            
ATOM   2947  CB  MET X 191      74.850  49.030  44.150  1.00  0.00            
ATOM   2948  HB1 MET X 191      75.890  48.780  43.900  1.00  0.00            
ATOM   2949  HB2 MET X 191      74.630  50.090  44.170  1.00  0.00            
ATOM   2950  CG  MET X 191      74.500  48.400  45.500  1.00  0.00            
ATOM   2951  HG1 MET X 191      73.540  48.720  45.890  1.00  0.00            
ATOM   2952  HG2 MET X 191      74.730  47.330  45.410  1.00  0.00            
ATOM   2953  SD  MET X 191      75.690  49.080  46.680  1.00  0.00            
ATOM   2954  CE  MET X 191      74.900  48.740  48.280  1.00  0.00            
ATOM   2955  HE1 MET X 191      74.750  47.660  48.380  1.00  0.00            
ATOM   2956  HE2 MET X 191      75.450  49.040  49.170  1.00  0.00            
ATOM   2957  HE3 MET X 191      73.930  49.230  48.260  1.00  0.00            
ATOM   2958  C   MET X 191      72.590  48.450  42.890  1.00  0.00            
ATOM   2959  O   MET X 191      71.880  49.320  43.380  1.00  0.00            
ATOM   2960  N   GLY X 192      72.110  47.620  41.960  1.00  0.00            
ATOM   2961  H   GLY X 192      72.700  46.880  41.620  1.00  0.00            
ATOM   2962  CA  GLY X 192      70.730  47.260  41.700  1.00  0.00            
ATOM   2963  HA1 GLY X 192      69.970  47.730  42.310  1.00  0.00            
ATOM   2964  HA2 GLY X 192      70.470  47.400  40.650  1.00  0.00            
ATOM   2965  C   GLY X 192      70.610  45.760  41.960  1.00  0.00            
ATOM   2966  O1  GLY X 192      69.540  45.120  41.860  1.00  0.00            
ATOM   2967  O2  GLY X 192      71.690  45.190  42.210  1.00  0.00            
END
