# Supplementary material for: The importance of evolutionarily conserved C‐terminal basic residues for the stability of proapoptotic Bax protein
Source: FEBS Open Bio. 2016 Aug 25;6(10):976–86. doi: 10.1002/2211-5463.12096 (PMC5055034; doi:10.1002/2211-5463.12096)
Supplement: Supplementary file 2 — Appendix S2. Figure 2 snapshots zip file. [file FEB4-6-0976-s002.zip › Figure 2 snapshots/WT_310K.pdb]

HEADER Model of Human Bax
TITLE WT 20 ns
JRNL        AUTH   J.L. ROSAS-TRIGUEROS                                 
JRNL        TITL   THE IMPORTANCE OF EVOLUTIONARILY CONSERVED C-TERMINAL BASIC 
JRNL        TITL 2 RESIDUES FOR THE STABILITY OF PROAPOPTOTIC BAX PROTEIN
JRNL        REF    FEBS Open Bio
JRNL        REFN   ISSN 2211-5463
REMARK 250
REMARK 250 EXPERIMENTAL DETAILS
REMARK 250  EXPERIMENT TYPE: MOLECULAR DYNAMICS SIMULATION, 310 K, FINAL STRUCTURE
REMARK 250  GENERATED BY GROMACS
REMARK 250  THIS IS A SIMULATION BOX
REMARK 250
CRYST1   88.001   88.001   88.001  60.00  60.00  90.00 P 1           1
ATOM      1  N   MET X   1      76.040  75.270  42.350  1.00  0.00            
ATOM      2  H1  MET X   1      75.300  75.430  41.690  1.00  0.00            
ATOM      3  H2  MET X   1      75.770  74.570  43.040  1.00  0.00            
ATOM      4  H3  MET X   1      76.100  76.100  42.940  1.00  0.00            
ATOM      5  CA  MET X   1      77.330  75.150  41.660  1.00  0.00            
ATOM      6  HA  MET X   1      78.050  75.380  42.460  1.00  0.00            
ATOM      7  CB  MET X   1      77.350  73.770  41.040  1.00  0.00            
ATOM      8  HB1 MET X   1      76.870  73.210  41.840  1.00  0.00            
ATOM      9  HB2 MET X   1      76.820  73.710  40.090  1.00  0.00            
ATOM     10  CG  MET X   1      78.750  73.180  40.870  1.00  0.00            
ATOM     11  HG1 MET X   1      79.430  73.860  40.350  1.00  0.00            
ATOM     12  HG2 MET X   1      79.220  73.050  41.840  1.00  0.00            
ATOM     13  SD  MET X   1      78.630  71.620  39.960  1.00  0.00            
ATOM     14  CE  MET X   1      78.410  70.450  41.330  1.00  0.00            
ATOM     15  HE1 MET X   1      79.310  70.610  41.920  1.00  0.00            
ATOM     16  HE2 MET X   1      77.460  70.650  41.840  1.00  0.00            
ATOM     17  HE3 MET X   1      78.340  69.420  41.030  1.00  0.00            
ATOM     18  C   MET X   1      77.400  76.250  40.620  1.00  0.00            
ATOM     19  O   MET X   1      76.380  76.650  40.060  1.00  0.00            
ATOM     20  N   ASP X   2      78.580  76.750  40.240  1.00  0.00            
ATOM     21  H   ASP X   2      79.350  76.430  40.790  1.00  0.00            
ATOM     22  CA  ASP X   2      78.810  77.500  39.010  1.00  0.00            
ATOM     23  HA  ASP X   2      78.070  77.250  38.240  1.00  0.00            
ATOM     24  CB  ASP X   2      78.660  78.980  39.380  1.00  0.00            
ATOM     25  HB1 ASP X   2      77.710  79.260  39.830  1.00  0.00            
ATOM     26  HB2 ASP X   2      79.320  79.370  40.160  1.00  0.00            
ATOM     27  CG  ASP X   2      78.980  79.970  38.250  1.00  0.00            
ATOM     28  OD1 ASP X   2      78.540  79.800  37.110  1.00  0.00            
ATOM     29  OD2 ASP X   2      79.560  81.030  38.580  1.00  0.00            
ATOM     30  C   ASP X   2      80.130  77.140  38.350  1.00  0.00            
ATOM     31  O   ASP X   2      80.990  76.670  39.080  1.00  0.00            
ATOM     32  N   GLY X   3      80.310  77.340  37.050  1.00  0.00            
ATOM     33  H   GLY X   3      79.620  77.900  36.580  1.00  0.00            
ATOM     34  CA  GLY X   3      81.460  76.960  36.260  1.00  0.00            
ATOM     35  HA1 GLY X   3      82.260  76.720  36.980  1.00  0.00            
ATOM     36  HA2 GLY X   3      81.160  76.050  35.730  1.00  0.00            
ATOM     37  C   GLY X   3      81.740  78.080  35.270  1.00  0.00            
ATOM     38  O   GLY X   3      81.780  77.780  34.080  1.00  0.00            
ATOM     39  N   SER X   4      81.750  79.380  35.630  1.00  0.00            
ATOM     40  H   SER X   4      81.700  79.550  36.630  1.00  0.00            
ATOM     41  CA  SER X   4      81.810  80.510  34.770  1.00  0.00            
ATOM     42  HA  SER X   4      81.580  80.120  33.770  1.00  0.00            
ATOM     43  CB  SER X   4      80.750  81.570  35.020  1.00  0.00            
ATOM     44  HB1 SER X   4      80.710  82.380  34.300  1.00  0.00            
ATOM     45  HB2 SER X   4      79.760  81.100  34.990  1.00  0.00            
ATOM     46  OG  SER X   4      80.870  82.090  36.340  1.00  0.00            
ATOM     47  HG  SER X   4      80.270  81.570  36.870  1.00  0.00            
ATOM     48  C   SER X   4      83.190  81.150  34.640  1.00  0.00            
ATOM     49  O   SER X   4      83.590  81.610  33.580  1.00  0.00            
ATOM     50  N   GLY X   5      83.960  81.040  35.740  1.00  0.00            
ATOM     51  H   GLY X   5      83.600  80.680  36.600  1.00  0.00            
ATOM     52  CA  GLY X   5      85.370  81.440  35.730  1.00  0.00            
ATOM     53  HA1 GLY X   5      85.690  81.900  34.810  1.00  0.00            
ATOM     54  HA2 GLY X   5      85.580  82.210  36.470  1.00  0.00            
ATOM     55  C   GLY X   5      86.360  80.330  36.060  1.00  0.00            
ATOM     56  O   GLY X   5      87.570  80.360  35.850  1.00  0.00            
ATOM     57  N   GLU X   6      85.800  79.180  36.450  1.00  0.00            
ATOM     58  H   GLU X   6      84.810  79.300  36.680  1.00  0.00            
ATOM     59  CA  GLU X   6      86.440  77.920  36.730  1.00  0.00            
ATOM     60  HA  GLU X   6      87.250  77.950  36.010  1.00  0.00            
ATOM     61  CB  GLU X   6      86.870  77.870  38.210  1.00  0.00            
ATOM     62  HB1 GLU X   6      87.550  78.700  38.420  1.00  0.00            
ATOM     63  HB2 GLU X   6      85.990  78.050  38.810  1.00  0.00            
ATOM     64  CG  GLU X   6      87.530  76.640  38.840  1.00  0.00            
ATOM     65  HG1 GLU X   6      87.650  76.880  39.900  1.00  0.00            
ATOM     66  HG2 GLU X   6      86.810  75.840  38.850  1.00  0.00            
ATOM     67  CD  GLU X   6      88.910  76.330  38.270  1.00  0.00            
ATOM     68  OE1 GLU X   6      88.860  75.570  37.280  1.00  0.00            
ATOM     69  OE2 GLU X   6      89.980  76.840  38.680  1.00  0.00            
ATOM     70  C   GLU X   6      85.680  76.710  36.210  1.00  0.00            
ATOM     71  O   GLU X   6      84.610  76.860  35.610  1.00  0.00            
ATOM     72  N   GLN X   7      86.130  75.470  36.410  1.00  0.00            
ATOM     73  H   GLN X   7      87.070  75.410  36.760  1.00  0.00            
ATOM     74  CA  GLN X   7      85.400  74.220  36.220  1.00  0.00            
ATOM     75  HA  GLN X   7      85.000  74.240  35.210  1.00  0.00            
ATOM     76  CB  GLN X   7      86.450  73.130  36.390  1.00  0.00            
ATOM     77  HB1 GLN X   7      87.150  73.290  37.200  1.00  0.00            
ATOM     78  HB2 GLN X   7      85.780  72.270  36.500  1.00  0.00            
ATOM     79  CG  GLN X   7      87.330  72.810  35.170  1.00  0.00            
ATOM     80  HG1 GLN X   7      87.940  73.640  34.850  1.00  0.00            
ATOM     81  HG2 GLN X   7      88.150  72.190  35.530  1.00  0.00            
ATOM     82  CD  GLN X   7      86.600  72.190  34.010  1.00  0.00            
ATOM     83  OE1 GLN X   7      85.630  71.440  34.170  1.00  0.00            
ATOM     84  NE2 GLN X   7      87.100  72.250  32.760  1.00  0.00            
ATOM     85 1HE2 GLN X   7      87.990  72.710  32.630  1.00  0.00            
ATOM     86 2HE2 GLN X   7      86.620  71.740  32.030  1.00  0.00            
ATOM     87  C   GLN X   7      84.310  74.060  37.250  1.00  0.00            
ATOM     88  O   GLN X   7      84.620  74.380  38.410  1.00  0.00            
ATOM     89  N   PRO X   8      83.070  73.670  36.940  1.00  0.00            
ATOM     90  CA  PRO X   8      81.970  73.660  37.890  1.00  0.00            
ATOM     91  HA  PRO X   8      82.100  74.640  38.340  1.00  0.00            
ATOM     92  CB  PRO X   8      80.680  73.340  37.140  1.00  0.00            
ATOM     93  HB1 PRO X   8      80.030  72.670  37.680  1.00  0.00            
ATOM     94  HB2 PRO X   8      80.070  74.240  37.040  1.00  0.00            
ATOM     95  CG  PRO X   8      81.160  72.760  35.820  1.00  0.00            
ATOM     96  HG1 PRO X   8      81.090  71.670  35.860  1.00  0.00            
ATOM     97  HG2 PRO X   8      80.540  73.160  35.030  1.00  0.00            
ATOM     98  CD  PRO X   8      82.600  73.250  35.620  1.00  0.00            
ATOM     99  HD1 PRO X   8      83.270  72.460  35.290  1.00  0.00            
ATOM    100  HD2 PRO X   8      82.710  74.080  34.930  1.00  0.00            
ATOM    101  C   PRO X   8      82.160  72.620  39.000  1.00  0.00            
ATOM    102  O   PRO X   8      82.230  72.960  40.180  1.00  0.00            
ATOM    103  N   ARG X   9      82.360  71.380  38.580  1.00  0.00            
ATOM    104  H   ARG X   9      82.650  71.200  37.640  1.00  0.00            
ATOM    105  CA  ARG X   9      82.610  70.370  39.610  1.00  0.00            
ATOM    106  HA  ARG X   9      82.050  70.540  40.520  1.00  0.00            
ATOM    107  CB  ARG X   9      82.270  68.960  39.090  1.00  0.00            
ATOM    108  HB1 ARG X   9      82.820  68.720  38.190  1.00  0.00            
ATOM    109  HB2 ARG X   9      82.540  68.210  39.820  1.00  0.00            
ATOM    110  CG  ARG X   9      80.790  68.720  38.810  1.00  0.00            
ATOM    111  HG1 ARG X   9      80.180  68.930  39.690  1.00  0.00            
ATOM    112  HG2 ARG X   9      80.470  69.410  38.030  1.00  0.00            
ATOM    113  CD  ARG X   9      80.480  67.240  38.570  1.00  0.00            
ATOM    114  HD1 ARG X   9      79.400  67.270  38.440  1.00  0.00            
ATOM    115  HD2 ARG X   9      81.030  66.940  37.680  1.00  0.00            
ATOM    116  NE  ARG X   9      80.800  66.380  39.720  1.00  0.00            
ATOM    117  HE  ARG X   9      80.160  66.540  40.500  1.00  0.00            
ATOM    118  CZ  ARG X   9      81.590  65.300  39.840  1.00  0.00            
ATOM    119  NH1 ARG X   9      82.250  64.770  38.800  1.00  0.00            
ATOM    120 1HH1 ARG X   9      82.280  65.090  37.840  1.00  0.00            
ATOM    121 2HH1 ARG X   9      82.720  63.900  39.040  1.00  0.00            
ATOM    122  NH2 ARG X   9      81.610  64.650  41.010  1.00  0.00            
ATOM    123 1HH2 ARG X   9      80.900  64.830  41.710  1.00  0.00            
ATOM    124 2HH2 ARG X   9      82.310  63.950  41.180  1.00  0.00            
ATOM    125  C   ARG X   9      84.090  70.490  39.960  1.00  0.00            
ATOM    126  O   ARG X   9      84.950  70.780  39.110  1.00  0.00            
ATOM    127  N   GLY X  10      84.440  70.170  41.200  1.00  0.00            
ATOM    128  H   GLY X  10      83.760  69.850  41.890  1.00  0.00            
ATOM    129  CA  GLY X  10      85.800  70.210  41.690  1.00  0.00            
ATOM    130  HA1 GLY X  10      86.320  70.970  41.120  1.00  0.00            
ATOM    131  HA2 GLY X  10      85.890  70.560  42.740  1.00  0.00            
ATOM    132  C   GLY X  10      86.310  68.780  41.770  1.00  0.00            
ATOM    133  O   GLY X  10      86.330  68.160  42.830  1.00  0.00            
ATOM    134  N   GLY X  11      86.630  68.210  40.610  1.00  0.00            
ATOM    135  H   GLY X  11      86.700  68.710  39.740  1.00  0.00            
ATOM    136  CA  GLY X  11      86.890  66.800  40.440  1.00  0.00            
ATOM    137  HA1 GLY X  11      87.920  66.680  40.110  1.00  0.00            
ATOM    138  HA2 GLY X  11      86.800  66.290  41.420  1.00  0.00            
ATOM    139  C   GLY X  11      86.080  66.140  39.350  1.00  0.00            
ATOM    140  O   GLY X  11      85.130  66.710  38.820  1.00  0.00            
ATOM    141  N   GLY X  12      86.550  64.960  38.920  1.00  0.00            
ATOM    142  H   GLY X  12      87.410  64.580  39.290  1.00  0.00            
ATOM    143  CA  GLY X  12      85.930  64.220  37.840  1.00  0.00            
ATOM    144  HA1 GLY X  12      85.750  63.240  38.300  1.00  0.00            
ATOM    145  HA2 GLY X  12      85.040  64.680  37.440  1.00  0.00            
ATOM    146  C   GLY X  12      86.810  64.020  36.610  1.00  0.00            
ATOM    147  O   GLY X  12      87.240  65.070  36.140  1.00  0.00            
ATOM    148  N   PRO X  13      86.780  62.840  36.000  1.00  0.00            
ATOM    149  CA  PRO X  13      87.350  62.600  34.690  1.00  0.00            
ATOM    150  HA  PRO X  13      88.350  63.040  34.640  1.00  0.00            
ATOM    151  CB  PRO X  13      87.580  61.090  34.630  1.00  0.00            
ATOM    152  HB1 PRO X  13      87.640  60.660  33.630  1.00  0.00            
ATOM    153  HB2 PRO X  13      88.410  60.650  35.170  1.00  0.00            
ATOM    154  CG  PRO X  13      86.320  60.550  35.310  1.00  0.00            
ATOM    155  HG1 PRO X  13      85.520  60.340  34.600  1.00  0.00            
ATOM    156  HG2 PRO X  13      86.450  59.540  35.710  1.00  0.00            
ATOM    157  CD  PRO X  13      86.080  61.620  36.380  1.00  0.00            
ATOM    158  HD1 PRO X  13      85.030  61.910  36.470  1.00  0.00            
ATOM    159  HD2 PRO X  13      86.410  61.390  37.400  1.00  0.00            
ATOM    160  C   PRO X  13      86.540  63.210  33.550  1.00  0.00            
ATOM    161  O   PRO X  13      85.320  63.050  33.560  1.00  0.00            
ATOM    162  N   THR X  14      87.170  63.940  32.630  1.00  0.00            
ATOM    163  H   THR X  14      88.160  64.130  32.690  1.00  0.00            
ATOM    164  CA  THR X  14      86.520  64.850  31.720  1.00  0.00            
ATOM    165  HA  THR X  14      87.320  64.950  30.990  1.00  0.00            
ATOM    166  CB  THR X  14      85.370  64.230  30.920  1.00  0.00            
ATOM    167  HB  THR X  14      85.170  64.910  30.100  1.00  0.00            
ATOM    168  OG1 THR X  14      84.100  64.060  31.510  1.00  0.00            
ATOM    169  HG1 THR X  14      84.360  63.680  32.330  1.00  0.00            
ATOM    170  CG2 THR X  14      85.740  62.860  30.340  1.00  0.00            
ATOM    171 1HG2 THR X  14      86.770  62.880  29.990  1.00  0.00            
ATOM    172 2HG2 THR X  14      85.680  62.100  31.110  1.00  0.00            
ATOM    173 3HG2 THR X  14      85.080  62.690  29.480  1.00  0.00            
ATOM    174  C   THR X  14      86.180  66.220  32.280  1.00  0.00            
ATOM    175  O   THR X  14      85.980  66.370  33.490  1.00  0.00            
ATOM    176  N   SER X  15      86.180  67.260  31.430  1.00  0.00            
ATOM    177  H   SER X  15      86.070  67.120  30.430  1.00  0.00            
ATOM    178  CA  SER X  15      85.810  68.590  31.870  1.00  0.00            
ATOM    179  HA  SER X  15      86.460  68.760  32.740  1.00  0.00            
ATOM    180  CB  SER X  15      86.240  69.500  30.730  1.00  0.00            
ATOM    181  HB1 SER X  15      87.320  69.610  30.800  1.00  0.00            
ATOM    182  HB2 SER X  15      86.030  69.020  29.770  1.00  0.00            
ATOM    183  OG  SER X  15      85.710  70.800  30.900  1.00  0.00            
ATOM    184  HG  SER X  15      85.990  71.380  30.190  1.00  0.00            
ATOM    185  C   SER X  15      84.320  68.650  32.140  1.00  0.00            
ATOM    186  O   SER X  15      83.500  68.680  31.220  1.00  0.00            
ATOM    187  N   SER X  16      83.900  68.880  33.390  1.00  0.00            
ATOM    188  H   SER X  16      84.650  68.660  34.030  1.00  0.00            
ATOM    189  CA  SER X  16      82.560  69.160  33.870  1.00  0.00            
ATOM    190  HA  SER X  16      81.880  68.380  33.540  1.00  0.00            
ATOM    191  CB  SER X  16      82.430  69.120  35.400  1.00  0.00            
ATOM    192  HB1 SER X  16      81.450  69.430  35.740  1.00  0.00            
ATOM    193  HB2 SER X  16      82.590  68.120  35.810  1.00  0.00            
ATOM    194  OG  SER X  16      83.300  70.000  36.100  1.00  0.00            
ATOM    195  HG  SER X  16      84.180  69.660  36.140  1.00  0.00            
ATOM    196  C   SER X  16      81.980  70.390  33.240  1.00  0.00            
ATOM    197  O   SER X  16      80.770  70.380  32.970  1.00  0.00            
ATOM    198  N   GLU X  17      82.800  71.390  32.930  1.00  0.00            
ATOM    199  H   GLU X  17      83.730  71.260  33.270  1.00  0.00            
ATOM    200  CA  GLU X  17      82.450  72.550  32.140  1.00  0.00            
ATOM    201  HA  GLU X  17      81.680  72.990  32.780  1.00  0.00            
ATOM    202  CB  GLU X  17      83.660  73.480  32.070  1.00  0.00            
ATOM    203  HB1 GLU X  17      84.310  73.210  32.900  1.00  0.00            
ATOM    204  HB2 GLU X  17      84.250  73.250  31.200  1.00  0.00            
ATOM    205  CG  GLU X  17      83.260  74.950  32.120  1.00  0.00            
ATOM    206  HG1 GLU X  17      82.370  75.140  32.740  1.00  0.00            
ATOM    207  HG2 GLU X  17      84.110  75.510  32.490  1.00  0.00            
ATOM    208  CD  GLU X  17      83.010  75.520  30.720  1.00  0.00            
ATOM    209  OE1 GLU X  17      82.020  76.270  30.560  1.00  0.00            
ATOM    210  OE2 GLU X  17      83.780  75.270  29.780  1.00  0.00            
ATOM    211  C   GLU X  17      81.870  72.270  30.760  1.00  0.00            
ATOM    212  O   GLU X  17      80.790  72.740  30.420  1.00  0.00            
ATOM    213  N   GLN X  18      82.580  71.380  30.030  1.00  0.00            
ATOM    214  H   GLN X  18      83.420  71.000  30.430  1.00  0.00            
ATOM    215  CA  GLN X  18      82.280  71.000  28.680  1.00  0.00            
ATOM    216  HA  GLN X  18      81.950  71.800  28.020  1.00  0.00            
ATOM    217  CB  GLN X  18      83.560  70.400  28.080  1.00  0.00            
ATOM    218  HB1 GLN X  18      84.440  70.980  28.380  1.00  0.00            
ATOM    219  HB2 GLN X  18      83.710  69.410  28.520  1.00  0.00            
ATOM    220  CG  GLN X  18      83.620  70.040  26.590  1.00  0.00            
ATOM    221  HG1 GLN X  18      84.570  69.700  26.230  1.00  0.00            
ATOM    222  HG2 GLN X  18      82.840  69.290  26.420  1.00  0.00            
ATOM    223  CD  GLN X  18      83.290  71.300  25.810  1.00  0.00            
ATOM    224  OE1 GLN X  18      83.630  72.360  26.320  1.00  0.00            
ATOM    225  NE2 GLN X  18      82.780  71.220  24.570  1.00  0.00            
ATOM    226 1HE2 GLN X  18      82.680  70.300  24.180  1.00  0.00            
ATOM    227 2HE2 GLN X  18      82.240  71.950  24.120  1.00  0.00            
ATOM    228  C   GLN X  18      81.180  69.950  28.570  1.00  0.00            
ATOM    229  O   GLN X  18      80.310  70.100  27.710  1.00  0.00            
ATOM    230  N   ILE X  19      81.050  69.090  29.600  1.00  0.00            
ATOM    231  H   ILE X  19      81.840  69.080  30.230  1.00  0.00            
ATOM    232  CA  ILE X  19      79.980  68.150  29.840  1.00  0.00            
ATOM    233  HA  ILE X  19      79.880  67.520  28.940  1.00  0.00            
ATOM    234  CB  ILE X  19      80.460  67.210  30.930  1.00  0.00            
ATOM    235  HB  ILE X  19      80.710  67.790  31.830  1.00  0.00            
ATOM    236  CG1 ILE X  19      81.660  66.390  30.450  1.00  0.00            
ATOM    237 1HG1 ILE X  19      82.230  67.010  29.730  1.00  0.00            
ATOM    238 2HG1 ILE X  19      82.360  66.240  31.260  1.00  0.00            
ATOM    239  CG2 ILE X  19      79.400  66.210  31.410  1.00  0.00            
ATOM    240 1HG2 ILE X  19      78.640  66.750  31.980  1.00  0.00            
ATOM    241 2HG2 ILE X  19      78.920  65.650  30.590  1.00  0.00            
ATOM    242 3HG2 ILE X  19      79.830  65.520  32.130  1.00  0.00            
ATOM    243  CD  ILE X  19      81.290  65.080  29.750  1.00  0.00            
ATOM    244  HD1 ILE X  19      80.840  64.300  30.350  1.00  0.00            
ATOM    245  HD2 ILE X  19      80.730  65.310  28.840  1.00  0.00            
ATOM    246  HD3 ILE X  19      82.240  64.690  29.380  1.00  0.00            
ATOM    247  C   ILE X  19      78.640  68.800  30.150  1.00  0.00            
ATOM    248  O   ILE X  19      77.690  68.470  29.430  1.00  0.00            
ATOM    249  N   MET X  20      78.690  69.850  30.950  1.00  0.00            
ATOM    250  H   MET X  20      79.550  70.120  31.430  1.00  0.00            
ATOM    251  CA  MET X  20      77.490  70.630  31.210  1.00  0.00            
ATOM    252  HA  MET X  20      76.810  69.820  31.480  1.00  0.00            
ATOM    253  CB  MET X  20      77.720  71.580  32.380  1.00  0.00            
ATOM    254  HB1 MET X  20      78.110  71.040  33.250  1.00  0.00            
ATOM    255  HB2 MET X  20      78.510  72.280  32.100  1.00  0.00            
ATOM    256  CG  MET X  20      76.440  72.200  32.930  1.00  0.00            
ATOM    257  HG1 MET X  20      76.740  72.630  33.890  1.00  0.00            
ATOM    258  HG2 MET X  20      76.070  72.970  32.260  1.00  0.00            
ATOM    259  SD  MET X  20      75.140  71.070  33.480  1.00  0.00            
ATOM    260  CE  MET X  20      73.770  72.250  33.390  1.00  0.00            
ATOM    261  HE1 MET X  20      72.930  72.040  34.030  1.00  0.00            
ATOM    262  HE2 MET X  20      74.100  73.210  33.800  1.00  0.00            
ATOM    263  HE3 MET X  20      73.390  72.480  32.390  1.00  0.00            
ATOM    264  C   MET X  20      77.000  71.470  30.040  1.00  0.00            
ATOM    265  O   MET X  20      75.810  71.540  29.760  1.00  0.00            
ATOM    266  N   LYS X  21      77.900  72.030  29.240  1.00  0.00            
ATOM    267  H   LYS X  21      78.860  71.950  29.540  1.00  0.00            
ATOM    268  CA  LYS X  21      77.560  72.680  27.990  1.00  0.00            
ATOM    269  HA  LYS X  21      76.810  73.470  28.100  1.00  0.00            
ATOM    270  CB  LYS X  21      78.820  73.200  27.290  1.00  0.00            
ATOM    271  HB1 LYS X  21      79.620  72.460  27.250  1.00  0.00            
ATOM    272  HB2 LYS X  21      78.620  73.300  26.240  1.00  0.00            
ATOM    273  CG  LYS X  21      79.280  74.560  27.850  1.00  0.00            
ATOM    274  HG1 LYS X  21      78.580  75.360  27.640  1.00  0.00            
ATOM    275  HG2 LYS X  21      79.310  74.500  28.930  1.00  0.00            
ATOM    276  CD  LYS X  21      80.640  74.880  27.230  1.00  0.00            
ATOM    277  HD1 LYS X  21      81.350  74.070  27.400  1.00  0.00            
ATOM    278  HD2 LYS X  21      80.620  74.850  26.140  1.00  0.00            
ATOM    279  CE  LYS X  21      81.170  76.280  27.580  1.00  0.00            
ATOM    280  HE1 LYS X  21      80.900  76.880  26.720  1.00  0.00            
ATOM    281  HE2 LYS X  21      80.740  76.580  28.520  1.00  0.00            
ATOM    282  NZ  LYS X  21      82.630  76.200  27.620  1.00  0.00            
ATOM    283  HZ1 LYS X  21      82.990  75.600  26.880  1.00  0.00            
ATOM    284  HZ2 LYS X  21      83.020  77.110  27.440  1.00  0.00            
ATOM    285  HZ3 LYS X  21      82.940  75.890  28.530  1.00  0.00            
ATOM    286  C   LYS X  21      76.940  71.730  26.980  1.00  0.00            
ATOM    287  O   LYS X  21      76.130  72.130  26.160  1.00  0.00            
ATOM    288  N   THR X  22      77.230  70.420  27.110  1.00  0.00            
ATOM    289  H   THR X  22      77.930  70.140  27.770  1.00  0.00            
ATOM    290  CA  THR X  22      76.710  69.320  26.310  1.00  0.00            
ATOM    291  HA  THR X  22      76.170  69.600  25.420  1.00  0.00            
ATOM    292  CB  THR X  22      77.970  68.560  25.870  1.00  0.00            
ATOM    293  HB  THR X  22      78.410  68.040  26.720  1.00  0.00            
ATOM    294  OG1 THR X  22      78.970  69.440  25.410  1.00  0.00            
ATOM    295  HG1 THR X  22      79.520  69.730  26.140  1.00  0.00            
ATOM    296  CG2 THR X  22      77.690  67.470  24.860  1.00  0.00            
ATOM    297 1HG2 THR X  22      77.150  66.570  25.140  1.00  0.00            
ATOM    298 2HG2 THR X  22      77.390  68.030  23.970  1.00  0.00            
ATOM    299 3HG2 THR X  22      78.610  67.010  24.530  1.00  0.00            
ATOM    300  C   THR X  22      75.660  68.580  27.100  1.00  0.00            
ATOM    301  O   THR X  22      75.250  67.500  26.680  1.00  0.00            
ATOM    302  N   GLY X  23      75.120  69.150  28.190  1.00  0.00            
ATOM    303  H   GLY X  23      75.470  70.040  28.500  1.00  0.00            
ATOM    304  CA  GLY X  23      74.120  68.450  28.990  1.00  0.00            
ATOM    305  HA1 GLY X  23      73.930  67.450  28.570  1.00  0.00            
ATOM    306  HA2 GLY X  23      74.430  68.230  30.000  1.00  0.00            
ATOM    307  C   GLY X  23      72.800  69.210  28.900  1.00  0.00            
ATOM    308  O   GLY X  23      71.720  68.660  29.110  1.00  0.00            
ATOM    309  N   ALA X  24      72.870  70.460  28.450  1.00  0.00            
ATOM    310  H   ALA X  24      73.810  70.810  28.390  1.00  0.00            
ATOM    311  CA  ALA X  24      71.740  71.340  28.150  1.00  0.00            
ATOM    312  HA  ALA X  24      71.190  71.430  29.100  1.00  0.00            
ATOM    313  CB  ALA X  24      72.420  72.650  27.780  1.00  0.00            
ATOM    314  HB1 ALA X  24      73.030  72.980  28.620  1.00  0.00            
ATOM    315  HB2 ALA X  24      73.080  72.610  26.910  1.00  0.00            
ATOM    316  HB3 ALA X  24      71.750  73.500  27.700  1.00  0.00            
ATOM    317  C   ALA X  24      70.910  70.940  26.930  1.00  0.00            
ATOM    318  O   ALA X  24      69.710  71.170  26.830  1.00  0.00            
ATOM    319  N   LEU X  25      71.530  70.190  26.040  1.00  0.00            
ATOM    320  H   LEU X  25      72.460  69.960  26.360  1.00  0.00            
ATOM    321  CA  LEU X  25      71.060  69.800  24.720  1.00  0.00            
ATOM    322  HA  LEU X  25      70.440  70.570  24.260  1.00  0.00            
ATOM    323  CB  LEU X  25      72.250  69.540  23.800  1.00  0.00            
ATOM    324  HB1 LEU X  25      72.640  68.530  23.970  1.00  0.00            
ATOM    325  HB2 LEU X  25      71.850  69.410  22.790  1.00  0.00            
ATOM    326  CG  LEU X  25      73.300  70.640  23.780  1.00  0.00            
ATOM    327  HG  LEU X  25      73.500  71.120  24.750  1.00  0.00            
ATOM    328  CD1 LEU X  25      74.620  70.200  23.150  1.00  0.00            
ATOM    329 1HD1 LEU X  25      74.800  69.190  23.550  1.00  0.00            
ATOM    330 2HD1 LEU X  25      74.630  70.230  22.070  1.00  0.00            
ATOM    331 3HD1 LEU X  25      75.490  70.820  23.330  1.00  0.00            
ATOM    332  CD2 LEU X  25      72.720  71.750  22.890  1.00  0.00            
ATOM    333 1HD2 LEU X  25      73.550  72.360  22.570  1.00  0.00            
ATOM    334 2HD2 LEU X  25      72.150  71.370  22.030  1.00  0.00            
ATOM    335 3HD2 LEU X  25      72.050  72.470  23.340  1.00  0.00            
ATOM    336  C   LEU X  25      70.290  68.500  24.900  1.00  0.00            
ATOM    337  O   LEU X  25      69.510  68.150  24.000  1.00  0.00            
ATOM    338  N   LEU X  26      70.430  67.660  25.920  1.00  0.00            
ATOM    339  H   LEU X  26      71.020  68.090  26.630  1.00  0.00            
ATOM    340  CA  LEU X  26      69.680  66.460  26.230  1.00  0.00            
ATOM    341  HA  LEU X  26      69.640  65.820  25.350  1.00  0.00            
ATOM    342  CB  LEU X  26      70.330  65.770  27.440  1.00  0.00            
ATOM    343  HB1 LEU X  26      70.280  66.490  28.260  1.00  0.00            
ATOM    344  HB2 LEU X  26      69.800  64.890  27.760  1.00  0.00            
ATOM    345  CG  LEU X  26      71.790  65.390  27.200  1.00  0.00            
ATOM    346  HG  LEU X  26      72.480  66.200  26.920  1.00  0.00            
ATOM    347  CD1 LEU X  26      72.280  64.680  28.460  1.00  0.00            
ATOM    348 1HD1 LEU X  26      73.360  64.490  28.410  1.00  0.00            
ATOM    349 2HD1 LEU X  26      72.280  65.290  29.360  1.00  0.00            
ATOM    350 3HD1 LEU X  26      71.740  63.820  28.830  1.00  0.00            
ATOM    351  CD2 LEU X  26      72.050  64.440  26.020  1.00  0.00            
ATOM    352 1HD2 LEU X  26      71.840  64.920  25.070  1.00  0.00            
ATOM    353 2HD2 LEU X  26      73.070  64.110  25.930  1.00  0.00            
ATOM    354 3HD2 LEU X  26      71.420  63.540  26.080  1.00  0.00            
ATOM    355  C   LEU X  26      68.220  66.720  26.540  1.00  0.00            
ATOM    356  O   LEU X  26      67.380  65.860  26.230  1.00  0.00            
ATOM    357  N   LEU X  27      67.850  67.910  27.030  1.00  0.00            
ATOM    358  H   LEU X  27      68.530  68.640  27.200  1.00  0.00            
ATOM    359  CA  LEU X  27      66.470  68.300  27.230  1.00  0.00            
ATOM    360  HA  LEU X  27      65.910  67.450  27.610  1.00  0.00            
ATOM    361  CB  LEU X  27      66.390  69.520  28.130  1.00  0.00            
ATOM    362  HB1 LEU X  27      67.000  70.390  27.910  1.00  0.00            
ATOM    363  HB2 LEU X  27      65.320  69.750  28.090  1.00  0.00            
ATOM    364  CG  LEU X  27      66.650  69.230  29.610  1.00  0.00            
ATOM    365  HG  LEU X  27      66.530  68.170  29.870  1.00  0.00            
ATOM    366  CD1 LEU X  27      68.090  69.550  30.050  1.00  0.00            
ATOM    367 1HD1 LEU X  27      68.320  69.570  31.120  1.00  0.00            
ATOM    368 2HD1 LEU X  27      68.820  68.850  29.640  1.00  0.00            
ATOM    369 3HD1 LEU X  27      68.400  70.480  29.590  1.00  0.00            
ATOM    370  CD2 LEU X  27      65.610  70.080  30.360  1.00  0.00            
ATOM    371 1HD2 LEU X  27      65.560  71.110  30.010  1.00  0.00            
ATOM    372 2HD2 LEU X  27      64.650  69.610  30.130  1.00  0.00            
ATOM    373 3HD2 LEU X  27      65.740  70.030  31.430  1.00  0.00            
ATOM    374  C   LEU X  27      65.860  68.650  25.880  1.00  0.00            
ATOM    375  O   LEU X  27      64.630  68.550  25.690  1.00  0.00            
ATOM    376  N   GLN X  28      66.650  69.120  24.910  1.00  0.00            
ATOM    377  H   GLN X  28      67.650  69.000  24.990  1.00  0.00            
ATOM    378  CA  GLN X  28      66.260  69.890  23.760  1.00  0.00            
ATOM    379  HA  GLN X  28      65.380  70.500  24.000  1.00  0.00            
ATOM    380  CB  GLN X  28      67.410  70.850  23.440  1.00  0.00            
ATOM    381  HB1 GLN X  28      68.430  70.510  23.220  1.00  0.00            
ATOM    382  HB2 GLN X  28      67.200  71.380  22.530  1.00  0.00            
ATOM    383  CG  GLN X  28      67.660  71.950  24.480  1.00  0.00            
ATOM    384  HG1 GLN X  28      67.640  71.590  25.520  1.00  0.00            
ATOM    385  HG2 GLN X  28      68.600  72.450  24.220  1.00  0.00            
ATOM    386  CD  GLN X  28      66.660  73.090  24.530  1.00  0.00            
ATOM    387  OE1 GLN X  28      65.450  72.910  24.670  1.00  0.00            
ATOM    388  NE2 GLN X  28      67.170  74.320  24.540  1.00  0.00            
ATOM    389 1HE2 GLN X  28      68.130  74.590  24.400  1.00  0.00            
ATOM    390 2HE2 GLN X  28      66.510  75.040  24.770  1.00  0.00            
ATOM    391  C   GLN X  28      66.020  68.980  22.570  1.00  0.00            
ATOM    392  O   GLN X  28      66.150  69.400  21.420  1.00  0.00            
ATOM    393  N   GLY X  29      65.480  67.810  22.880  1.00  0.00            
ATOM    394  H   GLY X  29      65.250  67.620  23.840  1.00  0.00            
ATOM    395  CA  GLY X  29      64.970  66.910  21.860  1.00  0.00            
ATOM    396  HA1 GLY X  29      65.420  66.940  20.870  1.00  0.00            
ATOM    397  HA2 GLY X  29      65.240  65.920  22.240  1.00  0.00            
ATOM    398  C   GLY X  29      63.450  66.910  22.000  1.00  0.00            
ATOM    399  O   GLY X  29      62.710  67.240  21.070  1.00  0.00            
ATOM    400  N   PHE X  30      62.930  66.680  23.210  1.00  0.00            
ATOM    401  H   PHE X  30      63.610  66.540  23.940  1.00  0.00            
ATOM    402  CA  PHE X  30      61.510  66.580  23.540  1.00  0.00            
ATOM    403  HA  PHE X  30      61.110  65.870  22.820  1.00  0.00            
ATOM    404  CB  PHE X  30      61.380  65.990  24.940  1.00  0.00            
ATOM    405  HB1 PHE X  30      62.030  65.110  24.990  1.00  0.00            
ATOM    406  HB2 PHE X  30      61.730  66.630  25.770  1.00  0.00            
ATOM    407  CG  PHE X  30      60.010  65.480  25.300  1.00  0.00            
ATOM    408  CD1 PHE X  30      59.300  66.130  26.310  1.00  0.00            
ATOM    409  HD1 PHE X  30      59.720  66.950  26.890  1.00  0.00            
ATOM    410  CD2 PHE X  30      59.370  64.490  24.550  1.00  0.00            
ATOM    411  HD2 PHE X  30      59.910  64.060  23.730  1.00  0.00            
ATOM    412  CE1 PHE X  30      58.000  65.760  26.670  1.00  0.00            
ATOM    413  HE1 PHE X  30      57.480  66.210  27.530  1.00  0.00            
ATOM    414  CE2 PHE X  30      58.060  64.110  24.830  1.00  0.00            
ATOM    415  HE2 PHE X  30      57.500  63.330  24.340  1.00  0.00            
ATOM    416  CZ  PHE X  30      57.410  64.750  25.890  1.00  0.00            
ATOM    417  HZ  PHE X  30      56.450  64.520  26.340  1.00  0.00            
ATOM    418  C   PHE X  30      60.880  67.950  23.570  1.00  0.00            
ATOM    419  O   PHE X  30      59.770  68.080  23.060  1.00  0.00            
ATOM    420  N   ILE X  31      61.590  69.000  23.990  1.00  0.00            
ATOM    421  H   ILE X  31      62.550  68.890  24.280  1.00  0.00            
ATOM    422  CA  ILE X  31      61.060  70.360  23.950  1.00  0.00            
ATOM    423  HA  ILE X  31      60.070  70.310  24.360  1.00  0.00            
ATOM    424  CB  ILE X  31      61.940  71.330  24.730  1.00  0.00            
ATOM    425  HB  ILE X  31      62.940  71.090  24.390  1.00  0.00            
ATOM    426  CG1 ILE X  31      61.940  70.960  26.200  1.00  0.00            
ATOM    427 1HG1 ILE X  31      61.080  71.150  26.830  1.00  0.00            
ATOM    428 2HG1 ILE X  31      62.310  69.940  26.270  1.00  0.00            
ATOM    429  CG2 ILE X  31      61.560  72.800  24.510  1.00  0.00            
ATOM    430 1HG2 ILE X  31      60.470  72.920  24.450  1.00  0.00            
ATOM    431 2HG2 ILE X  31      62.080  73.400  25.270  1.00  0.00            
ATOM    432 3HG2 ILE X  31      62.040  73.040  23.560  1.00  0.00            
ATOM    433  CD  ILE X  31      63.060  71.640  27.010  1.00  0.00            
ATOM    434  HD1 ILE X  31      64.010  71.550  26.490  1.00  0.00            
ATOM    435  HD2 ILE X  31      62.910  72.720  27.170  1.00  0.00            
ATOM    436  HD3 ILE X  31      63.260  71.140  27.960  1.00  0.00            
ATOM    437  C   ILE X  31      60.940  70.830  22.500  1.00  0.00            
ATOM    438  O   ILE X  31      59.850  70.890  21.940  1.00  0.00            
ATOM    439  N   GLN X  32      62.070  71.090  21.830  1.00  0.00            
ATOM    440  H   GLN X  32      62.800  71.020  22.540  1.00  0.00            
ATOM    441  CA  GLN X  32      62.250  71.600  20.500  1.00  0.00            
ATOM    442  HA  GLN X  32      61.750  72.570  20.660  1.00  0.00            
ATOM    443  CB  GLN X  32      63.720  71.650  20.140  1.00  0.00            
ATOM    444  HB1 GLN X  32      63.980  70.590  20.120  1.00  0.00            
ATOM    445  HB2 GLN X  32      63.880  72.120  19.170  1.00  0.00            
ATOM    446  CG  GLN X  32      64.590  72.380  21.190  1.00  0.00            
ATOM    447  HG1 GLN X  32      64.560  71.800  22.100  1.00  0.00            
ATOM    448  HG2 GLN X  32      65.630  72.280  20.870  1.00  0.00            
ATOM    449  CD  GLN X  32      64.110  73.820  21.340  1.00  0.00            
ATOM    450  OE1 GLN X  32      63.520  74.410  20.440  1.00  0.00            
ATOM    451  NE2 GLN X  32      64.250  74.440  22.500  1.00  0.00            
ATOM    452 1HE2 GLN X  32      64.790  74.010  23.250  1.00  0.00            
ATOM    453 2HE2 GLN X  32      63.880  75.350  22.650  1.00  0.00            
ATOM    454  C   GLN X  32      61.540  70.850  19.350  1.00  0.00            
ATOM    455  O   GLN X  32      61.250  71.520  18.360  1.00  0.00            
ATOM    456  N   ASP X  33      61.260  69.540  19.380  1.00  0.00            
ATOM    457  H   ASP X  33      61.570  69.040  20.180  1.00  0.00            
ATOM    458  CA  ASP X  33      60.420  68.830  18.440  1.00  0.00            
ATOM    459  HA  ASP X  33      60.760  69.060  17.440  1.00  0.00            
ATOM    460  CB  ASP X  33      60.520  67.330  18.630  1.00  0.00            
ATOM    461  HB1 ASP X  33      61.570  67.030  18.600  1.00  0.00            
ATOM    462  HB2 ASP X  33      59.970  67.070  19.520  1.00  0.00            
ATOM    463  CG  ASP X  33      59.830  66.520  17.530  1.00  0.00            
ATOM    464  OD1 ASP X  33      60.170  66.770  16.360  1.00  0.00            
ATOM    465  OD2 ASP X  33      59.060  65.570  17.840  1.00  0.00            
ATOM    466  C   ASP X  33      58.950  69.270  18.440  1.00  0.00            
ATOM    467  O   ASP X  33      58.370  69.400  17.360  1.00  0.00            
ATOM    468  N   ARG X  34      58.360  69.400  19.620  1.00  0.00            
ATOM    469  H   ARG X  34      59.050  69.290  20.360  1.00  0.00            
ATOM    470  CA  ARG X  34      56.990  69.750  19.950  1.00  0.00            
ATOM    471  HA  ARG X  34      56.270  69.330  19.270  1.00  0.00            
ATOM    472  CB  ARG X  34      56.850  69.160  21.360  1.00  0.00            
ATOM    473  HB1 ARG X  34      57.630  69.460  22.050  1.00  0.00            
ATOM    474  HB2 ARG X  34      55.930  69.510  21.810  1.00  0.00            
ATOM    475  CG  ARG X  34      56.700  67.650  21.210  1.00  0.00            
ATOM    476  HG1 ARG X  34      55.670  67.400  20.950  1.00  0.00            
ATOM    477  HG2 ARG X  34      57.390  67.260  20.450  1.00  0.00            
ATOM    478  CD  ARG X  34      57.060  66.780  22.420  1.00  0.00            
ATOM    479  HD1 ARG X  34      57.850  66.100  22.110  1.00  0.00            
ATOM    480  HD2 ARG X  34      57.400  67.360  23.270  1.00  0.00            
ATOM    481  NE  ARG X  34      55.940  66.010  22.960  1.00  0.00            
ATOM    482  HE  ARG X  34      55.420  66.570  23.620  1.00  0.00            
ATOM    483  CZ  ARG X  34      55.540  64.760  22.680  1.00  0.00            
ATOM    484  NH1 ARG X  34      56.100  64.040  21.700  1.00  0.00            
ATOM    485 1HH1 ARG X  34      56.880  64.360  21.140  1.00  0.00            
ATOM    486 2HH1 ARG X  34      55.700  63.150  21.450  1.00  0.00            
ATOM    487  NH2 ARG X  34      54.630  64.150  23.440  1.00  0.00            
ATOM    488 1HH2 ARG X  34      54.280  64.490  24.330  1.00  0.00            
ATOM    489 2HH2 ARG X  34      54.120  63.330  23.120  1.00  0.00            
ATOM    490  C   ARG X  34      56.850  71.270  19.940  1.00  0.00            
ATOM    491  O   ARG X  34      55.760  71.740  19.600  1.00  0.00            
ATOM    492  N   ALA X  35      57.790  72.070  20.440  1.00  0.00            
ATOM    493  H   ALA X  35      58.620  71.630  20.770  1.00  0.00            
ATOM    494  CA  ALA X  35      57.760  73.520  20.510  1.00  0.00            
ATOM    495  HA  ALA X  35      56.760  73.880  20.750  1.00  0.00            
ATOM    496  CB  ALA X  35      58.670  73.960  21.650  1.00  0.00            
ATOM    497  HB1 ALA X  35      58.940  75.020  21.700  1.00  0.00            
ATOM    498  HB2 ALA X  35      58.390  73.740  22.680  1.00  0.00            
ATOM    499  HB3 ALA X  35      59.620  73.460  21.520  1.00  0.00            
ATOM    500  C   ALA X  35      58.280  74.100  19.200  1.00  0.00            
ATOM    501  O   ALA X  35      57.780  75.150  18.840  1.00  0.00            
ATOM    502  N   GLY X  36      59.160  73.440  18.440  1.00  0.00            
ATOM    503  H   GLY X  36      59.250  72.430  18.480  1.00  0.00            
ATOM    504  CA  GLY X  36      59.700  73.960  17.200  1.00  0.00            
ATOM    505  HA1 GLY X  36      59.260  74.910  16.880  1.00  0.00            
ATOM    506  HA2 GLY X  36      60.750  74.170  17.410  1.00  0.00            
ATOM    507  C   GLY X  36      59.590  73.050  15.990  1.00  0.00            
ATOM    508  O   GLY X  36      58.710  72.190  15.820  1.00  0.00            
ATOM    509  N   ARG X  37      60.520  73.140  15.040  1.00  0.00            
ATOM    510  H   ARG X  37      61.250  73.820  15.210  1.00  0.00            
ATOM    511  CA  ARG X  37      60.520  72.400  13.790  1.00  0.00            
ATOM    512  HA  ARG X  37      59.510  72.060  13.530  1.00  0.00            
ATOM    513  CB  ARG X  37      60.940  73.300  12.630  1.00  0.00            
ATOM    514  HB1 ARG X  37      60.560  74.310  12.810  1.00  0.00            
ATOM    515  HB2 ARG X  37      62.030  73.370  12.710  1.00  0.00            
ATOM    516  CG  ARG X  37      60.540  73.040  11.180  1.00  0.00            
ATOM    517  HG1 ARG X  37      61.170  72.300  10.710  1.00  0.00            
ATOM    518  HG2 ARG X  37      59.570  72.540  11.130  1.00  0.00            
ATOM    519  CD  ARG X  37      60.450  74.350  10.400  1.00  0.00            
ATOM    520  HD1 ARG X  37      59.830  74.190   9.530  1.00  0.00            
ATOM    521  HD2 ARG X  37      59.910  75.120  10.920  1.00  0.00            
ATOM    522  NE  ARG X  37      61.800  74.820  10.070  1.00  0.00            
ATOM    523  HE  ARG X  37      62.130  75.640  10.550  1.00  0.00            
ATOM    524  CZ  ARG X  37      62.570  74.320   9.100  1.00  0.00            
ATOM    525  NH1 ARG X  37      62.170  73.360   8.240  1.00  0.00            
ATOM    526 1HH1 ARG X  37      61.250  72.950   8.280  1.00  0.00            
ATOM    527 2HH1 ARG X  37      62.760  72.950   7.530  1.00  0.00            
ATOM    528  NH2 ARG X  37      63.860  74.690   9.050  1.00  0.00            
ATOM    529 1HH2 ARG X  37      64.290  75.430   9.580  1.00  0.00            
ATOM    530 2HH2 ARG X  37      64.590  74.200   8.560  1.00  0.00            
ATOM    531  C   ARG X  37      61.600  71.320  13.750  1.00  0.00            
ATOM    532  O   ARG X  37      61.570  70.380  12.960  1.00  0.00            
ATOM    533  N   MET X  38      62.600  71.380  14.620  1.00  0.00            
ATOM    534  H   MET X  38      62.360  71.980  15.400  1.00  0.00            
ATOM    535  CA  MET X  38      63.580  70.380  15.000  1.00  0.00            
ATOM    536  HA  MET X  38      63.120  69.380  15.120  1.00  0.00            
ATOM    537  CB  MET X  38      64.690  70.190  13.980  1.00  0.00            
ATOM    538  HB1 MET X  38      65.350  69.380  14.320  1.00  0.00            
ATOM    539  HB2 MET X  38      64.210  69.720  13.130  1.00  0.00            
ATOM    540  CG  MET X  38      65.580  71.390  13.660  1.00  0.00            
ATOM    541  HG1 MET X  38      65.850  71.840  14.630  1.00  0.00            
ATOM    542  HG2 MET X  38      66.370  71.050  13.010  1.00  0.00            
ATOM    543  SD  MET X  38      64.830  72.620  12.570  1.00  0.00            
ATOM    544  CE  MET X  38      64.410  71.650  11.100  1.00  0.00            
ATOM    545  HE1 MET X  38      65.130  70.860  10.870  1.00  0.00            
ATOM    546  HE2 MET X  38      63.460  71.180  11.280  1.00  0.00            
ATOM    547  HE3 MET X  38      64.270  72.290  10.230  1.00  0.00            
ATOM    548  C   MET X  38      64.180  70.730  16.370  1.00  0.00            
ATOM    549  O   MET X  38      64.160  71.900  16.710  1.00  0.00            
ATOM    550  N   GLY X  39      64.780  69.700  16.970  1.00  0.00            
ATOM    551  H   GLY X  39      64.740  68.810  16.500  1.00  0.00            
ATOM    552  CA  GLY X  39      65.510  69.760  18.230  1.00  0.00            
ATOM    553  HA1 GLY X  39      65.440  70.750  18.650  1.00  0.00            
ATOM    554  HA2 GLY X  39      65.050  69.170  19.020  1.00  0.00            
ATOM    555  C   GLY X  39      66.890  69.100  18.110  1.00  0.00            
ATOM    556  O   GLY X  39      67.130  68.230  18.940  1.00  0.00            
ATOM    557  N   GLY X  40      67.680  69.520  17.140  1.00  0.00            
ATOM    558  H   GLY X  40      67.370  70.320  16.610  1.00  0.00            
ATOM    559  CA  GLY X  40      68.890  68.820  16.720  1.00  0.00            
ATOM    560  HA1 GLY X  40      69.740  69.330  17.160  1.00  0.00            
ATOM    561  HA2 GLY X  40      68.800  67.820  17.130  1.00  0.00            
ATOM    562  C   GLY X  40      68.990  68.850  15.200  1.00  0.00            
ATOM    563  O   GLY X  40      68.200  69.520  14.530  1.00  0.00            
ATOM    564  N   GLU X  41      70.090  68.230  14.750  1.00  0.00            
ATOM    565  H   GLU X  41      70.650  67.900  15.520  1.00  0.00            
ATOM    566  CA  GLU X  41      70.610  68.120  13.400  1.00  0.00            
ATOM    567  HA  GLU X  41      71.410  67.390  13.500  1.00  0.00            
ATOM    568  CB  GLU X  41      69.550  67.590  12.430  1.00  0.00            
ATOM    569  HB1 GLU X  41      69.090  66.750  12.960  1.00  0.00            
ATOM    570  HB2 GLU X  41      68.680  68.200  12.280  1.00  0.00            
ATOM    571  CG  GLU X  41      69.960  67.090  11.050  1.00  0.00            
ATOM    572  HG1 GLU X  41      69.100  66.630  10.570  1.00  0.00            
ATOM    573  HG2 GLU X  41      70.350  67.920  10.440  1.00  0.00            
ATOM    574  CD  GLU X  41      71.080  66.070  10.970  1.00  0.00            
ATOM    575  OE1 GLU X  41      70.830  64.900  11.320  1.00  0.00            
ATOM    576  OE2 GLU X  41      72.190  66.530  10.720  1.00  0.00            
ATOM    577  C   GLU X  41      71.270  69.420  12.970  1.00  0.00            
ATOM    578  O   GLU X  41      72.490  69.490  12.830  1.00  0.00            
ATOM    579  N   ALA X  42      70.540  70.490  12.660  1.00  0.00            
ATOM    580  H   ALA X  42      69.550  70.480  12.870  1.00  0.00            
ATOM    581  CA  ALA X  42      71.030  71.810  12.260  1.00  0.00            
ATOM    582  HA  ALA X  42      72.050  71.910  12.650  1.00  0.00            
ATOM    583  CB  ALA X  42      71.160  72.030  10.760  1.00  0.00            
ATOM    584  HB1 ALA X  42      70.120  72.170  10.440  1.00  0.00            
ATOM    585  HB2 ALA X  42      71.660  72.930  10.380  1.00  0.00            
ATOM    586  HB3 ALA X  42      71.630  71.200  10.270  1.00  0.00            
ATOM    587  C   ALA X  42      70.070  72.760  12.950  1.00  0.00            
ATOM    588  O   ALA X  42      68.890  72.400  13.060  1.00  0.00            
ATOM    589  N   PRO X  43      70.530  73.940  13.370  1.00  0.00            
ATOM    590  CA  PRO X  43      69.740  74.980  13.990  1.00  0.00            
ATOM    591  HA  PRO X  43      69.220  74.520  14.830  1.00  0.00            
ATOM    592  CB  PRO X  43      70.760  75.990  14.490  1.00  0.00            
ATOM    593  HB1 PRO X  43      70.400  76.980  14.230  1.00  0.00            
ATOM    594  HB2 PRO X  43      70.730  76.040  15.570  1.00  0.00            
ATOM    595  CG  PRO X  43      72.100  75.740  13.830  1.00  0.00            
ATOM    596  HG1 PRO X  43      72.220  76.460  13.020  1.00  0.00            
ATOM    597  HG2 PRO X  43      72.950  75.860  14.490  1.00  0.00            
ATOM    598  CD  PRO X  43      71.930  74.300  13.320  1.00  0.00            
ATOM    599  HD1 PRO X  43      72.250  74.160  12.290  1.00  0.00            
ATOM    600  HD2 PRO X  43      72.490  73.560  13.910  1.00  0.00            
ATOM    601  C   PRO X  43      68.750  75.690  13.070  1.00  0.00            
ATOM    602  O   PRO X  43      68.910  75.820  11.860  1.00  0.00            
ATOM    603  N   GLU X  44      67.800  76.420  13.680  1.00  0.00            
ATOM    604  H   GLU X  44      67.880  76.450  14.690  1.00  0.00            
ATOM    605  CA  GLU X  44      66.890  77.320  12.990  1.00  0.00            
ATOM    606  HA  GLU X  44      67.010  77.290  11.890  1.00  0.00            
ATOM    607  CB  GLU X  44      65.490  77.000  13.510  1.00  0.00            
ATOM    608  HB1 GLU X  44      65.280  75.930  13.480  1.00  0.00            
ATOM    609  HB2 GLU X  44      65.420  77.260  14.560  1.00  0.00            
ATOM    610  CG  GLU X  44      64.350  77.730  12.810  1.00  0.00            
ATOM    611  HG1 GLU X  44      63.490  77.630  13.470  1.00  0.00            
ATOM    612  HG2 GLU X  44      64.540  78.760  12.560  1.00  0.00            
ATOM    613  CD  GLU X  44      63.940  76.980  11.550  1.00  0.00            
ATOM    614  OE1 GLU X  44      62.700  77.030  11.390  1.00  0.00            
ATOM    615  OE2 GLU X  44      64.800  76.570  10.740  1.00  0.00            
ATOM    616  C   GLU X  44      67.310  78.740  13.310  1.00  0.00            
ATOM    617  O   GLU X  44      67.270  79.650  12.490  1.00  0.00            
ATOM    618  N   LEU X  45      67.710  78.940  14.580  1.00  0.00            
ATOM    619  H   LEU X  45      67.990  78.230  15.240  1.00  0.00            
ATOM    620  CA  LEU X  45      68.210  80.190  15.110  1.00  0.00            
ATOM    621  HA  LEU X  45      67.920  80.990  14.420  1.00  0.00            
ATOM    622  CB  LEU X  45      67.550  80.340  16.480  1.00  0.00            
ATOM    623  HB1 LEU X  45      66.570  79.870  16.550  1.00  0.00            
ATOM    624  HB2 LEU X  45      68.080  79.800  17.260  1.00  0.00            
ATOM    625  CG  LEU X  45      67.480  81.780  17.000  1.00  0.00            
ATOM    626  HG  LEU X  45      68.500  82.170  17.080  1.00  0.00            
ATOM    627  CD1 LEU X  45      66.650  82.790  16.210  1.00  0.00            
ATOM    628 1HD1 LEU X  45      66.800  83.800  16.540  1.00  0.00            
ATOM    629 2HD1 LEU X  45      66.760  82.860  15.120  1.00  0.00            
ATOM    630 3HD1 LEU X  45      65.610  82.490  16.330  1.00  0.00            
ATOM    631  CD2 LEU X  45      67.110  81.750  18.490  1.00  0.00            
ATOM    632 1HD2 LEU X  45      66.250  81.090  18.610  1.00  0.00            
ATOM    633 2HD2 LEU X  45      67.910  81.370  19.110  1.00  0.00            
ATOM    634 3HD2 LEU X  45      67.020  82.750  18.930  1.00  0.00            
ATOM    635  C   LEU X  45      69.720  80.170  15.300  1.00  0.00            
ATOM    636  O   LEU X  45      70.330  79.150  15.640  1.00  0.00            
ATOM    637  N   ALA X  46      70.300  81.350  15.280  1.00  0.00            
ATOM    638  H   ALA X  46      69.890  82.170  14.850  1.00  0.00            
ATOM    639  CA  ALA X  46      71.740  81.430  15.360  1.00  0.00            
ATOM    640  HA  ALA X  46      72.180  80.600  14.790  1.00  0.00            
ATOM    641  CB  ALA X  46      72.180  82.730  14.690  1.00  0.00            
ATOM    642  HB1 ALA X  46      71.650  83.560  15.130  1.00  0.00            
ATOM    643  HB2 ALA X  46      73.220  82.950  14.880  1.00  0.00            
ATOM    644  HB3 ALA X  46      72.200  82.630  13.610  1.00  0.00            
ATOM    645  C   ALA X  46      72.200  81.570  16.810  1.00  0.00            
ATOM    646  O   ALA X  46      73.400  81.640  17.080  1.00  0.00            
ATOM    647  N   LEU X  47      71.250  81.750  17.720  1.00  0.00            
ATOM    648  H   LEU X  47      70.350  82.010  17.370  1.00  0.00            
ATOM    649  CA  LEU X  47      71.540  82.140  19.070  1.00  0.00            
ATOM    650  HA  LEU X  47      72.590  82.450  19.150  1.00  0.00            
ATOM    651  CB  LEU X  47      70.690  83.350  19.450  1.00  0.00            
ATOM    652  HB1 LEU X  47      69.670  82.970  19.640  1.00  0.00            
ATOM    653  HB2 LEU X  47      71.140  83.610  20.400  1.00  0.00            
ATOM    654  CG  LEU X  47      70.690  84.580  18.530  1.00  0.00            
ATOM    655  HG  LEU X  47      70.460  84.350  17.490  1.00  0.00            
ATOM    656  CD1 LEU X  47      69.600  85.590  18.910  1.00  0.00            
ATOM    657 1HD1 LEU X  47      69.610  86.090  19.870  1.00  0.00            
ATOM    658 2HD1 LEU X  47      69.620  86.460  18.260  1.00  0.00            
ATOM    659 3HD1 LEU X  47      68.590  85.210  18.790  1.00  0.00            
ATOM    660  CD2 LEU X  47      72.080  85.220  18.540  1.00  0.00            
ATOM    661 1HD2 LEU X  47      71.960  86.250  18.180  1.00  0.00            
ATOM    662 2HD2 LEU X  47      72.410  85.170  19.570  1.00  0.00            
ATOM    663 3HD2 LEU X  47      72.780  84.710  17.890  1.00  0.00            
ATOM    664  C   LEU X  47      71.350  80.960  20.020  1.00  0.00            
ATOM    665  O   LEU X  47      71.550  81.150  21.210  1.00  0.00            
ATOM    666  N   ASP X  48      70.820  79.820  19.600  1.00  0.00            
ATOM    667  H   ASP X  48      70.860  79.630  18.610  1.00  0.00            
ATOM    668  CA  ASP X  48      70.360  78.700  20.400  1.00  0.00            
ATOM    669  HA  ASP X  48      70.530  78.940  21.440  1.00  0.00            
ATOM    670  CB  ASP X  48      68.840  78.570  20.200  1.00  0.00            
ATOM    671  HB1 ASP X  48      68.360  79.500  20.520  1.00  0.00            
ATOM    672  HB2 ASP X  48      68.620  78.640  19.130  1.00  0.00            
ATOM    673  CG  ASP X  48      68.130  77.430  20.900  1.00  0.00            
ATOM    674  OD1 ASP X  48      68.710  77.060  21.940  1.00  0.00            
ATOM    675  OD2 ASP X  48      67.140  76.830  20.420  1.00  0.00            
ATOM    676  C   ASP X  48      71.150  77.450  20.000  1.00  0.00            
ATOM    677  O   ASP X  48      70.910  77.030  18.880  1.00  0.00            
ATOM    678  N   PRO X  49      71.960  76.840  20.870  1.00  0.00            
ATOM    679  CA  PRO X  49      72.700  75.640  20.520  1.00  0.00            
ATOM    680  HA  PRO X  49      73.070  75.740  19.500  1.00  0.00            
ATOM    681  CB  PRO X  49      73.920  75.670  21.430  1.00  0.00            
ATOM    682  HB1 PRO X  49      74.490  74.740  21.590  1.00  0.00            
ATOM    683  HB2 PRO X  49      74.580  76.420  20.990  1.00  0.00            
ATOM    684  CG  PRO X  49      73.340  76.300  22.700  1.00  0.00            
ATOM    685  HG1 PRO X  49      72.940  75.580  23.430  1.00  0.00            
ATOM    686  HG2 PRO X  49      74.030  77.020  23.130  1.00  0.00            
ATOM    687  CD  PRO X  49      72.250  77.260  22.230  1.00  0.00            
ATOM    688  HD1 PRO X  49      71.320  77.230  22.790  1.00  0.00            
ATOM    689  HD2 PRO X  49      72.520  78.300  22.340  1.00  0.00            
ATOM    690  C   PRO X  49      71.930  74.340  20.560  1.00  0.00            
ATOM    691  O   PRO X  49      71.270  74.070  21.550  1.00  0.00            
ATOM    692  N   VAL X  50      72.100  73.550  19.490  1.00  0.00            
ATOM    693  H   VAL X  50      72.940  73.770  18.990  1.00  0.00            
ATOM    694  CA  VAL X  50      71.350  72.330  19.290  1.00  0.00            
ATOM    695  HA  VAL X  50      70.600  72.220  20.080  1.00  0.00            
ATOM    696  CB  VAL X  50      70.460  72.530  18.050  1.00  0.00            
ATOM    697  HB  VAL X  50      69.780  71.680  18.080  1.00  0.00            
ATOM    698  CG1 VAL X  50      69.780  73.890  18.070  1.00  0.00            
ATOM    699 1HG1 VAL X  50      69.360  74.030  19.060  1.00  0.00            
ATOM    700 2HG1 VAL X  50      70.500  74.650  17.780  1.00  0.00            
ATOM    701 3HG1 VAL X  50      69.000  74.040  17.310  1.00  0.00            
ATOM    702  CG2 VAL X  50      71.260  72.440  16.750  1.00  0.00            
ATOM    703 1HG2 VAL X  50      71.590  71.440  16.450  1.00  0.00            
ATOM    704 2HG2 VAL X  50      70.680  72.670  15.860  1.00  0.00            
ATOM    705 3HG2 VAL X  50      72.120  73.120  16.850  1.00  0.00            
ATOM    706  C   VAL X  50      72.240  71.100  19.230  1.00  0.00            
ATOM    707  O   VAL X  50      73.390  71.260  18.860  1.00  0.00            
ATOM    708  N   PRO X  51      71.700  69.890  19.420  1.00  0.00            
ATOM    709  CA  PRO X  51      72.520  68.700  19.360  1.00  0.00            
ATOM    710  HA  PRO X  51      73.470  68.840  19.860  1.00  0.00            
ATOM    711  CB  PRO X  51      71.680  67.650  20.090  1.00  0.00            
ATOM    712  HB1 PRO X  51      71.830  66.640  19.710  1.00  0.00            
ATOM    713  HB2 PRO X  51      72.020  67.680  21.120  1.00  0.00            
ATOM    714  CG  PRO X  51      70.210  68.090  20.070  1.00  0.00            
ATOM    715  HG1 PRO X  51      69.880  67.550  19.180  1.00  0.00            
ATOM    716  HG2 PRO X  51      69.670  67.750  20.950  1.00  0.00            
ATOM    717  CD  PRO X  51      70.370  69.600  19.910  1.00  0.00            
ATOM    718  HD1 PRO X  51      69.560  69.990  19.300  1.00  0.00            
ATOM    719  HD2 PRO X  51      70.280  70.180  20.840  1.00  0.00            
ATOM    720  C   PRO X  51      72.710  68.200  17.930  1.00  0.00            
ATOM    721  O   PRO X  51      71.790  68.000  17.170  1.00  0.00            
ATOM    722  N   GLN X  52      73.970  68.040  17.520  1.00  0.00            
ATOM    723  H   GLN X  52      74.650  68.200  18.260  1.00  0.00            
ATOM    724  CA  GLN X  52      74.370  67.700  16.170  1.00  0.00            
ATOM    725  HA  GLN X  52      73.680  67.040  15.650  1.00  0.00            
ATOM    726  CB  GLN X  52      74.310  68.940  15.290  1.00  0.00            
ATOM    727  HB1 GLN X  52      74.830  68.680  14.370  1.00  0.00            
ATOM    728  HB2 GLN X  52      73.330  69.320  15.000  1.00  0.00            
ATOM    729  CG  GLN X  52      75.140  70.090  15.870  1.00  0.00            
ATOM    730  HG1 GLN X  52      74.710  70.370  16.840  1.00  0.00            
ATOM    731  HG2 GLN X  52      76.150  69.830  16.170  1.00  0.00            
ATOM    732  CD  GLN X  52      75.040  71.390  15.100  1.00  0.00            
ATOM    733  OE1 GLN X  52      75.680  72.370  15.490  1.00  0.00            
ATOM    734  NE2 GLN X  52      74.300  71.420  13.980  1.00  0.00            
ATOM    735 1HE2 GLN X  52      73.850  70.590  13.640  1.00  0.00            
ATOM    736 2HE2 GLN X  52      74.280  72.270  13.440  1.00  0.00            
ATOM    737  C   GLN X  52      75.620  66.850  16.060  1.00  0.00            
ATOM    738  O   GLN X  52      76.080  66.650  14.940  1.00  0.00            
ATOM    739  N   ASP X  53      76.240  66.320  17.130  1.00  0.00            
ATOM    740  H   ASP X  53      75.800  66.410  18.030  1.00  0.00            
ATOM    741  CA  ASP X  53      77.090  65.130  17.140  1.00  0.00            
ATOM    742  HA  ASP X  53      77.780  65.250  16.310  1.00  0.00            
ATOM    743  CB  ASP X  53      77.870  65.310  18.440  1.00  0.00            
ATOM    744  HB1 ASP X  53      78.200  66.350  18.530  1.00  0.00            
ATOM    745  HB2 ASP X  53      77.340  65.210  19.400  1.00  0.00            
ATOM    746  CG  ASP X  53      79.100  64.440  18.310  1.00  0.00            
ATOM    747  OD1 ASP X  53      80.190  64.890  17.880  1.00  0.00            
ATOM    748  OD2 ASP X  53      78.900  63.260  18.680  1.00  0.00            
ATOM    749  C   ASP X  53      76.180  63.910  17.170  1.00  0.00            
ATOM    750  O   ASP X  53      75.100  64.010  17.750  1.00  0.00            
ATOM    751  N   ALA X  54      76.760  62.800  16.690  1.00  0.00            
ATOM    752  H   ALA X  54      77.590  62.940  16.120  1.00  0.00            
ATOM    753  CA  ALA X  54      76.200  61.460  16.720  1.00  0.00            
ATOM    754  HA  ALA X  54      75.230  61.530  16.220  1.00  0.00            
ATOM    755  CB  ALA X  54      77.260  60.630  15.990  1.00  0.00            
ATOM    756  HB1 ALA X  54      77.170  60.780  14.920  1.00  0.00            
ATOM    757  HB2 ALA X  54      78.300  60.840  16.260  1.00  0.00            
ATOM    758  HB3 ALA X  54      77.160  59.570  16.220  1.00  0.00            
ATOM    759  C   ALA X  54      75.930  60.970  18.120  1.00  0.00            
ATOM    760  O   ALA X  54      75.000  60.210  18.350  1.00  0.00            
ATOM    761  N   SER X  55      76.680  61.490  19.100  1.00  0.00            
ATOM    762  H   SER X  55      77.350  62.190  18.770  1.00  0.00            
ATOM    763  CA  SER X  55      76.290  61.340  20.490  1.00  0.00            
ATOM    764  HA  SER X  55      75.930  60.320  20.610  1.00  0.00            
ATOM    765  CB  SER X  55      77.430  61.630  21.460  1.00  0.00            
ATOM    766  HB1 SER X  55      77.100  61.700  22.500  1.00  0.00            
ATOM    767  HB2 SER X  55      78.130  60.800  21.370  1.00  0.00            
ATOM    768  OG  SER X  55      78.240  62.760  21.180  1.00  0.00            
ATOM    769  HG  SER X  55      78.490  62.710  20.270  1.00  0.00            
ATOM    770  C   SER X  55      75.120  62.200  20.940  1.00  0.00            
ATOM    771  O   SER X  55      74.120  61.610  21.360  1.00  0.00            
ATOM    772  N   THR X  56      75.290  63.520  20.890  1.00  0.00            
ATOM    773  H   THR X  56      76.150  63.990  20.630  1.00  0.00            
ATOM    774  CA  THR X  56      74.380  64.470  21.480  1.00  0.00            
ATOM    775  HA  THR X  56      74.270  64.200  22.540  1.00  0.00            
ATOM    776  CB  THR X  56      74.980  65.870  21.500  1.00  0.00            
ATOM    777  HB  THR X  56      74.250  66.650  21.710  1.00  0.00            
ATOM    778  OG1 THR X  56      75.320  66.240  20.170  1.00  0.00            
ATOM    779  HG1 THR X  56      75.520  67.150  20.090  1.00  0.00            
ATOM    780  CG2 THR X  56      76.360  65.890  22.150  1.00  0.00            
ATOM    781 1HG2 THR X  56      77.060  65.150  21.750  1.00  0.00            
ATOM    782 2HG2 THR X  56      76.770  66.890  22.180  1.00  0.00            
ATOM    783 3HG2 THR X  56      76.330  65.550  23.200  1.00  0.00            
ATOM    784  C   THR X  56      72.990  64.380  20.880  1.00  0.00            
ATOM    785  O   THR X  56      71.970  64.490  21.560  1.00  0.00            
ATOM    786  N   LYS X  57      72.970  64.120  19.570  1.00  0.00            
ATOM    787  H   LYS X  57      73.820  63.920  19.050  1.00  0.00            
ATOM    788  CA  LYS X  57      71.760  63.920  18.760  1.00  0.00            
ATOM    789  HA  LYS X  57      71.030  64.700  18.940  1.00  0.00            
ATOM    790  CB  LYS X  57      72.180  64.040  17.300  1.00  0.00            
ATOM    791  HB1 LYS X  57      72.940  64.810  17.190  1.00  0.00            
ATOM    792  HB2 LYS X  57      72.700  63.110  17.000  1.00  0.00            
ATOM    793  CG  LYS X  57      71.040  64.070  16.300  1.00  0.00            
ATOM    794  HG1 LYS X  57      70.350  63.230  16.400  1.00  0.00            
ATOM    795  HG2 LYS X  57      70.440  64.940  16.560  1.00  0.00            
ATOM    796  CD  LYS X  57      71.650  64.290  14.910  1.00  0.00            
ATOM    797  HD1 LYS X  57      70.890  64.820  14.340  1.00  0.00            
ATOM    798  HD2 LYS X  57      72.450  65.010  15.110  1.00  0.00            
ATOM    799  CE  LYS X  57      72.220  63.090  14.140  1.00  0.00            
ATOM    800  HE1 LYS X  57      72.960  62.500  14.660  1.00  0.00            
ATOM    801  HE2 LYS X  57      71.370  62.460  13.860  1.00  0.00            
ATOM    802  NZ  LYS X  57      72.750  63.510  12.830  1.00  0.00            
ATOM    803  HZ1 LYS X  57      72.970  62.710  12.250  1.00  0.00            
ATOM    804  HZ2 LYS X  57      72.110  64.080  12.290  1.00  0.00            
ATOM    805  HZ3 LYS X  57      73.610  64.020  13.010  1.00  0.00            
ATOM    806  C   LYS X  57      71.010  62.640  19.060  1.00  0.00            
ATOM    807  O   LYS X  57      69.790  62.700  19.280  1.00  0.00            
ATOM    808  N   LYS X  58      71.700  61.510  19.190  1.00  0.00            
ATOM    809  H   LYS X  58      72.720  61.430  19.120  1.00  0.00            
ATOM    810  CA  LYS X  58      71.080  60.240  19.490  1.00  0.00            
ATOM    811  HA  LYS X  58      70.140  60.120  18.960  1.00  0.00            
ATOM    812  CB  LYS X  58      72.060  59.090  19.290  1.00  0.00            
ATOM    813  HB1 LYS X  58      72.980  59.490  19.720  1.00  0.00            
ATOM    814  HB2 LYS X  58      71.840  58.190  19.850  1.00  0.00            
ATOM    815  CG  LYS X  58      72.240  58.750  17.810  1.00  0.00            
ATOM    816  HG1 LYS X  58      71.280  58.510  17.380  1.00  0.00            
ATOM    817  HG2 LYS X  58      72.520  59.650  17.270  1.00  0.00            
ATOM    818  CD  LYS X  58      73.140  57.530  17.700  1.00  0.00            
ATOM    819  HD1 LYS X  58      74.110  57.860  18.080  1.00  0.00            
ATOM    820  HD2 LYS X  58      72.630  56.760  18.280  1.00  0.00            
ATOM    821  CE  LYS X  58      73.470  57.140  16.250  1.00  0.00            
ATOM    822  HE1 LYS X  58      72.650  56.820  15.610  1.00  0.00            
ATOM    823  HE2 LYS X  58      73.960  57.950  15.730  1.00  0.00            
ATOM    824  NZ  LYS X  58      74.470  56.070  16.160  1.00  0.00            
ATOM    825  HZ1 LYS X  58      75.070  56.140  16.960  1.00  0.00            
ATOM    826  HZ2 LYS X  58      74.050  55.150  16.050  1.00  0.00            
ATOM    827  HZ3 LYS X  58      74.950  56.200  15.280  1.00  0.00            
ATOM    828  C   LYS X  58      70.680  60.160  20.950  1.00  0.00            
ATOM    829  O   LYS X  58      69.680  59.500  21.230  1.00  0.00            
ATOM    830  N   LEU X  59      71.430  60.730  21.880  1.00  0.00            
ATOM    831  H   LEU X  59      72.380  61.020  21.700  1.00  0.00            
ATOM    832  CA  LEU X  59      71.000  60.880  23.260  1.00  0.00            
ATOM    833  HA  LEU X  59      70.630  59.920  23.680  1.00  0.00            
ATOM    834  CB  LEU X  59      72.150  61.450  24.090  1.00  0.00            
ATOM    835  HB1 LEU X  59      72.690  62.350  23.780  1.00  0.00            
ATOM    836  HB2 LEU X  59      71.750  61.690  25.070  1.00  0.00            
ATOM    837  CG  LEU X  59      73.240  60.450  24.410  1.00  0.00            
ATOM    838  HG  LEU X  59      73.450  59.770  23.570  1.00  0.00            
ATOM    839  CD1 LEU X  59      74.510  61.150  24.860  1.00  0.00            
ATOM    840 1HD1 LEU X  59      74.300  61.790  25.720  1.00  0.00            
ATOM    841 2HD1 LEU X  59      75.330  60.460  25.080  1.00  0.00            
ATOM    842 3HD1 LEU X  59      74.930  61.680  24.000  1.00  0.00            
ATOM    843  CD2 LEU X  59      72.780  59.460  25.500  1.00  0.00            
ATOM    844 1HD2 LEU X  59      72.510  59.840  26.480  1.00  0.00            
ATOM    845 2HD2 LEU X  59      72.020  58.760  25.180  1.00  0.00            
ATOM    846 3HD2 LEU X  59      73.660  58.830  25.610  1.00  0.00            
ATOM    847  C   LEU X  59      69.740  61.710  23.450  1.00  0.00            
ATOM    848  O   LEU X  59      68.870  61.400  24.280  1.00  0.00            
ATOM    849  N   SER X  60      69.630  62.850  22.770  1.00  0.00            
ATOM    850  H   SER X  60      70.320  63.110  22.060  1.00  0.00            
ATOM    851  CA  SER X  60      68.460  63.700  22.720  1.00  0.00            
ATOM    852  HA  SER X  60      68.040  63.860  23.710  1.00  0.00            
ATOM    853  CB  SER X  60      68.830  65.070  22.130  1.00  0.00            
ATOM    854  HB1 SER X  60      67.920  65.640  22.270  1.00  0.00            
ATOM    855  HB2 SER X  60      69.560  65.710  22.610  1.00  0.00            
ATOM    856  OG  SER X  60      69.290  65.050  20.800  1.00  0.00            
ATOM    857  HG  SER X  60      70.180  64.710  20.800  1.00  0.00            
ATOM    858  C   SER X  60      67.340  62.940  22.010  1.00  0.00            
ATOM    859  O   SER X  60      66.230  62.980  22.500  1.00  0.00            
ATOM    860  N   GLU X  61      67.590  62.360  20.820  1.00  0.00            
ATOM    861  H   GLU X  61      68.440  62.590  20.350  1.00  0.00            
ATOM    862  CA  GLU X  61      66.600  61.600  20.080  1.00  0.00            
ATOM    863  HA  GLU X  61      65.820  62.340  19.860  1.00  0.00            
ATOM    864  CB  GLU X  61      67.210  61.180  18.730  1.00  0.00            
ATOM    865  HB1 GLU X  61      67.780  62.030  18.380  1.00  0.00            
ATOM    866  HB2 GLU X  61      67.930  60.370  18.830  1.00  0.00            
ATOM    867  CG  GLU X  61      66.180  60.610  17.760  1.00  0.00            
ATOM    868  HG1 GLU X  61      66.710  60.110  16.940  1.00  0.00            
ATOM    869  HG2 GLU X  61      65.820  59.730  18.290  1.00  0.00            
ATOM    870  CD  GLU X  61      65.150  61.480  17.060  1.00  0.00            
ATOM    871  OE1 GLU X  61      63.980  61.050  16.970  1.00  0.00            
ATOM    872  OE2 GLU X  61      65.400  62.630  16.640  1.00  0.00            
ATOM    873  C   GLU X  61      65.980  60.420  20.830  1.00  0.00            
ATOM    874  O   GLU X  61      64.760  60.320  20.880  1.00  0.00            
ATOM    875  N   CYS X  62      66.810  59.660  21.540  1.00  0.00            
ATOM    876  H   CYS X  62      67.750  59.870  21.290  1.00  0.00            
ATOM    877  CA  CYS X  62      66.470  58.460  22.280  1.00  0.00            
ATOM    878  HA  CYS X  62      65.850  57.880  21.580  1.00  0.00            
ATOM    879  CB  CYS X  62      67.720  57.700  22.700  1.00  0.00            
ATOM    880  HB1 CYS X  62      68.420  57.370  21.950  1.00  0.00            
ATOM    881  HB2 CYS X  62      68.380  58.360  23.280  1.00  0.00            
ATOM    882  SG  CYS X  62      67.330  56.150  23.540  1.00  0.00            
ATOM    883  HG  CYS X  62      66.320  55.720  22.790  1.00  0.00            
ATOM    884  C   CYS X  62      65.670  58.800  23.520  1.00  0.00            
ATOM    885  O   CYS X  62      64.590  58.210  23.610  1.00  0.00            
ATOM    886  N   LEU X  63      65.910  59.920  24.220  1.00  0.00            
ATOM    887  H   LEU X  63      66.780  60.420  24.080  1.00  0.00            
ATOM    888  CA  LEU X  63      65.160  60.320  25.390  1.00  0.00            
ATOM    889  HA  LEU X  63      64.750  59.510  25.990  1.00  0.00            
ATOM    890  CB  LEU X  63      65.930  61.300  26.260  1.00  0.00            
ATOM    891  HB1 LEU X  63      66.090  62.230  25.710  1.00  0.00            
ATOM    892  HB2 LEU X  63      65.410  61.740  27.120  1.00  0.00            
ATOM    893  CG  LEU X  63      67.280  60.880  26.840  1.00  0.00            
ATOM    894  HG  LEU X  63      67.820  60.360  26.050  1.00  0.00            
ATOM    895  CD1 LEU X  63      68.040  62.120  27.330  1.00  0.00            
ATOM    896 1HD1 LEU X  63      69.050  61.860  27.650  1.00  0.00            
ATOM    897 2HD1 LEU X  63      68.120  62.980  26.680  1.00  0.00            
ATOM    898 3HD1 LEU X  63      67.490  62.530  28.170  1.00  0.00            
ATOM    899  CD2 LEU X  63      67.120  59.750  27.870  1.00  0.00            
ATOM    900 1HD2 LEU X  63      66.540  58.900  27.500  1.00  0.00            
ATOM    901 2HD2 LEU X  63      68.050  59.280  28.150  1.00  0.00            
ATOM    902 3HD2 LEU X  63      66.640  60.060  28.810  1.00  0.00            
ATOM    903  C   LEU X  63      63.860  61.020  24.980  1.00  0.00            
ATOM    904  O   LEU X  63      62.880  61.120  25.680  1.00  0.00            
ATOM    905  N   LYS X  64      63.830  61.560  23.760  1.00  0.00            
ATOM    906  H   LYS X  64      64.720  61.660  23.290  1.00  0.00            
ATOM    907  CA  LYS X  64      62.670  62.220  23.140  1.00  0.00            
ATOM    908  HA  LYS X  64      62.310  62.910  23.880  1.00  0.00            
ATOM    909  CB  LYS X  64      63.120  63.080  21.970  1.00  0.00            
ATOM    910  HB1 LYS X  64      63.580  63.990  22.350  1.00  0.00            
ATOM    911  HB2 LYS X  64      63.990  62.710  21.410  1.00  0.00            
ATOM    912  CG  LYS X  64      62.080  63.510  20.950  1.00  0.00            
ATOM    913  HG1 LYS X  64      61.050  63.750  21.250  1.00  0.00            
ATOM    914  HG2 LYS X  64      62.610  64.430  20.710  1.00  0.00            
ATOM    915  CD  LYS X  64      62.070  62.680  19.660  1.00  0.00            
ATOM    916  HD1 LYS X  64      63.080  62.280  19.530  1.00  0.00            
ATOM    917  HD2 LYS X  64      61.400  61.840  19.770  1.00  0.00            
ATOM    918  CE  LYS X  64      61.660  63.470  18.410  1.00  0.00            
ATOM    919  HE1 LYS X  64      60.650  63.860  18.460  1.00  0.00            
ATOM    920  HE2 LYS X  64      62.230  64.380  18.270  1.00  0.00            
ATOM    921  NZ  LYS X  64      61.980  62.700  17.200  1.00  0.00            
ATOM    922  HZ1 LYS X  64      61.210  62.080  17.010  1.00  0.00            
ATOM    923  HZ2 LYS X  64      62.010  63.390  16.470  1.00  0.00            
ATOM    924  HZ3 LYS X  64      62.870  62.230  17.190  1.00  0.00            
ATOM    925  C   LYS X  64      61.640  61.170  22.740  1.00  0.00            
ATOM    926  O   LYS X  64      60.480  61.360  23.110  1.00  0.00            
ATOM    927  N   ARG X  65      62.080  60.140  22.020  1.00  0.00            
ATOM    928  H   ARG X  65      63.070  60.090  21.840  1.00  0.00            
ATOM    929  CA  ARG X  65      61.300  58.990  21.650  1.00  0.00            
ATOM    930  HA  ARG X  65      60.360  59.260  21.160  1.00  0.00            
ATOM    931  CB  ARG X  65      62.200  58.150  20.750  1.00  0.00            
ATOM    932  HB1 ARG X  65      63.150  58.070  21.290  1.00  0.00            
ATOM    933  HB2 ARG X  65      61.900  57.110  20.640  1.00  0.00            
ATOM    934  CG  ARG X  65      62.370  58.680  19.330  1.00  0.00            
ATOM    935  HG1 ARG X  65      61.460  58.540  18.740  1.00  0.00            
ATOM    936  HG2 ARG X  65      62.690  59.710  19.210  1.00  0.00            
ATOM    937  CD  ARG X  65      63.390  57.780  18.630  1.00  0.00            
ATOM    938  HD1 ARG X  65      64.370  57.870  19.140  1.00  0.00            
ATOM    939  HD2 ARG X  65      63.000  56.760  18.740  1.00  0.00            
ATOM    940  NE  ARG X  65      63.600  58.260  17.290  1.00  0.00            
ATOM    941  HE  ARG X  65      63.520  59.260  17.080  1.00  0.00            
ATOM    942  CZ  ARG X  65      64.250  57.630  16.280  1.00  0.00            
ATOM    943  NH1 ARG X  65      64.730  56.400  16.420  1.00  0.00            
ATOM    944 1HH1 ARG X  65      64.450  55.890  17.250  1.00  0.00            
ATOM    945 2HH1 ARG X  65      64.910  55.850  15.590  1.00  0.00            
ATOM    946  NH2 ARG X  65      64.410  58.260  15.110  1.00  0.00            
ATOM    947 1HH2 ARG X  65      63.790  59.050  14.870  1.00  0.00            
ATOM    948 2HH2 ARG X  65      64.990  57.870  14.380  1.00  0.00            
ATOM    949  C   ARG X  65      60.650  58.240  22.820  1.00  0.00            
ATOM    950  O   ARG X  65      59.430  58.060  22.810  1.00  0.00            
ATOM    951  N   ILE X  66      61.360  58.040  23.930  1.00  0.00            
ATOM    952  H   ILE X  66      62.340  58.240  23.860  1.00  0.00            
ATOM    953  CA  ILE X  66      60.900  57.480  25.200  1.00  0.00            
ATOM    954  HA  ILE X  66      60.190  56.660  25.040  1.00  0.00            
ATOM    955  CB  ILE X  66      62.010  56.960  26.130  1.00  0.00            
ATOM    956  HB  ILE X  66      62.560  57.860  26.440  1.00  0.00            
ATOM    957  CG1 ILE X  66      62.920  55.940  25.420  1.00  0.00            
ATOM    958 1HG1 ILE X  66      62.470  54.950  25.440  1.00  0.00            
ATOM    959 2HG1 ILE X  66      63.020  56.250  24.370  1.00  0.00            
ATOM    960  CG2 ILE X  66      61.460  56.310  27.390  1.00  0.00            
ATOM    961 1HG2 ILE X  66      60.870  57.000  28.000  1.00  0.00            
ATOM    962 2HG2 ILE X  66      60.830  55.450  27.250  1.00  0.00            
ATOM    963 3HG2 ILE X  66      62.250  55.990  28.080  1.00  0.00            
ATOM    964  CD  ILE X  66      64.320  55.860  26.010  1.00  0.00            
ATOM    965  HD1 ILE X  66      64.900  56.780  26.010  1.00  0.00            
ATOM    966  HD2 ILE X  66      64.280  55.590  27.070  1.00  0.00            
ATOM    967  HD3 ILE X  66      64.890  55.050  25.550  1.00  0.00            
ATOM    968  C   ILE X  66      60.080  58.570  25.840  1.00  0.00            
ATOM    969  O   ILE X  66      58.980  58.170  26.190  1.00  0.00            
ATOM    970  N   GLY X  67      60.380  59.880  25.770  1.00  0.00            
ATOM    971  H   GLY X  67      61.200  60.030  25.180  1.00  0.00            
ATOM    972  CA  GLY X  67      59.560  61.000  26.130  1.00  0.00            
ATOM    973  HA1 GLY X  67      59.520  61.120  27.210  1.00  0.00            
ATOM    974  HA2 GLY X  67      59.970  61.930  25.730  1.00  0.00            
ATOM    975  C   GLY X  67      58.170  60.780  25.530  1.00  0.00            
ATOM    976  O   GLY X  67      57.180  60.910  26.260  1.00  0.00            
ATOM    977  N   ASP X  68      58.030  60.670  24.200  1.00  0.00            
ATOM    978  H   ASP X  68      58.920  60.600  23.710  1.00  0.00            
ATOM    979  CA  ASP X  68      56.800  60.690  23.460  1.00  0.00            
ATOM    980  HA  ASP X  68      56.240  61.580  23.740  1.00  0.00            
ATOM    981  CB  ASP X  68      57.050  60.810  21.960  1.00  0.00            
ATOM    982  HB1 ASP X  68      57.450  61.820  21.800  1.00  0.00            
ATOM    983  HB2 ASP X  68      57.760  60.070  21.620  1.00  0.00            
ATOM    984  CG  ASP X  68      55.850  60.820  21.010  1.00  0.00            
ATOM    985  OD1 ASP X  68      55.060  61.770  21.110  1.00  0.00            
ATOM    986  OD2 ASP X  68      55.640  59.900  20.180  1.00  0.00            
ATOM    987  C   ASP X  68      55.910  59.480  23.700  1.00  0.00            
ATOM    988  O   ASP X  68      54.700  59.650  23.870  1.00  0.00            
ATOM    989  N   GLU X  69      56.500  58.290  23.920  1.00  0.00            
ATOM    990  H   GLU X  69      57.470  58.200  23.690  1.00  0.00            
ATOM    991  CA  GLU X  69      55.760  57.120  24.330  1.00  0.00            
ATOM    992  HA  GLU X  69      54.860  57.180  23.700  1.00  0.00            
ATOM    993  CB  GLU X  69      56.620  55.880  24.060  1.00  0.00            
ATOM    994  HB1 GLU X  69      56.940  55.810  23.030  1.00  0.00            
ATOM    995  HB2 GLU X  69      57.600  56.020  24.510  1.00  0.00            
ATOM    996  CG  GLU X  69      56.100  54.490  24.420  1.00  0.00            
ATOM    997  HG1 GLU X  69      56.840  53.720  24.250  1.00  0.00            
ATOM    998  HG2 GLU X  69      55.840  54.370  25.460  1.00  0.00            
ATOM    999  CD  GLU X  69      54.860  54.090  23.600  1.00  0.00            
ATOM   1000  OE1 GLU X  69      54.810  54.300  22.370  1.00  0.00            
ATOM   1001  OE2 GLU X  69      53.900  53.610  24.250  1.00  0.00            
ATOM   1002  C   GLU X  69      55.300  57.180  25.770  1.00  0.00            
ATOM   1003  O   GLU X  69      54.220  56.740  26.200  1.00  0.00            
ATOM   1004  N   LEU X  70      55.930  58.030  26.590  1.00  0.00            
ATOM   1005  H   LEU X  70      56.560  58.700  26.180  1.00  0.00            
ATOM   1006  CA  LEU X  70      55.450  58.240  27.950  1.00  0.00            
ATOM   1007  HA  LEU X  70      55.060  57.330  28.380  1.00  0.00            
ATOM   1008  CB  LEU X  70      56.620  58.740  28.780  1.00  0.00            
ATOM   1009  HB1 LEU X  70      57.150  59.530  28.260  1.00  0.00            
ATOM   1010  HB2 LEU X  70      56.300  59.330  29.650  1.00  0.00            
ATOM   1011  CG  LEU X  70      57.660  57.710  29.240  1.00  0.00            
ATOM   1012  HG  LEU X  70      57.970  56.970  28.500  1.00  0.00            
ATOM   1013  CD1 LEU X  70      58.920  58.480  29.630  1.00  0.00            
ATOM   1014 1HD1 LEU X  70      59.410  59.200  28.970  1.00  0.00            
ATOM   1015 2HD1 LEU X  70      58.780  58.970  30.590  1.00  0.00            
ATOM   1016 3HD1 LEU X  70      59.740  57.780  29.760  1.00  0.00            
ATOM   1017  CD2 LEU X  70      57.030  57.010  30.450  1.00  0.00            
ATOM   1018 1HD2 LEU X  70      57.880  56.390  30.750  1.00  0.00            
ATOM   1019 2HD2 LEU X  70      56.730  57.720  31.240  1.00  0.00            
ATOM   1020 3HD2 LEU X  70      56.180  56.360  30.270  1.00  0.00            
ATOM   1021  C   LEU X  70      54.340  59.280  27.940  1.00  0.00            
ATOM   1022  O   LEU X  70      53.360  59.090  28.660  1.00  0.00            
ATOM   1023  N   ASP X  71      54.390  60.300  27.090  1.00  0.00            
ATOM   1024  H   ASP X  71      55.070  60.270  26.360  1.00  0.00            
ATOM   1025  CA  ASP X  71      53.450  61.420  27.080  1.00  0.00            
ATOM   1026  HA  ASP X  71      53.190  61.720  28.110  1.00  0.00            
ATOM   1027  CB  ASP X  71      54.070  62.590  26.330  1.00  0.00            
ATOM   1028  HB1 ASP X  71      55.150  62.570  26.380  1.00  0.00            
ATOM   1029  HB2 ASP X  71      53.960  62.530  25.250  1.00  0.00            
ATOM   1030  CG  ASP X  71      53.580  63.960  26.830  1.00  0.00            
ATOM   1031  OD1 ASP X  71      53.500  64.860  25.980  1.00  0.00            
ATOM   1032  OD2 ASP X  71      53.420  64.210  28.040  1.00  0.00            
ATOM   1033  C   ASP X  71      52.210  61.040  26.300  1.00  0.00            
ATOM   1034  O   ASP X  71      51.260  61.820  26.180  1.00  0.00            
ATOM   1035  N   SER X  72      52.120  59.830  25.750  1.00  0.00            
ATOM   1036  H   SER X  72      52.940  59.250  25.890  1.00  0.00            
ATOM   1037  CA  SER X  72      50.990  59.120  25.170  1.00  0.00            
ATOM   1038  HA  SER X  72      50.270  59.850  24.810  1.00  0.00            
ATOM   1039  CB  SER X  72      51.540  58.340  24.000  1.00  0.00            
ATOM   1040  HB1 SER X  72      52.410  57.700  24.190  1.00  0.00            
ATOM   1041  HB2 SER X  72      50.740  57.730  23.560  1.00  0.00            
ATOM   1042  OG  SER X  72      52.030  59.180  22.990  1.00  0.00            
ATOM   1043  HG  SER X  72      52.850  59.610  23.210  1.00  0.00            
ATOM   1044  C   SER X  72      50.360  58.180  26.170  1.00  0.00            
ATOM   1045  O   SER X  72      49.500  57.400  25.720  1.00  0.00            
ATOM   1046  N   ASN X  73      50.820  58.110  27.420  1.00  0.00            
ATOM   1047  H   ASN X  73      51.580  58.700  27.730  1.00  0.00            
ATOM   1048  CA  ASN X  73      50.220  57.210  28.380  1.00  0.00            
ATOM   1049  HA  ASN X  73      49.770  56.340  27.930  1.00  0.00            
ATOM   1050  CB  ASN X  73      51.400  56.720  29.220  1.00  0.00            
ATOM   1051  HB1 ASN X  73      52.190  56.470  28.510  1.00  0.00            
ATOM   1052  HB2 ASN X  73      51.740  57.540  29.870  1.00  0.00            
ATOM   1053  CG  ASN X  73      51.100  55.430  29.970  1.00  0.00            
ATOM   1054  OD1 ASN X  73      50.390  55.490  30.980  1.00  0.00            
ATOM   1055  ND2 ASN X  73      51.640  54.310  29.520  1.00  0.00            
ATOM   1056 1HD2 ASN X  73      52.260  54.320  28.700  1.00  0.00            
ATOM   1057 2HD2 ASN X  73      51.620  53.470  30.060  1.00  0.00            
ATOM   1058  C   ASN X  73      49.340  58.060  29.310  1.00  0.00            
ATOM   1059  O   ASN X  73      49.830  58.900  30.060  1.00  0.00            
ATOM   1060  N   MET X  74      48.040  57.790  29.260  1.00  0.00            
ATOM   1061  H   MET X  74      47.740  57.060  28.640  1.00  0.00            
ATOM   1062  CA  MET X  74      47.000  58.480  30.010  1.00  0.00            
ATOM   1063  HA  MET X  74      47.070  59.530  29.720  1.00  0.00            
ATOM   1064  CB  MET X  74      45.610  57.970  29.650  1.00  0.00            
ATOM   1065  HB1 MET X  74      45.530  58.060  28.570  1.00  0.00            
ATOM   1066  HB2 MET X  74      45.490  56.910  29.820  1.00  0.00            
ATOM   1067  CG  MET X  74      44.420  58.720  30.240  1.00  0.00            
ATOM   1068  HG1 MET X  74      44.440  58.720  31.340  1.00  0.00            
ATOM   1069  HG2 MET X  74      44.440  59.730  29.860  1.00  0.00            
ATOM   1070  SD  MET X  74      42.770  58.130  29.760  1.00  0.00            
ATOM   1071  CE  MET X  74      42.670  56.400  30.280  1.00  0.00            
ATOM   1072  HE1 MET X  74      43.110  55.600  29.680  1.00  0.00            
ATOM   1073  HE2 MET X  74      43.240  56.350  31.230  1.00  0.00            
ATOM   1074  HE3 MET X  74      41.670  56.070  30.530  1.00  0.00            
ATOM   1075  C   MET X  74      47.120  58.350  31.530  1.00  0.00            
ATOM   1076  O   MET X  74      46.870  59.360  32.180  1.00  0.00            
ATOM   1077  N   GLU X  75      47.420  57.180  32.070  1.00  0.00            
ATOM   1078  H   GLU X  75      47.470  56.390  31.450  1.00  0.00            
ATOM   1079  CA  GLU X  75      47.610  56.910  33.480  1.00  0.00            
ATOM   1080  HA  GLU X  75      46.720  57.190  34.050  1.00  0.00            
ATOM   1081  CB  GLU X  75      47.970  55.430  33.670  1.00  0.00            
ATOM   1082  HB1 GLU X  75      47.360  54.830  33.000  1.00  0.00            
ATOM   1083  HB2 GLU X  75      48.990  55.180  33.400  1.00  0.00            
ATOM   1084  CG  GLU X  75      47.620  54.960  35.080  1.00  0.00            
ATOM   1085  HG1 GLU X  75      48.030  53.960  35.270  1.00  0.00            
ATOM   1086  HG2 GLU X  75      48.200  55.510  35.840  1.00  0.00            
ATOM   1087  CD  GLU X  75      46.140  55.020  35.370  1.00  0.00            
ATOM   1088  OE1 GLU X  75      45.470  54.140  34.780  1.00  0.00            
ATOM   1089  OE2 GLU X  75      45.730  55.830  36.230  1.00  0.00            
ATOM   1090  C   GLU X  75      48.740  57.800  34.000  1.00  0.00            
ATOM   1091  O   GLU X  75      48.640  58.300  35.100  1.00  0.00            
ATOM   1092  N   LEU X  76      49.840  57.960  33.270  1.00  0.00            
ATOM   1093  H   LEU X  76      49.900  57.420  32.410  1.00  0.00            
ATOM   1094  CA  LEU X  76      50.870  58.910  33.640  1.00  0.00            
ATOM   1095  HA  LEU X  76      51.120  58.620  34.660  1.00  0.00            
ATOM   1096  CB  LEU X  76      52.160  58.710  32.840  1.00  0.00            
ATOM   1097  HB1 LEU X  76      51.950  58.780  31.770  1.00  0.00            
ATOM   1098  HB2 LEU X  76      52.830  59.560  32.920  1.00  0.00            
ATOM   1099  CG  LEU X  76      52.950  57.490  33.300  1.00  0.00            
ATOM   1100  HG  LEU X  76      52.390  56.570  33.390  1.00  0.00            
ATOM   1101  CD1 LEU X  76      54.110  57.140  32.360  1.00  0.00            
ATOM   1102 1HD1 LEU X  76      53.850  56.890  31.330  1.00  0.00            
ATOM   1103 2HD1 LEU X  76      54.640  58.070  32.190  1.00  0.00            
ATOM   1104 3HD1 LEU X  76      54.860  56.420  32.670  1.00  0.00            
ATOM   1105  CD2 LEU X  76      53.520  57.690  34.700  1.00  0.00            
ATOM   1106 1HD2 LEU X  76      54.220  56.910  34.970  1.00  0.00            
ATOM   1107 2HD2 LEU X  76      54.120  58.590  34.840  1.00  0.00            
ATOM   1108 3HD2 LEU X  76      52.680  57.750  35.400  1.00  0.00            
ATOM   1109  C   LEU X  76      50.370  60.360  33.610  1.00  0.00            
ATOM   1110  O   LEU X  76      50.270  61.040  34.620  1.00  0.00            
ATOM   1111  N   GLN X  77      49.890  60.710  32.430  1.00  0.00            
ATOM   1112  H   GLN X  77      50.260  60.160  31.670  1.00  0.00            
ATOM   1113  CA  GLN X  77      49.370  62.020  32.070  1.00  0.00            
ATOM   1114  HA  GLN X  77      50.300  62.580  32.160  1.00  0.00            
ATOM   1115  CB  GLN X  77      48.980  62.070  30.600  1.00  0.00            
ATOM   1116  HB1 GLN X  77      49.700  61.430  30.080  1.00  0.00            
ATOM   1117  HB2 GLN X  77      48.010  61.570  30.530  1.00  0.00            
ATOM   1118  CG  GLN X  77      48.820  63.370  29.820  1.00  0.00            
ATOM   1119  HG1 GLN X  77      48.140  63.170  28.980  1.00  0.00            
ATOM   1120  HG2 GLN X  77      48.430  64.140  30.470  1.00  0.00            
ATOM   1121  CD  GLN X  77      50.120  63.960  29.250  1.00  0.00            
ATOM   1122  OE1 GLN X  77      49.960  64.820  28.380  1.00  0.00            
ATOM   1123  NE2 GLN X  77      51.340  63.510  29.550  1.00  0.00            
ATOM   1124 1HE2 GLN X  77      51.430  62.600  29.960  1.00  0.00            
ATOM   1125 2HE2 GLN X  77      52.070  63.770  28.930  1.00  0.00            
ATOM   1126  C   GLN X  77      48.500  62.640  33.150  1.00  0.00            
ATOM   1127  O   GLN X  77      48.680  63.780  33.580  1.00  0.00            
ATOM   1128  N   ARG X  78      47.530  61.900  33.680  1.00  0.00            
ATOM   1129  H   ARG X  78      47.340  61.000  33.290  1.00  0.00            
ATOM   1130  CA  ARG X  78      46.510  62.400  34.590  1.00  0.00            
ATOM   1131  HA  ARG X  78      46.080  63.320  34.220  1.00  0.00            
ATOM   1132  CB  ARG X  78      45.330  61.430  34.470  1.00  0.00            
ATOM   1133  HB1 ARG X  78      44.440  61.900  34.920  1.00  0.00            
ATOM   1134  HB2 ARG X  78      45.200  61.140  33.420  1.00  0.00            
ATOM   1135  CG  ARG X  78      45.350  60.070  35.150  1.00  0.00            
ATOM   1136  HG1 ARG X  78      46.180  59.490  34.760  1.00  0.00            
ATOM   1137  HG2 ARG X  78      45.400  60.170  36.240  1.00  0.00            
ATOM   1138  CD  ARG X  78      44.080  59.250  34.870  1.00  0.00            
ATOM   1139  HD1 ARG X  78      43.280  59.890  35.220  1.00  0.00            
ATOM   1140  HD2 ARG X  78      43.980  59.120  33.800  1.00  0.00            
ATOM   1141  NE  ARG X  78      44.020  58.000  35.630  1.00  0.00            
ATOM   1142  HE  ARG X  78      44.880  57.570  35.890  1.00  0.00            
ATOM   1143  CZ  ARG X  78      42.930  57.370  36.110  1.00  0.00            
ATOM   1144  NH1 ARG X  78      41.670  57.810  35.890  1.00  0.00            
ATOM   1145 1HH1 ARG X  78      41.510  58.560  35.250  1.00  0.00            
ATOM   1146 2HH1 ARG X  78      40.990  57.240  36.380  1.00  0.00            
ATOM   1147  NH2 ARG X  78      43.010  56.260  36.830  1.00  0.00            
ATOM   1148 1HH2 ARG X  78      43.890  55.780  36.960  1.00  0.00            
ATOM   1149 2HH2 ARG X  78      42.250  55.830  37.320  1.00  0.00            
ATOM   1150  C   ARG X  78      47.030  62.550  36.020  1.00  0.00            
ATOM   1151  O   ARG X  78      46.410  63.180  36.840  1.00  0.00            
ATOM   1152  N   MET X  79      48.190  61.990  36.420  1.00  0.00            
ATOM   1153  H   MET X  79      48.770  61.430  35.810  1.00  0.00            
ATOM   1154  CA  MET X  79      48.850  62.270  37.680  1.00  0.00            
ATOM   1155  HA  MET X  79      48.140  62.460  38.490  1.00  0.00            
ATOM   1156  CB  MET X  79      49.760  61.090  38.030  1.00  0.00            
ATOM   1157  HB1 MET X  79      49.810  60.370  37.220  1.00  0.00            
ATOM   1158  HB2 MET X  79      50.790  61.360  38.330  1.00  0.00            
ATOM   1159  CG  MET X  79      49.210  60.500  39.330  1.00  0.00            
ATOM   1160  HG1 MET X  79      49.240  61.290  40.080  1.00  0.00            
ATOM   1161  HG2 MET X  79      48.160  60.220  39.260  1.00  0.00            
ATOM   1162  SD  MET X  79      50.140  59.060  39.910  1.00  0.00            
ATOM   1163  CE  MET X  79      49.700  57.780  38.680  1.00  0.00            
ATOM   1164  HE1 MET X  79      50.120  56.840  39.020  1.00  0.00            
ATOM   1165  HE2 MET X  79      48.640  57.560  38.620  1.00  0.00            
ATOM   1166  HE3 MET X  79      50.130  57.930  37.720  1.00  0.00            
ATOM   1167  C   MET X  79      49.740  63.480  37.490  1.00  0.00            
ATOM   1168  O   MET X  79      49.860  64.340  38.350  1.00  0.00            
ATOM   1169  N   ILE X  80      50.400  63.580  36.320  1.00  0.00            
ATOM   1170  H   ILE X  80      50.300  62.840  35.660  1.00  0.00            
ATOM   1171  CA  ILE X  80      51.240  64.690  35.940  1.00  0.00            
ATOM   1172  HA  ILE X  80      51.930  64.980  36.750  1.00  0.00            
ATOM   1173  CB  ILE X  80      51.970  64.460  34.630  1.00  0.00            
ATOM   1174  HB  ILE X  80      51.200  64.130  33.940  1.00  0.00            
ATOM   1175  CG1 ILE X  80      52.960  63.320  34.880  1.00  0.00            
ATOM   1176 1HG1 ILE X  80      53.710  63.730  35.560  1.00  0.00            
ATOM   1177 2HG1 ILE X  80      52.590  62.520  35.520  1.00  0.00            
ATOM   1178  CG2 ILE X  80      52.500  65.700  33.930  1.00  0.00            
ATOM   1179 1HG2 ILE X  80      52.870  66.390  34.690  1.00  0.00            
ATOM   1180 2HG2 ILE X  80      53.350  65.520  33.250  1.00  0.00            
ATOM   1181 3HG2 ILE X  80      51.650  66.130  33.410  1.00  0.00            
ATOM   1182  CD  ILE X  80      53.680  62.740  33.660  1.00  0.00            
ATOM   1183  HD1 ILE X  80      54.250  63.500  33.120  1.00  0.00            
ATOM   1184  HD2 ILE X  80      54.360  61.950  33.990  1.00  0.00            
ATOM   1185  HD3 ILE X  80      53.010  62.210  32.990  1.00  0.00            
ATOM   1186  C   ILE X  80      50.360  65.950  35.890  1.00  0.00            
ATOM   1187  O   ILE X  80      50.780  66.990  36.400  1.00  0.00            
ATOM   1188  N   ALA X  81      49.220  65.870  35.220  1.00  0.00            
ATOM   1189  H   ALA X  81      48.990  65.010  34.750  1.00  0.00            
ATOM   1190  CA  ALA X  81      48.270  66.970  35.130  1.00  0.00            
ATOM   1191  HA  ALA X  81      48.830  67.820  34.740  1.00  0.00            
ATOM   1192  CB  ALA X  81      47.150  66.670  34.130  1.00  0.00            
ATOM   1193  HB1 ALA X  81      46.390  65.970  34.460  1.00  0.00            
ATOM   1194  HB2 ALA X  81      46.730  67.680  34.060  1.00  0.00            
ATOM   1195  HB3 ALA X  81      47.470  66.450  33.110  1.00  0.00            
ATOM   1196  C   ALA X  81      47.560  67.370  36.420  1.00  0.00            
ATOM   1197  O   ALA X  81      46.670  68.210  36.370  1.00  0.00            
ATOM   1198  N   ALA X  82      47.920  66.720  37.510  1.00  0.00            
ATOM   1199  H   ALA X  82      48.730  66.110  37.550  1.00  0.00            
ATOM   1200  CA  ALA X  82      47.540  67.020  38.890  1.00  0.00            
ATOM   1201  HA  ALA X  82      46.820  67.840  39.020  1.00  0.00            
ATOM   1202  CB  ALA X  82      46.800  65.820  39.460  1.00  0.00            
ATOM   1203  HB1 ALA X  82      47.440  64.950  39.600  1.00  0.00            
ATOM   1204  HB2 ALA X  82      46.270  66.010  40.400  1.00  0.00            
ATOM   1205  HB3 ALA X  82      46.110  65.380  38.720  1.00  0.00            
ATOM   1206  C   ALA X  82      48.750  67.340  39.740  1.00  0.00            
ATOM   1207  O   ALA X  82      48.530  67.210  40.930  1.00  0.00            
ATOM   1208  N   VAL X  83      49.940  67.700  39.210  1.00  0.00            
ATOM   1209  H   VAL X  83      50.030  67.900  38.240  1.00  0.00            
ATOM   1210  CA  VAL X  83      50.920  68.440  39.970  1.00  0.00            
ATOM   1211  HA  VAL X  83      50.890  68.160  41.020  1.00  0.00            
ATOM   1212  CB  VAL X  83      52.270  68.070  39.360  1.00  0.00            
ATOM   1213  HB  VAL X  83      52.330  68.500  38.370  1.00  0.00            
ATOM   1214  CG1 VAL X  83      53.410  68.830  40.080  1.00  0.00            
ATOM   1215 1HG1 VAL X  83      54.310  68.230  39.960  1.00  0.00            
ATOM   1216 2HG1 VAL X  83      53.580  69.870  39.810  1.00  0.00            
ATOM   1217 3HG1 VAL X  83      53.190  68.860  41.140  1.00  0.00            
ATOM   1218  CG2 VAL X  83      52.590  66.580  39.150  1.00  0.00            
ATOM   1219 1HG2 VAL X  83      53.360  66.220  39.830  1.00  0.00            
ATOM   1220 2HG2 VAL X  83      51.740  65.910  39.200  1.00  0.00            
ATOM   1221 3HG2 VAL X  83      52.940  66.500  38.130  1.00  0.00            
ATOM   1222  C   VAL X  83      50.550  69.910  39.820  1.00  0.00            
ATOM   1223  O   VAL X  83      50.350  70.380  38.690  1.00  0.00            
ATOM   1224  N   ASP X  84      50.510  70.660  40.920  1.00  0.00            
ATOM   1225  H   ASP X  84      50.860  70.240  41.750  1.00  0.00            
ATOM   1226  CA  ASP X  84      50.190  72.070  41.100  1.00  0.00            
ATOM   1227  HA  ASP X  84      49.170  72.280  40.760  1.00  0.00            
ATOM   1228  CB  ASP X  84      49.890  72.170  42.590  1.00  0.00            
ATOM   1229  HB1 ASP X  84      49.080  71.470  42.700  1.00  0.00            
ATOM   1230  HB2 ASP X  84      50.690  71.760  43.210  1.00  0.00            
ATOM   1231  CG  ASP X  84      49.390  73.500  43.170  1.00  0.00            
ATOM   1232  OD1 ASP X  84      49.960  74.020  44.150  1.00  0.00            
ATOM   1233  OD2 ASP X  84      48.340  73.990  42.670  1.00  0.00            
ATOM   1234  C   ASP X  84      51.350  72.880  40.530  1.00  0.00            
ATOM   1235  O   ASP X  84      52.400  72.330  40.240  1.00  0.00            
ATOM   1236  N   THR X  85      51.170  74.190  40.300  1.00  0.00            
ATOM   1237  H   THR X  85      50.180  74.380  40.280  1.00  0.00            
ATOM   1238  CA  THR X  85      52.060  75.140  39.690  1.00  0.00            
ATOM   1239  HA  THR X  85      53.080  74.800  39.940  1.00  0.00            
ATOM   1240  CB  THR X  85      52.060  75.050  38.160  1.00  0.00            
ATOM   1241  HB  THR X  85      52.230  73.980  37.950  1.00  0.00            
ATOM   1242  OG1 THR X  85      52.990  75.630  37.280  1.00  0.00            
ATOM   1243  HG1 THR X  85      53.780  75.230  37.600  1.00  0.00            
ATOM   1244  CG2 THR X  85      50.710  75.430  37.540  1.00  0.00            
ATOM   1245 1HG2 THR X  85      50.420  76.470  37.560  1.00  0.00            
ATOM   1246 2HG2 THR X  85      50.580  75.140  36.480  1.00  0.00            
ATOM   1247 3HG2 THR X  85      49.860  74.910  38.000  1.00  0.00            
ATOM   1248  C   THR X  85      52.030  76.460  40.440  1.00  0.00            
ATOM   1249  O   THR X  85      52.710  77.370  39.970  1.00  0.00            
ATOM   1250  N   ASP X  86      51.430  76.550  41.630  1.00  0.00            
ATOM   1251  H   ASP X  86      51.150  75.700  42.090  1.00  0.00            
ATOM   1252  CA  ASP X  86      51.300  77.730  42.460  1.00  0.00            
ATOM   1253  HA  ASP X  86      51.060  78.580  41.830  1.00  0.00            
ATOM   1254  CB  ASP X  86      50.350  77.510  43.650  1.00  0.00            
ATOM   1255  HB1 ASP X  86      49.320  77.370  43.320  1.00  0.00            
ATOM   1256  HB2 ASP X  86      50.510  76.550  44.130  1.00  0.00            
ATOM   1257  CG  ASP X  86      50.300  78.590  44.720  1.00  0.00            
ATOM   1258  OD1 ASP X  86      50.560  78.250  45.900  1.00  0.00            
ATOM   1259  OD2 ASP X  86      50.200  79.780  44.390  1.00  0.00            
ATOM   1260  C   ASP X  86      52.700  78.090  42.930  1.00  0.00            
ATOM   1261  O   ASP X  86      53.080  79.270  42.820  1.00  0.00            
ATOM   1262  N   SER X  87      53.480  77.120  43.410  1.00  0.00            
ATOM   1263  H   SER X  87      53.160  76.190  43.640  1.00  0.00            
ATOM   1264  CA  SER X  87      54.920  77.140  43.510  1.00  0.00            
ATOM   1265  HA  SER X  87      55.320  78.150  43.460  1.00  0.00            
ATOM   1266  CB  SER X  87      55.180  76.740  44.960  1.00  0.00            
ATOM   1267  HB1 SER X  87      54.530  77.230  45.690  1.00  0.00            
ATOM   1268  HB2 SER X  87      54.810  75.730  45.150  1.00  0.00            
ATOM   1269  OG  SER X  87      56.480  77.040  45.420  1.00  0.00            
ATOM   1270  HG  SER X  87      56.600  76.840  46.340  1.00  0.00            
ATOM   1271  C   SER X  87      55.600  76.150  42.560  1.00  0.00            
ATOM   1272  O   SER X  87      55.640  74.970  42.860  1.00  0.00            
ATOM   1273  N   PRO X  88      56.060  76.610  41.390  1.00  0.00            
ATOM   1274  CA  PRO X  88      56.580  75.770  40.340  1.00  0.00            
ATOM   1275  HA  PRO X  88      55.850  74.980  40.250  1.00  0.00            
ATOM   1276  CB  PRO X  88      56.430  76.680  39.110  1.00  0.00            
ATOM   1277  HB1 PRO X  88      57.190  76.480  38.350  1.00  0.00            
ATOM   1278  HB2 PRO X  88      55.440  76.560  38.640  1.00  0.00            
ATOM   1279  CG  PRO X  88      56.590  78.140  39.530  1.00  0.00            
ATOM   1280  HG1 PRO X  88      57.660  78.330  39.440  1.00  0.00            
ATOM   1281  HG2 PRO X  88      56.030  78.740  38.810  1.00  0.00            
ATOM   1282  CD  PRO X  88      56.100  77.990  40.970  1.00  0.00            
ATOM   1283  HD1 PRO X  88      56.810  78.590  41.540  1.00  0.00            
ATOM   1284  HD2 PRO X  88      55.120  78.470  41.070  1.00  0.00            
ATOM   1285  C   PRO X  88      57.960  75.170  40.610  1.00  0.00            
ATOM   1286  O   PRO X  88      58.500  74.470  39.750  1.00  0.00            
ATOM   1287  N   ARG X  89      58.530  75.400  41.780  1.00  0.00            
ATOM   1288  H   ARG X  89      57.960  75.940  42.420  1.00  0.00            
ATOM   1289  CA  ARG X  89      59.710  74.870  42.460  1.00  0.00            
ATOM   1290  HA  ARG X  89      60.510  74.650  41.770  1.00  0.00            
ATOM   1291  CB  ARG X  89      60.150  75.980  43.450  1.00  0.00            
ATOM   1292  HB1 ARG X  89      59.390  76.300  44.160  1.00  0.00            
ATOM   1293  HB2 ARG X  89      60.970  75.590  44.050  1.00  0.00            
ATOM   1294  CG  ARG X  89      60.650  77.270  42.830  1.00  0.00            
ATOM   1295  HG1 ARG X  89      61.230  76.990  41.930  1.00  0.00            
ATOM   1296  HG2 ARG X  89      59.800  77.810  42.450  1.00  0.00            
ATOM   1297  CD  ARG X  89      61.490  78.170  43.750  1.00  0.00            
ATOM   1298  HD1 ARG X  89      62.420  77.640  43.900  1.00  0.00            
ATOM   1299  HD2 ARG X  89      61.750  79.040  43.130  1.00  0.00            
ATOM   1300  NE  ARG X  89      60.800  78.540  44.990  1.00  0.00            
ATOM   1301  HE  ARG X  89      59.840  78.790  44.840  1.00  0.00            
ATOM   1302  CZ  ARG X  89      61.350  78.760  46.190  1.00  0.00            
ATOM   1303  NH1 ARG X  89      62.660  78.860  46.440  1.00  0.00            
ATOM   1304 1HH1 ARG X  89      63.300  78.760  45.670  1.00  0.00            
ATOM   1305 2HH1 ARG X  89      63.110  79.180  47.290  1.00  0.00            
ATOM   1306  NH2 ARG X  89      60.550  78.990  47.240  1.00  0.00            
ATOM   1307 1HH2 ARG X  89      59.600  79.300  47.120  1.00  0.00            
ATOM   1308 2HH2 ARG X  89      60.790  78.840  48.220  1.00  0.00            
ATOM   1309  C   ARG X  89      59.410  73.680  43.340  1.00  0.00            
ATOM   1310  O   ARG X  89      59.980  72.620  43.080  1.00  0.00            
ATOM   1311  N   GLU X  90      58.530  73.800  44.330  1.00  0.00            
ATOM   1312  H   GLU X  90      57.950  74.630  44.390  1.00  0.00            
ATOM   1313  CA  GLU X  90      58.110  72.890  45.400  1.00  0.00            
ATOM   1314  HA  GLU X  90      59.010  72.650  45.970  1.00  0.00            
ATOM   1315  CB  GLU X  90      57.100  73.580  46.290  1.00  0.00            
ATOM   1316  HB1 GLU X  90      57.530  74.550  46.570  1.00  0.00            
ATOM   1317  HB2 GLU X  90      56.160  73.820  45.780  1.00  0.00            
ATOM   1318  CG  GLU X  90      56.770  72.900  47.620  1.00  0.00            
ATOM   1319  HG1 GLU X  90      56.040  73.460  48.210  1.00  0.00            
ATOM   1320  HG2 GLU X  90      56.580  71.850  47.440  1.00  0.00            
ATOM   1321  CD  GLU X  90      57.910  72.790  48.620  1.00  0.00            
ATOM   1322  OE1 GLU X  90      57.970  71.670  49.220  1.00  0.00            
ATOM   1323  OE2 GLU X  90      58.750  73.690  48.740  1.00  0.00            
ATOM   1324  C   GLU X  90      57.540  71.580  44.860  1.00  0.00            
ATOM   1325  O   GLU X  90      57.710  70.480  45.400  1.00  0.00            
ATOM   1326  N   VAL X  91      56.830  71.740  43.750  1.00  0.00            
ATOM   1327  H   VAL X  91      56.670  72.690  43.400  1.00  0.00            
ATOM   1328  CA  VAL X  91      56.130  70.680  43.050  1.00  0.00            
ATOM   1329  HA  VAL X  91      55.810  69.930  43.760  1.00  0.00            
ATOM   1330  CB  VAL X  91      55.030  71.330  42.210  1.00  0.00            
ATOM   1331  HB  VAL X  91      54.500  70.550  41.660  1.00  0.00            
ATOM   1332  CG1 VAL X  91      53.960  72.110  43.000  1.00  0.00            
ATOM   1333 1HG1 VAL X  91      54.480  72.690  43.770  1.00  0.00            
ATOM   1334 2HG1 VAL X  91      53.280  72.770  42.480  1.00  0.00            
ATOM   1335 3HG1 VAL X  91      53.320  71.480  43.630  1.00  0.00            
ATOM   1336  CG2 VAL X  91      55.540  72.230  41.080  1.00  0.00            
ATOM   1337 1HG2 VAL X  91      56.060  73.120  41.380  1.00  0.00            
ATOM   1338 2HG2 VAL X  91      56.280  71.740  40.460  1.00  0.00            
ATOM   1339 3HG2 VAL X  91      54.760  72.450  40.350  1.00  0.00            
ATOM   1340  C   VAL X  91      57.140  69.840  42.290  1.00  0.00            
ATOM   1341  O   VAL X  91      56.930  68.630  42.200  1.00  0.00            
ATOM   1342  N   PHE X  92      58.160  70.450  41.680  1.00  0.00            
ATOM   1343  H   PHE X  92      58.310  71.420  41.880  1.00  0.00            
ATOM   1344  CA  PHE X  92      59.270  69.750  41.070  1.00  0.00            
ATOM   1345  HA  PHE X  92      58.920  69.000  40.370  1.00  0.00            
ATOM   1346  CB  PHE X  92      60.060  70.790  40.250  1.00  0.00            
ATOM   1347  HB1 PHE X  92      59.390  71.190  39.500  1.00  0.00            
ATOM   1348  HB2 PHE X  92      60.410  71.600  40.870  1.00  0.00            
ATOM   1349  CG  PHE X  92      61.330  70.300  39.600  1.00  0.00            
ATOM   1350  CD1 PHE X  92      61.270  69.500  38.470  1.00  0.00            
ATOM   1351  HD1 PHE X  92      60.300  69.280  38.050  1.00  0.00            
ATOM   1352  CD2 PHE X  92      62.610  70.610  40.090  1.00  0.00            
ATOM   1353  HD2 PHE X  92      62.690  71.260  40.950  1.00  0.00            
ATOM   1354  CE1 PHE X  92      62.390  68.980  37.800  1.00  0.00            
ATOM   1355  HE1 PHE X  92      62.180  68.340  36.970  1.00  0.00            
ATOM   1356  CE2 PHE X  92      63.750  70.070  39.500  1.00  0.00            
ATOM   1357  HE2 PHE X  92      64.710  70.330  39.930  1.00  0.00            
ATOM   1358  CZ  PHE X  92      63.640  69.180  38.420  1.00  0.00            
ATOM   1359  HZ  PHE X  92      64.510  68.700  37.970  1.00  0.00            
ATOM   1360  C   PHE X  92      60.110  69.000  42.090  1.00  0.00            
ATOM   1361  O   PHE X  92      60.420  67.850  41.830  1.00  0.00            
ATOM   1362  N   PHE X  93      60.410  69.690  43.190  1.00  0.00            
ATOM   1363  H   PHE X  93      60.060  70.650  43.270  1.00  0.00            
ATOM   1364  CA  PHE X  93      61.390  69.190  44.140  1.00  0.00            
ATOM   1365  HA  PHE X  93      62.280  69.180  43.520  1.00  0.00            
ATOM   1366  CB  PHE X  93      61.640  70.300  45.150  1.00  0.00            
ATOM   1367  HB1 PHE X  93      62.030  71.170  44.610  1.00  0.00            
ATOM   1368  HB2 PHE X  93      60.750  70.710  45.620  1.00  0.00            
ATOM   1369  CG  PHE X  93      62.560  69.950  46.300  1.00  0.00            
ATOM   1370  CD1 PHE X  93      63.920  69.780  46.020  1.00  0.00            
ATOM   1371  HD1 PHE X  93      64.250  69.950  45.000  1.00  0.00            
ATOM   1372  CD2 PHE X  93      62.050  69.730  47.590  1.00  0.00            
ATOM   1373  HD2 PHE X  93      61.000  69.950  47.770  1.00  0.00            
ATOM   1374  CE1 PHE X  93      64.790  69.390  47.050  1.00  0.00            
ATOM   1375  HE1 PHE X  93      65.840  69.210  46.910  1.00  0.00            
ATOM   1376  CE2 PHE X  93      62.920  69.280  48.590  1.00  0.00            
ATOM   1377  HE2 PHE X  93      62.470  69.100  49.560  1.00  0.00            
ATOM   1378  CZ  PHE X  93      64.270  69.040  48.300  1.00  0.00            
ATOM   1379  HZ  PHE X  93      64.910  68.590  49.050  1.00  0.00            
ATOM   1380  C   PHE X  93      61.040  67.860  44.790  1.00  0.00            
ATOM   1381  O   PHE X  93      61.780  66.890  44.690  1.00  0.00            
ATOM   1382  N   ARG X  94      59.840  67.650  45.340  1.00  0.00            
ATOM   1383  H   ARG X  94      59.130  68.380  45.340  1.00  0.00            
ATOM   1384  CA  ARG X  94      59.430  66.460  46.040  1.00  0.00            
ATOM   1385  HA  ARG X  94      60.260  66.400  46.750  1.00  0.00            
ATOM   1386  CB  ARG X  94      58.090  66.600  46.760  1.00  0.00            
ATOM   1387  HB1 ARG X  94      57.340  66.820  46.010  1.00  0.00            
ATOM   1388  HB2 ARG X  94      57.630  65.740  47.260  1.00  0.00            
ATOM   1389  CG  ARG X  94      58.140  67.690  47.820  1.00  0.00            
ATOM   1390  HG1 ARG X  94      58.880  67.430  48.580  1.00  0.00            
ATOM   1391  HG2 ARG X  94      58.500  68.610  47.390  1.00  0.00            
ATOM   1392  CD  ARG X  94      56.760  67.990  48.440  1.00  0.00            
ATOM   1393  HD1 ARG X  94      55.980  68.200  47.690  1.00  0.00            
ATOM   1394  HD2 ARG X  94      56.550  67.060  48.970  1.00  0.00            
ATOM   1395  NE  ARG X  94      56.830  69.190  49.250  1.00  0.00            
ATOM   1396  HE  ARG X  94      57.430  69.960  49.030  1.00  0.00            
ATOM   1397  CZ  ARG X  94      56.210  69.390  50.430  1.00  0.00            
ATOM   1398  NH1 ARG X  94      55.490  68.450  51.040  1.00  0.00            
ATOM   1399 1HH1 ARG X  94      55.320  67.550  50.630  1.00  0.00            
ATOM   1400 2HH1 ARG X  94      55.000  68.580  51.910  1.00  0.00            
ATOM   1401  NH2 ARG X  94      56.350  70.570  51.060  1.00  0.00            
ATOM   1402 1HH2 ARG X  94      57.090  71.200  50.800  1.00  0.00            
ATOM   1403 2HH2 ARG X  94      56.000  70.740  51.990  1.00  0.00            
ATOM   1404  C   ARG X  94      59.400  65.190  45.210  1.00  0.00            
ATOM   1405  O   ARG X  94      59.610  64.090  45.740  1.00  0.00            
ATOM   1406  N   VAL X  95      59.260  65.260  43.880  1.00  0.00            
ATOM   1407  H   VAL X  95      59.140  66.190  43.510  1.00  0.00            
ATOM   1408  CA  VAL X  95      59.260  64.230  42.870  1.00  0.00            
ATOM   1409  HA  VAL X  95      58.880  63.290  43.240  1.00  0.00            
ATOM   1410  CB  VAL X  95      58.500  64.640  41.600  1.00  0.00            
ATOM   1411  HB  VAL X  95      59.020  65.520  41.230  1.00  0.00            
ATOM   1412  CG1 VAL X  95      58.410  63.670  40.420  1.00  0.00            
ATOM   1413 1HG1 VAL X  95      57.990  64.000  39.470  1.00  0.00            
ATOM   1414 2HG1 VAL X  95      59.310  63.100  40.170  1.00  0.00            
ATOM   1415 3HG1 VAL X  95      57.840  62.810  40.780  1.00  0.00            
ATOM   1416  CG2 VAL X  95      57.110  65.170  41.960  1.00  0.00            
ATOM   1417 1HG2 VAL X  95      56.670  65.330  40.980  1.00  0.00            
ATOM   1418 2HG2 VAL X  95      56.520  64.520  42.600  1.00  0.00            
ATOM   1419 3HG2 VAL X  95      57.150  66.160  42.400  1.00  0.00            
ATOM   1420  C   VAL X  95      60.710  63.910  42.530  1.00  0.00            
ATOM   1421  O   VAL X  95      61.120  62.800  42.790  1.00  0.00            
ATOM   1422  N   ALA X  96      61.500  64.900  42.090  1.00  0.00            
ATOM   1423  H   ALA X  96      61.150  65.790  41.830  1.00  0.00            
ATOM   1424  CA  ALA X  96      62.920  64.770  41.810  1.00  0.00            
ATOM   1425  HA  ALA X  96      63.040  63.870  41.220  1.00  0.00            
ATOM   1426  CB  ALA X  96      63.420  66.050  41.160  1.00  0.00            
ATOM   1427  HB1 ALA X  96      63.670  66.850  41.830  1.00  0.00            
ATOM   1428  HB2 ALA X  96      64.190  65.920  40.400  1.00  0.00            
ATOM   1429  HB3 ALA X  96      62.720  66.590  40.520  1.00  0.00            
ATOM   1430  C   ALA X  96      63.840  64.310  42.940  1.00  0.00            
ATOM   1431  O   ALA X  96      64.950  63.820  42.720  1.00  0.00            
ATOM   1432  N   ALA X  97      63.400  64.560  44.190  1.00  0.00            
ATOM   1433  H   ALA X  97      62.500  64.980  44.400  1.00  0.00            
ATOM   1434  CA  ALA X  97      64.180  64.220  45.370  1.00  0.00            
ATOM   1435  HA  ALA X  97      65.230  64.330  45.090  1.00  0.00            
ATOM   1436  CB  ALA X  97      63.780  65.130  46.510  1.00  0.00            
ATOM   1437  HB1 ALA X  97      64.340  64.890  47.410  1.00  0.00            
ATOM   1438  HB2 ALA X  97      64.070  66.150  46.220  1.00  0.00            
ATOM   1439  HB3 ALA X  97      62.750  65.050  46.880  1.00  0.00            
ATOM   1440  C   ALA X  97      63.850  62.790  45.770  1.00  0.00            
ATOM   1441  O   ALA X  97      64.730  62.200  46.400  1.00  0.00            
ATOM   1442  N   ASP X  98      62.640  62.300  45.490  1.00  0.00            
ATOM   1443  H   ASP X  98      62.100  62.960  44.960  1.00  0.00            
ATOM   1444  CA  ASP X  98      62.210  60.970  45.870  1.00  0.00            
ATOM   1445  HA  ASP X  98      62.580  60.750  46.860  1.00  0.00            
ATOM   1446  CB  ASP X  98      60.690  61.030  46.060  1.00  0.00            
ATOM   1447  HB1 ASP X  98      60.430  61.710  46.860  1.00  0.00            
ATOM   1448  HB2 ASP X  98      60.260  61.420  45.150  1.00  0.00            
ATOM   1449  CG  ASP X  98      60.090  59.660  46.370  1.00  0.00            
ATOM   1450  OD1 ASP X  98      59.290  59.140  45.540  1.00  0.00            
ATOM   1451  OD2 ASP X  98      60.510  59.110  47.410  1.00  0.00            
ATOM   1452  C   ASP X  98      62.680  59.880  44.910  1.00  0.00            
ATOM   1453  O   ASP X  98      63.060  58.790  45.340  1.00  0.00            
ATOM   1454  N   MET X  99      62.630  60.210  43.630  1.00  0.00            
ATOM   1455  H   MET X  99      62.310  61.160  43.480  1.00  0.00            
ATOM   1456  CA  MET X  99      62.790  59.370  42.470  1.00  0.00            
ATOM   1457  HA  MET X  99      62.280  58.420  42.580  1.00  0.00            
ATOM   1458  CB  MET X  99      62.140  60.100  41.300  1.00  0.00            
ATOM   1459  HB1 MET X  99      61.100  60.250  41.600  1.00  0.00            
ATOM   1460  HB2 MET X  99      62.710  61.020  41.240  1.00  0.00            
ATOM   1461  CG  MET X  99      62.170  59.240  40.020  1.00  0.00            
ATOM   1462  HG1 MET X  99      63.160  59.090  39.590  1.00  0.00            
ATOM   1463  HG2 MET X  99      61.910  58.180  40.180  1.00  0.00            
ATOM   1464  SD  MET X  99      61.100  59.890  38.710  1.00  0.00            
ATOM   1465  CE  MET X  99      61.750  61.540  38.340  1.00  0.00            
ATOM   1466  HE1 MET X  99      61.410  62.270  39.060  1.00  0.00            
ATOM   1467  HE2 MET X  99      62.830  61.580  38.160  1.00  0.00            
ATOM   1468  HE3 MET X  99      61.310  61.910  37.410  1.00  0.00            
ATOM   1469  C   MET X  99      64.250  58.990  42.250  1.00  0.00            
ATOM   1470  O   MET X  99      64.510  58.040  41.500  1.00  0.00            
ATOM   1471  N   PHE X 100      65.140  59.650  43.020  1.00  0.00            
ATOM   1472  H   PHE X 100      64.670  60.280  43.630  1.00  0.00            
ATOM   1473  CA  PHE X 100      66.570  59.480  43.160  1.00  0.00            
ATOM   1474  HA  PHE X 100      66.760  58.430  42.920  1.00  0.00            
ATOM   1475  CB  PHE X 100      67.390  60.490  42.370  1.00  0.00            
ATOM   1476  HB1 PHE X 100      67.020  61.490  42.610  1.00  0.00            
ATOM   1477  HB2 PHE X 100      68.400  60.240  42.670  1.00  0.00            
ATOM   1478  CG  PHE X 100      67.480  60.200  40.890  1.00  0.00            
ATOM   1479  CD1 PHE X 100      68.490  59.400  40.370  1.00  0.00            
ATOM   1480  HD1 PHE X 100      69.280  58.930  40.940  1.00  0.00            
ATOM   1481  CD2 PHE X 100      66.450  60.640  40.040  1.00  0.00            
ATOM   1482  HD2 PHE X 100      65.600  61.240  40.320  1.00  0.00            
ATOM   1483  CE1 PHE X 100      68.570  59.220  38.980  1.00  0.00            
ATOM   1484  HE1 PHE X 100      69.420  58.670  38.590  1.00  0.00            
ATOM   1485  CE2 PHE X 100      66.470  60.430  38.650  1.00  0.00            
ATOM   1486  HE2 PHE X 100      65.610  60.740  38.080  1.00  0.00            
ATOM   1487  CZ  PHE X 100      67.560  59.710  38.140  1.00  0.00            
ATOM   1488  HZ  PHE X 100      67.740  59.560  37.100  1.00  0.00            
ATOM   1489  C   PHE X 100      66.930  59.590  44.630  1.00  0.00            
ATOM   1490  O   PHE X 100      67.630  60.520  45.010  1.00  0.00            
ATOM   1491  N   SER X 101      66.490  58.640  45.470  1.00  0.00            
ATOM   1492  H   SER X 101      65.930  57.850  45.180  1.00  0.00            
ATOM   1493  CA  SER X 101      66.840  58.640  46.880  1.00  0.00            
ATOM   1494  HA  SER X 101      66.820  59.660  47.220  1.00  0.00            
ATOM   1495  CB  SER X 101      65.750  57.810  47.590  1.00  0.00            
ATOM   1496  HB1 SER X 101      65.670  56.740  47.430  1.00  0.00            
ATOM   1497  HB2 SER X 101      66.000  58.010  48.630  1.00  0.00            
ATOM   1498  OG  SER X 101      64.510  58.450  47.460  1.00  0.00            
ATOM   1499  HG  SER X 101      64.120  58.380  46.590  1.00  0.00            
ATOM   1500  C   SER X 101      68.220  58.040  47.160  1.00  0.00            
ATOM   1501  O   SER X 101      68.700  58.230  48.280  1.00  0.00            
ATOM   1502  N   ASP X 102      68.760  57.420  46.110  1.00  0.00            
ATOM   1503  H   ASP X 102      68.060  57.290  45.400  1.00  0.00            
ATOM   1504  CA  ASP X 102      70.140  57.090  45.810  1.00  0.00            
ATOM   1505  HA  ASP X 102      70.710  57.420  46.670  1.00  0.00            
ATOM   1506  CB  ASP X 102      70.240  55.580  45.570  1.00  0.00            
ATOM   1507  HB1 ASP X 102      69.770  54.950  46.340  1.00  0.00            
ATOM   1508  HB2 ASP X 102      69.720  55.490  44.610  1.00  0.00            
ATOM   1509  CG  ASP X 102      71.670  55.110  45.320  1.00  0.00            
ATOM   1510  OD1 ASP X 102      72.060  54.870  44.160  1.00  0.00            
ATOM   1511  OD2 ASP X 102      72.320  54.930  46.380  1.00  0.00            
ATOM   1512  C   ASP X 102      70.580  57.890  44.590  1.00  0.00            
ATOM   1513  O   ASP X 102      69.850  58.040  43.620  1.00  0.00            
ATOM   1514  N   GLY X 103      71.850  58.300  44.480  1.00  0.00            
ATOM   1515  H   GLY X 103      72.560  57.910  45.080  1.00  0.00            
ATOM   1516  CA  GLY X 103      72.380  59.200  43.450  1.00  0.00            
ATOM   1517  HA1 GLY X 103      71.640  59.760  42.900  1.00  0.00            
ATOM   1518  HA2 GLY X 103      72.890  59.990  43.990  1.00  0.00            
ATOM   1519  C   GLY X 103      73.270  58.370  42.530  1.00  0.00            
ATOM   1520  O   GLY X 103      74.490  58.450  42.710  1.00  0.00            
ATOM   1521  N   ASN X 104      72.750  57.600  41.570  1.00  0.00            
ATOM   1522  H   ASN X 104      71.750  57.490  41.550  1.00  0.00            
ATOM   1523  CA  ASN X 104      73.520  56.970  40.510  1.00  0.00            
ATOM   1524  HA  ASN X 104      74.520  57.350  40.610  1.00  0.00            
ATOM   1525  CB  ASN X 104      73.620  55.450  40.720  1.00  0.00            
ATOM   1526  HB1 ASN X 104      74.400  55.020  40.100  1.00  0.00            
ATOM   1527  HB2 ASN X 104      73.880  55.260  41.760  1.00  0.00            
ATOM   1528  CG  ASN X 104      72.370  54.590  40.570  1.00  0.00            
ATOM   1529  OD1 ASN X 104      72.220  53.920  39.540  1.00  0.00            
ATOM   1530  ND2 ASN X 104      71.630  54.380  41.650  1.00  0.00            
ATOM   1531 1HD2 ASN X 104      71.960  54.520  42.590  1.00  0.00            
ATOM   1532 2HD2 ASN X 104      70.890  53.690  41.610  1.00  0.00            
ATOM   1533  C   ASN X 104      72.770  57.260  39.230  1.00  0.00            
ATOM   1534  O   ASN X 104      71.560  57.500  39.300  1.00  0.00            
ATOM   1535  N   PHE X 105      73.550  57.240  38.150  1.00  0.00            
ATOM   1536  H   PHE X 105      74.540  57.030  38.270  1.00  0.00            
ATOM   1537  CA  PHE X 105      73.110  57.530  36.810  1.00  0.00            
ATOM   1538  HA  PHE X 105      72.240  58.160  36.900  1.00  0.00            
ATOM   1539  CB  PHE X 105      74.250  58.230  36.080  1.00  0.00            
ATOM   1540  HB1 PHE X 105      74.910  58.850  36.710  1.00  0.00            
ATOM   1541  HB2 PHE X 105      74.940  57.510  35.640  1.00  0.00            
ATOM   1542  CG  PHE X 105      73.780  59.090  34.940  1.00  0.00            
ATOM   1543  CD1 PHE X 105      73.250  60.370  35.110  1.00  0.00            
ATOM   1544  HD1 PHE X 105      73.230  60.760  36.130  1.00  0.00            
ATOM   1545  CD2 PHE X 105      73.830  58.580  33.630  1.00  0.00            
ATOM   1546  HD2 PHE X 105      74.190  57.560  33.550  1.00  0.00            
ATOM   1547  CE1 PHE X 105      72.730  61.070  34.020  1.00  0.00            
ATOM   1548  HE1 PHE X 105      72.230  62.000  34.140  1.00  0.00            
ATOM   1549  CE2 PHE X 105      73.270  59.200  32.520  1.00  0.00            
ATOM   1550  HE2 PHE X 105      73.350  58.790  31.510  1.00  0.00            
ATOM   1551  CZ  PHE X 105      72.730  60.480  32.730  1.00  0.00            
ATOM   1552  HZ  PHE X 105      72.370  61.070  31.920  1.00  0.00            
ATOM   1553  C   PHE X 105      72.610  56.180  36.320  1.00  0.00            
ATOM   1554  O   PHE X 105      73.190  55.430  35.540  1.00  0.00            
ATOM   1555  N   ASN X 106      71.430  55.780  36.790  1.00  0.00            
ATOM   1556  H   ASN X 106      70.800  56.520  37.060  1.00  0.00            
ATOM   1557  CA  ASN X 106      70.720  54.570  36.420  1.00  0.00            
ATOM   1558  HA  ASN X 106      71.340  53.690  36.300  1.00  0.00            
ATOM   1559  CB  ASN X 106      69.640  54.360  37.480  1.00  0.00            
ATOM   1560  HB1 ASN X 106      70.080  54.180  38.460  1.00  0.00            
ATOM   1561  HB2 ASN X 106      69.040  55.280  37.480  1.00  0.00            
ATOM   1562  CG  ASN X 106      68.630  53.240  37.150  1.00  0.00            
ATOM   1563  OD1 ASN X 106      67.580  53.560  36.620  1.00  0.00            
ATOM   1564  ND2 ASN X 106      68.920  52.000  37.560  1.00  0.00            
ATOM   1565 1HD2 ASN X 106      69.720  51.890  38.170  1.00  0.00            
ATOM   1566 2HD2 ASN X 106      68.350  51.220  37.290  1.00  0.00            
ATOM   1567  C   ASN X 106      70.080  54.780  35.040  1.00  0.00            
ATOM   1568  O   ASN X 106      69.520  55.850  34.800  1.00  0.00            
ATOM   1569  N   TRP X 107      70.220  53.850  34.120  1.00  0.00            
ATOM   1570  H   TRP X 107      70.780  53.070  34.410  1.00  0.00            
ATOM   1571  CA  TRP X 107      69.890  54.060  32.730  1.00  0.00            
ATOM   1572  HA  TRP X 107      70.260  54.980  32.290  1.00  0.00            
ATOM   1573  CB  TRP X 107      70.370  52.870  31.870  1.00  0.00            
ATOM   1574  HB1 TRP X 107      69.920  51.980  32.310  1.00  0.00            
ATOM   1575  HB2 TRP X 107      69.910  52.880  30.880  1.00  0.00            
ATOM   1576  CG  TRP X 107      71.850  52.680  31.730  1.00  0.00            
ATOM   1577  CD1 TRP X 107      72.480  51.500  31.760  1.00  0.00            
ATOM   1578  HD1 TRP X 107      71.920  50.600  32.010  1.00  0.00            
ATOM   1579  CD2 TRP X 107      72.970  53.610  31.710  1.00  0.00            
ATOM   1580  NE1 TRP X 107      73.840  51.660  31.860  1.00  0.00            
ATOM   1581  HE1 TRP X 107      74.400  50.810  31.940  1.00  0.00            
ATOM   1582  CE2 TRP X 107      74.240  52.970  31.760  1.00  0.00            
ATOM   1583  CE3 TRP X 107      73.020  54.990  31.430  1.00  0.00            
ATOM   1584  HE3 TRP X 107      72.060  55.470  31.230  1.00  0.00            
ATOM   1585  CZ2 TRP X 107      75.460  53.660  31.910  1.00  0.00            
ATOM   1586  HZ2 TRP X 107      76.370  53.140  32.150  1.00  0.00            
ATOM   1587  CZ3 TRP X 107      74.200  55.730  31.520  1.00  0.00            
ATOM   1588  HZ3 TRP X 107      74.160  56.800  31.320  1.00  0.00            
ATOM   1589  CH2 TRP X 107      75.380  55.050  31.770  1.00  0.00            
ATOM   1590  HH2 TRP X 107      76.280  55.630  31.940  1.00  0.00            
ATOM   1591  C   TRP X 107      68.390  54.170  32.490  1.00  0.00            
ATOM   1592  O   TRP X 107      68.010  54.680  31.440  1.00  0.00            
ATOM   1593  N   GLY X 108      67.580  53.800  33.490  1.00  0.00            
ATOM   1594  H   GLY X 108      67.970  53.230  34.240  1.00  0.00            
ATOM   1595  CA  GLY X 108      66.140  53.920  33.330  1.00  0.00            
ATOM   1596  HA1 GLY X 108      65.770  53.630  32.350  1.00  0.00            
ATOM   1597  HA2 GLY X 108      65.860  53.140  34.020  1.00  0.00            
ATOM   1598  C   GLY X 108      65.640  55.200  33.990  1.00  0.00            
ATOM   1599  O   GLY X 108      64.910  55.990  33.370  1.00  0.00            
ATOM   1600  N   ARG X 109      66.050  55.590  35.210  1.00  0.00            
ATOM   1601  H   ARG X 109      66.690  54.910  35.580  1.00  0.00            
ATOM   1602  CA  ARG X 109      65.610  56.780  35.910  1.00  0.00            
ATOM   1603  HA  ARG X 109      64.530  56.760  35.740  1.00  0.00            
ATOM   1604  CB  ARG X 109      65.980  56.700  37.380  1.00  0.00            
ATOM   1605  HB1 ARG X 109      67.070  56.620  37.340  1.00  0.00            
ATOM   1606  HB2 ARG X 109      65.730  57.650  37.890  1.00  0.00            
ATOM   1607  CG  ARG X 109      65.450  55.550  38.250  1.00  0.00            
ATOM   1608  HG1 ARG X 109      64.360  55.600  38.330  1.00  0.00            
ATOM   1609  HG2 ARG X 109      65.430  54.590  37.740  1.00  0.00            
ATOM   1610  CD  ARG X 109      66.010  55.460  39.670  1.00  0.00            
ATOM   1611  HD1 ARG X 109      67.100  55.440  39.650  1.00  0.00            
ATOM   1612  HD2 ARG X 109      65.760  56.400  40.140  1.00  0.00            
ATOM   1613  NE  ARG X 109      65.380  54.360  40.370  1.00  0.00            
ATOM   1614  HE  ARG X 109      65.840  53.450  40.300  1.00  0.00            
ATOM   1615  CZ  ARG X 109      64.240  54.400  41.070  1.00  0.00            
ATOM   1616  NH1 ARG X 109      63.600  55.580  41.240  1.00  0.00            
ATOM   1617 1HH1 ARG X 109      64.090  56.450  41.160  1.00  0.00            
ATOM   1618 2HH1 ARG X 109      62.640  55.630  41.510  1.00  0.00            
ATOM   1619  NH2 ARG X 109      63.730  53.310  41.650  1.00  0.00            
ATOM   1620 1HH2 ARG X 109      64.250  52.450  41.580  1.00  0.00            
ATOM   1621 2HH2 ARG X 109      62.790  53.160  42.000  1.00  0.00            
ATOM   1622  C   ARG X 109      66.090  58.160  35.500  1.00  0.00            
ATOM   1623  O   ARG X 109      65.330  59.120  35.660  1.00  0.00            
ATOM   1624  N   VAL X 110      67.230  58.250  34.800  1.00  0.00            
ATOM   1625  H   VAL X 110      67.780  57.420  34.670  1.00  0.00            
ATOM   1626  CA  VAL X 110      67.670  59.370  34.000  1.00  0.00            
ATOM   1627  HA  VAL X 110      67.720  60.130  34.800  1.00  0.00            
ATOM   1628  CB  VAL X 110      69.110  59.270  33.490  1.00  0.00            
ATOM   1629  HB  VAL X 110      69.340  60.180  32.940  1.00  0.00            
ATOM   1630  CG1 VAL X 110      70.040  59.110  34.700  1.00  0.00            
ATOM   1631 1HG1 VAL X 110      71.000  58.850  34.280  1.00  0.00            
ATOM   1632 2HG1 VAL X 110      70.150  60.070  35.170  1.00  0.00            
ATOM   1633 3HG1 VAL X 110      69.790  58.350  35.450  1.00  0.00            
ATOM   1634  CG2 VAL X 110      69.250  58.150  32.450  1.00  0.00            
ATOM   1635 1HG2 VAL X 110      68.970  57.120  32.690  1.00  0.00            
ATOM   1636 2HG2 VAL X 110      68.670  58.290  31.540  1.00  0.00            
ATOM   1637 3HG2 VAL X 110      70.300  58.060  32.160  1.00  0.00            
ATOM   1638  C   VAL X 110      66.690  59.950  33.010  1.00  0.00            
ATOM   1639  O   VAL X 110      66.550  61.150  32.840  1.00  0.00            
ATOM   1640  N   VAL X 111      65.960  59.110  32.280  1.00  0.00            
ATOM   1641  H   VAL X 111      66.330  58.190  32.170  1.00  0.00            
ATOM   1642  CA  VAL X 111      64.970  59.360  31.240  1.00  0.00            
ATOM   1643  HA  VAL X 111      65.260  60.250  30.710  1.00  0.00            
ATOM   1644  CB  VAL X 111      64.780  58.080  30.400  1.00  0.00            
ATOM   1645  HB  VAL X 111      64.320  57.270  30.980  1.00  0.00            
ATOM   1646  CG1 VAL X 111      63.960  58.350  29.140  1.00  0.00            
ATOM   1647 1HG1 VAL X 111      62.910  58.570  29.350  1.00  0.00            
ATOM   1648 2HG1 VAL X 111      64.210  59.300  28.670  1.00  0.00            
ATOM   1649 3HG1 VAL X 111      63.940  57.610  28.340  1.00  0.00            
ATOM   1650  CG2 VAL X 111      66.090  57.420  29.960  1.00  0.00            
ATOM   1651 1HG2 VAL X 111      65.910  56.770  29.110  1.00  0.00            
ATOM   1652 2HG2 VAL X 111      66.940  58.070  29.790  1.00  0.00            
ATOM   1653 3HG2 VAL X 111      66.540  56.810  30.750  1.00  0.00            
ATOM   1654  C   VAL X 111      63.720  59.840  31.940  1.00  0.00            
ATOM   1655  O   VAL X 111      63.150  60.770  31.370  1.00  0.00            
ATOM   1656  N   ALA X 112      63.400  59.420  33.170  1.00  0.00            
ATOM   1657  H   ALA X 112      64.090  58.840  33.620  1.00  0.00            
ATOM   1658  CA  ALA X 112      62.220  59.830  33.900  1.00  0.00            
ATOM   1659  HA  ALA X 112      61.330  59.850  33.270  1.00  0.00            
ATOM   1660  CB  ALA X 112      62.090  58.830  35.050  1.00  0.00            
ATOM   1661  HB1 ALA X 112      62.190  57.760  34.830  1.00  0.00            
ATOM   1662  HB2 ALA X 112      62.870  58.990  35.800  1.00  0.00            
ATOM   1663  HB3 ALA X 112      61.130  59.070  35.500  1.00  0.00            
ATOM   1664  C   ALA X 112      62.440  61.290  34.290  1.00  0.00            
ATOM   1665  O   ALA X 112      61.670  62.180  33.970  1.00  0.00            
ATOM   1666  N   LEU X 113      63.590  61.580  34.910  1.00  0.00            
ATOM   1667  H   LEU X 113      64.230  60.790  34.960  1.00  0.00            
ATOM   1668  CA  LEU X 113      64.130  62.910  35.090  1.00  0.00            
ATOM   1669  HA  LEU X 113      63.480  63.420  35.810  1.00  0.00            
ATOM   1670  CB  LEU X 113      65.560  62.890  35.660  1.00  0.00            
ATOM   1671  HB1 LEU X 113      65.650  62.050  36.370  1.00  0.00            
ATOM   1672  HB2 LEU X 113      66.220  62.590  34.850  1.00  0.00            
ATOM   1673  CG  LEU X 113      66.130  64.060  36.450  1.00  0.00            
ATOM   1674  HG  LEU X 113      67.200  63.930  36.540  1.00  0.00            
ATOM   1675  CD1 LEU X 113      66.240  65.460  35.820  1.00  0.00            
ATOM   1676 1HD1 LEU X 113      66.750  65.400  34.860  1.00  0.00            
ATOM   1677 2HD1 LEU X 113      65.310  65.990  35.710  1.00  0.00            
ATOM   1678 3HD1 LEU X 113      66.820  66.150  36.440  1.00  0.00            
ATOM   1679  CD2 LEU X 113      65.550  64.130  37.860  1.00  0.00            
ATOM   1680 1HD2 LEU X 113      66.180  64.790  38.470  1.00  0.00            
ATOM   1681 2HD2 LEU X 113      64.520  64.470  37.860  1.00  0.00            
ATOM   1682 3HD2 LEU X 113      65.570  63.240  38.460  1.00  0.00            
ATOM   1683  C   LEU X 113      64.050  63.870  33.910  1.00  0.00            
ATOM   1684  O   LEU X 113      63.300  64.850  33.960  1.00  0.00            
ATOM   1685  N   PHE X 114      64.710  63.510  32.810  1.00  0.00            
ATOM   1686  H   PHE X 114      65.370  62.740  32.820  1.00  0.00            
ATOM   1687  CA  PHE X 114      64.580  64.100  31.500  1.00  0.00            
ATOM   1688  HA  PHE X 114      65.030  65.070  31.700  1.00  0.00            
ATOM   1689  CB  PHE X 114      65.430  63.440  30.410  1.00  0.00            
ATOM   1690  HB1 PHE X 114      65.240  62.380  30.260  1.00  0.00            
ATOM   1691  HB2 PHE X 114      65.240  63.910  29.460  1.00  0.00            
ATOM   1692  CG  PHE X 114      66.920  63.670  30.520  1.00  0.00            
ATOM   1693  CD1 PHE X 114      67.790  62.580  30.710  1.00  0.00            
ATOM   1694  HD1 PHE X 114      67.350  61.610  30.660  1.00  0.00            
ATOM   1695  CD2 PHE X 114      67.490  64.960  30.510  1.00  0.00            
ATOM   1696  HD2 PHE X 114      66.880  65.790  30.170  1.00  0.00            
ATOM   1697  CE1 PHE X 114      69.170  62.760  30.840  1.00  0.00            
ATOM   1698  HE1 PHE X 114      69.770  61.880  30.880  1.00  0.00            
ATOM   1699  CE2 PHE X 114      68.860  65.100  30.650  1.00  0.00            
ATOM   1700  HE2 PHE X 114      69.200  66.130  30.780  1.00  0.00            
ATOM   1701  CZ  PHE X 114      69.740  64.040  30.890  1.00  0.00            
ATOM   1702  HZ  PHE X 114      70.770  64.160  31.160  1.00  0.00            
ATOM   1703  C   PHE X 114      63.180  64.400  30.980  1.00  0.00            
ATOM   1704  O   PHE X 114      62.880  65.530  30.640  1.00  0.00            
ATOM   1705  N   TYR X 115      62.290  63.400  30.970  1.00  0.00            
ATOM   1706  H   TYR X 115      62.660  62.510  31.240  1.00  0.00            
ATOM   1707  CA  TYR X 115      60.900  63.580  30.560  1.00  0.00            
ATOM   1708  HA  TYR X 115      60.850  64.150  29.640  1.00  0.00            
ATOM   1709  CB  TYR X 115      60.240  62.200  30.470  1.00  0.00            
ATOM   1710  HB1 TYR X 115      60.730  61.770  29.580  1.00  0.00            
ATOM   1711  HB2 TYR X 115      60.540  61.520  31.270  1.00  0.00            
ATOM   1712  CG  TYR X 115      58.760  62.300  30.270  1.00  0.00            
ATOM   1713  CD1 TYR X 115      58.230  62.970  29.140  1.00  0.00            
ATOM   1714  HD1 TYR X 115      58.730  63.560  28.410  1.00  0.00            
ATOM   1715  CD2 TYR X 115      57.910  61.890  31.310  1.00  0.00            
ATOM   1716  HD2 TYR X 115      58.330  61.340  32.130  1.00  0.00            
ATOM   1717  CE1 TYR X 115      56.840  63.170  29.090  1.00  0.00            
ATOM   1718  HE1 TYR X 115      56.420  63.710  28.270  1.00  0.00            
ATOM   1719  CE2 TYR X 115      56.520  62.030  31.230  1.00  0.00            
ATOM   1720  HE2 TYR X 115      55.800  61.840  32.020  1.00  0.00            
ATOM   1721  CZ  TYR X 115      56.010  62.740  30.140  1.00  0.00            
ATOM   1722  OH  TYR X 115      54.670  63.020  30.190  1.00  0.00            
ATOM   1723  HH  TYR X 115      54.320  63.580  29.520  1.00  0.00            
ATOM   1724  C   TYR X 115      60.160  64.510  31.500  1.00  0.00            
ATOM   1725  O   TYR X 115      59.650  65.500  30.980  1.00  0.00            
ATOM   1726  N   PHE X 116      60.120  64.330  32.820  1.00  0.00            
ATOM   1727  H   PHE X 116      60.530  63.480  33.210  1.00  0.00            
ATOM   1728  CA  PHE X 116      59.580  65.270  33.770  1.00  0.00            
ATOM   1729  HA  PHE X 116      58.510  65.430  33.700  1.00  0.00            
ATOM   1730  CB  PHE X 116      59.830  64.820  35.220  1.00  0.00            
ATOM   1731  HB1 PHE X 116      59.450  63.820  35.390  1.00  0.00            
ATOM   1732  HB2 PHE X 116      60.910  64.710  35.320  1.00  0.00            
ATOM   1733  CG  PHE X 116      59.260  65.630  36.340  1.00  0.00            
ATOM   1734  CD1 PHE X 116      57.910  65.990  36.380  1.00  0.00            
ATOM   1735  HD1 PHE X 116      57.360  65.810  35.470  1.00  0.00            
ATOM   1736  CD2 PHE X 116      60.020  65.880  37.490  1.00  0.00            
ATOM   1737  HD2 PHE X 116      61.050  65.530  37.610  1.00  0.00            
ATOM   1738  CE1 PHE X 116      57.340  66.680  37.460  1.00  0.00            
ATOM   1739  HE1 PHE X 116      56.290  66.960  37.450  1.00  0.00            
ATOM   1740  CE2 PHE X 116      59.470  66.620  38.550  1.00  0.00            
ATOM   1741  HE2 PHE X 116      60.100  66.860  39.390  1.00  0.00            
ATOM   1742  CZ  PHE X 116      58.140  67.060  38.530  1.00  0.00            
ATOM   1743  HZ  PHE X 116      57.810  67.580  39.420  1.00  0.00            
ATOM   1744  C   PHE X 116      60.120  66.680  33.530  1.00  0.00            
ATOM   1745  O   PHE X 116      59.320  67.610  33.430  1.00  0.00            
ATOM   1746  N   ALA X 117      61.440  66.900  33.500  1.00  0.00            
ATOM   1747  H   ALA X 117      62.030  66.090  33.680  1.00  0.00            
ATOM   1748  CA  ALA X 117      62.110  68.170  33.320  1.00  0.00            
ATOM   1749  HA  ALA X 117      61.840  68.800  34.150  1.00  0.00            
ATOM   1750  CB  ALA X 117      63.640  68.000  33.390  1.00  0.00            
ATOM   1751  HB1 ALA X 117      64.030  67.170  32.780  1.00  0.00            
ATOM   1752  HB2 ALA X 117      64.160  68.910  33.080  1.00  0.00            
ATOM   1753  HB3 ALA X 117      63.890  67.750  34.410  1.00  0.00            
ATOM   1754  C   ALA X 117      61.620  68.840  32.050  1.00  0.00            
ATOM   1755  O   ALA X 117      61.000  69.900  32.120  1.00  0.00            
ATOM   1756  N   SER X 118      61.850  68.250  30.890  1.00  0.00            
ATOM   1757  H   SER X 118      62.300  67.340  30.940  1.00  0.00            
ATOM   1758  CA  SER X 118      61.470  68.810  29.600  1.00  0.00            
ATOM   1759  HA  SER X 118      62.000  69.760  29.630  1.00  0.00            
ATOM   1760  CB  SER X 118      62.090  67.880  28.540  1.00  0.00            
ATOM   1761  HB1 SER X 118      61.910  68.310  27.560  1.00  0.00            
ATOM   1762  HB2 SER X 118      63.140  67.870  28.770  1.00  0.00            
ATOM   1763  OG  SER X 118      61.570  66.570  28.570  1.00  0.00            
ATOM   1764  HG  SER X 118      61.860  66.070  29.320  1.00  0.00            
ATOM   1765  C   SER X 118      59.970  68.990  29.390  1.00  0.00            
ATOM   1766  O   SER X 118      59.640  70.040  28.850  1.00  0.00            
ATOM   1767  N   LYS X 119      59.100  68.250  30.080  1.00  0.00            
ATOM   1768  H   LYS X 119      59.510  67.500  30.610  1.00  0.00            
ATOM   1769  CA  LYS X 119      57.670  68.480  30.120  1.00  0.00            
ATOM   1770  HA  LYS X 119      57.330  68.710  29.120  1.00  0.00            
ATOM   1771  CB  LYS X 119      57.060  67.180  30.630  1.00  0.00            
ATOM   1772  HB1 LYS X 119      57.420  66.350  30.010  1.00  0.00            
ATOM   1773  HB2 LYS X 119      57.460  66.980  31.630  1.00  0.00            
ATOM   1774  CG  LYS X 119      55.530  67.040  30.620  1.00  0.00            
ATOM   1775  HG1 LYS X 119      55.260  66.060  31.020  1.00  0.00            
ATOM   1776  HG2 LYS X 119      55.210  67.820  31.320  1.00  0.00            
ATOM   1777  CD  LYS X 119      54.790  67.070  29.290  1.00  0.00            
ATOM   1778  HD1 LYS X 119      55.050  68.010  28.820  1.00  0.00            
ATOM   1779  HD2 LYS X 119      55.240  66.290  28.670  1.00  0.00            
ATOM   1780  CE  LYS X 119      53.280  66.850  29.400  1.00  0.00            
ATOM   1781  HE1 LYS X 119      52.980  65.880  29.790  1.00  0.00            
ATOM   1782  HE2 LYS X 119      52.920  67.660  30.030  1.00  0.00            
ATOM   1783  NZ  LYS X 119      52.580  66.930  28.120  1.00  0.00            
ATOM   1784  HZ1 LYS X 119      52.860  67.760  27.600  1.00  0.00            
ATOM   1785  HZ2 LYS X 119      52.780  66.130  27.540  1.00  0.00            
ATOM   1786  HZ3 LYS X 119      51.580  67.090  28.180  1.00  0.00            
ATOM   1787  C   LYS X 119      57.360  69.800  30.860  1.00  0.00            
ATOM   1788  O   LYS X 119      56.560  70.550  30.310  1.00  0.00            
ATOM   1789  N   LEU X 120      57.970  70.070  32.010  1.00  0.00            
ATOM   1790  H   LEU X 120      58.700  69.470  32.370  1.00  0.00            
ATOM   1791  CA  LEU X 120      57.650  71.290  32.730  1.00  0.00            
ATOM   1792  HA  LEU X 120      56.550  71.390  32.780  1.00  0.00            
ATOM   1793  CB  LEU X 120      58.260  71.290  34.120  1.00  0.00            
ATOM   1794  HB1 LEU X 120      59.340  71.130  34.060  1.00  0.00            
ATOM   1795  HB2 LEU X 120      58.110  72.260  34.550  1.00  0.00            
ATOM   1796  CG  LEU X 120      57.650  70.270  35.100  1.00  0.00            
ATOM   1797  HG  LEU X 120      58.150  69.330  34.890  1.00  0.00            
ATOM   1798  CD1 LEU X 120      58.040  70.660  36.530  1.00  0.00            
ATOM   1799 1HD1 LEU X 120      59.060  71.050  36.650  1.00  0.00            
ATOM   1800 2HD1 LEU X 120      57.450  71.570  36.690  1.00  0.00            
ATOM   1801 3HD1 LEU X 120      58.010  69.950  37.350  1.00  0.00            
ATOM   1802  CD2 LEU X 120      56.130  70.190  35.000  1.00  0.00            
ATOM   1803 1HD2 LEU X 120      55.570  71.120  34.860  1.00  0.00            
ATOM   1804 2HD2 LEU X 120      55.660  69.550  34.270  1.00  0.00            
ATOM   1805 3HD2 LEU X 120      55.710  69.740  35.910  1.00  0.00            
ATOM   1806  C   LEU X 120      58.100  72.550  32.010  1.00  0.00            
ATOM   1807  O   LEU X 120      57.590  73.610  32.410  1.00  0.00            
ATOM   1808  N   VAL X 121      59.050  72.520  31.090  1.00  0.00            
ATOM   1809  H   VAL X 121      59.440  71.610  30.880  1.00  0.00            
ATOM   1810  CA  VAL X 121      59.350  73.700  30.270  1.00  0.00            
ATOM   1811  HA  VAL X 121      59.270  74.590  30.910  1.00  0.00            
ATOM   1812  CB  VAL X 121      60.740  73.530  29.670  1.00  0.00            
ATOM   1813  HB  VAL X 121      60.700  72.720  28.950  1.00  0.00            
ATOM   1814  CG1 VAL X 121      61.070  74.680  28.700  1.00  0.00            
ATOM   1815 1HG1 VAL X 121      62.150  74.710  28.590  1.00  0.00            
ATOM   1816 2HG1 VAL X 121      60.610  74.480  27.720  1.00  0.00            
ATOM   1817 3HG1 VAL X 121      60.740  75.660  29.040  1.00  0.00            
ATOM   1818  CG2 VAL X 121      61.890  73.170  30.620  1.00  0.00            
ATOM   1819 1HG2 VAL X 121      62.720  72.850  30.000  1.00  0.00            
ATOM   1820 2HG2 VAL X 121      62.230  74.040  31.200  1.00  0.00            
ATOM   1821 3HG2 VAL X 121      61.760  72.390  31.350  1.00  0.00            
ATOM   1822  C   VAL X 121      58.250  73.890  29.240  1.00  0.00            
ATOM   1823  O   VAL X 121      57.900  75.010  28.870  1.00  0.00            
ATOM   1824  N   LEU X 122      57.700  72.780  28.730  1.00  0.00            
ATOM   1825  H   LEU X 122      58.050  71.870  29.010  1.00  0.00            
ATOM   1826  CA  LEU X 122      56.670  72.720  27.710  1.00  0.00            
ATOM   1827  HA  LEU X 122      56.880  73.470  26.950  1.00  0.00            
ATOM   1828  CB  LEU X 122      56.460  71.370  27.020  1.00  0.00            
ATOM   1829  HB1 LEU X 122      56.570  70.570  27.750  1.00  0.00            
ATOM   1830  HB2 LEU X 122      55.450  71.290  26.630  1.00  0.00            
ATOM   1831  CG  LEU X 122      57.400  71.020  25.860  1.00  0.00            
ATOM   1832  HG  LEU X 122      58.390  71.320  26.180  1.00  0.00            
ATOM   1833  CD1 LEU X 122      57.440  69.490  25.770  1.00  0.00            
ATOM   1834 1HD1 LEU X 122      56.430  69.240  25.460  1.00  0.00            
ATOM   1835 2HD1 LEU X 122      58.100  69.250  24.950  1.00  0.00            
ATOM   1836 3HD1 LEU X 122      57.840  69.140  26.730  1.00  0.00            
ATOM   1837  CD2 LEU X 122      56.900  71.640  24.560  1.00  0.00            
ATOM   1838 1HD2 LEU X 122      55.880  71.450  24.230  1.00  0.00            
ATOM   1839 2HD2 LEU X 122      56.900  72.700  24.830  1.00  0.00            
ATOM   1840 3HD2 LEU X 122      57.580  71.550  23.720  1.00  0.00            
ATOM   1841  C   LEU X 122      55.300  73.190  28.170  1.00  0.00            
ATOM   1842  O   LEU X 122      54.450  73.610  27.370  1.00  0.00            
ATOM   1843  N   LYS X 123      55.150  73.200  29.490  1.00  0.00            
ATOM   1844  H   LYS X 123      55.960  72.890  29.990  1.00  0.00            
ATOM   1845  CA  LYS X 123      54.090  73.780  30.290  1.00  0.00            
ATOM   1846  HA  LYS X 123      53.170  73.740  29.700  1.00  0.00            
ATOM   1847  CB  LYS X 123      54.010  73.010  31.620  1.00  0.00            
ATOM   1848  HB1 LYS X 123      54.110  71.940  31.420  1.00  0.00            
ATOM   1849  HB2 LYS X 123      54.900  73.310  32.190  1.00  0.00            
ATOM   1850  CG  LYS X 123      52.810  73.260  32.510  1.00  0.00            
ATOM   1851  HG1 LYS X 123      52.770  74.330  32.790  1.00  0.00            
ATOM   1852  HG2 LYS X 123      51.890  73.030  31.990  1.00  0.00            
ATOM   1853  CD  LYS X 123      52.750  72.310  33.700  1.00  0.00            
ATOM   1854  HD1 LYS X 123      52.930  71.290  33.390  1.00  0.00            
ATOM   1855  HD2 LYS X 123      53.670  72.530  34.260  1.00  0.00            
ATOM   1856  CE  LYS X 123      51.490  72.510  34.560  1.00  0.00            
ATOM   1857  HE1 LYS X 123      51.380  73.570  34.800  1.00  0.00            
ATOM   1858  HE2 LYS X 123      50.580  72.300  34.010  1.00  0.00            
ATOM   1859  NZ  LYS X 123      51.400  71.710  35.800  1.00  0.00            
ATOM   1860  HZ1 LYS X 123      51.520  70.760  35.500  1.00  0.00            
ATOM   1861  HZ2 LYS X 123      52.170  71.800  36.460  1.00  0.00            
ATOM   1862  HZ3 LYS X 123      50.500  71.850  36.240  1.00  0.00            
ATOM   1863  C   LYS X 123      54.210  75.270  30.480  1.00  0.00            
ATOM   1864  O   LYS X 123      53.240  75.940  30.840  1.00  0.00            
ATOM   1865  N   ALA X 124      55.460  75.780  30.400  1.00  0.00            
ATOM   1866  H   ALA X 124      56.170  75.100  30.210  1.00  0.00            
ATOM   1867  CA  ALA X 124      55.670  77.190  30.620  1.00  0.00            
ATOM   1868  HA  ALA X 124      54.860  77.720  31.160  1.00  0.00            
ATOM   1869  CB  ALA X 124      56.970  77.420  31.360  1.00  0.00            
ATOM   1870  HB1 ALA X 124      57.840  77.150  30.760  1.00  0.00            
ATOM   1871  HB2 ALA X 124      56.910  78.470  31.630  1.00  0.00            
ATOM   1872  HB3 ALA X 124      56.910  76.810  32.270  1.00  0.00            
ATOM   1873  C   ALA X 124      55.820  77.840  29.260  1.00  0.00            
ATOM   1874  O   ALA X 124      55.420  79.000  29.150  1.00  0.00            
ATOM   1875  N   LEU X 125      56.370  77.190  28.230  1.00  0.00            
ATOM   1876  H   LEU X 125      56.610  76.200  28.340  1.00  0.00            
ATOM   1877  CA  LEU X 125      56.510  77.670  26.860  1.00  0.00            
ATOM   1878  HA  LEU X 125      57.160  78.540  26.970  1.00  0.00            
ATOM   1879  CB  LEU X 125      57.070  76.550  25.990  1.00  0.00            
ATOM   1880  HB1 LEU X 125      56.760  75.560  26.340  1.00  0.00            
ATOM   1881  HB2 LEU X 125      56.650  76.570  24.990  1.00  0.00            
ATOM   1882  CG  LEU X 125      58.600  76.540  25.830  1.00  0.00            
ATOM   1883  HG  LEU X 125      59.000  76.520  26.830  1.00  0.00            
ATOM   1884  CD1 LEU X 125      58.980  75.170  25.240  1.00  0.00            
ATOM   1885 1HD1 LEU X 125      60.050  74.990  25.150  1.00  0.00            
ATOM   1886 2HD1 LEU X 125      58.570  74.350  25.840  1.00  0.00            
ATOM   1887 3HD1 LEU X 125      58.550  75.130  24.250  1.00  0.00            
ATOM   1888  CD2 LEU X 125      59.090  77.700  24.960  1.00  0.00            
ATOM   1889 1HD2 LEU X 125      60.170  77.680  24.910  1.00  0.00            
ATOM   1890 2HD2 LEU X 125      58.700  77.780  23.950  1.00  0.00            
ATOM   1891 3HD2 LEU X 125      58.920  78.570  25.600  1.00  0.00            
ATOM   1892  C   LEU X 125      55.280  78.290  26.230  1.00  0.00            
ATOM   1893  O   LEU X 125      55.460  79.090  25.320  1.00  0.00            
ATOM   1894  N   CYS X 126      54.040  77.990  26.590  1.00  0.00            
ATOM   1895  H   CYS X 126      53.950  77.320  27.350  1.00  0.00            
ATOM   1896  CA  CYS X 126      52.800  78.440  26.010  1.00  0.00            
ATOM   1897  HA  CYS X 126      52.910  78.430  24.910  1.00  0.00            
ATOM   1898  CB  CYS X 126      51.590  77.570  26.340  1.00  0.00            
ATOM   1899  HB1 CYS X 126      50.690  77.960  25.880  1.00  0.00            
ATOM   1900  HB2 CYS X 126      51.610  76.490  26.120  1.00  0.00            
ATOM   1901  SG  CYS X 126      51.260  77.680  28.110  1.00  0.00            
ATOM   1902  HG  CYS X 126      50.410  76.660  28.310  1.00  0.00            
ATOM   1903  C   CYS X 126      52.610  79.920  26.340  1.00  0.00            
ATOM   1904  O   CYS X 126      51.860  80.580  25.620  1.00  0.00            
ATOM   1905  N   THR X 127      53.320  80.490  27.330  1.00  0.00            
ATOM   1906  H   THR X 127      53.980  79.940  27.840  1.00  0.00            
ATOM   1907  CA  THR X 127      53.050  81.830  27.800  1.00  0.00            
ATOM   1908  HA  THR X 127      51.980  82.010  27.870  1.00  0.00            
ATOM   1909  CB  THR X 127      53.730  81.900  29.170  1.00  0.00            
ATOM   1910  HB  THR X 127      53.640  82.940  29.500  1.00  0.00            
ATOM   1911  OG1 THR X 127      55.110  81.600  29.160  1.00  0.00            
ATOM   1912  HG1 THR X 127      55.210  80.670  29.300  1.00  0.00            
ATOM   1913  CG2 THR X 127      53.090  81.140  30.330  1.00  0.00            
ATOM   1914 1HG2 THR X 127      53.430  81.460  31.300  1.00  0.00            
ATOM   1915 2HG2 THR X 127      52.000  81.150  30.300  1.00  0.00            
ATOM   1916 3HG2 THR X 127      53.310  80.070  30.250  1.00  0.00            
ATOM   1917  C   THR X 127      53.730  82.870  26.930  1.00  0.00            
ATOM   1918  O   THR X 127      53.230  83.970  26.710  1.00  0.00            
ATOM   1919  N   LYS X 128      54.830  82.410  26.320  1.00  0.00            
ATOM   1920  H   LYS X 128      55.080  81.430  26.350  1.00  0.00            
ATOM   1921  CA  LYS X 128      55.810  83.160  25.560  1.00  0.00            
ATOM   1922  HA  LYS X 128      56.490  82.400  25.180  1.00  0.00            
ATOM   1923  CB  LYS X 128      55.270  83.840  24.300  1.00  0.00            
ATOM   1924  HB1 LYS X 128      54.850  84.800  24.580  1.00  0.00            
ATOM   1925  HB2 LYS X 128      56.170  84.070  23.700  1.00  0.00            
ATOM   1926  CG  LYS X 128      54.380  83.010  23.390  1.00  0.00            
ATOM   1927  HG1 LYS X 128      55.020  82.160  23.140  1.00  0.00            
ATOM   1928  HG2 LYS X 128      53.460  82.680  23.870  1.00  0.00            
ATOM   1929  CD  LYS X 128      53.930  83.660  22.080  1.00  0.00            
ATOM   1930  HD1 LYS X 128      53.400  84.600  22.270  1.00  0.00            
ATOM   1931  HD2 LYS X 128      54.820  83.920  21.510  1.00  0.00            
ATOM   1932  CE  LYS X 128      53.110  82.750  21.160  1.00  0.00            
ATOM   1933  HE1 LYS X 128      53.590  81.790  20.920  1.00  0.00            
ATOM   1934  HE2 LYS X 128      52.260  82.510  21.790  1.00  0.00            
ATOM   1935  NZ  LYS X 128      52.880  83.430  19.880  1.00  0.00            
ATOM   1936  HZ1 LYS X 128      53.760  83.740  19.500  1.00  0.00            
ATOM   1937  HZ2 LYS X 128      52.510  82.850  19.150  1.00  0.00            
ATOM   1938  HZ3 LYS X 128      52.290  84.250  20.000  1.00  0.00            
ATOM   1939  C   LYS X 128      56.670  84.180  26.320  1.00  0.00            
ATOM   1940  O   LYS X 128      57.540  84.750  25.700  1.00  0.00            
ATOM   1941  N   VAL X 129      56.550  84.270  27.650  1.00  0.00            
ATOM   1942  H   VAL X 129      55.740  83.780  28.000  1.00  0.00            
ATOM   1943  CA  VAL X 129      57.250  85.190  28.520  1.00  0.00            
ATOM   1944  HA  VAL X 129      57.300  86.180  28.050  1.00  0.00            
ATOM   1945  CB  VAL X 129      56.370  85.530  29.730  1.00  0.00            
ATOM   1946  HB  VAL X 129      56.020  84.560  30.110  1.00  0.00            
ATOM   1947  CG1 VAL X 129      57.000  86.240  30.940  1.00  0.00            
ATOM   1948 1HG1 VAL X 129      57.940  85.790  31.230  1.00  0.00            
ATOM   1949 2HG1 VAL X 129      57.150  87.290  30.720  1.00  0.00            
ATOM   1950 3HG1 VAL X 129      56.340  86.060  31.770  1.00  0.00            
ATOM   1951  CG2 VAL X 129      55.050  86.240  29.510  1.00  0.00            
ATOM   1952 1HG2 VAL X 129      55.320  87.210  29.100  1.00  0.00            
ATOM   1953 2HG2 VAL X 129      54.330  85.570  29.030  1.00  0.00            
ATOM   1954 3HG2 VAL X 129      54.590  86.550  30.450  1.00  0.00            
ATOM   1955  C   VAL X 129      58.610  84.660  29.000  1.00  0.00            
ATOM   1956  O   VAL X 129      58.590  83.590  29.610  1.00  0.00            
ATOM   1957  N   PRO X 130      59.690  85.410  28.830  1.00  0.00            
ATOM   1958  CA  PRO X 130      61.040  84.930  29.140  1.00  0.00            
ATOM   1959  HA  PRO X 130      61.310  84.040  28.580  1.00  0.00            
ATOM   1960  CB  PRO X 130      61.940  86.120  28.810  1.00  0.00            
ATOM   1961  HB1 PRO X 130      62.200  86.720  29.680  1.00  0.00            
ATOM   1962  HB2 PRO X 130      62.940  85.810  28.480  1.00  0.00            
ATOM   1963  CG  PRO X 130      61.210  87.050  27.830  1.00  0.00            
ATOM   1964  HG1 PRO X 130      61.420  88.100  28.040  1.00  0.00            
ATOM   1965  HG2 PRO X 130      61.520  86.780  26.810  1.00  0.00            
ATOM   1966  CD  PRO X 130      59.760  86.670  28.130  1.00  0.00            
ATOM   1967  HD1 PRO X 130      59.210  87.420  28.690  1.00  0.00            
ATOM   1968  HD2 PRO X 130      59.260  86.640  27.150  1.00  0.00            
ATOM   1969  C   PRO X 130      61.330  84.580  30.590  1.00  0.00            
ATOM   1970  O   PRO X 130      61.970  83.550  30.800  1.00  0.00            
ATOM   1971  N   GLU X 131      60.860  85.330  31.580  1.00  0.00            
ATOM   1972  H   GLU X 131      60.570  86.260  31.340  1.00  0.00            
ATOM   1973  CA  GLU X 131      60.890  84.970  32.990  1.00  0.00            
ATOM   1974  HA  GLU X 131      61.950  84.900  33.270  1.00  0.00            
ATOM   1975  CB  GLU X 131      60.200  86.120  33.710  1.00  0.00            
ATOM   1976  HB1 GLU X 131      60.490  87.080  33.300  1.00  0.00            
ATOM   1977  HB2 GLU X 131      59.120  86.050  33.590  1.00  0.00            
ATOM   1978  CG  GLU X 131      60.360  86.060  35.240  1.00  0.00            
ATOM   1979  HG1 GLU X 131      59.840  86.880  35.730  1.00  0.00            
ATOM   1980  HG2 GLU X 131      59.880  85.170  35.660  1.00  0.00            
ATOM   1981  CD  GLU X 131      61.790  86.090  35.770  1.00  0.00            
ATOM   1982  OE1 GLU X 131      62.070  85.410  36.780  1.00  0.00            
ATOM   1983  OE2 GLU X 131      62.620  86.870  35.250  1.00  0.00            
ATOM   1984  C   GLU X 131      60.320  83.590  33.280  1.00  0.00            
ATOM   1985  O   GLU X 131      60.870  82.770  34.000  1.00  0.00            
ATOM   1986  N   LEU X 132      59.220  83.300  32.550  1.00  0.00            
ATOM   1987  H   LEU X 132      58.730  84.030  32.060  1.00  0.00            
ATOM   1988  CA  LEU X 132      58.340  82.190  32.900  1.00  0.00            
ATOM   1989  HA  LEU X 132      58.170  82.110  33.980  1.00  0.00            
ATOM   1990  CB  LEU X 132      56.980  82.360  32.260  1.00  0.00            
ATOM   1991  HB1 LEU X 132      57.000  83.220  31.600  1.00  0.00            
ATOM   1992  HB2 LEU X 132      56.770  81.660  31.460  1.00  0.00            
ATOM   1993  CG  LEU X 132      55.810  82.320  33.240  1.00  0.00            
ATOM   1994  HG  LEU X 132      56.160  82.760  34.170  1.00  0.00            
ATOM   1995  CD1 LEU X 132      54.740  83.300  32.770  1.00  0.00            
ATOM   1996 1HD1 LEU X 132      53.790  83.260  33.310  1.00  0.00            
ATOM   1997 2HD1 LEU X 132      55.110  84.330  32.920  1.00  0.00            
ATOM   1998 3HD1 LEU X 132      54.600  83.310  31.700  1.00  0.00            
ATOM   1999  CD2 LEU X 132      55.220  80.920  33.450  1.00  0.00            
ATOM   2000 1HD2 LEU X 132      55.520  80.300  32.600  1.00  0.00            
ATOM   2001 2HD2 LEU X 132      55.690  80.400  34.280  1.00  0.00            
ATOM   2002 3HD2 LEU X 132      54.150  80.950  33.660  1.00  0.00            
ATOM   2003  C   LEU X 132      58.970  80.860  32.560  1.00  0.00            
ATOM   2004  O   LEU X 132      58.790  79.810  33.190  1.00  0.00            
ATOM   2005  N   ILE X 133      59.740  80.790  31.470  1.00  0.00            
ATOM   2006  H   ILE X 133      59.580  81.540  30.810  1.00  0.00            
ATOM   2007  CA  ILE X 133      60.540  79.690  30.990  1.00  0.00            
ATOM   2008  HA  ILE X 133      60.010  78.750  31.140  1.00  0.00            
ATOM   2009  CB  ILE X 133      60.730  80.030  29.510  1.00  0.00            
ATOM   2010  HB  ILE X 133      61.060  81.060  29.370  1.00  0.00            
ATOM   2011  CG1 ILE X 133      59.410  79.900  28.760  1.00  0.00            
ATOM   2012 1HG1 ILE X 133      59.260  78.870  28.440  1.00  0.00            
ATOM   2013 2HG1 ILE X 133      58.530  80.080  29.380  1.00  0.00            
ATOM   2014  CG2 ILE X 133      61.750  79.110  28.800  1.00  0.00            
ATOM   2015 1HG2 ILE X 133      61.360  78.110  28.810  1.00  0.00            
ATOM   2016 2HG2 ILE X 133      61.900  79.340  27.750  1.00  0.00            
ATOM   2017 3HG2 ILE X 133      62.790  79.040  29.140  1.00  0.00            
ATOM   2018  CD  ILE X 133      59.350  80.770  27.500  1.00  0.00            
ATOM   2019  HD1 ILE X 133      58.500  80.510  26.870  1.00  0.00            
ATOM   2020  HD2 ILE X 133      59.500  81.800  27.810  1.00  0.00            
ATOM   2021  HD3 ILE X 133      60.250  80.500  26.960  1.00  0.00            
ATOM   2022  C   ILE X 133      61.840  79.650  31.800  1.00  0.00            
ATOM   2023  O   ILE X 133      62.100  78.620  32.420  1.00  0.00            
ATOM   2024  N   ARG X 134      62.540  80.750  31.990  1.00  0.00            
ATOM   2025  H   ARG X 134      62.220  81.640  31.600  1.00  0.00            
ATOM   2026  CA  ARG X 134      63.880  80.910  32.530  1.00  0.00            
ATOM   2027  HA  ARG X 134      64.570  80.420  31.830  1.00  0.00            
ATOM   2028  CB  ARG X 134      64.310  82.380  32.430  1.00  0.00            
ATOM   2029  HB1 ARG X 134      64.260  82.750  31.400  1.00  0.00            
ATOM   2030  HB2 ARG X 134      63.590  82.960  33.010  1.00  0.00            
ATOM   2031  CG  ARG X 134      65.620  82.690  33.160  1.00  0.00            
ATOM   2032  HG1 ARG X 134      65.460  82.650  34.230  1.00  0.00            
ATOM   2033  HG2 ARG X 134      66.330  81.950  32.790  1.00  0.00            
ATOM   2034  CD  ARG X 134      66.160  84.040  32.660  1.00  0.00            
ATOM   2035  HD1 ARG X 134      67.150  84.300  33.000  1.00  0.00            
ATOM   2036  HD2 ARG X 134      66.220  83.930  31.580  1.00  0.00            
ATOM   2037  NE  ARG X 134      65.270  85.110  33.110  1.00  0.00            
ATOM   2038  HE  ARG X 134      64.900  84.840  34.010  1.00  0.00            
ATOM   2039  CZ  ARG X 134      64.840  86.170  32.400  1.00  0.00            
ATOM   2040  NH1 ARG X 134      65.380  86.340  31.210  1.00  0.00            
ATOM   2041 1HH1 ARG X 134      66.060  85.730  30.760  1.00  0.00            
ATOM   2042 2HH1 ARG X 134      65.130  87.170  30.680  1.00  0.00            
ATOM   2043  NH2 ARG X 134      63.890  86.990  32.900  1.00  0.00            
ATOM   2044 1HH2 ARG X 134      63.530  86.840  33.840  1.00  0.00            
ATOM   2045 2HH2 ARG X 134      63.330  87.590  32.340  1.00  0.00            
ATOM   2046  C   ARG X 134      63.960  80.420  33.950  1.00  0.00            
ATOM   2047  O   ARG X 134      64.970  79.760  34.220  1.00  0.00            
ATOM   2048  N   THR X 135      62.900  80.590  34.730  1.00  0.00            
ATOM   2049  H   THR X 135      62.130  81.120  34.340  1.00  0.00            
ATOM   2050  CA  THR X 135      62.750  80.060  36.070  1.00  0.00            
ATOM   2051  HA  THR X 135      63.510  80.460  36.740  1.00  0.00            
ATOM   2052  CB  THR X 135      61.450  80.570  36.690  1.00  0.00            
ATOM   2053  HB  THR X 135      61.130  79.790  37.390  1.00  0.00            
ATOM   2054  OG1 THR X 135      60.390  80.720  35.780  1.00  0.00            
ATOM   2055  HG1 THR X 135      60.560  81.440  35.180  1.00  0.00            
ATOM   2056  CG2 THR X 135      61.530  81.880  37.440  1.00  0.00            
ATOM   2057 1HG2 THR X 135      60.650  82.340  37.860  1.00  0.00            
ATOM   2058 2HG2 THR X 135      62.200  81.700  38.280  1.00  0.00            
ATOM   2059 3HG2 THR X 135      62.070  82.640  36.870  1.00  0.00            
ATOM   2060  C   THR X 135      62.780  78.520  36.080  1.00  0.00            
ATOM   2061  O   THR X 135      63.780  77.900  36.420  1.00  0.00            
ATOM   2062  N   ILE X 136      61.770  77.810  35.550  1.00  0.00            
ATOM   2063  H   ILE X 136      61.170  78.390  34.980  1.00  0.00            
ATOM   2064  CA  ILE X 136      61.560  76.370  35.600  1.00  0.00            
ATOM   2065  HA  ILE X 136      61.670  76.020  36.620  1.00  0.00            
ATOM   2066  CB  ILE X 136      60.140  76.000  35.160  1.00  0.00            
ATOM   2067  HB  ILE X 136      59.440  76.520  35.800  1.00  0.00            
ATOM   2068  CG1 ILE X 136      59.910  74.490  35.300  1.00  0.00            
ATOM   2069 1HG1 ILE X 136      58.880  74.310  34.980  1.00  0.00            
ATOM   2070 2HG1 ILE X 136      60.550  74.050  34.540  1.00  0.00            
ATOM   2071  CG2 ILE X 136      59.830  76.390  33.710  1.00  0.00            
ATOM   2072 1HG2 ILE X 136      59.500  77.430  33.600  1.00  0.00            
ATOM   2073 2HG2 ILE X 136      60.480  76.020  32.920  1.00  0.00            
ATOM   2074 3HG2 ILE X 136      58.840  75.940  33.640  1.00  0.00            
ATOM   2075  CD  ILE X 136      60.150  73.920  36.700  1.00  0.00            
ATOM   2076  HD1 ILE X 136      59.590  74.560  37.380  1.00  0.00            
ATOM   2077  HD2 ILE X 136      59.640  72.980  36.910  1.00  0.00            
ATOM   2078  HD3 ILE X 136      61.220  73.830  36.880  1.00  0.00            
ATOM   2079  C   ILE X 136      62.700  75.780  34.780  1.00  0.00            
ATOM   2080  O   ILE X 136      63.150  74.700  35.180  1.00  0.00            
ATOM   2081  N   MET X 137      63.110  76.340  33.650  1.00  0.00            
ATOM   2082  H   MET X 137      62.730  77.230  33.350  1.00  0.00            
ATOM   2083  CA  MET X 137      64.140  75.780  32.780  1.00  0.00            
ATOM   2084  HA  MET X 137      63.980  74.710  32.580  1.00  0.00            
ATOM   2085  CB  MET X 137      64.210  76.390  31.380  1.00  0.00            
ATOM   2086  HB1 MET X 137      63.180  76.650  31.090  1.00  0.00            
ATOM   2087  HB2 MET X 137      64.610  77.390  31.500  1.00  0.00            
ATOM   2088  CG  MET X 137      64.820  75.570  30.260  1.00  0.00            
ATOM   2089  HG1 MET X 137      65.910  75.560  30.290  1.00  0.00            
ATOM   2090  HG2 MET X 137      64.450  74.530  30.260  1.00  0.00            
ATOM   2091  SD  MET X 137      64.520  76.370  28.660  1.00  0.00            
ATOM   2092  CE  MET X 137      65.340  75.070  27.710  1.00  0.00            
ATOM   2093  HE1 MET X 137      64.700  74.190  27.830  1.00  0.00            
ATOM   2094  HE2 MET X 137      65.220  75.330  26.670  1.00  0.00            
ATOM   2095  HE3 MET X 137      66.340  74.830  28.060  1.00  0.00            
ATOM   2096  C   MET X 137      65.530  75.900  33.400  1.00  0.00            
ATOM   2097  O   MET X 137      66.520  75.430  32.830  1.00  0.00            
ATOM   2098  N   GLY X 138      65.640  76.570  34.540  1.00  0.00            
ATOM   2099  H   GLY X 138      64.800  76.960  34.930  1.00  0.00            
ATOM   2100  CA  GLY X 138      66.900  76.720  35.220  1.00  0.00            
ATOM   2101  HA1 GLY X 138      67.820  76.630  34.640  1.00  0.00            
ATOM   2102  HA2 GLY X 138      66.950  77.750  35.580  1.00  0.00            
ATOM   2103  C   GLY X 138      67.020  75.920  36.540  1.00  0.00            
ATOM   2104  O   GLY X 138      68.000  75.260  36.780  1.00  0.00            
ATOM   2105  N   TRP X 139      65.890  75.770  37.240  1.00  0.00            
ATOM   2106  H   TRP X 139      65.120  76.350  36.950  1.00  0.00            
ATOM   2107  CA  TRP X 139      65.740  74.870  38.370  1.00  0.00            
ATOM   2108  HA  TRP X 139      66.500  75.110  39.110  1.00  0.00            
ATOM   2109  CB  TRP X 139      64.390  75.160  39.000  1.00  0.00            
ATOM   2110  HB1 TRP X 139      63.560  74.920  38.350  1.00  0.00            
ATOM   2111  HB2 TRP X 139      64.220  74.480  39.850  1.00  0.00            
ATOM   2112  CG  TRP X 139      64.070  76.560  39.460  1.00  0.00            
ATOM   2113  CD1 TRP X 139      64.940  77.400  40.080  1.00  0.00            
ATOM   2114  HD1 TRP X 139      65.980  77.170  40.310  1.00  0.00            
ATOM   2115  CD2 TRP X 139      62.850  77.310  39.480  1.00  0.00            
ATOM   2116  NE1 TRP X 139      64.350  78.560  40.520  1.00  0.00            
ATOM   2117  HE1 TRP X 139      64.790  79.200  41.160  1.00  0.00            
ATOM   2118  CE2 TRP X 139      63.010  78.550  40.150  1.00  0.00            
ATOM   2119  CE3 TRP X 139      61.530  76.950  39.140  1.00  0.00            
ATOM   2120  HE3 TRP X 139      61.350  75.980  38.690  1.00  0.00            
ATOM   2121  CZ2 TRP X 139      61.980  79.470  40.380  1.00  0.00            
ATOM   2122  HZ2 TRP X 139      62.290  80.350  40.920  1.00  0.00            
ATOM   2123  CZ3 TRP X 139      60.500  77.900  39.250  1.00  0.00            
ATOM   2124  HZ3 TRP X 139      59.600  77.730  38.670  1.00  0.00            
ATOM   2125  CH2 TRP X 139      60.710  79.120  39.890  1.00  0.00            
ATOM   2126  HH2 TRP X 139      60.050  79.970  40.060  1.00  0.00            
ATOM   2127  C   TRP X 139      65.850  73.400  37.960  1.00  0.00            
ATOM   2128  O   TRP X 139      66.250  72.540  38.740  1.00  0.00            
ATOM   2129  N   THR X 140      65.440  73.070  36.730  1.00  0.00            
ATOM   2130  H   THR X 140      64.980  73.810  36.230  1.00  0.00            
ATOM   2131  CA  THR X 140      65.620  71.780  36.080  1.00  0.00            
ATOM   2132  HA  THR X 140      65.400  71.040  36.850  1.00  0.00            
ATOM   2133  CB  THR X 140      64.760  71.630  34.810  1.00  0.00            
ATOM   2134  HB  THR X 140      65.090  70.720  34.290  1.00  0.00            
ATOM   2135  OG1 THR X 140      64.830  72.810  34.020  1.00  0.00            
ATOM   2136  HG1 THR X 140      64.260  73.460  34.370  1.00  0.00            
ATOM   2137  CG2 THR X 140      63.340  71.220  35.150  1.00  0.00            
ATOM   2138 1HG2 THR X 140      62.790  71.890  35.800  1.00  0.00            
ATOM   2139 2HG2 THR X 140      62.740  71.120  34.250  1.00  0.00            
ATOM   2140 3HG2 THR X 140      63.280  70.200  35.510  1.00  0.00            
ATOM   2141  C   THR X 140      67.090  71.530  35.810  1.00  0.00            
ATOM   2142  O   THR X 140      67.710  70.620  36.320  1.00  0.00            
ATOM   2143  N   LEU X 141      67.750  72.500  35.180  1.00  0.00            
ATOM   2144  H   LEU X 141      67.240  73.320  34.900  1.00  0.00            
ATOM   2145  CA  LEU X 141      69.140  72.520  34.740  1.00  0.00            
ATOM   2146  HA  LEU X 141      69.280  71.520  34.290  1.00  0.00            
ATOM   2147  CB  LEU X 141      69.240  73.560  33.630  1.00  0.00            
ATOM   2148  HB1 LEU X 141      68.380  73.590  32.970  1.00  0.00            
ATOM   2149  HB2 LEU X 141      69.180  74.490  34.170  1.00  0.00            
ATOM   2150  CG  LEU X 141      70.490  73.660  32.740  1.00  0.00            
ATOM   2151  HG  LEU X 141      71.400  73.840  33.320  1.00  0.00            
ATOM   2152  CD1 LEU X 141      70.550  72.300  32.030  1.00  0.00            
ATOM   2153 1HD1 LEU X 141      71.240  72.480  31.210  1.00  0.00            
ATOM   2154 2HD1 LEU X 141      71.010  71.520  32.630  1.00  0.00            
ATOM   2155 3HD1 LEU X 141      69.610  72.010  31.570  1.00  0.00            
ATOM   2156  CD2 LEU X 141      70.300  74.830  31.800  1.00  0.00            
ATOM   2157 1HD2 LEU X 141      70.230  75.770  32.330  1.00  0.00            
ATOM   2158 2HD2 LEU X 141      71.210  74.850  31.180  1.00  0.00            
ATOM   2159 3HD2 LEU X 141      69.390  74.680  31.200  1.00  0.00            
ATOM   2160  C   LEU X 141      70.180  72.690  35.840  1.00  0.00            
ATOM   2161  O   LEU X 141      71.250  72.090  35.810  1.00  0.00            
ATOM   2162  N   ASP X 142      69.750  73.260  36.970  1.00  0.00            
ATOM   2163  H   ASP X 142      68.910  73.820  36.780  1.00  0.00            
ATOM   2164  CA  ASP X 142      70.470  73.380  38.220  1.00  0.00            
ATOM   2165  HA  ASP X 142      71.480  73.740  38.040  1.00  0.00            
ATOM   2166  CB  ASP X 142      69.850  74.450  39.110  1.00  0.00            
ATOM   2167  HB1 ASP X 142      69.900  75.430  38.640  1.00  0.00            
ATOM   2168  HB2 ASP X 142      68.800  74.230  39.320  1.00  0.00            
ATOM   2169  CG  ASP X 142      70.740  74.640  40.350  1.00  0.00            
ATOM   2170  OD1 ASP X 142      71.840  75.200  40.170  1.00  0.00            
ATOM   2171  OD2 ASP X 142      70.280  74.450  41.490  1.00  0.00            
ATOM   2172  C   ASP X 142      70.470  72.010  38.860  1.00  0.00            
ATOM   2173  O   ASP X 142      71.530  71.450  39.080  1.00  0.00            
ATOM   2174  N   PHE X 143      69.310  71.320  38.940  1.00  0.00            
ATOM   2175  H   PHE X 143      68.510  71.780  38.540  1.00  0.00            
ATOM   2176  CA  PHE X 143      69.220  70.030  39.550  1.00  0.00            
ATOM   2177  HA  PHE X 143      69.560  70.040  40.570  1.00  0.00            
ATOM   2178  CB  PHE X 143      67.730  69.740  39.710  1.00  0.00            
ATOM   2179  HB1 PHE X 143      67.310  70.670  40.100  1.00  0.00            
ATOM   2180  HB2 PHE X 143      67.330  69.680  38.700  1.00  0.00            
ATOM   2181  CG  PHE X 143      67.280  68.600  40.590  1.00  0.00            
ATOM   2182  CD1 PHE X 143      67.230  67.280  40.150  1.00  0.00            
ATOM   2183  HD1 PHE X 143      67.440  67.020  39.120  1.00  0.00            
ATOM   2184  CD2 PHE X 143      66.990  68.910  41.940  1.00  0.00            
ATOM   2185  HD2 PHE X 143      67.070  69.930  42.250  1.00  0.00            
ATOM   2186  CE1 PHE X 143      66.850  66.330  41.120  1.00  0.00            
ATOM   2187  HE1 PHE X 143      66.770  65.290  40.800  1.00  0.00            
ATOM   2188  CE2 PHE X 143      66.600  67.940  42.870  1.00  0.00            
ATOM   2189  HE2 PHE X 143      66.320  68.120  43.900  1.00  0.00            
ATOM   2190  CZ  PHE X 143      66.700  66.590  42.480  1.00  0.00            
ATOM   2191  HZ  PHE X 143      66.350  65.760  43.070  1.00  0.00            
ATOM   2192  C   PHE X 143      69.970  68.900  38.840  1.00  0.00            
ATOM   2193  O   PHE X 143      70.360  67.930  39.470  1.00  0.00            
ATOM   2194  N   LEU X 144      70.150  69.080  37.530  1.00  0.00            
ATOM   2195  H   LEU X 144      69.710  69.920  37.200  1.00  0.00            
ATOM   2196  CA  LEU X 144      70.990  68.320  36.640  1.00  0.00            
ATOM   2197  HA  LEU X 144      70.870  67.270  36.960  1.00  0.00            
ATOM   2198  CB  LEU X 144      70.550  68.620  35.200  1.00  0.00            
ATOM   2199  HB1 LEU X 144      69.490  68.850  35.080  1.00  0.00            
ATOM   2200  HB2 LEU X 144      71.070  69.530  34.890  1.00  0.00            
ATOM   2201  CG  LEU X 144      71.020  67.600  34.160  1.00  0.00            
ATOM   2202  HG  LEU X 144      71.980  67.150  34.410  1.00  0.00            
ATOM   2203  CD1 LEU X 144      70.070  66.410  34.090  1.00  0.00            
ATOM   2204 1HD1 LEU X 144      70.350  65.550  33.480  1.00  0.00            
ATOM   2205 2HD1 LEU X 144      69.850  65.900  35.040  1.00  0.00            
ATOM   2206 3HD1 LEU X 144      69.090  66.680  33.710  1.00  0.00            
ATOM   2207  CD2 LEU X 144      71.020  68.220  32.770  1.00  0.00            
ATOM   2208 1HD2 LEU X 144      71.280  67.420  32.060  1.00  0.00            
ATOM   2209 2HD2 LEU X 144      70.060  68.630  32.500  1.00  0.00            
ATOM   2210 3HD2 LEU X 144      71.750  69.020  32.650  1.00  0.00            
ATOM   2211  C   LEU X 144      72.460  68.610  36.900  1.00  0.00            
ATOM   2212  O   LEU X 144      73.160  67.640  37.160  1.00  0.00            
ATOM   2213  N   ARG X 145      72.830  69.880  36.910  1.00  0.00            
ATOM   2214  H   ARG X 145      72.150  70.550  36.580  1.00  0.00            
ATOM   2215  CA  ARG X 145      74.150  70.350  37.290  1.00  0.00            
ATOM   2216  HA  ARG X 145      74.880  69.920  36.610  1.00  0.00            
ATOM   2217  CB  ARG X 145      74.240  71.840  37.030  1.00  0.00            
ATOM   2218  HB1 ARG X 145      73.960  72.010  35.990  1.00  0.00            
ATOM   2219  HB2 ARG X 145      73.440  72.260  37.640  1.00  0.00            
ATOM   2220  CG  ARG X 145      75.540  72.490  37.500  1.00  0.00            
ATOM   2221  HG1 ARG X 145      75.480  72.470  38.600  1.00  0.00            
ATOM   2222  HG2 ARG X 145      76.430  71.920  37.230  1.00  0.00            
ATOM   2223  CD  ARG X 145      75.650  73.960  37.110  1.00  0.00            
ATOM   2224  HD1 ARG X 145      76.500  74.360  37.680  1.00  0.00            
ATOM   2225  HD2 ARG X 145      75.770  74.100  36.040  1.00  0.00            
ATOM   2226  NE  ARG X 145      74.560  74.750  37.700  1.00  0.00            
ATOM   2227  HE  ARG X 145      74.550  74.590  38.680  1.00  0.00            
ATOM   2228  CZ  ARG X 145      73.630  75.470  37.060  1.00  0.00            
ATOM   2229  NH1 ARG X 145      73.760  75.640  35.740  1.00  0.00            
ATOM   2230 1HH1 ARG X 145      74.540  75.290  35.190  1.00  0.00            
ATOM   2231 2HH1 ARG X 145      73.040  76.030  35.160  1.00  0.00            
ATOM   2232  NH2 ARG X 145      72.650  76.140  37.700  1.00  0.00            
ATOM   2233 1HH2 ARG X 145      72.500  76.000  38.700  1.00  0.00            
ATOM   2234 2HH2 ARG X 145      71.980  76.680  37.210  1.00  0.00            
ATOM   2235  C   ARG X 145      74.660  69.870  38.660  1.00  0.00            
ATOM   2236  O   ARG X 145      75.750  69.290  38.730  1.00  0.00            
ATOM   2237  N   GLU X 146      73.890  70.110  39.720  1.00  0.00            
ATOM   2238  H   GLU X 146      73.020  70.560  39.420  1.00  0.00            
ATOM   2239  CA  GLU X 146      74.150  69.990  41.120  1.00  0.00            
ATOM   2240  HA  GLU X 146      75.070  70.540  41.400  1.00  0.00            
ATOM   2241  CB  GLU X 146      73.070  70.800  41.830  1.00  0.00            
ATOM   2242  HB1 GLU X 146      72.840  71.690  41.240  1.00  0.00            
ATOM   2243  HB2 GLU X 146      72.170  70.200  41.910  1.00  0.00            
ATOM   2244  CG  GLU X 146      73.440  71.220  43.250  1.00  0.00            
ATOM   2245  HG1 GLU X 146      72.600  71.480  43.890  1.00  0.00            
ATOM   2246  HG2 GLU X 146      73.730  70.320  43.770  1.00  0.00            
ATOM   2247  CD  GLU X 146      74.490  72.330  43.410  1.00  0.00            
ATOM   2248  OE1 GLU X 146      75.640  71.990  43.740  1.00  0.00            
ATOM   2249  OE2 GLU X 146      74.190  73.520  43.230  1.00  0.00            
ATOM   2250  C   GLU X 146      74.250  68.580  41.660  1.00  0.00            
ATOM   2251  O   GLU X 146      74.860  68.250  42.680  1.00  0.00            
ATOM   2252  N   ARG X 147      73.720  67.620  40.880  1.00  0.00            
ATOM   2253  H   ARG X 147      73.310  67.830  39.980  1.00  0.00            
ATOM   2254  CA  ARG X 147      73.550  66.220  41.260  1.00  0.00            
ATOM   2255  HA  ARG X 147      74.160  66.030  42.130  1.00  0.00            
ATOM   2256  CB  ARG X 147      72.120  65.810  41.630  1.00  0.00            
ATOM   2257  HB1 ARG X 147      71.400  65.730  40.820  1.00  0.00            
ATOM   2258  HB2 ARG X 147      72.190  64.810  42.030  1.00  0.00            
ATOM   2259  CG  ARG X 147      71.750  66.660  42.850  1.00  0.00            
ATOM   2260  HG1 ARG X 147      72.570  66.720  43.570  1.00  0.00            
ATOM   2261  HG2 ARG X 147      71.520  67.680  42.490  1.00  0.00            
ATOM   2262  CD  ARG X 147      70.560  66.020  43.540  1.00  0.00            
ATOM   2263  HD1 ARG X 147      69.720  65.830  42.880  1.00  0.00            
ATOM   2264  HD2 ARG X 147      70.770  65.040  43.990  1.00  0.00            
ATOM   2265  NE  ARG X 147      69.930  66.890  44.550  1.00  0.00            
ATOM   2266  HE  ARG X 147      70.140  67.860  44.390  1.00  0.00            
ATOM   2267  CZ  ARG X 147      69.040  66.450  45.470  1.00  0.00            
ATOM   2268  NH1 ARG X 147      68.630  65.200  45.640  1.00  0.00            
ATOM   2269 1HH1 ARG X 147      69.190  64.450  45.250  1.00  0.00            
ATOM   2270 2HH1 ARG X 147      67.820  64.880  46.150  1.00  0.00            
ATOM   2271  NH2 ARG X 147      68.450  67.450  46.150  1.00  0.00            
ATOM   2272 1HH2 ARG X 147      68.750  68.410  46.070  1.00  0.00            
ATOM   2273 2HH2 ARG X 147      67.900  67.210  46.950  1.00  0.00            
ATOM   2274  C   ARG X 147      74.090  65.390  40.120  1.00  0.00            
ATOM   2275  O   ARG X 147      75.300  65.180  40.080  1.00  0.00            
ATOM   2276  N   LEU X 148      73.260  65.090  39.130  1.00  0.00            
ATOM   2277  H   LEU X 148      72.350  65.510  39.280  1.00  0.00            
ATOM   2278  CA  LEU X 148      73.340  64.150  38.030  1.00  0.00            
ATOM   2279  HA  LEU X 148      73.320  63.190  38.530  1.00  0.00            
ATOM   2280  CB  LEU X 148      72.060  64.390  37.230  1.00  0.00            
ATOM   2281  HB1 LEU X 148      71.930  65.430  36.960  1.00  0.00            
ATOM   2282  HB2 LEU X 148      72.200  63.890  36.250  1.00  0.00            
ATOM   2283  CG  LEU X 148      70.800  63.770  37.840  1.00  0.00            
ATOM   2284  HG  LEU X 148      70.930  63.550  38.880  1.00  0.00            
ATOM   2285  CD1 LEU X 148      69.640  64.770  37.840  1.00  0.00            
ATOM   2286 1HD1 LEU X 148      68.760  64.450  38.370  1.00  0.00            
ATOM   2287 2HD1 LEU X 148      69.880  65.770  38.220  1.00  0.00            
ATOM   2288 3HD1 LEU X 148      69.260  64.780  36.810  1.00  0.00            
ATOM   2289  CD2 LEU X 148      70.230  62.500  37.190  1.00  0.00            
ATOM   2290 1HD2 LEU X 148      70.840  61.650  37.530  1.00  0.00            
ATOM   2291 2HD2 LEU X 148      69.220  62.130  37.360  1.00  0.00            
ATOM   2292 3HD2 LEU X 148      70.480  62.460  36.130  1.00  0.00            
ATOM   2293  C   LEU X 148      74.600  64.310  37.180  1.00  0.00            
ATOM   2294  O   LEU X 148      75.240  63.330  36.800  1.00  0.00            
ATOM   2295  N   LEU X 149      75.100  65.540  37.040  1.00  0.00            
ATOM   2296  H   LEU X 149      74.510  66.300  37.310  1.00  0.00            
ATOM   2297  CA  LEU X 149      76.350  65.810  36.340  1.00  0.00            
ATOM   2298  HA  LEU X 149      76.230  65.560  35.290  1.00  0.00            
ATOM   2299  CB  LEU X 149      76.600  67.320  36.370  1.00  0.00            
ATOM   2300  HB1 LEU X 149      75.730  67.970  36.280  1.00  0.00            
ATOM   2301  HB2 LEU X 149      76.790  67.420  37.440  1.00  0.00            
ATOM   2302  CG  LEU X 149      77.690  67.800  35.400  1.00  0.00            
ATOM   2303  HG  LEU X 149      78.540  67.130  35.520  1.00  0.00            
ATOM   2304  CD1 LEU X 149      77.170  67.820  33.980  1.00  0.00            
ATOM   2305 1HD1 LEU X 149      77.920  68.330  33.350  1.00  0.00            
ATOM   2306 2HD1 LEU X 149      77.140  66.830  33.530  1.00  0.00            
ATOM   2307 3HD1 LEU X 149      76.230  68.390  33.910  1.00  0.00            
ATOM   2308  CD2 LEU X 149      78.180  69.210  35.780  1.00  0.00            
ATOM   2309 1HD2 LEU X 149      78.480  69.270  36.830  1.00  0.00            
ATOM   2310 2HD2 LEU X 149      78.890  69.480  34.990  1.00  0.00            
ATOM   2311 3HD2 LEU X 149      77.410  69.950  35.660  1.00  0.00            
ATOM   2312  C   LEU X 149      77.570  65.060  36.900  1.00  0.00            
ATOM   2313  O   LEU X 149      78.460  64.610  36.190  1.00  0.00            
ATOM   2314  N   GLY X 150      77.550  64.810  38.210  1.00  0.00            
ATOM   2315  H   GLY X 150      76.790  65.120  38.780  1.00  0.00            
ATOM   2316  CA  GLY X 150      78.640  64.240  38.980  1.00  0.00            
ATOM   2317  HA1 GLY X 150      79.670  64.200  38.640  1.00  0.00            
ATOM   2318  HA2 GLY X 150      78.700  64.760  39.930  1.00  0.00            
ATOM   2319  C   GLY X 150      78.360  62.770  39.220  1.00  0.00            
ATOM   2320  O   GLY X 150      79.120  62.020  39.870  1.00  0.00            
ATOM   2321  N   TRP X 151      77.230  62.330  38.650  1.00  0.00            
ATOM   2322  H   TRP X 151      76.650  63.030  38.240  1.00  0.00            
ATOM   2323  CA  TRP X 151      76.760  60.950  38.610  1.00  0.00            
ATOM   2324  HA  TRP X 151      77.390  60.400  39.310  1.00  0.00            
ATOM   2325  CB  TRP X 151      75.290  60.820  39.000  1.00  0.00            
ATOM   2326  HB1 TRP X 151      74.740  61.230  38.140  1.00  0.00            
ATOM   2327  HB2 TRP X 151      75.090  59.760  39.030  1.00  0.00            
ATOM   2328  CG  TRP X 151      74.740  61.350  40.290  1.00  0.00            
ATOM   2329  CD1 TRP X 151      75.490  61.870  41.280  1.00  0.00            
ATOM   2330  HD1 TRP X 151      76.570  61.960  41.280  1.00  0.00            
ATOM   2331  CD2 TRP X 151      73.350  61.520  40.660  1.00  0.00            
ATOM   2332  NE1 TRP X 151      74.660  62.230  42.320  1.00  0.00            
ATOM   2333  HE1 TRP X 151      75.120  62.790  43.020  1.00  0.00            
ATOM   2334  CE2 TRP X 151      73.350  62.140  41.950  1.00  0.00            
ATOM   2335  CE3 TRP X 151      72.070  61.310  40.100  1.00  0.00            
ATOM   2336  HE3 TRP X 151      71.980  60.900  39.100  1.00  0.00            
ATOM   2337  CZ2 TRP X 151      72.180  62.470  42.650  1.00  0.00            
ATOM   2338  HZ2 TRP X 151      72.410  62.870  43.640  1.00  0.00            
ATOM   2339  CZ3 TRP X 151      70.890  61.720  40.750  1.00  0.00            
ATOM   2340  HZ3 TRP X 151      69.940  61.500  40.260  1.00  0.00            
ATOM   2341  CH2 TRP X 151      70.960  62.270  42.020  1.00  0.00            
ATOM   2342  HH2 TRP X 151      70.050  62.550  42.560  1.00  0.00            
ATOM   2343  C   TRP X 151      77.080  60.310  37.260  1.00  0.00            
ATOM   2344  O   TRP X 151      77.390  59.140  37.180  1.00  0.00            
ATOM   2345  N   ILE X 152      77.120  61.100  36.180  1.00  0.00            
ATOM   2346  H   ILE X 152      76.630  61.970  36.300  1.00  0.00            
ATOM   2347  CA  ILE X 152      77.530  60.830  34.820  1.00  0.00            
ATOM   2348  HA  ILE X 152      77.110  59.890  34.420  1.00  0.00            
ATOM   2349  CB  ILE X 152      77.300  62.060  33.960  1.00  0.00            
ATOM   2350  HB  ILE X 152      77.790  62.920  34.420  1.00  0.00            
ATOM   2351  CG1 ILE X 152      75.830  62.290  33.640  1.00  0.00            
ATOM   2352 1HG1 ILE X 152      75.470  61.450  33.050  1.00  0.00            
ATOM   2353 2HG1 ILE X 152      75.190  62.200  34.520  1.00  0.00            
ATOM   2354  CG2 ILE X 152      77.970  61.960  32.590  1.00  0.00            
ATOM   2355 1HG2 ILE X 152      79.050  61.860  32.670  1.00  0.00            
ATOM   2356 2HG2 ILE X 152      77.700  61.070  32.020  1.00  0.00            
ATOM   2357 3HG2 ILE X 152      77.750  62.790  31.930  1.00  0.00            
ATOM   2358  CD  ILE X 152      75.500  63.600  32.910  1.00  0.00            
ATOM   2359  HD1 ILE X 152      75.660  64.460  33.540  1.00  0.00            
ATOM   2360  HD2 ILE X 152      76.100  63.810  32.020  1.00  0.00            
ATOM   2361  HD3 ILE X 152      74.460  63.520  32.620  1.00  0.00            
ATOM   2362  C   ILE X 152      79.020  60.510  34.910  1.00  0.00            
ATOM   2363  O   ILE X 152      79.420  59.430  34.470  1.00  0.00            
ATOM   2364  N   GLN X 153      79.840  61.350  35.540  1.00  0.00            
ATOM   2365  H   GLN X 153      79.390  62.230  35.700  1.00  0.00            
ATOM   2366  CA  GLN X 153      81.270  61.190  35.730  1.00  0.00            
ATOM   2367  HA  GLN X 153      81.730  60.820  34.810  1.00  0.00            
ATOM   2368  CB  GLN X 153      81.770  62.600  35.990  1.00  0.00            
ATOM   2369  HB1 GLN X 153      81.130  63.080  36.710  1.00  0.00            
ATOM   2370  HB2 GLN X 153      82.780  62.660  36.410  1.00  0.00            
ATOM   2371  CG  GLN X 153      81.680  63.530  34.760  1.00  0.00            
ATOM   2372  HG1 GLN X 153      82.250  63.020  33.990  1.00  0.00            
ATOM   2373  HG2 GLN X 153      80.600  63.650  34.560  1.00  0.00            
ATOM   2374  CD  GLN X 153      82.310  64.880  35.070  1.00  0.00            
ATOM   2375  OE1 GLN X 153      82.290  65.430  36.180  1.00  0.00            
ATOM   2376  NE2 GLN X 153      82.800  65.480  33.980  1.00  0.00            
ATOM   2377 1HE2 GLN X 153      82.800  65.200  33.010  1.00  0.00            
ATOM   2378 2HE2 GLN X 153      83.200  66.360  34.260  1.00  0.00            
ATOM   2379  C   GLN X 153      81.670  60.180  36.800  1.00  0.00            
ATOM   2380  O   GLN X 153      82.840  59.810  36.870  1.00  0.00            
ATOM   2381  N   ASP X 154      80.740  59.810  37.680  1.00  0.00            
ATOM   2382  H   ASP X 154      79.890  60.370  37.750  1.00  0.00            
ATOM   2383  CA  ASP X 154      80.930  58.710  38.610  1.00  0.00            
ATOM   2384  HA  ASP X 154      81.930  58.720  39.020  1.00  0.00            
ATOM   2385  CB  ASP X 154      79.970  58.860  39.780  1.00  0.00            
ATOM   2386  HB1 ASP X 154      80.020  59.850  40.220  1.00  0.00            
ATOM   2387  HB2 ASP X 154      78.920  58.640  39.560  1.00  0.00            
ATOM   2388  CG  ASP X 154      80.370  58.060  41.030  1.00  0.00            
ATOM   2389  OD1 ASP X 154      81.330  58.460  41.710  1.00  0.00            
ATOM   2390  OD2 ASP X 154      79.820  57.010  41.370  1.00  0.00            
ATOM   2391  C   ASP X 154      80.690  57.410  37.860  1.00  0.00            
ATOM   2392  O   ASP X 154      81.330  56.410  38.160  1.00  0.00            
ATOM   2393  N   GLN X 155      79.810  57.450  36.870  1.00  0.00            
ATOM   2394  H   GLN X 155      79.500  58.370  36.590  1.00  0.00            
ATOM   2395  CA  GLN X 155      79.350  56.300  36.120  1.00  0.00            
ATOM   2396  HA  GLN X 155      79.290  55.480  36.860  1.00  0.00            
ATOM   2397  CB  GLN X 155      77.980  56.520  35.470  1.00  0.00            
ATOM   2398  HB1 GLN X 155      77.220  56.990  36.090  1.00  0.00            
ATOM   2399  HB2 GLN X 155      78.030  57.270  34.670  1.00  0.00            
ATOM   2400  CG  GLN X 155      77.440  55.260  34.790  1.00  0.00            
ATOM   2401  HG1 GLN X 155      76.510  55.550  34.270  1.00  0.00            
ATOM   2402  HG2 GLN X 155      78.160  54.790  34.130  1.00  0.00            
ATOM   2403  CD  GLN X 155      76.830  54.170  35.680  1.00  0.00            
ATOM   2404  OE1 GLN X 155      76.270  53.190  35.210  1.00  0.00            
ATOM   2405  NE2 GLN X 155      76.930  54.420  36.990  1.00  0.00            
ATOM   2406 1HE2 GLN X 155      77.290  55.280  37.370  1.00  0.00            
ATOM   2407 2HE2 GLN X 155      76.420  53.820  37.610  1.00  0.00            
ATOM   2408  C   GLN X 155      80.330  56.000  35.000  1.00  0.00            
ATOM   2409  O   GLN X 155      80.490  54.820  34.730  1.00  0.00            
ATOM   2410  N   GLY X 156      80.880  56.970  34.260  1.00  0.00            
ATOM   2411  H   GLY X 156      80.530  57.890  34.410  1.00  0.00            
ATOM   2412  CA  GLY X 156      81.800  56.820  33.130  1.00  0.00            
ATOM   2413  HA1 GLY X 156      82.690  57.270  33.590  1.00  0.00            
ATOM   2414  HA2 GLY X 156      82.060  55.790  32.970  1.00  0.00            
ATOM   2415  C   GLY X 156      81.270  57.440  31.850  1.00  0.00            
ATOM   2416  O   GLY X 156      81.580  57.020  30.750  1.00  0.00            
ATOM   2417  N   GLY X 157      80.360  58.400  32.020  1.00  0.00            
ATOM   2418  H   GLY X 157      80.090  58.670  32.950  1.00  0.00            
ATOM   2419  CA  GLY X 157      79.800  59.120  30.880  1.00  0.00            
ATOM   2420  HA1 GLY X 157      79.700  60.190  31.050  1.00  0.00            
ATOM   2421  HA2 GLY X 157      80.410  59.060  29.990  1.00  0.00            
ATOM   2422  C   GLY X 157      78.390  58.560  30.690  1.00  0.00            
ATOM   2423  O   GLY X 157      77.900  57.830  31.540  1.00  0.00            
ATOM   2424  N   TRP X 158      77.660  59.100  29.710  1.00  0.00            
ATOM   2425  H   TRP X 158      78.160  59.740  29.110  1.00  0.00            
ATOM   2426  CA  TRP X 158      76.320  58.690  29.360  1.00  0.00            
ATOM   2427  HA  TRP X 158      75.660  58.430  30.190  1.00  0.00            
ATOM   2428  CB  TRP X 158      75.670  59.850  28.590  1.00  0.00            
ATOM   2429  HB1 TRP X 158      74.840  59.450  27.990  1.00  0.00            
ATOM   2430  HB2 TRP X 158      75.090  60.340  29.380  1.00  0.00            
ATOM   2431  CG  TRP X 158      76.500  60.870  27.890  1.00  0.00            
ATOM   2432  CD1 TRP X 158      77.270  60.570  26.800  1.00  0.00            
ATOM   2433  HD1 TRP X 158      77.460  59.570  26.440  1.00  0.00            
ATOM   2434  CD2 TRP X 158      76.470  62.320  28.010  1.00  0.00            
ATOM   2435  NE1 TRP X 158      77.750  61.740  26.280  1.00  0.00            
ATOM   2436  HE1 TRP X 158      78.540  61.900  25.660  1.00  0.00            
ATOM   2437  CE2 TRP X 158      77.330  62.850  27.000  1.00  0.00            
ATOM   2438  CE3 TRP X 158      75.800  63.260  28.830  1.00  0.00            
ATOM   2439  HE3 TRP X 158      75.090  62.900  29.550  1.00  0.00            
ATOM   2440  CZ2 TRP X 158      77.710  64.180  26.980  1.00  0.00            
ATOM   2441  HZ2 TRP X 158      78.460  64.520  26.260  1.00  0.00            
ATOM   2442  CZ3 TRP X 158      76.050  64.630  28.670  1.00  0.00            
ATOM   2443  HZ3 TRP X 158      75.460  65.300  29.270  1.00  0.00            
ATOM   2444  CH2 TRP X 158      77.040  65.090  27.800  1.00  0.00            
ATOM   2445  HH2 TRP X 158      77.320  66.140  27.760  1.00  0.00            
ATOM   2446  C   TRP X 158      76.250  57.460  28.460  1.00  0.00            
ATOM   2447  O   TRP X 158      75.180  57.010  28.100  1.00  0.00            
ATOM   2448  N   ASP X 159      77.440  56.880  28.230  1.00  0.00            
ATOM   2449  H   ASP X 159      78.320  57.160  28.640  1.00  0.00            
ATOM   2450  CA  ASP X 159      77.630  55.720  27.370  1.00  0.00            
ATOM   2451  HA  ASP X 159      77.220  55.780  26.360  1.00  0.00            
ATOM   2452  CB  ASP X 159      79.130  55.650  27.070  1.00  0.00            
ATOM   2453  HB1 ASP X 159      79.430  56.610  26.650  1.00  0.00            
ATOM   2454  HB2 ASP X 159      79.750  55.620  27.960  1.00  0.00            
ATOM   2455  CG  ASP X 159      79.530  54.610  26.040  1.00  0.00            
ATOM   2456  OD1 ASP X 159      80.430  53.780  26.300  1.00  0.00            
ATOM   2457  OD2 ASP X 159      79.190  54.840  24.860  1.00  0.00            
ATOM   2458  C   ASP X 159      77.150  54.450  28.020  1.00  0.00            
ATOM   2459  O   ASP X 159      77.390  54.300  29.220  1.00  0.00            
ATOM   2460  N   GLY X 160      76.320  53.650  27.330  1.00  0.00            
ATOM   2461  H   GLY X 160      76.340  53.850  26.350  1.00  0.00            
ATOM   2462  CA  GLY X 160      75.670  52.430  27.780  1.00  0.00            
ATOM   2463  HA1 GLY X 160      75.870  51.800  26.930  1.00  0.00            
ATOM   2464  HA2 GLY X 160      76.020  52.140  28.770  1.00  0.00            
ATOM   2465  C   GLY X 160      74.150  52.530  27.900  1.00  0.00            
ATOM   2466  O   GLY X 160      73.450  51.520  27.870  1.00  0.00            
ATOM   2467  N   LEU X 161      73.570  53.710  27.670  1.00  0.00            
ATOM   2468  H   LEU X 161      74.210  54.470  27.470  1.00  0.00            
ATOM   2469  CA  LEU X 161      72.140  53.960  27.530  1.00  0.00            
ATOM   2470  HA  LEU X 161      71.690  53.390  28.350  1.00  0.00            
ATOM   2471  CB  LEU X 161      71.990  55.460  27.790  1.00  0.00            
ATOM   2472  HB1 LEU X 161      72.410  55.700  28.760  1.00  0.00            
ATOM   2473  HB2 LEU X 161      72.630  55.960  27.060  1.00  0.00            
ATOM   2474  CG  LEU X 161      70.560  56.020  27.880  1.00  0.00            
ATOM   2475  HG  LEU X 161      69.890  55.190  28.030  1.00  0.00            
ATOM   2476  CD1 LEU X 161      70.270  57.060  28.980  1.00  0.00            
ATOM   2477 1HD1 LEU X 161      69.340  57.610  28.830  1.00  0.00            
ATOM   2478 2HD1 LEU X 161      70.310  56.750  30.010  1.00  0.00            
ATOM   2479 3HD1 LEU X 161      71.080  57.790  28.930  1.00  0.00            
ATOM   2480  CD2 LEU X 161      70.070  56.650  26.580  1.00  0.00            
ATOM   2481 1HD2 LEU X 161      70.150  55.920  25.770  1.00  0.00            
ATOM   2482 2HD2 LEU X 161      69.000  56.850  26.560  1.00  0.00            
ATOM   2483 3HD2 LEU X 161      70.610  57.580  26.420  1.00  0.00            
ATOM   2484  C   LEU X 161      71.560  53.580  26.190  1.00  0.00            
ATOM   2485  O   LEU X 161      70.520  52.930  26.080  1.00  0.00            
ATOM   2486  N   LEU X 162      72.280  53.830  25.100  1.00  0.00            
ATOM   2487  H   LEU X 162      73.170  54.290  25.260  1.00  0.00            
ATOM   2488  CA  LEU X 162      71.970  53.430  23.750  1.00  0.00            
ATOM   2489  HA  LEU X 162      70.920  53.640  23.650  1.00  0.00            
ATOM   2490  CB  LEU X 162      72.850  54.120  22.690  1.00  0.00            
ATOM   2491  HB1 LEU X 162      73.910  53.860  22.770  1.00  0.00            
ATOM   2492  HB2 LEU X 162      72.570  53.780  21.680  1.00  0.00            
ATOM   2493  CG  LEU X 162      72.750  55.640  22.700  1.00  0.00            
ATOM   2494  HG  LEU X 162      73.000  56.010  23.690  1.00  0.00            
ATOM   2495  CD1 LEU X 162      73.720  56.270  21.710  1.00  0.00            
ATOM   2496 1HD1 LEU X 162      73.760  57.350  21.850  1.00  0.00            
ATOM   2497 2HD1 LEU X 162      74.680  55.870  21.970  1.00  0.00            
ATOM   2498 3HD1 LEU X 162      73.440  56.090  20.660  1.00  0.00            
ATOM   2499  CD2 LEU X 162      71.330  56.160  22.460  1.00  0.00            
ATOM   2500 1HD2 LEU X 162      70.960  56.020  21.450  1.00  0.00            
ATOM   2501 2HD2 LEU X 162      70.630  55.710  23.160  1.00  0.00            
ATOM   2502 3HD2 LEU X 162      71.300  57.240  22.620  1.00  0.00            
ATOM   2503  C   LEU X 162      72.150  51.940  23.530  1.00  0.00            
ATOM   2504  O   LEU X 162      71.790  51.330  22.530  1.00  0.00            
ATOM   2505  N   SER X 163      72.870  51.300  24.470  1.00  0.00            
ATOM   2506  H   SER X 163      73.450  51.840  25.090  1.00  0.00            
ATOM   2507  CA  SER X 163      72.900  49.860  24.490  1.00  0.00            
ATOM   2508  HA  SER X 163      72.810  49.490  23.450  1.00  0.00            
ATOM   2509  CB  SER X 163      74.190  49.370  25.170  1.00  0.00            
ATOM   2510  HB1 SER X 163      74.530  50.020  25.970  1.00  0.00            
ATOM   2511  HB2 SER X 163      73.960  48.370  25.520  1.00  0.00            
ATOM   2512  OG  SER X 163      75.230  49.320  24.220  1.00  0.00            
ATOM   2513  HG  SER X 163      75.460  50.130  23.830  1.00  0.00            
ATOM   2514  C   SER X 163      71.750  49.240  25.250  1.00  0.00            
ATOM   2515  O   SER X 163      71.210  48.210  24.860  1.00  0.00            
ATOM   2516  N   TYR X 164      71.280  49.830  26.360  1.00  0.00            
ATOM   2517  H   TYR X 164      71.760  50.660  26.680  1.00  0.00            
ATOM   2518  CA  TYR X 164      70.180  49.420  27.230  1.00  0.00            
ATOM   2519  HA  TYR X 164      70.370  48.390  27.530  1.00  0.00            
ATOM   2520  CB  TYR X 164      70.170  50.370  28.410  1.00  0.00            
ATOM   2521  HB1 TYR X 164      71.140  50.350  28.900  1.00  0.00            
ATOM   2522  HB2 TYR X 164      69.870  51.360  28.080  1.00  0.00            
ATOM   2523  CG  TYR X 164      69.220  49.980  29.540  1.00  0.00            
ATOM   2524  CD1 TYR X 164      68.240  50.930  29.840  1.00  0.00            
ATOM   2525  HD1 TYR X 164      68.040  51.810  29.270  1.00  0.00            
ATOM   2526  CD2 TYR X 164      69.370  48.870  30.370  1.00  0.00            
ATOM   2527  HD2 TYR X 164      70.080  48.110  30.080  1.00  0.00            
ATOM   2528  CE1 TYR X 164      67.490  50.810  31.030  1.00  0.00            
ATOM   2529  HE1 TYR X 164      66.780  51.600  31.260  1.00  0.00            
ATOM   2530  CE2 TYR X 164      68.670  48.770  31.560  1.00  0.00            
ATOM   2531  HE2 TYR X 164      68.940  47.980  32.250  1.00  0.00            
ATOM   2532  CZ  TYR X 164      67.720  49.740  31.910  1.00  0.00            
ATOM   2533  OH  TYR X 164      67.010  49.690  33.070  1.00  0.00            
ATOM   2534  HH  TYR X 164      67.310  48.950  33.590  1.00  0.00            
ATOM   2535  C   TYR X 164      68.840  49.460  26.480  1.00  0.00            
ATOM   2536  O   TYR X 164      68.080  48.520  26.660  1.00  0.00            
ATOM   2537  N   PHE X 165      68.600  50.500  25.700  1.00  0.00            
ATOM   2538  H   PHE X 165      69.220  51.290  25.680  1.00  0.00            
ATOM   2539  CA  PHE X 165      67.420  50.660  24.860  1.00  0.00            
ATOM   2540  HA  PHE X 165      66.590  49.990  25.100  1.00  0.00            
ATOM   2541  CB  PHE X 165      66.910  52.080  25.000  1.00  0.00            
ATOM   2542  HB1 PHE X 165      67.520  52.810  24.450  1.00  0.00            
ATOM   2543  HB2 PHE X 165      66.010  52.120  24.370  1.00  0.00            
ATOM   2544  CG  PHE X 165      66.650  52.690  26.360  1.00  0.00            
ATOM   2545  CD1 PHE X 165      65.620  52.220  27.170  1.00  0.00            
ATOM   2546  HD1 PHE X 165      64.940  51.460  26.800  1.00  0.00            
ATOM   2547  CD2 PHE X 165      67.430  53.770  26.760  1.00  0.00            
ATOM   2548  HD2 PHE X 165      68.160  54.260  26.130  1.00  0.00            
ATOM   2549  CE1 PHE X 165      65.410  52.840  28.410  1.00  0.00            
ATOM   2550  HE1 PHE X 165      64.610  52.460  29.020  1.00  0.00            
ATOM   2551  CE2 PHE X 165      67.120  54.500  27.930  1.00  0.00            
ATOM   2552  HE2 PHE X 165      67.520  55.480  28.170  1.00  0.00            
ATOM   2553  CZ  PHE X 165      66.110  54.020  28.760  1.00  0.00            
ATOM   2554  HZ  PHE X 165      65.770  54.470  29.670  1.00  0.00            
ATOM   2555  C   PHE X 165      67.810  50.330  23.430  1.00  0.00            
ATOM   2556  O   PHE X 165      67.140  50.690  22.470  1.00  0.00            
ATOM   2557  N   GLY X 166      68.900  49.570  23.340  1.00  0.00            
ATOM   2558  H   GLY X 166      69.240  49.240  24.230  1.00  0.00            
ATOM   2559  CA  GLY X 166      69.390  48.910  22.120  1.00  0.00            
ATOM   2560  HA1 GLY X 166      68.910  49.300  21.250  1.00  0.00            
ATOM   2561  HA2 GLY X 166      70.460  49.100  22.090  1.00  0.00            
ATOM   2562  C   GLY X 166      69.150  47.410  22.080  1.00  0.00            
ATOM   2563  O   GLY X 166      69.460  46.660  21.170  1.00  0.00            
ATOM   2564  N   THR X 167      68.380  46.910  23.080  1.00  0.00            
ATOM   2565  H   THR X 167      68.100  47.570  23.790  1.00  0.00            
ATOM   2566  CA  THR X 167      67.660  45.650  23.050  1.00  0.00            
ATOM   2567  HA  THR X 167      68.330  44.810  22.960  1.00  0.00            
ATOM   2568  CB  THR X 167      66.960  45.620  24.410  1.00  0.00            
ATOM   2569  HB  THR X 167      66.260  44.800  24.270  1.00  0.00            
ATOM   2570  OG1 THR X 167      66.220  46.790  24.660  1.00  0.00            
ATOM   2571  HG1 THR X 167      65.580  46.810  23.970  1.00  0.00            
ATOM   2572  CG2 THR X 167      67.890  45.370  25.580  1.00  0.00            
ATOM   2573 1HG2 THR X 167      68.600  44.580  25.330  1.00  0.00            
ATOM   2574 2HG2 THR X 167      68.500  46.260  25.700  1.00  0.00            
ATOM   2575 3HG2 THR X 167      67.400  45.130  26.520  1.00  0.00            
ATOM   2576  C   THR X 167      66.710  45.590  21.860  1.00  0.00            
ATOM   2577  O   THR X 167      66.310  46.640  21.380  1.00  0.00            
ATOM   2578  N   PRO X 168      66.400  44.430  21.260  1.00  0.00            
ATOM   2579  CA  PRO X 168      65.680  44.370  20.000  1.00  0.00            
ATOM   2580  HA  PRO X 168      65.970  45.090  19.230  1.00  0.00            
ATOM   2581  CB  PRO X 168      65.840  42.930  19.530  1.00  0.00            
ATOM   2582  HB1 PRO X 168      65.010  42.580  18.910  1.00  0.00            
ATOM   2583  HB2 PRO X 168      66.690  42.790  18.850  1.00  0.00            
ATOM   2584  CG  PRO X 168      66.020  42.090  20.800  1.00  0.00            
ATOM   2585  HG1 PRO X 168      65.070  41.690  21.140  1.00  0.00            
ATOM   2586  HG2 PRO X 168      66.760  41.300  20.620  1.00  0.00            
ATOM   2587  CD  PRO X 168      66.700  43.080  21.720  1.00  0.00            
ATOM   2588  HD1 PRO X 168      66.470  42.910  22.770  1.00  0.00            
ATOM   2589  HD2 PRO X 168      67.780  43.020  21.670  1.00  0.00            
ATOM   2590  C   PRO X 168      64.240  44.800  20.250  1.00  0.00            
ATOM   2591  O   PRO X 168      63.720  45.600  19.470  1.00  0.00            
ATOM   2592  N   THR X 169      63.540  44.330  21.280  1.00  0.00            
ATOM   2593  H   THR X 169      63.870  43.530  21.820  1.00  0.00            
ATOM   2594  CA  THR X 169      62.400  45.070  21.780  1.00  0.00            
ATOM   2595  HA  THR X 169      61.640  45.160  21.000  1.00  0.00            
ATOM   2596  CB  THR X 169      61.800  44.040  22.750  1.00  0.00            
ATOM   2597  HB  THR X 169      60.970  44.560  23.250  1.00  0.00            
ATOM   2598  OG1 THR X 169      62.710  43.610  23.710  1.00  0.00            
ATOM   2599  HG1 THR X 169      63.020  44.370  24.200  1.00  0.00            
ATOM   2600  CG2 THR X 169      61.060  42.830  22.210  1.00  0.00            
ATOM   2601 1HG2 THR X 169      60.550  42.180  22.920  1.00  0.00            
ATOM   2602 2HG2 THR X 169      60.330  43.150  21.460  1.00  0.00            
ATOM   2603 3HG2 THR X 169      61.690  42.220  21.540  1.00  0.00            
ATOM   2604  C   THR X 169      62.780  46.320  22.560  1.00  0.00            
ATOM   2605  O   THR X 169      63.700  46.280  23.380  1.00  0.00            
ATOM   2606  N   TRP X 170      62.040  47.370  22.220  1.00  0.00            
ATOM   2607  H   TRP X 170      61.200  47.240  21.660  1.00  0.00            
ATOM   2608  CA  TRP X 170      62.210  48.650  22.870  1.00  0.00            
ATOM   2609  HA  TRP X 170      63.180  48.730  23.370  1.00  0.00            
ATOM   2610  CB  TRP X 170      62.040  49.720  21.790  1.00  0.00            
ATOM   2611  HB1 TRP X 170      62.710  49.490  20.970  1.00  0.00            
ATOM   2612  HB2 TRP X 170      61.050  49.730  21.320  1.00  0.00            
ATOM   2613  CG  TRP X 170      62.270  51.180  22.050  1.00  0.00            
ATOM   2614  CD1 TRP X 170      63.470  51.760  22.110  1.00  0.00            
ATOM   2615  HD1 TRP X 170      64.430  51.290  21.990  1.00  0.00            
ATOM   2616  CD2 TRP X 170      61.290  52.230  22.250  1.00  0.00            
ATOM   2617  NE1 TRP X 170      63.310  53.120  22.360  1.00  0.00            
ATOM   2618  HE1 TRP X 170      64.020  53.810  22.190  1.00  0.00            
ATOM   2619  CE2 TRP X 170      61.970  53.460  22.430  1.00  0.00            
ATOM   2620  CE3 TRP X 170      59.890  52.210  22.320  1.00  0.00            
ATOM   2621  HE3 TRP X 170      59.470  51.250  22.070  1.00  0.00            
ATOM   2622  CZ2 TRP X 170      61.260  54.650  22.630  1.00  0.00            
ATOM   2623  HZ2 TRP X 170      61.720  55.620  22.680  1.00  0.00            
ATOM   2624  CZ3 TRP X 170      59.130  53.380  22.520  1.00  0.00            
ATOM   2625  HZ3 TRP X 170      58.050  53.360  22.400  1.00  0.00            
ATOM   2626  CH2 TRP X 170      59.870  54.570  22.540  1.00  0.00            
ATOM   2627  HH2 TRP X 170      59.400  55.550  22.580  1.00  0.00            
ATOM   2628  C   TRP X 170      61.100  48.890  23.880  1.00  0.00            
ATOM   2629  O   TRP X 170      61.430  49.550  24.870  1.00  0.00            
ATOM   2630  N   GLN X 171      59.840  48.500  23.690  1.00  0.00            
ATOM   2631  H   GLN X 171      59.640  48.100  22.780  1.00  0.00            
ATOM   2632  CA  GLN X 171      58.750  48.740  24.610  1.00  0.00            
ATOM   2633  HA  GLN X 171      58.700  49.770  24.970  1.00  0.00            
ATOM   2634  CB  GLN X 171      57.450  48.490  23.880  1.00  0.00            
ATOM   2635  HB1 GLN X 171      57.430  47.510  23.400  1.00  0.00            
ATOM   2636  HB2 GLN X 171      56.570  48.510  24.510  1.00  0.00            
ATOM   2637  CG  GLN X 171      57.200  49.620  22.860  1.00  0.00            
ATOM   2638  HG1 GLN X 171      57.060  50.510  23.470  1.00  0.00            
ATOM   2639  HG2 GLN X 171      57.990  49.710  22.110  1.00  0.00            
ATOM   2640  CD  GLN X 171      55.960  49.250  22.060  1.00  0.00            
ATOM   2641  OE1 GLN X 171      55.970  48.280  21.320  1.00  0.00            
ATOM   2642  NE2 GLN X 171      54.980  50.150  22.020  1.00  0.00            
ATOM   2643 1HE2 GLN X 171      55.090  51.010  22.520  1.00  0.00            
ATOM   2644 2HE2 GLN X 171      54.130  50.040  21.450  1.00  0.00            
ATOM   2645  C   GLN X 171      58.760  47.970  25.910  1.00  0.00            
ATOM   2646  O   GLN X 171      57.750  47.920  26.610  1.00  0.00            
ATOM   2647  N   THR X 172      59.840  47.230  26.200  1.00  0.00            
ATOM   2648  H   THR X 172      60.500  47.310  25.440  1.00  0.00            
ATOM   2649  CA  THR X 172      60.120  46.360  27.330  1.00  0.00            
ATOM   2650  HA  THR X 172      59.210  45.900  27.700  1.00  0.00            
ATOM   2651  CB  THR X 172      61.010  45.220  26.840  1.00  0.00            
ATOM   2652  HB  THR X 172      61.520  44.790  27.700  1.00  0.00            
ATOM   2653  OG1 THR X 172      62.000  45.790  26.010  1.00  0.00            
ATOM   2654  HG1 THR X 172      62.810  45.750  26.480  1.00  0.00            
ATOM   2655  CG2 THR X 172      60.140  44.120  26.190  1.00  0.00            
ATOM   2656 1HG2 THR X 172      59.480  44.570  25.440  1.00  0.00            
ATOM   2657 2HG2 THR X 172      60.670  43.300  25.730  1.00  0.00            
ATOM   2658 3HG2 THR X 172      59.390  43.760  26.890  1.00  0.00            
ATOM   2659  C   THR X 172      60.870  47.150  28.400  1.00  0.00            
ATOM   2660  O   THR X 172      60.550  47.060  29.590  1.00  0.00            
ATOM   2661  N   VAL X 173      61.840  47.970  28.070  1.00  0.00            
ATOM   2662  H   VAL X 173      61.970  48.150  27.070  1.00  0.00            
ATOM   2663  CA  VAL X 173      62.750  48.670  28.960  1.00  0.00            
ATOM   2664  HA  VAL X 173      62.970  47.930  29.710  1.00  0.00            
ATOM   2665  CB  VAL X 173      63.960  49.180  28.190  1.00  0.00            
ATOM   2666  HB  VAL X 173      63.750  50.140  27.750  1.00  0.00            
ATOM   2667  CG1 VAL X 173      65.110  49.190  29.210  1.00  0.00            
ATOM   2668 1HG1 VAL X 173      66.100  49.290  28.780  1.00  0.00            
ATOM   2669 2HG1 VAL X 173      64.900  49.910  30.010  1.00  0.00            
ATOM   2670 3HG1 VAL X 173      65.180  48.230  29.720  1.00  0.00            
ATOM   2671  CG2 VAL X 173      64.430  48.260  27.060  1.00  0.00            
ATOM   2672 1HG2 VAL X 173      63.720  48.150  26.230  1.00  0.00            
ATOM   2673 2HG2 VAL X 173      65.360  48.640  26.650  1.00  0.00            
ATOM   2674 3HG2 VAL X 173      64.670  47.320  27.550  1.00  0.00            
ATOM   2675  C   VAL X 173      61.970  49.840  29.540  1.00  0.00            
ATOM   2676  O   VAL X 173      62.190  50.320  30.680  1.00  0.00            
ATOM   2677  N   THR X 174      61.080  50.400  28.730  1.00  0.00            
ATOM   2678  H   THR X 174      61.010  50.080  27.770  1.00  0.00            
ATOM   2679  CA  THR X 174      60.510  51.710  28.900  1.00  0.00            
ATOM   2680  HA  THR X 174      61.230  52.380  29.390  1.00  0.00            
ATOM   2681  CB  THR X 174      60.130  52.310  27.540  1.00  0.00            
ATOM   2682  HB  THR X 174      59.410  53.110  27.690  1.00  0.00            
ATOM   2683  OG1 THR X 174      59.340  51.500  26.710  1.00  0.00            
ATOM   2684  HG1 THR X 174      58.580  51.380  27.280  1.00  0.00            
ATOM   2685  CG2 THR X 174      61.280  52.710  26.610  1.00  0.00            
ATOM   2686 1HG2 THR X 174      61.890  53.500  27.030  1.00  0.00            
ATOM   2687 2HG2 THR X 174      61.890  51.870  26.270  1.00  0.00            
ATOM   2688 3HG2 THR X 174      60.880  53.180  25.700  1.00  0.00            
ATOM   2689  C   THR X 174      59.360  51.650  29.900  1.00  0.00            
ATOM   2690  O   THR X 174      58.820  52.670  30.300  1.00  0.00            
ATOM   2691  N   ILE X 175      59.030  50.450  30.390  1.00  0.00            
ATOM   2692  H   ILE X 175      59.430  49.620  29.960  1.00  0.00            
ATOM   2693  CA  ILE X 175      58.070  50.110  31.430  1.00  0.00            
ATOM   2694  HA  ILE X 175      57.210  50.760  31.440  1.00  0.00            
ATOM   2695  CB  ILE X 175      57.650  48.640  31.310  1.00  0.00            
ATOM   2696  HB  ILE X 175      58.520  48.050  31.600  1.00  0.00            
ATOM   2697  CG1 ILE X 175      57.290  48.320  29.870  1.00  0.00            
ATOM   2698 1HG1 ILE X 175      56.340  48.790  29.610  1.00  0.00            
ATOM   2699 2HG1 ILE X 175      57.980  48.660  29.100  1.00  0.00            
ATOM   2700  CG2 ILE X 175      56.360  48.400  32.080  1.00  0.00            
ATOM   2701 1HG2 ILE X 175      55.940  47.390  31.980  1.00  0.00            
ATOM   2702 2HG2 ILE X 175      56.620  48.470  33.140  1.00  0.00            
ATOM   2703 3HG2 ILE X 175      55.580  49.120  31.790  1.00  0.00            
ATOM   2704  CD  ILE X 175      57.090  46.830  29.590  1.00  0.00            
ATOM   2705  HD1 ILE X 175      57.900  46.200  30.000  1.00  0.00            
ATOM   2706  HD2 ILE X 175      56.230  46.470  30.170  1.00  0.00            
ATOM   2707  HD3 ILE X 175      56.830  46.590  28.570  1.00  0.00            
ATOM   2708  C   ILE X 175      58.760  50.410  32.760  1.00  0.00            
ATOM   2709  O   ILE X 175      58.070  50.980  33.610  1.00  0.00            
ATOM   2710  N   PHE X 176      60.040  50.180  33.020  1.00  0.00            
ATOM   2711  H   PHE X 176      60.650  49.950  32.250  1.00  0.00            
ATOM   2712  CA  PHE X 176      60.710  50.520  34.260  1.00  0.00            
ATOM   2713  HA  PHE X 176      60.160  50.190  35.140  1.00  0.00            
ATOM   2714  CB  PHE X 176      62.110  49.910  34.210  1.00  0.00            
ATOM   2715  HB1 PHE X 176      61.980  48.850  34.430  1.00  0.00            
ATOM   2716  HB2 PHE X 176      62.710  50.100  33.310  1.00  0.00            
ATOM   2717  CG  PHE X 176      63.110  50.320  35.280  1.00  0.00            
ATOM   2718  CD1 PHE X 176      64.400  50.760  34.990  1.00  0.00            
ATOM   2719  HD1 PHE X 176      64.710  50.930  33.970  1.00  0.00            
ATOM   2720  CD2 PHE X 176      62.810  50.100  36.640  1.00  0.00            
ATOM   2721  HD2 PHE X 176      61.860  49.810  37.040  1.00  0.00            
ATOM   2722  CE1 PHE X 176      65.290  51.120  36.000  1.00  0.00            
ATOM   2723  HE1 PHE X 176      66.270  51.460  35.680  1.00  0.00            
ATOM   2724  CE2 PHE X 176      63.700  50.510  37.640  1.00  0.00            
ATOM   2725  HE2 PHE X 176      63.560  50.500  38.720  1.00  0.00            
ATOM   2726  CZ  PHE X 176      65.000  50.940  37.360  1.00  0.00            
ATOM   2727  HZ  PHE X 176      65.650  51.210  38.180  1.00  0.00            
ATOM   2728  C   PHE X 176      60.720  52.040  34.410  1.00  0.00            
ATOM   2729  O   PHE X 176      60.660  52.560  35.520  1.00  0.00            
ATOM   2730  N   VAL X 177      60.820  52.830  33.340  1.00  0.00            
ATOM   2731  H   VAL X 177      60.740  52.450  32.400  1.00  0.00            
ATOM   2732  CA  VAL X 177      60.990  54.260  33.350  1.00  0.00            
ATOM   2733  HA  VAL X 177      61.680  54.550  34.130  1.00  0.00            
ATOM   2734  CB  VAL X 177      61.530  54.700  31.970  1.00  0.00            
ATOM   2735  HB  VAL X 177      60.710  54.640  31.260  1.00  0.00            
ATOM   2736  CG1 VAL X 177      61.890  56.170  31.910  1.00  0.00            
ATOM   2737 1HG1 VAL X 177      62.410  56.510  32.800  1.00  0.00            
ATOM   2738 2HG1 VAL X 177      62.480  56.370  31.010  1.00  0.00            
ATOM   2739 3HG1 VAL X 177      60.980  56.780  31.790  1.00  0.00            
ATOM   2740  CG2 VAL X 177      62.710  53.910  31.410  1.00  0.00            
ATOM   2741 1HG2 VAL X 177      63.550  53.900  32.100  1.00  0.00            
ATOM   2742 2HG2 VAL X 177      62.390  52.910  31.100  1.00  0.00            
ATOM   2743 3HG2 VAL X 177      63.140  54.390  30.530  1.00  0.00            
ATOM   2744  C   VAL X 177      59.670  54.980  33.600  1.00  0.00            
ATOM   2745  O   VAL X 177      59.640  56.180  33.910  1.00  0.00            
ATOM   2746  N   ALA X 178      58.550  54.270  33.370  1.00  0.00            
ATOM   2747  H   ALA X 178      58.690  53.310  33.080  1.00  0.00            
ATOM   2748  CA  ALA X 178      57.190  54.650  33.670  1.00  0.00            
ATOM   2749  HA  ALA X 178      57.120  55.710  33.490  1.00  0.00            
ATOM   2750  CB  ALA X 178      56.220  53.960  32.720  1.00  0.00            
ATOM   2751  HB1 ALA X 178      56.190  52.870  32.730  1.00  0.00            
ATOM   2752  HB2 ALA X 178      55.200  54.290  32.910  1.00  0.00            
ATOM   2753  HB3 ALA X 178      56.540  54.020  31.690  1.00  0.00            
ATOM   2754  C   ALA X 178      56.930  54.210  35.110  1.00  0.00            
ATOM   2755  O   ALA X 178      56.520  55.020  35.960  1.00  0.00            
ATOM   2756  N   GLY X 179      57.220  52.930  35.370  1.00  0.00            
ATOM   2757  H   GLY X 179      57.550  52.480  34.520  1.00  0.00            
ATOM   2758  CA  GLY X 179      57.570  52.230  36.590  1.00  0.00            
ATOM   2759  HA1 GLY X 179      56.680  51.630  36.800  1.00  0.00            
ATOM   2760  HA2 GLY X 179      58.400  51.600  36.270  1.00  0.00            
ATOM   2761  C   GLY X 179      57.960  53.120  37.740  1.00  0.00            
ATOM   2762  O   GLY X 179      57.240  53.180  38.730  1.00  0.00            
ATOM   2763  N   VAL X 180      59.090  53.850  37.620  1.00  0.00            
ATOM   2764  H   VAL X 180      59.620  53.700  36.780  1.00  0.00            
ATOM   2765  CA  VAL X 180      59.620  54.680  38.690  1.00  0.00            
ATOM   2766  HA  VAL X 180      59.510  54.090  39.590  1.00  0.00            
ATOM   2767  CB  VAL X 180      61.070  55.050  38.350  1.00  0.00            
ATOM   2768  HB  VAL X 180      61.360  55.760  39.130  1.00  0.00            
ATOM   2769  CG1 VAL X 180      61.990  53.860  38.640  1.00  0.00            
ATOM   2770 1HG1 VAL X 180      61.920  53.560  39.670  1.00  0.00            
ATOM   2771 2HG1 VAL X 180      61.640  53.010  38.050  1.00  0.00            
ATOM   2772 3HG1 VAL X 180      63.050  53.870  38.400  1.00  0.00            
ATOM   2773  CG2 VAL X 180      61.380  55.790  37.060  1.00  0.00            
ATOM   2774 1HG2 VAL X 180      62.310  56.370  37.090  1.00  0.00            
ATOM   2775 2HG2 VAL X 180      61.460  55.060  36.260  1.00  0.00            
ATOM   2776 3HG2 VAL X 180      60.570  56.490  36.810  1.00  0.00            
ATOM   2777  C   VAL X 180      58.740  55.910  38.900  1.00  0.00            
ATOM   2778  O   VAL X 180      58.410  56.190  40.040  1.00  0.00            
ATOM   2779  N   LEU X 181      58.230  56.580  37.880  1.00  0.00            
ATOM   2780  H   LEU X 181      58.720  56.540  37.000  1.00  0.00            
ATOM   2781  CA  LEU X 181      57.350  57.730  37.960  1.00  0.00            
ATOM   2782  HA  LEU X 181      57.770  58.430  38.690  1.00  0.00            
ATOM   2783  CB  LEU X 181      57.220  58.470  36.620  1.00  0.00            
ATOM   2784  HB1 LEU X 181      57.230  57.760  35.810  1.00  0.00            
ATOM   2785  HB2 LEU X 181      56.220  58.910  36.540  1.00  0.00            
ATOM   2786  CG  LEU X 181      58.350  59.450  36.240  1.00  0.00            
ATOM   2787  HG  LEU X 181      59.330  59.110  36.550  1.00  0.00            
ATOM   2788  CD1 LEU X 181      58.350  59.660  34.720  1.00  0.00            
ATOM   2789 1HD1 LEU X 181      59.130  60.320  34.360  1.00  0.00            
ATOM   2790 2HD1 LEU X 181      58.730  58.810  34.180  1.00  0.00            
ATOM   2791 3HD1 LEU X 181      57.390  60.050  34.420  1.00  0.00            
ATOM   2792  CD2 LEU X 181      58.110  60.770  36.980  1.00  0.00            
ATOM   2793 1HD2 LEU X 181      57.750  60.590  37.990  1.00  0.00            
ATOM   2794 2HD2 LEU X 181      59.000  61.400  37.080  1.00  0.00            
ATOM   2795 3HD2 LEU X 181      57.310  61.340  36.490  1.00  0.00            
ATOM   2796  C   LEU X 181      55.970  57.370  38.500  1.00  0.00            
ATOM   2797  O   LEU X 181      55.450  58.100  39.350  1.00  0.00            
ATOM   2798  N   THR X 182      55.410  56.230  38.130  1.00  0.00            
ATOM   2799  H   THR X 182      55.980  55.610  37.560  1.00  0.00            
ATOM   2800  CA  THR X 182      54.180  55.640  38.650  1.00  0.00            
ATOM   2801  HA  THR X 182      53.390  56.370  38.480  1.00  0.00            
ATOM   2802  CB  THR X 182      53.760  54.390  37.860  1.00  0.00            
ATOM   2803  HB  THR X 182      52.890  54.060  38.440  1.00  0.00            
ATOM   2804  OG1 THR X 182      54.640  53.300  37.790  1.00  0.00            
ATOM   2805  HG1 THR X 182      55.530  53.550  37.930  1.00  0.00            
ATOM   2806  CG2 THR X 182      53.230  54.750  36.470  1.00  0.00            
ATOM   2807 1HG2 THR X 182      52.750  55.740  36.490  1.00  0.00            
ATOM   2808 2HG2 THR X 182      53.960  54.670  35.670  1.00  0.00            
ATOM   2809 3HG2 THR X 182      52.450  54.010  36.280  1.00  0.00            
ATOM   2810  C   THR X 182      54.320  55.560  40.160  1.00  0.00            
ATOM   2811  O   THR X 182      53.410  55.970  40.880  1.00  0.00            
ATOM   2812  N   ALA X 183      55.480  55.230  40.720  1.00  0.00            
ATOM   2813  H   ALA X 183      56.240  54.830  40.170  1.00  0.00            
ATOM   2814  CA  ALA X 183      55.650  55.060  42.150  1.00  0.00            
ATOM   2815  HA  ALA X 183      54.740  54.720  42.670  1.00  0.00            
ATOM   2816  CB  ALA X 183      56.440  53.780  42.370  1.00  0.00            
ATOM   2817  HB1 ALA X 183      56.380  53.450  43.420  1.00  0.00            
ATOM   2818  HB2 ALA X 183      56.150  52.970  41.690  1.00  0.00            
ATOM   2819  HB3 ALA X 183      57.500  53.920  42.220  1.00  0.00            
ATOM   2820  C   ALA X 183      56.320  56.240  42.840  1.00  0.00            
ATOM   2821  O   ALA X 183      56.840  56.050  43.940  1.00  0.00            
ATOM   2822  N   SER X 184      56.330  57.390  42.170  1.00  0.00            
ATOM   2823  H   SER X 184      55.940  57.510  41.240  1.00  0.00            
ATOM   2824  CA  SER X 184      56.830  58.620  42.720  1.00  0.00            
ATOM   2825  HA  SER X 184      56.710  58.540  43.810  1.00  0.00            
ATOM   2826  CB  SER X 184      58.320  58.750  42.410  1.00  0.00            
ATOM   2827  HB1 SER X 184      58.970  57.890  42.570  1.00  0.00            
ATOM   2828  HB2 SER X 184      58.490  58.830  41.330  1.00  0.00            
ATOM   2829  OG  SER X 184      58.960  59.820  43.050  1.00  0.00            
ATOM   2830  HG  SER X 184      58.830  59.740  43.990  1.00  0.00            
ATOM   2831  C   SER X 184      56.020  59.870  42.370  1.00  0.00            
ATOM   2832  O   SER X 184      56.140  60.860  43.070  1.00  0.00            
ATOM   2833  N   LEU X 185      55.050  59.830  41.450  1.00  0.00            
ATOM   2834  H   LEU X 185      55.040  59.030  40.850  1.00  0.00            
ATOM   2835  CA  LEU X 185      54.000  60.820  41.310  1.00  0.00            
ATOM   2836  HA  LEU X 185      54.300  61.790  41.680  1.00  0.00            
ATOM   2837  CB  LEU X 185      53.620  60.830  39.830  1.00  0.00            
ATOM   2838  HB1 LEU X 185      53.380  59.840  39.410  1.00  0.00            
ATOM   2839  HB2 LEU X 185      52.650  61.330  39.740  1.00  0.00            
ATOM   2840  CG  LEU X 185      54.580  61.600  38.930  1.00  0.00            
ATOM   2841  HG  LEU X 185      55.590  61.210  39.070  1.00  0.00            
ATOM   2842  CD1 LEU X 185      54.170  61.280  37.500  1.00  0.00            
ATOM   2843 1HD1 LEU X 185      53.100  61.450  37.370  1.00  0.00            
ATOM   2844 2HD1 LEU X 185      54.700  61.950  36.830  1.00  0.00            
ATOM   2845 3HD1 LEU X 185      54.260  60.210  37.260  1.00  0.00            
ATOM   2846  CD2 LEU X 185      54.730  63.090  39.260  1.00  0.00            
ATOM   2847 1HD2 LEU X 185      53.770  63.610  39.290  1.00  0.00            
ATOM   2848 2HD2 LEU X 185      55.340  63.240  40.160  1.00  0.00            
ATOM   2849 3HD2 LEU X 185      55.260  63.600  38.450  1.00  0.00            
ATOM   2850  C   LEU X 185      52.820  60.490  42.220  1.00  0.00            
ATOM   2851  O   LEU X 185      51.880  61.260  42.160  1.00  0.00            
ATOM   2852  N   THR X 186      52.990  59.520  43.120  1.00  0.00            
ATOM   2853  H   THR X 186      53.760  58.920  42.890  1.00  0.00            
ATOM   2854  CA  THR X 186      52.110  58.980  44.140  1.00  0.00            
ATOM   2855  HA  THR X 186      51.300  58.480  43.600  1.00  0.00            
ATOM   2856  CB  THR X 186      52.770  57.870  44.900  1.00  0.00            
ATOM   2857  HB  THR X 186      52.380  57.680  45.900  1.00  0.00            
ATOM   2858  OG1 THR X 186      54.110  58.230  45.170  1.00  0.00            
ATOM   2859  HG1 THR X 186      54.050  58.600  46.040  1.00  0.00            
ATOM   2860  CG2 THR X 186      52.830  56.490  44.200  1.00  0.00            
ATOM   2861 1HG2 THR X 186      53.080  55.660  44.850  1.00  0.00            
ATOM   2862 2HG2 THR X 186      51.890  56.130  43.780  1.00  0.00            
ATOM   2863 3HG2 THR X 186      53.490  56.420  43.340  1.00  0.00            
ATOM   2864  C   THR X 186      51.470  59.960  45.120  1.00  0.00            
ATOM   2865  O   THR X 186      50.370  59.690  45.610  1.00  0.00            
ATOM   2866  N   ILE X 187      52.050  61.150  45.340  1.00  0.00            
ATOM   2867  H   ILE X 187      52.840  61.350  44.760  1.00  0.00            
ATOM   2868  CA  ILE X 187      51.530  62.230  46.150  1.00  0.00            
ATOM   2869  HA  ILE X 187      51.030  61.660  46.930  1.00  0.00            
ATOM   2870  CB  ILE X 187      52.710  63.030  46.710  1.00  0.00            
ATOM   2871  HB  ILE X 187      52.370  64.000  47.090  1.00  0.00            
ATOM   2872  CG1 ILE X 187      53.850  63.260  45.740  1.00  0.00            
ATOM   2873 1HG1 ILE X 187      54.590  62.470  45.580  1.00  0.00            
ATOM   2874 2HG1 ILE X 187      53.580  63.420  44.700  1.00  0.00            
ATOM   2875  CG2 ILE X 187      53.220  62.330  47.980  1.00  0.00            
ATOM   2876 1HG2 ILE X 187      54.090  62.840  48.380  1.00  0.00            
ATOM   2877 2HG2 ILE X 187      52.470  62.380  48.770  1.00  0.00            
ATOM   2878 3HG2 ILE X 187      53.480  61.280  47.840  1.00  0.00            
ATOM   2879  CD  ILE X 187      54.870  64.340  46.100  1.00  0.00            
ATOM   2880  HD1 ILE X 187      55.210  64.160  47.120  1.00  0.00            
ATOM   2881  HD2 ILE X 187      55.670  64.220  45.350  1.00  0.00            
ATOM   2882  HD3 ILE X 187      54.530  65.380  45.970  1.00  0.00            
ATOM   2883  C   ILE X 187      50.480  63.080  45.430  1.00  0.00            
ATOM   2884  O   ILE X 187      49.970  64.000  46.060  1.00  0.00            
ATOM   2885  N   TRP X 188      50.090  62.650  44.220  1.00  0.00            
ATOM   2886  H   TRP X 188      50.500  61.770  43.970  1.00  0.00            
ATOM   2887  CA  TRP X 188      49.110  63.300  43.360  1.00  0.00            
ATOM   2888  HA  TRP X 188      48.630  64.060  43.980  1.00  0.00            
ATOM   2889  CB  TRP X 188      49.930  63.910  42.210  1.00  0.00            
ATOM   2890  HB1 TRP X 188      50.240  63.140  41.510  1.00  0.00            
ATOM   2891  HB2 TRP X 188      49.400  64.560  41.510  1.00  0.00            
ATOM   2892  CG  TRP X 188      50.980  64.890  42.620  1.00  0.00            
ATOM   2893  CD1 TRP X 188      52.280  64.810  42.230  1.00  0.00            
ATOM   2894  HD1 TRP X 188      52.600  63.930  41.700  1.00  0.00            
ATOM   2895  CD2 TRP X 188      50.820  66.170  43.310  1.00  0.00            
ATOM   2896  NE1 TRP X 188      52.990  65.830  42.830  1.00  0.00            
ATOM   2897  HE1 TRP X 188      54.000  66.000  42.810  1.00  0.00            
ATOM   2898  CE2 TRP X 188      52.130  66.670  43.490  1.00  0.00            
ATOM   2899  CE3 TRP X 188      49.740  66.920  43.800  1.00  0.00            
ATOM   2900  HE3 TRP X 188      48.730  66.580  43.620  1.00  0.00            
ATOM   2901  CZ2 TRP X 188      52.400  67.810  44.270  1.00  0.00            
ATOM   2902  HZ2 TRP X 188      53.390  68.180  44.480  1.00  0.00            
ATOM   2903  CZ3 TRP X 188      50.040  68.070  44.550  1.00  0.00            
ATOM   2904  HZ3 TRP X 188      49.190  68.600  44.960  1.00  0.00            
ATOM   2905  CH2 TRP X 188      51.320  68.560  44.780  1.00  0.00            
ATOM   2906  HH2 TRP X 188      51.380  69.440  45.410  1.00  0.00            
ATOM   2907  C   TRP X 188      48.070  62.340  42.840  1.00  0.00            
ATOM   2908  O   TRP X 188      47.150  62.780  42.140  1.00  0.00            
ATOM   2909  N   LYS X 189      48.320  61.040  42.960  1.00  0.00            
ATOM   2910  H   LYS X 189      49.100  60.840  43.580  1.00  0.00            
ATOM   2911  CA  LYS X 189      47.560  59.910  42.470  1.00  0.00            
ATOM   2912  HA  LYS X 189      47.520  59.900  41.380  1.00  0.00            
ATOM   2913  CB  LYS X 189      48.330  58.700  43.030  1.00  0.00            
ATOM   2914  HB1 LYS X 189      49.320  58.660  42.580  1.00  0.00            
ATOM   2915  HB2 LYS X 189      48.440  58.790  44.110  1.00  0.00            
ATOM   2916  CG  LYS X 189      47.730  57.340  42.720  1.00  0.00            
ATOM   2917  HG1 LYS X 189      46.670  57.300  42.980  1.00  0.00            
ATOM   2918  HG2 LYS X 189      47.770  57.200  41.640  1.00  0.00            
ATOM   2919  CD  LYS X 189      48.420  56.080  43.260  1.00  0.00            
ATOM   2920  HD1 LYS X 189      49.490  56.120  43.060  1.00  0.00            
ATOM   2921  HD2 LYS X 189      48.250  56.040  44.320  1.00  0.00            
ATOM   2922  CE  LYS X 189      47.970  54.820  42.560  1.00  0.00            
ATOM   2923  HE1 LYS X 189      46.900  54.950  42.410  1.00  0.00            
ATOM   2924  HE2 LYS X 189      48.400  54.760  41.560  1.00  0.00            
ATOM   2925  NZ  LYS X 189      48.050  53.620  43.410  1.00  0.00            
ATOM   2926  HZ1 LYS X 189      47.400  53.730  44.180  1.00  0.00            
ATOM   2927  HZ2 LYS X 189      47.930  52.710  42.980  1.00  0.00            
ATOM   2928  HZ3 LYS X 189      48.930  53.750  43.890  1.00  0.00            
ATOM   2929  C   LYS X 189      46.150  59.960  43.050  1.00  0.00            
ATOM   2930  O   LYS X 189      46.000  60.330  44.210  1.00  0.00            
ATOM   2931  N   LYS X 190      45.170  59.400  42.330  1.00  0.00            
ATOM   2932  H   LYS X 190      45.340  59.150  41.370  1.00  0.00            
ATOM   2933  CA  LYS X 190      43.790  59.150  42.700  1.00  0.00            
ATOM   2934  HA  LYS X 190      43.690  59.050  43.780  1.00  0.00            
ATOM   2935  CB  LYS X 190      42.860  60.320  42.320  1.00  0.00            
ATOM   2936  HB1 LYS X 190      42.030  60.430  43.020  1.00  0.00            
ATOM   2937  HB2 LYS X 190      43.460  61.190  42.530  1.00  0.00            
ATOM   2938  CG  LYS X 190      42.430  60.380  40.860  1.00  0.00            
ATOM   2939  HG1 LYS X 190      43.200  60.620  40.140  1.00  0.00            
ATOM   2940  HG2 LYS X 190      41.880  59.460  40.710  1.00  0.00            
ATOM   2941  CD  LYS X 190      41.440  61.570  40.790  1.00  0.00            
ATOM   2942  HD1 LYS X 190      40.630  61.550  41.510  1.00  0.00            
ATOM   2943  HD2 LYS X 190      42.000  62.430  41.110  1.00  0.00            
ATOM   2944  CE  LYS X 190      40.910  61.790  39.370  1.00  0.00            
ATOM   2945  HE1 LYS X 190      41.620  61.300  38.710  1.00  0.00            
ATOM   2946  HE2 LYS X 190      40.020  61.180  39.170  1.00  0.00            
ATOM   2947  NZ  LYS X 190      40.900  63.240  39.120  1.00  0.00            
ATOM   2948  HZ1 LYS X 190      40.590  63.340  38.170  1.00  0.00            
ATOM   2949  HZ2 LYS X 190      40.310  63.650  39.830  1.00  0.00            
ATOM   2950  HZ3 LYS X 190      41.880  63.490  39.120  1.00  0.00            
ATOM   2951  C   LYS X 190      43.390  57.810  42.100  1.00  0.00            
ATOM   2952  O   LYS X 190      43.770  57.480  40.980  1.00  0.00            
ATOM   2953  N   MET X 191      42.520  57.130  42.850  1.00  0.00            
ATOM   2954  H   MET X 191      41.930  57.750  43.410  1.00  0.00            
ATOM   2955  CA  MET X 191      41.750  55.960  42.470  1.00  0.00            
ATOM   2956  HA  MET X 191      42.360  55.210  41.960  1.00  0.00            
ATOM   2957  CB  MET X 191      41.220  55.450  43.820  1.00  0.00            
ATOM   2958  HB1 MET X 191      41.990  55.470  44.590  1.00  0.00            
ATOM   2959  HB2 MET X 191      40.410  56.110  44.140  1.00  0.00            
ATOM   2960  CG  MET X 191      40.670  54.020  43.830  1.00  0.00            
ATOM   2961  HG1 MET X 191      41.400  53.380  43.340  1.00  0.00            
ATOM   2962  HG2 MET X 191      40.780  53.670  44.870  1.00  0.00            
ATOM   2963  SD  MET X 191      38.930  53.800  43.390  1.00  0.00            
ATOM   2964  CE  MET X 191      39.070  52.000  43.390  1.00  0.00            
ATOM   2965  HE1 MET X 191      38.940  51.520  44.360  1.00  0.00            
ATOM   2966  HE2 MET X 191      38.410  51.560  42.650  1.00  0.00            
ATOM   2967  HE3 MET X 191      40.130  51.780  43.210  1.00  0.00            
ATOM   2968  C   MET X 191      40.530  56.300  41.620  1.00  0.00            
ATOM   2969  O   MET X 191      39.850  57.300  41.840  1.00  0.00            
ATOM   2970  N   GLY X 192      40.300  55.440  40.640  1.00  0.00            
ATOM   2971  H   GLY X 192      40.920  54.660  40.420  1.00  0.00            
ATOM   2972  CA  GLY X 192      39.370  55.720  39.560  1.00  0.00            
ATOM   2973  HA1 GLY X 192      38.690  54.880  39.610  1.00  0.00            
ATOM   2974  HA2 GLY X 192      38.800  56.640  39.760  1.00  0.00            
ATOM   2975  C   GLY X 192      40.140  55.740  38.240  1.00  0.00            
ATOM   2976  O1  GLY X 192      41.060  54.910  38.060  1.00  0.00            
ATOM   2977  O2  GLY X 192      39.840  56.630  37.410  1.00  0.00            
END
