# Supplementary material for: The importance of evolutionarily conserved C‐terminal basic residues for the stability of proapoptotic Bax protein
Source: FEBS Open Bio. 2016 Aug 25;6(10):976–86. doi: 10.1002/2211-5463.12096 (PMC5055034; doi:10.1002/2211-5463.12096)
Supplement: Supplementary file 2 — Appendix S2. Figure 2 snapshots zip file. [file FEB4-6-0976-s002.zip › Figure 2 snapshots/WT_400K.pdb]

HEADER Model of Human Bax
TITLE WT 40 ns
JRNL        AUTH   J.L. ROSAS-TRIGUEROS                                 
JRNL        TITL   THE IMPORTANCE OF EVOLUTIONARILY CONSERVED C-TERMINAL BASIC 
JRNL        TITL 2 RESIDUES FOR THE STABILITY OF PROAPOPTOTIC BAX PROTEIN
JRNL        REF    FEBS Open Bio
JRNL        REFN   ISSN 2211-5463
REMARK 250
REMARK 250 EXPERIMENTAL DETAILS
REMARK 250  EXPERIMENT TYPE: MOLECULAR DYNAMICS SIMULATION, 400 K, FINAL STRUCTURE
REMARK 250  GENERATED BY GROMACS
REMARK 250  THIS IS A SIMULATION BOX
REMARK 250
CRYST1   90.760   90.760   90.760  60.00  60.00  90.00 P 1           1
ATOM      1  N   MET X   1      75.340  70.850  46.200  1.00  0.00            
ATOM      2  H1  MET X   1      74.670  71.600  46.190  1.00  0.00            
ATOM      3  H2  MET X   1      76.100  70.970  46.880  1.00  0.00            
ATOM      4  H3  MET X   1      75.700  70.730  45.270  1.00  0.00            
ATOM      5  CA  MET X   1      74.640  69.620  46.590  1.00  0.00            
ATOM      6  HA  MET X   1      74.090  69.360  45.680  1.00  0.00            
ATOM      7  CB  MET X   1      75.700  68.600  47.010  1.00  0.00            
ATOM      8  HB1 MET X   1      76.620  68.690  46.440  1.00  0.00            
ATOM      9  HB2 MET X   1      75.900  68.990  47.990  1.00  0.00            
ATOM     10  CG  MET X   1      75.120  67.190  46.960  1.00  0.00            
ATOM     11  HG1 MET X   1      74.340  67.000  47.680  1.00  0.00            
ATOM     12  HG2 MET X   1      74.780  66.950  45.950  1.00  0.00            
ATOM     13  SD  MET X   1      76.360  65.960  47.480  1.00  0.00            
ATOM     14  CE  MET X   1      76.030  66.280  49.240  1.00  0.00            
ATOM     15  HE1 MET X   1      76.610  65.530  49.780  1.00  0.00            
ATOM     16  HE2 MET X   1      76.410  67.230  49.590  1.00  0.00            
ATOM     17  HE3 MET X   1      74.990  66.170  49.540  1.00  0.00            
ATOM     18  C   MET X   1      73.570  69.750  47.670  1.00  0.00            
ATOM     19  O   MET X   1      73.910  70.460  48.620  1.00  0.00            
ATOM     20  N   ASP X   2      72.450  69.040  47.570  1.00  0.00            
ATOM     21  H   ASP X   2      72.410  68.270  46.900  1.00  0.00            
ATOM     22  CA  ASP X   2      71.310  69.110  48.450  1.00  0.00            
ATOM     23  HA  ASP X   2      71.010  70.160  48.480  1.00  0.00            
ATOM     24  CB  ASP X   2      70.210  68.150  47.960  1.00  0.00            
ATOM     25  HB1 ASP X   2      70.090  68.310  46.900  1.00  0.00            
ATOM     26  HB2 ASP X   2      70.330  67.120  48.270  1.00  0.00            
ATOM     27  CG  ASP X   2      68.840  68.260  48.620  1.00  0.00            
ATOM     28  OD1 ASP X   2      68.380  67.160  48.970  1.00  0.00            
ATOM     29  OD2 ASP X   2      68.280  69.300  48.990  1.00  0.00            
ATOM     30  C   ASP X   2      71.660  68.740  49.880  1.00  0.00            
ATOM     31  O   ASP X   2      72.750  68.240  50.160  1.00  0.00            
ATOM     32  N   GLY X   3      70.880  69.080  50.890  1.00  0.00            
ATOM     33  H   GLY X   3      69.920  69.250  50.620  1.00  0.00            
ATOM     34  CA  GLY X   3      71.290  69.100  52.280  1.00  0.00            
ATOM     35  HA1 GLY X   3      70.650  68.460  52.880  1.00  0.00            
ATOM     36  HA2 GLY X   3      72.280  68.780  52.580  1.00  0.00            
ATOM     37  C   GLY X   3      71.020  70.530  52.750  1.00  0.00            
ATOM     38  O   GLY X   3      70.010  71.120  52.390  1.00  0.00            
ATOM     39  N   SER X   4      71.980  71.100  53.480  1.00  0.00            
ATOM     40  H   SER X   4      72.800  70.550  53.650  1.00  0.00            
ATOM     41  CA  SER X   4      72.000  72.470  53.980  1.00  0.00            
ATOM     42  HA  SER X   4      71.210  72.930  53.430  1.00  0.00            
ATOM     43  CB  SER X   4      71.480  72.370  55.420  1.00  0.00            
ATOM     44  HB1 SER X   4      71.400  73.380  55.830  1.00  0.00            
ATOM     45  HB2 SER X   4      70.440  72.090  55.240  1.00  0.00            
ATOM     46  OG  SER X   4      72.390  71.510  56.060  1.00  0.00            
ATOM     47  HG  SER X   4      72.110  70.660  55.740  1.00  0.00            
ATOM     48  C   SER X   4      73.220  73.370  53.870  1.00  0.00            
ATOM     49  O   SER X   4      73.230  74.460  54.450  1.00  0.00            
ATOM     50  N   GLY X   5      74.290  72.950  53.180  1.00  0.00            
ATOM     51  H   GLY X   5      74.320  72.110  52.620  1.00  0.00            
ATOM     52  CA  GLY X   5      75.400  73.850  52.860  1.00  0.00            
ATOM     53  HA1 GLY X   5      75.210  74.920  53.060  1.00  0.00            
ATOM     54  HA2 GLY X   5      76.160  73.520  53.550  1.00  0.00            
ATOM     55  C   GLY X   5      75.600  73.660  51.360  1.00  0.00            
ATOM     56  O   GLY X   5      76.150  72.630  50.950  1.00  0.00            
ATOM     57  N   GLU X   6      74.980  74.480  50.520  1.00  0.00            
ATOM     58  H   GLU X   6      74.470  75.280  50.850  1.00  0.00            
ATOM     59  CA  GLU X   6      75.020  74.440  49.070  1.00  0.00            
ATOM     60  HA  GLU X   6      74.920  73.400  48.740  1.00  0.00            
ATOM     61  CB  GLU X   6      73.850  75.260  48.530  1.00  0.00            
ATOM     62  HB1 GLU X   6      72.950  75.020  49.100  1.00  0.00            
ATOM     63  HB2 GLU X   6      74.060  76.320  48.600  1.00  0.00            
ATOM     64  CG  GLU X   6      73.610  75.020  47.040  1.00  0.00            
ATOM     65  HG1 GLU X   6      72.860  75.720  46.710  1.00  0.00            
ATOM     66  HG2 GLU X   6      74.570  75.190  46.550  1.00  0.00            
ATOM     67  CD  GLU X   6      73.080  73.650  46.610  1.00  0.00            
ATOM     68  OE1 GLU X   6      73.860  72.910  45.980  1.00  0.00            
ATOM     69  OE2 GLU X   6      71.910  73.340  46.970  1.00  0.00            
ATOM     70  C   GLU X   6      76.340  75.020  48.610  1.00  0.00            
ATOM     71  O   GLU X   6      76.510  76.240  48.790  1.00  0.00            
ATOM     72  N   GLN X   7      77.200  74.190  48.000  1.00  0.00            
ATOM     73  H   GLN X   7      76.890  73.260  47.830  1.00  0.00            
ATOM     74  CA  GLN X   7      78.340  74.600  47.170  1.00  0.00            
ATOM     75  HA  GLN X   7      78.370  75.670  47.070  1.00  0.00            
ATOM     76  CB  GLN X   7      79.600  74.030  47.820  1.00  0.00            
ATOM     77  HB1 GLN X   7      79.780  74.310  48.850  1.00  0.00            
ATOM     78  HB2 GLN X   7      79.530  72.950  47.770  1.00  0.00            
ATOM     79  CG  GLN X   7      80.890  74.430  47.100  1.00  0.00            
ATOM     80  HG1 GLN X   7      80.580  75.170  46.340  1.00  0.00            
ATOM     81  HG2 GLN X   7      81.620  74.750  47.820  1.00  0.00            
ATOM     82  CD  GLN X   7      81.560  73.290  46.360  1.00  0.00            
ATOM     83  OE1 GLN X   7      81.950  72.330  47.030  1.00  0.00            
ATOM     84  NE2 GLN X   7      81.870  73.440  45.060  1.00  0.00            
ATOM     85 1HE2 GLN X   7      81.510  74.260  44.600  1.00  0.00            
ATOM     86 2HE2 GLN X   7      82.220  72.670  44.500  1.00  0.00            
ATOM     87  C   GLN X   7      78.180  74.030  45.770  1.00  0.00            
ATOM     88  O   GLN X   7      78.210  72.810  45.650  1.00  0.00            
ATOM     89  N   PRO X   8      78.080  74.800  44.690  1.00  0.00            
ATOM     90  CA  PRO X   8      77.740  74.300  43.380  1.00  0.00            
ATOM     91  HA  PRO X   8      76.870  73.640  43.460  1.00  0.00            
ATOM     92  CB  PRO X   8      77.330  75.450  42.470  1.00  0.00            
ATOM     93  HB1 PRO X   8      77.750  75.490  41.470  1.00  0.00            
ATOM     94  HB2 PRO X   8      76.260  75.360  42.390  1.00  0.00            
ATOM     95  CG  PRO X   8      77.820  76.690  43.220  1.00  0.00            
ATOM     96  HG1 PRO X   8      78.730  77.080  42.800  1.00  0.00            
ATOM     97  HG2 PRO X   8      77.100  77.510  43.260  1.00  0.00            
ATOM     98  CD  PRO X   8      77.980  76.250  44.680  1.00  0.00            
ATOM     99  HD1 PRO X   8      78.930  76.720  44.940  1.00  0.00            
ATOM    100  HD2 PRO X   8      77.190  76.580  45.370  1.00  0.00            
ATOM    101  C   PRO X   8      78.810  73.410  42.760  1.00  0.00            
ATOM    102  O   PRO X   8      79.940  73.840  42.500  1.00  0.00            
ATOM    103  N   ARG X   9      78.510  72.120  42.590  1.00  0.00            
ATOM    104  H   ARG X   9      77.600  71.770  42.820  1.00  0.00            
ATOM    105  CA  ARG X   9      79.420  71.160  41.980  1.00  0.00            
ATOM    106  HA  ARG X   9      80.430  71.280  42.380  1.00  0.00            
ATOM    107  CB  ARG X   9      78.970  69.720  42.240  1.00  0.00            
ATOM    108  HB1 ARG X   9      77.980  69.680  41.760  1.00  0.00            
ATOM    109  HB2 ARG X   9      79.580  69.080  41.600  1.00  0.00            
ATOM    110  CG  ARG X   9      78.930  69.300  43.710  1.00  0.00            
ATOM    111  HG1 ARG X   9      79.920  69.250  44.160  1.00  0.00            
ATOM    112  HG2 ARG X   9      78.450  70.120  44.220  1.00  0.00            
ATOM    113  CD  ARG X   9      78.070  68.050  43.920  1.00  0.00            
ATOM    114  HD1 ARG X   9      78.480  67.260  43.320  1.00  0.00            
ATOM    115  HD2 ARG X   9      78.180  67.680  44.940  1.00  0.00            
ATOM    116  NE  ARG X   9      76.640  68.150  43.670  1.00  0.00            
ATOM    117  HE  ARG X   9      76.290  69.100  43.500  1.00  0.00            
ATOM    118  CZ  ARG X   9      75.750  67.190  43.440  1.00  0.00            
ATOM    119  NH1 ARG X   9      76.090  65.940  43.780  1.00  0.00            
ATOM    120 1HH1 ARG X   9      77.070  65.670  43.790  1.00  0.00            
ATOM    121 2HH1 ARG X   9      75.450  65.180  43.760  1.00  0.00            
ATOM    122  NH2 ARG X   9      74.520  67.510  42.980  1.00  0.00            
ATOM    123 1HH2 ARG X   9      74.300  68.490  42.860  1.00  0.00            
ATOM    124 2HH2 ARG X   9      73.780  66.840  43.020  1.00  0.00            
ATOM    125  C   ARG X   9      79.450  71.420  40.480  1.00  0.00            
ATOM    126  O   ARG X   9      78.450  71.330  39.770  1.00  0.00            
ATOM    127  N   GLY X  10      80.610  71.740  39.920  1.00  0.00            
ATOM    128  H   GLY X  10      81.350  72.010  40.550  1.00  0.00            
ATOM    129  CA  GLY X  10      80.940  72.060  38.550  1.00  0.00            
ATOM    130  HA1 GLY X  10      80.000  72.070  37.990  1.00  0.00            
ATOM    131  HA2 GLY X  10      81.400  73.040  38.620  1.00  0.00            
ATOM    132  C   GLY X  10      81.980  71.060  38.030  1.00  0.00            
ATOM    133  O   GLY X  10      82.800  70.540  38.770  1.00  0.00            
ATOM    134  N   GLY X  11      82.030  70.770  36.730  1.00  0.00            
ATOM    135  H   GLY X  11      81.360  71.320  36.210  1.00  0.00            
ATOM    136  CA  GLY X  11      83.110  70.030  36.130  1.00  0.00            
ATOM    137  HA1 GLY X  11      83.700  70.740  35.510  1.00  0.00            
ATOM    138  HA2 GLY X  11      83.730  69.440  36.780  1.00  0.00            
ATOM    139  C   GLY X  11      82.590  68.970  35.160  1.00  0.00            
ATOM    140  O   GLY X  11      81.430  68.860  34.750  1.00  0.00            
ATOM    141  N   GLY X  12      83.510  68.150  34.650  1.00  0.00            
ATOM    142  H   GLY X  12      84.460  68.460  34.830  1.00  0.00            
ATOM    143  CA  GLY X  12      83.470  67.150  33.620  1.00  0.00            
ATOM    144  HA1 GLY X  12      83.830  66.220  34.050  1.00  0.00            
ATOM    145  HA2 GLY X  12      82.520  66.840  33.190  1.00  0.00            
ATOM    146  C   GLY X  12      84.470  67.240  32.480  1.00  0.00            
ATOM    147  O   GLY X  12      85.400  68.020  32.650  1.00  0.00            
ATOM    148  N   PRO X  13      84.210  66.650  31.310  1.00  0.00            
ATOM    149  CA  PRO X  13      85.170  66.950  30.270  1.00  0.00            
ATOM    150  HA  PRO X  13      86.130  66.670  30.700  1.00  0.00            
ATOM    151  CB  PRO X  13      84.910  65.900  29.190  1.00  0.00            
ATOM    152  HB1 PRO X  13      85.160  66.200  28.180  1.00  0.00            
ATOM    153  HB2 PRO X  13      85.510  65.030  29.460  1.00  0.00            
ATOM    154  CG  PRO X  13      83.410  65.640  29.310  1.00  0.00            
ATOM    155  HG1 PRO X  13      82.800  66.350  28.730  1.00  0.00            
ATOM    156  HG2 PRO X  13      83.050  64.660  28.950  1.00  0.00            
ATOM    157  CD  PRO X  13      83.180  65.760  30.800  1.00  0.00            
ATOM    158  HD1 PRO X  13      82.170  65.990  31.120  1.00  0.00            
ATOM    159  HD2 PRO X  13      83.380  64.750  31.120  1.00  0.00            
ATOM    160  C   PRO X  13      85.180  68.360  29.700  1.00  0.00            
ATOM    161  O   PRO X  13      86.140  68.660  28.990  1.00  0.00            
ATOM    162  N   THR X  14      84.260  69.250  30.070  1.00  0.00            
ATOM    163  H   THR X  14      83.530  68.940  30.690  1.00  0.00            
ATOM    164  CA  THR X  14      84.350  70.700  30.000  1.00  0.00            
ATOM    165  HA  THR X  14      85.320  71.000  30.410  1.00  0.00            
ATOM    166  CB  THR X  14      84.100  71.100  28.550  1.00  0.00            
ATOM    167  HB  THR X  14      84.720  70.680  27.770  1.00  0.00            
ATOM    168  OG1 THR X  14      84.170  72.480  28.330  1.00  0.00            
ATOM    169  HG1 THR X  14      83.950  72.600  27.440  1.00  0.00            
ATOM    170  CG2 THR X  14      82.710  70.650  28.080  1.00  0.00            
ATOM    171 1HG2 THR X  14      81.880  71.100  28.640  1.00  0.00            
ATOM    172 2HG2 THR X  14      82.500  71.190  27.150  1.00  0.00            
ATOM    173 3HG2 THR X  14      82.510  69.590  27.880  1.00  0.00            
ATOM    174  C   THR X  14      83.430  71.210  31.120  1.00  0.00            
ATOM    175  O   THR X  14      82.880  70.420  31.860  1.00  0.00            
ATOM    176  N   SER X  15      83.360  72.540  31.250  1.00  0.00            
ATOM    177  H   SER X  15      83.670  72.990  30.400  1.00  0.00            
ATOM    178  CA  SER X  15      82.550  73.290  32.200  1.00  0.00            
ATOM    179  HA  SER X  15      82.770  72.910  33.190  1.00  0.00            
ATOM    180  CB  SER X  15      82.960  74.770  32.120  1.00  0.00            
ATOM    181  HB1 SER X  15      82.350  75.380  32.780  1.00  0.00            
ATOM    182  HB2 SER X  15      83.990  74.870  32.430  1.00  0.00            
ATOM    183  OG  SER X  15      82.880  75.150  30.770  1.00  0.00            
ATOM    184  HG  SER X  15      83.740  75.150  30.360  1.00  0.00            
ATOM    185  C   SER X  15      81.100  73.030  31.920  1.00  0.00            
ATOM    186  O   SER X  15      80.730  72.960  30.750  1.00  0.00            
ATOM    187  N   SER X  16      80.200  72.840  32.900  1.00  0.00            
ATOM    188  H   SER X  16      80.570  73.190  33.780  1.00  0.00            
ATOM    189  CA  SER X  16      78.790  72.530  32.960  1.00  0.00            
ATOM    190  HA  SER X  16      78.730  71.560  32.490  1.00  0.00            
ATOM    191  CB  SER X  16      78.360  72.450  34.430  1.00  0.00            
ATOM    192  HB1 SER X  16      78.590  73.410  34.890  1.00  0.00            
ATOM    193  HB2 SER X  16      77.290  72.210  34.470  1.00  0.00            
ATOM    194  OG  SER X  16      79.190  71.520  35.080  1.00  0.00            
ATOM    195  HG  SER X  16      78.860  70.680  34.820  1.00  0.00            
ATOM    196  C   SER X  16      78.030  73.450  32.000  1.00  0.00            
ATOM    197  O   SER X  16      77.000  72.960  31.570  1.00  0.00            
ATOM    198  N   GLU X  17      78.520  74.670  31.720  1.00  0.00            
ATOM    199  H   GLU X  17      79.300  74.780  32.360  1.00  0.00            
ATOM    200  CA  GLU X  17      77.960  75.610  30.800  1.00  0.00            
ATOM    201  HA  GLU X  17      76.960  75.960  31.130  1.00  0.00            
ATOM    202  CB  GLU X  17      78.710  76.930  30.940  1.00  0.00            
ATOM    203  HB1 GLU X  17      79.000  77.200  31.950  1.00  0.00            
ATOM    204  HB2 GLU X  17      79.600  76.800  30.320  1.00  0.00            
ATOM    205  CG  GLU X  17      78.010  78.170  30.380  1.00  0.00            
ATOM    206  HG1 GLU X  17      78.550  79.100  30.480  1.00  0.00            
ATOM    207  HG2 GLU X  17      77.750  78.200  29.320  1.00  0.00            
ATOM    208  CD  GLU X  17      76.820  78.510  31.270  1.00  0.00            
ATOM    209  OE1 GLU X  17      77.120  78.960  32.400  1.00  0.00            
ATOM    210  OE2 GLU X  17      75.700  78.050  30.980  1.00  0.00            
ATOM    211  C   GLU X  17      77.900  75.080  29.370  1.00  0.00            
ATOM    212  O   GLU X  17      76.930  75.170  28.630  1.00  0.00            
ATOM    213  N   GLN X  18      79.040  74.470  29.000  1.00  0.00            
ATOM    214  H   GLN X  18      79.840  74.240  29.590  1.00  0.00            
ATOM    215  CA  GLN X  18      79.320  74.040  27.640  1.00  0.00            
ATOM    216  HA  GLN X  18      78.960  74.790  26.940  1.00  0.00            
ATOM    217  CB  GLN X  18      80.840  73.890  27.550  1.00  0.00            
ATOM    218  HB1 GLN X  18      81.180  73.100  28.230  1.00  0.00            
ATOM    219  HB2 GLN X  18      81.090  73.400  26.600  1.00  0.00            
ATOM    220  CG  GLN X  18      81.740  75.120  27.630  1.00  0.00            
ATOM    221  HG1 GLN X  18      81.720  75.560  28.610  1.00  0.00            
ATOM    222  HG2 GLN X  18      82.760  74.740  27.520  1.00  0.00            
ATOM    223  CD  GLN X  18      81.240  76.260  26.730  1.00  0.00            
ATOM    224  OE1 GLN X  18      80.860  76.200  25.580  1.00  0.00            
ATOM    225  NE2 GLN X  18      81.150  77.460  27.310  1.00  0.00            
ATOM    226 1HE2 GLN X  18      81.500  77.700  28.220  1.00  0.00            
ATOM    227 2HE2 GLN X  18      80.900  78.190  26.640  1.00  0.00            
ATOM    228  C   GLN X  18      78.760  72.650  27.420  1.00  0.00            
ATOM    229  O   GLN X  18      78.540  72.260  26.280  1.00  0.00            
ATOM    230  N   ILE X  19      78.610  71.860  28.480  1.00  0.00            
ATOM    231  H   ILE X  19      79.030  72.020  29.380  1.00  0.00            
ATOM    232  CA  ILE X  19      77.740  70.720  28.640  1.00  0.00            
ATOM    233  HA  ILE X  19      77.800  70.030  27.800  1.00  0.00            
ATOM    234  CB  ILE X  19      78.030  69.970  29.940  1.00  0.00            
ATOM    235  HB  ILE X  19      77.880  70.790  30.630  1.00  0.00            
ATOM    236  CG1 ILE X  19      79.480  69.530  30.230  1.00  0.00            
ATOM    237 1HG1 ILE X  19      80.130  70.410  30.280  1.00  0.00            
ATOM    238 2HG1 ILE X  19      79.650  69.090  31.220  1.00  0.00            
ATOM    239  CG2 ILE X  19      77.140  68.750  30.110  1.00  0.00            
ATOM    240 1HG2 ILE X  19      77.300  68.070  30.950  1.00  0.00            
ATOM    241 2HG2 ILE X  19      76.100  69.060  30.240  1.00  0.00            
ATOM    242 3HG2 ILE X  19      77.160  68.110  29.220  1.00  0.00            
ATOM    243  CD  ILE X  19      80.020  68.520  29.240  1.00  0.00            
ATOM    244  HD1 ILE X  19      81.000  68.140  29.540  1.00  0.00            
ATOM    245  HD2 ILE X  19      79.300  67.760  28.950  1.00  0.00            
ATOM    246  HD3 ILE X  19      80.170  68.990  28.250  1.00  0.00            
ATOM    247  C   ILE X  19      76.280  71.180  28.550  1.00  0.00            
ATOM    248  O   ILE X  19      75.560  70.480  27.830  1.00  0.00            
ATOM    249  N   MET X  20      75.930  72.390  28.940  1.00  0.00            
ATOM    250  H   MET X  20      76.500  73.030  29.460  1.00  0.00            
ATOM    251  CA  MET X  20      74.560  72.860  28.860  1.00  0.00            
ATOM    252  HA  MET X  20      74.000  71.930  29.000  1.00  0.00            
ATOM    253  CB  MET X  20      74.230  73.750  30.050  1.00  0.00            
ATOM    254  HB1 MET X  20      74.430  73.240  31.000  1.00  0.00            
ATOM    255  HB2 MET X  20      74.870  74.630  30.100  1.00  0.00            
ATOM    256  CG  MET X  20      72.750  74.160  30.160  1.00  0.00            
ATOM    257  HG1 MET X  20      72.510  74.640  29.220  1.00  0.00            
ATOM    258  HG2 MET X  20      72.180  73.240  30.170  1.00  0.00            
ATOM    259  SD  MET X  20      72.190  75.310  31.440  1.00  0.00            
ATOM    260  CE  MET X  20      72.840  74.460  32.900  1.00  0.00            
ATOM    261  HE1 MET X  20      73.930  74.410  33.000  1.00  0.00            
ATOM    262  HE2 MET X  20      72.520  74.920  33.840  1.00  0.00            
ATOM    263  HE3 MET X  20      72.630  73.410  32.970  1.00  0.00            
ATOM    264  C   MET X  20      74.260  73.440  27.500  1.00  0.00            
ATOM    265  O   MET X  20      73.110  73.350  27.080  1.00  0.00            
ATOM    266  N   LYS X  21      75.270  73.980  26.810  1.00  0.00            
ATOM    267  H   LYS X  21      76.130  74.040  27.300  1.00  0.00            
ATOM    268  CA  LYS X  21      75.270  74.270  25.390  1.00  0.00            
ATOM    269  HA  LYS X  21      74.470  74.980  25.200  1.00  0.00            
ATOM    270  CB  LYS X  21      76.530  75.040  25.030  1.00  0.00            
ATOM    271  HB1 LYS X  21      76.620  75.900  25.690  1.00  0.00            
ATOM    272  HB2 LYS X  21      77.370  74.340  25.080  1.00  0.00            
ATOM    273  CG  LYS X  21      76.800  75.670  23.640  1.00  0.00            
ATOM    274  HG1 LYS X  21      76.570  74.780  23.040  1.00  0.00            
ATOM    275  HG2 LYS X  21      76.060  76.420  23.380  1.00  0.00            
ATOM    276  CD  LYS X  21      78.210  76.170  23.440  1.00  0.00            
ATOM    277  HD1 LYS X  21      78.500  76.560  24.420  1.00  0.00            
ATOM    278  HD2 LYS X  21      78.860  75.380  23.030  1.00  0.00            
ATOM    279  CE  LYS X  21      78.400  77.300  22.420  1.00  0.00            
ATOM    280  HE1 LYS X  21      78.060  77.070  21.410  1.00  0.00            
ATOM    281  HE2 LYS X  21      77.730  78.090  22.770  1.00  0.00            
ATOM    282  NZ  LYS X  21      79.790  77.770  22.370  1.00  0.00            
ATOM    283  HZ1 LYS X  21      80.110  78.380  23.100  1.00  0.00            
ATOM    284  HZ2 LYS X  21      80.510  77.050  22.370  1.00  0.00            
ATOM    285  HZ3 LYS X  21      80.070  78.330  21.580  1.00  0.00            
ATOM    286  C   LYS X  21      74.920  73.080  24.500  1.00  0.00            
ATOM    287  O   LYS X  21      73.990  73.330  23.740  1.00  0.00            
ATOM    288  N   THR X  22      75.580  71.950  24.720  1.00  0.00            
ATOM    289  H   THR X  22      76.340  71.930  25.400  1.00  0.00            
ATOM    290  CA  THR X  22      75.390  70.650  24.110  1.00  0.00            
ATOM    291  HA  THR X  22      75.160  70.850  23.070  1.00  0.00            
ATOM    292  CB  THR X  22      76.620  69.750  24.180  1.00  0.00            
ATOM    293  HB  THR X  22      76.450  68.730  23.840  1.00  0.00            
ATOM    294  OG1 THR X  22      77.250  69.680  25.440  1.00  0.00            
ATOM    295  HG1 THR X  22      77.690  70.500  25.600  1.00  0.00            
ATOM    296  CG2 THR X  22      77.680  70.230  23.190  1.00  0.00            
ATOM    297 1HG2 THR X  22      78.610  69.670  23.170  1.00  0.00            
ATOM    298 2HG2 THR X  22      77.310  70.100  22.160  1.00  0.00            
ATOM    299 3HG2 THR X  22      78.050  71.230  23.420  1.00  0.00            
ATOM    300  C   THR X  22      74.170  69.930  24.680  1.00  0.00            
ATOM    301  O   THR X  22      73.890  68.790  24.290  1.00  0.00            
ATOM    302  N   GLY X  23      73.420  70.440  25.650  1.00  0.00            
ATOM    303  H   GLY X  23      73.580  71.400  25.920  1.00  0.00            
ATOM    304  CA  GLY X  23      72.360  69.740  26.370  1.00  0.00            
ATOM    305  HA1 GLY X  23      72.310  68.660  26.360  1.00  0.00            
ATOM    306  HA2 GLY X  23      72.450  69.960  27.440  1.00  0.00            
ATOM    307  C   GLY X  23      70.980  70.300  26.040  1.00  0.00            
ATOM    308  O   GLY X  23      70.040  69.510  26.040  1.00  0.00            
ATOM    309  N   ALA X  24      70.800  71.590  25.780  1.00  0.00            
ATOM    310  H   ALA X  24      71.520  72.230  26.110  1.00  0.00            
ATOM    311  CA  ALA X  24      69.620  72.140  25.160  1.00  0.00            
ATOM    312  HA  ALA X  24      68.740  71.930  25.810  1.00  0.00            
ATOM    313  CB  ALA X  24      69.880  73.590  24.770  1.00  0.00            
ATOM    314  HB1 ALA X  24      68.990  74.060  24.350  1.00  0.00            
ATOM    315  HB2 ALA X  24      70.250  74.240  25.560  1.00  0.00            
ATOM    316  HB3 ALA X  24      70.700  73.670  24.070  1.00  0.00            
ATOM    317  C   ALA X  24      69.210  71.400  23.900  1.00  0.00            
ATOM    318  O   ALA X  24      68.010  71.160  23.710  1.00  0.00            
ATOM    319  N   LEU X  25      70.210  70.930  23.150  1.00  0.00            
ATOM    320  H   LEU X  25      71.070  71.430  23.190  1.00  0.00            
ATOM    321  CA  LEU X  25      70.060  70.210  21.910  1.00  0.00            
ATOM    322  HA  LEU X  25      69.380  70.790  21.260  1.00  0.00            
ATOM    323  CB  LEU X  25      71.400  70.070  21.200  1.00  0.00            
ATOM    324  HB1 LEU X  25      71.820  69.060  21.260  1.00  0.00            
ATOM    325  HB2 LEU X  25      71.100  70.040  20.160  1.00  0.00            
ATOM    326  CG  LEU X  25      72.570  71.020  21.480  1.00  0.00            
ATOM    327  HG  LEU X  25      72.860  70.790  22.500  1.00  0.00            
ATOM    328  CD1 LEU X  25      73.810  70.740  20.630  1.00  0.00            
ATOM    329 1HD1 LEU X  25      73.560  71.000  19.610  1.00  0.00            
ATOM    330 2HD1 LEU X  25      74.610  71.440  20.800  1.00  0.00            
ATOM    331 3HD1 LEU X  25      74.170  69.710  20.570  1.00  0.00            
ATOM    332  CD2 LEU X  25      72.320  72.540  21.400  1.00  0.00            
ATOM    333 1HD2 LEU X  25      71.960  73.050  22.290  1.00  0.00            
ATOM    334 2HD2 LEU X  25      73.260  73.020  21.240  1.00  0.00            
ATOM    335 3HD2 LEU X  25      71.740  72.880  20.530  1.00  0.00            
ATOM    336  C   LEU X  25      69.550  68.800  22.140  1.00  0.00            
ATOM    337  O   LEU X  25      68.990  68.190  21.230  1.00  0.00            
ATOM    338  N   LEU X  26      69.690  68.330  23.380  1.00  0.00            
ATOM    339  H   LEU X  26      70.230  68.940  23.990  1.00  0.00            
ATOM    340  CA  LEU X  26      69.270  67.090  24.020  1.00  0.00            
ATOM    341  HA  LEU X  26      68.960  66.350  23.240  1.00  0.00            
ATOM    342  CB  LEU X  26      70.290  66.490  24.990  1.00  0.00            
ATOM    343  HB1 LEU X  26      70.760  67.310  25.530  1.00  0.00            
ATOM    344  HB2 LEU X  26      69.800  65.940  25.800  1.00  0.00            
ATOM    345  CG  LEU X  26      71.160  65.370  24.400  1.00  0.00            
ATOM    346  HG  LEU X  26      70.510  64.600  23.980  1.00  0.00            
ATOM    347  CD1 LEU X  26      72.180  65.890  23.390  1.00  0.00            
ATOM    348 1HD1 LEU X  26      71.760  66.200  22.430  1.00  0.00            
ATOM    349 2HD1 LEU X  26      72.730  66.720  23.850  1.00  0.00            
ATOM    350 3HD1 LEU X  26      72.860  65.100  23.070  1.00  0.00            
ATOM    351  CD2 LEU X  26      71.770  64.690  25.620  1.00  0.00            
ATOM    352 1HD2 LEU X  26      72.250  65.460  26.230  1.00  0.00            
ATOM    353 2HD2 LEU X  26      71.040  64.270  26.300  1.00  0.00            
ATOM    354 3HD2 LEU X  26      72.440  63.960  25.190  1.00  0.00            
ATOM    355  C   LEU X  26      67.930  67.300  24.700  1.00  0.00            
ATOM    356  O   LEU X  26      67.250  66.270  24.880  1.00  0.00            
ATOM    357  N   LEU X  27      67.460  68.500  25.010  1.00  0.00            
ATOM    358  H   LEU X  27      68.150  69.220  24.870  1.00  0.00            
ATOM    359  CA  LEU X  27      66.080  68.820  25.350  1.00  0.00            
ATOM    360  HA  LEU X  27      65.660  67.860  25.660  1.00  0.00            
ATOM    361  CB  LEU X  27      66.040  70.060  26.240  1.00  0.00            
ATOM    362  HB1 LEU X  27      66.740  69.960  27.060  1.00  0.00            
ATOM    363  HB2 LEU X  27      66.370  70.920  25.640  1.00  0.00            
ATOM    364  CG  LEU X  27      64.660  70.330  26.830  1.00  0.00            
ATOM    365  HG  LEU X  27      63.890  70.400  26.030  1.00  0.00            
ATOM    366  CD1 LEU X  27      64.340  69.370  27.950  1.00  0.00            
ATOM    367 1HD1 LEU X  27      64.950  69.600  28.830  1.00  0.00            
ATOM    368 2HD1 LEU X  27      63.260  69.350  28.080  1.00  0.00            
ATOM    369 3HD1 LEU X  27      64.630  68.350  27.710  1.00  0.00            
ATOM    370  CD2 LEU X  27      64.640  71.760  27.380  1.00  0.00            
ATOM    371 1HD2 LEU X  27      63.740  72.050  27.920  1.00  0.00            
ATOM    372 2HD2 LEU X  27      65.430  71.870  28.140  1.00  0.00            
ATOM    373 3HD2 LEU X  27      64.860  72.480  26.580  1.00  0.00            
ATOM    374  C   LEU X  27      65.240  68.900  24.070  1.00  0.00            
ATOM    375  O   LEU X  27      64.050  68.680  24.230  1.00  0.00            
ATOM    376  N   GLN X  28      65.710  69.170  22.840  1.00  0.00            
ATOM    377  H   GLN X  28      66.710  69.150  22.870  1.00  0.00            
ATOM    378  CA  GLN X  28      65.020  69.160  21.580  1.00  0.00            
ATOM    379  HA  GLN X  28      63.990  69.520  21.730  1.00  0.00            
ATOM    380  CB  GLN X  28      65.860  69.910  20.540  1.00  0.00            
ATOM    381  HB1 GLN X  28      66.780  69.420  20.260  1.00  0.00            
ATOM    382  HB2 GLN X  28      65.380  69.920  19.570  1.00  0.00            
ATOM    383  CG  GLN X  28      66.250  71.340  20.940  1.00  0.00            
ATOM    384  HG1 GLN X  28      66.030  71.420  22.000  1.00  0.00            
ATOM    385  HG2 GLN X  28      67.260  71.520  20.580  1.00  0.00            
ATOM    386  CD  GLN X  28      65.220  72.320  20.370  1.00  0.00            
ATOM    387  OE1 GLN X  28      64.030  71.960  20.370  1.00  0.00            
ATOM    388  NE2 GLN X  28      65.680  73.480  19.900  1.00  0.00            
ATOM    389 1HE2 GLN X  28      66.620  73.730  20.150  1.00  0.00            
ATOM    390 2HE2 GLN X  28      65.150  74.180  19.390  1.00  0.00            
ATOM    391  C   GLN X  28      64.810  67.770  21.000  1.00  0.00            
ATOM    392  O   GLN X  28      65.160  67.370  19.900  1.00  0.00            
ATOM    393  N   GLY X  29      64.140  66.960  21.820  1.00  0.00            
ATOM    394  H   GLY X  29      64.060  67.360  22.750  1.00  0.00            
ATOM    395  CA  GLY X  29      63.540  65.660  21.590  1.00  0.00            
ATOM    396  HA1 GLY X  29      63.840  65.060  20.740  1.00  0.00            
ATOM    397  HA2 GLY X  29      63.760  64.980  22.400  1.00  0.00            
ATOM    398  C   GLY X  29      62.020  65.840  21.520  1.00  0.00            
ATOM    399  O   GLY X  29      61.420  66.020  20.470  1.00  0.00            
ATOM    400  N   PHE X  30      61.350  65.630  22.650  1.00  0.00            
ATOM    401  H   PHE X  30      61.910  65.490  23.470  1.00  0.00            
ATOM    402  CA  PHE X  30      59.920  65.730  22.890  1.00  0.00            
ATOM    403  HA  PHE X  30      59.450  65.010  22.250  1.00  0.00            
ATOM    404  CB  PHE X  30      59.650  65.220  24.330  1.00  0.00            
ATOM    405  HB1 PHE X  30      60.200  64.330  24.590  1.00  0.00            
ATOM    406  HB2 PHE X  30      60.070  65.960  25.010  1.00  0.00            
ATOM    407  CG  PHE X  30      58.240  64.910  24.760  1.00  0.00            
ATOM    408  CD1 PHE X  30      57.560  63.800  24.260  1.00  0.00            
ATOM    409  HD1 PHE X  30      57.960  63.040  23.590  1.00  0.00            
ATOM    410  CD2 PHE X  30      57.620  65.660  25.760  1.00  0.00            
ATOM    411  HD2 PHE X  30      58.150  66.470  26.210  1.00  0.00            
ATOM    412  CE1 PHE X  30      56.230  63.540  24.630  1.00  0.00            
ATOM    413  HE1 PHE X  30      55.690  62.720  24.160  1.00  0.00            
ATOM    414  CE2 PHE X  30      56.370  65.300  26.300  1.00  0.00            
ATOM    415  HE2 PHE X  30      55.990  65.800  27.180  1.00  0.00            
ATOM    416  CZ  PHE X  30      55.680  64.250  25.690  1.00  0.00            
ATOM    417  HZ  PHE X  30      54.710  64.010  26.060  1.00  0.00            
ATOM    418  C   PHE X  30      59.370  67.130  22.670  1.00  0.00            
ATOM    419  O   PHE X  30      58.250  67.350  22.200  1.00  0.00            
ATOM    420  N   ILE X  31      60.180  68.180  22.850  1.00  0.00            
ATOM    421  H   ILE X  31      61.110  68.050  23.230  1.00  0.00            
ATOM    422  CA  ILE X  31      59.970  69.500  22.260  1.00  0.00            
ATOM    423  HA  ILE X  31      59.000  69.810  22.640  1.00  0.00            
ATOM    424  CB  ILE X  31      61.130  70.440  22.600  1.00  0.00            
ATOM    425  HB  ILE X  31      61.990  69.880  22.250  1.00  0.00            
ATOM    426  CG1 ILE X  31      61.480  70.590  24.080  1.00  0.00            
ATOM    427 1HG1 ILE X  31      61.470  69.570  24.510  1.00  0.00            
ATOM    428 2HG1 ILE X  31      62.480  70.980  24.280  1.00  0.00            
ATOM    429  CG2 ILE X  31      61.160  71.820  21.930  1.00  0.00            
ATOM    430 1HG2 ILE X  31      62.000  72.380  22.320  1.00  0.00            
ATOM    431 2HG2 ILE X  31      61.190  71.710  20.850  1.00  0.00            
ATOM    432 3HG2 ILE X  31      60.180  72.160  22.290  1.00  0.00            
ATOM    433  CD  ILE X  31      60.530  71.360  24.970  1.00  0.00            
ATOM    434  HD1 ILE X  31      60.460  72.420  24.720  1.00  0.00            
ATOM    435  HD2 ILE X  31      59.500  71.000  24.950  1.00  0.00            
ATOM    436  HD3 ILE X  31      60.690  71.110  26.030  1.00  0.00            
ATOM    437  C   ILE X  31      59.660  69.460  20.780  1.00  0.00            
ATOM    438  O   ILE X  31      58.700  70.060  20.300  1.00  0.00            
ATOM    439  N   GLN X  32      60.330  68.540  20.090  1.00  0.00            
ATOM    440  H   GLN X  32      60.910  67.850  20.560  1.00  0.00            
ATOM    441  CA  GLN X  32      60.120  68.580  18.670  1.00  0.00            
ATOM    442  HA  GLN X  32      60.070  69.540  18.140  1.00  0.00            
ATOM    443  CB  GLN X  32      61.260  67.910  17.920  1.00  0.00            
ATOM    444  HB1 GLN X  32      61.320  66.880  18.310  1.00  0.00            
ATOM    445  HB2 GLN X  32      61.040  67.800  16.840  1.00  0.00            
ATOM    446  CG  GLN X  32      62.660  68.500  18.090  1.00  0.00            
ATOM    447  HG1 GLN X  32      62.850  68.610  19.160  1.00  0.00            
ATOM    448  HG2 GLN X  32      63.390  67.770  17.760  1.00  0.00            
ATOM    449  CD  GLN X  32      62.950  69.850  17.460  1.00  0.00            
ATOM    450  OE1 GLN X  32      62.110  70.760  17.530  1.00  0.00            
ATOM    451  NE2 GLN X  32      64.120  70.090  16.860  1.00  0.00            
ATOM    452 1HE2 GLN X  32      64.830  69.380  16.990  1.00  0.00            
ATOM    453 2HE2 GLN X  32      64.280  70.720  16.080  1.00  0.00            
ATOM    454  C   GLN X  32      58.790  67.910  18.280  1.00  0.00            
ATOM    455  O   GLN X  32      58.260  68.080  17.190  1.00  0.00            
ATOM    456  N   ASP X  33      58.090  67.130  19.100  1.00  0.00            
ATOM    457  H   ASP X  33      58.480  66.910  20.020  1.00  0.00            
ATOM    458  CA  ASP X  33      56.750  66.650  18.860  1.00  0.00            
ATOM    459  HA  ASP X  33      56.630  66.440  17.810  1.00  0.00            
ATOM    460  CB  ASP X  33      56.340  65.320  19.530  1.00  0.00            
ATOM    461  HB1 ASP X  33      56.950  64.540  19.100  1.00  0.00            
ATOM    462  HB2 ASP X  33      56.430  65.290  20.620  1.00  0.00            
ATOM    463  CG  ASP X  33      55.010  64.740  19.120  1.00  0.00            
ATOM    464  OD1 ASP X  33      54.490  63.990  19.970  1.00  0.00            
ATOM    465  OD2 ASP X  33      54.460  64.970  18.000  1.00  0.00            
ATOM    466  C   ASP X  33      55.730  67.670  19.360  1.00  0.00            
ATOM    467  O   ASP X  33      54.890  68.110  18.570  1.00  0.00            
ATOM    468  N   ARG X  34      55.810  68.140  20.590  1.00  0.00            
ATOM    469  H   ARG X  34      56.560  67.800  21.180  1.00  0.00            
ATOM    470  CA  ARG X  34      54.810  68.910  21.310  1.00  0.00            
ATOM    471  HA  ARG X  34      53.850  68.850  20.790  1.00  0.00            
ATOM    472  CB  ARG X  34      54.760  68.450  22.770  1.00  0.00            
ATOM    473  HB1 ARG X  34      55.610  68.910  23.270  1.00  0.00            
ATOM    474  HB2 ARG X  34      53.840  68.910  23.160  1.00  0.00            
ATOM    475  CG  ARG X  34      54.850  66.940  23.010  1.00  0.00            
ATOM    476  HG1 ARG X  34      55.680  66.410  22.580  1.00  0.00            
ATOM    477  HG2 ARG X  34      54.920  66.870  24.090  1.00  0.00            
ATOM    478  CD  ARG X  34      53.520  66.250  22.660  1.00  0.00            
ATOM    479  HD1 ARG X  34      52.690  66.940  22.780  1.00  0.00            
ATOM    480  HD2 ARG X  34      53.630  65.850  21.650  1.00  0.00            
ATOM    481  NE  ARG X  34      53.200  65.170  23.600  1.00  0.00            
ATOM    482  HE  ARG X  34      52.950  65.520  24.510  1.00  0.00            
ATOM    483  CZ  ARG X  34      52.870  63.900  23.340  1.00  0.00            
ATOM    484  NH1 ARG X  34      52.890  63.390  22.110  1.00  0.00            
ATOM    485 1HH1 ARG X  34      53.390  63.830  21.350  1.00  0.00            
ATOM    486 2HH1 ARG X  34      52.560  62.450  21.960  1.00  0.00            
ATOM    487  NH2 ARG X  34      52.430  63.120  24.330  1.00  0.00            
ATOM    488 1HH2 ARG X  34      52.110  63.480  25.220  1.00  0.00            
ATOM    489 2HH2 ARG X  34      52.380  62.110  24.260  1.00  0.00            
ATOM    490  C   ARG X  34      54.970  70.420  21.380  1.00  0.00            
ATOM    491  O   ARG X  34      54.180  71.070  22.070  1.00  0.00            
ATOM    492  N   ALA X  35      55.980  71.030  20.770  1.00  0.00            
ATOM    493  H   ALA X  35      56.680  70.380  20.430  1.00  0.00            
ATOM    494  CA  ALA X  35      56.240  72.450  20.730  1.00  0.00            
ATOM    495  HA  ALA X  35      55.360  73.040  21.000  1.00  0.00            
ATOM    496  CB  ALA X  35      57.270  72.840  21.770  1.00  0.00            
ATOM    497  HB1 ALA X  35      58.220  72.310  21.630  1.00  0.00            
ATOM    498  HB2 ALA X  35      57.570  73.890  21.810  1.00  0.00            
ATOM    499  HB3 ALA X  35      56.870  72.600  22.740  1.00  0.00            
ATOM    500  C   ALA X  35      56.640  72.970  19.360  1.00  0.00            
ATOM    501  O   ALA X  35      56.570  74.170  19.080  1.00  0.00            
ATOM    502  N   GLY X  36      56.890  72.040  18.440  1.00  0.00            
ATOM    503  H   GLY X  36      56.690  71.070  18.650  1.00  0.00            
ATOM    504  CA  GLY X  36      57.390  72.230  17.090  1.00  0.00            
ATOM    505  HA1 GLY X  36      57.580  73.250  16.780  1.00  0.00            
ATOM    506  HA2 GLY X  36      58.400  71.820  17.060  1.00  0.00            
ATOM    507  C   GLY X  36      56.290  71.690  16.180  1.00  0.00            
ATOM    508  O   GLY X  36      55.770  70.590  16.310  1.00  0.00            
ATOM    509  N   ARG X  37      56.040  72.470  15.130  1.00  0.00            
ATOM    510  H   ARG X  37      56.370  73.410  15.070  1.00  0.00            
ATOM    511  CA  ARG X  37      55.070  72.240  14.060  1.00  0.00            
ATOM    512  HA  ARG X  37      54.830  71.190  13.940  1.00  0.00            
ATOM    513  CB  ARG X  37      53.680  72.790  14.380  1.00  0.00            
ATOM    514  HB1 ARG X  37      53.000  72.330  13.670  1.00  0.00            
ATOM    515  HB2 ARG X  37      53.330  72.310  15.300  1.00  0.00            
ATOM    516  CG  ARG X  37      53.510  74.310  14.520  1.00  0.00            
ATOM    517  HG1 ARG X  37      54.320  74.670  15.180  1.00  0.00            
ATOM    518  HG2 ARG X  37      53.680  74.740  13.540  1.00  0.00            
ATOM    519  CD  ARG X  37      52.210  74.710  15.220  1.00  0.00            
ATOM    520  HD1 ARG X  37      51.360  74.370  14.640  1.00  0.00            
ATOM    521  HD2 ARG X  37      52.110  74.190  16.160  1.00  0.00            
ATOM    522  NE  ARG X  37      52.110  76.130  15.590  1.00  0.00            
ATOM    523  HE  ARG X  37      52.620  76.710  14.970  1.00  0.00            
ATOM    524  CZ  ARG X  37      51.230  76.630  16.460  1.00  0.00            
ATOM    525  NH1 ARG X  37      50.480  75.770  17.150  1.00  0.00            
ATOM    526 1HH1 ARG X  37      50.700  74.790  17.280  1.00  0.00            
ATOM    527 2HH1 ARG X  37      49.960  76.220  17.880  1.00  0.00            
ATOM    528  NH2 ARG X  37      51.090  77.930  16.780  1.00  0.00            
ATOM    529 1HH2 ARG X  37      51.740  78.630  16.470  1.00  0.00            
ATOM    530 2HH2 ARG X  37      50.370  78.380  17.340  1.00  0.00            
ATOM    531  C   ARG X  37      55.670  72.510  12.700  1.00  0.00            
ATOM    532  O   ARG X  37      55.070  72.080  11.720  1.00  0.00            
ATOM    533  N   MET X  38      56.830  73.190  12.650  1.00  0.00            
ATOM    534  H   MET X  38      57.290  73.380  13.510  1.00  0.00            
ATOM    535  CA  MET X  38      57.390  73.540  11.360  1.00  0.00            
ATOM    536  HA  MET X  38      56.680  73.160  10.620  1.00  0.00            
ATOM    537  CB  MET X  38      57.560  75.050  11.240  1.00  0.00            
ATOM    538  HB1 MET X  38      56.770  75.500  11.840  1.00  0.00            
ATOM    539  HB2 MET X  38      58.390  75.310  11.900  1.00  0.00            
ATOM    540  CG  MET X  38      57.380  75.620   9.830  1.00  0.00            
ATOM    541  HG1 MET X  38      57.830  75.040   9.020  1.00  0.00            
ATOM    542  HG2 MET X  38      56.330  75.610   9.540  1.00  0.00            
ATOM    543  SD  MET X  38      57.730  77.380   9.690  1.00  0.00            
ATOM    544  CE  MET X  38      59.440  77.600   9.160  1.00  0.00            
ATOM    545  HE1 MET X  38      60.080  77.870  10.010  1.00  0.00            
ATOM    546  HE2 MET X  38      59.840  76.790   8.550  1.00  0.00            
ATOM    547  HE3 MET X  38      59.480  78.570   8.640  1.00  0.00            
ATOM    548  C   MET X  38      58.700  72.820  11.010  1.00  0.00            
ATOM    549  O   MET X  38      59.070  72.770   9.850  1.00  0.00            
ATOM    550  N   GLY X  39      59.280  72.290  12.100  1.00  0.00            
ATOM    551  H   GLY X  39      58.960  72.710  12.980  1.00  0.00            
ATOM    552  CA  GLY X  39      60.680  72.000  12.270  1.00  0.00            
ATOM    553  HA1 GLY X  39      61.190  72.220  11.340  1.00  0.00            
ATOM    554  HA2 GLY X  39      61.120  72.690  12.990  1.00  0.00            
ATOM    555  C   GLY X  39      60.920  70.570  12.780  1.00  0.00            
ATOM    556  O   GLY X  39      60.110  69.650  12.760  1.00  0.00            
ATOM    557  N   GLY X  40      62.110  70.290  13.260  1.00  0.00            
ATOM    558  H   GLY X  40      62.880  70.940  13.420  1.00  0.00            
ATOM    559  CA  GLY X  40      62.360  69.010  13.890  1.00  0.00            
ATOM    560  HA1 GLY X  40      62.100  69.150  14.950  1.00  0.00            
ATOM    561  HA2 GLY X  40      61.720  68.160  13.670  1.00  0.00            
ATOM    562  C   GLY X  40      63.750  68.480  13.590  1.00  0.00            
ATOM    563  O   GLY X  40      64.380  67.740  14.350  1.00  0.00            
ATOM    564  N   GLU X  41      64.300  68.830  12.420  1.00  0.00            
ATOM    565  H   GLU X  41      63.860  69.530  11.870  1.00  0.00            
ATOM    566  CA  GLU X  41      65.510  68.370  11.760  1.00  0.00            
ATOM    567  HA  GLU X  41      66.010  67.720  12.490  1.00  0.00            
ATOM    568  CB  GLU X  41      65.170  67.500  10.550  1.00  0.00            
ATOM    569  HB1 GLU X  41      64.360  66.820  10.800  1.00  0.00            
ATOM    570  HB2 GLU X  41      64.850  68.100   9.670  1.00  0.00            
ATOM    571  CG  GLU X  41      66.220  66.470  10.150  1.00  0.00            
ATOM    572  HG1 GLU X  41      66.720  65.940  10.940  1.00  0.00            
ATOM    573  HG2 GLU X  41      65.810  65.660   9.550  1.00  0.00            
ATOM    574  CD  GLU X  41      67.250  67.000   9.160  1.00  0.00            
ATOM    575  OE1 GLU X  41      68.440  66.710   9.420  1.00  0.00            
ATOM    576  OE2 GLU X  41      66.910  67.690   8.170  1.00  0.00            
ATOM    577  C   GLU X  41      66.240  69.650  11.390  1.00  0.00            
ATOM    578  O   GLU X  41      67.250  69.990  12.010  1.00  0.00            
ATOM    579  N   ALA X  42      65.530  70.390  10.540  1.00  0.00            
ATOM    580  H   ALA X  42      64.740  69.930  10.130  1.00  0.00            
ATOM    581  CA  ALA X  42      65.620  71.850  10.450  1.00  0.00            
ATOM    582  HA  ALA X  42      66.690  72.040  10.380  1.00  0.00            
ATOM    583  CB  ALA X  42      64.780  72.170   9.210  1.00  0.00            
ATOM    584  HB1 ALA X  42      63.750  71.970   9.450  1.00  0.00            
ATOM    585  HB2 ALA X  42      64.890  73.170   8.780  1.00  0.00            
ATOM    586  HB3 ALA X  42      65.090  71.470   8.420  1.00  0.00            
ATOM    587  C   ALA X  42      65.090  72.600  11.660  1.00  0.00            
ATOM    588  O   ALA X  42      64.340  72.070  12.460  1.00  0.00            
ATOM    589  N   PRO X  43      65.570  73.830  11.870  1.00  0.00            
ATOM    590  CA  PRO X  43      65.200  74.660  12.990  1.00  0.00            
ATOM    591  HA  PRO X  43      65.240  74.070  13.910  1.00  0.00            
ATOM    592  CB  PRO X  43      66.260  75.780  12.980  1.00  0.00            
ATOM    593  HB1 PRO X  43      65.910  76.780  13.210  1.00  0.00            
ATOM    594  HB2 PRO X  43      67.030  75.490  13.700  1.00  0.00            
ATOM    595  CG  PRO X  43      66.800  75.840  11.560  1.00  0.00            
ATOM    596  HG1 PRO X  43      66.160  76.440  10.910  1.00  0.00            
ATOM    597  HG2 PRO X  43      67.760  76.320  11.380  1.00  0.00            
ATOM    598  CD  PRO X  43      66.560  74.420  11.000  1.00  0.00            
ATOM    599  HD1 PRO X  43      66.330  74.460   9.940  1.00  0.00            
ATOM    600  HD2 PRO X  43      67.510  73.900  11.150  1.00  0.00            
ATOM    601  C   PRO X  43      63.810  75.170  12.720  1.00  0.00            
ATOM    602  O   PRO X  43      63.400  75.410  11.590  1.00  0.00            
ATOM    603  N   GLU X  44      62.950  75.560  13.680  1.00  0.00            
ATOM    604  H   GLU X  44      63.270  75.450  14.630  1.00  0.00            
ATOM    605  CA  GLU X  44      61.650  76.170  13.560  1.00  0.00            
ATOM    606  HA  GLU X  44      61.070  75.700  12.770  1.00  0.00            
ATOM    607  CB  GLU X  44      60.920  76.080  14.910  1.00  0.00            
ATOM    608  HB1 GLU X  44      61.130  75.150  15.450  1.00  0.00            
ATOM    609  HB2 GLU X  44      61.360  76.740  15.670  1.00  0.00            
ATOM    610  CG  GLU X  44      59.400  76.250  14.990  1.00  0.00            
ATOM    611  HG1 GLU X  44      59.140  76.480  16.020  1.00  0.00            
ATOM    612  HG2 GLU X  44      59.120  77.130  14.420  1.00  0.00            
ATOM    613  CD  GLU X  44      58.440  75.160  14.570  1.00  0.00            
ATOM    614  OE1 GLU X  44      58.860  74.000  14.300  1.00  0.00            
ATOM    615  OE2 GLU X  44      57.230  75.410  14.720  1.00  0.00            
ATOM    616  C   GLU X  44      61.810  77.640  13.240  1.00  0.00            
ATOM    617  O   GLU X  44      60.830  78.170  12.690  1.00  0.00            
ATOM    618  N   LEU X  45      62.810  78.340  13.790  1.00  0.00            
ATOM    619  H   LEU X  45      63.530  77.700  14.120  1.00  0.00            
ATOM    620  CA  LEU X  45      63.050  79.750  13.630  1.00  0.00            
ATOM    621  HA  LEU X  45      62.630  80.160  12.720  1.00  0.00            
ATOM    622  CB  LEU X  45      62.350  80.500  14.750  1.00  0.00            
ATOM    623  HB1 LEU X  45      62.470  81.570  14.650  1.00  0.00            
ATOM    624  HB2 LEU X  45      61.290  80.330  14.530  1.00  0.00            
ATOM    625  CG  LEU X  45      62.720  80.200  16.190  1.00  0.00            
ATOM    626  HG  LEU X  45      62.600  79.150  16.420  1.00  0.00            
ATOM    627  CD1 LEU X  45      64.060  80.760  16.690  1.00  0.00            
ATOM    628 1HD1 LEU X  45      64.850  80.030  16.510  1.00  0.00            
ATOM    629 2HD1 LEU X  45      64.380  81.560  16.030  1.00  0.00            
ATOM    630 3HD1 LEU X  45      64.080  80.930  17.760  1.00  0.00            
ATOM    631  CD2 LEU X  45      61.620  80.720  17.140  1.00  0.00            
ATOM    632 1HD2 LEU X  45      61.220  81.610  16.640  1.00  0.00            
ATOM    633 2HD2 LEU X  45      60.890  79.920  17.240  1.00  0.00            
ATOM    634 3HD2 LEU X  45      61.780  81.050  18.150  1.00  0.00            
ATOM    635  C   LEU X  45      64.550  80.020  13.460  1.00  0.00            
ATOM    636  O   LEU X  45      65.270  79.080  13.720  1.00  0.00            
ATOM    637  N   ALA X  46      64.910  81.240  13.050  1.00  0.00            
ATOM    638  H   ALA X  46      64.260  82.010  12.920  1.00  0.00            
ATOM    639  CA  ALA X  46      66.280  81.650  12.960  1.00  0.00            
ATOM    640  HA  ALA X  46      66.730  81.210  12.060  1.00  0.00            
ATOM    641  CB  ALA X  46      66.530  83.140  12.690  1.00  0.00            
ATOM    642  HB1 ALA X  46      67.590  83.350  12.610  1.00  0.00            
ATOM    643  HB2 ALA X  46      66.340  83.520  11.680  1.00  0.00            
ATOM    644  HB3 ALA X  46      65.950  83.780  13.360  1.00  0.00            
ATOM    645  C   ALA X  46      67.020  81.370  14.270  1.00  0.00            
ATOM    646  O   ALA X  46      66.730  82.080  15.220  1.00  0.00            
ATOM    647  N   LEU X  47      67.900  80.380  14.330  1.00  0.00            
ATOM    648  H   LEU X  47      67.840  79.700  13.570  1.00  0.00            
ATOM    649  CA  LEU X  47      68.580  80.040  15.550  1.00  0.00            
ATOM    650  HA  LEU X  47      69.240  79.240  15.250  1.00  0.00            
ATOM    651  CB  LEU X  47      69.650  81.020  16.070  1.00  0.00            
ATOM    652  HB1 LEU X  47      69.150  81.990  16.170  1.00  0.00            
ATOM    653  HB2 LEU X  47      70.090  80.770  17.030  1.00  0.00            
ATOM    654  CG  LEU X  47      70.860  81.250  15.140  1.00  0.00            
ATOM    655  HG  LEU X  47      71.200  80.270  14.800  1.00  0.00            
ATOM    656  CD1 LEU X  47      70.530  82.000  13.860  1.00  0.00            
ATOM    657 1HD1 LEU X  47      71.410  82.540  13.480  1.00  0.00            
ATOM    658 2HD1 LEU X  47      70.080  81.400  13.080  1.00  0.00            
ATOM    659 3HD1 LEU X  47      69.710  82.720  13.990  1.00  0.00            
ATOM    660  CD2 LEU X  47      72.040  81.870  15.860  1.00  0.00            
ATOM    661 1HD2 LEU X  47      72.760  82.070  15.090  1.00  0.00            
ATOM    662 2HD2 LEU X  47      71.600  82.780  16.250  1.00  0.00            
ATOM    663 3HD2 LEU X  47      72.470  81.330  16.720  1.00  0.00            
ATOM    664  C   LEU X  47      67.740  79.380  16.640  1.00  0.00            
ATOM    665  O   LEU X  47      67.860  79.690  17.830  1.00  0.00            
ATOM    666  N   ASP X  48      67.000  78.340  16.270  1.00  0.00            
ATOM    667  H   ASP X  48      66.920  78.150  15.290  1.00  0.00            
ATOM    668  CA  ASP X  48      66.520  77.300  17.150  1.00  0.00            
ATOM    669  HA  ASP X  48      66.070  77.660  18.070  1.00  0.00            
ATOM    670  CB  ASP X  48      65.300  76.740  16.410  1.00  0.00            
ATOM    671  HB1 ASP X  48      64.480  77.450  16.300  1.00  0.00            
ATOM    672  HB2 ASP X  48      65.580  76.600  15.370  1.00  0.00            
ATOM    673  CG  ASP X  48      64.620  75.520  17.010  1.00  0.00            
ATOM    674  OD1 ASP X  48      63.780  74.890  16.330  1.00  0.00            
ATOM    675  OD2 ASP X  48      64.640  75.280  18.230  1.00  0.00            
ATOM    676  C   ASP X  48      67.580  76.230  17.400  1.00  0.00            
ATOM    677  O   ASP X  48      68.000  75.600  16.440  1.00  0.00            
ATOM    678  N   PRO X  49      68.090  76.090  18.620  1.00  0.00            
ATOM    679  CA  PRO X  49      69.330  75.450  18.990  1.00  0.00            
ATOM    680  HA  PRO X  49      70.130  75.740  18.290  1.00  0.00            
ATOM    681  CB  PRO X  49      69.690  75.970  20.390  1.00  0.00            
ATOM    682  HB1 PRO X  49      70.220  75.260  21.010  1.00  0.00            
ATOM    683  HB2 PRO X  49      70.260  76.890  20.230  1.00  0.00            
ATOM    684  CG  PRO X  49      68.300  76.200  20.990  1.00  0.00            
ATOM    685  HG1 PRO X  49      68.040  75.220  21.360  1.00  0.00            
ATOM    686  HG2 PRO X  49      68.260  76.960  21.790  1.00  0.00            
ATOM    687  CD  PRO X  49      67.410  76.590  19.820  1.00  0.00            
ATOM    688  HD1 PRO X  49      66.370  76.330  19.940  1.00  0.00            
ATOM    689  HD2 PRO X  49      67.530  77.670  19.680  1.00  0.00            
ATOM    690  C   PRO X  49      69.270  73.930  18.930  1.00  0.00            
ATOM    691  O   PRO X  49      69.570  73.280  19.920  1.00  0.00            
ATOM    692  N   VAL X  50      68.850  73.410  17.780  1.00  0.00            
ATOM    693  H   VAL X  50      68.560  74.060  17.070  1.00  0.00            
ATOM    694  CA  VAL X  50      68.890  72.020  17.360  1.00  0.00            
ATOM    695  HA  VAL X  50      68.100  71.500  17.930  1.00  0.00            
ATOM    696  CB  VAL X  50      68.510  72.040  15.870  1.00  0.00            
ATOM    697  HB  VAL X  50      68.440  70.980  15.580  1.00  0.00            
ATOM    698  CG1 VAL X  50      67.090  72.420  15.480  1.00  0.00            
ATOM    699 1HG1 VAL X  50      66.280  71.760  15.830  1.00  0.00            
ATOM    700 2HG1 VAL X  50      66.800  73.440  15.740  1.00  0.00            
ATOM    701 3HG1 VAL X  50      67.010  72.430  14.410  1.00  0.00            
ATOM    702  CG2 VAL X  50      69.520  72.850  15.060  1.00  0.00            
ATOM    703 1HG2 VAL X  50      69.340  73.920  15.170  1.00  0.00            
ATOM    704 2HG2 VAL X  50      70.540  72.640  15.400  1.00  0.00            
ATOM    705 3HG2 VAL X  50      69.560  72.740  13.990  1.00  0.00            
ATOM    706  C   VAL X  50      70.190  71.290  17.650  1.00  0.00            
ATOM    707  O   VAL X  50      71.240  71.860  17.870  1.00  0.00            
ATOM    708  N   PRO X  51      70.070  69.960  17.690  1.00  0.00            
ATOM    709  CA  PRO X  51      71.260  69.170  17.450  1.00  0.00            
ATOM    710  HA  PRO X  51      72.040  69.630  18.040  1.00  0.00            
ATOM    711  CB  PRO X  51      70.940  67.790  18.030  1.00  0.00            
ATOM    712  HB1 PRO X  51      71.400  66.950  17.510  1.00  0.00            
ATOM    713  HB2 PRO X  51      71.320  67.770  19.050  1.00  0.00            
ATOM    714  CG  PRO X  51      69.420  67.720  18.010  1.00  0.00            
ATOM    715  HG1 PRO X  51      68.930  67.280  17.130  1.00  0.00            
ATOM    716  HG2 PRO X  51      69.090  67.050  18.810  1.00  0.00            
ATOM    717  CD  PRO X  51      68.960  69.180  18.190  1.00  0.00            
ATOM    718  HD1 PRO X  51      68.040  69.400  17.650  1.00  0.00            
ATOM    719  HD2 PRO X  51      68.670  69.440  19.210  1.00  0.00            
ATOM    720  C   PRO X  51      71.670  69.200  15.980  1.00  0.00            
ATOM    721  O   PRO X  51      70.870  69.570  15.110  1.00  0.00            
ATOM    722  N   GLN X  52      72.930  68.880  15.710  1.00  0.00            
ATOM    723  H   GLN X  52      73.690  68.660  16.330  1.00  0.00            
ATOM    724  CA  GLN X  52      73.550  69.070  14.410  1.00  0.00            
ATOM    725  HA  GLN X  52      72.750  69.300  13.720  1.00  0.00            
ATOM    726  CB  GLN X  52      74.450  70.300  14.390  1.00  0.00            
ATOM    727  HB1 GLN X  52      74.590  70.660  13.380  1.00  0.00            
ATOM    728  HB2 GLN X  52      73.800  71.120  14.760  1.00  0.00            
ATOM    729  CG  GLN X  52      75.750  70.170  15.170  1.00  0.00            
ATOM    730  HG1 GLN X  52      75.460  69.720  16.130  1.00  0.00            
ATOM    731  HG2 GLN X  52      76.550  69.610  14.690  1.00  0.00            
ATOM    732  CD  GLN X  52      76.350  71.530  15.500  1.00  0.00            
ATOM    733  OE1 GLN X  52      75.900  72.560  14.970  1.00  0.00            
ATOM    734  NE2 GLN X  52      77.360  71.520  16.380  1.00  0.00            
ATOM    735 1HE2 GLN X  52      77.590  70.610  16.750  1.00  0.00            
ATOM    736 2HE2 GLN X  52      77.680  72.430  16.710  1.00  0.00            
ATOM    737  C   GLN X  52      74.240  67.860  13.790  1.00  0.00            
ATOM    738  O   GLN X  52      75.080  67.980  12.890  1.00  0.00            
ATOM    739  N   ASP X  53      73.930  66.660  14.280  1.00  0.00            
ATOM    740  H   ASP X  53      73.230  66.620  15.020  1.00  0.00            
ATOM    741  CA  ASP X  53      74.610  65.460  13.870  1.00  0.00            
ATOM    742  HA  ASP X  53      74.880  65.640  12.820  1.00  0.00            
ATOM    743  CB  ASP X  53      75.760  65.280  14.890  1.00  0.00            
ATOM    744  HB1 ASP X  53      76.730  65.450  14.440  1.00  0.00            
ATOM    745  HB2 ASP X  53      75.780  66.030  15.690  1.00  0.00            
ATOM    746  CG  ASP X  53      75.820  63.830  15.350  1.00  0.00            
ATOM    747  OD1 ASP X  53      75.140  63.670  16.380  1.00  0.00            
ATOM    748  OD2 ASP X  53      76.380  62.970  14.630  1.00  0.00            
ATOM    749  C   ASP X  53      73.550  64.390  13.800  1.00  0.00            
ATOM    750  O   ASP X  53      72.590  64.400  14.580  1.00  0.00            
ATOM    751  N   ALA X  54      73.890  63.360  13.030  1.00  0.00            
ATOM    752  H   ALA X  54      74.800  63.310  12.590  1.00  0.00            
ATOM    753  CA  ALA X  54      73.090  62.160  12.950  1.00  0.00            
ATOM    754  HA  ALA X  54      72.100  62.470  12.610  1.00  0.00            
ATOM    755  CB  ALA X  54      73.680  61.190  11.920  1.00  0.00            
ATOM    756  HB1 ALA X  54      73.130  60.250  11.760  1.00  0.00            
ATOM    757  HB2 ALA X  54      73.570  61.670  10.940  1.00  0.00            
ATOM    758  HB3 ALA X  54      74.710  60.940  12.190  1.00  0.00            
ATOM    759  C   ALA X  54      72.770  61.510  14.270  1.00  0.00            
ATOM    760  O   ALA X  54      71.590  61.210  14.470  1.00  0.00            
ATOM    761  N   SER X  55      73.770  61.380  15.160  1.00  0.00            
ATOM    762  H   SER X  55      74.670  61.820  15.040  1.00  0.00            
ATOM    763  CA  SER X  55      73.590  60.580  16.360  1.00  0.00            
ATOM    764  HA  SER X  55      73.230  59.640  15.990  1.00  0.00            
ATOM    765  CB  SER X  55      74.970  60.230  16.920  1.00  0.00            
ATOM    766  HB1 SER X  55      74.920  59.500  17.730  1.00  0.00            
ATOM    767  HB2 SER X  55      75.370  59.620  16.120  1.00  0.00            
ATOM    768  OG  SER X  55      75.800  61.250  17.430  1.00  0.00            
ATOM    769  HG  SER X  55      75.840  62.040  16.920  1.00  0.00            
ATOM    770  C   SER X  55      72.690  61.200  17.430  1.00  0.00            
ATOM    771  O   SER X  55      71.740  60.630  17.980  1.00  0.00            
ATOM    772  N   THR X  56      72.850  62.490  17.690  1.00  0.00            
ATOM    773  H   THR X  56      73.580  63.000  17.210  1.00  0.00            
ATOM    774  CA  THR X  56      71.930  63.390  18.350  1.00  0.00            
ATOM    775  HA  THR X  56      71.810  62.970  19.360  1.00  0.00            
ATOM    776  CB  THR X  56      72.520  64.770  18.630  1.00  0.00            
ATOM    777  HB  THR X  56      71.670  65.380  18.930  1.00  0.00            
ATOM    778  OG1 THR X  56      73.170  65.310  17.500  1.00  0.00            
ATOM    779  HG1 THR X  56      73.740  64.630  17.180  1.00  0.00            
ATOM    780  CG2 THR X  56      73.570  64.690  19.720  1.00  0.00            
ATOM    781 1HG2 THR X  56      73.230  64.460  20.720  1.00  0.00            
ATOM    782 2HG2 THR X  56      74.370  63.950  19.550  1.00  0.00            
ATOM    783 3HG2 THR X  56      74.100  65.630  19.850  1.00  0.00            
ATOM    784  C   THR X  56      70.550  63.580  17.750  1.00  0.00            
ATOM    785  O   THR X  56      69.640  63.760  18.560  1.00  0.00            
ATOM    786  N   LYS X  57      70.320  63.450  16.440  1.00  0.00            
ATOM    787  H   LYS X  57      71.080  63.400  15.790  1.00  0.00            
ATOM    788  CA  LYS X  57      68.970  63.500  15.930  1.00  0.00            
ATOM    789  HA  LYS X  57      68.320  64.250  16.390  1.00  0.00            
ATOM    790  CB  LYS X  57      69.030  63.920  14.460  1.00  0.00            
ATOM    791  HB1 LYS X  57      69.650  63.220  13.880  1.00  0.00            
ATOM    792  HB2 LYS X  57      68.020  63.890  14.120  1.00  0.00            
ATOM    793  CG  LYS X  57      69.610  65.330  14.320  1.00  0.00            
ATOM    794  HG1 LYS X  57      68.880  66.010  14.780  1.00  0.00            
ATOM    795  HG2 LYS X  57      70.570  65.500  14.790  1.00  0.00            
ATOM    796  CD  LYS X  57      69.620  65.770  12.850  1.00  0.00            
ATOM    797  HD1 LYS X  57      70.470  65.220  12.450  1.00  0.00            
ATOM    798  HD2 LYS X  57      68.660  65.500  12.410  1.00  0.00            
ATOM    799  CE  LYS X  57      69.880  67.270  12.680  1.00  0.00            
ATOM    800  HE1 LYS X  57      69.050  67.900  12.970  1.00  0.00            
ATOM    801  HE2 LYS X  57      70.780  67.520  13.250  1.00  0.00            
ATOM    802  NZ  LYS X  57      70.240  67.710  11.320  1.00  0.00            
ATOM    803  HZ1 LYS X  57      70.100  68.710  11.220  1.00  0.00            
ATOM    804  HZ2 LYS X  57      71.180  67.520  11.020  1.00  0.00            
ATOM    805  HZ3 LYS X  57      69.690  67.200  10.660  1.00  0.00            
ATOM    806  C   LYS X  57      68.250  62.150  15.940  1.00  0.00            
ATOM    807  O   LYS X  57      67.020  62.080  16.090  1.00  0.00            
ATOM    808  N   LYS X  58      69.030  61.080  16.000  1.00  0.00            
ATOM    809  H   LYS X  58      70.040  61.180  16.030  1.00  0.00            
ATOM    810  CA  LYS X  58      68.550  59.740  16.310  1.00  0.00            
ATOM    811  HA  LYS X  58      67.670  59.450  15.760  1.00  0.00            
ATOM    812  CB  LYS X  58      69.670  58.770  15.940  1.00  0.00            
ATOM    813  HB1 LYS X  58      70.620  59.210  16.270  1.00  0.00            
ATOM    814  HB2 LYS X  58      69.610  57.840  16.500  1.00  0.00            
ATOM    815  CG  LYS X  58      69.650  58.430  14.450  1.00  0.00            
ATOM    816  HG1 LYS X  58      68.660  58.160  14.080  1.00  0.00            
ATOM    817  HG2 LYS X  58      69.950  59.330  13.900  1.00  0.00            
ATOM    818  CD  LYS X  58      70.680  57.340  14.160  1.00  0.00            
ATOM    819  HD1 LYS X  58      71.620  57.360  14.700  1.00  0.00            
ATOM    820  HD2 LYS X  58      70.220  56.400  14.450  1.00  0.00            
ATOM    821  CE  LYS X  58      71.100  57.150  12.700  1.00  0.00            
ATOM    822  HE1 LYS X  58      70.300  56.770  12.060  1.00  0.00            
ATOM    823  HE2 LYS X  58      71.370  58.080  12.220  1.00  0.00            
ATOM    824  NZ  LYS X  58      72.290  56.280  12.600  1.00  0.00            
ATOM    825  HZ1 LYS X  58      72.630  56.230  11.650  1.00  0.00            
ATOM    826  HZ2 LYS X  58      73.020  56.700  13.150  1.00  0.00            
ATOM    827  HZ3 LYS X  58      72.020  55.370  12.960  1.00  0.00            
ATOM    828  C   LYS X  58      68.220  59.610  17.790  1.00  0.00            
ATOM    829  O   LYS X  58      67.300  58.840  18.080  1.00  0.00            
ATOM    830  N   LEU X  59      68.950  60.280  18.670  1.00  0.00            
ATOM    831  H   LEU X  59      69.840  60.550  18.290  1.00  0.00            
ATOM    832  CA  LEU X  59      68.710  60.380  20.110  1.00  0.00            
ATOM    833  HA  LEU X  59      68.550  59.360  20.450  1.00  0.00            
ATOM    834  CB  LEU X  59      69.980  60.860  20.810  1.00  0.00            
ATOM    835  HB1 LEU X  59      70.840  60.260  20.520  1.00  0.00            
ATOM    836  HB2 LEU X  59      70.240  61.860  20.450  1.00  0.00            
ATOM    837  CG  LEU X  59      69.970  60.840  22.340  1.00  0.00            
ATOM    838  HG  LEU X  59      69.190  61.520  22.690  1.00  0.00            
ATOM    839  CD1 LEU X  59      69.700  59.430  22.890  1.00  0.00            
ATOM    840 1HD1 LEU X  59      69.170  59.480  23.840  1.00  0.00            
ATOM    841 2HD1 LEU X  59      69.270  58.700  22.210  1.00  0.00            
ATOM    842 3HD1 LEU X  59      70.640  58.960  23.150  1.00  0.00            
ATOM    843  CD2 LEU X  59      71.310  61.400  22.780  1.00  0.00            
ATOM    844 1HD2 LEU X  59      71.380  61.430  23.880  1.00  0.00            
ATOM    845 2HD2 LEU X  59      72.110  60.700  22.480  1.00  0.00            
ATOM    846 3HD2 LEU X  59      71.590  62.370  22.370  1.00  0.00            
ATOM    847  C   LEU X  59      67.470  61.190  20.480  1.00  0.00            
ATOM    848  O   LEU X  59      66.640  60.570  21.140  1.00  0.00            
ATOM    849  N   SER X  60      67.280  62.370  19.880  1.00  0.00            
ATOM    850  H   SER X  60      68.000  62.670  19.230  1.00  0.00            
ATOM    851  CA  SER X  60      66.080  63.170  19.790  1.00  0.00            
ATOM    852  HA  SER X  60      66.100  63.730  20.730  1.00  0.00            
ATOM    853  CB  SER X  60      66.270  64.240  18.710  1.00  0.00            
ATOM    854  HB1 SER X  60      67.260  64.660  18.900  1.00  0.00            
ATOM    855  HB2 SER X  60      66.250  63.830  17.700  1.00  0.00            
ATOM    856  OG  SER X  60      65.180  65.130  18.590  1.00  0.00            
ATOM    857  HG  SER X  60      65.320  65.950  19.010  1.00  0.00            
ATOM    858  C   SER X  60      64.810  62.370  19.530  1.00  0.00            
ATOM    859  O   SER X  60      63.790  62.440  20.230  1.00  0.00            
ATOM    860  N   GLU X  61      64.870  61.540  18.470  1.00  0.00            
ATOM    861  H   GLU X  61      65.750  61.640  17.990  1.00  0.00            
ATOM    862  CA  GLU X  61      63.830  60.670  18.000  1.00  0.00            
ATOM    863  HA  GLU X  61      62.910  61.190  17.740  1.00  0.00            
ATOM    864  CB  GLU X  61      64.290  60.020  16.690  1.00  0.00            
ATOM    865  HB1 GLU X  61      64.980  60.570  16.040  1.00  0.00            
ATOM    866  HB2 GLU X  61      64.980  59.190  16.900  1.00  0.00            
ATOM    867  CG  GLU X  61      63.230  59.290  15.860  1.00  0.00            
ATOM    868  HG1 GLU X  61      63.740  58.800  15.040  1.00  0.00            
ATOM    869  HG2 GLU X  61      62.860  58.470  16.480  1.00  0.00            
ATOM    870  CD  GLU X  61      62.060  60.160  15.410  1.00  0.00            
ATOM    871  OE1 GLU X  61      62.240  61.370  15.110  1.00  0.00            
ATOM    872  OE2 GLU X  61      60.930  59.630  15.410  1.00  0.00            
ATOM    873  C   GLU X  61      63.530  59.570  19.010  1.00  0.00            
ATOM    874  O   GLU X  61      62.350  59.320  19.300  1.00  0.00            
ATOM    875  N   CYS X  62      64.580  58.930  19.500  1.00  0.00            
ATOM    876  H   CYS X  62      65.520  59.040  19.140  1.00  0.00            
ATOM    877  CA  CYS X  62      64.630  57.850  20.470  1.00  0.00            
ATOM    878  HA  CYS X  62      64.190  57.050  19.850  1.00  0.00            
ATOM    879  CB  CYS X  62      66.050  57.420  20.840  1.00  0.00            
ATOM    880  HB1 CYS X  62      66.700  57.370  19.960  1.00  0.00            
ATOM    881  HB2 CYS X  62      66.480  58.310  21.300  1.00  0.00            
ATOM    882  SG  CYS X  62      66.130  55.820  21.680  1.00  0.00            
ATOM    883  HG  CYS X  62      65.110  55.270  21.010  1.00  0.00            
ATOM    884  C   CYS X  62      63.900  58.170  21.760  1.00  0.00            
ATOM    885  O   CYS X  62      63.130  57.360  22.290  1.00  0.00            
ATOM    886  N   LEU X  63      64.090  59.400  22.220  1.00  0.00            
ATOM    887  H   LEU X  63      64.550  60.010  21.550  1.00  0.00            
ATOM    888  CA  LEU X  63      63.450  59.980  23.390  1.00  0.00            
ATOM    889  HA  LEU X  63      63.550  59.270  24.210  1.00  0.00            
ATOM    890  CB  LEU X  63      64.120  61.290  23.770  1.00  0.00            
ATOM    891  HB1 LEU X  63      64.300  61.850  22.850  1.00  0.00            
ATOM    892  HB2 LEU X  63      63.570  62.060  24.310  1.00  0.00            
ATOM    893  CG  LEU X  63      65.400  61.030  24.550  1.00  0.00            
ATOM    894  HG  LEU X  63      65.750  60.050  24.190  1.00  0.00            
ATOM    895  CD1 LEU X  63      66.570  61.950  24.220  1.00  0.00            
ATOM    896 1HD1 LEU X  63      66.880  61.730  23.190  1.00  0.00            
ATOM    897 2HD1 LEU X  63      66.120  62.940  24.180  1.00  0.00            
ATOM    898 3HD1 LEU X  63      67.420  61.810  24.900  1.00  0.00            
ATOM    899  CD2 LEU X  63      65.260  60.860  26.050  1.00  0.00            
ATOM    900 1HD2 LEU X  63      65.350  61.740  26.690  1.00  0.00            
ATOM    901 2HD2 LEU X  63      64.280  60.450  26.320  1.00  0.00            
ATOM    902 3HD2 LEU X  63      65.860  59.970  26.330  1.00  0.00            
ATOM    903  C   LEU X  63      61.970  60.290  23.220  1.00  0.00            
ATOM    904  O   LEU X  63      61.310  60.560  24.220  1.00  0.00            
ATOM    905  N   LYS X  64      61.370  60.340  22.020  1.00  0.00            
ATOM    906  H   LYS X  64      61.900  60.110  21.200  1.00  0.00            
ATOM    907  CA  LYS X  64      60.000  60.680  21.710  1.00  0.00            
ATOM    908  HA  LYS X  64      59.890  61.510  22.400  1.00  0.00            
ATOM    909  CB  LYS X  64      60.050  61.100  20.250  1.00  0.00            
ATOM    910  HB1 LYS X  64      61.070  61.200  19.900  1.00  0.00            
ATOM    911  HB2 LYS X  64      59.720  60.230  19.690  1.00  0.00            
ATOM    912  CG  LYS X  64      59.060  62.190  19.810  1.00  0.00            
ATOM    913  HG1 LYS X  64      58.080  61.880  20.190  1.00  0.00            
ATOM    914  HG2 LYS X  64      59.390  63.040  20.440  1.00  0.00            
ATOM    915  CD  LYS X  64      59.070  62.490  18.320  1.00  0.00            
ATOM    916  HD1 LYS X  64      58.980  61.510  17.860  1.00  0.00            
ATOM    917  HD2 LYS X  64      58.210  63.090  18.010  1.00  0.00            
ATOM    918  CE  LYS X  64      60.330  63.280  17.940  1.00  0.00            
ATOM    919  HE1 LYS X  64      60.280  64.270  18.350  1.00  0.00            
ATOM    920  HE2 LYS X  64      61.210  62.820  18.400  1.00  0.00            
ATOM    921  NZ  LYS X  64      60.700  63.180  16.530  1.00  0.00            
ATOM    922  HZ1 LYS X  64      60.780  62.220  16.220  1.00  0.00            
ATOM    923  HZ2 LYS X  64      60.140  63.840  16.000  1.00  0.00            
ATOM    924  HZ3 LYS X  64      61.610  63.620  16.420  1.00  0.00            
ATOM    925  C   LYS X  64      59.050  59.490  21.900  1.00  0.00            
ATOM    926  O   LYS X  64      57.860  59.720  22.030  1.00  0.00            
ATOM    927  N   ARG X  65      59.630  58.300  21.740  1.00  0.00            
ATOM    928  H   ARG X  65      60.620  58.090  21.710  1.00  0.00            
ATOM    929  CA  ARG X  65      58.920  57.040  21.830  1.00  0.00            
ATOM    930  HA  ARG X  65      57.970  57.010  21.300  1.00  0.00            
ATOM    931  CB  ARG X  65      59.970  56.010  21.390  1.00  0.00            
ATOM    932  HB1 ARG X  65      60.850  56.060  22.010  1.00  0.00            
ATOM    933  HB2 ARG X  65      59.570  55.010  21.530  1.00  0.00            
ATOM    934  CG  ARG X  65      60.460  56.110  19.950  1.00  0.00            
ATOM    935  HG1 ARG X  65      60.970  57.080  19.830  1.00  0.00            
ATOM    936  HG2 ARG X  65      61.350  55.490  19.840  1.00  0.00            
ATOM    937  CD  ARG X  65      59.340  55.720  18.960  1.00  0.00            
ATOM    938  HD1 ARG X  65      59.790  55.510  18.000  1.00  0.00            
ATOM    939  HD2 ARG X  65      58.690  54.890  19.240  1.00  0.00            
ATOM    940  NE  ARG X  65      58.530  56.890  18.620  1.00  0.00            
ATOM    941  HE  ARG X  65      57.620  56.980  19.010  1.00  0.00            
ATOM    942  CZ  ARG X  65      58.870  57.980  17.940  1.00  0.00            
ATOM    943  NH1 ARG X  65      60.070  58.010  17.320  1.00  0.00            
ATOM    944 1HH1 ARG X  65      60.800  57.340  17.480  1.00  0.00            
ATOM    945 2HH1 ARG X  65      60.280  58.660  16.580  1.00  0.00            
ATOM    946  NH2 ARG X  65      57.990  58.960  17.690  1.00  0.00            
ATOM    947 1HH2 ARG X  65      57.230  59.060  18.320  1.00  0.00            
ATOM    948 2HH2 ARG X  65      57.970  59.530  16.850  1.00  0.00            
ATOM    949  C   ARG X  65      58.660  56.650  23.290  1.00  0.00            
ATOM    950  O   ARG X  65      57.580  56.300  23.720  1.00  0.00            
ATOM    951  N   ILE X  66      59.720  56.890  24.080  1.00  0.00            
ATOM    952  H   ILE X  66      60.570  57.240  23.690  1.00  0.00            
ATOM    953  CA  ILE X  66      59.680  56.710  25.520  1.00  0.00            
ATOM    954  HA  ILE X  66      58.930  55.930  25.700  1.00  0.00            
ATOM    955  CB  ILE X  66      61.040  56.310  26.110  1.00  0.00            
ATOM    956  HB  ILE X  66      60.960  56.250  27.200  1.00  0.00            
ATOM    957  CG1 ILE X  66      62.240  57.160  25.740  1.00  0.00            
ATOM    958 1HG1 ILE X  66      62.540  57.030  24.700  1.00  0.00            
ATOM    959 2HG1 ILE X  66      62.010  58.230  25.680  1.00  0.00            
ATOM    960  CG2 ILE X  66      61.280  54.850  25.700  1.00  0.00            
ATOM    961 1HG2 ILE X  66      62.150  54.440  26.220  1.00  0.00            
ATOM    962 2HG2 ILE X  66      60.390  54.230  25.820  1.00  0.00            
ATOM    963 3HG2 ILE X  66      61.650  54.900  24.690  1.00  0.00            
ATOM    964  CD  ILE X  66      63.470  56.900  26.620  1.00  0.00            
ATOM    965  HD1 ILE X  66      64.330  57.380  26.160  1.00  0.00            
ATOM    966  HD2 ILE X  66      63.270  57.170  27.650  1.00  0.00            
ATOM    967  HD3 ILE X  66      63.800  55.860  26.660  1.00  0.00            
ATOM    968  C   ILE X  66      59.240  57.950  26.280  1.00  0.00            
ATOM    969  O   ILE X  66      58.740  57.800  27.390  1.00  0.00            
ATOM    970  N   GLY X  67      59.270  59.110  25.630  1.00  0.00            
ATOM    971  H   GLY X  67      59.660  59.210  24.700  1.00  0.00            
ATOM    972  CA  GLY X  67      58.790  60.400  26.100  1.00  0.00            
ATOM    973  HA1 GLY X  67      59.190  60.330  27.110  1.00  0.00            
ATOM    974  HA2 GLY X  67      59.170  61.280  25.590  1.00  0.00            
ATOM    975  C   GLY X  67      57.260  60.430  26.050  1.00  0.00            
ATOM    976  O   GLY X  67      56.550  60.740  27.010  1.00  0.00            
ATOM    977  N   ASP X  68      56.660  59.960  24.940  1.00  0.00            
ATOM    978  H   ASP X  68      57.220  59.520  24.240  1.00  0.00            
ATOM    979  CA  ASP X  68      55.220  59.840  24.880  1.00  0.00            
ATOM    980  HA  ASP X  68      54.840  60.770  25.280  1.00  0.00            
ATOM    981  CB  ASP X  68      54.800  59.740  23.410  1.00  0.00            
ATOM    982  HB1 ASP X  68      55.440  60.300  22.740  1.00  0.00            
ATOM    983  HB2 ASP X  68      55.020  58.760  23.010  1.00  0.00            
ATOM    984  CG  ASP X  68      53.350  60.200  23.190  1.00  0.00            
ATOM    985  OD1 ASP X  68      52.490  60.440  24.070  1.00  0.00            
ATOM    986  OD2 ASP X  68      53.120  60.520  22.010  1.00  0.00            
ATOM    987  C   ASP X  68      54.680  58.640  25.650  1.00  0.00            
ATOM    988  O   ASP X  68      53.540  58.750  26.110  1.00  0.00            
ATOM    989  N   GLU X  69      55.400  57.540  25.900  1.00  0.00            
ATOM    990  H   GLU X  69      56.300  57.510  25.460  1.00  0.00            
ATOM    991  CA  GLU X  69      55.180  56.440  26.810  1.00  0.00            
ATOM    992  HA  GLU X  69      54.210  55.990  26.590  1.00  0.00            
ATOM    993  CB  GLU X  69      56.200  55.310  26.630  1.00  0.00            
ATOM    994  HB1 GLU X  69      56.480  55.270  25.590  1.00  0.00            
ATOM    995  HB2 GLU X  69      57.210  55.500  26.950  1.00  0.00            
ATOM    996  CG  GLU X  69      55.780  53.880  26.990  1.00  0.00            
ATOM    997  HG1 GLU X  69      56.640  53.230  26.970  1.00  0.00            
ATOM    998  HG2 GLU X  69      55.560  53.870  28.050  1.00  0.00            
ATOM    999  CD  GLU X  69      54.560  53.340  26.250  1.00  0.00            
ATOM   1000  OE1 GLU X  69      54.130  53.960  25.260  1.00  0.00            
ATOM   1001  OE2 GLU X  69      54.040  52.320  26.750  1.00  0.00            
ATOM   1002  C   GLU X  69      54.970  56.860  28.260  1.00  0.00            
ATOM   1003  O   GLU X  69      54.020  56.480  28.940  1.00  0.00            
ATOM   1004  N   LEU X  70      55.860  57.750  28.720  1.00  0.00            
ATOM   1005  H   LEU X  70      56.660  58.040  28.170  1.00  0.00            
ATOM   1006  CA  LEU X  70      55.780  58.520  29.930  1.00  0.00            
ATOM   1007  HA  LEU X  70      55.670  57.740  30.680  1.00  0.00            
ATOM   1008  CB  LEU X  70      57.060  59.310  30.160  1.00  0.00            
ATOM   1009  HB1 LEU X  70      57.400  59.650  29.180  1.00  0.00            
ATOM   1010  HB2 LEU X  70      56.820  60.140  30.830  1.00  0.00            
ATOM   1011  CG  LEU X  70      58.260  58.570  30.750  1.00  0.00            
ATOM   1012  HG  LEU X  70      58.280  57.670  30.140  1.00  0.00            
ATOM   1013  CD1 LEU X  70      59.550  59.370  30.650  1.00  0.00            
ATOM   1014 1HD1 LEU X  70      59.680  60.210  31.350  1.00  0.00            
ATOM   1015 2HD1 LEU X  70      60.420  58.760  30.860  1.00  0.00            
ATOM   1016 3HD1 LEU X  70      59.550  59.710  29.620  1.00  0.00            
ATOM   1017  CD2 LEU X  70      58.040  58.140  32.220  1.00  0.00            
ATOM   1018 1HD2 LEU X  70      58.970  57.870  32.730  1.00  0.00            
ATOM   1019 2HD2 LEU X  70      57.570  59.010  32.700  1.00  0.00            
ATOM   1020 3HD2 LEU X  70      57.300  57.360  32.310  1.00  0.00            
ATOM   1021  C   LEU X  70      54.460  59.290  30.000  1.00  0.00            
ATOM   1022  O   LEU X  70      53.740  59.220  31.000  1.00  0.00            
ATOM   1023  N   ASP X  71      54.070  59.970  28.910  1.00  0.00            
ATOM   1024  H   ASP X  71      54.770  59.990  28.160  1.00  0.00            
ATOM   1025  CA  ASP X  71      52.950  60.850  28.910  1.00  0.00            
ATOM   1026  HA  ASP X  71      52.790  61.320  29.890  1.00  0.00            
ATOM   1027  CB  ASP X  71      52.990  61.690  27.620  1.00  0.00            
ATOM   1028  HB1 ASP X  71      54.020  62.000  27.450  1.00  0.00            
ATOM   1029  HB2 ASP X  71      52.720  61.090  26.750  1.00  0.00            
ATOM   1030  CG  ASP X  71      52.290  63.030  27.770  1.00  0.00            
ATOM   1031  OD1 ASP X  71      52.330  63.750  28.800  1.00  0.00            
ATOM   1032  OD2 ASP X  71      51.640  63.480  26.800  1.00  0.00            
ATOM   1033  C   ASP X  71      51.680  60.020  28.830  1.00  0.00            
ATOM   1034  O   ASP X  71      50.600  60.460  29.190  1.00  0.00            
ATOM   1035  N   SER X  72      51.690  58.680  28.650  1.00  0.00            
ATOM   1036  H   SER X  72      52.570  58.210  28.570  1.00  0.00            
ATOM   1037  CA  SER X  72      50.490  57.900  28.490  1.00  0.00            
ATOM   1038  HA  SER X  72      49.610  58.490  28.240  1.00  0.00            
ATOM   1039  CB  SER X  72      50.750  56.990  27.290  1.00  0.00            
ATOM   1040  HB1 SER X  72      51.440  56.180  27.550  1.00  0.00            
ATOM   1041  HB2 SER X  72      49.810  56.470  27.150  1.00  0.00            
ATOM   1042  OG  SER X  72      50.930  57.680  26.070  1.00  0.00            
ATOM   1043  HG  SER X  72      51.740  58.140  26.210  1.00  0.00            
ATOM   1044  C   SER X  72      50.190  57.040  29.710  1.00  0.00            
ATOM   1045  O   SER X  72      49.190  56.310  29.700  1.00  0.00            
ATOM   1046  N   ASN X  73      50.910  57.050  30.820  1.00  0.00            
ATOM   1047  H   ASN X  73      51.630  57.760  30.860  1.00  0.00            
ATOM   1048  CA  ASN X  73      50.480  56.360  32.030  1.00  0.00            
ATOM   1049  HA  ASN X  73      49.770  55.570  31.800  1.00  0.00            
ATOM   1050  CB  ASN X  73      51.580  55.650  32.780  1.00  0.00            
ATOM   1051  HB1 ASN X  73      52.170  55.150  32.000  1.00  0.00            
ATOM   1052  HB2 ASN X  73      52.270  56.240  33.380  1.00  0.00            
ATOM   1053  CG  ASN X  73      51.020  54.660  33.790  1.00  0.00            
ATOM   1054  OD1 ASN X  73      50.840  55.050  34.930  1.00  0.00            
ATOM   1055  ND2 ASN X  73      50.780  53.440  33.270  1.00  0.00            
ATOM   1056 1HD2 ASN X  73      51.170  53.180  32.370  1.00  0.00            
ATOM   1057 2HD2 ASN X  73      50.650  52.710  33.950  1.00  0.00            
ATOM   1058  C   ASN X  73      49.850  57.400  32.960  1.00  0.00            
ATOM   1059  O   ASN X  73      50.420  58.470  33.150  1.00  0.00            
ATOM   1060  N   MET X  74      48.710  57.030  33.550  1.00  0.00            
ATOM   1061  H   MET X  74      48.260  56.160  33.310  1.00  0.00            
ATOM   1062  CA  MET X  74      48.020  57.830  34.540  1.00  0.00            
ATOM   1063  HA  MET X  74      47.760  58.760  34.040  1.00  0.00            
ATOM   1064  CB  MET X  74      46.800  57.000  34.930  1.00  0.00            
ATOM   1065  HB1 MET X  74      46.360  56.590  34.030  1.00  0.00            
ATOM   1066  HB2 MET X  74      47.020  56.240  35.680  1.00  0.00            
ATOM   1067  CG  MET X  74      45.700  57.850  35.600  1.00  0.00            
ATOM   1068  HG1 MET X  74      46.110  58.530  36.330  1.00  0.00            
ATOM   1069  HG2 MET X  74      45.310  58.640  34.940  1.00  0.00            
ATOM   1070  SD  MET X  74      44.250  56.980  36.230  1.00  0.00            
ATOM   1071  CE  MET X  74      44.140  57.560  37.930  1.00  0.00            
ATOM   1072  HE1 MET X  74      44.110  58.650  37.970  1.00  0.00            
ATOM   1073  HE2 MET X  74      43.230  57.150  38.400  1.00  0.00            
ATOM   1074  HE3 MET X  74      45.000  57.190  38.490  1.00  0.00            
ATOM   1075  C   MET X  74      48.810  58.160  35.800  1.00  0.00            
ATOM   1076  O   MET X  74      48.710  59.330  36.180  1.00  0.00            
ATOM   1077  N   GLU X  75      49.660  57.320  36.370  1.00  0.00            
ATOM   1078  H   GLU X  75      49.790  56.440  35.890  1.00  0.00            
ATOM   1079  CA  GLU X  75      50.380  57.560  37.610  1.00  0.00            
ATOM   1080  HA  GLU X  75      49.600  57.880  38.310  1.00  0.00            
ATOM   1081  CB  GLU X  75      50.920  56.200  38.010  1.00  0.00            
ATOM   1082  HB1 GLU X  75      50.160  55.420  38.050  1.00  0.00            
ATOM   1083  HB2 GLU X  75      51.590  55.870  37.210  1.00  0.00            
ATOM   1084  CG  GLU X  75      51.520  56.200  39.430  1.00  0.00            
ATOM   1085  HG1 GLU X  75      52.160  55.350  39.570  1.00  0.00            
ATOM   1086  HG2 GLU X  75      51.990  57.160  39.600  1.00  0.00            
ATOM   1087  CD  GLU X  75      50.470  55.990  40.530  1.00  0.00            
ATOM   1088  OE1 GLU X  75      49.710  56.950  40.790  1.00  0.00            
ATOM   1089  OE2 GLU X  75      50.340  54.820  40.950  1.00  0.00            
ATOM   1090  C   GLU X  75      51.440  58.630  37.480  1.00  0.00            
ATOM   1091  O   GLU X  75      51.740  59.290  38.470  1.00  0.00            
ATOM   1092  N   LEU X  76      51.910  59.000  36.270  1.00  0.00            
ATOM   1093  H   LEU X  76      51.510  58.600  35.430  1.00  0.00            
ATOM   1094  CA  LEU X  76      52.820  60.070  35.920  1.00  0.00            
ATOM   1095  HA  LEU X  76      53.360  60.350  36.820  1.00  0.00            
ATOM   1096  CB  LEU X  76      53.690  59.610  34.760  1.00  0.00            
ATOM   1097  HB1 LEU X  76      52.940  59.440  33.980  1.00  0.00            
ATOM   1098  HB2 LEU X  76      54.330  60.420  34.460  1.00  0.00            
ATOM   1099  CG  LEU X  76      54.510  58.340  35.020  1.00  0.00            
ATOM   1100  HG  LEU X  76      53.960  57.440  35.290  1.00  0.00            
ATOM   1101  CD1 LEU X  76      55.230  57.900  33.730  1.00  0.00            
ATOM   1102 1HD1 LEU X  76      54.560  57.570  32.940  1.00  0.00            
ATOM   1103 2HD1 LEU X  76      55.940  58.700  33.500  1.00  0.00            
ATOM   1104 3HD1 LEU X  76      55.920  57.120  34.020  1.00  0.00            
ATOM   1105  CD2 LEU X  76      55.550  58.590  36.090  1.00  0.00            
ATOM   1106 1HD2 LEU X  76      56.180  57.720  36.270  1.00  0.00            
ATOM   1107 2HD2 LEU X  76      56.210  59.430  35.830  1.00  0.00            
ATOM   1108 3HD2 LEU X  76      55.240  58.790  37.120  1.00  0.00            
ATOM   1109  C   LEU X  76      52.090  61.320  35.450  1.00  0.00            
ATOM   1110  O   LEU X  76      52.600  62.390  35.750  1.00  0.00            
ATOM   1111  N   GLN X  77      50.870  61.180  34.920  1.00  0.00            
ATOM   1112  H   GLN X  77      50.520  60.240  34.860  1.00  0.00            
ATOM   1113  CA  GLN X  77      50.040  62.290  34.520  1.00  0.00            
ATOM   1114  HA  GLN X  77      50.660  62.920  33.900  1.00  0.00            
ATOM   1115  CB  GLN X  77      48.850  61.750  33.700  1.00  0.00            
ATOM   1116  HB1 GLN X  77      48.420  60.920  34.260  1.00  0.00            
ATOM   1117  HB2 GLN X  77      47.980  62.400  33.760  1.00  0.00            
ATOM   1118  CG  GLN X  77      49.090  61.500  32.210  1.00  0.00            
ATOM   1119  HG1 GLN X  77      49.240  62.460  31.720  1.00  0.00            
ATOM   1120  HG2 GLN X  77      50.050  60.990  32.150  1.00  0.00            
ATOM   1121  CD  GLN X  77      47.890  60.890  31.500  1.00  0.00            
ATOM   1122  OE1 GLN X  77      46.840  60.760  32.130  1.00  0.00            
ATOM   1123  NE2 GLN X  77      48.080  60.530  30.220  1.00  0.00            
ATOM   1124 1HE2 GLN X  77      49.010  60.530  29.840  1.00  0.00            
ATOM   1125 2HE2 GLN X  77      47.420  59.920  29.760  1.00  0.00            
ATOM   1126  C   GLN X  77      49.650  63.150  35.720  1.00  0.00            
ATOM   1127  O   GLN X  77      49.970  64.340  35.780  1.00  0.00            
ATOM   1128  N   ARG X  78      49.000  62.540  36.720  1.00  0.00            
ATOM   1129  H   ARG X  78      49.060  61.530  36.770  1.00  0.00            
ATOM   1130  CA  ARG X  78      48.990  63.060  38.070  1.00  0.00            
ATOM   1131  HA  ARG X  78      48.300  63.910  38.100  1.00  0.00            
ATOM   1132  CB  ARG X  78      48.370  61.910  38.870  1.00  0.00            
ATOM   1133  HB1 ARG X  78      47.480  61.720  38.280  1.00  0.00            
ATOM   1134  HB2 ARG X  78      48.980  61.020  38.860  1.00  0.00            
ATOM   1135  CG  ARG X  78      47.930  62.320  40.280  1.00  0.00            
ATOM   1136  HG1 ARG X  78      48.850  62.420  40.860  1.00  0.00            
ATOM   1137  HG2 ARG X  78      47.450  63.300  40.190  1.00  0.00            
ATOM   1138  CD  ARG X  78      46.930  61.370  40.920  1.00  0.00            
ATOM   1139  HD1 ARG X  78      46.670  61.700  41.940  1.00  0.00            
ATOM   1140  HD2 ARG X  78      46.040  61.330  40.300  1.00  0.00            
ATOM   1141  NE  ARG X  78      47.470  60.030  40.860  1.00  0.00            
ATOM   1142  HE  ARG X  78      48.460  59.930  40.970  1.00  0.00            
ATOM   1143  CZ  ARG X  78      46.750  58.920  40.640  1.00  0.00            
ATOM   1144  NH1 ARG X  78      45.420  58.850  40.870  1.00  0.00            
ATOM   1145 1HH1 ARG X  78      45.170  59.440  41.650  1.00  0.00            
ATOM   1146 2HH1 ARG X  78      44.730  58.150  40.700  1.00  0.00            
ATOM   1147  NH2 ARG X  78      47.360  57.760  40.360  1.00  0.00            
ATOM   1148 1HH2 ARG X  78      48.350  57.680  40.500  1.00  0.00            
ATOM   1149 2HH2 ARG X  78      46.880  56.870  40.380  1.00  0.00            
ATOM   1150  C   ARG X  78      50.180  63.730  38.740  1.00  0.00            
ATOM   1151  O   ARG X  78      49.920  64.740  39.400  1.00  0.00            
ATOM   1152  N   MET X  79      51.420  63.240  38.530  1.00  0.00            
ATOM   1153  H   MET X  79      51.530  62.440  37.940  1.00  0.00            
ATOM   1154  CA  MET X  79      52.560  63.900  39.120  1.00  0.00            
ATOM   1155  HA  MET X  79      52.350  64.240  40.140  1.00  0.00            
ATOM   1156  CB  MET X  79      53.800  63.020  39.000  1.00  0.00            
ATOM   1157  HB1 MET X  79      54.080  62.580  38.030  1.00  0.00            
ATOM   1158  HB2 MET X  79      54.660  63.620  39.270  1.00  0.00            
ATOM   1159  CG  MET X  79      53.710  61.910  40.040  1.00  0.00            
ATOM   1160  HG1 MET X  79      53.420  62.430  40.940  1.00  0.00            
ATOM   1161  HG2 MET X  79      52.800  61.340  39.880  1.00  0.00            
ATOM   1162  SD  MET X  79      55.120  60.830  40.380  1.00  0.00            
ATOM   1163  CE  MET X  79      56.490  61.980  40.620  1.00  0.00            
ATOM   1164  HE1 MET X  79      56.800  61.940  41.680  1.00  0.00            
ATOM   1165  HE2 MET X  79      57.410  61.580  40.160  1.00  0.00            
ATOM   1166  HE3 MET X  79      56.370  63.020  40.340  1.00  0.00            
ATOM   1167  C   MET X  79      52.990  65.150  38.390  1.00  0.00            
ATOM   1168  O   MET X  79      53.800  65.870  38.990  1.00  0.00            
ATOM   1169  N   ILE X  80      52.620  65.440  37.140  1.00  0.00            
ATOM   1170  H   ILE X  80      52.220  64.660  36.670  1.00  0.00            
ATOM   1171  CA  ILE X  80      52.730  66.750  36.520  1.00  0.00            
ATOM   1172  HA  ILE X  80      53.710  67.210  36.730  1.00  0.00            
ATOM   1173  CB  ILE X  80      52.660  66.810  35.000  1.00  0.00            
ATOM   1174  HB  ILE X  80      51.670  66.440  34.700  1.00  0.00            
ATOM   1175  CG1 ILE X  80      53.720  65.890  34.380  1.00  0.00            
ATOM   1176 1HG1 ILE X  80      53.680  64.940  34.920  1.00  0.00            
ATOM   1177 2HG1 ILE X  80      53.490  65.650  33.350  1.00  0.00            
ATOM   1178  CG2 ILE X  80      52.880  68.130  34.270  1.00  0.00            
ATOM   1179 1HG2 ILE X  80      52.470  69.020  34.770  1.00  0.00            
ATOM   1180 2HG2 ILE X  80      53.940  68.400  34.230  1.00  0.00            
ATOM   1181 3HG2 ILE X  80      52.430  68.210  33.290  1.00  0.00            
ATOM   1182  CD  ILE X  80      55.230  66.150  34.310  1.00  0.00            
ATOM   1183  HD1 ILE X  80      55.430  66.930  33.580  1.00  0.00            
ATOM   1184  HD2 ILE X  80      55.520  66.630  35.240  1.00  0.00            
ATOM   1185  HD3 ILE X  80      55.710  65.190  34.170  1.00  0.00            
ATOM   1186  C   ILE X  80      51.620  67.590  37.160  1.00  0.00            
ATOM   1187  O   ILE X  80      51.870  68.680  37.690  1.00  0.00            
ATOM   1188  N   ALA X  81      50.370  67.270  36.930  1.00  0.00            
ATOM   1189  H   ALA X  81      50.180  66.440  36.400  1.00  0.00            
ATOM   1190  CA  ALA X  81      49.160  67.990  37.330  1.00  0.00            
ATOM   1191  HA  ALA X  81      49.010  68.920  36.780  1.00  0.00            
ATOM   1192  CB  ALA X  81      47.910  67.200  36.990  1.00  0.00            
ATOM   1193  HB1 ALA X  81      47.900  66.890  35.950  1.00  0.00            
ATOM   1194  HB2 ALA X  81      48.030  66.210  37.460  1.00  0.00            
ATOM   1195  HB3 ALA X  81      46.990  67.680  37.310  1.00  0.00            
ATOM   1196  C   ALA X  81      49.140  68.360  38.810  1.00  0.00            
ATOM   1197  O   ALA X  81      48.660  69.450  39.140  1.00  0.00            
ATOM   1198  N   ALA X  82      49.740  67.590  39.730  1.00  0.00            
ATOM   1199  H   ALA X  82      49.860  66.650  39.410  1.00  0.00            
ATOM   1200  CA  ALA X  82      49.840  67.950  41.110  1.00  0.00            
ATOM   1201  HA  ALA X  82      48.900  68.190  41.630  1.00  0.00            
ATOM   1202  CB  ALA X  82      50.440  66.780  41.890  1.00  0.00            
ATOM   1203  HB1 ALA X  82      51.500  66.600  41.710  1.00  0.00            
ATOM   1204  HB2 ALA X  82      50.490  67.010  42.950  1.00  0.00            
ATOM   1205  HB3 ALA X  82      49.830  65.870  41.880  1.00  0.00            
ATOM   1206  C   ALA X  82      50.680  69.200  41.370  1.00  0.00            
ATOM   1207  O   ALA X  82      50.560  69.850  42.390  1.00  0.00            
ATOM   1208  N   VAL X  83      51.560  69.540  40.410  1.00  0.00            
ATOM   1209  H   VAL X  83      51.520  69.050  39.520  1.00  0.00            
ATOM   1210  CA  VAL X  83      52.570  70.580  40.470  1.00  0.00            
ATOM   1211  HA  VAL X  83      52.280  71.280  41.250  1.00  0.00            
ATOM   1212  CB  VAL X  83      53.960  70.040  40.800  1.00  0.00            
ATOM   1213  HB  VAL X  83      54.780  70.680  40.460  1.00  0.00            
ATOM   1214  CG1 VAL X  83      54.180  69.880  42.300  1.00  0.00            
ATOM   1215 1HG1 VAL X  83      54.110  70.860  42.800  1.00  0.00            
ATOM   1216 2HG1 VAL X  83      53.450  69.210  42.730  1.00  0.00            
ATOM   1217 3HG1 VAL X  83      55.190  69.580  42.570  1.00  0.00            
ATOM   1218  CG2 VAL X  83      54.190  68.730  40.030  1.00  0.00            
ATOM   1219 1HG2 VAL X  83      54.170  68.960  38.970  1.00  0.00            
ATOM   1220 2HG2 VAL X  83      55.070  68.110  40.230  1.00  0.00            
ATOM   1221 3HG2 VAL X  83      53.370  68.040  40.230  1.00  0.00            
ATOM   1222  C   VAL X  83      52.430  71.540  39.290  1.00  0.00            
ATOM   1223  O   VAL X  83      53.350  72.320  39.080  1.00  0.00            
ATOM   1224  N   ASP X  84      51.250  71.540  38.670  1.00  0.00            
ATOM   1225  H   ASP X  84      50.550  70.830  38.880  1.00  0.00            
ATOM   1226  CA  ASP X  84      50.980  72.300  37.460  1.00  0.00            
ATOM   1227  HA  ASP X  84      51.660  72.050  36.660  1.00  0.00            
ATOM   1228  CB  ASP X  84      49.510  72.100  37.060  1.00  0.00            
ATOM   1229  HB1 ASP X  84      49.400  71.020  36.940  1.00  0.00            
ATOM   1230  HB2 ASP X  84      48.790  72.270  37.840  1.00  0.00            
ATOM   1231  CG  ASP X  84      49.170  72.750  35.730  1.00  0.00            
ATOM   1232  OD1 ASP X  84      50.010  72.880  34.800  1.00  0.00            
ATOM   1233  OD2 ASP X  84      48.040  73.270  35.580  1.00  0.00            
ATOM   1234  C   ASP X  84      51.180  73.790  37.730  1.00  0.00            
ATOM   1235  O   ASP X  84      50.620  74.400  38.640  1.00  0.00            
ATOM   1236  N   THR X  85      51.970  74.410  36.870  1.00  0.00            
ATOM   1237  H   THR X  85      52.410  73.890  36.140  1.00  0.00            
ATOM   1238  CA  THR X  85      52.460  75.780  36.920  1.00  0.00            
ATOM   1239  HA  THR X  85      51.800  76.350  37.560  1.00  0.00            
ATOM   1240  CB  THR X  85      53.730  75.800  37.810  1.00  0.00            
ATOM   1241  HB  THR X  85      53.450  75.470  38.810  1.00  0.00            
ATOM   1242  OG1 THR X  85      54.270  77.100  37.780  1.00  0.00            
ATOM   1243  HG1 THR X  85      54.850  77.200  37.040  1.00  0.00            
ATOM   1244  CG2 THR X  85      54.730  74.750  37.370  1.00  0.00            
ATOM   1245 1HG2 THR X  85      55.090  75.030  36.380  1.00  0.00            
ATOM   1246 2HG2 THR X  85      55.620  74.670  37.990  1.00  0.00            
ATOM   1247 3HG2 THR X  85      54.310  73.770  37.200  1.00  0.00            
ATOM   1248  C   THR X  85      52.460  76.430  35.550  1.00  0.00            
ATOM   1249  O   THR X  85      52.910  75.710  34.650  1.00  0.00            
ATOM   1250  N   ASP X  86      51.940  77.630  35.390  1.00  0.00            
ATOM   1251  H   ASP X  86      51.660  78.140  36.220  1.00  0.00            
ATOM   1252  CA  ASP X  86      52.080  78.410  34.160  1.00  0.00            
ATOM   1253  HA  ASP X  86      51.390  77.910  33.500  1.00  0.00            
ATOM   1254  CB  ASP X  86      51.580  79.820  34.470  1.00  0.00            
ATOM   1255  HB1 ASP X  86      50.560  79.890  34.090  1.00  0.00            
ATOM   1256  HB2 ASP X  86      51.450  80.010  35.530  1.00  0.00            
ATOM   1257  CG  ASP X  86      52.310  81.020  33.880  1.00  0.00            
ATOM   1258  OD1 ASP X  86      51.630  81.910  33.290  1.00  0.00            
ATOM   1259  OD2 ASP X  86      53.490  81.170  34.250  1.00  0.00            
ATOM   1260  C   ASP X  86      53.430  78.280  33.440  1.00  0.00            
ATOM   1261  O   ASP X  86      53.580  77.710  32.380  1.00  0.00            
ATOM   1262  N   SER X  87      54.550  78.510  34.150  1.00  0.00            
ATOM   1263  H   SER X  87      54.400  79.010  35.010  1.00  0.00            
ATOM   1264  CA  SER X  87      55.890  78.310  33.630  1.00  0.00            
ATOM   1265  HA  SER X  87      55.790  77.530  32.900  1.00  0.00            
ATOM   1266  CB  SER X  87      56.310  79.540  32.830  1.00  0.00            
ATOM   1267  HB1 SER X  87      57.340  79.480  32.460  1.00  0.00            
ATOM   1268  HB2 SER X  87      55.690  79.650  31.940  1.00  0.00            
ATOM   1269  OG  SER X  87      56.190  80.850  33.370  1.00  0.00            
ATOM   1270  HG  SER X  87      55.310  80.850  33.700  1.00  0.00            
ATOM   1271  C   SER X  87      56.800  77.770  34.720  1.00  0.00            
ATOM   1272  O   SER X  87      56.360  77.830  35.870  1.00  0.00            
ATOM   1273  N   PRO X  88      57.940  77.140  34.460  1.00  0.00            
ATOM   1274  CA  PRO X  88      58.620  76.230  35.350  1.00  0.00            
ATOM   1275  HA  PRO X  88      57.950  75.580  35.930  1.00  0.00            
ATOM   1276  CB  PRO X  88      59.570  75.400  34.480  1.00  0.00            
ATOM   1277  HB1 PRO X  88      60.470  75.130  35.030  1.00  0.00            
ATOM   1278  HB2 PRO X  88      58.950  74.550  34.250  1.00  0.00            
ATOM   1279  CG  PRO X  88      59.790  76.300  33.270  1.00  0.00            
ATOM   1280  HG1 PRO X  88      60.650  76.960  33.330  1.00  0.00            
ATOM   1281  HG2 PRO X  88      59.980  75.710  32.370  1.00  0.00            
ATOM   1282  CD  PRO X  88      58.490  77.110  33.120  1.00  0.00            
ATOM   1283  HD1 PRO X  88      58.740  77.990  32.540  1.00  0.00            
ATOM   1284  HD2 PRO X  88      57.840  76.550  32.430  1.00  0.00            
ATOM   1285  C   PRO X  88      59.460  77.000  36.380  1.00  0.00            
ATOM   1286  O   PRO X  88      60.380  77.720  36.050  1.00  0.00            
ATOM   1287  N   ARG X  89      59.280  76.650  37.650  1.00  0.00            
ATOM   1288  H   ARG X  89      58.650  75.880  37.820  1.00  0.00            
ATOM   1289  CA  ARG X  89      60.030  77.100  38.810  1.00  0.00            
ATOM   1290  HA  ARG X  89      60.770  77.810  38.510  1.00  0.00            
ATOM   1291  CB  ARG X  89      59.070  77.840  39.740  1.00  0.00            
ATOM   1292  HB1 ARG X  89      58.140  77.300  39.690  1.00  0.00            
ATOM   1293  HB2 ARG X  89      59.450  77.680  40.750  1.00  0.00            
ATOM   1294  CG  ARG X  89      58.670  79.270  39.340  1.00  0.00            
ATOM   1295  HG1 ARG X  89      58.540  79.370  38.250  1.00  0.00            
ATOM   1296  HG2 ARG X  89      57.750  79.390  39.880  1.00  0.00            
ATOM   1297  CD  ARG X  89      59.600  80.390  39.800  1.00  0.00            
ATOM   1298  HD1 ARG X  89      59.290  81.290  39.270  1.00  0.00            
ATOM   1299  HD2 ARG X  89      59.400  80.520  40.880  1.00  0.00            
ATOM   1300  NE  ARG X  89      61.040  80.100  39.770  1.00  0.00            
ATOM   1301  HE  ARG X  89      61.350  79.680  40.630  1.00  0.00            
ATOM   1302  CZ  ARG X  89      61.990  80.360  38.860  1.00  0.00            
ATOM   1303  NH1 ARG X  89      61.650  80.630  37.570  1.00  0.00            
ATOM   1304 1HH1 ARG X  89      60.740  80.790  37.210  1.00  0.00            
ATOM   1305 2HH1 ARG X  89      62.410  80.630  36.910  1.00  0.00            
ATOM   1306  NH2 ARG X  89      63.280  80.430  39.170  1.00  0.00            
ATOM   1307 1HH2 ARG X  89      63.530  80.330  40.140  1.00  0.00            
ATOM   1308 2HH2 ARG X  89      64.010  80.900  38.650  1.00  0.00            
ATOM   1309  C   ARG X  89      60.730  75.850  39.350  1.00  0.00            
ATOM   1310  O   ARG X  89      60.520  74.730  38.890  1.00  0.00            
ATOM   1311  N   GLU X  90      61.550  76.050  40.400  1.00  0.00            
ATOM   1312  H   GLU X  90      61.650  76.980  40.750  1.00  0.00            
ATOM   1313  CA  GLU X  90      62.560  75.240  41.030  1.00  0.00            
ATOM   1314  HA  GLU X  90      63.210  75.020  40.170  1.00  0.00            
ATOM   1315  CB  GLU X  90      63.320  76.110  42.030  1.00  0.00            
ATOM   1316  HB1 GLU X  90      62.640  76.350  42.820  1.00  0.00            
ATOM   1317  HB2 GLU X  90      64.080  75.540  42.570  1.00  0.00            
ATOM   1318  CG  GLU X  90      64.050  77.390  41.570  1.00  0.00            
ATOM   1319  HG1 GLU X  90      64.980  77.450  42.130  1.00  0.00            
ATOM   1320  HG2 GLU X  90      64.240  77.230  40.490  1.00  0.00            
ATOM   1321  CD  GLU X  90      63.300  78.690  41.780  1.00  0.00            
ATOM   1322  OE1 GLU X  90      62.070  78.720  41.850  1.00  0.00            
ATOM   1323  OE2 GLU X  90      63.800  79.820  41.900  1.00  0.00            
ATOM   1324  C   GLU X  90      62.290  73.810  41.480  1.00  0.00            
ATOM   1325  O   GLU X  90      63.130  73.120  42.040  1.00  0.00            
ATOM   1326  N   VAL X  91      61.090  73.230  41.390  1.00  0.00            
ATOM   1327  H   VAL X  91      60.490  73.840  40.820  1.00  0.00            
ATOM   1328  CA  VAL X  91      60.800  71.890  41.810  1.00  0.00            
ATOM   1329  HA  VAL X  91      60.880  71.970  42.890  1.00  0.00            
ATOM   1330  CB  VAL X  91      59.340  71.570  41.470  1.00  0.00            
ATOM   1331  HB  VAL X  91      59.250  70.580  41.920  1.00  0.00            
ATOM   1332  CG1 VAL X  91      58.390  72.610  42.060  1.00  0.00            
ATOM   1333 1HG1 VAL X  91      57.380  72.170  42.000  1.00  0.00            
ATOM   1334 2HG1 VAL X  91      58.550  72.670  43.140  1.00  0.00            
ATOM   1335 3HG1 VAL X  91      58.290  73.510  41.480  1.00  0.00            
ATOM   1336  CG2 VAL X  91      59.220  71.560  39.940  1.00  0.00            
ATOM   1337 1HG2 VAL X  91      58.220  71.830  39.580  1.00  0.00            
ATOM   1338 2HG2 VAL X  91      59.880  72.330  39.550  1.00  0.00            
ATOM   1339 3HG2 VAL X  91      59.560  70.590  39.560  1.00  0.00            
ATOM   1340  C   VAL X  91      61.840  70.810  41.500  1.00  0.00            
ATOM   1341  O   VAL X  91      62.120  69.940  42.330  1.00  0.00            
ATOM   1342  N   PHE X  92      62.510  70.950  40.360  1.00  0.00            
ATOM   1343  H   PHE X  92      62.150  71.770  39.880  1.00  0.00            
ATOM   1344  CA  PHE X  92      63.590  70.150  39.820  1.00  0.00            
ATOM   1345  HA  PHE X  92      63.270  69.200  39.410  1.00  0.00            
ATOM   1346  CB  PHE X  92      64.030  70.910  38.550  1.00  0.00            
ATOM   1347  HB1 PHE X  92      64.190  71.940  38.850  1.00  0.00            
ATOM   1348  HB2 PHE X  92      64.960  70.510  38.130  1.00  0.00            
ATOM   1349  CG  PHE X  92      63.020  70.900  37.440  1.00  0.00            
ATOM   1350  CD1 PHE X  92      62.060  71.910  37.270  1.00  0.00            
ATOM   1351  HD1 PHE X  92      61.880  72.610  38.080  1.00  0.00            
ATOM   1352  CD2 PHE X  92      63.170  69.870  36.490  1.00  0.00            
ATOM   1353  HD2 PHE X  92      63.960  69.170  36.730  1.00  0.00            
ATOM   1354  CE1 PHE X  92      61.370  71.960  36.050  1.00  0.00            
ATOM   1355  HE1 PHE X  92      60.700  72.740  35.800  1.00  0.00            
ATOM   1356  CE2 PHE X  92      62.300  69.790  35.410  1.00  0.00            
ATOM   1357  HE2 PHE X  92      62.260  68.860  34.850  1.00  0.00            
ATOM   1358  CZ  PHE X  92      61.470  70.900  35.150  1.00  0.00            
ATOM   1359  HZ  PHE X  92      60.880  70.920  34.250  1.00  0.00            
ATOM   1360  C   PHE X  92      64.780  69.930  40.730  1.00  0.00            
ATOM   1361  O   PHE X  92      65.570  69.020  40.530  1.00  0.00            
ATOM   1362  N   PHE X  93      65.030  70.800  41.730  1.00  0.00            
ATOM   1363  H   PHE X  93      64.390  71.570  41.810  1.00  0.00            
ATOM   1364  CA  PHE X  93      66.190  70.680  42.590  1.00  0.00            
ATOM   1365  HA  PHE X  93      67.060  70.550  41.940  1.00  0.00            
ATOM   1366  CB  PHE X  93      66.490  71.900  43.470  1.00  0.00            
ATOM   1367  HB1 PHE X  93      65.570  72.410  43.750  1.00  0.00            
ATOM   1368  HB2 PHE X  93      66.940  71.600  44.410  1.00  0.00            
ATOM   1369  CG  PHE X  93      67.290  72.940  42.700  1.00  0.00            
ATOM   1370  CD1 PHE X  93      68.640  73.100  42.990  1.00  0.00            
ATOM   1371  HD1 PHE X  93      69.180  72.440  43.650  1.00  0.00            
ATOM   1372  CD2 PHE X  93      66.600  73.830  41.870  1.00  0.00            
ATOM   1373  HD2 PHE X  93      65.540  73.710  41.730  1.00  0.00            
ATOM   1374  CE1 PHE X  93      69.380  74.150  42.420  1.00  0.00            
ATOM   1375  HE1 PHE X  93      70.360  74.320  42.800  1.00  0.00            
ATOM   1376  CE2 PHE X  93      67.350  74.870  41.300  1.00  0.00            
ATOM   1377  HE2 PHE X  93      66.780  75.660  40.820  1.00  0.00            
ATOM   1378  CZ  PHE X  93      68.690  75.100  41.630  1.00  0.00            
ATOM   1379  HZ  PHE X  93      69.250  75.950  41.360  1.00  0.00            
ATOM   1380  C   PHE X  93      65.960  69.600  43.650  1.00  0.00            
ATOM   1381  O   PHE X  93      66.970  68.970  43.990  1.00  0.00            
ATOM   1382  N   ARG X  94      64.710  69.500  44.130  1.00  0.00            
ATOM   1383  H   ARG X  94      63.980  69.940  43.570  1.00  0.00            
ATOM   1384  CA  ARG X  94      64.220  68.510  45.070  1.00  0.00            
ATOM   1385  HA  ARG X  94      64.940  68.430  45.880  1.00  0.00            
ATOM   1386  CB  ARG X  94      62.860  69.000  45.580  1.00  0.00            
ATOM   1387  HB1 ARG X  94      62.930  69.980  46.040  1.00  0.00            
ATOM   1388  HB2 ARG X  94      62.150  69.090  44.740  1.00  0.00            
ATOM   1389  CG  ARG X  94      62.130  68.060  46.530  1.00  0.00            
ATOM   1390  HG1 ARG X  94      61.130  68.420  46.700  1.00  0.00            
ATOM   1391  HG2 ARG X  94      62.020  67.040  46.170  1.00  0.00            
ATOM   1392  CD  ARG X  94      62.890  68.090  47.870  1.00  0.00            
ATOM   1393  HD1 ARG X  94      63.210  69.070  48.230  1.00  0.00            
ATOM   1394  HD2 ARG X  94      62.190  67.690  48.610  1.00  0.00            
ATOM   1395  NE  ARG X  94      63.980  67.110  47.910  1.00  0.00            
ATOM   1396  HE  ARG X  94      63.730  66.160  47.730  1.00  0.00            
ATOM   1397  CZ  ARG X  94      65.240  67.310  48.310  1.00  0.00            
ATOM   1398  NH1 ARG X  94      65.710  68.550  48.500  1.00  0.00            
ATOM   1399 1HH1 ARG X  94      66.680  68.790  48.690  1.00  0.00            
ATOM   1400 2HH1 ARG X  94      65.060  69.310  48.450  1.00  0.00            
ATOM   1401  NH2 ARG X  94      65.950  66.200  48.520  1.00  0.00            
ATOM   1402 1HH2 ARG X  94      65.620  65.240  48.500  1.00  0.00            
ATOM   1403 2HH2 ARG X  94      66.930  66.390  48.730  1.00  0.00            
ATOM   1404  C   ARG X  94      64.080  67.230  44.250  1.00  0.00            
ATOM   1405  O   ARG X  94      64.540  66.170  44.640  1.00  0.00            
ATOM   1406  N   VAL X  95      63.510  67.260  43.040  1.00  0.00            
ATOM   1407  H   VAL X  95      63.160  68.170  42.740  1.00  0.00            
ATOM   1408  CA  VAL X  95      62.870  66.180  42.350  1.00  0.00            
ATOM   1409  HA  VAL X  95      62.470  65.530  43.120  1.00  0.00            
ATOM   1410  CB  VAL X  95      61.790  66.570  41.330  1.00  0.00            
ATOM   1411  HB  VAL X  95      62.180  67.460  40.850  1.00  0.00            
ATOM   1412  CG1 VAL X  95      61.520  65.560  40.220  1.00  0.00            
ATOM   1413 1HG1 VAL X  95      62.310  65.520  39.470  1.00  0.00            
ATOM   1414 2HG1 VAL X  95      61.420  64.530  40.550  1.00  0.00            
ATOM   1415 3HG1 VAL X  95      60.590  65.790  39.690  1.00  0.00            
ATOM   1416  CG2 VAL X  95      60.530  66.760  42.170  1.00  0.00            
ATOM   1417 1HG2 VAL X  95      60.560  67.190  43.160  1.00  0.00            
ATOM   1418 2HG2 VAL X  95      59.760  67.370  41.690  1.00  0.00            
ATOM   1419 3HG2 VAL X  95      60.190  65.760  42.450  1.00  0.00            
ATOM   1420  C   VAL X  95      63.930  65.290  41.720  1.00  0.00            
ATOM   1421  O   VAL X  95      63.710  64.060  41.620  1.00  0.00            
ATOM   1422  N   ALA X  96      65.170  65.720  41.530  1.00  0.00            
ATOM   1423  H   ALA X  96      65.340  66.700  41.650  1.00  0.00            
ATOM   1424  CA  ALA X  96      66.340  64.970  41.090  1.00  0.00            
ATOM   1425  HA  ALA X  96      66.090  64.050  40.570  1.00  0.00            
ATOM   1426  CB  ALA X  96      67.360  65.860  40.380  1.00  0.00            
ATOM   1427  HB1 ALA X  96      67.380  66.840  40.850  1.00  0.00            
ATOM   1428  HB2 ALA X  96      68.330  65.440  40.080  1.00  0.00            
ATOM   1429  HB3 ALA X  96      67.050  66.140  39.370  1.00  0.00            
ATOM   1430  C   ALA X  96      67.060  64.510  42.350  1.00  0.00            
ATOM   1431  O   ALA X  96      67.660  63.460  42.220  1.00  0.00            
ATOM   1432  N   ALA X  97      67.000  65.180  43.500  1.00  0.00            
ATOM   1433  H   ALA X  97      66.360  65.940  43.580  1.00  0.00            
ATOM   1434  CA  ALA X  97      67.910  64.890  44.610  1.00  0.00            
ATOM   1435  HA  ALA X  97      68.940  64.720  44.300  1.00  0.00            
ATOM   1436  CB  ALA X  97      67.820  66.060  45.590  1.00  0.00            
ATOM   1437  HB1 ALA X  97      66.770  66.270  45.770  1.00  0.00            
ATOM   1438  HB2 ALA X  97      68.390  65.860  46.490  1.00  0.00            
ATOM   1439  HB3 ALA X  97      68.380  66.910  45.190  1.00  0.00            
ATOM   1440  C   ALA X  97      67.320  63.720  45.400  1.00  0.00            
ATOM   1441  O   ALA X  97      68.070  62.930  45.960  1.00  0.00            
ATOM   1442  N   ASP X  98      66.020  63.630  45.550  1.00  0.00            
ATOM   1443  H   ASP X  98      65.420  64.390  45.220  1.00  0.00            
ATOM   1444  CA  ASP X  98      65.420  62.450  46.130  1.00  0.00            
ATOM   1445  HA  ASP X  98      66.020  62.230  47.020  1.00  0.00            
ATOM   1446  CB  ASP X  98      63.990  62.670  46.610  1.00  0.00            
ATOM   1447  HB1 ASP X  98      63.310  62.880  45.780  1.00  0.00            
ATOM   1448  HB2 ASP X  98      63.640  61.720  47.010  1.00  0.00            
ATOM   1449  CG  ASP X  98      63.930  63.840  47.570  1.00  0.00            
ATOM   1450  OD1 ASP X  98      62.920  64.590  47.490  1.00  0.00            
ATOM   1451  OD2 ASP X  98      64.770  63.870  48.490  1.00  0.00            
ATOM   1452  C   ASP X  98      65.390  61.230  45.200  1.00  0.00            
ATOM   1453  O   ASP X  98      65.440  60.120  45.750  1.00  0.00            
ATOM   1454  N   MET X  99      65.670  61.420  43.910  1.00  0.00            
ATOM   1455  H   MET X  99      65.590  62.370  43.570  1.00  0.00            
ATOM   1456  CA  MET X  99      65.730  60.380  42.910  1.00  0.00            
ATOM   1457  HA  MET X  99      65.050  59.540  43.070  1.00  0.00            
ATOM   1458  CB  MET X  99      65.410  61.030  41.570  1.00  0.00            
ATOM   1459  HB1 MET X  99      64.840  61.960  41.610  1.00  0.00            
ATOM   1460  HB2 MET X  99      66.400  61.360  41.220  1.00  0.00            
ATOM   1461  CG  MET X  99      64.760  60.120  40.540  1.00  0.00            
ATOM   1462  HG1 MET X  99      65.320  59.180  40.410  1.00  0.00            
ATOM   1463  HG2 MET X  99      63.870  59.650  40.980  1.00  0.00            
ATOM   1464  SD  MET X  99      63.980  60.850  39.060  1.00  0.00            
ATOM   1465  CE  MET X  99      62.830  59.480  38.850  1.00  0.00            
ATOM   1466  HE1 MET X  99      61.940  59.530  39.500  1.00  0.00            
ATOM   1467  HE2 MET X  99      62.530  59.370  37.810  1.00  0.00            
ATOM   1468  HE3 MET X  99      63.300  58.570  39.210  1.00  0.00            
ATOM   1469  C   MET X  99      67.150  59.810  42.800  1.00  0.00            
ATOM   1470  O   MET X  99      67.260  58.730  42.210  1.00  0.00            
ATOM   1471  N   PHE X 100      68.120  60.370  43.490  1.00  0.00            
ATOM   1472  H   PHE X 100      67.990  61.230  44.030  1.00  0.00            
ATOM   1473  CA  PHE X 100      69.470  59.850  43.390  1.00  0.00            
ATOM   1474  HA  PHE X 100      69.420  58.860  42.980  1.00  0.00            
ATOM   1475  CB  PHE X 100      70.250  60.700  42.360  1.00  0.00            
ATOM   1476  HB1 PHE X 100      69.900  61.700  42.520  1.00  0.00            
ATOM   1477  HB2 PHE X 100      71.330  60.660  42.500  1.00  0.00            
ATOM   1478  CG  PHE X 100      70.000  60.370  40.910  1.00  0.00            
ATOM   1479  CD1 PHE X 100      69.270  61.230  40.090  1.00  0.00            
ATOM   1480  HD1 PHE X 100      68.850  62.120  40.540  1.00  0.00            
ATOM   1481  CD2 PHE X 100      70.470  59.150  40.380  1.00  0.00            
ATOM   1482  HD2 PHE X 100      70.970  58.510  41.100  1.00  0.00            
ATOM   1483  CE1 PHE X 100      68.940  60.900  38.770  1.00  0.00            
ATOM   1484  HE1 PHE X 100      68.400  61.500  38.050  1.00  0.00            
ATOM   1485  CE2 PHE X 100      70.260  58.890  39.020  1.00  0.00            
ATOM   1486  HE2 PHE X 100      70.500  57.930  38.610  1.00  0.00            
ATOM   1487  CZ  PHE X 100      69.490  59.720  38.210  1.00  0.00            
ATOM   1488  HZ  PHE X 100      69.280  59.430  37.190  1.00  0.00            
ATOM   1489  C   PHE X 100      70.110  59.820  44.780  1.00  0.00            
ATOM   1490  O   PHE X 100      71.230  60.220  45.010  1.00  0.00            
ATOM   1491  N   SER X 101      69.370  59.430  45.820  1.00  0.00            
ATOM   1492  H   SER X 101      68.400  59.160  45.660  1.00  0.00            
ATOM   1493  CA  SER X 101      69.730  59.350  47.220  1.00  0.00            
ATOM   1494  HA  SER X 101      70.660  59.930  47.340  1.00  0.00            
ATOM   1495  CB  SER X 101      68.490  59.830  47.980  1.00  0.00            
ATOM   1496  HB1 SER X 101      68.770  60.100  48.990  1.00  0.00            
ATOM   1497  HB2 SER X 101      68.010  60.710  47.570  1.00  0.00            
ATOM   1498  OG  SER X 101      67.530  58.790  48.140  1.00  0.00            
ATOM   1499  HG  SER X 101      67.100  58.640  47.310  1.00  0.00            
ATOM   1500  C   SER X 101      70.320  58.010  47.630  1.00  0.00            
ATOM   1501  O   SER X 101      71.110  58.020  48.570  1.00  0.00            
ATOM   1502  N   ASP X 102      69.900  56.980  46.880  1.00  0.00            
ATOM   1503  H   ASP X 102      69.210  56.950  46.140  1.00  0.00            
ATOM   1504  CA  ASP X 102      70.180  55.610  47.230  1.00  0.00            
ATOM   1505  HA  ASP X 102      69.910  55.400  48.250  1.00  0.00            
ATOM   1506  CB  ASP X 102      69.170  54.740  46.440  1.00  0.00            
ATOM   1507  HB1 ASP X 102      69.280  53.670  46.570  1.00  0.00            
ATOM   1508  HB2 ASP X 102      68.220  55.060  46.890  1.00  0.00            
ATOM   1509  CG  ASP X 102      69.040  54.960  44.950  1.00  0.00            
ATOM   1510  OD1 ASP X 102      68.240  54.180  44.360  1.00  0.00            
ATOM   1511  OD2 ASP X 102      69.660  55.850  44.330  1.00  0.00            
ATOM   1512  C   ASP X 102      71.570  55.060  46.880  1.00  0.00            
ATOM   1513  O   ASP X 102      71.960  54.020  47.430  1.00  0.00            
ATOM   1514  N   GLY X 103      72.200  55.680  45.900  1.00  0.00            
ATOM   1515  H   GLY X 103      71.730  56.520  45.580  1.00  0.00            
ATOM   1516  CA  GLY X 103      73.500  55.290  45.390  1.00  0.00            
ATOM   1517  HA1 GLY X 103      74.090  56.210  45.230  1.00  0.00            
ATOM   1518  HA2 GLY X 103      73.990  54.520  45.990  1.00  0.00            
ATOM   1519  C   GLY X 103      73.430  54.600  44.030  1.00  0.00            
ATOM   1520  O   GLY X 103      74.500  54.230  43.560  1.00  0.00            
ATOM   1521  N   ASN X 104      72.250  54.300  43.460  1.00  0.00            
ATOM   1522  H   ASN X 104      71.410  54.770  43.770  1.00  0.00            
ATOM   1523  CA  ASN X 104      72.020  53.650  42.200  1.00  0.00            
ATOM   1524  HA  ASN X 104      72.820  52.900  42.140  1.00  0.00            
ATOM   1525  CB  ASN X 104      70.650  52.990  42.080  1.00  0.00            
ATOM   1526  HB1 ASN X 104      70.260  52.840  43.100  1.00  0.00            
ATOM   1527  HB2 ASN X 104      69.970  53.730  41.670  1.00  0.00            
ATOM   1528  CG  ASN X 104      70.720  51.800  41.140  1.00  0.00            
ATOM   1529  OD1 ASN X 104      70.700  51.960  39.910  1.00  0.00            
ATOM   1530  ND2 ASN X 104      70.750  50.550  41.570  1.00  0.00            
ATOM   1531 1HD2 ASN X 104      70.800  50.400  42.570  1.00  0.00            
ATOM   1532 2HD2 ASN X 104      70.890  49.710  41.030  1.00  0.00            
ATOM   1533  C   ASN X 104      72.120  54.630  41.030  1.00  0.00            
ATOM   1534  O   ASN X 104      71.550  55.710  41.180  1.00  0.00            
ATOM   1535  N   PHE X 105      72.720  54.140  39.940  1.00  0.00            
ATOM   1536  H   PHE X 105      72.950  53.170  39.920  1.00  0.00            
ATOM   1537  CA  PHE X 105      73.220  54.900  38.810  1.00  0.00            
ATOM   1538  HA  PHE X 105      73.060  55.960  38.980  1.00  0.00            
ATOM   1539  CB  PHE X 105      74.690  54.490  38.630  1.00  0.00            
ATOM   1540  HB1 PHE X 105      75.190  54.830  39.530  1.00  0.00            
ATOM   1541  HB2 PHE X 105      74.820  53.420  38.490  1.00  0.00            
ATOM   1542  CG  PHE X 105      75.510  55.260  37.610  1.00  0.00            
ATOM   1543  CD1 PHE X 105      75.960  56.550  37.880  1.00  0.00            
ATOM   1544  HD1 PHE X 105      75.850  57.070  38.830  1.00  0.00            
ATOM   1545  CD2 PHE X 105      75.700  54.680  36.360  1.00  0.00            
ATOM   1546  HD2 PHE X 105      75.410  53.670  36.100  1.00  0.00            
ATOM   1547  CE1 PHE X 105      76.580  57.320  36.870  1.00  0.00            
ATOM   1548  HE1 PHE X 105      76.950  58.300  37.120  1.00  0.00            
ATOM   1549  CE2 PHE X 105      76.380  55.410  35.380  1.00  0.00            
ATOM   1550  HE2 PHE X 105      76.670  54.930  34.470  1.00  0.00            
ATOM   1551  CZ  PHE X 105      76.840  56.710  35.650  1.00  0.00            
ATOM   1552  HZ  PHE X 105      77.450  57.110  34.840  1.00  0.00            
ATOM   1553  C   PHE X 105      72.360  54.540  37.600  1.00  0.00            
ATOM   1554  O   PHE X 105      72.800  53.840  36.690  1.00  0.00            
ATOM   1555  N   ASN X 106      71.090  54.960  37.670  1.00  0.00            
ATOM   1556  H   ASN X 106      70.820  55.270  38.600  1.00  0.00            
ATOM   1557  CA  ASN X 106      70.090  54.540  36.700  1.00  0.00            
ATOM   1558  HA  ASN X 106      70.400  53.690  36.100  1.00  0.00            
ATOM   1559  CB  ASN X 106      68.860  54.130  37.510  1.00  0.00            
ATOM   1560  HB1 ASN X 106      69.040  53.510  38.390  1.00  0.00            
ATOM   1561  HB2 ASN X 106      68.500  55.060  37.960  1.00  0.00            
ATOM   1562  CG  ASN X 106      67.920  53.340  36.610  1.00  0.00            
ATOM   1563  OD1 ASN X 106      66.890  53.920  36.240  1.00  0.00            
ATOM   1564  ND2 ASN X 106      68.150  52.080  36.280  1.00  0.00            
ATOM   1565 1HD2 ASN X 106      68.970  51.700  36.740  1.00  0.00            
ATOM   1566 2HD2 ASN X 106      67.510  51.500  35.730  1.00  0.00            
ATOM   1567  C   ASN X 106      69.780  55.710  35.770  1.00  0.00            
ATOM   1568  O   ASN X 106      69.280  56.730  36.240  1.00  0.00            
ATOM   1569  N   TRP X 107      69.970  55.370  34.490  1.00  0.00            
ATOM   1570  H   TRP X 107      70.050  54.380  34.330  1.00  0.00            
ATOM   1571  CA  TRP X 107      69.770  56.100  33.260  1.00  0.00            
ATOM   1572  HA  TRP X 107      70.050  57.140  33.390  1.00  0.00            
ATOM   1573  CB  TRP X 107      70.680  55.590  32.120  1.00  0.00            
ATOM   1574  HB1 TRP X 107      70.650  54.520  32.020  1.00  0.00            
ATOM   1575  HB2 TRP X 107      70.290  55.920  31.160  1.00  0.00            
ATOM   1576  CG  TRP X 107      72.140  55.900  32.000  1.00  0.00            
ATOM   1577  CD1 TRP X 107      72.680  57.130  31.820  1.00  0.00            
ATOM   1578  HD1 TRP X 107      72.050  57.990  31.740  1.00  0.00            
ATOM   1579  CD2 TRP X 107      73.270  54.990  31.950  1.00  0.00            
ATOM   1580  NE1 TRP X 107      74.060  57.060  31.760  1.00  0.00            
ATOM   1581  HE1 TRP X 107      74.730  57.770  31.510  1.00  0.00            
ATOM   1582  CE2 TRP X 107      74.470  55.740  31.890  1.00  0.00            
ATOM   1583  CE3 TRP X 107      73.360  53.590  32.000  1.00  0.00            
ATOM   1584  HE3 TRP X 107      72.570  52.880  32.170  1.00  0.00            
ATOM   1585  CZ2 TRP X 107      75.720  55.140  31.850  1.00  0.00            
ATOM   1586  HZ2 TRP X 107      76.670  55.620  31.670  1.00  0.00            
ATOM   1587  CZ3 TRP X 107      74.590  52.940  31.980  1.00  0.00            
ATOM   1588  HZ3 TRP X 107      74.610  51.860  32.010  1.00  0.00            
ATOM   1589  CH2 TRP X 107      75.750  53.730  31.870  1.00  0.00            
ATOM   1590  HH2 TRP X 107      76.670  53.170  31.870  1.00  0.00            
ATOM   1591  C   TRP X 107      68.310  56.020  32.860  1.00  0.00            
ATOM   1592  O   TRP X 107      67.990  56.940  32.110  1.00  0.00            
ATOM   1593  N   GLY X 108      67.480  55.090  33.340  1.00  0.00            
ATOM   1594  H   GLY X 108      67.970  54.310  33.760  1.00  0.00            
ATOM   1595  CA  GLY X 108      66.040  55.010  33.350  1.00  0.00            
ATOM   1596  HA1 GLY X 108      65.730  55.130  32.320  1.00  0.00            
ATOM   1597  HA2 GLY X 108      65.690  54.000  33.620  1.00  0.00            
ATOM   1598  C   GLY X 108      65.380  56.160  34.070  1.00  0.00            
ATOM   1599  O   GLY X 108      64.200  56.430  33.820  1.00  0.00            
ATOM   1600  N   ARG X 109      66.060  56.810  35.020  1.00  0.00            
ATOM   1601  H   ARG X 109      66.910  56.360  35.290  1.00  0.00            
ATOM   1602  CA  ARG X 109      65.570  57.890  35.860  1.00  0.00            
ATOM   1603  HA  ARG X 109      64.480  57.800  35.840  1.00  0.00            
ATOM   1604  CB  ARG X 109      66.260  57.780  37.200  1.00  0.00            
ATOM   1605  HB1 ARG X 109      67.340  57.850  37.120  1.00  0.00            
ATOM   1606  HB2 ARG X 109      65.890  58.580  37.840  1.00  0.00            
ATOM   1607  CG  ARG X 109      65.980  56.590  38.160  1.00  0.00            
ATOM   1608  HG1 ARG X 109      64.910  56.600  38.370  1.00  0.00            
ATOM   1609  HG2 ARG X 109      66.070  55.600  37.730  1.00  0.00            
ATOM   1610  CD  ARG X 109      66.840  56.640  39.420  1.00  0.00            
ATOM   1611  HD1 ARG X 109      67.840  56.850  39.050  1.00  0.00            
ATOM   1612  HD2 ARG X 109      66.700  57.480  40.100  1.00  0.00            
ATOM   1613  NE  ARG X 109      66.800  55.450  40.270  1.00  0.00            
ATOM   1614  HE  ARG X 109      66.300  54.690  39.820  1.00  0.00            
ATOM   1615  CZ  ARG X 109      67.440  55.120  41.390  1.00  0.00            
ATOM   1616  NH1 ARG X 109      68.270  55.960  42.010  1.00  0.00            
ATOM   1617 1HH1 ARG X 109      68.330  56.910  41.630  1.00  0.00            
ATOM   1618 2HH1 ARG X 109      68.680  55.890  42.940  1.00  0.00            
ATOM   1619  NH2 ARG X 109      67.260  53.900  41.930  1.00  0.00            
ATOM   1620 1HH2 ARG X 109      66.800  53.170  41.420  1.00  0.00            
ATOM   1621 2HH2 ARG X 109      67.750  53.910  42.830  1.00  0.00            
ATOM   1622  C   ARG X 109      65.970  59.190  35.150  1.00  0.00            
ATOM   1623  O   ARG X 109      65.310  60.210  35.370  1.00  0.00            
ATOM   1624  N   VAL X 110      66.940  59.240  34.240  1.00  0.00            
ATOM   1625  H   VAL X 110      67.490  58.410  34.200  1.00  0.00            
ATOM   1626  CA  VAL X 110      67.450  60.510  33.740  1.00  0.00            
ATOM   1627  HA  VAL X 110      67.370  61.380  34.360  1.00  0.00            
ATOM   1628  CB  VAL X 110      68.890  60.270  33.280  1.00  0.00            
ATOM   1629  HB  VAL X 110      68.940  59.450  32.580  1.00  0.00            
ATOM   1630  CG1 VAL X 110      69.550  61.450  32.580  1.00  0.00            
ATOM   1631 1HG1 VAL X 110      69.170  61.490  31.550  1.00  0.00            
ATOM   1632 2HG1 VAL X 110      69.460  62.380  33.130  1.00  0.00            
ATOM   1633 3HG1 VAL X 110      70.580  61.170  32.410  1.00  0.00            
ATOM   1634  CG2 VAL X 110      69.820  59.790  34.400  1.00  0.00            
ATOM   1635 1HG2 VAL X 110      69.500  58.910  34.970  1.00  0.00            
ATOM   1636 2HG2 VAL X 110      70.820  59.410  34.220  1.00  0.00            
ATOM   1637 3HG2 VAL X 110      70.230  60.610  34.990  1.00  0.00            
ATOM   1638  C   VAL X 110      66.600  60.830  32.520  1.00  0.00            
ATOM   1639  O   VAL X 110      66.370  62.000  32.190  1.00  0.00            
ATOM   1640  N   VAL X 111      66.040  59.810  31.840  1.00  0.00            
ATOM   1641  H   VAL X 111      66.360  58.920  32.170  1.00  0.00            
ATOM   1642  CA  VAL X 111      65.100  59.930  30.760  1.00  0.00            
ATOM   1643  HA  VAL X 111      65.460  60.770  30.150  1.00  0.00            
ATOM   1644  CB  VAL X 111      64.860  58.680  29.910  1.00  0.00            
ATOM   1645  HB  VAL X 111      64.100  58.840  29.140  1.00  0.00            
ATOM   1646  CG1 VAL X 111      66.060  58.320  29.030  1.00  0.00            
ATOM   1647 1HG1 VAL X 111      67.030  58.520  29.520  1.00  0.00            
ATOM   1648 2HG1 VAL X 111      66.180  57.310  28.670  1.00  0.00            
ATOM   1649 3HG1 VAL X 111      66.090  59.180  28.350  1.00  0.00            
ATOM   1650  CG2 VAL X 111      64.400  57.390  30.600  1.00  0.00            
ATOM   1651 1HG2 VAL X 111      64.240  56.660  29.810  1.00  0.00            
ATOM   1652 2HG2 VAL X 111      65.200  56.990  31.220  1.00  0.00            
ATOM   1653 3HG2 VAL X 111      63.450  57.430  31.130  1.00  0.00            
ATOM   1654  C   VAL X 111      63.830  60.590  31.260  1.00  0.00            
ATOM   1655  O   VAL X 111      63.080  61.370  30.640  1.00  0.00            
ATOM   1656  N   ALA X 112      63.430  60.230  32.480  1.00  0.00            
ATOM   1657  H   ALA X 112      64.140  59.810  33.060  1.00  0.00            
ATOM   1658  CA  ALA X 112      62.290  60.820  33.160  1.00  0.00            
ATOM   1659  HA  ALA X 112      61.390  60.930  32.570  1.00  0.00            
ATOM   1660  CB  ALA X 112      61.980  59.970  34.400  1.00  0.00            
ATOM   1661  HB1 ALA X 112      61.290  60.420  35.110  1.00  0.00            
ATOM   1662  HB2 ALA X 112      61.540  59.030  34.050  1.00  0.00            
ATOM   1663  HB3 ALA X 112      62.850  59.550  34.900  1.00  0.00            
ATOM   1664  C   ALA X 112      62.520  62.220  33.710  1.00  0.00            
ATOM   1665  O   ALA X 112      61.520  62.920  33.660  1.00  0.00            
ATOM   1666  N   LEU X 113      63.720  62.690  34.040  1.00  0.00            
ATOM   1667  H   LEU X 113      64.400  61.930  34.080  1.00  0.00            
ATOM   1668  CA  LEU X 113      64.110  64.080  34.120  1.00  0.00            
ATOM   1669  HA  LEU X 113      63.370  64.500  34.810  1.00  0.00            
ATOM   1670  CB  LEU X 113      65.500  64.340  34.660  1.00  0.00            
ATOM   1671  HB1 LEU X 113      66.300  64.010  33.990  1.00  0.00            
ATOM   1672  HB2 LEU X 113      65.550  65.430  34.640  1.00  0.00            
ATOM   1673  CG  LEU X 113      65.590  63.770  36.080  1.00  0.00            
ATOM   1674  HG  LEU X 113      65.370  62.720  36.280  1.00  0.00            
ATOM   1675  CD1 LEU X 113      67.090  63.820  36.420  1.00  0.00            
ATOM   1676 1HD1 LEU X 113      67.730  63.190  35.780  1.00  0.00            
ATOM   1677 2HD1 LEU X 113      67.630  64.750  36.310  1.00  0.00            
ATOM   1678 3HD1 LEU X 113      67.350  63.620  37.460  1.00  0.00            
ATOM   1679  CD2 LEU X 113      64.810  64.540  37.150  1.00  0.00            
ATOM   1680 1HD2 LEU X 113      63.740  64.390  36.980  1.00  0.00            
ATOM   1681 2HD2 LEU X 113      65.080  64.220  38.160  1.00  0.00            
ATOM   1682 3HD2 LEU X 113      64.800  65.630  37.090  1.00  0.00            
ATOM   1683  C   LEU X 113      63.850  64.820  32.830  1.00  0.00            
ATOM   1684  O   LEU X 113      63.130  65.830  32.790  1.00  0.00            
ATOM   1685  N   PHE X 114      64.310  64.330  31.670  1.00  0.00            
ATOM   1686  H   PHE X 114      64.690  63.410  31.810  1.00  0.00            
ATOM   1687  CA  PHE X 114      64.130  64.870  30.340  1.00  0.00            
ATOM   1688  HA  PHE X 114      64.380  65.920  30.450  1.00  0.00            
ATOM   1689  CB  PHE X 114      65.080  64.100  29.410  1.00  0.00            
ATOM   1690  HB1 PHE X 114      64.740  63.090  29.420  1.00  0.00            
ATOM   1691  HB2 PHE X 114      64.920  64.530  28.400  1.00  0.00            
ATOM   1692  CG  PHE X 114      66.570  64.100  29.620  1.00  0.00            
ATOM   1693  CD1 PHE X 114      67.360  63.530  28.620  1.00  0.00            
ATOM   1694  HD1 PHE X 114      66.740  63.230  27.790  1.00  0.00            
ATOM   1695  CD2 PHE X 114      67.230  64.760  30.670  1.00  0.00            
ATOM   1696  HD2 PHE X 114      66.660  65.310  31.400  1.00  0.00            
ATOM   1697  CE1 PHE X 114      68.750  63.510  28.750  1.00  0.00            
ATOM   1698  HE1 PHE X 114      69.360  63.080  27.950  1.00  0.00            
ATOM   1699  CE2 PHE X 114      68.630  64.750  30.770  1.00  0.00            
ATOM   1700  HE2 PHE X 114      69.090  65.500  31.410  1.00  0.00            
ATOM   1701  CZ  PHE X 114      69.410  64.130  29.790  1.00  0.00            
ATOM   1702  HZ  PHE X 114      70.500  64.170  29.790  1.00  0.00            
ATOM   1703  C   PHE X 114      62.720  64.780  29.790  1.00  0.00            
ATOM   1704  O   PHE X 114      62.470  65.490  28.810  1.00  0.00            
ATOM   1705  N   TYR X 115      61.860  64.020  30.470  1.00  0.00            
ATOM   1706  H   TYR X 115      62.060  63.320  31.150  1.00  0.00            
ATOM   1707  CA  TYR X 115      60.430  64.140  30.230  1.00  0.00            
ATOM   1708  HA  TYR X 115      60.190  64.340  29.180  1.00  0.00            
ATOM   1709  CB  TYR X 115      59.730  62.890  30.750  1.00  0.00            
ATOM   1710  HB1 TYR X 115      59.850  62.120  29.980  1.00  0.00            
ATOM   1711  HB2 TYR X 115      60.050  62.560  31.730  1.00  0.00            
ATOM   1712  CG  TYR X 115      58.250  63.150  30.740  1.00  0.00            
ATOM   1713  CD1 TYR X 115      57.490  63.650  29.690  1.00  0.00            
ATOM   1714  HD1 TYR X 115      57.940  63.890  28.730  1.00  0.00            
ATOM   1715  CD2 TYR X 115      57.590  62.840  31.940  1.00  0.00            
ATOM   1716  HD2 TYR X 115      58.190  62.420  32.730  1.00  0.00            
ATOM   1717  CE1 TYR X 115      56.110  63.780  29.820  1.00  0.00            
ATOM   1718  HE1 TYR X 115      55.680  64.190  28.930  1.00  0.00            
ATOM   1719  CE2 TYR X 115      56.200  62.920  32.080  1.00  0.00            
ATOM   1720  HE2 TYR X 115      55.780  62.590  33.010  1.00  0.00            
ATOM   1721  CZ  TYR X 115      55.430  63.350  30.980  1.00  0.00            
ATOM   1722  OH  TYR X 115      54.110  63.580  31.090  1.00  0.00            
ATOM   1723  HH  TYR X 115      53.710  63.660  30.230  1.00  0.00            
ATOM   1724  C   TYR X 115      59.980  65.430  30.930  1.00  0.00            
ATOM   1725  O   TYR X 115      59.410  66.290  30.280  1.00  0.00            
ATOM   1726  N   PHE X 116      60.320  65.580  32.210  1.00  0.00            
ATOM   1727  H   PHE X 116      61.010  64.980  32.650  1.00  0.00            
ATOM   1728  CA  PHE X 116      59.680  66.500  33.130  1.00  0.00            
ATOM   1729  HA  PHE X 116      58.610  66.330  33.210  1.00  0.00            
ATOM   1730  CB  PHE X 116      60.150  66.230  34.560  1.00  0.00            
ATOM   1731  HB1 PHE X 116      61.240  66.140  34.550  1.00  0.00            
ATOM   1732  HB2 PHE X 116      59.940  67.090  35.200  1.00  0.00            
ATOM   1733  CG  PHE X 116      59.660  65.080  35.410  1.00  0.00            
ATOM   1734  CD1 PHE X 116      60.270  64.720  36.610  1.00  0.00            
ATOM   1735  HD1 PHE X 116      61.110  65.320  36.910  1.00  0.00            
ATOM   1736  CD2 PHE X 116      58.530  64.310  35.080  1.00  0.00            
ATOM   1737  HD2 PHE X 116      58.180  64.630  34.120  1.00  0.00            
ATOM   1738  CE1 PHE X 116      59.820  63.700  37.450  1.00  0.00            
ATOM   1739  HE1 PHE X 116      60.270  63.640  38.450  1.00  0.00            
ATOM   1740  CE2 PHE X 116      58.190  63.180  35.830  1.00  0.00            
ATOM   1741  HE2 PHE X 116      57.420  62.560  35.410  1.00  0.00            
ATOM   1742  CZ  PHE X 116      58.790  62.840  37.040  1.00  0.00            
ATOM   1743  HZ  PHE X 116      58.360  62.050  37.650  1.00  0.00            
ATOM   1744  C   PHE X 116      60.120  67.860  32.610  1.00  0.00            
ATOM   1745  O   PHE X 116      59.290  68.770  32.530  1.00  0.00            
ATOM   1746  N   ALA X 117      61.390  68.070  32.210  1.00  0.00            
ATOM   1747  H   ALA X 117      61.900  67.220  31.970  1.00  0.00            
ATOM   1748  CA  ALA X 117      61.960  69.230  31.590  1.00  0.00            
ATOM   1749  HA  ALA X 117      61.870  70.040  32.330  1.00  0.00            
ATOM   1750  CB  ALA X 117      63.480  69.130  31.460  1.00  0.00            
ATOM   1751  HB1 ALA X 117      63.740  68.550  30.570  1.00  0.00            
ATOM   1752  HB2 ALA X 117      63.950  70.120  31.370  1.00  0.00            
ATOM   1753  HB3 ALA X 117      63.950  68.750  32.370  1.00  0.00            
ATOM   1754  C   ALA X 117      61.340  69.680  30.280  1.00  0.00            
ATOM   1755  O   ALA X 117      61.800  70.700  29.760  1.00  0.00            
ATOM   1756  N   SER X 118      60.370  68.930  29.770  1.00  0.00            
ATOM   1757  H   SER X 118      60.000  68.250  30.430  1.00  0.00            
ATOM   1758  CA  SER X 118      59.730  69.270  28.510  1.00  0.00            
ATOM   1759  HA  SER X 118      59.890  70.350  28.410  1.00  0.00            
ATOM   1760  CB  SER X 118      60.290  68.540  27.300  1.00  0.00            
ATOM   1761  HB1 SER X 118      59.590  68.720  26.470  1.00  0.00            
ATOM   1762  HB2 SER X 118      61.290  68.840  26.970  1.00  0.00            
ATOM   1763  OG  SER X 118      60.250  67.160  27.580  1.00  0.00            
ATOM   1764  HG  SER X 118      60.850  66.920  28.270  1.00  0.00            
ATOM   1765  C   SER X 118      58.220  69.410  28.670  1.00  0.00            
ATOM   1766  O   SER X 118      57.570  70.280  28.070  1.00  0.00            
ATOM   1767  N   LYS X 119      57.630  68.610  29.570  1.00  0.00            
ATOM   1768  H   LYS X 119      58.200  67.870  29.920  1.00  0.00            
ATOM   1769  CA  LYS X 119      56.190  68.560  29.740  1.00  0.00            
ATOM   1770  HA  LYS X 119      55.680  68.470  28.770  1.00  0.00            
ATOM   1771  CB  LYS X 119      56.000  67.320  30.600  1.00  0.00            
ATOM   1772  HB1 LYS X 119      56.350  66.380  30.160  1.00  0.00            
ATOM   1773  HB2 LYS X 119      56.520  67.350  31.560  1.00  0.00            
ATOM   1774  CG  LYS X 119      54.550  66.940  30.870  1.00  0.00            
ATOM   1775  HG1 LYS X 119      54.530  66.100  31.540  1.00  0.00            
ATOM   1776  HG2 LYS X 119      54.160  67.720  31.520  1.00  0.00            
ATOM   1777  CD  LYS X 119      53.560  66.620  29.740  1.00  0.00            
ATOM   1778  HD1 LYS X 119      53.440  67.580  29.230  1.00  0.00            
ATOM   1779  HD2 LYS X 119      53.910  65.880  29.040  1.00  0.00            
ATOM   1780  CE  LYS X 119      52.240  66.340  30.470  1.00  0.00            
ATOM   1781  HE1 LYS X 119      52.420  65.680  31.310  1.00  0.00            
ATOM   1782  HE2 LYS X 119      51.810  67.240  30.920  1.00  0.00            
ATOM   1783  NZ  LYS X 119      51.160  65.790  29.630  1.00  0.00            
ATOM   1784  HZ1 LYS X 119      50.230  65.740  30.020  1.00  0.00            
ATOM   1785  HZ2 LYS X 119      50.990  66.370  28.810  1.00  0.00            
ATOM   1786  HZ3 LYS X 119      51.470  64.880  29.300  1.00  0.00            
ATOM   1787  C   LYS X 119      55.650  69.800  30.420  1.00  0.00            
ATOM   1788  O   LYS X 119      54.620  70.360  30.010  1.00  0.00            
ATOM   1789  N   LEU X 120      56.420  70.350  31.350  1.00  0.00            
ATOM   1790  H   LEU X 120      57.300  69.880  31.490  1.00  0.00            
ATOM   1791  CA  LEU X 120      56.080  71.450  32.230  1.00  0.00            
ATOM   1792  HA  LEU X 120      55.070  71.410  32.640  1.00  0.00            
ATOM   1793  CB  LEU X 120      56.960  71.210  33.450  1.00  0.00            
ATOM   1794  HB1 LEU X 120      58.010  70.970  33.200  1.00  0.00            
ATOM   1795  HB2 LEU X 120      57.010  72.160  33.990  1.00  0.00            
ATOM   1796  CG  LEU X 120      56.410  70.300  34.540  1.00  0.00            
ATOM   1797  HG  LEU X 120      55.900  69.460  34.070  1.00  0.00            
ATOM   1798  CD1 LEU X 120      57.620  69.750  35.290  1.00  0.00            
ATOM   1799 1HD1 LEU X 120      58.170  70.460  35.920  1.00  0.00            
ATOM   1800 2HD1 LEU X 120      57.450  68.800  35.810  1.00  0.00            
ATOM   1801 3HD1 LEU X 120      58.360  69.410  34.550  1.00  0.00            
ATOM   1802  CD2 LEU X 120      55.420  71.000  35.480  1.00  0.00            
ATOM   1803 1HD2 LEU X 120      55.300  70.380  36.360  1.00  0.00            
ATOM   1804 2HD2 LEU X 120      55.880  71.870  35.950  1.00  0.00            
ATOM   1805 3HD2 LEU X 120      54.460  71.270  35.020  1.00  0.00            
ATOM   1806  C   LEU X 120      56.320  72.830  31.600  1.00  0.00            
ATOM   1807  O   LEU X 120      56.010  73.840  32.250  1.00  0.00            
ATOM   1808  N   VAL X 121      56.600  72.890  30.300  1.00  0.00            
ATOM   1809  H   VAL X 121      56.530  71.980  29.850  1.00  0.00            
ATOM   1810  CA  VAL X 121      56.900  74.010  29.420  1.00  0.00            
ATOM   1811  HA  VAL X 121      57.000  74.970  29.940  1.00  0.00            
ATOM   1812  CB  VAL X 121      58.300  73.760  28.870  1.00  0.00            
ATOM   1813  HB  VAL X 121      58.300  72.990  28.090  1.00  0.00            
ATOM   1814  CG1 VAL X 121      58.920  75.050  28.310  1.00  0.00            
ATOM   1815 1HG1 VAL X 121      58.900  75.810  29.080  1.00  0.00            
ATOM   1816 2HG1 VAL X 121      59.920  74.950  27.870  1.00  0.00            
ATOM   1817 3HG1 VAL X 121      58.330  75.450  27.470  1.00  0.00            
ATOM   1818  CG2 VAL X 121      59.250  73.130  29.870  1.00  0.00            
ATOM   1819 1HG2 VAL X 121      58.850  72.180  30.220  1.00  0.00            
ATOM   1820 2HG2 VAL X 121      60.240  72.950  29.440  1.00  0.00            
ATOM   1821 3HG2 VAL X 121      59.350  73.700  30.800  1.00  0.00            
ATOM   1822  C   VAL X 121      55.780  74.090  28.390  1.00  0.00            
ATOM   1823  O   VAL X 121      55.630  75.160  27.810  1.00  0.00            
ATOM   1824  N   LEU X 122      54.830  73.180  28.210  1.00  0.00            
ATOM   1825  H   LEU X 122      54.610  72.390  28.810  1.00  0.00            
ATOM   1826  CA  LEU X 122      54.140  73.030  26.930  1.00  0.00            
ATOM   1827  HA  LEU X 122      54.880  73.220  26.160  1.00  0.00            
ATOM   1828  CB  LEU X 122      53.560  71.630  26.810  1.00  0.00            
ATOM   1829  HB1 LEU X 122      53.180  71.420  27.810  1.00  0.00            
ATOM   1830  HB2 LEU X 122      52.670  71.760  26.190  1.00  0.00            
ATOM   1831  CG  LEU X 122      54.490  70.470  26.450  1.00  0.00            
ATOM   1832  HG  LEU X 122      55.110  70.500  27.350  1.00  0.00            
ATOM   1833  CD1 LEU X 122      53.670  69.190  26.280  1.00  0.00            
ATOM   1834 1HD1 LEU X 122      53.200  69.160  25.310  1.00  0.00            
ATOM   1835 2HD1 LEU X 122      54.010  68.180  26.530  1.00  0.00            
ATOM   1836 3HD1 LEU X 122      52.760  69.450  26.840  1.00  0.00            
ATOM   1837  CD2 LEU X 122      55.300  70.840  25.200  1.00  0.00            
ATOM   1838 1HD2 LEU X 122      55.850  71.790  25.200  1.00  0.00            
ATOM   1839 2HD2 LEU X 122      56.070  70.070  25.200  1.00  0.00            
ATOM   1840 3HD2 LEU X 122      54.570  70.790  24.400  1.00  0.00            
ATOM   1841  C   LEU X 122      53.060  74.070  26.760  1.00  0.00            
ATOM   1842  O   LEU X 122      52.610  74.260  25.620  1.00  0.00            
ATOM   1843  N   LYS X 123      52.640  74.690  27.870  1.00  0.00            
ATOM   1844  H   LYS X 123      53.200  74.520  28.690  1.00  0.00            
ATOM   1845  CA  LYS X 123      51.560  75.660  27.910  1.00  0.00            
ATOM   1846  HA  LYS X 123      50.890  75.330  27.120  1.00  0.00            
ATOM   1847  CB  LYS X 123      50.780  75.540  29.230  1.00  0.00            
ATOM   1848  HB1 LYS X 123      51.020  76.380  29.870  1.00  0.00            
ATOM   1849  HB2 LYS X 123      49.780  75.750  28.860  1.00  0.00            
ATOM   1850  CG  LYS X 123      50.690  74.240  30.020  1.00  0.00            
ATOM   1851  HG1 LYS X 123      50.710  73.330  29.400  1.00  0.00            
ATOM   1852  HG2 LYS X 123      51.610  74.270  30.610  1.00  0.00            
ATOM   1853  CD  LYS X 123      49.460  74.280  30.930  1.00  0.00            
ATOM   1854  HD1 LYS X 123      48.530  74.680  30.560  1.00  0.00            
ATOM   1855  HD2 LYS X 123      49.110  73.250  31.110  1.00  0.00            
ATOM   1856  CE  LYS X 123      49.670  75.000  32.260  1.00  0.00            
ATOM   1857  HE1 LYS X 123      50.660  74.830  32.680  1.00  0.00            
ATOM   1858  HE2 LYS X 123      49.390  76.030  32.020  1.00  0.00            
ATOM   1859  NZ  LYS X 123      48.530  74.720  33.140  1.00  0.00            
ATOM   1860  HZ1 LYS X 123      48.600  73.850  33.620  1.00  0.00            
ATOM   1861  HZ2 LYS X 123      48.460  75.400  33.880  1.00  0.00            
ATOM   1862  HZ3 LYS X 123      47.610  74.770  32.710  1.00  0.00            
ATOM   1863  C   LYS X 123      52.060  77.060  27.600  1.00  0.00            
ATOM   1864  O   LYS X 123      51.290  77.840  27.080  1.00  0.00            
ATOM   1865  N   ALA X 124      53.350  77.320  27.870  1.00  0.00            
ATOM   1866  H   ALA X 124      53.910  76.520  28.050  1.00  0.00            
ATOM   1867  CA  ALA X 124      53.940  78.590  27.500  1.00  0.00            
ATOM   1868  HA  ALA X 124      53.210  79.350  27.230  1.00  0.00            
ATOM   1869  CB  ALA X 124      54.840  79.090  28.630  1.00  0.00            
ATOM   1870  HB1 ALA X 124      54.260  79.310  29.530  1.00  0.00            
ATOM   1871  HB2 ALA X 124      55.580  78.330  28.810  1.00  0.00            
ATOM   1872  HB3 ALA X 124      55.210  80.090  28.450  1.00  0.00            
ATOM   1873  C   ALA X 124      54.600  78.540  26.130  1.00  0.00            
ATOM   1874  O   ALA X 124      54.330  79.330  25.220  1.00  0.00            
ATOM   1875  N   LEU X 125      55.390  77.480  25.880  1.00  0.00            
ATOM   1876  H   LEU X 125      55.670  76.930  26.680  1.00  0.00            
ATOM   1877  CA  LEU X 125      56.050  77.070  24.650  1.00  0.00            
ATOM   1878  HA  LEU X 125      56.060  78.020  24.150  1.00  0.00            
ATOM   1879  CB  LEU X 125      57.380  76.380  25.000  1.00  0.00            
ATOM   1880  HB1 LEU X 125      57.900  76.890  25.810  1.00  0.00            
ATOM   1881  HB2 LEU X 125      57.140  75.400  25.400  1.00  0.00            
ATOM   1882  CG  LEU X 125      58.360  76.150  23.860  1.00  0.00            
ATOM   1883  HG  LEU X 125      57.910  76.110  22.860  1.00  0.00            
ATOM   1884  CD1 LEU X 125      59.290  77.380  23.770  1.00  0.00            
ATOM   1885 1HD1 LEU X 125      59.820  77.440  22.830  1.00  0.00            
ATOM   1886 2HD1 LEU X 125      58.800  78.340  23.910  1.00  0.00            
ATOM   1887 3HD1 LEU X 125      60.070  77.350  24.540  1.00  0.00            
ATOM   1888  CD2 LEU X 125      59.280  74.950  23.960  1.00  0.00            
ATOM   1889 1HD2 LEU X 125      60.070  75.030  23.210  1.00  0.00            
ATOM   1890 2HD2 LEU X 125      59.840  74.980  24.890  1.00  0.00            
ATOM   1891 3HD2 LEU X 125      58.700  74.030  24.110  1.00  0.00            
ATOM   1892  C   LEU X 125      55.200  76.080  23.890  1.00  0.00            
ATOM   1893  O   LEU X 125      55.550  75.030  23.350  1.00  0.00            
ATOM   1894  N   CYS X 126      53.920  76.490  23.780  1.00  0.00            
ATOM   1895  H   CYS X 126      53.530  77.230  24.330  1.00  0.00            
ATOM   1896  CA  CYS X 126      52.860  75.830  23.050  1.00  0.00            
ATOM   1897  HA  CYS X 126      52.950  74.750  23.090  1.00  0.00            
ATOM   1898  CB  CYS X 126      51.520  76.320  23.590  1.00  0.00            
ATOM   1899  HB1 CYS X 126      50.770  75.930  22.910  1.00  0.00            
ATOM   1900  HB2 CYS X 126      51.140  75.860  24.490  1.00  0.00            
ATOM   1901  SG  CYS X 126      51.180  78.070  23.980  1.00  0.00            
ATOM   1902  HG  CYS X 126      50.400  77.870  25.050  1.00  0.00            
ATOM   1903  C   CYS X 126      52.940  76.050  21.550  1.00  0.00            
ATOM   1904  O   CYS X 126      52.420  75.370  20.680  1.00  0.00            
ATOM   1905  N   THR X 127      53.710  77.100  21.190  1.00  0.00            
ATOM   1906  H   THR X 127      54.210  77.590  21.900  1.00  0.00            
ATOM   1907  CA  THR X 127      54.360  77.270  19.910  1.00  0.00            
ATOM   1908  HA  THR X 127      54.490  76.270  19.440  1.00  0.00            
ATOM   1909  CB  THR X 127      53.530  78.130  18.970  1.00  0.00            
ATOM   1910  HB  THR X 127      52.610  77.550  18.790  1.00  0.00            
ATOM   1911  OG1 THR X 127      54.230  78.230  17.760  1.00  0.00            
ATOM   1912  HG1 THR X 127      54.430  77.340  17.540  1.00  0.00            
ATOM   1913  CG2 THR X 127      53.230  79.530  19.520  1.00  0.00            
ATOM   1914 1HG2 THR X 127      52.590  79.530  20.410  1.00  0.00            
ATOM   1915 2HG2 THR X 127      54.130  79.970  19.960  1.00  0.00            
ATOM   1916 3HG2 THR X 127      53.160  80.370  18.820  1.00  0.00            
ATOM   1917  C   THR X 127      55.750  77.830  20.190  1.00  0.00            
ATOM   1918  O   THR X 127      55.860  78.660  21.080  1.00  0.00            
ATOM   1919  N   LYS X 128      56.720  77.480  19.340  1.00  0.00            
ATOM   1920  H   LYS X 128      56.520  77.030  18.450  1.00  0.00            
ATOM   1921  CA  LYS X 128      58.090  77.930  19.480  1.00  0.00            
ATOM   1922  HA  LYS X 128      58.380  77.850  20.530  1.00  0.00            
ATOM   1923  CB  LYS X 128      59.050  77.000  18.710  1.00  0.00            
ATOM   1924  HB1 LYS X 128      58.490  76.260  18.130  1.00  0.00            
ATOM   1925  HB2 LYS X 128      59.610  77.530  17.960  1.00  0.00            
ATOM   1926  CG  LYS X 128      59.980  76.040  19.460  1.00  0.00            
ATOM   1927  HG1 LYS X 128      60.630  76.550  20.150  1.00  0.00            
ATOM   1928  HG2 LYS X 128      59.340  75.360  20.030  1.00  0.00            
ATOM   1929  CD  LYS X 128      60.960  75.310  18.540  1.00  0.00            
ATOM   1930  HD1 LYS X 128      60.390  74.880  17.710  1.00  0.00            
ATOM   1931  HD2 LYS X 128      61.790  75.850  18.080  1.00  0.00            
ATOM   1932  CE  LYS X 128      61.700  74.180  19.270  1.00  0.00            
ATOM   1933  HE1 LYS X 128      62.380  74.570  20.020  1.00  0.00            
ATOM   1934  HE2 LYS X 128      60.990  73.490  19.740  1.00  0.00            
ATOM   1935  NZ  LYS X 128      62.480  73.550  18.200  1.00  0.00            
ATOM   1936  HZ1 LYS X 128      62.890  72.650  18.390  1.00  0.00            
ATOM   1937  HZ2 LYS X 128      61.930  73.310  17.390  1.00  0.00            
ATOM   1938  HZ3 LYS X 128      63.160  74.210  17.870  1.00  0.00            
ATOM   1939  C   LYS X 128      58.260  79.330  18.930  1.00  0.00            
ATOM   1940  O   LYS X 128      58.100  79.560  17.740  1.00  0.00            
ATOM   1941  N   VAL X 129      58.490  80.300  19.810  1.00  0.00            
ATOM   1942  H   VAL X 129      58.610  80.000  20.770  1.00  0.00            
ATOM   1943  CA  VAL X 129      58.750  81.690  19.490  1.00  0.00            
ATOM   1944  HA  VAL X 129      59.080  81.680  18.440  1.00  0.00            
ATOM   1945  CB  VAL X 129      57.460  82.510  19.670  1.00  0.00            
ATOM   1946  HB  VAL X 129      57.590  83.600  19.730  1.00  0.00            
ATOM   1947  CG1 VAL X 129      56.510  82.140  18.530  1.00  0.00            
ATOM   1948 1HG1 VAL X 129      55.650  82.810  18.450  1.00  0.00            
ATOM   1949 2HG1 VAL X 129      57.020  82.270  17.570  1.00  0.00            
ATOM   1950 3HG1 VAL X 129      56.130  81.120  18.510  1.00  0.00            
ATOM   1951  CG2 VAL X 129      56.780  82.200  21.010  1.00  0.00            
ATOM   1952 1HG2 VAL X 129      56.610  81.150  21.140  1.00  0.00            
ATOM   1953 2HG2 VAL X 129      57.390  82.570  21.840  1.00  0.00            
ATOM   1954 3HG2 VAL X 129      55.840  82.750  21.150  1.00  0.00            
ATOM   1955  C   VAL X 129      59.940  82.160  20.310  1.00  0.00            
ATOM   1956  O   VAL X 129      60.230  81.620  21.370  1.00  0.00            
ATOM   1957  N   PRO X 130      60.760  83.080  19.790  1.00  0.00            
ATOM   1958  CA  PRO X 130      62.130  83.140  20.220  1.00  0.00            
ATOM   1959  HA  PRO X 130      62.560  82.130  20.230  1.00  0.00            
ATOM   1960  CB  PRO X 130      62.810  84.140  19.270  1.00  0.00            
ATOM   1961  HB1 PRO X 130      63.710  84.630  19.660  1.00  0.00            
ATOM   1962  HB2 PRO X 130      63.200  83.480  18.500  1.00  0.00            
ATOM   1963  CG  PRO X 130      61.720  85.010  18.670  1.00  0.00            
ATOM   1964  HG1 PRO X 130      61.510  85.870  19.310  1.00  0.00            
ATOM   1965  HG2 PRO X 130      61.810  85.450  17.670  1.00  0.00            
ATOM   1966  CD  PRO X 130      60.490  84.110  18.800  1.00  0.00            
ATOM   1967  HD1 PRO X 130      59.570  84.610  19.140  1.00  0.00            
ATOM   1968  HD2 PRO X 130      60.310  83.560  17.860  1.00  0.00            
ATOM   1969  C   PRO X 130      62.470  83.530  21.650  1.00  0.00            
ATOM   1970  O   PRO X 130      63.360  82.870  22.170  1.00  0.00            
ATOM   1971  N   GLU X 131      61.710  84.400  22.320  1.00  0.00            
ATOM   1972  H   GLU X 131      60.960  84.690  21.710  1.00  0.00            
ATOM   1973  CA  GLU X 131      61.790  84.810  23.710  1.00  0.00            
ATOM   1974  HA  GLU X 131      62.800  85.230  23.700  1.00  0.00            
ATOM   1975  CB  GLU X 131      60.630  85.750  23.940  1.00  0.00            
ATOM   1976  HB1 GLU X 131      60.530  86.500  23.150  1.00  0.00            
ATOM   1977  HB2 GLU X 131      59.800  85.050  23.890  1.00  0.00            
ATOM   1978  CG  GLU X 131      60.610  86.510  25.260  1.00  0.00            
ATOM   1979  HG1 GLU X 131      59.610  86.920  25.480  1.00  0.00            
ATOM   1980  HG2 GLU X 131      60.780  85.850  26.110  1.00  0.00            
ATOM   1981  CD  GLU X 131      61.520  87.740  25.230  1.00  0.00            
ATOM   1982  OE1 GLU X 131      62.620  87.640  24.630  1.00  0.00            
ATOM   1983  OE2 GLU X 131      61.090  88.800  25.720  1.00  0.00            
ATOM   1984  C   GLU X 131      61.750  83.730  24.770  1.00  0.00            
ATOM   1985  O   GLU X 131      62.230  83.940  25.890  1.00  0.00            
ATOM   1986  N   LEU X 132      61.100  82.630  24.370  1.00  0.00            
ATOM   1987  H   LEU X 132      60.940  82.620  23.370  1.00  0.00            
ATOM   1988  CA  LEU X 132      60.960  81.430  25.150  1.00  0.00            
ATOM   1989  HA  LEU X 132      60.800  81.700  26.190  1.00  0.00            
ATOM   1990  CB  LEU X 132      59.680  80.720  24.720  1.00  0.00            
ATOM   1991  HB1 LEU X 132      59.820  80.210  23.770  1.00  0.00            
ATOM   1992  HB2 LEU X 132      59.430  79.950  25.470  1.00  0.00            
ATOM   1993  CG  LEU X 132      58.430  81.580  24.620  1.00  0.00            
ATOM   1994  HG  LEU X 132      58.560  82.320  23.820  1.00  0.00            
ATOM   1995  CD1 LEU X 132      57.200  80.760  24.170  1.00  0.00            
ATOM   1996 1HD1 LEU X 132      56.870  80.200  25.050  1.00  0.00            
ATOM   1997 2HD1 LEU X 132      56.280  81.280  23.970  1.00  0.00            
ATOM   1998 3HD1 LEU X 132      57.400  80.020  23.390  1.00  0.00            
ATOM   1999  CD2 LEU X 132      58.180  82.440  25.850  1.00  0.00            
ATOM   2000 1HD2 LEU X 132      57.870  81.790  26.650  1.00  0.00            
ATOM   2001 2HD2 LEU X 132      59.030  83.060  26.140  1.00  0.00            
ATOM   2002 3HD2 LEU X 132      57.290  83.020  25.580  1.00  0.00            
ATOM   2003  C   LEU X 132      62.150  80.480  25.130  1.00  0.00            
ATOM   2004  O   LEU X 132      62.490  79.800  26.100  1.00  0.00            
ATOM   2005  N   ILE X 133      62.830  80.290  24.010  1.00  0.00            
ATOM   2006  H   ILE X 133      62.670  80.930  23.230  1.00  0.00            
ATOM   2007  CA  ILE X 133      64.050  79.520  23.880  1.00  0.00            
ATOM   2008  HA  ILE X 133      63.640  78.580  24.260  1.00  0.00            
ATOM   2009  CB  ILE X 133      64.430  79.400  22.400  1.00  0.00            
ATOM   2010  HB  ILE X 133      65.020  80.290  22.190  1.00  0.00            
ATOM   2011  CG1 ILE X 133      63.330  79.230  21.340  1.00  0.00            
ATOM   2012 1HG1 ILE X 133      62.680  78.410  21.670  1.00  0.00            
ATOM   2013 2HG1 ILE X 133      62.700  80.110  21.380  1.00  0.00            
ATOM   2014  CG2 ILE X 133      65.380  78.210  22.280  1.00  0.00            
ATOM   2015 1HG2 ILE X 133      64.950  77.340  21.780  1.00  0.00            
ATOM   2016 2HG2 ILE X 133      66.290  78.400  21.730  1.00  0.00            
ATOM   2017 3HG2 ILE X 133      65.840  77.850  23.210  1.00  0.00            
ATOM   2018  CD  ILE X 133      63.800  78.970  19.920  1.00  0.00            
ATOM   2019  HD1 ILE X 133      64.340  79.780  19.440  1.00  0.00            
ATOM   2020  HD2 ILE X 133      64.180  77.950  19.750  1.00  0.00            
ATOM   2021  HD3 ILE X 133      62.820  78.980  19.450  1.00  0.00            
ATOM   2022  C   ILE X 133      65.190  80.020  24.750  1.00  0.00            
ATOM   2023  O   ILE X 133      65.930  79.270  25.380  1.00  0.00            
ATOM   2024  N   ARG X 134      65.280  81.330  24.980  1.00  0.00            
ATOM   2025  H   ARG X 134      64.720  81.990  24.430  1.00  0.00            
ATOM   2026  CA  ARG X 134      66.050  82.040  25.970  1.00  0.00            
ATOM   2027  HA  ARG X 134      67.070  81.670  25.890  1.00  0.00            
ATOM   2028  CB  ARG X 134      66.030  83.520  25.670  1.00  0.00            
ATOM   2029  HB1 ARG X 134      65.060  83.940  25.920  1.00  0.00            
ATOM   2030  HB2 ARG X 134      66.630  84.040  26.430  1.00  0.00            
ATOM   2031  CG  ARG X 134      66.450  84.030  24.290  1.00  0.00            
ATOM   2032  HG1 ARG X 134      67.390  83.570  23.980  1.00  0.00            
ATOM   2033  HG2 ARG X 134      65.790  83.700  23.490  1.00  0.00            
ATOM   2034  CD  ARG X 134      66.630  85.550  24.190  1.00  0.00            
ATOM   2035  HD1 ARG X 134      67.550  85.990  24.590  1.00  0.00            
ATOM   2036  HD2 ARG X 134      66.620  85.910  23.170  1.00  0.00            
ATOM   2037  NE  ARG X 134      65.620  86.390  24.820  1.00  0.00            
ATOM   2038  HE  ARG X 134      64.900  86.750  24.220  1.00  0.00            
ATOM   2039  CZ  ARG X 134      65.550  86.790  26.100  1.00  0.00            
ATOM   2040  NH1 ARG X 134      66.660  86.680  26.850  1.00  0.00            
ATOM   2041 1HH1 ARG X 134      67.540  86.250  26.600  1.00  0.00            
ATOM   2042 2HH1 ARG X 134      66.530  86.800  27.840  1.00  0.00            
ATOM   2043  NH2 ARG X 134      64.440  87.380  26.550  1.00  0.00            
ATOM   2044 1HH2 ARG X 134      63.730  87.600  25.860  1.00  0.00            
ATOM   2045 2HH2 ARG X 134      64.290  87.790  27.470  1.00  0.00            
ATOM   2046  C   ARG X 134      65.620  81.850  27.430  1.00  0.00            
ATOM   2047  O   ARG X 134      66.470  81.970  28.310  1.00  0.00            
ATOM   2048  N   THR X 135      64.320  81.780  27.770  1.00  0.00            
ATOM   2049  H   THR X 135      63.600  81.660  27.080  1.00  0.00            
ATOM   2050  CA  THR X 135      63.850  81.750  29.130  1.00  0.00            
ATOM   2051  HA  THR X 135      64.700  81.920  29.770  1.00  0.00            
ATOM   2052  CB  THR X 135      62.890  82.930  29.340  1.00  0.00            
ATOM   2053  HB  THR X 135      62.350  82.960  30.280  1.00  0.00            
ATOM   2054  OG1 THR X 135      61.740  82.880  28.490  1.00  0.00            
ATOM   2055  HG1 THR X 135      61.920  83.360  27.700  1.00  0.00            
ATOM   2056  CG2 THR X 135      63.500  84.320  29.400  1.00  0.00            
ATOM   2057 1HG2 THR X 135      64.440  84.350  29.940  1.00  0.00            
ATOM   2058 2HG2 THR X 135      63.500  84.770  28.420  1.00  0.00            
ATOM   2059 3HG2 THR X 135      62.840  84.910  30.050  1.00  0.00            
ATOM   2060  C   THR X 135      63.320  80.380  29.560  1.00  0.00            
ATOM   2061  O   THR X 135      64.160  79.490  29.770  1.00  0.00            
ATOM   2062  N   ILE X 136      62.010  80.120  29.590  1.00  0.00            
ATOM   2063  H   ILE X 136      61.360  80.890  29.430  1.00  0.00            
ATOM   2064  CA  ILE X 136      61.400  78.860  29.870  1.00  0.00            
ATOM   2065  HA  ILE X 136      61.480  78.670  30.930  1.00  0.00            
ATOM   2066  CB  ILE X 136      59.880  78.900  29.600  1.00  0.00            
ATOM   2067  HB  ILE X 136      59.460  77.940  29.930  1.00  0.00            
ATOM   2068  CG1 ILE X 136      59.590  78.910  28.100  1.00  0.00            
ATOM   2069 1HG1 ILE X 136      60.030  79.810  27.650  1.00  0.00            
ATOM   2070 2HG1 ILE X 136      60.300  78.220  27.660  1.00  0.00            
ATOM   2071  CG2 ILE X 136      59.280  80.080  30.360  1.00  0.00            
ATOM   2072 1HG2 ILE X 136      59.580  80.170  31.410  1.00  0.00            
ATOM   2073 2HG2 ILE X 136      59.190  81.060  29.880  1.00  0.00            
ATOM   2074 3HG2 ILE X 136      58.220  79.890  30.410  1.00  0.00            
ATOM   2075  CD  ILE X 136      58.090  78.720  27.900  1.00  0.00            
ATOM   2076  HD1 ILE X 136      57.740  78.670  26.880  1.00  0.00            
ATOM   2077  HD2 ILE X 136      57.800  77.800  28.420  1.00  0.00            
ATOM   2078  HD3 ILE X 136      57.540  79.500  28.390  1.00  0.00            
ATOM   2079  C   ILE X 136      62.030  77.530  29.450  1.00  0.00            
ATOM   2080  O   ILE X 136      62.070  76.630  30.260  1.00  0.00            
ATOM   2081  N   MET X 137      62.570  77.450  28.210  1.00  0.00            
ATOM   2082  H   MET X 137      62.550  78.330  27.700  1.00  0.00            
ATOM   2083  CA  MET X 137      63.140  76.230  27.680  1.00  0.00            
ATOM   2084  HA  MET X 137      62.670  75.340  28.080  1.00  0.00            
ATOM   2085  CB  MET X 137      63.220  76.310  26.160  1.00  0.00            
ATOM   2086  HB1 MET X 137      62.330  76.830  25.780  1.00  0.00            
ATOM   2087  HB2 MET X 137      64.120  76.880  25.920  1.00  0.00            
ATOM   2088  CG  MET X 137      63.160  74.970  25.470  1.00  0.00            
ATOM   2089  HG1 MET X 137      63.950  74.360  25.930  1.00  0.00            
ATOM   2090  HG2 MET X 137      62.270  74.390  25.680  1.00  0.00            
ATOM   2091  SD  MET X 137      63.390  75.060  23.670  1.00  0.00            
ATOM   2092  CE  MET X 137      65.190  74.870  23.490  1.00  0.00            
ATOM   2093  HE1 MET X 137      65.370  73.810  23.620  1.00  0.00            
ATOM   2094  HE2 MET X 137      65.530  75.200  22.510  1.00  0.00            
ATOM   2095  HE3 MET X 137      65.440  75.540  24.310  1.00  0.00            
ATOM   2096  C   MET X 137      64.620  76.160  28.090  1.00  0.00            
ATOM   2097  O   MET X 137      65.210  75.090  27.950  1.00  0.00            
ATOM   2098  N   GLY X 138      65.270  77.240  28.510  1.00  0.00            
ATOM   2099  H   GLY X 138      64.770  78.110  28.570  1.00  0.00            
ATOM   2100  CA  GLY X 138      66.620  77.320  29.040  1.00  0.00            
ATOM   2101  HA1 GLY X 138      67.300  76.520  28.750  1.00  0.00            
ATOM   2102  HA2 GLY X 138      67.030  78.230  28.610  1.00  0.00            
ATOM   2103  C   GLY X 138      66.760  77.450  30.550  1.00  0.00            
ATOM   2104  O   GLY X 138      67.880  77.390  31.060  1.00  0.00            
ATOM   2105  N   TRP X 139      65.670  77.680  31.290  1.00  0.00            
ATOM   2106  H   TRP X 139      64.800  77.950  30.850  1.00  0.00            
ATOM   2107  CA  TRP X 139      65.700  77.740  32.740  1.00  0.00            
ATOM   2108  HA  TRP X 139      66.640  78.160  33.110  1.00  0.00            
ATOM   2109  CB  TRP X 139      64.490  78.430  33.370  1.00  0.00            
ATOM   2110  HB1 TRP X 139      63.610  77.980  32.890  1.00  0.00            
ATOM   2111  HB2 TRP X 139      64.590  78.350  34.440  1.00  0.00            
ATOM   2112  CG  TRP X 139      64.290  79.890  33.090  1.00  0.00            
ATOM   2113  CD1 TRP X 139      63.070  80.400  33.340  1.00  0.00            
ATOM   2114  HD1 TRP X 139      62.200  79.870  33.640  1.00  0.00            
ATOM   2115  CD2 TRP X 139      65.170  81.020  32.830  1.00  0.00            
ATOM   2116  NE1 TRP X 139      63.140  81.800  33.250  1.00  0.00            
ATOM   2117  HE1 TRP X 139      62.400  82.450  33.410  1.00  0.00            
ATOM   2118  CE2 TRP X 139      64.390  82.180  32.790  1.00  0.00            
ATOM   2119  CE3 TRP X 139      66.500  81.160  32.430  1.00  0.00            
ATOM   2120  HE3 TRP X 139      67.100  80.270  32.320  1.00  0.00            
ATOM   2121  CZ2 TRP X 139      64.880  83.480  32.570  1.00  0.00            
ATOM   2122  HZ2 TRP X 139      64.270  84.380  32.540  1.00  0.00            
ATOM   2123  CZ3 TRP X 139      66.960  82.410  31.970  1.00  0.00            
ATOM   2124  HZ3 TRP X 139      67.910  82.490  31.490  1.00  0.00            
ATOM   2125  CH2 TRP X 139      66.120  83.540  31.940  1.00  0.00            
ATOM   2126  HH2 TRP X 139      66.610  84.460  31.610  1.00  0.00            
ATOM   2127  C   TRP X 139      65.650  76.360  33.380  1.00  0.00            
ATOM   2128  O   TRP X 139      66.440  76.080  34.310  1.00  0.00            
ATOM   2129  N   THR X 140      64.780  75.490  32.870  1.00  0.00            
ATOM   2130  H   THR X 140      64.540  75.800  31.940  1.00  0.00            
ATOM   2131  CA  THR X 140      64.720  74.050  33.090  1.00  0.00            
ATOM   2132  HA  THR X 140      64.160  73.940  34.010  1.00  0.00            
ATOM   2133  CB  THR X 140      63.770  73.440  32.060  1.00  0.00            
ATOM   2134  HB  THR X 140      63.770  72.360  32.160  1.00  0.00            
ATOM   2135  OG1 THR X 140      64.190  73.710  30.740  1.00  0.00            
ATOM   2136  HG1 THR X 140      63.710  73.130  30.150  1.00  0.00            
ATOM   2137  CG2 THR X 140      62.310  73.870  32.220  1.00  0.00            
ATOM   2138 1HG2 THR X 140      61.810  73.330  31.420  1.00  0.00            
ATOM   2139 2HG2 THR X 140      61.940  73.390  33.130  1.00  0.00            
ATOM   2140 3HG2 THR X 140      62.240  74.970  32.170  1.00  0.00            
ATOM   2141  C   THR X 140      66.040  73.360  33.310  1.00  0.00            
ATOM   2142  O   THR X 140      66.170  72.460  34.160  1.00  0.00            
ATOM   2143  N   LEU X 141      67.050  73.710  32.500  1.00  0.00            
ATOM   2144  H   LEU X 141      66.720  74.290  31.740  1.00  0.00            
ATOM   2145  CA  LEU X 141      68.380  73.140  32.510  1.00  0.00            
ATOM   2146  HA  LEU X 141      68.200  72.070  32.690  1.00  0.00            
ATOM   2147  CB  LEU X 141      69.110  73.410  31.200  1.00  0.00            
ATOM   2148  HB1 LEU X 141      69.290  74.470  31.260  1.00  0.00            
ATOM   2149  HB2 LEU X 141      70.020  72.810  31.100  1.00  0.00            
ATOM   2150  CG  LEU X 141      68.300  72.940  29.990  1.00  0.00            
ATOM   2151  HG  LEU X 141      67.240  73.170  30.100  1.00  0.00            
ATOM   2152  CD1 LEU X 141      68.580  73.680  28.670  1.00  0.00            
ATOM   2153 1HD1 LEU X 141      67.770  73.630  27.940  1.00  0.00            
ATOM   2154 2HD1 LEU X 141      68.750  74.720  28.920  1.00  0.00            
ATOM   2155 3HD1 LEU X 141      69.440  73.360  28.100  1.00  0.00            
ATOM   2156  CD2 LEU X 141      68.360  71.430  29.800  1.00  0.00            
ATOM   2157 1HD2 LEU X 141      69.370  71.220  29.460  1.00  0.00            
ATOM   2158 2HD2 LEU X 141      68.320  70.910  30.750  1.00  0.00            
ATOM   2159 3HD2 LEU X 141      67.690  71.120  29.000  1.00  0.00            
ATOM   2160  C   LEU X 141      69.190  73.790  33.610  1.00  0.00            
ATOM   2161  O   LEU X 141      70.090  73.160  34.160  1.00  0.00            
ATOM   2162  N   ASP X 142      68.940  75.070  33.910  1.00  0.00            
ATOM   2163  H   ASP X 142      68.020  75.420  33.650  1.00  0.00            
ATOM   2164  CA  ASP X 142      69.640  75.830  34.920  1.00  0.00            
ATOM   2165  HA  ASP X 142      70.680  75.530  34.830  1.00  0.00            
ATOM   2166  CB  ASP X 142      69.510  77.340  34.680  1.00  0.00            
ATOM   2167  HB1 ASP X 142      69.000  77.560  33.740  1.00  0.00            
ATOM   2168  HB2 ASP X 142      68.900  77.750  35.480  1.00  0.00            
ATOM   2169  CG  ASP X 142      70.900  77.940  34.680  1.00  0.00            
ATOM   2170  OD1 ASP X 142      71.520  78.080  35.760  1.00  0.00            
ATOM   2171  OD2 ASP X 142      71.410  78.200  33.570  1.00  0.00            
ATOM   2172  C   ASP X 142      69.290  75.370  36.340  1.00  0.00            
ATOM   2173  O   ASP X 142      70.150  75.140  37.170  1.00  0.00            
ATOM   2174  N   PHE X 143      68.070  74.840  36.500  1.00  0.00            
ATOM   2175  H   PHE X 143      67.400  75.020  35.780  1.00  0.00            
ATOM   2176  CA  PHE X 143      67.730  74.170  37.740  1.00  0.00            
ATOM   2177  HA  PHE X 143      67.940  74.750  38.640  1.00  0.00            
ATOM   2178  CB  PHE X 143      66.210  74.040  37.900  1.00  0.00            
ATOM   2179  HB1 PHE X 143      65.860  73.310  37.150  1.00  0.00            
ATOM   2180  HB2 PHE X 143      66.020  73.470  38.810  1.00  0.00            
ATOM   2181  CG  PHE X 143      65.360  75.230  37.580  1.00  0.00            
ATOM   2182  CD1 PHE X 143      64.140  75.120  36.900  1.00  0.00            
ATOM   2183  HD1 PHE X 143      63.900  74.200  36.390  1.00  0.00            
ATOM   2184  CD2 PHE X 143      65.720  76.510  38.060  1.00  0.00            
ATOM   2185  HD2 PHE X 143      66.640  76.530  38.610  1.00  0.00            
ATOM   2186  CE1 PHE X 143      63.310  76.210  36.620  1.00  0.00            
ATOM   2187  HE1 PHE X 143      62.390  76.050  36.080  1.00  0.00            
ATOM   2188  CE2 PHE X 143      64.920  77.620  37.740  1.00  0.00            
ATOM   2189  HE2 PHE X 143      65.270  78.610  38.080  1.00  0.00            
ATOM   2190  CZ  PHE X 143      63.730  77.490  37.030  1.00  0.00            
ATOM   2191  HZ  PHE X 143      63.230  78.410  36.760  1.00  0.00            
ATOM   2192  C   PHE X 143      68.300  72.770  37.830  1.00  0.00            
ATOM   2193  O   PHE X 143      68.240  72.250  38.940  1.00  0.00            
ATOM   2194  N   LEU X 144      68.900  72.210  36.770  1.00  0.00            
ATOM   2195  H   LEU X 144      68.970  72.740  35.910  1.00  0.00            
ATOM   2196  CA  LEU X 144      69.470  70.880  36.830  1.00  0.00            
ATOM   2197  HA  LEU X 144      69.130  70.350  37.720  1.00  0.00            
ATOM   2198  CB  LEU X 144      69.010  70.170  35.560  1.00  0.00            
ATOM   2199  HB1 LEU X 144      69.040  70.840  34.700  1.00  0.00            
ATOM   2200  HB2 LEU X 144      69.690  69.340  35.350  1.00  0.00            
ATOM   2201  CG  LEU X 144      67.590  69.610  35.630  1.00  0.00            
ATOM   2202  HG  LEU X 144      66.870  70.410  35.850  1.00  0.00            
ATOM   2203  CD1 LEU X 144      67.260  68.930  34.320  1.00  0.00            
ATOM   2204 1HD1 LEU X 144      66.230  68.570  34.260  1.00  0.00            
ATOM   2205 2HD1 LEU X 144      67.400  69.690  33.540  1.00  0.00            
ATOM   2206 3HD1 LEU X 144      67.970  68.100  34.180  1.00  0.00            
ATOM   2207  CD2 LEU X 144      67.390  68.580  36.750  1.00  0.00            
ATOM   2208 1HD2 LEU X 144      68.160  67.800  36.860  1.00  0.00            
ATOM   2209 2HD2 LEU X 144      67.360  69.060  37.720  1.00  0.00            
ATOM   2210 3HD2 LEU X 144      66.490  67.970  36.620  1.00  0.00            
ATOM   2211  C   LEU X 144      70.970  71.050  36.870  1.00  0.00            
ATOM   2212  O   LEU X 144      71.640  70.020  36.990  1.00  0.00            
ATOM   2213  N   ARG X 145      71.530  72.230  36.620  1.00  0.00            
ATOM   2214  H   ARG X 145      70.930  72.980  36.360  1.00  0.00            
ATOM   2215  CA  ARG X 145      72.900  72.670  36.480  1.00  0.00            
ATOM   2216  HA  ARG X 145      73.380  72.630  35.490  1.00  0.00            
ATOM   2217  CB  ARG X 145      73.060  74.180  36.730  1.00  0.00            
ATOM   2218  HB1 ARG X 145      72.460  74.820  36.080  1.00  0.00            
ATOM   2219  HB2 ARG X 145      72.720  74.560  37.690  1.00  0.00            
ATOM   2220  CG  ARG X 145      74.420  74.850  36.500  1.00  0.00            
ATOM   2221  HG1 ARG X 145      75.090  74.660  37.350  1.00  0.00            
ATOM   2222  HG2 ARG X 145      74.840  74.580  35.530  1.00  0.00            
ATOM   2223  CD  ARG X 145      74.340  76.370  36.490  1.00  0.00            
ATOM   2224  HD1 ARG X 145      73.650  76.910  37.140  1.00  0.00            
ATOM   2225  HD2 ARG X 145      75.350  76.790  36.610  1.00  0.00            
ATOM   2226  NE  ARG X 145      73.850  76.830  35.190  1.00  0.00            
ATOM   2227  HE  ARG X 145      72.880  77.100  35.280  1.00  0.00            
ATOM   2228  CZ  ARG X 145      74.420  77.130  34.020  1.00  0.00            
ATOM   2229  NH1 ARG X 145      75.700  76.810  33.730  1.00  0.00            
ATOM   2230 1HH1 ARG X 145      76.280  76.390  34.430  1.00  0.00            
ATOM   2231 2HH1 ARG X 145      76.110  77.290  32.960  1.00  0.00            
ATOM   2232  NH2 ARG X 145      73.720  77.510  32.940  1.00  0.00            
ATOM   2233 1HH2 ARG X 145      72.730  77.670  33.050  1.00  0.00            
ATOM   2234 2HH2 ARG X 145      74.130  77.820  32.080  1.00  0.00            
ATOM   2235  C   ARG X 145      73.890  72.070  37.460  1.00  0.00            
ATOM   2236  O   ARG X 145      75.000  71.850  37.000  1.00  0.00            
ATOM   2237  N   GLU X 146      73.340  71.760  38.650  1.00  0.00            
ATOM   2238  H   GLU X 146      72.380  72.070  38.750  1.00  0.00            
ATOM   2239  CA  GLU X 146      73.990  71.280  39.840  1.00  0.00            
ATOM   2240  HA  GLU X 146      75.080  71.280  39.710  1.00  0.00            
ATOM   2241  CB  GLU X 146      73.680  72.260  40.970  1.00  0.00            
ATOM   2242  HB1 GLU X 146      73.730  73.250  40.520  1.00  0.00            
ATOM   2243  HB2 GLU X 146      72.710  72.170  41.450  1.00  0.00            
ATOM   2244  CG  GLU X 146      74.610  72.210  42.190  1.00  0.00            
ATOM   2245  HG1 GLU X 146      75.560  72.440  41.720  1.00  0.00            
ATOM   2246  HG2 GLU X 146      74.460  72.910  43.010  1.00  0.00            
ATOM   2247  CD  GLU X 146      74.750  70.920  42.970  1.00  0.00            
ATOM   2248  OE1 GLU X 146      75.850  70.590  43.480  1.00  0.00            
ATOM   2249  OE2 GLU X 146      73.780  70.130  43.030  1.00  0.00            
ATOM   2250  C   GLU X 146      73.540  69.850  40.040  1.00  0.00            
ATOM   2251  O   GLU X 146      74.250  68.850  39.980  1.00  0.00            
ATOM   2252  N   ARG X 147      72.230  69.620  40.230  1.00  0.00            
ATOM   2253  H   ARG X 147      71.650  70.430  40.180  1.00  0.00            
ATOM   2254  CA  ARG X 147      71.740  68.350  40.760  1.00  0.00            
ATOM   2255  HA  ARG X 147      72.180  68.100  41.720  1.00  0.00            
ATOM   2256  CB  ARG X 147      70.220  68.490  40.990  1.00  0.00            
ATOM   2257  HB1 ARG X 147      69.650  68.720  40.080  1.00  0.00            
ATOM   2258  HB2 ARG X 147      69.790  67.550  41.320  1.00  0.00            
ATOM   2259  CG  ARG X 147      69.930  69.460  42.140  1.00  0.00            
ATOM   2260  HG1 ARG X 147      70.390  70.440  41.950  1.00  0.00            
ATOM   2261  HG2 ARG X 147      68.880  69.680  41.960  1.00  0.00            
ATOM   2262  CD  ARG X 147      70.260  68.880  43.520  1.00  0.00            
ATOM   2263  HD1 ARG X 147      69.650  67.990  43.620  1.00  0.00            
ATOM   2264  HD2 ARG X 147      71.330  68.680  43.630  1.00  0.00            
ATOM   2265  NE  ARG X 147      69.860  69.850  44.540  1.00  0.00            
ATOM   2266  HE  ARG X 147      68.950  69.670  44.920  1.00  0.00            
ATOM   2267  CZ  ARG X 147      70.570  70.880  45.010  1.00  0.00            
ATOM   2268  NH1 ARG X 147      71.810  71.230  44.620  1.00  0.00            
ATOM   2269 1HH1 ARG X 147      72.360  70.670  44.000  1.00  0.00            
ATOM   2270 2HH1 ARG X 147      72.270  72.100  44.850  1.00  0.00            
ATOM   2271  NH2 ARG X 147      70.050  71.620  46.000  1.00  0.00            
ATOM   2272 1HH2 ARG X 147      69.080  71.690  46.280  1.00  0.00            
ATOM   2273 2HH2 ARG X 147      70.770  72.110  46.530  1.00  0.00            
ATOM   2274  C   ARG X 147      71.750  67.120  39.860  1.00  0.00            
ATOM   2275  O   ARG X 147      71.720  66.000  40.350  1.00  0.00            
ATOM   2276  N   LEU X 148      71.860  67.350  38.550  1.00  0.00            
ATOM   2277  H   LEU X 148      71.990  68.360  38.450  1.00  0.00            
ATOM   2278  CA  LEU X 148      72.250  66.380  37.560  1.00  0.00            
ATOM   2279  HA  LEU X 148      72.450  65.390  37.950  1.00  0.00            
ATOM   2280  CB  LEU X 148      71.040  66.330  36.620  1.00  0.00            
ATOM   2281  HB1 LEU X 148      70.150  66.300  37.250  1.00  0.00            
ATOM   2282  HB2 LEU X 148      71.050  67.240  36.050  1.00  0.00            
ATOM   2283  CG  LEU X 148      71.050  65.080  35.720  1.00  0.00            
ATOM   2284  HG  LEU X 148      72.070  64.980  35.350  1.00  0.00            
ATOM   2285  CD1 LEU X 148      70.650  63.800  36.460  1.00  0.00            
ATOM   2286 1HD1 LEU X 148      70.300  62.900  35.970  1.00  0.00            
ATOM   2287 2HD1 LEU X 148      71.610  63.610  36.950  1.00  0.00            
ATOM   2288 3HD1 LEU X 148      69.840  63.980  37.160  1.00  0.00            
ATOM   2289  CD2 LEU X 148      70.240  65.270  34.450  1.00  0.00            
ATOM   2290 1HD2 LEU X 148      70.370  66.290  34.130  1.00  0.00            
ATOM   2291 2HD2 LEU X 148      70.680  64.660  33.650  1.00  0.00            
ATOM   2292 3HD2 LEU X 148      69.230  64.870  34.590  1.00  0.00            
ATOM   2293  C   LEU X 148      73.570  66.710  36.870  1.00  0.00            
ATOM   2294  O   LEU X 148      74.500  65.900  36.860  1.00  0.00            
ATOM   2295  N   LEU X 149      73.570  67.900  36.270  1.00  0.00            
ATOM   2296  H   LEU X 149      72.710  68.420  36.290  1.00  0.00            
ATOM   2297  CA  LEU X 149      74.490  68.330  35.240  1.00  0.00            
ATOM   2298  HA  LEU X 149      74.870  67.460  34.710  1.00  0.00            
ATOM   2299  CB  LEU X 149      73.820  69.340  34.300  1.00  0.00            
ATOM   2300  HB1 LEU X 149      73.790  70.320  34.790  1.00  0.00            
ATOM   2301  HB2 LEU X 149      74.500  69.580  33.490  1.00  0.00            
ATOM   2302  CG  LEU X 149      72.630  68.760  33.550  1.00  0.00            
ATOM   2303  HG  LEU X 149      71.880  68.340  34.190  1.00  0.00            
ATOM   2304  CD1 LEU X 149      71.960  69.850  32.700  1.00  0.00            
ATOM   2305 1HD1 LEU X 149      71.430  69.560  31.780  1.00  0.00            
ATOM   2306 2HD1 LEU X 149      71.210  70.450  33.220  1.00  0.00            
ATOM   2307 3HD1 LEU X 149      72.720  70.530  32.310  1.00  0.00            
ATOM   2308  CD2 LEU X 149      72.950  67.610  32.600  1.00  0.00            
ATOM   2309 1HD2 LEU X 149      73.610  66.930  33.180  1.00  0.00            
ATOM   2310 2HD2 LEU X 149      72.160  66.910  32.350  1.00  0.00            
ATOM   2311 3HD2 LEU X 149      73.510  67.820  31.700  1.00  0.00            
ATOM   2312  C   LEU X 149      75.780  68.930  35.780  1.00  0.00            
ATOM   2313  O   LEU X 149      76.610  69.520  35.070  1.00  0.00            
ATOM   2314  N   GLY X 150      76.060  68.620  37.040  1.00  0.00            
ATOM   2315  H   GLY X 150      75.510  67.940  37.560  1.00  0.00            
ATOM   2316  CA  GLY X 150      77.350  68.770  37.670  1.00  0.00            
ATOM   2317  HA1 GLY X 150      78.080  69.440  37.180  1.00  0.00            
ATOM   2318  HA2 GLY X 150      77.070  69.280  38.590  1.00  0.00            
ATOM   2319  C   GLY X 150      77.990  67.480  38.160  1.00  0.00            
ATOM   2320  O   GLY X 150      78.980  67.730  38.810  1.00  0.00            
ATOM   2321  N   TRP X 151      77.580  66.220  37.940  1.00  0.00            
ATOM   2322  H   TRP X 151      76.680  66.050  37.530  1.00  0.00            
ATOM   2323  CA  TRP X 151      78.070  65.000  38.580  1.00  0.00            
ATOM   2324  HA  TRP X 151      79.160  65.050  38.580  1.00  0.00            
ATOM   2325  CB  TRP X 151      77.510  64.760  39.980  1.00  0.00            
ATOM   2326  HB1 TRP X 151      78.070  64.060  40.580  1.00  0.00            
ATOM   2327  HB2 TRP X 151      77.490  65.650  40.590  1.00  0.00            
ATOM   2328  CG  TRP X 151      76.130  64.190  40.060  1.00  0.00            
ATOM   2329  CD1 TRP X 151      75.080  65.000  40.180  1.00  0.00            
ATOM   2330  HD1 TRP X 151      75.090  66.080  40.190  1.00  0.00            
ATOM   2331  CD2 TRP X 151      75.600  62.830  39.910  1.00  0.00            
ATOM   2332  NE1 TRP X 151      73.910  64.260  40.280  1.00  0.00            
ATOM   2333  HE1 TRP X 151      73.020  64.740  40.250  1.00  0.00            
ATOM   2334  CE2 TRP X 151      74.190  62.910  40.020  1.00  0.00            
ATOM   2335  CE3 TRP X 151      76.190  61.550  39.870  1.00  0.00            
ATOM   2336  HE3 TRP X 151      77.260  61.420  39.860  1.00  0.00            
ATOM   2337  CZ2 TRP X 151      73.360  61.790  39.880  1.00  0.00            
ATOM   2338  HZ2 TRP X 151      72.290  61.850  39.950  1.00  0.00            
ATOM   2339  CZ3 TRP X 151      75.380  60.410  39.790  1.00  0.00            
ATOM   2340  HZ3 TRP X 151      75.850  59.440  39.710  1.00  0.00            
ATOM   2341  CH2 TRP X 151      73.990  60.550  39.790  1.00  0.00            
ATOM   2342  HH2 TRP X 151      73.320  59.700  39.640  1.00  0.00            
ATOM   2343  C   TRP X 151      77.980  63.860  37.570  1.00  0.00            
ATOM   2344  O   TRP X 151      78.850  63.000  37.570  1.00  0.00            
ATOM   2345  N   ILE X 152      76.900  63.680  36.790  1.00  0.00            
ATOM   2346  H   ILE X 152      76.120  64.330  36.780  1.00  0.00            
ATOM   2347  CA  ILE X 152      76.720  62.580  35.870  1.00  0.00            
ATOM   2348  HA  ILE X 152      76.940  61.670  36.410  1.00  0.00            
ATOM   2349  CB  ILE X 152      75.210  62.440  35.650  1.00  0.00            
ATOM   2350  HB  ILE X 152      74.660  62.690  36.560  1.00  0.00            
ATOM   2351  CG1 ILE X 152      74.890  60.980  35.280  1.00  0.00            
ATOM   2352 1HG1 ILE X 152      75.400  60.590  34.400  1.00  0.00            
ATOM   2353 2HG1 ILE X 152      75.250  60.430  36.140  1.00  0.00            
ATOM   2354  CG2 ILE X 152      74.630  63.510  34.720  1.00  0.00            
ATOM   2355 1HG2 ILE X 152      73.600  63.760  34.890  1.00  0.00            
ATOM   2356 2HG2 ILE X 152      75.020  64.540  34.720  1.00  0.00            
ATOM   2357 3HG2 ILE X 152      74.820  63.250  33.690  1.00  0.00            
ATOM   2358  CD  ILE X 152      73.390  60.690  35.190  1.00  0.00            
ATOM   2359  HD1 ILE X 152      72.920  61.010  36.140  1.00  0.00            
ATOM   2360  HD2 ILE X 152      72.970  61.000  34.250  1.00  0.00            
ATOM   2361  HD3 ILE X 152      73.330  59.600  35.260  1.00  0.00            
ATOM   2362  C   ILE X 152      77.610  62.730  34.650  1.00  0.00            
ATOM   2363  O   ILE X 152      78.020  61.720  34.060  1.00  0.00            
ATOM   2364  N   GLN X 153      77.940  63.940  34.220  1.00  0.00            
ATOM   2365  H   GLN X 153      77.420  64.720  34.610  1.00  0.00            
ATOM   2366  CA  GLN X 153      78.730  64.260  33.020  1.00  0.00            
ATOM   2367  HA  GLN X 153      78.470  63.510  32.270  1.00  0.00            
ATOM   2368  CB  GLN X 153      78.360  65.630  32.470  1.00  0.00            
ATOM   2369  HB1 GLN X 153      78.500  65.660  31.390  1.00  0.00            
ATOM   2370  HB2 GLN X 153      77.280  65.590  32.550  1.00  0.00            
ATOM   2371  CG  GLN X 153      79.010  66.780  33.260  1.00  0.00            
ATOM   2372  HG1 GLN X 153      80.080  66.580  33.150  1.00  0.00            
ATOM   2373  HG2 GLN X 153      79.000  67.810  32.860  1.00  0.00            
ATOM   2374  CD  GLN X 153      78.630  66.820  34.720  1.00  0.00            
ATOM   2375  OE1 GLN X 153      77.440  66.620  35.000  1.00  0.00            
ATOM   2376  NE2 GLN X 153      79.590  66.860  35.640  1.00  0.00            
ATOM   2377 1HE2 GLN X 153      80.420  67.340  35.320  1.00  0.00            
ATOM   2378 2HE2 GLN X 153      79.350  67.080  36.590  1.00  0.00            
ATOM   2379  C   GLN X 153      80.200  64.000  33.310  1.00  0.00            
ATOM   2380  O   GLN X 153      80.990  64.090  32.380  1.00  0.00            
ATOM   2381  N   ASP X 154      80.640  63.690  34.540  1.00  0.00            
ATOM   2382  H   ASP X 154      79.930  63.860  35.240  1.00  0.00            
ATOM   2383  CA  ASP X 154      81.990  63.430  34.960  1.00  0.00            
ATOM   2384  HA  ASP X 154      82.730  63.780  34.220  1.00  0.00            
ATOM   2385  CB  ASP X 154      82.250  64.280  36.210  1.00  0.00            
ATOM   2386  HB1 ASP X 154      82.290  65.330  35.920  1.00  0.00            
ATOM   2387  HB2 ASP X 154      81.370  64.290  36.860  1.00  0.00            
ATOM   2388  CG  ASP X 154      83.510  64.030  37.030  1.00  0.00            
ATOM   2389  OD1 ASP X 154      83.420  63.630  38.210  1.00  0.00            
ATOM   2390  OD2 ASP X 154      84.580  64.190  36.420  1.00  0.00            
ATOM   2391  C   ASP X 154      82.210  61.960  35.280  1.00  0.00            
ATOM   2392  O   ASP X 154      83.050  61.320  34.640  1.00  0.00            
ATOM   2393  N   GLN X 155      81.330  61.370  36.090  1.00  0.00            
ATOM   2394  H   GLN X 155      80.610  61.970  36.480  1.00  0.00            
ATOM   2395  CA  GLN X 155      81.250  59.990  36.490  1.00  0.00            
ATOM   2396  HA  GLN X 155      82.230  59.560  36.700  1.00  0.00            
ATOM   2397  CB  GLN X 155      80.400  60.000  37.760  1.00  0.00            
ATOM   2398  HB1 GLN X 155      79.440  60.510  37.620  1.00  0.00            
ATOM   2399  HB2 GLN X 155      80.010  58.990  37.980  1.00  0.00            
ATOM   2400  CG  GLN X 155      80.860  60.690  39.030  1.00  0.00            
ATOM   2401  HG1 GLN X 155      81.020  61.760  38.780  1.00  0.00            
ATOM   2402  HG2 GLN X 155      80.040  60.700  39.740  1.00  0.00            
ATOM   2403  CD  GLN X 155      82.080  60.110  39.730  1.00  0.00            
ATOM   2404  OE1 GLN X 155      82.070  58.950  40.170  1.00  0.00            
ATOM   2405  NE2 GLN X 155      83.120  60.940  39.790  1.00  0.00            
ATOM   2406 1HE2 GLN X 155      82.990  61.810  39.360  1.00  0.00            
ATOM   2407 2HE2 GLN X 155      84.040  60.720  40.150  1.00  0.00            
ATOM   2408  C   GLN X 155      80.690  59.020  35.450  1.00  0.00            
ATOM   2409  O   GLN X 155      81.050  57.850  35.380  1.00  0.00            
ATOM   2410  N   GLY X 156      79.720  59.550  34.690  1.00  0.00            
ATOM   2411  H   GLY X 156      79.370  60.480  34.900  1.00  0.00            
ATOM   2412  CA  GLY X 156      79.140  58.800  33.610  1.00  0.00            
ATOM   2413  HA1 GLY X 156      79.210  57.730  33.500  1.00  0.00            
ATOM   2414  HA2 GLY X 156      78.140  59.230  33.650  1.00  0.00            
ATOM   2415  C   GLY X 156      79.730  59.180  32.250  1.00  0.00            
ATOM   2416  O   GLY X 156      80.220  58.340  31.480  1.00  0.00            
ATOM   2417  N   GLY X 157      79.720  60.450  31.850  1.00  0.00            
ATOM   2418  H   GLY X 157      78.970  61.040  32.190  1.00  0.00            
ATOM   2419  CA  GLY X 157      80.320  60.930  30.620  1.00  0.00            
ATOM   2420  HA1 GLY X 157      81.060  61.690  30.890  1.00  0.00            
ATOM   2421  HA2 GLY X 157      80.770  60.160  29.970  1.00  0.00            
ATOM   2422  C   GLY X 157      79.280  61.450  29.650  1.00  0.00            
ATOM   2423  O   GLY X 157      78.110  61.310  29.990  1.00  0.00            
ATOM   2424  N   TRP X 158      79.730  62.130  28.580  1.00  0.00            
ATOM   2425  H   TRP X 158      80.710  62.040  28.330  1.00  0.00            
ATOM   2426  CA  TRP X 158      78.830  62.850  27.740  1.00  0.00            
ATOM   2427  HA  TRP X 158      77.820  62.670  28.140  1.00  0.00            
ATOM   2428  CB  TRP X 158      79.090  64.340  27.920  1.00  0.00            
ATOM   2429  HB1 TRP X 158      79.130  64.500  28.990  1.00  0.00            
ATOM   2430  HB2 TRP X 158      80.040  64.810  27.700  1.00  0.00            
ATOM   2431  CG  TRP X 158      78.000  65.300  27.520  1.00  0.00            
ATOM   2432  CD1 TRP X 158      78.090  66.270  26.600  1.00  0.00            
ATOM   2433  HD1 TRP X 158      78.970  66.540  26.030  1.00  0.00            
ATOM   2434  CD2 TRP X 158      76.640  65.410  28.030  1.00  0.00            
ATOM   2435  NE1 TRP X 158      76.860  66.900  26.430  1.00  0.00            
ATOM   2436  HE1 TRP X 158      76.800  67.830  26.040  1.00  0.00            
ATOM   2437  CE2 TRP X 158      75.940  66.440  27.350  1.00  0.00            
ATOM   2438  CE3 TRP X 158      75.900  64.710  29.000  1.00  0.00            
ATOM   2439  HE3 TRP X 158      76.360  63.920  29.570  1.00  0.00            
ATOM   2440  CZ2 TRP X 158      74.650  66.840  27.720  1.00  0.00            
ATOM   2441  HZ2 TRP X 158      74.260  67.720  27.220  1.00  0.00            
ATOM   2442  CZ3 TRP X 158      74.550  65.020  29.250  1.00  0.00            
ATOM   2443  HZ3 TRP X 158      73.990  64.620  30.080  1.00  0.00            
ATOM   2444  CH2 TRP X 158      73.920  66.120  28.680  1.00  0.00            
ATOM   2445  HH2 TRP X 158      72.970  66.340  29.120  1.00  0.00            
ATOM   2446  C   TRP X 158      78.710  62.360  26.300  1.00  0.00            
ATOM   2447  O   TRP X 158      78.080  62.970  25.420  1.00  0.00            
ATOM   2448  N   ASP X 159      79.470  61.280  26.130  1.00  0.00            
ATOM   2449  H   ASP X 159      80.060  60.970  26.890  1.00  0.00            
ATOM   2450  CA  ASP X 159      79.580  60.370  25.010  1.00  0.00            
ATOM   2451  HA  ASP X 159      78.780  60.600  24.310  1.00  0.00            
ATOM   2452  CB  ASP X 159      80.900  60.450  24.210  1.00  0.00            
ATOM   2453  HB1 ASP X 159      80.840  61.420  23.720  1.00  0.00            
ATOM   2454  HB2 ASP X 159      81.600  60.360  25.030  1.00  0.00            
ATOM   2455  CG  ASP X 159      81.330  59.330  23.280  1.00  0.00            
ATOM   2456  OD1 ASP X 159      80.420  58.770  22.600  1.00  0.00            
ATOM   2457  OD2 ASP X 159      82.490  58.900  23.230  1.00  0.00            
ATOM   2458  C   ASP X 159      79.240  58.960  25.440  1.00  0.00            
ATOM   2459  O   ASP X 159      79.730  58.460  26.460  1.00  0.00            
ATOM   2460  N   GLY X 160      78.440  58.240  24.640  1.00  0.00            
ATOM   2461  H   GLY X 160      78.350  58.610  23.720  1.00  0.00            
ATOM   2462  CA  GLY X 160      78.000  56.880  24.910  1.00  0.00            
ATOM   2463  HA1 GLY X 160      78.350  56.400  23.990  1.00  0.00            
ATOM   2464  HA2 GLY X 160      78.440  56.300  25.730  1.00  0.00            
ATOM   2465  C   GLY X 160      76.490  56.900  25.010  1.00  0.00            
ATOM   2466  O   GLY X 160      75.920  55.820  25.150  1.00  0.00            
ATOM   2467  N   LEU X 161      75.780  58.040  25.120  1.00  0.00            
ATOM   2468  H   LEU X 161      76.310  58.890  25.100  1.00  0.00            
ATOM   2469  CA  LEU X 161      74.380  58.290  25.380  1.00  0.00            
ATOM   2470  HA  LEU X 161      74.210  58.010  26.420  1.00  0.00            
ATOM   2471  CB  LEU X 161      74.080  59.780  25.260  1.00  0.00            
ATOM   2472  HB1 LEU X 161      74.140  60.050  24.180  1.00  0.00            
ATOM   2473  HB2 LEU X 161      73.060  60.030  25.490  1.00  0.00            
ATOM   2474  CG  LEU X 161      75.030  60.760  25.970  1.00  0.00            
ATOM   2475  HG  LEU X 161      76.090  60.490  25.860  1.00  0.00            
ATOM   2476  CD1 LEU X 161      74.750  62.200  25.540  1.00  0.00            
ATOM   2477 1HD1 LEU X 161      74.760  62.310  24.460  1.00  0.00            
ATOM   2478 2HD1 LEU X 161      73.770  62.540  25.860  1.00  0.00            
ATOM   2479 3HD1 LEU X 161      75.480  62.940  25.840  1.00  0.00            
ATOM   2480  CD2 LEU X 161      74.780  60.680  27.460  1.00  0.00            
ATOM   2481 1HD2 LEU X 161      74.920  59.690  27.910  1.00  0.00            
ATOM   2482 2HD2 LEU X 161      75.490  61.370  27.910  1.00  0.00            
ATOM   2483 3HD2 LEU X 161      73.790  60.950  27.820  1.00  0.00            
ATOM   2484  C   LEU X 161      73.270  57.460  24.740  1.00  0.00            
ATOM   2485  O   LEU X 161      72.460  56.900  25.480  1.00  0.00            
ATOM   2486  N   LEU X 162      73.270  57.310  23.420  1.00  0.00            
ATOM   2487  H   LEU X 162      74.130  57.480  22.920  1.00  0.00            
ATOM   2488  CA  LEU X 162      72.330  56.470  22.720  1.00  0.00            
ATOM   2489  HA  LEU X 162      71.380  56.860  23.090  1.00  0.00            
ATOM   2490  CB  LEU X 162      72.530  56.660  21.210  1.00  0.00            
ATOM   2491  HB1 LEU X 162      72.550  57.730  21.020  1.00  0.00            
ATOM   2492  HB2 LEU X 162      73.590  56.470  21.020  1.00  0.00            
ATOM   2493  CG  LEU X 162      71.570  56.060  20.190  1.00  0.00            
ATOM   2494  HG  LEU X 162      71.580  54.970  20.260  1.00  0.00            
ATOM   2495  CD1 LEU X 162      70.120  56.500  20.440  1.00  0.00            
ATOM   2496 1HD1 LEU X 162      69.580  56.090  19.600  1.00  0.00            
ATOM   2497 2HD1 LEU X 162      69.690  56.290  21.430  1.00  0.00            
ATOM   2498 3HD1 LEU X 162      70.170  57.590  20.400  1.00  0.00            
ATOM   2499  CD2 LEU X 162      72.050  56.310  18.770  1.00  0.00            
ATOM   2500 1HD2 LEU X 162      71.980  57.330  18.380  1.00  0.00            
ATOM   2501 2HD2 LEU X 162      73.110  56.030  18.810  1.00  0.00            
ATOM   2502 3HD2 LEU X 162      71.530  55.640  18.090  1.00  0.00            
ATOM   2503  C   LEU X 162      72.430  55.010  23.150  1.00  0.00            
ATOM   2504  O   LEU X 162      71.490  54.250  23.050  1.00  0.00            
ATOM   2505  N   SER X 163      73.680  54.590  23.390  1.00  0.00            
ATOM   2506  H   SER X 163      74.390  55.310  23.500  1.00  0.00            
ATOM   2507  CA  SER X 163      73.890  53.270  23.950  1.00  0.00            
ATOM   2508  HA  SER X 163      73.470  52.540  23.250  1.00  0.00            
ATOM   2509  CB  SER X 163      75.370  52.860  24.000  1.00  0.00            
ATOM   2510  HB1 SER X 163      75.930  53.030  23.070  1.00  0.00            
ATOM   2511  HB2 SER X 163      76.030  53.290  24.750  1.00  0.00            
ATOM   2512  OG  SER X 163      75.540  51.470  24.110  1.00  0.00            
ATOM   2513  HG  SER X 163      75.100  51.080  24.840  1.00  0.00            
ATOM   2514  C   SER X 163      73.210  53.120  25.300  1.00  0.00            
ATOM   2515  O   SER X 163      72.640  52.050  25.490  1.00  0.00            
ATOM   2516  N   TYR X 164      73.170  54.120  26.180  1.00  0.00            
ATOM   2517  H   TYR X 164      73.810  54.880  26.040  1.00  0.00            
ATOM   2518  CA  TYR X 164      72.690  53.960  27.540  1.00  0.00            
ATOM   2519  HA  TYR X 164      72.860  52.920  27.800  1.00  0.00            
ATOM   2520  CB  TYR X 164      73.480  54.890  28.460  1.00  0.00            
ATOM   2521  HB1 TYR X 164      73.250  55.950  28.400  1.00  0.00            
ATOM   2522  HB2 TYR X 164      73.140  54.560  29.440  1.00  0.00            
ATOM   2523  CG  TYR X 164      74.970  54.660  28.300  1.00  0.00            
ATOM   2524  CD1 TYR X 164      75.640  53.480  28.030  1.00  0.00            
ATOM   2525  HD1 TYR X 164      75.160  52.520  27.810  1.00  0.00            
ATOM   2526  CD2 TYR X 164      75.780  55.760  28.590  1.00  0.00            
ATOM   2527  HD2 TYR X 164      75.540  56.800  28.680  1.00  0.00            
ATOM   2528  CE1 TYR X 164      77.030  53.330  28.090  1.00  0.00            
ATOM   2529  HE1 TYR X 164      77.480  52.360  27.970  1.00  0.00            
ATOM   2530  CE2 TYR X 164      77.180  55.740  28.410  1.00  0.00            
ATOM   2531  HE2 TYR X 164      77.710  56.660  28.270  1.00  0.00            
ATOM   2532  CZ  TYR X 164      77.790  54.500  28.250  1.00  0.00            
ATOM   2533  OH  TYR X 164      79.150  54.390  28.170  1.00  0.00            
ATOM   2534  HH  TYR X 164      79.540  55.250  28.260  1.00  0.00            
ATOM   2535  C   TYR X 164      71.230  54.360  27.660  1.00  0.00            
ATOM   2536  O   TYR X 164      70.540  53.880  28.580  1.00  0.00            
ATOM   2537  N   PHE X 165      70.740  55.220  26.780  1.00  0.00            
ATOM   2538  H   PHE X 165      71.350  55.660  26.110  1.00  0.00            
ATOM   2539  CA  PHE X 165      69.370  55.680  26.620  1.00  0.00            
ATOM   2540  HA  PHE X 165      68.760  55.680  27.530  1.00  0.00            
ATOM   2541  CB  PHE X 165      69.360  57.120  26.130  1.00  0.00            
ATOM   2542  HB1 PHE X 165      69.960  57.230  25.230  1.00  0.00            
ATOM   2543  HB2 PHE X 165      68.390  57.510  25.850  1.00  0.00            
ATOM   2544  CG  PHE X 165      69.950  58.050  27.170  1.00  0.00            
ATOM   2545  CD1 PHE X 165      70.730  59.150  26.790  1.00  0.00            
ATOM   2546  HD1 PHE X 165      70.880  59.310  25.720  1.00  0.00            
ATOM   2547  CD2 PHE X 165      69.660  57.850  28.520  1.00  0.00            
ATOM   2548  HD2 PHE X 165      68.970  57.100  28.880  1.00  0.00            
ATOM   2549  CE1 PHE X 165      71.100  60.120  27.700  1.00  0.00            
ATOM   2550  HE1 PHE X 165      71.700  60.940  27.320  1.00  0.00            
ATOM   2551  CE2 PHE X 165      70.100  58.790  29.460  1.00  0.00            
ATOM   2552  HE2 PHE X 165      69.980  58.620  30.530  1.00  0.00            
ATOM   2553  CZ  PHE X 165      70.670  59.990  29.030  1.00  0.00            
ATOM   2554  HZ  PHE X 165      71.170  60.690  29.680  1.00  0.00            
ATOM   2555  C   PHE X 165      68.680  54.900  25.520  1.00  0.00            
ATOM   2556  O   PHE X 165      67.590  55.270  25.070  1.00  0.00            
ATOM   2557  N   GLY X 166      69.140  53.710  25.120  1.00  0.00            
ATOM   2558  H   GLY X 166      70.020  53.440  25.510  1.00  0.00            
ATOM   2559  CA  GLY X 166      68.550  52.820  24.150  1.00  0.00            
ATOM   2560  HA1 GLY X 166      67.700  53.320  23.620  1.00  0.00            
ATOM   2561  HA2 GLY X 166      69.180  52.550  23.320  1.00  0.00            
ATOM   2562  C   GLY X 166      68.110  51.560  24.840  1.00  0.00            
ATOM   2563  O   GLY X 166      68.860  50.820  25.480  1.00  0.00            
ATOM   2564  N   THR X 167      66.840  51.150  24.660  1.00  0.00            
ATOM   2565  H   THR X 167      66.400  51.570  23.860  1.00  0.00            
ATOM   2566  CA  THR X 167      66.210  49.950  25.140  1.00  0.00            
ATOM   2567  HA  THR X 167      66.860  49.080  25.340  1.00  0.00            
ATOM   2568  CB  THR X 167      65.590  50.210  26.520  1.00  0.00            
ATOM   2569  HB  THR X 167      66.390  50.610  27.140  1.00  0.00            
ATOM   2570  OG1 THR X 167      64.780  49.130  26.960  1.00  0.00            
ATOM   2571  HG1 THR X 167      65.340  48.440  27.270  1.00  0.00            
ATOM   2572  CG2 THR X 167      64.700  51.450  26.620  1.00  0.00            
ATOM   2573 1HG2 THR X 167      64.250  51.530  25.630  1.00  0.00            
ATOM   2574 2HG2 THR X 167      63.800  51.310  27.200  1.00  0.00            
ATOM   2575 3HG2 THR X 167      65.190  52.350  26.990  1.00  0.00            
ATOM   2576  C   THR X 167      65.240  49.500  24.090  1.00  0.00            
ATOM   2577  O   THR X 167      64.430  50.280  23.590  1.00  0.00            
ATOM   2578  N   PRO X 168      65.160  48.210  23.740  1.00  0.00            
ATOM   2579  CA  PRO X 168      64.160  47.710  22.830  1.00  0.00            
ATOM   2580  HA  PRO X 168      63.940  48.380  22.000  1.00  0.00            
ATOM   2581  CB  PRO X 168      64.780  46.450  22.230  1.00  0.00            
ATOM   2582  HB1 PRO X 168      64.010  45.680  22.170  1.00  0.00            
ATOM   2583  HB2 PRO X 168      65.480  46.610  21.420  1.00  0.00            
ATOM   2584  CG  PRO X 168      65.590  45.890  23.400  1.00  0.00            
ATOM   2585  HG1 PRO X 168      64.880  45.300  23.960  1.00  0.00            
ATOM   2586  HG2 PRO X 168      66.380  45.180  23.130  1.00  0.00            
ATOM   2587  CD  PRO X 168      66.060  47.140  24.150  1.00  0.00            
ATOM   2588  HD1 PRO X 168      66.110  47.000  25.230  1.00  0.00            
ATOM   2589  HD2 PRO X 168      67.090  47.400  23.900  1.00  0.00            
ATOM   2590  C   PRO X 168      62.780  47.370  23.390  1.00  0.00            
ATOM   2591  O   PRO X 168      61.810  47.310  22.630  1.00  0.00            
ATOM   2592  N   THR X 169      62.780  46.980  24.640  1.00  0.00            
ATOM   2593  H   THR X 169      63.670  47.030  25.120  1.00  0.00            
ATOM   2594  CA  THR X 169      61.740  46.500  25.530  1.00  0.00            
ATOM   2595  HA  THR X 169      60.940  46.000  24.980  1.00  0.00            
ATOM   2596  CB  THR X 169      62.340  45.430  26.450  1.00  0.00            
ATOM   2597  HB  THR X 169      61.580  45.130  27.190  1.00  0.00            
ATOM   2598  OG1 THR X 169      63.500  46.000  27.010  1.00  0.00            
ATOM   2599  HG1 THR X 169      63.310  46.830  27.420  1.00  0.00            
ATOM   2600  CG2 THR X 169      62.710  44.160  25.690  1.00  0.00            
ATOM   2601 1HG2 THR X 169      61.810  43.590  25.480  1.00  0.00            
ATOM   2602 2HG2 THR X 169      63.220  44.140  24.730  1.00  0.00            
ATOM   2603 3HG2 THR X 169      63.220  43.410  26.290  1.00  0.00            
ATOM   2604  C   THR X 169      61.220  47.690  26.330  1.00  0.00            
ATOM   2605  O   THR X 169      61.140  47.620  27.540  1.00  0.00            
ATOM   2606  N   TRP X 170      61.040  48.830  25.680  1.00  0.00            
ATOM   2607  H   TRP X 170      61.080  48.780  24.670  1.00  0.00            
ATOM   2608  CA  TRP X 170      60.730  50.120  26.270  1.00  0.00            
ATOM   2609  HA  TRP X 170      61.440  50.190  27.100  1.00  0.00            
ATOM   2610  CB  TRP X 170      61.010  51.260  25.290  1.00  0.00            
ATOM   2611  HB1 TRP X 170      60.740  52.220  25.730  1.00  0.00            
ATOM   2612  HB2 TRP X 170      62.070  51.190  25.060  1.00  0.00            
ATOM   2613  CG  TRP X 170      60.250  51.100  24.010  1.00  0.00            
ATOM   2614  CD1 TRP X 170      60.780  50.580  22.880  1.00  0.00            
ATOM   2615  HD1 TRP X 170      61.750  50.210  22.640  1.00  0.00            
ATOM   2616  CD2 TRP X 170      58.980  51.720  23.620  1.00  0.00            
ATOM   2617  NE1 TRP X 170      59.860  50.780  21.860  1.00  0.00            
ATOM   2618  HE1 TRP X 170      60.160  50.820  20.910  1.00  0.00            
ATOM   2619  CE2 TRP X 170      58.720  51.460  22.260  1.00  0.00            
ATOM   2620  CE3 TRP X 170      57.960  52.350  24.380  1.00  0.00            
ATOM   2621  HE3 TRP X 170      58.090  52.530  25.430  1.00  0.00            
ATOM   2622  CZ2 TRP X 170      57.520  51.790  21.630  1.00  0.00            
ATOM   2623  HZ2 TRP X 170      57.410  51.670  20.550  1.00  0.00            
ATOM   2624  CZ3 TRP X 170      56.820  52.750  23.680  1.00  0.00            
ATOM   2625  HZ3 TRP X 170      55.980  53.210  24.160  1.00  0.00            
ATOM   2626  CH2 TRP X 170      56.520  52.440  22.340  1.00  0.00            
ATOM   2627  HH2 TRP X 170      55.600  52.760  21.870  1.00  0.00            
ATOM   2628  C   TRP X 170      59.330  50.390  26.810  1.00  0.00            
ATOM   2629  O   TRP X 170      59.300  51.360  27.560  1.00  0.00            
ATOM   2630  N   GLN X 171      58.380  49.470  26.730  1.00  0.00            
ATOM   2631  H   GLN X 171      58.480  48.630  26.180  1.00  0.00            
ATOM   2632  CA  GLN X 171      56.990  49.740  27.060  1.00  0.00            
ATOM   2633  HA  GLN X 171      56.570  50.730  26.880  1.00  0.00            
ATOM   2634  CB  GLN X 171      56.080  48.790  26.280  1.00  0.00            
ATOM   2635  HB1 GLN X 171      55.080  49.200  26.390  1.00  0.00            
ATOM   2636  HB2 GLN X 171      56.120  48.920  25.210  1.00  0.00            
ATOM   2637  CG  GLN X 171      56.120  47.280  26.510  1.00  0.00            
ATOM   2638  HG1 GLN X 171      55.890  46.860  27.490  1.00  0.00            
ATOM   2639  HG2 GLN X 171      55.300  46.810  25.970  1.00  0.00            
ATOM   2640  CD  GLN X 171      57.380  46.600  25.960  1.00  0.00            
ATOM   2641  OE1 GLN X 171      57.990  47.090  25.020  1.00  0.00            
ATOM   2642  NE2 GLN X 171      57.890  45.570  26.640  1.00  0.00            
ATOM   2643 1HE2 GLN X 171      57.440  45.340  27.500  1.00  0.00            
ATOM   2644 2HE2 GLN X 171      58.700  45.020  26.330  1.00  0.00            
ATOM   2645  C   GLN X 171      56.730  49.520  28.540  1.00  0.00            
ATOM   2646  O   GLN X 171      55.590  49.460  29.030  1.00  0.00            
ATOM   2647  N   THR X 172      57.820  49.420  29.310  1.00  0.00            
ATOM   2648  H   THR X 172      58.690  49.600  28.850  1.00  0.00            
ATOM   2649  CA  THR X 172      57.960  49.360  30.760  1.00  0.00            
ATOM   2650  HA  THR X 172      57.000  49.650  31.180  1.00  0.00            
ATOM   2651  CB  THR X 172      58.200  47.910  31.150  1.00  0.00            
ATOM   2652  HB  THR X 172      58.490  47.860  32.210  1.00  0.00            
ATOM   2653  OG1 THR X 172      59.260  47.280  30.430  1.00  0.00            
ATOM   2654  HG1 THR X 172      60.000  47.860  30.500  1.00  0.00            
ATOM   2655  CG2 THR X 172      56.970  47.010  31.040  1.00  0.00            
ATOM   2656 1HG2 THR X 172      57.350  46.020  30.850  1.00  0.00            
ATOM   2657 2HG2 THR X 172      56.380  47.060  31.960  1.00  0.00            
ATOM   2658 3HG2 THR X 172      56.390  47.290  30.150  1.00  0.00            
ATOM   2659  C   THR X 172      58.960  50.440  31.150  1.00  0.00            
ATOM   2660  O   THR X 172      60.150  50.170  31.030  1.00  0.00            
ATOM   2661  N   VAL X 173      58.480  51.540  31.720  1.00  0.00            
ATOM   2662  H   VAL X 173      57.490  51.600  31.530  1.00  0.00            
ATOM   2663  CA  VAL X 173      59.190  52.750  32.060  1.00  0.00            
ATOM   2664  HA  VAL X 173      60.110  52.250  32.390  1.00  0.00            
ATOM   2665  CB  VAL X 173      59.360  53.590  30.780  1.00  0.00            
ATOM   2666  HB  VAL X 173      60.000  53.090  30.060  1.00  0.00            
ATOM   2667  CG1 VAL X 173      58.110  53.730  29.920  1.00  0.00            
ATOM   2668 1HG1 VAL X 173      57.450  52.870  29.830  1.00  0.00            
ATOM   2669 2HG1 VAL X 173      57.400  54.420  30.380  1.00  0.00            
ATOM   2670 3HG1 VAL X 173      58.260  54.220  28.940  1.00  0.00            
ATOM   2671  CG2 VAL X 173      60.080  54.930  30.910  1.00  0.00            
ATOM   2672 1HG2 VAL X 173      61.060  54.920  31.400  1.00  0.00            
ATOM   2673 2HG2 VAL X 173      60.010  55.500  29.990  1.00  0.00            
ATOM   2674 3HG2 VAL X 173      59.580  55.500  31.690  1.00  0.00            
ATOM   2675  C   VAL X 173      58.750  53.410  33.370  1.00  0.00            
ATOM   2676  O   VAL X 173      59.510  54.170  33.970  1.00  0.00            
ATOM   2677  N   THR X 174      57.550  53.240  33.900  1.00  0.00            
ATOM   2678  H   THR X 174      56.890  52.620  33.440  1.00  0.00            
ATOM   2679  CA  THR X 174      56.950  53.710  35.130  1.00  0.00            
ATOM   2680  HA  THR X 174      56.840  54.790  35.050  1.00  0.00            
ATOM   2681  CB  THR X 174      55.520  53.140  35.100  1.00  0.00            
ATOM   2682  HB  THR X 174      55.000  53.180  36.040  1.00  0.00            
ATOM   2683  OG1 THR X 174      55.470  51.830  34.620  1.00  0.00            
ATOM   2684  HG1 THR X 174      55.060  51.230  35.210  1.00  0.00            
ATOM   2685  CG2 THR X 174      54.570  53.850  34.140  1.00  0.00            
ATOM   2686 1HG2 THR X 174      54.680  53.740  33.060  1.00  0.00            
ATOM   2687 2HG2 THR X 174      53.570  53.410  34.250  1.00  0.00            
ATOM   2688 3HG2 THR X 174      54.430  54.920  34.360  1.00  0.00            
ATOM   2689  C   THR X 174      57.760  53.260  36.340  1.00  0.00            
ATOM   2690  O   THR X 174      58.050  54.070  37.210  1.00  0.00            
ATOM   2691  N   ILE X 175      58.300  52.070  36.520  1.00  0.00            
ATOM   2692  H   ILE X 175      58.010  51.330  35.890  1.00  0.00            
ATOM   2693  CA  ILE X 175      59.100  51.580  37.620  1.00  0.00            
ATOM   2694  HA  ILE X 175      58.390  51.560  38.440  1.00  0.00            
ATOM   2695  CB  ILE X 175      59.590  50.200  37.170  1.00  0.00            
ATOM   2696  HB  ILE X 175      60.230  49.920  38.010  1.00  0.00            
ATOM   2697  CG1 ILE X 175      60.520  50.110  35.970  1.00  0.00            
ATOM   2698 1HG1 ILE X 175      59.800  50.150  35.150  1.00  0.00            
ATOM   2699 2HG1 ILE X 175      61.120  50.980  35.700  1.00  0.00            
ATOM   2700  CG2 ILE X 175      58.440  49.180  37.080  1.00  0.00            
ATOM   2701 1HG2 ILE X 175      57.870  49.220  36.160  1.00  0.00            
ATOM   2702 2HG2 ILE X 175      58.660  48.130  37.310  1.00  0.00            
ATOM   2703 3HG2 ILE X 175      57.600  49.350  37.750  1.00  0.00            
ATOM   2704  CD  ILE X 175      61.520  48.960  36.030  1.00  0.00            
ATOM   2705  HD1 ILE X 175      61.080  48.010  36.360  1.00  0.00            
ATOM   2706  HD2 ILE X 175      61.870  48.800  35.010  1.00  0.00            
ATOM   2707  HD3 ILE X 175      62.360  49.360  36.590  1.00  0.00            
ATOM   2708  C   ILE X 175      60.310  52.430  38.050  1.00  0.00            
ATOM   2709  O   ILE X 175      60.780  52.330  39.180  1.00  0.00            
ATOM   2710  N   PHE X 176      60.880  53.220  37.140  1.00  0.00            
ATOM   2711  H   PHE X 176      60.660  53.150  36.160  1.00  0.00            
ATOM   2712  CA  PHE X 176      62.040  54.030  37.440  1.00  0.00            
ATOM   2713  HA  PHE X 176      62.760  53.560  38.120  1.00  0.00            
ATOM   2714  CB  PHE X 176      62.740  54.360  36.130  1.00  0.00            
ATOM   2715  HB1 PHE X 176      62.070  54.990  35.550  1.00  0.00            
ATOM   2716  HB2 PHE X 176      63.670  54.920  36.250  1.00  0.00            
ATOM   2717  CG  PHE X 176      63.240  53.220  35.290  1.00  0.00            
ATOM   2718  CD1 PHE X 176      63.990  52.160  35.840  1.00  0.00            
ATOM   2719  HD1 PHE X 176      64.250  52.210  36.890  1.00  0.00            
ATOM   2720  CD2 PHE X 176      62.820  53.050  33.970  1.00  0.00            
ATOM   2721  HD2 PHE X 176      62.370  53.920  33.540  1.00  0.00            
ATOM   2722  CE1 PHE X 176      64.420  51.080  35.070  1.00  0.00            
ATOM   2723  HE1 PHE X 176      65.140  50.490  35.630  1.00  0.00            
ATOM   2724  CE2 PHE X 176      63.200  51.970  33.170  1.00  0.00            
ATOM   2725  HE2 PHE X 176      62.800  51.840  32.180  1.00  0.00            
ATOM   2726  CZ  PHE X 176      64.010  50.960  33.740  1.00  0.00            
ATOM   2727  HZ  PHE X 176      64.440  50.320  32.990  1.00  0.00            
ATOM   2728  C   PHE X 176      61.620  55.360  38.040  1.00  0.00            
ATOM   2729  O   PHE X 176      62.480  55.980  38.670  1.00  0.00            
ATOM   2730  N   VAL X 177      60.380  55.810  37.890  1.00  0.00            
ATOM   2731  H   VAL X 177      59.670  55.180  37.500  1.00  0.00            
ATOM   2732  CA  VAL X 177      59.860  57.030  38.500  1.00  0.00            
ATOM   2733  HA  VAL X 177      60.690  57.720  38.730  1.00  0.00            
ATOM   2734  CB  VAL X 177      58.840  57.720  37.610  1.00  0.00            
ATOM   2735  HB  VAL X 177      57.890  57.200  37.770  1.00  0.00            
ATOM   2736  CG1 VAL X 177      58.580  59.160  38.070  1.00  0.00            
ATOM   2737 1HG1 VAL X 177      59.430  59.830  37.920  1.00  0.00            
ATOM   2738 2HG1 VAL X 177      57.880  59.530  37.350  1.00  0.00            
ATOM   2739 3HG1 VAL X 177      58.200  59.120  39.110  1.00  0.00            
ATOM   2740  CG2 VAL X 177      59.020  57.580  36.090  1.00  0.00            
ATOM   2741 1HG2 VAL X 177      59.930  57.930  35.610  1.00  0.00            
ATOM   2742 2HG2 VAL X 177      58.960  56.490  35.940  1.00  0.00            
ATOM   2743 3HG2 VAL X 177      58.200  57.850  35.440  1.00  0.00            
ATOM   2744  C   VAL X 177      59.220  56.490  39.770  1.00  0.00            
ATOM   2745  O   VAL X 177      59.640  56.870  40.860  1.00  0.00            
ATOM   2746  N   ALA X 178      58.210  55.630  39.760  1.00  0.00            
ATOM   2747  H   ALA X 178      57.760  55.460  38.880  1.00  0.00            
ATOM   2748  CA  ALA X 178      57.430  55.080  40.870  1.00  0.00            
ATOM   2749  HA  ALA X 178      57.180  55.870  41.590  1.00  0.00            
ATOM   2750  CB  ALA X 178      56.130  54.630  40.230  1.00  0.00            
ATOM   2751  HB1 ALA X 178      55.770  55.390  39.540  1.00  0.00            
ATOM   2752  HB2 ALA X 178      56.360  53.870  39.470  1.00  0.00            
ATOM   2753  HB3 ALA X 178      55.330  54.290  40.880  1.00  0.00            
ATOM   2754  C   ALA X 178      58.100  53.970  41.670  1.00  0.00            
ATOM   2755  O   ALA X 178      57.430  53.260  42.400  1.00  0.00            
ATOM   2756  N   GLY X 179      59.450  53.880  41.520  1.00  0.00            
ATOM   2757  H   GLY X 179      59.830  54.280  40.680  1.00  0.00            
ATOM   2758  CA  GLY X 179      60.260  53.040  42.350  1.00  0.00            
ATOM   2759  HA1 GLY X 179      59.700  52.430  43.070  1.00  0.00            
ATOM   2760  HA2 GLY X 179      60.900  52.380  41.770  1.00  0.00            
ATOM   2761  C   GLY X 179      61.250  53.810  43.210  1.00  0.00            
ATOM   2762  O   GLY X 179      62.030  53.250  43.990  1.00  0.00            
ATOM   2763  N   VAL X 180      61.280  55.140  43.210  1.00  0.00            
ATOM   2764  H   VAL X 180      60.680  55.690  42.600  1.00  0.00            
ATOM   2765  CA  VAL X 180      62.220  55.970  43.950  1.00  0.00            
ATOM   2766  HA  VAL X 180      62.350  55.530  44.930  1.00  0.00            
ATOM   2767  CB  VAL X 180      63.580  56.200  43.300  1.00  0.00            
ATOM   2768  HB  VAL X 180      64.070  56.660  44.160  1.00  0.00            
ATOM   2769  CG1 VAL X 180      64.430  55.000  42.930  1.00  0.00            
ATOM   2770 1HG1 VAL X 180      65.470  55.270  43.050  1.00  0.00            
ATOM   2771 2HG1 VAL X 180      64.350  54.150  43.610  1.00  0.00            
ATOM   2772 3HG1 VAL X 180      64.250  54.640  41.920  1.00  0.00            
ATOM   2773  CG2 VAL X 180      63.700  57.080  42.050  1.00  0.00            
ATOM   2774 1HG2 VAL X 180      64.700  57.380  41.780  1.00  0.00            
ATOM   2775 2HG2 VAL X 180      63.280  56.630  41.140  1.00  0.00            
ATOM   2776 3HG2 VAL X 180      63.250  58.060  42.230  1.00  0.00            
ATOM   2777  C   VAL X 180      61.420  57.180  44.430  1.00  0.00            
ATOM   2778  O   VAL X 180      61.400  57.510  45.620  1.00  0.00            
ATOM   2779  N   LEU X 181      60.620  57.800  43.590  1.00  0.00            
ATOM   2780  H   LEU X 181      60.380  57.410  42.680  1.00  0.00            
ATOM   2781  CA  LEU X 181      59.630  58.830  43.920  1.00  0.00            
ATOM   2782  HA  LEU X 181      59.910  59.250  44.890  1.00  0.00            
ATOM   2783  CB  LEU X 181      59.510  59.850  42.800  1.00  0.00            
ATOM   2784  HB1 LEU X 181      59.140  59.280  41.930  1.00  0.00            
ATOM   2785  HB2 LEU X 181      58.690  60.530  43.040  1.00  0.00            
ATOM   2786  CG  LEU X 181      60.800  60.500  42.300  1.00  0.00            
ATOM   2787  HG  LEU X 181      61.670  59.850  42.190  1.00  0.00            
ATOM   2788  CD1 LEU X 181      60.640  61.360  41.040  1.00  0.00            
ATOM   2789 1HD1 LEU X 181      60.510  60.840  40.100  1.00  0.00            
ATOM   2790 2HD1 LEU X 181      59.890  62.120  41.280  1.00  0.00            
ATOM   2791 3HD1 LEU X 181      61.560  61.920  40.940  1.00  0.00            
ATOM   2792  CD2 LEU X 181      61.270  61.400  43.430  1.00  0.00            
ATOM   2793 1HD2 LEU X 181      61.480  60.840  44.350  1.00  0.00            
ATOM   2794 2HD2 LEU X 181      62.230  61.870  43.230  1.00  0.00            
ATOM   2795 3HD2 LEU X 181      60.520  62.190  43.590  1.00  0.00            
ATOM   2796  C   LEU X 181      58.260  58.220  44.090  1.00  0.00            
ATOM   2797  O   LEU X 181      57.990  57.080  43.730  1.00  0.00            
ATOM   2798  N   THR X 182      57.490  59.020  44.850  1.00  0.00            
ATOM   2799  H   THR X 182      57.950  59.820  45.230  1.00  0.00            
ATOM   2800  CA  THR X 182      56.070  58.840  45.070  1.00  0.00            
ATOM   2801  HA  THR X 182      55.720  57.910  44.610  1.00  0.00            
ATOM   2802  CB  THR X 182      55.790  58.550  46.550  1.00  0.00            
ATOM   2803  HB  THR X 182      54.760  58.210  46.680  1.00  0.00            
ATOM   2804  OG1 THR X 182      56.010  59.750  47.250  1.00  0.00            
ATOM   2805  HG1 THR X 182      56.900  60.040  47.220  1.00  0.00            
ATOM   2806  CG2 THR X 182      56.650  57.430  47.130  1.00  0.00            
ATOM   2807 1HG2 THR X 182      56.770  56.640  46.400  1.00  0.00            
ATOM   2808 2HG2 THR X 182      57.610  57.840  47.490  1.00  0.00            
ATOM   2809 3HG2 THR X 182      56.240  57.070  48.070  1.00  0.00            
ATOM   2810  C   THR X 182      55.400  60.110  44.550  1.00  0.00            
ATOM   2811  O   THR X 182      56.060  61.130  44.400  1.00  0.00            
ATOM   2812  N   ALA X 183      54.060  60.150  44.450  1.00  0.00            
ATOM   2813  H   ALA X 183      53.610  59.250  44.510  1.00  0.00            
ATOM   2814  CA  ALA X 183      53.380  61.300  43.900  1.00  0.00            
ATOM   2815  HA  ALA X 183      54.010  61.720  43.130  1.00  0.00            
ATOM   2816  CB  ALA X 183      52.060  60.800  43.330  1.00  0.00            
ATOM   2817  HB1 ALA X 183      52.230  60.070  42.550  1.00  0.00            
ATOM   2818  HB2 ALA X 183      51.250  60.590  44.030  1.00  0.00            
ATOM   2819  HB3 ALA X 183      51.600  61.660  42.810  1.00  0.00            
ATOM   2820  C   ALA X 183      53.080  62.390  44.940  1.00  0.00            
ATOM   2821  O   ALA X 183      52.270  63.280  44.640  1.00  0.00            
ATOM   2822  N   SER X 184      53.630  62.280  46.150  1.00  0.00            
ATOM   2823  H   SER X 184      54.280  61.520  46.170  1.00  0.00            
ATOM   2824  CA  SER X 184      53.360  63.170  47.270  1.00  0.00            
ATOM   2825  HA  SER X 184      52.360  63.500  47.000  1.00  0.00            
ATOM   2826  CB  SER X 184      53.390  62.340  48.550  1.00  0.00            
ATOM   2827  HB1 SER X 184      53.240  61.270  48.430  1.00  0.00            
ATOM   2828  HB2 SER X 184      54.340  62.440  49.060  1.00  0.00            
ATOM   2829  OG  SER X 184      52.450  62.760  49.510  1.00  0.00            
ATOM   2830  HG  SER X 184      52.630  63.620  49.860  1.00  0.00            
ATOM   2831  C   SER X 184      54.250  64.400  47.280  1.00  0.00            
ATOM   2832  O   SER X 184      55.020  64.560  48.240  1.00  0.00            
ATOM   2833  N   LEU X 185      54.110  65.140  46.170  1.00  0.00            
ATOM   2834  H   LEU X 185      53.200  65.190  45.770  1.00  0.00            
ATOM   2835  CA  LEU X 185      54.880  66.320  45.800  1.00  0.00            
ATOM   2836  HA  LEU X 185      55.930  66.190  45.980  1.00  0.00            
ATOM   2837  CB  LEU X 185      54.460  66.520  44.330  1.00  0.00            
ATOM   2838  HB1 LEU X 185      53.400  66.270  44.200  1.00  0.00            
ATOM   2839  HB2 LEU X 185      54.450  67.590  44.130  1.00  0.00            
ATOM   2840  CG  LEU X 185      55.280  65.590  43.420  1.00  0.00            
ATOM   2841  HG  LEU X 185      55.430  64.640  43.910  1.00  0.00            
ATOM   2842  CD1 LEU X 185      54.380  65.120  42.280  1.00  0.00            
ATOM   2843 1HD1 LEU X 185      54.090  65.960  41.650  1.00  0.00            
ATOM   2844 2HD1 LEU X 185      54.860  64.380  41.620  1.00  0.00            
ATOM   2845 3HD1 LEU X 185      53.540  64.630  42.750  1.00  0.00            
ATOM   2846  CD2 LEU X 185      56.610  66.180  42.980  1.00  0.00            
ATOM   2847 1HD2 LEU X 185      56.600  67.250  42.700  1.00  0.00            
ATOM   2848 2HD2 LEU X 185      57.260  66.060  43.850  1.00  0.00            
ATOM   2849 3HD2 LEU X 185      56.990  65.540  42.190  1.00  0.00            
ATOM   2850  C   LEU X 185      54.350  67.530  46.550  1.00  0.00            
ATOM   2851  O   LEU X 185      53.230  67.550  47.090  1.00  0.00            
ATOM   2852  N   THR X 186      55.220  68.530  46.610  1.00  0.00            
ATOM   2853  H   THR X 186      56.180  68.260  46.370  1.00  0.00            
ATOM   2854  CA  THR X 186      55.110  69.820  47.250  1.00  0.00            
ATOM   2855  HA  THR X 186      54.150  69.900  47.770  1.00  0.00            
ATOM   2856  CB  THR X 186      56.200  69.940  48.300  1.00  0.00            
ATOM   2857  HB  THR X 186      56.080  70.880  48.820  1.00  0.00            
ATOM   2858  OG1 THR X 186      57.520  69.800  47.780  1.00  0.00            
ATOM   2859  HG1 THR X 186      57.880  70.590  47.400  1.00  0.00            
ATOM   2860  CG2 THR X 186      56.250  68.920  49.440  1.00  0.00            
ATOM   2861 1HG2 THR X 186      57.160  69.170  50.010  1.00  0.00            
ATOM   2862 2HG2 THR X 186      55.350  68.860  50.030  1.00  0.00            
ATOM   2863 3HG2 THR X 186      56.360  67.880  49.170  1.00  0.00            
ATOM   2864  C   THR X 186      55.190  70.940  46.230  1.00  0.00            
ATOM   2865  O   THR X 186      56.220  71.020  45.540  1.00  0.00            
ATOM   2866  N   ILE X 187      54.150  71.780  46.260  1.00  0.00            
ATOM   2867  H   ILE X 187      53.490  71.610  47.020  1.00  0.00            
ATOM   2868  CA  ILE X 187      53.940  72.800  45.280  1.00  0.00            
ATOM   2869  HA  ILE X 187      54.200  72.500  44.280  1.00  0.00            
ATOM   2870  CB  ILE X 187      52.460  73.190  45.340  1.00  0.00            
ATOM   2871  HB  ILE X 187      52.380  73.320  46.420  1.00  0.00            
ATOM   2872  CG1 ILE X 187      51.540  72.050  44.890  1.00  0.00            
ATOM   2873 1HG1 ILE X 187      51.880  71.650  43.920  1.00  0.00            
ATOM   2874 2HG1 ILE X 187      51.830  71.200  45.530  1.00  0.00            
ATOM   2875  CG2 ILE X 187      52.110  74.400  44.480  1.00  0.00            
ATOM   2876 1HG2 ILE X 187      52.580  74.260  43.510  1.00  0.00            
ATOM   2877 2HG2 ILE X 187      51.060  74.670  44.370  1.00  0.00            
ATOM   2878 3HG2 ILE X 187      52.580  75.200  45.020  1.00  0.00            
ATOM   2879  CD  ILE X 187      50.050  72.180  45.110  1.00  0.00            
ATOM   2880  HD1 ILE X 187      49.510  71.220  45.040  1.00  0.00            
ATOM   2881  HD2 ILE X 187      49.910  72.670  46.060  1.00  0.00            
ATOM   2882  HD3 ILE X 187      49.590  72.810  44.350  1.00  0.00            
ATOM   2883  C   ILE X 187      54.840  73.980  45.670  1.00  0.00            
ATOM   2884  O   ILE X 187      54.750  74.550  46.750  1.00  0.00            
ATOM   2885  N   TRP X 188      55.490  74.440  44.600  1.00  0.00            
ATOM   2886  H   TRP X 188      55.380  73.970  43.710  1.00  0.00            
ATOM   2887  CA  TRP X 188      56.100  75.750  44.420  1.00  0.00            
ATOM   2888  HA  TRP X 188      55.790  76.360  45.260  1.00  0.00            
ATOM   2889  CB  TRP X 188      57.620  75.640  44.450  1.00  0.00            
ATOM   2890  HB1 TRP X 188      58.020  74.990  45.250  1.00  0.00            
ATOM   2891  HB2 TRP X 188      57.840  74.950  43.640  1.00  0.00            
ATOM   2892  CG  TRP X 188      58.350  76.920  44.220  1.00  0.00            
ATOM   2893  CD1 TRP X 188      59.600  76.910  43.700  1.00  0.00            
ATOM   2894  HD1 TRP X 188      60.100  76.030  43.320  1.00  0.00            
ATOM   2895  CD2 TRP X 188      57.950  78.290  44.500  1.00  0.00            
ATOM   2896  NE1 TRP X 188      60.010  78.200  43.570  1.00  0.00            
ATOM   2897  HE1 TRP X 188      60.820  78.350  42.970  1.00  0.00            
ATOM   2898  CE2 TRP X 188      59.050  79.080  44.060  1.00  0.00            
ATOM   2899  CE3 TRP X 188      56.920  79.040  45.090  1.00  0.00            
ATOM   2900  HE3 TRP X 188      56.210  78.470  45.680  1.00  0.00            
ATOM   2901  CZ2 TRP X 188      59.140  80.470  44.130  1.00  0.00            
ATOM   2902  HZ2 TRP X 188      59.870  81.100  43.660  1.00  0.00            
ATOM   2903  CZ3 TRP X 188      57.000  80.420  45.290  1.00  0.00            
ATOM   2904  HZ3 TRP X 188      56.360  81.000  45.950  1.00  0.00            
ATOM   2905  CH2 TRP X 188      58.120  81.130  44.850  1.00  0.00            
ATOM   2906  HH2 TRP X 188      58.340  82.150  45.120  1.00  0.00            
ATOM   2907  C   TRP X 188      55.480  76.390  43.200  1.00  0.00            
ATOM   2908  O   TRP X 188      55.870  75.950  42.120  1.00  0.00            
ATOM   2909  N   LYS X 189      54.610  77.400  43.180  1.00  0.00            
ATOM   2910  H   LYS X 189      54.160  77.710  44.030  1.00  0.00            
ATOM   2911  CA  LYS X 189      54.310  78.150  41.960  1.00  0.00            
ATOM   2912  HA  LYS X 189      55.220  78.210  41.370  1.00  0.00            
ATOM   2913  CB  LYS X 189      53.170  77.330  41.360  1.00  0.00            
ATOM   2914  HB1 LYS X 189      52.950  77.850  40.420  1.00  0.00            
ATOM   2915  HB2 LYS X 189      53.480  76.340  41.050  1.00  0.00            
ATOM   2916  CG  LYS X 189      51.830  77.180  42.090  1.00  0.00            
ATOM   2917  HG1 LYS X 189      51.780  76.800  43.100  1.00  0.00            
ATOM   2918  HG2 LYS X 189      51.460  78.200  42.130  1.00  0.00            
ATOM   2919  CD  LYS X 189      50.880  76.370  41.190  1.00  0.00            
ATOM   2920  HD1 LYS X 189      50.550  77.030  40.410  1.00  0.00            
ATOM   2921  HD2 LYS X 189      51.450  75.630  40.620  1.00  0.00            
ATOM   2922  CE  LYS X 189      49.700  75.610  41.810  1.00  0.00            
ATOM   2923  HE1 LYS X 189      50.130  74.710  42.270  1.00  0.00            
ATOM   2924  HE2 LYS X 189      49.030  76.020  42.570  1.00  0.00            
ATOM   2925  NZ  LYS X 189      48.850  75.080  40.740  1.00  0.00            
ATOM   2926  HZ1 LYS X 189      49.280  74.690  39.910  1.00  0.00            
ATOM   2927  HZ2 LYS X 189      48.240  74.360  41.100  1.00  0.00            
ATOM   2928  HZ3 LYS X 189      48.220  75.800  40.430  1.00  0.00            
ATOM   2929  C   LYS X 189      54.030  79.600  42.310  1.00  0.00            
ATOM   2930  O   LYS X 189      53.580  79.740  43.470  1.00  0.00            
ATOM   2931  N   LYS X 190      54.020  80.580  41.410  1.00  0.00            
ATOM   2932  H   LYS X 190      54.280  80.330  40.480  1.00  0.00            
ATOM   2933  CA  LYS X 190      53.520  81.910  41.630  1.00  0.00            
ATOM   2934  HA  LYS X 190      53.200  82.070  42.660  1.00  0.00            
ATOM   2935  CB  LYS X 190      54.660  82.930  41.510  1.00  0.00            
ATOM   2936  HB1 LYS X 190      54.200  83.860  41.830  1.00  0.00            
ATOM   2937  HB2 LYS X 190      55.360  82.750  42.330  1.00  0.00            
ATOM   2938  CG  LYS X 190      55.310  83.160  40.150  1.00  0.00            
ATOM   2939  HG1 LYS X 190      56.080  82.410  39.980  1.00  0.00            
ATOM   2940  HG2 LYS X 190      54.540  83.190  39.370  1.00  0.00            
ATOM   2941  CD  LYS X 190      56.100  84.450  39.920  1.00  0.00            
ATOM   2942  HD1 LYS X 190      55.380  85.270  39.880  1.00  0.00            
ATOM   2943  HD2 LYS X 190      56.690  84.820  40.750  1.00  0.00            
ATOM   2944  CE  LYS X 190      57.000  84.440  38.690  1.00  0.00            
ATOM   2945  HE1 LYS X 190      57.540  83.500  38.720  1.00  0.00            
ATOM   2946  HE2 LYS X 190      56.290  84.300  37.890  1.00  0.00            
ATOM   2947  NZ  LYS X 190      57.980  85.530  38.500  1.00  0.00            
ATOM   2948  HZ1 LYS X 190      58.780  85.510  39.130  1.00  0.00            
ATOM   2949  HZ2 LYS X 190      58.250  85.360  37.540  1.00  0.00            
ATOM   2950  HZ3 LYS X 190      57.480  86.420  38.530  1.00  0.00            
ATOM   2951  C   LYS X 190      52.330  82.130  40.700  1.00  0.00            
ATOM   2952  O   LYS X 190      51.560  83.060  40.980  1.00  0.00            
ATOM   2953  N   MET X 191      52.090  81.290  39.690  1.00  0.00            
ATOM   2954  H   MET X 191      52.710  80.490  39.630  1.00  0.00            
ATOM   2955  CA  MET X 191      50.950  81.360  38.790  1.00  0.00            
ATOM   2956  HA  MET X 191      50.150  81.710  39.430  1.00  0.00            
ATOM   2957  CB  MET X 191      51.080  82.380  37.670  1.00  0.00            
ATOM   2958  HB1 MET X 191      52.110  82.730  37.550  1.00  0.00            
ATOM   2959  HB2 MET X 191      50.750  81.970  36.710  1.00  0.00            
ATOM   2960  CG  MET X 191      50.130  83.540  37.900  1.00  0.00            
ATOM   2961  HG1 MET X 191      49.120  83.170  37.700  1.00  0.00            
ATOM   2962  HG2 MET X 191      50.180  83.870  38.950  1.00  0.00            
ATOM   2963  SD  MET X 191      50.630  84.930  36.860  1.00  0.00            
ATOM   2964  CE  MET X 191      49.460  86.220  37.330  1.00  0.00            
ATOM   2965  HE1 MET X 191      49.790  86.670  38.280  1.00  0.00            
ATOM   2966  HE2 MET X 191      49.610  87.040  36.610  1.00  0.00            
ATOM   2967  HE3 MET X 191      48.450  85.820  37.460  1.00  0.00            
ATOM   2968  C   MET X 191      50.550  79.940  38.410  1.00  0.00            
ATOM   2969  O   MET X 191      51.420  79.190  37.960  1.00  0.00            
ATOM   2970  N   GLY X 192      49.250  79.720  38.500  1.00  0.00            
ATOM   2971  H   GLY X 192      48.740  80.490  38.910  1.00  0.00            
ATOM   2972  CA  GLY X 192      48.660  78.380  38.550  1.00  0.00            
ATOM   2973  HA1 GLY X 192      48.200  78.280  37.570  1.00  0.00            
ATOM   2974  HA2 GLY X 192      49.270  77.490  38.500  1.00  0.00            
ATOM   2975  C   GLY X 192      47.730  78.270  39.740  1.00  0.00            
ATOM   2976  O1  GLY X 192      47.360  77.170  40.200  1.00  0.00            
ATOM   2977  O2  GLY X 192      47.520  79.350  40.330  1.00  0.00            
END
