# Supplementary material for: The importance of evolutionarily conserved C‐terminal basic residues for the stability of proapoptotic Bax protein
Source: FEBS Open Bio. 2016 Aug 25;6(10):976–86. doi: 10.1002/2211-5463.12096 (PMC5055034; doi:10.1002/2211-5463.12096)
Supplement: Supplementary file 2 — Appendix S2. Figure 2 snapshots zip file. [file FEB4-6-0976-s002.zip › Figure 2 snapshots/WT_500K.pdb]

HEADER Model of Human Bax
TITLE WT 60 ns
JRNL        AUTH   J.L. ROSAS-TRIGUEROS                                 
JRNL        TITL   THE IMPORTANCE OF EVOLUTIONARILY CONSERVED C-TERMINAL BASIC 
JRNL        TITL 2 RESIDUES FOR THE STABILITY OF PROAPOPTOTIC BAX PROTEIN
JRNL        REF    FEBS Open Bio
JRNL        REFN   ISSN 2211-5463
REMARK 250
REMARK 250 EXPERIMENTAL DETAILS
REMARK 250  EXPERIMENT TYPE: MOLECULAR DYNAMICS SIMULATION, 500 K, FINAL STRUCTURE
REMARK 250  GENERATED BY GROMACS
REMARK 250  THIS IS A SIMULATION BOX
REMARK 250
CRYST1   97.983   97.983   97.983  60.00  60.00  90.00 P 1           1
ATOM      1  N   MET X   1      65.460  78.650  49.100  1.00  0.00            
ATOM      2  H1  MET X   1      65.720  78.280  49.990  1.00  0.00            
ATOM      3  H2  MET X   1      66.000  79.340  48.600  1.00  0.00            
ATOM      4  H3  MET X   1      64.570  79.120  49.030  1.00  0.00            
ATOM      5  CA  MET X   1      65.140  77.450  48.290  1.00  0.00            
ATOM      6  HA  MET X   1      64.440  77.780  47.500  1.00  0.00            
ATOM      7  CB  MET X   1      66.340  76.650  47.830  1.00  0.00            
ATOM      8  HB1 MET X   1      66.330  75.570  47.800  1.00  0.00            
ATOM      9  HB2 MET X   1      66.410  76.670  46.740  1.00  0.00            
ATOM     10  CG  MET X   1      67.720  77.100  48.350  1.00  0.00            
ATOM     11  HG1 MET X   1      68.400  76.910  47.520  1.00  0.00            
ATOM     12  HG2 MET X   1      67.850  78.180  48.430  1.00  0.00            
ATOM     13  SD  MET X   1      68.310  76.490  49.940  1.00  0.00            
ATOM     14  CE  MET X   1      68.450  74.720  49.640  1.00  0.00            
ATOM     15  HE1 MET X   1      68.860  74.740  48.630  1.00  0.00            
ATOM     16  HE2 MET X   1      69.090  74.400  50.470  1.00  0.00            
ATOM     17  HE3 MET X   1      67.550  74.110  49.690  1.00  0.00            
ATOM     18  C   MET X   1      64.370  76.520  49.190  1.00  0.00            
ATOM     19  O   MET X   1      64.720  76.660  50.360  1.00  0.00            
ATOM     20  N   ASP X   2      63.520  75.630  48.670  1.00  0.00            
ATOM     21  H   ASP X   2      63.500  75.570  47.670  1.00  0.00            
ATOM     22  CA  ASP X   2      62.960  74.600  49.530  1.00  0.00            
ATOM     23  HA  ASP X   2      62.610  75.110  50.420  1.00  0.00            
ATOM     24  CB  ASP X   2      61.850  73.820  48.830  1.00  0.00            
ATOM     25  HB1 ASP X   2      61.080  74.560  48.660  1.00  0.00            
ATOM     26  HB2 ASP X   2      62.130  73.500  47.820  1.00  0.00            
ATOM     27  CG  ASP X   2      61.100  72.660  49.480  1.00  0.00            
ATOM     28  OD1 ASP X   2      60.980  71.620  48.790  1.00  0.00            
ATOM     29  OD2 ASP X   2      60.720  72.830  50.650  1.00  0.00            
ATOM     30  C   ASP X   2      64.000  73.560  49.910  1.00  0.00            
ATOM     31  O   ASP X   2      64.660  73.020  49.020  1.00  0.00            
ATOM     32  N   GLY X   3      64.170  73.310  51.190  1.00  0.00            
ATOM     33  H   GLY X   3      63.510  73.760  51.830  1.00  0.00            
ATOM     34  CA  GLY X   3      65.190  72.400  51.660  1.00  0.00            
ATOM     35  HA1 GLY X   3      65.850  71.950  50.910  1.00  0.00            
ATOM     36  HA2 GLY X   3      65.780  73.050  52.320  1.00  0.00            
ATOM     37  C   GLY X   3      64.410  71.360  52.450  1.00  0.00            
ATOM     38  O   GLY X   3      64.200  70.310  51.830  1.00  0.00            
ATOM     39  N   SER X   4      63.940  71.600  53.670  1.00  0.00            
ATOM     40  H   SER X   4      64.230  72.480  54.090  1.00  0.00            
ATOM     41  CA  SER X   4      62.930  70.740  54.270  1.00  0.00            
ATOM     42  HA  SER X   4      62.670  69.930  53.580  1.00  0.00            
ATOM     43  CB  SER X   4      63.540  70.050  55.490  1.00  0.00            
ATOM     44  HB1 SER X   4      62.680  69.650  56.070  1.00  0.00            
ATOM     45  HB2 SER X   4      64.410  69.470  55.270  1.00  0.00            
ATOM     46  OG  SER X   4      64.200  70.930  56.380  1.00  0.00            
ATOM     47  HG  SER X   4      63.540  71.490  56.730  1.00  0.00            
ATOM     48  C   SER X   4      61.740  71.690  54.390  1.00  0.00            
ATOM     49  O   SER X   4      61.230  71.820  55.490  1.00  0.00            
ATOM     50  N   GLY X   5      61.530  72.600  53.430  1.00  0.00            
ATOM     51  H   GLY X   5      61.840  72.400  52.500  1.00  0.00            
ATOM     52  CA  GLY X   5      60.840  73.870  53.570  1.00  0.00            
ATOM     53  HA1 GLY X   5      59.930  73.900  53.000  1.00  0.00            
ATOM     54  HA2 GLY X   5      60.470  74.000  54.580  1.00  0.00            
ATOM     55  C   GLY X   5      61.600  75.090  53.060  1.00  0.00            
ATOM     56  O   GLY X   5      62.830  75.020  53.160  1.00  0.00            
ATOM     57  N   GLU X   6      60.920  76.130  52.590  1.00  0.00            
ATOM     58  H   GLU X   6      59.910  76.190  52.650  1.00  0.00            
ATOM     59  CA  GLU X   6      61.700  77.310  52.260  1.00  0.00            
ATOM     60  HA  GLU X   6      62.400  76.990  51.490  1.00  0.00            
ATOM     61  CB  GLU X   6      60.710  78.310  51.680  1.00  0.00            
ATOM     62  HB1 GLU X   6      60.010  77.800  51.020  1.00  0.00            
ATOM     63  HB2 GLU X   6      60.090  78.690  52.480  1.00  0.00            
ATOM     64  CG  GLU X   6      61.250  79.560  50.980  1.00  0.00            
ATOM     65  HG1 GLU X   6      60.390  80.170  50.740  1.00  0.00            
ATOM     66  HG2 GLU X   6      62.010  79.900  51.690  1.00  0.00            
ATOM     67  CD  GLU X   6      61.950  79.280  49.650  1.00  0.00            
ATOM     68  OE1 GLU X   6      61.510  78.460  48.820  1.00  0.00            
ATOM     69  OE2 GLU X   6      63.030  79.850  49.360  1.00  0.00            
ATOM     70  C   GLU X   6      62.650  77.850  53.310  1.00  0.00            
ATOM     71  O   GLU X   6      62.310  78.100  54.470  1.00  0.00            
ATOM     72  N   GLN X   7      63.930  77.890  52.920  1.00  0.00            
ATOM     73  H   GLN X   7      64.150  77.670  51.950  1.00  0.00            
ATOM     74  CA  GLN X   7      64.990  78.430  53.740  1.00  0.00            
ATOM     75  HA  GLN X   7      64.600  78.950  54.610  1.00  0.00            
ATOM     76  CB  GLN X   7      65.720  77.170  54.220  1.00  0.00            
ATOM     77  HB1 GLN X   7      65.030  76.630  54.860  1.00  0.00            
ATOM     78  HB2 GLN X   7      65.980  76.670  53.280  1.00  0.00            
ATOM     79  CG  GLN X   7      67.000  77.460  55.030  1.00  0.00            
ATOM     80  HG1 GLN X   7      67.410  76.450  55.130  1.00  0.00            
ATOM     81  HG2 GLN X   7      67.830  78.000  54.580  1.00  0.00            
ATOM     82  CD  GLN X   7      67.040  78.330  56.270  1.00  0.00            
ATOM     83  OE1 GLN X   7      66.400  77.940  57.240  1.00  0.00            
ATOM     84  NE2 GLN X   7      67.700  79.480  56.350  1.00  0.00            
ATOM     85 1HE2 GLN X   7      68.320  79.760  55.600  1.00  0.00            
ATOM     86 2HE2 GLN X   7      67.670  80.250  57.010  1.00  0.00            
ATOM     87  C   GLN X   7      65.660  79.340  52.730  1.00  0.00            
ATOM     88  O   GLN X   7      65.940  78.870  51.630  1.00  0.00            
ATOM     89  N   PRO X   8      65.980  80.610  53.050  1.00  0.00            
ATOM     90  CA  PRO X   8      66.890  81.450  52.290  1.00  0.00            
ATOM     91  HA  PRO X   8      66.560  81.410  51.260  1.00  0.00            
ATOM     92  CB  PRO X   8      66.640  82.820  52.940  1.00  0.00            
ATOM     93  HB1 PRO X   8      67.560  83.400  52.940  1.00  0.00            
ATOM     94  HB2 PRO X   8      65.970  83.350  52.270  1.00  0.00            
ATOM     95  CG  PRO X   8      66.000  82.660  54.320  1.00  0.00            
ATOM     96  HG1 PRO X   8      66.610  82.850  55.200  1.00  0.00            
ATOM     97  HG2 PRO X   8      65.150  83.340  54.210  1.00  0.00            
ATOM     98  CD  PRO X   8      65.430  81.240  54.250  1.00  0.00            
ATOM     99  HD1 PRO X   8      65.680  80.700  55.170  1.00  0.00            
ATOM    100  HD2 PRO X   8      64.360  81.250  54.180  1.00  0.00            
ATOM    101  C   PRO X   8      68.330  81.030  52.500  1.00  0.00            
ATOM    102  O   PRO X   8      68.750  80.890  53.660  1.00  0.00            
ATOM    103  N   ARG X   9      69.080  80.850  51.410  1.00  0.00            
ATOM    104  H   ARG X   9      68.820  81.290  50.530  1.00  0.00            
ATOM    105  CA  ARG X   9      70.290  80.070  51.260  1.00  0.00            
ATOM    106  HA  ARG X   9      70.330  79.080  51.700  1.00  0.00            
ATOM    107  CB  ARG X   9      70.410  79.750  49.770  1.00  0.00            
ATOM    108  HB1 ARG X   9      69.500  79.750  49.180  1.00  0.00            
ATOM    109  HB2 ARG X   9      70.770  80.610  49.200  1.00  0.00            
ATOM    110  CG  ARG X   9      71.320  78.620  49.270  1.00  0.00            
ATOM    111  HG1 ARG X   9      72.330  78.660  49.660  1.00  0.00            
ATOM    112  HG2 ARG X   9      70.940  77.670  49.680  1.00  0.00            
ATOM    113  CD  ARG X   9      71.340  78.550  47.740  1.00  0.00            
ATOM    114  HD1 ARG X   9      70.820  77.670  47.350  1.00  0.00            
ATOM    115  HD2 ARG X   9      70.750  79.320  47.240  1.00  0.00            
ATOM    116  NE  ARG X   9      72.740  78.420  47.330  1.00  0.00            
ATOM    117  HE  ARG X   9      73.370  78.190  48.070  1.00  0.00            
ATOM    118  CZ  ARG X   9      73.340  78.640  46.140  1.00  0.00            
ATOM    119  NH1 ARG X   9      72.680  79.120  45.090  1.00  0.00            
ATOM    120 1HH1 ARG X   9      71.680  79.280  45.120  1.00  0.00            
ATOM    121 2HH1 ARG X   9      72.940  78.860  44.130  1.00  0.00            
ATOM    122  NH2 ARG X   9      74.650  78.380  46.050  1.00  0.00            
ATOM    123 1HH2 ARG X   9      74.980  77.510  46.430  1.00  0.00            
ATOM    124 2HH2 ARG X   9      75.150  78.520  45.190  1.00  0.00            
ATOM    125  C   ARG X   9      71.510  80.870  51.720  1.00  0.00            
ATOM    126  O   ARG X   9      72.360  80.290  52.400  1.00  0.00            
ATOM    127  N   GLY X  10      71.560  82.130  51.290  1.00  0.00            
ATOM    128  H   GLY X  10      70.710  82.630  51.060  1.00  0.00            
ATOM    129  CA  GLY X  10      72.760  82.930  51.470  1.00  0.00            
ATOM    130  HA1 GLY X  10      72.810  83.540  52.380  1.00  0.00            
ATOM    131  HA2 GLY X  10      73.600  82.220  51.410  1.00  0.00            
ATOM    132  C   GLY X  10      73.070  83.710  50.210  1.00  0.00            
ATOM    133  O   GLY X  10      72.410  83.580  49.180  1.00  0.00            
ATOM    134  N   GLY X  11      74.120  84.500  50.290  1.00  0.00            
ATOM    135  H   GLY X  11      74.830  84.420  51.000  1.00  0.00            
ATOM    136  CA  GLY X  11      74.440  85.550  49.320  1.00  0.00            
ATOM    137  HA1 GLY X  11      73.670  85.590  48.530  1.00  0.00            
ATOM    138  HA2 GLY X  11      74.870  86.460  49.710  1.00  0.00            
ATOM    139  C   GLY X  11      75.720  85.150  48.610  1.00  0.00            
ATOM    140  O   GLY X  11      76.740  84.750  49.180  1.00  0.00            
ATOM    141  N   GLY X  12      75.750  85.470  47.300  1.00  0.00            
ATOM    142  H   GLY X  12      74.860  85.880  47.050  1.00  0.00            
ATOM    143  CA  GLY X  12      76.820  85.340  46.340  1.00  0.00            
ATOM    144  HA1 GLY X  12      76.660  85.980  45.480  1.00  0.00            
ATOM    145  HA2 GLY X  12      77.830  85.710  46.540  1.00  0.00            
ATOM    146  C   GLY X  12      76.960  83.890  45.940  1.00  0.00            
ATOM    147  O   GLY X  12      77.280  83.070  46.780  1.00  0.00            
ATOM    148  N   PRO X  13      76.820  83.560  44.640  1.00  0.00            
ATOM    149  CA  PRO X  13      77.100  82.220  44.180  1.00  0.00            
ATOM    150  HA  PRO X  13      76.340  81.550  44.620  1.00  0.00            
ATOM    151  CB  PRO X  13      77.010  82.230  42.650  1.00  0.00            
ATOM    152  HB1 PRO X  13      77.970  82.200  42.140  1.00  0.00            
ATOM    153  HB2 PRO X  13      76.550  81.420  42.080  1.00  0.00            
ATOM    154  CG  PRO X  13      76.230  83.510  42.320  1.00  0.00            
ATOM    155  HG1 PRO X  13      76.730  84.010  41.490  1.00  0.00            
ATOM    156  HG2 PRO X  13      75.180  83.260  42.250  1.00  0.00            
ATOM    157  CD  PRO X  13      76.390  84.410  43.570  1.00  0.00            
ATOM    158  HD1 PRO X  13      77.240  85.100  43.570  1.00  0.00            
ATOM    159  HD2 PRO X  13      75.660  85.190  43.650  1.00  0.00            
ATOM    160  C   PRO X  13      78.440  81.570  44.510  1.00  0.00            
ATOM    161  O   PRO X  13      79.430  82.230  44.820  1.00  0.00            
ATOM    162  N   THR X  14      78.590  80.280  44.210  1.00  0.00            
ATOM    163  H   THR X  14      77.790  79.760  43.910  1.00  0.00            
ATOM    164  CA  THR X  14      79.670  79.520  44.790  1.00  0.00            
ATOM    165  HA  THR X  14      80.220  79.790  45.690  1.00  0.00            
ATOM    166  CB  THR X  14      79.010  78.160  45.030  1.00  0.00            
ATOM    167  HB  THR X  14      78.620  77.700  44.120  1.00  0.00            
ATOM    168  OG1 THR X  14      77.900  78.290  45.870  1.00  0.00            
ATOM    169  HG1 THR X  14      77.080  78.540  45.470  1.00  0.00            
ATOM    170  CG2 THR X  14      79.870  77.240  45.910  1.00  0.00            
ATOM    171 1HG2 THR X  14      80.760  76.910  45.380  1.00  0.00            
ATOM    172 2HG2 THR X  14      80.080  77.650  46.900  1.00  0.00            
ATOM    173 3HG2 THR X  14      79.340  76.360  46.240  1.00  0.00            
ATOM    174  C   THR X  14      80.780  79.400  43.740  1.00  0.00            
ATOM    175  O   THR X  14      80.970  78.450  42.980  1.00  0.00            
ATOM    176  N   SER X  15      81.540  80.490  43.640  1.00  0.00            
ATOM    177  H   SER X  15      81.360  81.350  44.130  1.00  0.00            
ATOM    178  CA  SER X  15      82.710  80.860  42.850  1.00  0.00            
ATOM    179  HA  SER X  15      83.440  80.060  42.880  1.00  0.00            
ATOM    180  CB  SER X  15      82.350  80.970  41.370  1.00  0.00            
ATOM    181  HB1 SER X  15      81.600  80.210  41.160  1.00  0.00            
ATOM    182  HB2 SER X  15      81.790  81.900  41.220  1.00  0.00            
ATOM    183  OG  SER X  15      83.460  80.970  40.520  1.00  0.00            
ATOM    184  HG  SER X  15      83.620  80.100  40.200  1.00  0.00            
ATOM    185  C   SER X  15      83.180  82.210  43.380  1.00  0.00            
ATOM    186  O   SER X  15      82.500  82.920  44.130  1.00  0.00            
ATOM    187  N   SER X  16      84.390  82.540  42.920  1.00  0.00            
ATOM    188  H   SER X  16      84.980  81.910  42.380  1.00  0.00            
ATOM    189  CA  SER X  16      85.010  83.840  42.960  1.00  0.00            
ATOM    190  HA  SER X  16      84.190  84.560  42.880  1.00  0.00            
ATOM    191  CB  SER X  16      85.500  84.070  44.390  1.00  0.00            
ATOM    192  HB1 SER X  16      85.820  85.100  44.260  1.00  0.00            
ATOM    193  HB2 SER X  16      84.680  83.940  45.090  1.00  0.00            
ATOM    194  OG  SER X  16      86.600  83.210  44.600  1.00  0.00            
ATOM    195  HG  SER X  16      86.420  82.550  43.950  1.00  0.00            
ATOM    196  C   SER X  16      85.920  84.100  41.780  1.00  0.00            
ATOM    197  O   SER X  16      86.170  85.250  41.440  1.00  0.00            
ATOM    198  N   GLU X  17      86.390  82.990  41.200  1.00  0.00            
ATOM    199  H   GLU X  17      86.490  82.230  41.870  1.00  0.00            
ATOM    200  CA  GLU X  17      87.370  83.090  40.130  1.00  0.00            
ATOM    201  HA  GLU X  17      87.850  84.080  40.160  1.00  0.00            
ATOM    202  CB  GLU X  17      88.450  82.100  40.510  1.00  0.00            
ATOM    203  HB1 GLU X  17      89.040  81.900  39.620  1.00  0.00            
ATOM    204  HB2 GLU X  17      89.180  82.550  41.170  1.00  0.00            
ATOM    205  CG  GLU X  17      88.070  80.710  41.010  1.00  0.00            
ATOM    206  HG1 GLU X  17      87.280  80.260  40.430  1.00  0.00            
ATOM    207  HG2 GLU X  17      88.980  80.100  40.970  1.00  0.00            
ATOM    208  CD  GLU X  17      87.800  80.430  42.490  1.00  0.00            
ATOM    209  OE1 GLU X  17      86.850  81.110  42.920  1.00  0.00            
ATOM    210  OE2 GLU X  17      88.610  79.800  43.190  1.00  0.00            
ATOM    211  C   GLU X  17      86.640  82.940  38.790  1.00  0.00            
ATOM    212  O   GLU X  17      87.250  83.300  37.780  1.00  0.00            
ATOM    213  N   GLN X  18      85.410  82.450  38.780  1.00  0.00            
ATOM    214  H   GLN X  18      85.030  81.950  39.580  1.00  0.00            
ATOM    215  CA  GLN X  18      84.540  82.320  37.630  1.00  0.00            
ATOM    216  HA  GLN X  18      84.980  82.780  36.730  1.00  0.00            
ATOM    217  CB  GLN X  18      84.460  80.910  37.030  1.00  0.00            
ATOM    218  HB1 GLN X  18      83.880  80.400  37.800  1.00  0.00            
ATOM    219  HB2 GLN X  18      83.860  80.830  36.120  1.00  0.00            
ATOM    220  CG  GLN X  18      85.780  80.210  36.770  1.00  0.00            
ATOM    221  HG1 GLN X  18      86.330  80.890  36.110  1.00  0.00            
ATOM    222  HG2 GLN X  18      86.380  80.050  37.670  1.00  0.00            
ATOM    223  CD  GLN X  18      85.770  78.830  36.100  1.00  0.00            
ATOM    224  OE1 GLN X  18      86.820  78.310  35.720  1.00  0.00            
ATOM    225  NE2 GLN X  18      84.620  78.150  36.160  1.00  0.00            
ATOM    226 1HE2 GLN X  18      83.820  78.390  36.720  1.00  0.00            
ATOM    227 2HE2 GLN X  18      84.510  77.310  35.600  1.00  0.00            
ATOM    228  C   GLN X  18      83.220  83.060  37.730  1.00  0.00            
ATOM    229  O   GLN X  18      82.180  82.420  37.500  1.00  0.00            
ATOM    230  N   ILE X  19      83.200  84.300  38.190  1.00  0.00            
ATOM    231  H   ILE X  19      84.070  84.780  38.330  1.00  0.00            
ATOM    232  CA  ILE X  19      82.040  85.120  38.440  1.00  0.00            
ATOM    233  HA  ILE X  19      81.440  84.610  39.180  1.00  0.00            
ATOM    234  CB  ILE X  19      82.440  86.480  39.050  1.00  0.00            
ATOM    235  HB  ILE X  19      81.530  87.060  39.190  1.00  0.00            
ATOM    236  CG1 ILE X  19      83.350  87.420  38.260  1.00  0.00            
ATOM    237 1HG1 ILE X  19      82.990  87.460  37.230  1.00  0.00            
ATOM    238 2HG1 ILE X  19      83.220  88.410  38.740  1.00  0.00            
ATOM    239  CG2 ILE X  19      82.770  86.220  40.520  1.00  0.00            
ATOM    240 1HG2 ILE X  19      82.870  87.090  41.150  1.00  0.00            
ATOM    241 2HG2 ILE X  19      81.950  85.760  41.050  1.00  0.00            
ATOM    242 3HG2 ILE X  19      83.650  85.590  40.470  1.00  0.00            
ATOM    243  CD  ILE X  19      84.790  86.980  38.250  1.00  0.00            
ATOM    244  HD1 ILE X  19      85.220  86.540  37.340  1.00  0.00            
ATOM    245  HD2 ILE X  19      85.460  87.850  38.250  1.00  0.00            
ATOM    246  HD3 ILE X  19      85.050  86.480  39.190  1.00  0.00            
ATOM    247  C   ILE X  19      81.090  85.360  37.260  1.00  0.00            
ATOM    248  O   ILE X  19      79.890  85.550  37.360  1.00  0.00            
ATOM    249  N   MET X  20      81.760  85.480  36.110  1.00  0.00            
ATOM    250  H   MET X  20      82.770  85.500  36.140  1.00  0.00            
ATOM    251  CA  MET X  20      81.230  85.790  34.790  1.00  0.00            
ATOM    252  HA  MET X  20      80.230  86.140  34.980  1.00  0.00            
ATOM    253  CB  MET X  20      82.080  86.860  34.090  1.00  0.00            
ATOM    254  HB1 MET X  20      81.910  86.960  33.040  1.00  0.00            
ATOM    255  HB2 MET X  20      81.910  87.860  34.470  1.00  0.00            
ATOM    256  CG  MET X  20      83.610  86.740  34.130  1.00  0.00            
ATOM    257  HG1 MET X  20      84.120  86.920  35.080  1.00  0.00            
ATOM    258  HG2 MET X  20      84.090  85.800  33.850  1.00  0.00            
ATOM    259  SD  MET X  20      84.420  88.030  33.140  1.00  0.00            
ATOM    260  CE  MET X  20      86.140  88.050  33.690  1.00  0.00            
ATOM    261  HE1 MET X  20      86.780  88.670  33.070  1.00  0.00            
ATOM    262  HE2 MET X  20      86.170  88.250  34.770  1.00  0.00            
ATOM    263  HE3 MET X  20      86.610  87.060  33.570  1.00  0.00            
ATOM    264  C   MET X  20      81.030  84.530  33.930  1.00  0.00            
ATOM    265  O   MET X  20      81.060  84.660  32.710  1.00  0.00            
ATOM    266  N   LYS X  21      80.900  83.310  34.440  1.00  0.00            
ATOM    267  H   LYS X  21      80.640  83.260  35.410  1.00  0.00            
ATOM    268  CA  LYS X  21      80.510  82.130  33.680  1.00  0.00            
ATOM    269  HA  LYS X  21      80.450  82.370  32.630  1.00  0.00            
ATOM    270  CB  LYS X  21      81.490  80.990  33.930  1.00  0.00            
ATOM    271  HB1 LYS X  21      82.430  81.240  33.420  1.00  0.00            
ATOM    272  HB2 LYS X  21      81.660  80.770  34.990  1.00  0.00            
ATOM    273  CG  LYS X  21      81.150  79.620  33.310  1.00  0.00            
ATOM    274  HG1 LYS X  21      80.260  79.180  33.710  1.00  0.00            
ATOM    275  HG2 LYS X  21      80.980  79.800  32.240  1.00  0.00            
ATOM    276  CD  LYS X  21      82.270  78.600  33.510  1.00  0.00            
ATOM    277  HD1 LYS X  21      83.260  78.940  33.240  1.00  0.00            
ATOM    278  HD2 LYS X  21      82.140  78.270  34.550  1.00  0.00            
ATOM    279  CE  LYS X  21      81.930  77.280  32.800  1.00  0.00            
ATOM    280  HE1 LYS X  21      81.280  76.630  33.400  1.00  0.00            
ATOM    281  HE2 LYS X  21      81.340  77.200  31.890  1.00  0.00            
ATOM    282  NZ  LYS X  21      83.160  76.490  32.680  1.00  0.00            
ATOM    283  HZ1 LYS X  21      82.920  75.530  32.450  1.00  0.00            
ATOM    284  HZ2 LYS X  21      83.720  76.850  31.940  1.00  0.00            
ATOM    285  HZ3 LYS X  21      83.710  76.410  33.530  1.00  0.00            
ATOM    286  C   LYS X  21      79.210  81.690  34.340  1.00  0.00            
ATOM    287  O   LYS X  21      79.090  81.830  35.560  1.00  0.00            
ATOM    288  N   THR X  22      78.250  81.280  33.520  1.00  0.00            
ATOM    289  H   THR X  22      78.520  81.020  32.580  1.00  0.00            
ATOM    290  CA  THR X  22      76.870  81.010  33.880  1.00  0.00            
ATOM    291  HA  THR X  22      76.460  81.620  34.680  1.00  0.00            
ATOM    292  CB  THR X  22      76.020  81.150  32.620  1.00  0.00            
ATOM    293  HB  THR X  22      75.050  80.730  32.860  1.00  0.00            
ATOM    294  OG1 THR X  22      76.650  80.340  31.650  1.00  0.00            
ATOM    295  HG1 THR X  22      77.550  80.510  31.420  1.00  0.00            
ATOM    296  CG2 THR X  22      75.680  82.510  31.990  1.00  0.00            
ATOM    297 1HG2 THR X  22      75.320  82.570  30.970  1.00  0.00            
ATOM    298 2HG2 THR X  22      74.920  82.990  32.590  1.00  0.00            
ATOM    299 3HG2 THR X  22      76.530  83.170  32.030  1.00  0.00            
ATOM    300  C   THR X  22      76.690  79.680  34.580  1.00  0.00            
ATOM    301  O   THR X  22      75.590  79.510  35.100  1.00  0.00            
ATOM    302  N   GLY X  23      77.680  78.800  34.540  1.00  0.00            
ATOM    303  H   GLY X  23      78.310  78.900  33.750  1.00  0.00            
ATOM    304  CA  GLY X  23      77.720  77.580  35.310  1.00  0.00            
ATOM    305  HA1 GLY X  23      78.700  77.420  35.790  1.00  0.00            
ATOM    306  HA2 GLY X  23      76.970  77.300  36.070  1.00  0.00            
ATOM    307  C   GLY X  23      77.780  76.390  34.350  1.00  0.00            
ATOM    308  O   GLY X  23      78.330  76.390  33.260  1.00  0.00            
ATOM    309  N   ALA X  24      76.990  75.340  34.620  1.00  0.00            
ATOM    310  H   ALA X  24      76.510  75.490  35.500  1.00  0.00            
ATOM    311  CA  ALA X  24      76.600  74.270  33.730  1.00  0.00            
ATOM    312  HA  ALA X  24      76.810  74.540  32.690  1.00  0.00            
ATOM    313  CB  ALA X  24      77.350  72.990  34.050  1.00  0.00            
ATOM    314  HB1 ALA X  24      78.410  73.240  34.070  1.00  0.00            
ATOM    315  HB2 ALA X  24      77.160  72.600  35.050  1.00  0.00            
ATOM    316  HB3 ALA X  24      77.190  72.210  33.300  1.00  0.00            
ATOM    317  C   ALA X  24      75.100  74.030  33.960  1.00  0.00            
ATOM    318  O   ALA X  24      74.580  74.260  35.040  1.00  0.00            
ATOM    319  N   LEU X  25      74.550  73.270  33.000  1.00  0.00            
ATOM    320  H   LEU X  25      75.180  73.230  32.200  1.00  0.00            
ATOM    321  CA  LEU X  25      73.380  72.430  33.050  1.00  0.00            
ATOM    322  HA  LEU X  25      72.690  72.890  33.760  1.00  0.00            
ATOM    323  CB  LEU X  25      72.810  72.370  31.620  1.00  0.00            
ATOM    324  HB1 LEU X  25      73.680  72.280  30.960  1.00  0.00            
ATOM    325  HB2 LEU X  25      72.320  71.480  31.250  1.00  0.00            
ATOM    326  CG  LEU X  25      71.850  73.530  31.410  1.00  0.00            
ATOM    327  HG  LEU X  25      72.410  74.400  31.730  1.00  0.00            
ATOM    328  CD1 LEU X  25      71.590  73.640  29.900  1.00  0.00            
ATOM    329 1HD1 LEU X  25      71.250  72.730  29.410  1.00  0.00            
ATOM    330 2HD1 LEU X  25      70.920  74.390  29.440  1.00  0.00            
ATOM    331 3HD1 LEU X  25      72.540  73.840  29.420  1.00  0.00            
ATOM    332  CD2 LEU X  25      70.680  73.520  32.400  1.00  0.00            
ATOM    333 1HD2 LEU X  25      70.070  72.630  32.280  1.00  0.00            
ATOM    334 2HD2 LEU X  25      70.820  73.790  33.440  1.00  0.00            
ATOM    335 3HD2 LEU X  25      70.020  74.360  32.210  1.00  0.00            
ATOM    336  C   LEU X  25      73.840  71.030  33.460  1.00  0.00            
ATOM    337  O   LEU X  25      74.760  70.540  32.810  1.00  0.00            
ATOM    338  N   LEU X  26      73.270  70.390  34.490  1.00  0.00            
ATOM    339  H   LEU X  26      72.580  70.980  34.930  1.00  0.00            
ATOM    340  CA  LEU X  26      73.520  69.020  34.870  1.00  0.00            
ATOM    341  HA  LEU X  26      74.600  68.930  34.690  1.00  0.00            
ATOM    342  CB  LEU X  26      73.110  68.870  36.320  1.00  0.00            
ATOM    343  HB1 LEU X  26      72.010  68.820  36.410  1.00  0.00            
ATOM    344  HB2 LEU X  26      73.170  67.810  36.580  1.00  0.00            
ATOM    345  CG  LEU X  26      73.700  69.730  37.430  1.00  0.00            
ATOM    346  HG  LEU X  26      73.700  70.760  37.060  1.00  0.00            
ATOM    347  CD1 LEU X  26      72.990  69.710  38.780  1.00  0.00            
ATOM    348 1HD1 LEU X  26      72.990  68.750  39.300  1.00  0.00            
ATOM    349 2HD1 LEU X  26      73.620  70.260  39.470  1.00  0.00            
ATOM    350 3HD1 LEU X  26      72.070  70.280  38.950  1.00  0.00            
ATOM    351  CD2 LEU X  26      75.170  69.430  37.700  1.00  0.00            
ATOM    352 1HD2 LEU X  26      75.320  68.370  37.970  1.00  0.00            
ATOM    353 2HD2 LEU X  26      75.800  69.590  36.830  1.00  0.00            
ATOM    354 3HD2 LEU X  26      75.450  69.820  38.670  1.00  0.00            
ATOM    355  C   LEU X  26      72.910  67.940  33.980  1.00  0.00            
ATOM    356  O   LEU X  26      72.790  66.770  34.320  1.00  0.00            
ATOM    357  N   LEU X  27      72.430  68.330  32.780  1.00  0.00            
ATOM    358  H   LEU X  27      72.420  69.320  32.660  1.00  0.00            
ATOM    359  CA  LEU X  27      71.670  67.490  31.890  1.00  0.00            
ATOM    360  HA  LEU X  27      71.300  66.670  32.500  1.00  0.00            
ATOM    361  CB  LEU X  27      70.580  68.280  31.160  1.00  0.00            
ATOM    362  HB1 LEU X  27      71.030  69.040  30.540  1.00  0.00            
ATOM    363  HB2 LEU X  27      70.000  67.770  30.390  1.00  0.00            
ATOM    364  CG  LEU X  27      69.650  69.150  32.020  1.00  0.00            
ATOM    365  HG  LEU X  27      70.350  69.880  32.450  1.00  0.00            
ATOM    366  CD1 LEU X  27      68.830  70.260  31.390  1.00  0.00            
ATOM    367 1HD1 LEU X  27      68.090  69.940  30.630  1.00  0.00            
ATOM    368 2HD1 LEU X  27      68.210  70.900  32.020  1.00  0.00            
ATOM    369 3HD1 LEU X  27      69.610  70.910  30.970  1.00  0.00            
ATOM    370  CD2 LEU X  27      68.940  68.300  33.080  1.00  0.00            
ATOM    371 1HD2 LEU X  27      69.700  67.800  33.670  1.00  0.00            
ATOM    372 2HD2 LEU X  27      68.150  68.720  33.690  1.00  0.00            
ATOM    373 3HD2 LEU X  27      68.490  67.490  32.480  1.00  0.00            
ATOM    374  C   LEU X  27      72.560  67.010  30.760  1.00  0.00            
ATOM    375  O   LEU X  27      73.440  67.680  30.250  1.00  0.00            
ATOM    376  N   GLN X  28      72.150  65.870  30.170  1.00  0.00            
ATOM    377  H   GLN X  28      71.320  65.460  30.580  1.00  0.00            
ATOM    378  CA  GLN X  28      72.650  65.530  28.860  1.00  0.00            
ATOM    379  HA  GLN X  28      73.740  65.490  28.810  1.00  0.00            
ATOM    380  CB  GLN X  28      72.360  64.070  28.530  1.00  0.00            
ATOM    381  HB1 GLN X  28      71.300  63.940  28.320  1.00  0.00            
ATOM    382  HB2 GLN X  28      72.850  63.820  27.570  1.00  0.00            
ATOM    383  CG  GLN X  28      72.880  63.000  29.500  1.00  0.00            
ATOM    384  HG1 GLN X  28      73.960  63.130  29.600  1.00  0.00            
ATOM    385  HG2 GLN X  28      72.550  63.040  30.540  1.00  0.00            
ATOM    386  CD  GLN X  28      73.120  61.580  28.980  1.00  0.00            
ATOM    387  OE1 GLN X  28      73.570  60.700  29.690  1.00  0.00            
ATOM    388  NE2 GLN X  28      72.820  61.350  27.710  1.00  0.00            
ATOM    389 1HE2 GLN X  28      72.440  62.070  27.110  1.00  0.00            
ATOM    390 2HE2 GLN X  28      73.180  60.480  27.330  1.00  0.00            
ATOM    391  C   GLN X  28      72.060  66.420  27.780  1.00  0.00            
ATOM    392  O   GLN X  28      70.970  66.950  27.910  1.00  0.00            
ATOM    393  N   GLY X  29      72.720  66.480  26.620  1.00  0.00            
ATOM    394  H   GLY X  29      73.510  65.890  26.440  1.00  0.00            
ATOM    395  CA  GLY X  29      72.650  67.620  25.750  1.00  0.00            
ATOM    396  HA1 GLY X  29      72.350  68.580  26.170  1.00  0.00            
ATOM    397  HA2 GLY X  29      73.720  67.850  25.540  1.00  0.00            
ATOM    398  C   GLY X  29      71.820  67.300  24.520  1.00  0.00            
ATOM    399  O   GLY X  29      71.760  68.160  23.650  1.00  0.00            
ATOM    400  N   PHE X  30      71.140  66.160  24.530  1.00  0.00            
ATOM    401  H   PHE X  30      71.160  65.630  25.390  1.00  0.00            
ATOM    402  CA  PHE X  30      70.150  65.750  23.540  1.00  0.00            
ATOM    403  HA  PHE X  30      70.540  65.850  22.520  1.00  0.00            
ATOM    404  CB  PHE X  30      69.680  64.360  23.940  1.00  0.00            
ATOM    405  HB1 PHE X  30      69.300  63.840  23.070  1.00  0.00            
ATOM    406  HB2 PHE X  30      70.530  63.770  24.260  1.00  0.00            
ATOM    407  CG  PHE X  30      68.590  64.210  24.970  1.00  0.00            
ATOM    408  CD1 PHE X  30      67.320  63.780  24.560  1.00  0.00            
ATOM    409  HD1 PHE X  30      67.190  63.400  23.550  1.00  0.00            
ATOM    410  CD2 PHE X  30      68.780  64.340  26.350  1.00  0.00            
ATOM    411  HD2 PHE X  30      69.780  64.640  26.680  1.00  0.00            
ATOM    412  CE1 PHE X  30      66.330  63.540  25.510  1.00  0.00            
ATOM    413  HE1 PHE X  30      65.300  63.300  25.250  1.00  0.00            
ATOM    414  CE2 PHE X  30      67.810  64.110  27.330  1.00  0.00            
ATOM    415  HE2 PHE X  30      68.060  64.010  28.380  1.00  0.00            
ATOM    416  CZ  PHE X  30      66.540  63.730  26.870  1.00  0.00            
ATOM    417  HZ  PHE X  30      65.780  63.670  27.640  1.00  0.00            
ATOM    418  C   PHE X  30      68.990  66.720  23.530  1.00  0.00            
ATOM    419  O   PHE X  30      68.430  67.060  22.480  1.00  0.00            
ATOM    420  N   ILE X  31      68.660  67.360  24.650  1.00  0.00            
ATOM    421  H   ILE X  31      68.750  66.890  25.540  1.00  0.00            
ATOM    422  CA  ILE X  31      67.750  68.470  24.880  1.00  0.00            
ATOM    423  HA  ILE X  31      66.770  68.020  24.680  1.00  0.00            
ATOM    424  CB  ILE X  31      67.770  69.010  26.290  1.00  0.00            
ATOM    425  HB  ILE X  31      66.950  69.710  26.520  1.00  0.00            
ATOM    426  CG1 ILE X  31      69.090  69.760  26.530  1.00  0.00            
ATOM    427 1HG1 ILE X  31      69.930  69.060  26.600  1.00  0.00            
ATOM    428 2HG1 ILE X  31      69.440  70.370  25.690  1.00  0.00            
ATOM    429  CG2 ILE X  31      67.530  67.880  27.300  1.00  0.00            
ATOM    430 1HG2 ILE X  31      68.210  67.050  27.390  1.00  0.00            
ATOM    431 2HG2 ILE X  31      67.030  68.200  28.220  1.00  0.00            
ATOM    432 3HG2 ILE X  31      66.720  67.360  26.780  1.00  0.00            
ATOM    433  CD  ILE X  31      68.970  70.690  27.720  1.00  0.00            
ATOM    434  HD1 ILE X  31      69.710  71.490  27.730  1.00  0.00            
ATOM    435  HD2 ILE X  31      68.010  71.180  27.590  1.00  0.00            
ATOM    436  HD3 ILE X  31      68.900  70.170  28.680  1.00  0.00            
ATOM    437  C   ILE X  31      67.730  69.680  23.930  1.00  0.00            
ATOM    438  O   ILE X  31      66.690  70.300  23.730  1.00  0.00            
ATOM    439  N   GLN X  32      68.840  69.880  23.240  1.00  0.00            
ATOM    440  H   GLN X  32      69.480  69.140  23.450  1.00  0.00            
ATOM    441  CA  GLN X  32      69.110  71.050  22.380  1.00  0.00            
ATOM    442  HA  GLN X  32      68.470  71.880  22.680  1.00  0.00            
ATOM    443  CB  GLN X  32      70.630  71.080  22.300  1.00  0.00            
ATOM    444  HB1 GLN X  32      71.160  70.200  21.970  1.00  0.00            
ATOM    445  HB2 GLN X  32      70.860  71.890  21.590  1.00  0.00            
ATOM    446  CG  GLN X  32      71.320  71.370  23.640  1.00  0.00            
ATOM    447  HG1 GLN X  32      71.000  70.730  24.460  1.00  0.00            
ATOM    448  HG2 GLN X  32      72.390  71.180  23.680  1.00  0.00            
ATOM    449  CD  GLN X  32      70.930  72.780  24.060  1.00  0.00            
ATOM    450  OE1 GLN X  32      70.690  73.630  23.210  1.00  0.00            
ATOM    451  NE2 GLN X  32      71.240  73.190  25.300  1.00  0.00            
ATOM    452 1HE2 GLN X  32      71.550  72.490  25.960  1.00  0.00            
ATOM    453 2HE2 GLN X  32      71.340  74.190  25.410  1.00  0.00            
ATOM    454  C   GLN X  32      68.570  70.790  21.000  1.00  0.00            
ATOM    455  O   GLN X  32      68.050  71.730  20.370  1.00  0.00            
ATOM    456  N   ASP X  33      68.580  69.510  20.570  1.00  0.00            
ATOM    457  H   ASP X  33      68.610  68.890  21.350  1.00  0.00            
ATOM    458  CA  ASP X  33      67.960  69.070  19.350  1.00  0.00            
ATOM    459  HA  ASP X  33      68.310  69.660  18.500  1.00  0.00            
ATOM    460  CB  ASP X  33      68.510  67.650  19.100  1.00  0.00            
ATOM    461  HB1 ASP X  33      69.600  67.520  19.070  1.00  0.00            
ATOM    462  HB2 ASP X  33      68.190  66.960  19.860  1.00  0.00            
ATOM    463  CG  ASP X  33      67.900  66.910  17.920  1.00  0.00            
ATOM    464  OD1 ASP X  33      66.960  66.130  18.170  1.00  0.00            
ATOM    465  OD2 ASP X  33      68.580  66.850  16.880  1.00  0.00            
ATOM    466  C   ASP X  33      66.430  69.100  19.400  1.00  0.00            
ATOM    467  O   ASP X  33      65.730  69.520  18.500  1.00  0.00            
ATOM    468  N   ARG X  34      65.900  68.560  20.520  1.00  0.00            
ATOM    469  H   ARG X  34      66.610  68.220  21.150  1.00  0.00            
ATOM    470  CA  ARG X  34      64.510  68.580  20.900  1.00  0.00            
ATOM    471  HA  ARG X  34      63.870  68.410  20.030  1.00  0.00            
ATOM    472  CB  ARG X  34      64.320  67.580  22.050  1.00  0.00            
ATOM    473  HB1 ARG X  34      64.980  67.800  22.890  1.00  0.00            
ATOM    474  HB2 ARG X  34      63.320  67.370  22.430  1.00  0.00            
ATOM    475  CG  ARG X  34      64.970  66.280  21.610  1.00  0.00            
ATOM    476  HG1 ARG X  34      65.060  66.220  20.530  1.00  0.00            
ATOM    477  HG2 ARG X  34      65.980  66.430  21.980  1.00  0.00            
ATOM    478  CD  ARG X  34      64.550  64.920  22.200  1.00  0.00            
ATOM    479  HD1 ARG X  34      65.470  64.350  22.080  1.00  0.00            
ATOM    480  HD2 ARG X  34      64.150  65.040  23.210  1.00  0.00            
ATOM    481  NE  ARG X  34      63.590  64.210  21.380  1.00  0.00            
ATOM    482  HE  ARG X  34      63.330  64.590  20.480  1.00  0.00            
ATOM    483  CZ  ARG X  34      63.080  63.000  21.720  1.00  0.00            
ATOM    484  NH1 ARG X  34      63.540  62.220  22.710  1.00  0.00            
ATOM    485 1HH1 ARG X  34      64.170  62.650  23.350  1.00  0.00            
ATOM    486 2HH1 ARG X  34      63.080  61.340  22.910  1.00  0.00            
ATOM    487  NH2 ARG X  34      62.070  62.510  21.000  1.00  0.00            
ATOM    488 1HH2 ARG X  34      61.590  63.100  20.350  1.00  0.00            
ATOM    489 2HH2 ARG X  34      61.540  61.670  21.230  1.00  0.00            
ATOM    490  C   ARG X  34      64.030  69.980  21.250  1.00  0.00            
ATOM    491  O   ARG X  34      62.850  70.230  21.450  1.00  0.00            
ATOM    492  N   ALA X  35      64.900  70.980  21.200  1.00  0.00            
ATOM    493  H   ALA X  35      65.890  70.810  21.020  1.00  0.00            
ATOM    494  CA  ALA X  35      64.540  72.380  21.150  1.00  0.00            
ATOM    495  HA  ALA X  35      63.500  72.550  21.490  1.00  0.00            
ATOM    496  CB  ALA X  35      65.470  73.220  22.020  1.00  0.00            
ATOM    497  HB1 ALA X  35      65.540  72.710  22.980  1.00  0.00            
ATOM    498  HB2 ALA X  35      66.490  73.280  21.660  1.00  0.00            
ATOM    499  HB3 ALA X  35      65.260  74.270  22.260  1.00  0.00            
ATOM    500  C   ALA X  35      64.560  73.000  19.770  1.00  0.00            
ATOM    501  O   ALA X  35      64.020  74.090  19.510  1.00  0.00            
ATOM    502  N   GLY X  36      65.270  72.420  18.800  1.00  0.00            
ATOM    503  H   GLY X  36      65.420  71.470  19.080  1.00  0.00            
ATOM    504  CA  GLY X  36      65.370  73.000  17.470  1.00  0.00            
ATOM    505  HA1 GLY X  36      64.940  72.240  16.830  1.00  0.00            
ATOM    506  HA2 GLY X  36      64.750  73.880  17.310  1.00  0.00            
ATOM    507  C   GLY X  36      66.750  73.420  16.970  1.00  0.00            
ATOM    508  O   GLY X  36      66.900  74.000  15.900  1.00  0.00            
ATOM    509  N   ARG X  37      67.770  73.290  17.810  1.00  0.00            
ATOM    510  H   ARG X  37      67.540  72.820  18.670  1.00  0.00            
ATOM    511  CA  ARG X  37      69.150  73.500  17.440  1.00  0.00            
ATOM    512  HA  ARG X  37      69.180  74.490  16.930  1.00  0.00            
ATOM    513  CB  ARG X  37      70.110  73.480  18.610  1.00  0.00            
ATOM    514  HB1 ARG X  37      69.780  72.860  19.430  1.00  0.00            
ATOM    515  HB2 ARG X  37      71.080  73.030  18.350  1.00  0.00            
ATOM    516  CG  ARG X  37      70.380  74.940  19.010  1.00  0.00            
ATOM    517  HG1 ARG X  37      71.120  75.390  18.360  1.00  0.00            
ATOM    518  HG2 ARG X  37      69.420  75.480  19.030  1.00  0.00            
ATOM    519  CD  ARG X  37      71.100  75.110  20.330  1.00  0.00            
ATOM    520  HD1 ARG X  37      70.500  74.780  21.180  1.00  0.00            
ATOM    521  HD2 ARG X  37      72.100  74.690  20.320  1.00  0.00            
ATOM    522  NE  ARG X  37      71.230  76.500  20.780  1.00  0.00            
ATOM    523  HE  ARG X  37      70.850  77.190  20.160  1.00  0.00            
ATOM    524  CZ  ARG X  37      72.130  76.800  21.730  1.00  0.00            
ATOM    525  NH1 ARG X  37      72.660  75.910  22.580  1.00  0.00            
ATOM    526 1HH1 ARG X  37      72.750  76.090  23.580  1.00  0.00            
ATOM    527 2HH1 ARG X  37      72.740  74.910  22.470  1.00  0.00            
ATOM    528  NH2 ARG X  37      72.360  78.130  21.780  1.00  0.00            
ATOM    529 1HH2 ARG X  37      73.100  78.420  22.410  1.00  0.00            
ATOM    530 2HH2 ARG X  37      71.940  78.780  21.150  1.00  0.00            
ATOM    531  C   ARG X  37      69.560  72.510  16.350  1.00  0.00            
ATOM    532  O   ARG X  37      69.840  71.390  16.760  1.00  0.00            
ATOM    533  N   MET X  38      69.680  72.820  15.060  1.00  0.00            
ATOM    534  H   MET X  38      69.320  73.740  14.890  1.00  0.00            
ATOM    535  CA  MET X  38      70.140  72.060  13.910  1.00  0.00            
ATOM    536  HA  MET X  38      69.480  71.200  14.060  1.00  0.00            
ATOM    537  CB  MET X  38      70.110  72.860  12.600  1.00  0.00            
ATOM    538  HB1 MET X  38      70.290  73.930  12.610  1.00  0.00            
ATOM    539  HB2 MET X  38      70.900  72.500  11.950  1.00  0.00            
ATOM    540  CG  MET X  38      68.700  72.710  12.030  1.00  0.00            
ATOM    541  HG1 MET X  38      68.630  71.720  11.570  1.00  0.00            
ATOM    542  HG2 MET X  38      67.910  72.700  12.780  1.00  0.00            
ATOM    543  SD  MET X  38      68.310  73.900  10.720  1.00  0.00            
ATOM    544  CE  MET X  38      66.760  73.130  10.210  1.00  0.00            
ATOM    545  HE1 MET X  38      66.830  72.070   9.980  1.00  0.00            
ATOM    546  HE2 MET X  38      66.150  73.170  11.110  1.00  0.00            
ATOM    547  HE3 MET X  38      66.070  73.710   9.580  1.00  0.00            
ATOM    548  C   MET X  38      71.520  71.450  14.060  1.00  0.00            
ATOM    549  O   MET X  38      72.520  72.130  13.830  1.00  0.00            
ATOM    550  N   GLY X  39      71.590  70.160  14.380  1.00  0.00            
ATOM    551  H   GLY X  39      70.790  69.560  14.430  1.00  0.00            
ATOM    552  CA  GLY X  39      72.750  69.300  14.610  1.00  0.00            
ATOM    553  HA1 GLY X  39      72.900  68.480  13.910  1.00  0.00            
ATOM    554  HA2 GLY X  39      73.550  70.000  14.380  1.00  0.00            
ATOM    555  C   GLY X  39      73.140  69.090  16.070  1.00  0.00            
ATOM    556  O   GLY X  39      74.140  68.400  16.310  1.00  0.00            
ATOM    557  N   GLY X  40      72.360  69.670  16.980  1.00  0.00            
ATOM    558  H   GLY X  40      71.480  70.140  16.840  1.00  0.00            
ATOM    559  CA  GLY X  40      72.490  69.520  18.410  1.00  0.00            
ATOM    560  HA1 GLY X  40      71.560  69.460  18.990  1.00  0.00            
ATOM    561  HA2 GLY X  40      72.880  68.530  18.590  1.00  0.00            
ATOM    562  C   GLY X  40      73.380  70.690  18.840  1.00  0.00            
ATOM    563  O   GLY X  40      73.240  71.180  19.960  1.00  0.00            
ATOM    564  N   GLU X  41      74.300  71.170  18.010  1.00  0.00            
ATOM    565  H   GLU X  41      74.390  70.830  17.050  1.00  0.00            
ATOM    566  CA  GLU X  41      75.150  72.310  18.210  1.00  0.00            
ATOM    567  HA  GLU X  41      75.000  72.710  19.210  1.00  0.00            
ATOM    568  CB  GLU X  41      76.560  71.800  17.910  1.00  0.00            
ATOM    569  HB1 GLU X  41      76.760  70.850  18.400  1.00  0.00            
ATOM    570  HB2 GLU X  41      76.810  71.380  16.930  1.00  0.00            
ATOM    571  CG  GLU X  41      77.670  72.750  18.360  1.00  0.00            
ATOM    572  HG1 GLU X  41      78.550  72.460  17.780  1.00  0.00            
ATOM    573  HG2 GLU X  41      77.530  73.830  18.230  1.00  0.00            
ATOM    574  CD  GLU X  41      78.110  72.510  19.810  1.00  0.00            
ATOM    575  OE1 GLU X  41      77.850  73.460  20.580  1.00  0.00            
ATOM    576  OE2 GLU X  41      78.670  71.470  20.220  1.00  0.00            
ATOM    577  C   GLU X  41      74.820  73.450  17.230  1.00  0.00            
ATOM    578  O   GLU X  41      74.530  73.210  16.070  1.00  0.00            
ATOM    579  N   ALA X  42      75.020  74.680  17.710  1.00  0.00            
ATOM    580  H   ALA X  42      75.380  74.590  18.650  1.00  0.00            
ATOM    581  CA  ALA X  42      75.290  75.830  16.890  1.00  0.00            
ATOM    582  HA  ALA X  42      75.950  75.570  16.050  1.00  0.00            
ATOM    583  CB  ALA X  42      74.010  76.390  16.320  1.00  0.00            
ATOM    584  HB1 ALA X  42      74.280  77.160  15.600  1.00  0.00            
ATOM    585  HB2 ALA X  42      73.380  75.670  15.770  1.00  0.00            
ATOM    586  HB3 ALA X  42      73.270  76.860  17.000  1.00  0.00            
ATOM    587  C   ALA X  42      76.240  76.870  17.490  1.00  0.00            
ATOM    588  O   ALA X  42      76.370  76.840  18.720  1.00  0.00            
ATOM    589  N   PRO X  43      76.920  77.770  16.770  1.00  0.00            
ATOM    590  CA  PRO X  43      77.360  78.910  17.560  1.00  0.00            
ATOM    591  HA  PRO X  43      77.850  78.670  18.500  1.00  0.00            
ATOM    592  CB  PRO X  43      78.420  79.610  16.720  1.00  0.00            
ATOM    593  HB1 PRO X  43      78.360  80.680  16.900  1.00  0.00            
ATOM    594  HB2 PRO X  43      79.430  79.450  17.110  1.00  0.00            
ATOM    595  CG  PRO X  43      78.210  79.100  15.290  1.00  0.00            
ATOM    596  HG1 PRO X  43      77.760  79.950  14.760  1.00  0.00            
ATOM    597  HG2 PRO X  43      79.250  78.950  15.010  1.00  0.00            
ATOM    598  CD  PRO X  43      77.210  77.940  15.370  1.00  0.00            
ATOM    599  HD1 PRO X  43      76.320  78.380  14.920  1.00  0.00            
ATOM    600  HD2 PRO X  43      77.660  77.120  14.790  1.00  0.00            
ATOM    601  C   PRO X  43      76.230  79.870  17.900  1.00  0.00            
ATOM    602  O   PRO X  43      75.680  80.350  16.900  1.00  0.00            
ATOM    603  N   GLU X  44      76.030  80.080  19.210  1.00  0.00            
ATOM    604  H   GLU X  44      76.820  79.670  19.700  1.00  0.00            
ATOM    605  CA  GLU X  44      75.260  81.140  19.810  1.00  0.00            
ATOM    606  HA  GLU X  44      74.470  81.300  19.080  1.00  0.00            
ATOM    607  CB  GLU X  44      74.760  80.740  21.190  1.00  0.00            
ATOM    608  HB1 GLU X  44      74.500  79.680  21.070  1.00  0.00            
ATOM    609  HB2 GLU X  44      75.470  80.650  22.010  1.00  0.00            
ATOM    610  CG  GLU X  44      73.470  81.460  21.630  1.00  0.00            
ATOM    611  HG1 GLU X  44      73.080  80.960  22.510  1.00  0.00            
ATOM    612  HG2 GLU X  44      73.700  82.480  21.960  1.00  0.00            
ATOM    613  CD  GLU X  44      72.290  81.450  20.690  1.00  0.00            
ATOM    614  OE1 GLU X  44      72.030  82.500  20.040  1.00  0.00            
ATOM    615  OE2 GLU X  44      71.630  80.380  20.600  1.00  0.00            
ATOM    616  C   GLU X  44      76.080  82.420  19.930  1.00  0.00            
ATOM    617  O   GLU X  44      77.310  82.330  19.790  1.00  0.00            
ATOM    618  N   LEU X  45      75.290  83.490  20.110  1.00  0.00            
ATOM    619  H   LEU X  45      74.290  83.340  20.150  1.00  0.00            
ATOM    620  CA  LEU X  45      75.680  84.880  20.160  1.00  0.00            
ATOM    621  HA  LEU X  45      76.690  84.970  19.720  1.00  0.00            
ATOM    622  CB  LEU X  45      74.740  85.730  19.300  1.00  0.00            
ATOM    623  HB1 LEU X  45      73.770  85.810  19.770  1.00  0.00            
ATOM    624  HB2 LEU X  45      75.170  86.730  19.220  1.00  0.00            
ATOM    625  CG  LEU X  45      74.420  85.220  17.890  1.00  0.00            
ATOM    626  HG  LEU X  45      74.070  84.210  18.110  1.00  0.00            
ATOM    627  CD1 LEU X  45      73.530  86.320  17.360  1.00  0.00            
ATOM    628 1HD1 LEU X  45      73.840  87.340  17.600  1.00  0.00            
ATOM    629 2HD1 LEU X  45      73.390  86.320  16.280  1.00  0.00            
ATOM    630 3HD1 LEU X  45      72.520  86.390  17.790  1.00  0.00            
ATOM    631  CD2 LEU X  45      75.740  84.970  17.150  1.00  0.00            
ATOM    632 1HD2 LEU X  45      75.540  84.490  16.200  1.00  0.00            
ATOM    633 2HD2 LEU X  45      76.510  85.750  17.260  1.00  0.00            
ATOM    634 3HD2 LEU X  45      76.310  84.190  17.650  1.00  0.00            
ATOM    635  C   LEU X  45      75.610  85.470  21.570  1.00  0.00            
ATOM    636  O   LEU X  45      76.060  86.600  21.750  1.00  0.00            
ATOM    637  N   ALA X  46      74.840  84.920  22.500  1.00  0.00            
ATOM    638  H   ALA X  46      74.570  83.980  22.220  1.00  0.00            
ATOM    639  CA  ALA X  46      74.690  85.290  23.890  1.00  0.00            
ATOM    640  HA  ALA X  46      75.320  86.090  24.320  1.00  0.00            
ATOM    641  CB  ALA X  46      73.200  85.550  24.110  1.00  0.00            
ATOM    642  HB1 ALA X  46      73.060  86.500  24.640  1.00  0.00            
ATOM    643  HB2 ALA X  46      72.550  85.500  23.260  1.00  0.00            
ATOM    644  HB3 ALA X  46      72.820  84.810  24.830  1.00  0.00            
ATOM    645  C   ALA X  46      75.240  84.210  24.810  1.00  0.00            
ATOM    646  O   ALA X  46      75.260  83.050  24.390  1.00  0.00            
ATOM    647  N   LEU X  47      75.380  84.560  26.090  1.00  0.00            
ATOM    648  H   LEU X  47      75.350  85.540  26.310  1.00  0.00            
ATOM    649  CA  LEU X  47      75.920  83.690  27.110  1.00  0.00            
ATOM    650  HA  LEU X  47      76.800  83.160  26.750  1.00  0.00            
ATOM    651  CB  LEU X  47      76.280  84.570  28.310  1.00  0.00            
ATOM    652  HB1 LEU X  47      75.500  85.320  28.320  1.00  0.00            
ATOM    653  HB2 LEU X  47      76.110  83.920  29.160  1.00  0.00            
ATOM    654  CG  LEU X  47      77.720  85.090  28.240  1.00  0.00            
ATOM    655  HG  LEU X  47      78.080  85.390  27.250  1.00  0.00            
ATOM    656  CD1 LEU X  47      77.920  86.260  29.210  1.00  0.00            
ATOM    657 1HD1 LEU X  47      78.900  86.700  29.130  1.00  0.00            
ATOM    658 2HD1 LEU X  47      77.260  87.090  28.960  1.00  0.00            
ATOM    659 3HD1 LEU X  47      77.750  85.840  30.200  1.00  0.00            
ATOM    660  CD2 LEU X  47      78.750  83.950  28.240  1.00  0.00            
ATOM    661 1HD2 LEU X  47      79.750  84.370  28.280  1.00  0.00            
ATOM    662 2HD2 LEU X  47      78.720  83.250  29.070  1.00  0.00            
ATOM    663 3HD2 LEU X  47      78.630  83.360  27.340  1.00  0.00            
ATOM    664  C   LEU X  47      74.830  82.690  27.520  1.00  0.00            
ATOM    665  O   LEU X  47      73.690  83.040  27.780  1.00  0.00            
ATOM    666  N   ASP X  48      75.350  81.460  27.550  1.00  0.00            
ATOM    667  H   ASP X  48      76.350  81.320  27.380  1.00  0.00            
ATOM    668  CA  ASP X  48      74.630  80.210  27.620  1.00  0.00            
ATOM    669  HA  ASP X  48      73.680  80.420  28.100  1.00  0.00            
ATOM    670  CB  ASP X  48      74.510  79.730  26.180  1.00  0.00            
ATOM    671  HB1 ASP X  48      74.320  80.660  25.630  1.00  0.00            
ATOM    672  HB2 ASP X  48      75.390  79.210  25.810  1.00  0.00            
ATOM    673  CG  ASP X  48      73.260  78.910  25.960  1.00  0.00            
ATOM    674  OD1 ASP X  48      72.210  79.100  26.620  1.00  0.00            
ATOM    675  OD2 ASP X  48      73.260  78.040  25.060  1.00  0.00            
ATOM    676  C   ASP X  48      75.350  79.160  28.460  1.00  0.00            
ATOM    677  O   ASP X  48      76.550  78.990  28.380  1.00  0.00            
ATOM    678  N   PRO X  49      74.660  78.410  29.310  1.00  0.00            
ATOM    679  CA  PRO X  49      75.290  77.350  30.070  1.00  0.00            
ATOM    680  HA  PRO X  49      76.330  77.620  30.230  1.00  0.00            
ATOM    681  CB  PRO X  49      74.470  77.210  31.350  1.00  0.00            
ATOM    682  HB1 PRO X  49      74.520  76.330  31.980  1.00  0.00            
ATOM    683  HB2 PRO X  49      74.720  78.000  32.060  1.00  0.00            
ATOM    684  CG  PRO X  49      73.030  77.490  30.850  1.00  0.00            
ATOM    685  HG1 PRO X  49      72.660  76.610  30.360  1.00  0.00            
ATOM    686  HG2 PRO X  49      72.350  77.880  31.600  1.00  0.00            
ATOM    687  CD  PRO X  49      73.320  78.610  29.840  1.00  0.00            
ATOM    688  HD1 PRO X  49      72.590  78.580  29.030  1.00  0.00            
ATOM    689  HD2 PRO X  49      73.250  79.650  30.130  1.00  0.00            
ATOM    690  C   PRO X  49      75.230  76.120  29.180  1.00  0.00            
ATOM    691  O   PRO X  49      74.290  75.930  28.420  1.00  0.00            
ATOM    692  N   VAL X  50      76.130  75.140  29.380  1.00  0.00            
ATOM    693  H   VAL X  50      76.720  75.100  30.180  1.00  0.00            
ATOM    694  CA  VAL X  50      76.490  74.160  28.380  1.00  0.00            
ATOM    695  HA  VAL X  50      75.960  74.210  27.430  1.00  0.00            
ATOM    696  CB  VAL X  50      77.970  74.310  28.030  1.00  0.00            
ATOM    697  HB  VAL X  50      78.140  73.320  27.620  1.00  0.00            
ATOM    698  CG1 VAL X  50      78.190  75.380  26.970  1.00  0.00            
ATOM    699 1HG1 VAL X  50      79.250  75.410  26.710  1.00  0.00            
ATOM    700 2HG1 VAL X  50      77.710  75.250  26.010  1.00  0.00            
ATOM    701 3HG1 VAL X  50      77.950  76.380  27.380  1.00  0.00            
ATOM    702  CG2 VAL X  50      78.810  74.670  29.260  1.00  0.00            
ATOM    703 1HG2 VAL X  50      79.880  74.690  29.100  1.00  0.00            
ATOM    704 2HG2 VAL X  50      78.750  75.720  29.580  1.00  0.00            
ATOM    705 3HG2 VAL X  50      78.580  74.070  30.150  1.00  0.00            
ATOM    706  C   VAL X  50      76.300  72.780  28.990  1.00  0.00            
ATOM    707  O   VAL X  50      76.550  72.700  30.190  1.00  0.00            
ATOM    708  N   PRO X  51      75.800  71.790  28.210  1.00  0.00            
ATOM    709  CA  PRO X  51      75.540  70.480  28.730  1.00  0.00            
ATOM    710  HA  PRO X  51      75.160  70.480  29.760  1.00  0.00            
ATOM    711  CB  PRO X  51      74.600  69.830  27.720  1.00  0.00            
ATOM    712  HB1 PRO X  51      74.650  68.740  27.710  1.00  0.00            
ATOM    713  HB2 PRO X  51      73.550  70.040  27.970  1.00  0.00            
ATOM    714  CG  PRO X  51      74.960  70.470  26.390  1.00  0.00            
ATOM    715  HG1 PRO X  51      75.650  69.780  25.880  1.00  0.00            
ATOM    716  HG2 PRO X  51      74.000  70.610  25.870  1.00  0.00            
ATOM    717  CD  PRO X  51      75.390  71.860  26.830  1.00  0.00            
ATOM    718  HD1 PRO X  51      76.250  72.140  26.230  1.00  0.00            
ATOM    719  HD2 PRO X  51      74.570  72.560  26.670  1.00  0.00            
ATOM    720  C   PRO X  51      76.750  69.530  28.780  1.00  0.00            
ATOM    721  O   PRO X  51      77.730  69.730  28.080  1.00  0.00            
ATOM    722  N   GLN X  52      76.730  68.520  29.650  1.00  0.00            
ATOM    723  H   GLN X  52      75.900  68.380  30.200  1.00  0.00            
ATOM    724  CA  GLN X  52      77.810  67.600  29.940  1.00  0.00            
ATOM    725  HA  GLN X  52      78.770  68.110  29.820  1.00  0.00            
ATOM    726  CB  GLN X  52      77.610  67.080  31.370  1.00  0.00            
ATOM    727  HB1 GLN X  52      78.330  66.300  31.610  1.00  0.00            
ATOM    728  HB2 GLN X  52      78.070  67.950  31.840  1.00  0.00            
ATOM    729  CG  GLN X  52      76.190  66.740  31.820  1.00  0.00            
ATOM    730  HG1 GLN X  52      75.520  67.590  31.930  1.00  0.00            
ATOM    731  HG2 GLN X  52      75.750  66.120  31.010  1.00  0.00            
ATOM    732  CD  GLN X  52      76.050  65.980  33.120  1.00  0.00            
ATOM    733  OE1 GLN X  52      75.170  65.120  33.220  1.00  0.00            
ATOM    734  NE2 GLN X  52      76.870  66.190  34.150  1.00  0.00            
ATOM    735 1HE2 GLN X  52      77.690  66.780  34.070  1.00  0.00            
ATOM    736 2HE2 GLN X  52      76.860  65.480  34.870  1.00  0.00            
ATOM    737  C   GLN X  52      77.750  66.390  29.040  1.00  0.00            
ATOM    738  O   GLN X  52      77.900  65.230  29.450  1.00  0.00            
ATOM    739  N   ASP X  53      77.620  66.610  27.720  1.00  0.00            
ATOM    740  H   ASP X  53      77.700  67.540  27.340  1.00  0.00            
ATOM    741  CA  ASP X  53      77.430  65.500  26.810  1.00  0.00            
ATOM    742  HA  ASP X  53      78.190  64.780  27.140  1.00  0.00            
ATOM    743  CB  ASP X  53      75.990  65.010  26.870  1.00  0.00            
ATOM    744  HB1 ASP X  53      76.200  64.220  27.590  1.00  0.00            
ATOM    745  HB2 ASP X  53      75.210  65.570  27.420  1.00  0.00            
ATOM    746  CG  ASP X  53      75.390  64.390  25.600  1.00  0.00            
ATOM    747  OD1 ASP X  53      74.370  64.920  25.110  1.00  0.00            
ATOM    748  OD2 ASP X  53      75.940  63.400  25.070  1.00  0.00            
ATOM    749  C   ASP X  53      77.780  66.030  25.430  1.00  0.00            
ATOM    750  O   ASP X  53      77.360  67.120  25.050  1.00  0.00            
ATOM    751  N   ALA X  54      78.520  65.270  24.630  1.00  0.00            
ATOM    752  H   ALA X  54      78.860  64.410  25.040  1.00  0.00            
ATOM    753  CA  ALA X  54      78.790  65.610  23.240  1.00  0.00            
ATOM    754  HA  ALA X  54      78.240  66.550  23.070  1.00  0.00            
ATOM    755  CB  ALA X  54      80.300  65.790  23.320  1.00  0.00            
ATOM    756  HB1 ALA X  54      80.700  65.990  24.310  1.00  0.00            
ATOM    757  HB2 ALA X  54      80.920  65.000  22.890  1.00  0.00            
ATOM    758  HB3 ALA X  54      80.630  66.620  22.670  1.00  0.00            
ATOM    759  C   ALA X  54      78.340  64.460  22.350  1.00  0.00            
ATOM    760  O   ALA X  54      78.480  64.480  21.130  1.00  0.00            
ATOM    761  N   SER X  55      77.720  63.420  22.920  1.00  0.00            
ATOM    762  H   SER X  55      77.580  63.490  23.910  1.00  0.00            
ATOM    763  CA  SER X  55      77.530  62.090  22.370  1.00  0.00            
ATOM    764  HA  SER X  55      78.190  61.900  21.540  1.00  0.00            
ATOM    765  CB  SER X  55      78.110  61.120  23.400  1.00  0.00            
ATOM    766  HB1 SER X  55      79.200  61.250  23.420  1.00  0.00            
ATOM    767  HB2 SER X  55      77.770  61.400  24.390  1.00  0.00            
ATOM    768  OG  SER X  55      77.870  59.750  23.140  1.00  0.00            
ATOM    769  HG  SER X  55      78.250  59.550  22.300  1.00  0.00            
ATOM    770  C   SER X  55      76.050  61.850  22.050  1.00  0.00            
ATOM    771  O   SER X  55      75.710  61.450  20.950  1.00  0.00            
ATOM    772  N   THR X  56      75.130  62.250  22.930  1.00  0.00            
ATOM    773  H   THR X  56      75.410  62.690  23.790  1.00  0.00            
ATOM    774  CA  THR X  56      73.680  62.200  22.780  1.00  0.00            
ATOM    775  HA  THR X  56      73.480  61.370  22.100  1.00  0.00            
ATOM    776  CB  THR X  56      72.920  61.710  24.020  1.00  0.00            
ATOM    777  HB  THR X  56      71.850  61.540  23.840  1.00  0.00            
ATOM    778  OG1 THR X  56      72.870  62.570  25.140  1.00  0.00            
ATOM    779  HG1 THR X  56      73.490  63.260  25.050  1.00  0.00            
ATOM    780  CG2 THR X  56      73.560  60.370  24.370  1.00  0.00            
ATOM    781 1HG2 THR X  56      74.600  60.510  24.630  1.00  0.00            
ATOM    782 2HG2 THR X  56      72.990  59.940  25.200  1.00  0.00            
ATOM    783 3HG2 THR X  56      73.560  59.600  23.600  1.00  0.00            
ATOM    784  C   THR X  56      73.190  63.520  22.210  1.00  0.00            
ATOM    785  O   THR X  56      72.040  63.630  21.780  1.00  0.00            
ATOM    786  N   LYS X  57      74.070  64.500  22.310  1.00  0.00            
ATOM    787  H   LYS X  57      75.000  64.410  22.690  1.00  0.00            
ATOM    788  CA  LYS X  57      73.820  65.830  21.750  1.00  0.00            
ATOM    789  HA  LYS X  57      72.800  66.140  22.000  1.00  0.00            
ATOM    790  CB  LYS X  57      74.840  66.840  22.270  1.00  0.00            
ATOM    791  HB1 LYS X  57      74.960  66.780  23.360  1.00  0.00            
ATOM    792  HB2 LYS X  57      75.810  66.650  21.810  1.00  0.00            
ATOM    793  CG  LYS X  57      74.600  68.300  21.880  1.00  0.00            
ATOM    794  HG1 LYS X  57      74.590  68.620  20.830  1.00  0.00            
ATOM    795  HG2 LYS X  57      73.700  68.710  22.330  1.00  0.00            
ATOM    796  CD  LYS X  57      75.640  69.290  22.420  1.00  0.00            
ATOM    797  HD1 LYS X  57      75.500  69.260  23.490  1.00  0.00            
ATOM    798  HD2 LYS X  57      76.670  68.960  22.310  1.00  0.00            
ATOM    799  CE  LYS X  57      75.680  70.780  22.070  1.00  0.00            
ATOM    800  HE1 LYS X  57      75.550  70.850  20.990  1.00  0.00            
ATOM    801  HE2 LYS X  57      74.860  71.300  22.570  1.00  0.00            
ATOM    802  NZ  LYS X  57      76.910  71.490  22.480  1.00  0.00            
ATOM    803  HZ1 LYS X  57      76.660  72.440  22.670  1.00  0.00            
ATOM    804  HZ2 LYS X  57      77.350  71.180  23.320  1.00  0.00            
ATOM    805  HZ3 LYS X  57      77.620  71.570  21.770  1.00  0.00            
ATOM    806  C   LYS X  57      73.790  65.680  20.250  1.00  0.00            
ATOM    807  O   LYS X  57      73.040  66.400  19.600  1.00  0.00            
ATOM    808  N   LYS X  58      74.490  64.730  19.630  1.00  0.00            
ATOM    809  H   LYS X  58      74.760  64.050  20.330  1.00  0.00            
ATOM    810  CA  LYS X  58      74.650  64.440  18.220  1.00  0.00            
ATOM    811  HA  LYS X  58      74.060  65.250  17.750  1.00  0.00            
ATOM    812  CB  LYS X  58      76.090  64.600  17.730  1.00  0.00            
ATOM    813  HB1 LYS X  58      76.570  63.880  18.400  1.00  0.00            
ATOM    814  HB2 LYS X  58      76.140  64.310  16.690  1.00  0.00            
ATOM    815  CG  LYS X  58      76.480  66.080  17.890  1.00  0.00            
ATOM    816  HG1 LYS X  58      75.870  66.730  17.230  1.00  0.00            
ATOM    817  HG2 LYS X  58      76.550  66.310  18.940  1.00  0.00            
ATOM    818  CD  LYS X  58      77.860  66.330  17.270  1.00  0.00            
ATOM    819  HD1 LYS X  58      77.840  66.050  16.220  1.00  0.00            
ATOM    820  HD2 LYS X  58      78.110  67.390  17.330  1.00  0.00            
ATOM    821  CE  LYS X  58      78.900  65.470  17.970  1.00  0.00            
ATOM    822  HE1 LYS X  58      78.700  65.540  19.050  1.00  0.00            
ATOM    823  HE2 LYS X  58      79.100  64.450  17.650  1.00  0.00            
ATOM    824  NZ  LYS X  58      80.270  66.050  17.910  1.00  0.00            
ATOM    825  HZ1 LYS X  58      80.600  66.090  16.950  1.00  0.00            
ATOM    826  HZ2 LYS X  58      80.180  67.050  18.030  1.00  0.00            
ATOM    827  HZ3 LYS X  58      80.860  65.580  18.580  1.00  0.00            
ATOM    828  C   LYS X  58      74.030  63.160  17.710  1.00  0.00            
ATOM    829  O   LYS X  58      73.880  63.070  16.490  1.00  0.00            
ATOM    830  N   LEU X  59      73.590  62.270  18.600  1.00  0.00            
ATOM    831  H   LEU X  59      73.430  62.500  19.570  1.00  0.00            
ATOM    832  CA  LEU X  59      72.910  61.020  18.310  1.00  0.00            
ATOM    833  HA  LEU X  59      72.350  61.160  17.390  1.00  0.00            
ATOM    834  CB  LEU X  59      73.880  59.870  18.000  1.00  0.00            
ATOM    835  HB1 LEU X  59      74.710  60.350  17.480  1.00  0.00            
ATOM    836  HB2 LEU X  59      74.330  59.610  18.970  1.00  0.00            
ATOM    837  CG  LEU X  59      73.410  58.600  17.310  1.00  0.00            
ATOM    838  HG  LEU X  59      72.780  58.990  16.500  1.00  0.00            
ATOM    839  CD1 LEU X  59      74.470  57.850  16.520  1.00  0.00            
ATOM    840 1HD1 LEU X  59      75.270  58.410  16.040  1.00  0.00            
ATOM    841 2HD1 LEU X  59      74.990  57.360  17.340  1.00  0.00            
ATOM    842 3HD1 LEU X  59      74.100  57.090  15.840  1.00  0.00            
ATOM    843  CD2 LEU X  59      72.650  57.710  18.280  1.00  0.00            
ATOM    844 1HD2 LEU X  59      73.210  57.510  19.200  1.00  0.00            
ATOM    845 2HD2 LEU X  59      71.660  58.100  18.540  1.00  0.00            
ATOM    846 3HD2 LEU X  59      72.480  56.710  17.880  1.00  0.00            
ATOM    847  C   LEU X  59      71.760  60.870  19.280  1.00  0.00            
ATOM    848  O   LEU X  59      71.640  59.990  20.130  1.00  0.00            
ATOM    849  N   SER X  60      70.750  61.720  19.100  1.00  0.00            
ATOM    850  H   SER X  60      70.950  62.410  18.400  1.00  0.00            
ATOM    851  CA  SER X  60      69.660  61.920  20.040  1.00  0.00            
ATOM    852  HA  SER X  60      70.130  62.080  21.000  1.00  0.00            
ATOM    853  CB  SER X  60      68.950  63.200  19.610  1.00  0.00            
ATOM    854  HB1 SER X  60      69.570  64.090  19.720  1.00  0.00            
ATOM    855  HB2 SER X  60      68.700  63.210  18.540  1.00  0.00            
ATOM    856  OG  SER X  60      67.770  63.550  20.280  1.00  0.00            
ATOM    857  HG  SER X  60      67.240  63.890  19.590  1.00  0.00            
ATOM    858  C   SER X  60      68.810  60.670  20.160  1.00  0.00            
ATOM    859  O   SER X  60      68.340  60.300  21.230  1.00  0.00            
ATOM    860  N   GLU X  61      68.580  59.920  19.080  1.00  0.00            
ATOM    861  H   GLU X  61      69.140  60.200  18.270  1.00  0.00            
ATOM    862  CA  GLU X  61      68.070  58.600  18.860  1.00  0.00            
ATOM    863  HA  GLU X  61      67.060  58.920  19.080  1.00  0.00            
ATOM    864  CB  GLU X  61      68.470  58.010  17.500  1.00  0.00            
ATOM    865  HB1 GLU X  61      68.330  58.870  16.820  1.00  0.00            
ATOM    866  HB2 GLU X  61      69.460  57.580  17.430  1.00  0.00            
ATOM    867  CG  GLU X  61      67.600  56.800  17.120  1.00  0.00            
ATOM    868  HG1 GLU X  61      68.210  56.200  16.450  1.00  0.00            
ATOM    869  HG2 GLU X  61      67.440  56.120  17.960  1.00  0.00            
ATOM    870  CD  GLU X  61      66.190  57.200  16.710  1.00  0.00            
ATOM    871  OE1 GLU X  61      65.320  56.300  16.660  1.00  0.00            
ATOM    872  OE2 GLU X  61      66.030  58.380  16.350  1.00  0.00            
ATOM    873  C   GLU X  61      68.470  57.640  19.970  1.00  0.00            
ATOM    874  O   GLU X  61      67.570  56.870  20.280  1.00  0.00            
ATOM    875  N   CYS X  62      69.690  57.570  20.530  1.00  0.00            
ATOM    876  H   CYS X  62      70.300  58.350  20.320  1.00  0.00            
ATOM    877  CA  CYS X  62      69.940  56.570  21.550  1.00  0.00            
ATOM    878  HA  CYS X  62      69.610  55.580  21.250  1.00  0.00            
ATOM    879  CB  CYS X  62      71.450  56.320  21.720  1.00  0.00            
ATOM    880  HB1 CYS X  62      71.700  55.320  22.020  1.00  0.00            
ATOM    881  HB2 CYS X  62      71.870  56.220  20.720  1.00  0.00            
ATOM    882  SG  CYS X  62      72.480  57.610  22.440  1.00  0.00            
ATOM    883  HG  CYS X  62      72.160  57.370  23.710  1.00  0.00            
ATOM    884  C   CYS X  62      69.250  56.810  22.870  1.00  0.00            
ATOM    885  O   CYS X  62      68.900  55.840  23.520  1.00  0.00            
ATOM    886  N   LEU X  63      68.950  58.050  23.300  1.00  0.00            
ATOM    887  H   LEU X  63      69.070  58.690  22.540  1.00  0.00            
ATOM    888  CA  LEU X  63      68.080  58.350  24.430  1.00  0.00            
ATOM    889  HA  LEU X  63      68.070  57.510  25.110  1.00  0.00            
ATOM    890  CB  LEU X  63      68.580  59.580  25.180  1.00  0.00            
ATOM    891  HB1 LEU X  63      69.620  59.700  24.860  1.00  0.00            
ATOM    892  HB2 LEU X  63      68.020  60.440  24.790  1.00  0.00            
ATOM    893  CG  LEU X  63      68.550  59.330  26.690  1.00  0.00            
ATOM    894  HG  LEU X  63      67.770  58.620  26.930  1.00  0.00            
ATOM    895  CD1 LEU X  63      69.790  58.500  27.060  1.00  0.00            
ATOM    896 1HD1 LEU X  63      69.800  57.550  26.530  1.00  0.00            
ATOM    897 2HD1 LEU X  63      70.760  58.960  26.890  1.00  0.00            
ATOM    898 3HD1 LEU X  63      69.830  58.360  28.140  1.00  0.00            
ATOM    899  CD2 LEU X  63      68.310  60.520  27.620  1.00  0.00            
ATOM    900 1HD2 LEU X  63      68.220  60.380  28.690  1.00  0.00            
ATOM    901 2HD2 LEU X  63      69.200  61.130  27.480  1.00  0.00            
ATOM    902 3HD2 LEU X  63      67.580  61.200  27.200  1.00  0.00            
ATOM    903  C   LEU X  63      66.590  58.390  24.150  1.00  0.00            
ATOM    904  O   LEU X  63      65.770  58.000  24.980  1.00  0.00            
ATOM    905  N   LYS X  64      66.120  58.650  22.920  1.00  0.00            
ATOM    906  H   LYS X  64      66.750  58.920  22.170  1.00  0.00            
ATOM    907  CA  LYS X  64      64.770  58.590  22.430  1.00  0.00            
ATOM    908  HA  LYS X  64      64.160  59.230  23.080  1.00  0.00            
ATOM    909  CB  LYS X  64      64.730  58.900  20.950  1.00  0.00            
ATOM    910  HB1 LYS X  64      65.390  59.760  20.780  1.00  0.00            
ATOM    911  HB2 LYS X  64      65.130  58.100  20.320  1.00  0.00            
ATOM    912  CG  LYS X  64      63.420  59.420  20.340  1.00  0.00            
ATOM    913  HG1 LYS X  64      62.730  58.660  20.730  1.00  0.00            
ATOM    914  HG2 LYS X  64      63.020  60.390  20.620  1.00  0.00            
ATOM    915  CD  LYS X  64      63.680  59.460  18.830  1.00  0.00            
ATOM    916  HD1 LYS X  64      64.420  58.710  18.610  1.00  0.00            
ATOM    917  HD2 LYS X  64      62.730  59.110  18.410  1.00  0.00            
ATOM    918  CE  LYS X  64      64.250  60.820  18.390  1.00  0.00            
ATOM    919  HE1 LYS X  64      63.550  61.630  18.530  1.00  0.00            
ATOM    920  HE2 LYS X  64      65.200  60.850  18.930  1.00  0.00            
ATOM    921  NZ  LYS X  64      64.680  60.680  16.980  1.00  0.00            
ATOM    922  HZ1 LYS X  64      65.280  59.910  16.790  1.00  0.00            
ATOM    923  HZ2 LYS X  64      63.860  60.590  16.390  1.00  0.00            
ATOM    924  HZ3 LYS X  64      65.150  61.530  16.700  1.00  0.00            
ATOM    925  C   LYS X  64      64.280  57.150  22.600  1.00  0.00            
ATOM    926  O   LYS X  64      63.140  56.930  22.980  1.00  0.00            
ATOM    927  N   ARG X  65      65.090  56.160  22.240  1.00  0.00            
ATOM    928  H   ARG X  65      66.030  56.280  21.880  1.00  0.00            
ATOM    929  CA  ARG X  65      64.570  54.820  22.070  1.00  0.00            
ATOM    930  HA  ARG X  65      63.490  54.780  21.960  1.00  0.00            
ATOM    931  CB  ARG X  65      65.200  54.160  20.850  1.00  0.00            
ATOM    932  HB1 ARG X  65      66.250  53.980  21.050  1.00  0.00            
ATOM    933  HB2 ARG X  65      64.780  53.160  20.720  1.00  0.00            
ATOM    934  CG  ARG X  65      64.980  54.990  19.580  1.00  0.00            
ATOM    935  HG1 ARG X  65      65.050  56.030  19.850  1.00  0.00            
ATOM    936  HG2 ARG X  65      65.660  54.790  18.760  1.00  0.00            
ATOM    937  CD  ARG X  65      63.510  54.690  19.200  1.00  0.00            
ATOM    938  HD1 ARG X  65      63.210  53.710  18.850  1.00  0.00            
ATOM    939  HD2 ARG X  65      62.780  55.070  19.920  1.00  0.00            
ATOM    940  NE  ARG X  65      63.270  55.680  18.140  1.00  0.00            
ATOM    941  HE  ARG X  65      64.030  55.870  17.530  1.00  0.00            
ATOM    942  CZ  ARG X  65      62.080  56.210  17.820  1.00  0.00            
ATOM    943  NH1 ARG X  65      61.010  56.000  18.590  1.00  0.00            
ATOM    944 1HH1 ARG X  65      61.010  55.290  19.330  1.00  0.00            
ATOM    945 2HH1 ARG X  65      60.120  56.460  18.440  1.00  0.00            
ATOM    946  NH2 ARG X  65      61.800  56.940  16.740  1.00  0.00            
ATOM    947 1HH2 ARG X  65      62.470  57.130  15.990  1.00  0.00            
ATOM    948 2HH2 ARG X  65      60.880  57.330  16.620  1.00  0.00            
ATOM    949  C   ARG X  65      64.780  53.960  23.310  1.00  0.00            
ATOM    950  O   ARG X  65      64.780  52.730  23.330  1.00  0.00            
ATOM    951  N   ILE X  66      64.840  54.540  24.520  1.00  0.00            
ATOM    952  H   ILE X  66      65.020  55.520  24.710  1.00  0.00            
ATOM    953  CA  ILE X  66      64.830  53.840  25.770  1.00  0.00            
ATOM    954  HA  ILE X  66      64.250  52.910  25.800  1.00  0.00            
ATOM    955  CB  ILE X  66      66.210  53.350  26.140  1.00  0.00            
ATOM    956  HB  ILE X  66      66.640  52.800  25.300  1.00  0.00            
ATOM    957  CG1 ILE X  66      66.230  52.230  27.190  1.00  0.00            
ATOM    958 1HG1 ILE X  66      66.060  52.580  28.200  1.00  0.00            
ATOM    959 2HG1 ILE X  66      65.310  51.770  26.840  1.00  0.00            
ATOM    960  CG2 ILE X  66      67.120  54.510  26.550  1.00  0.00            
ATOM    961 1HG2 ILE X  66      67.760  54.720  25.680  1.00  0.00            
ATOM    962 2HG2 ILE X  66      66.640  55.400  26.960  1.00  0.00            
ATOM    963 3HG2 ILE X  66      67.850  54.240  27.310  1.00  0.00            
ATOM    964  CD  ILE X  66      67.410  51.250  27.240  1.00  0.00            
ATOM    965  HD1 ILE X  66      67.110  50.510  27.970  1.00  0.00            
ATOM    966  HD2 ILE X  66      67.830  50.670  26.420  1.00  0.00            
ATOM    967  HD3 ILE X  66      68.250  51.830  27.620  1.00  0.00            
ATOM    968  C   ILE X  66      64.040  54.710  26.760  1.00  0.00            
ATOM    969  O   ILE X  66      63.820  54.330  27.900  1.00  0.00            
ATOM    970  N   GLY X  67      63.610  55.870  26.210  1.00  0.00            
ATOM    971  H   GLY X  67      63.930  56.060  25.280  1.00  0.00            
ATOM    972  CA  GLY X  67      62.970  56.900  26.970  1.00  0.00            
ATOM    973  HA1 GLY X  67      62.960  56.900  28.060  1.00  0.00            
ATOM    974  HA2 GLY X  67      63.440  57.770  26.510  1.00  0.00            
ATOM    975  C   GLY X  67      61.530  57.020  26.500  1.00  0.00            
ATOM    976  O   GLY X  67      60.600  56.690  27.220  1.00  0.00            
ATOM    977  N   ASP X  68      61.280  57.670  25.350  1.00  0.00            
ATOM    978  H   ASP X  68      62.050  57.630  24.710  1.00  0.00            
ATOM    979  CA  ASP X  68      59.980  57.960  24.750  1.00  0.00            
ATOM    980  HA  ASP X  68      59.430  58.530  25.470  1.00  0.00            
ATOM    981  CB  ASP X  68      60.150  58.550  23.340  1.00  0.00            
ATOM    982  HB1 ASP X  68      60.690  57.860  22.680  1.00  0.00            
ATOM    983  HB2 ASP X  68      59.250  58.580  22.720  1.00  0.00            
ATOM    984  CG  ASP X  68      60.880  59.850  23.030  1.00  0.00            
ATOM    985  OD1 ASP X  68      61.880  60.260  23.660  1.00  0.00            
ATOM    986  OD2 ASP X  68      60.510  60.490  22.010  1.00  0.00            
ATOM    987  C   ASP X  68      59.210  56.680  24.480  1.00  0.00            
ATOM    988  O   ASP X  68      58.100  56.600  25.000  1.00  0.00            
ATOM    989  N   GLU X  69      59.830  55.660  23.900  1.00  0.00            
ATOM    990  H   GLU X  69      60.690  55.970  23.470  1.00  0.00            
ATOM    991  CA  GLU X  69      59.520  54.280  23.600  1.00  0.00            
ATOM    992  HA  GLU X  69      58.850  54.190  22.730  1.00  0.00            
ATOM    993  CB  GLU X  69      60.810  53.610  23.160  1.00  0.00            
ATOM    994  HB1 GLU X  69      61.520  54.360  22.830  1.00  0.00            
ATOM    995  HB2 GLU X  69      61.270  53.180  24.040  1.00  0.00            
ATOM    996  CG  GLU X  69      60.590  52.470  22.150  1.00  0.00            
ATOM    997  HG1 GLU X  69      61.520  51.890  22.050  1.00  0.00            
ATOM    998  HG2 GLU X  69      59.810  51.810  22.480  1.00  0.00            
ATOM    999  CD  GLU X  69      60.090  52.930  20.790  1.00  0.00            
ATOM   1000  OE1 GLU X  69      59.130  52.370  20.230  1.00  0.00            
ATOM   1001  OE2 GLU X  69      60.620  53.930  20.240  1.00  0.00            
ATOM   1002  C   GLU X  69      58.910  53.570  24.810  1.00  0.00            
ATOM   1003  O   GLU X  69      58.160  52.620  24.570  1.00  0.00            
ATOM   1004  N   LEU X  70      59.170  53.920  26.070  1.00  0.00            
ATOM   1005  H   LEU X  70      59.620  54.820  26.040  1.00  0.00            
ATOM   1006  CA  LEU X  70      58.790  53.360  27.360  1.00  0.00            
ATOM   1007  HA  LEU X  70      58.190  52.430  27.320  1.00  0.00            
ATOM   1008  CB  LEU X  70      59.970  52.630  28.000  1.00  0.00            
ATOM   1009  HB1 LEU X  70      60.570  53.410  28.460  1.00  0.00            
ATOM   1010  HB2 LEU X  70      59.480  52.170  28.850  1.00  0.00            
ATOM   1011  CG  LEU X  70      60.860  51.560  27.370  1.00  0.00            
ATOM   1012  HG  LEU X  70      61.360  52.030  26.520  1.00  0.00            
ATOM   1013  CD1 LEU X  70      61.980  50.990  28.240  1.00  0.00            
ATOM   1014 1HD1 LEU X  70      61.510  50.250  28.910  1.00  0.00            
ATOM   1015 2HD1 LEU X  70      62.730  50.410  27.720  1.00  0.00            
ATOM   1016 3HD1 LEU X  70      62.540  51.730  28.800  1.00  0.00            
ATOM   1017  CD2 LEU X  70      60.050  50.420  26.760  1.00  0.00            
ATOM   1018 1HD2 LEU X  70      58.970  50.570  26.800  1.00  0.00            
ATOM   1019 2HD2 LEU X  70      60.350  50.150  25.760  1.00  0.00            
ATOM   1020 3HD2 LEU X  70      60.090  49.520  27.370  1.00  0.00            
ATOM   1021  C   LEU X  70      58.160  54.330  28.350  1.00  0.00            
ATOM   1022  O   LEU X  70      57.780  53.990  29.460  1.00  0.00            
ATOM   1023  N   ASP X  71      57.900  55.590  27.940  1.00  0.00            
ATOM   1024  H   ASP X  71      58.410  55.940  27.140  1.00  0.00            
ATOM   1025  CA  ASP X  71      57.020  56.480  28.650  1.00  0.00            
ATOM   1026  HA  ASP X  71      56.230  55.890  29.110  1.00  0.00            
ATOM   1027  CB  ASP X  71      57.790  57.250  29.720  1.00  0.00            
ATOM   1028  HB1 ASP X  71      58.000  56.490  30.470  1.00  0.00            
ATOM   1029  HB2 ASP X  71      58.770  57.620  29.380  1.00  0.00            
ATOM   1030  CG  ASP X  71      56.940  58.210  30.560  1.00  0.00            
ATOM   1031  OD1 ASP X  71      56.160  57.780  31.440  1.00  0.00            
ATOM   1032  OD2 ASP X  71      57.080  59.400  30.230  1.00  0.00            
ATOM   1033  C   ASP X  71      55.990  57.200  27.780  1.00  0.00            
ATOM   1034  O   ASP X  71      55.100  56.600  27.200  1.00  0.00            
ATOM   1035  N   SER X  72      56.310  58.470  27.470  1.00  0.00            
ATOM   1036  H   SER X  72      57.050  58.940  28.000  1.00  0.00            
ATOM   1037  CA  SER X  72      55.500  59.430  26.780  1.00  0.00            
ATOM   1038  HA  SER X  72      54.830  58.890  26.110  1.00  0.00            
ATOM   1039  CB  SER X  72      54.510  60.090  27.730  1.00  0.00            
ATOM   1040  HB1 SER X  72      53.710  59.380  27.940  1.00  0.00            
ATOM   1041  HB2 SER X  72      54.960  60.230  28.720  1.00  0.00            
ATOM   1042  OG  SER X  72      53.880  61.260  27.260  1.00  0.00            
ATOM   1043  HG  SER X  72      53.160  61.060  26.680  1.00  0.00            
ATOM   1044  C   SER X  72      56.530  60.360  26.150  1.00  0.00            
ATOM   1045  O   SER X  72      57.310  61.070  26.780  1.00  0.00            
ATOM   1046  N   ASN X  73      56.620  60.200  24.830  1.00  0.00            
ATOM   1047  H   ASN X  73      55.760  59.840  24.420  1.00  0.00            
ATOM   1048  CA  ASN X  73      57.560  60.850  23.930  1.00  0.00            
ATOM   1049  HA  ASN X  73      58.510  60.510  24.300  1.00  0.00            
ATOM   1050  CB  ASN X  73      57.280  60.420  22.480  1.00  0.00            
ATOM   1051  HB1 ASN X  73      58.080  60.920  21.900  1.00  0.00            
ATOM   1052  HB2 ASN X  73      57.440  59.340  22.430  1.00  0.00            
ATOM   1053  CG  ASN X  73      55.950  60.740  21.820  1.00  0.00            
ATOM   1054  OD1 ASN X  73      55.880  61.250  20.710  1.00  0.00            
ATOM   1055  ND2 ASN X  73      54.820  60.150  22.230  1.00  0.00            
ATOM   1056 1HD2 ASN X  73      54.720  59.390  22.890  1.00  0.00            
ATOM   1057 2HD2 ASN X  73      54.030  60.320  21.610  1.00  0.00            
ATOM   1058  C   ASN X  73      57.570  62.380  23.980  1.00  0.00            
ATOM   1059  O   ASN X  73      56.520  63.010  24.080  1.00  0.00            
ATOM   1060  N   MET X  74      58.800  62.880  23.850  1.00  0.00            
ATOM   1061  H   MET X  74      59.530  62.190  23.720  1.00  0.00            
ATOM   1062  CA  MET X  74      59.060  64.300  23.810  1.00  0.00            
ATOM   1063  HA  MET X  74      58.280  64.790  24.400  1.00  0.00            
ATOM   1064  CB  MET X  74      60.430  64.510  24.460  1.00  0.00            
ATOM   1065  HB1 MET X  74      60.500  64.040  25.430  1.00  0.00            
ATOM   1066  HB2 MET X  74      61.200  64.170  23.750  1.00  0.00            
ATOM   1067  CG  MET X  74      60.870  65.930  24.810  1.00  0.00            
ATOM   1068  HG1 MET X  74      60.630  66.470  23.900  1.00  0.00            
ATOM   1069  HG2 MET X  74      60.130  66.360  25.490  1.00  0.00            
ATOM   1070  SD  MET X  74      62.580  66.380  25.160  1.00  0.00            
ATOM   1071  CE  MET X  74      63.010  65.110  26.370  1.00  0.00            
ATOM   1072  HE1 MET X  74      62.320  65.090  27.200  1.00  0.00            
ATOM   1073  HE2 MET X  74      63.190  64.090  26.020  1.00  0.00            
ATOM   1074  HE3 MET X  74      64.010  65.420  26.730  1.00  0.00            
ATOM   1075  C   MET X  74      58.980  64.620  22.340  1.00  0.00            
ATOM   1076  O   MET X  74      59.780  65.430  21.860  1.00  0.00            
ATOM   1077  N   GLU X  75      58.220  63.880  21.510  1.00  0.00            
ATOM   1078  H   GLU X  75      57.740  63.060  21.820  1.00  0.00            
ATOM   1079  CA  GLU X  75      57.910  64.310  20.150  1.00  0.00            
ATOM   1080  HA  GLU X  75      58.680  64.990  19.810  1.00  0.00            
ATOM   1081  CB  GLU X  75      57.780  63.150  19.180  1.00  0.00            
ATOM   1082  HB1 GLU X  75      58.070  62.210  19.620  1.00  0.00            
ATOM   1083  HB2 GLU X  75      56.740  62.860  19.020  1.00  0.00            
ATOM   1084  CG  GLU X  75      58.590  63.300  17.890  1.00  0.00            
ATOM   1085  HG1 GLU X  75      58.670  62.280  17.530  1.00  0.00            
ATOM   1086  HG2 GLU X  75      57.980  63.830  17.150  1.00  0.00            
ATOM   1087  CD  GLU X  75      59.990  63.880  17.940  1.00  0.00            
ATOM   1088  OE1 GLU X  75      60.290  64.700  17.030  1.00  0.00            
ATOM   1089  OE2 GLU X  75      60.820  63.360  18.710  1.00  0.00            
ATOM   1090  C   GLU X  75      56.620  65.110  20.190  1.00  0.00            
ATOM   1091  O   GLU X  75      56.650  66.170  19.590  1.00  0.00            
ATOM   1092  N   LEU X  76      55.590  64.750  20.990  1.00  0.00            
ATOM   1093  H   LEU X  76      55.760  64.020  21.660  1.00  0.00            
ATOM   1094  CA  LEU X  76      54.340  65.410  21.290  1.00  0.00            
ATOM   1095  HA  LEU X  76      53.800  65.370  20.350  1.00  0.00            
ATOM   1096  CB  LEU X  76      53.780  64.880  22.610  1.00  0.00            
ATOM   1097  HB1 LEU X  76      53.750  63.830  22.330  1.00  0.00            
ATOM   1098  HB2 LEU X  76      54.420  64.960  23.490  1.00  0.00            
ATOM   1099  CG  LEU X  76      52.350  65.290  22.940  1.00  0.00            
ATOM   1100  HG  LEU X  76      52.450  66.270  23.400  1.00  0.00            
ATOM   1101  CD1 LEU X  76      51.430  65.410  21.730  1.00  0.00            
ATOM   1102 1HD1 LEU X  76      50.460  65.440  22.220  1.00  0.00            
ATOM   1103 2HD1 LEU X  76      51.600  66.360  21.200  1.00  0.00            
ATOM   1104 3HD1 LEU X  76      51.300  64.570  21.040  1.00  0.00            
ATOM   1105  CD2 LEU X  76      51.660  64.360  23.950  1.00  0.00            
ATOM   1106 1HD2 LEU X  76      50.700  64.820  24.240  1.00  0.00            
ATOM   1107 2HD2 LEU X  76      51.390  63.350  23.630  1.00  0.00            
ATOM   1108 3HD2 LEU X  76      52.150  64.180  24.910  1.00  0.00            
ATOM   1109  C   LEU X  76      54.440  66.930  21.340  1.00  0.00            
ATOM   1110  O   LEU X  76      54.010  67.620  20.410  1.00  0.00            
ATOM   1111  N   GLN X  77      55.280  67.400  22.270  1.00  0.00            
ATOM   1112  H   GLN X  77      55.550  66.700  22.960  1.00  0.00            
ATOM   1113  CA  GLN X  77      55.710  68.760  22.460  1.00  0.00            
ATOM   1114  HA  GLN X  77      54.750  69.210  22.680  1.00  0.00            
ATOM   1115  CB  GLN X  77      56.730  68.850  23.610  1.00  0.00            
ATOM   1116  HB1 GLN X  77      57.520  68.110  23.480  1.00  0.00            
ATOM   1117  HB2 GLN X  77      57.230  69.810  23.680  1.00  0.00            
ATOM   1118  CG  GLN X  77      56.070  68.720  24.980  1.00  0.00            
ATOM   1119  HG1 GLN X  77      56.880  69.050  25.630  1.00  0.00            
ATOM   1120  HG2 GLN X  77      55.270  69.450  25.110  1.00  0.00            
ATOM   1121  CD  GLN X  77      55.620  67.340  25.410  1.00  0.00            
ATOM   1122  OE1 GLN X  77      56.210  66.310  25.090  1.00  0.00            
ATOM   1123  NE2 GLN X  77      54.540  67.330  26.210  1.00  0.00            
ATOM   1124 1HE2 GLN X  77      54.340  66.480  26.710  1.00  0.00            
ATOM   1125 2HE2 GLN X  77      53.870  68.080  26.220  1.00  0.00            
ATOM   1126  C   GLN X  77      56.310  69.490  21.280  1.00  0.00            
ATOM   1127  O   GLN X  77      56.660  70.660  21.380  1.00  0.00            
ATOM   1128  N   ARG X  78      56.610  68.750  20.200  1.00  0.00            
ATOM   1129  H   ARG X  78      56.470  67.750  20.260  1.00  0.00            
ATOM   1130  CA  ARG X  78      57.030  69.340  18.940  1.00  0.00            
ATOM   1131  HA  ARG X  78      57.130  70.420  18.920  1.00  0.00            
ATOM   1132  CB  ARG X  78      58.300  68.610  18.470  1.00  0.00            
ATOM   1133  HB1 ARG X  78      58.280  67.540  18.320  1.00  0.00            
ATOM   1134  HB2 ARG X  78      58.590  69.000  17.500  1.00  0.00            
ATOM   1135  CG  ARG X  78      59.440  68.740  19.470  1.00  0.00            
ATOM   1136  HG1 ARG X  78      59.830  69.750  19.690  1.00  0.00            
ATOM   1137  HG2 ARG X  78      59.190  68.250  20.420  1.00  0.00            
ATOM   1138  CD  ARG X  78      60.720  67.930  19.170  1.00  0.00            
ATOM   1139  HD1 ARG X  78      61.350  68.060  20.060  1.00  0.00            
ATOM   1140  HD2 ARG X  78      60.540  66.860  18.970  1.00  0.00            
ATOM   1141  NE  ARG X  78      61.540  68.510  18.130  1.00  0.00            
ATOM   1142  HE  ARG X  78      61.910  69.440  18.270  1.00  0.00            
ATOM   1143  CZ  ARG X  78      61.860  68.030  16.920  1.00  0.00            
ATOM   1144  NH1 ARG X  78      61.720  66.730  16.650  1.00  0.00            
ATOM   1145 1HH1 ARG X  78      61.110  66.060  17.080  1.00  0.00            
ATOM   1146 2HH1 ARG X  78      62.290  66.340  15.900  1.00  0.00            
ATOM   1147  NH2 ARG X  78      62.380  68.900  16.040  1.00  0.00            
ATOM   1148 1HH2 ARG X  78      62.700  69.800  16.400  1.00  0.00            
ATOM   1149 2HH2 ARG X  78      62.820  68.680  15.170  1.00  0.00            
ATOM   1150  C   ARG X  78      55.950  69.200  17.890  1.00  0.00            
ATOM   1151  O   ARG X  78      55.860  70.160  17.120  1.00  0.00            
ATOM   1152  N   MET X  79      55.260  68.070  17.760  1.00  0.00            
ATOM   1153  H   MET X  79      55.580  67.350  18.390  1.00  0.00            
ATOM   1154  CA  MET X  79      54.130  67.840  16.880  1.00  0.00            
ATOM   1155  HA  MET X  79      54.370  68.200  15.880  1.00  0.00            
ATOM   1156  CB  MET X  79      53.940  66.310  16.820  1.00  0.00            
ATOM   1157  HB1 MET X  79      54.890  65.810  17.000  1.00  0.00            
ATOM   1158  HB2 MET X  79      53.270  65.880  17.550  1.00  0.00            
ATOM   1159  CG  MET X  79      53.530  65.790  15.420  1.00  0.00            
ATOM   1160  HG1 MET X  79      52.590  66.330  15.290  1.00  0.00            
ATOM   1161  HG2 MET X  79      54.100  66.380  14.700  1.00  0.00            
ATOM   1162  SD  MET X  79      53.830  64.060  15.040  1.00  0.00            
ATOM   1163  CE  MET X  79      53.040  63.050  16.330  1.00  0.00            
ATOM   1164  HE1 MET X  79      52.470  62.380  15.700  1.00  0.00            
ATOM   1165  HE2 MET X  79      53.780  62.610  16.980  1.00  0.00            
ATOM   1166  HE3 MET X  79      52.160  63.500  16.790  1.00  0.00            
ATOM   1167  C   MET X  79      52.820  68.550  17.120  1.00  0.00            
ATOM   1168  O   MET X  79      52.100  68.720  16.150  1.00  0.00            
ATOM   1169  N   ILE X  80      52.420  68.940  18.350  1.00  0.00            
ATOM   1170  H   ILE X  80      52.920  68.450  19.080  1.00  0.00            
ATOM   1171  CA  ILE X  80      51.490  70.010  18.690  1.00  0.00            
ATOM   1172  HA  ILE X  80      51.760  70.710  17.910  1.00  0.00            
ATOM   1173  CB  ILE X  80      50.010  69.690  18.570  1.00  0.00            
ATOM   1174  HB  ILE X  80      49.930  69.110  17.640  1.00  0.00            
ATOM   1175  CG1 ILE X  80      49.220  70.990  18.370  1.00  0.00            
ATOM   1176 1HG1 ILE X  80      49.290  71.590  19.270  1.00  0.00            
ATOM   1177 2HG1 ILE X  80      49.770  71.460  17.570  1.00  0.00            
ATOM   1178  CG2 ILE X  80      49.280  69.180  19.800  1.00  0.00            
ATOM   1179 1HG2 ILE X  80      48.350  68.650  19.560  1.00  0.00            
ATOM   1180 2HG2 ILE X  80      49.930  68.490  20.360  1.00  0.00            
ATOM   1181 3HG2 ILE X  80      48.990  69.930  20.530  1.00  0.00            
ATOM   1182  CD  ILE X  80      47.870  70.820  17.650  1.00  0.00            
ATOM   1183  HD1 ILE X  80      47.050  71.370  18.120  1.00  0.00            
ATOM   1184  HD2 ILE X  80      48.030  71.110  16.610  1.00  0.00            
ATOM   1185  HD3 ILE X  80      47.370  69.860  17.770  1.00  0.00            
ATOM   1186  C   ILE X  80      52.050  70.550  20.000  1.00  0.00            
ATOM   1187  O   ILE X  80      51.760  70.100  21.110  1.00  0.00            
ATOM   1188  N   ALA X  81      52.770  71.670  19.900  1.00  0.00            
ATOM   1189  H   ALA X  81      53.010  71.960  18.960  1.00  0.00            
ATOM   1190  CA  ALA X  81      53.430  72.430  20.940  1.00  0.00            
ATOM   1191  HA  ALA X  81      53.980  71.880  21.700  1.00  0.00            
ATOM   1192  CB  ALA X  81      54.440  73.430  20.360  1.00  0.00            
ATOM   1193  HB1 ALA X  81      55.300  73.550  21.030  1.00  0.00            
ATOM   1194  HB2 ALA X  81      54.940  72.900  19.560  1.00  0.00            
ATOM   1195  HB3 ALA X  81      54.160  74.460  20.120  1.00  0.00            
ATOM   1196  C   ALA X  81      52.480  73.150  21.900  1.00  0.00            
ATOM   1197  O   ALA X  81      51.280  73.200  21.730  1.00  0.00            
ATOM   1198  N   ALA X  82      53.070  73.530  23.050  1.00  0.00            
ATOM   1199  H   ALA X  82      54.040  73.320  23.210  1.00  0.00            
ATOM   1200  CA  ALA X  82      52.440  74.170  24.190  1.00  0.00            
ATOM   1201  HA  ALA X  82      51.540  74.730  23.950  1.00  0.00            
ATOM   1202  CB  ALA X  82      52.030  72.990  25.050  1.00  0.00            
ATOM   1203  HB1 ALA X  82      51.340  72.280  24.580  1.00  0.00            
ATOM   1204  HB2 ALA X  82      52.850  72.360  25.390  1.00  0.00            
ATOM   1205  HB3 ALA X  82      51.680  73.230  26.060  1.00  0.00            
ATOM   1206  C   ALA X  82      53.470  75.160  24.710  1.00  0.00            
ATOM   1207  O   ALA X  82      54.660  74.990  24.570  1.00  0.00            
ATOM   1208  N   VAL X  83      53.060  76.230  25.410  1.00  0.00            
ATOM   1209  H   VAL X  83      52.060  76.240  25.470  1.00  0.00            
ATOM   1210  CA  VAL X  83      53.800  77.300  26.030  1.00  0.00            
ATOM   1211  HA  VAL X  83      54.730  76.860  26.370  1.00  0.00            
ATOM   1212  CB  VAL X  83      54.350  78.380  25.090  1.00  0.00            
ATOM   1213  HB  VAL X  83      55.150  78.020  24.450  1.00  0.00            
ATOM   1214  CG1 VAL X  83      53.270  78.930  24.140  1.00  0.00            
ATOM   1215 1HG1 VAL X  83      53.840  79.440  23.370  1.00  0.00            
ATOM   1216 2HG1 VAL X  83      52.550  78.190  23.840  1.00  0.00            
ATOM   1217 3HG1 VAL X  83      52.750  79.660  24.770  1.00  0.00            
ATOM   1218  CG2 VAL X  83      55.140  79.500  25.730  1.00  0.00            
ATOM   1219 1HG2 VAL X  83      55.920  79.160  26.420  1.00  0.00            
ATOM   1220 2HG2 VAL X  83      55.590  80.130  24.960  1.00  0.00            
ATOM   1221 3HG2 VAL X  83      54.560  80.120  26.420  1.00  0.00            
ATOM   1222  C   VAL X  83      53.000  77.700  27.270  1.00  0.00            
ATOM   1223  O   VAL X  83      52.540  78.820  27.470  1.00  0.00            
ATOM   1224  N   ASP X  84      52.560  76.710  28.050  1.00  0.00            
ATOM   1225  H   ASP X  84      52.940  75.780  27.960  1.00  0.00            
ATOM   1226  CA  ASP X  84      51.890  76.870  29.320  1.00  0.00            
ATOM   1227  HA  ASP X  84      51.090  77.610  29.140  1.00  0.00            
ATOM   1228  CB  ASP X  84      51.420  75.560  29.950  1.00  0.00            
ATOM   1229  HB1 ASP X  84      52.140  74.780  30.220  1.00  0.00            
ATOM   1230  HB2 ASP X  84      50.770  75.850  30.760  1.00  0.00            
ATOM   1231  CG  ASP X  84      50.420  74.860  29.030  1.00  0.00            
ATOM   1232  OD1 ASP X  84      50.450  73.630  28.840  1.00  0.00            
ATOM   1233  OD2 ASP X  84      49.570  75.490  28.380  1.00  0.00            
ATOM   1234  C   ASP X  84      52.850  77.410  30.360  1.00  0.00            
ATOM   1235  O   ASP X  84      53.960  76.890  30.490  1.00  0.00            
ATOM   1236  N   THR X  85      52.360  78.430  31.090  1.00  0.00            
ATOM   1237  H   THR X  85      51.390  78.680  30.990  1.00  0.00            
ATOM   1238  CA  THR X  85      53.150  79.300  31.910  1.00  0.00            
ATOM   1239  HA  THR X  85      54.090  79.510  31.420  1.00  0.00            
ATOM   1240  CB  THR X  85      52.340  80.590  32.020  1.00  0.00            
ATOM   1241  HB  THR X  85      51.710  80.540  32.900  1.00  0.00            
ATOM   1242  OG1 THR X  85      51.590  81.000  30.900  1.00  0.00            
ATOM   1243  HG1 THR X  85      50.730  81.240  31.200  1.00  0.00            
ATOM   1244  CG2 THR X  85      53.140  81.810  32.460  1.00  0.00            
ATOM   1245 1HG2 THR X  85      52.530  82.550  32.980  1.00  0.00            
ATOM   1246 2HG2 THR X  85      53.890  81.560  33.190  1.00  0.00            
ATOM   1247 3HG2 THR X  85      53.810  82.120  31.660  1.00  0.00            
ATOM   1248  C   THR X  85      53.480  78.610  33.240  1.00  0.00            
ATOM   1249  O   THR X  85      53.730  79.240  34.250  1.00  0.00            
ATOM   1250  N   ASP X  86      53.530  77.270  33.320  1.00  0.00            
ATOM   1251  H   ASP X  86      53.060  76.850  32.530  1.00  0.00            
ATOM   1252  CA  ASP X  86      53.970  76.250  34.230  1.00  0.00            
ATOM   1253  HA  ASP X  86      53.210  76.160  35.000  1.00  0.00            
ATOM   1254  CB  ASP X  86      53.890  74.920  33.480  1.00  0.00            
ATOM   1255  HB1 ASP X  86      54.240  75.140  32.490  1.00  0.00            
ATOM   1256  HB2 ASP X  86      54.390  74.190  34.120  1.00  0.00            
ATOM   1257  CG  ASP X  86      52.460  74.410  33.290  1.00  0.00            
ATOM   1258  OD1 ASP X  86      51.470  75.050  33.720  1.00  0.00            
ATOM   1259  OD2 ASP X  86      52.300  73.330  32.680  1.00  0.00            
ATOM   1260  C   ASP X  86      55.350  76.500  34.790  1.00  0.00            
ATOM   1261  O   ASP X  86      56.340  75.940  34.310  1.00  0.00            
ATOM   1262  N   SER X  87      55.380  77.290  35.870  1.00  0.00            
ATOM   1263  H   SER X  87      54.540  77.880  35.870  1.00  0.00            
ATOM   1264  CA  SER X  87      56.410  77.770  36.730  1.00  0.00            
ATOM   1265  HA  SER X  87      57.010  78.330  36.020  1.00  0.00            
ATOM   1266  CB  SER X  87      55.890  78.700  37.860  1.00  0.00            
ATOM   1267  HB1 SER X  87      55.340  79.550  37.480  1.00  0.00            
ATOM   1268  HB2 SER X  87      55.280  78.090  38.520  1.00  0.00            
ATOM   1269  OG  SER X  87      56.940  79.310  38.570  1.00  0.00            
ATOM   1270  HG  SER X  87      57.370  79.910  37.980  1.00  0.00            
ATOM   1271  C   SER X  87      57.430  76.750  37.230  1.00  0.00            
ATOM   1272  O   SER X  87      57.060  75.870  38.000  1.00  0.00            
ATOM   1273  N   PRO X  88      58.720  76.930  36.910  1.00  0.00            
ATOM   1274  CA  PRO X  88      59.680  75.960  37.380  1.00  0.00            
ATOM   1275  HA  PRO X  88      59.340  74.980  37.040  1.00  0.00            
ATOM   1276  CB  PRO X  88      60.990  76.240  36.670  1.00  0.00            
ATOM   1277  HB1 PRO X  88      61.860  76.050  37.300  1.00  0.00            
ATOM   1278  HB2 PRO X  88      61.070  75.560  35.820  1.00  0.00            
ATOM   1279  CG  PRO X  88      60.860  77.700  36.240  1.00  0.00            
ATOM   1280  HG1 PRO X  88      61.340  78.470  36.830  1.00  0.00            
ATOM   1281  HG2 PRO X  88      61.360  77.820  35.270  1.00  0.00            
ATOM   1282  CD  PRO X  88      59.370  78.000  36.170  1.00  0.00            
ATOM   1283  HD1 PRO X  88      59.090  79.020  36.350  1.00  0.00            
ATOM   1284  HD2 PRO X  88      58.900  77.890  35.200  1.00  0.00            
ATOM   1285  C   PRO X  88      59.880  76.190  38.870  1.00  0.00            
ATOM   1286  O   PRO X  88      60.000  77.320  39.330  1.00  0.00            
ATOM   1287  N   ARG X  89      60.110  75.140  39.670  1.00  0.00            
ATOM   1288  H   ARG X  89      60.010  74.170  39.370  1.00  0.00            
ATOM   1289  CA  ARG X  89      60.460  75.020  41.070  1.00  0.00            
ATOM   1290  HA  ARG X  89      61.170  75.830  41.250  1.00  0.00            
ATOM   1291  CB  ARG X  89      59.190  75.180  41.930  1.00  0.00            
ATOM   1292  HB1 ARG X  89      59.330  74.640  42.880  1.00  0.00            
ATOM   1293  HB2 ARG X  89      59.400  76.130  42.430  1.00  0.00            
ATOM   1294  CG  ARG X  89      57.840  75.020  41.270  1.00  0.00            
ATOM   1295  HG1 ARG X  89      57.770  74.640  40.250  1.00  0.00            
ATOM   1296  HG2 ARG X  89      57.380  74.170  41.820  1.00  0.00            
ATOM   1297  CD  ARG X  89      56.900  76.230  41.270  1.00  0.00            
ATOM   1298  HD1 ARG X  89      57.060  76.890  40.400  1.00  0.00            
ATOM   1299  HD2 ARG X  89      55.850  76.010  41.060  1.00  0.00            
ATOM   1300  NE  ARG X  89      56.890  76.930  42.540  1.00  0.00            
ATOM   1301  HE  ARG X  89      57.020  76.330  43.330  1.00  0.00            
ATOM   1302  CZ  ARG X  89      57.060  78.250  42.800  1.00  0.00            
ATOM   1303  NH1 ARG X  89      57.130  79.130  41.790  1.00  0.00            
ATOM   1304 1HH1 ARG X  89      57.160  79.050  40.790  1.00  0.00            
ATOM   1305 2HH1 ARG X  89      57.240  80.110  42.030  1.00  0.00            
ATOM   1306  NH2 ARG X  89      57.120  78.870  43.970  1.00  0.00            
ATOM   1307 1HH2 ARG X  89      57.270  78.340  44.820  1.00  0.00            
ATOM   1308 2HH2 ARG X  89      57.170  79.870  44.170  1.00  0.00            
ATOM   1309  C   ARG X  89      61.250  73.730  41.280  1.00  0.00            
ATOM   1310  O   ARG X  89      61.110  72.880  40.390  1.00  0.00            
ATOM   1311  N   GLU X  90      62.000  73.580  42.360  1.00  0.00            
ATOM   1312  H   GLU X  90      61.970  74.380  42.990  1.00  0.00            
ATOM   1313  CA  GLU X  90      62.930  72.510  42.630  1.00  0.00            
ATOM   1314  HA  GLU X  90      63.700  72.620  41.860  1.00  0.00            
ATOM   1315  CB  GLU X  90      63.600  72.840  43.960  1.00  0.00            
ATOM   1316  HB1 GLU X  90      62.800  72.770  44.680  1.00  0.00            
ATOM   1317  HB2 GLU X  90      64.460  72.160  43.930  1.00  0.00            
ATOM   1318  CG  GLU X  90      64.080  74.290  44.160  1.00  0.00            
ATOM   1319  HG1 GLU X  90      64.850  74.300  44.930  1.00  0.00            
ATOM   1320  HG2 GLU X  90      64.550  74.750  43.290  1.00  0.00            
ATOM   1321  CD  GLU X  90      63.030  75.210  44.760  1.00  0.00            
ATOM   1322  OE1 GLU X  90      63.110  75.570  45.960  1.00  0.00            
ATOM   1323  OE2 GLU X  90      62.020  75.570  44.130  1.00  0.00            
ATOM   1324  C   GLU X  90      62.410  71.080  42.520  1.00  0.00            
ATOM   1325  O   GLU X  90      63.120  70.110  42.380  1.00  0.00            
ATOM   1326  N   VAL X  91      61.080  71.080  42.540  1.00  0.00            
ATOM   1327  H   VAL X  91      60.620  71.970  42.500  1.00  0.00            
ATOM   1328  CA  VAL X  91      60.140  69.960  42.590  1.00  0.00            
ATOM   1329  HA  VAL X  91      60.280  69.440  43.530  1.00  0.00            
ATOM   1330  CB  VAL X  91      58.700  70.440  42.800  1.00  0.00            
ATOM   1331  HB  VAL X  91      58.180  69.490  42.830  1.00  0.00            
ATOM   1332  CG1 VAL X  91      58.550  71.310  44.050  1.00  0.00            
ATOM   1333 1HG1 VAL X  91      57.500  71.570  44.180  1.00  0.00            
ATOM   1334 2HG1 VAL X  91      58.980  70.950  44.980  1.00  0.00            
ATOM   1335 3HG1 VAL X  91      58.990  72.290  43.860  1.00  0.00            
ATOM   1336  CG2 VAL X  91      58.070  71.200  41.620  1.00  0.00            
ATOM   1337 1HG2 VAL X  91      58.410  70.630  40.760  1.00  0.00            
ATOM   1338 2HG2 VAL X  91      57.010  71.400  41.740  1.00  0.00            
ATOM   1339 3HG2 VAL X  91      58.550  72.180  41.550  1.00  0.00            
ATOM   1340  C   VAL X  91      60.350  68.830  41.600  1.00  0.00            
ATOM   1341  O   VAL X  91      59.870  67.730  41.820  1.00  0.00            
ATOM   1342  N   PHE X  92      60.670  69.150  40.330  1.00  0.00            
ATOM   1343  H   PHE X  92      60.940  70.120  40.200  1.00  0.00            
ATOM   1344  CA  PHE X  92      60.970  68.220  39.270  1.00  0.00            
ATOM   1345  HA  PHE X  92      60.610  67.240  39.570  1.00  0.00            
ATOM   1346  CB  PHE X  92      60.430  68.730  37.940  1.00  0.00            
ATOM   1347  HB1 PHE X  92      61.220  69.210  37.370  1.00  0.00            
ATOM   1348  HB2 PHE X  92      60.130  67.820  37.420  1.00  0.00            
ATOM   1349  CG  PHE X  92      59.210  69.630  38.180  1.00  0.00            
ATOM   1350  CD1 PHE X  92      59.470  71.000  38.300  1.00  0.00            
ATOM   1351  HD1 PHE X  92      60.450  71.430  38.300  1.00  0.00            
ATOM   1352  CD2 PHE X  92      57.960  69.030  38.260  1.00  0.00            
ATOM   1353  HD2 PHE X  92      57.980  67.950  38.170  1.00  0.00            
ATOM   1354  CE1 PHE X  92      58.340  71.830  38.350  1.00  0.00            
ATOM   1355  HE1 PHE X  92      58.480  72.890  38.500  1.00  0.00            
ATOM   1356  CE2 PHE X  92      56.850  69.870  38.470  1.00  0.00            
ATOM   1357  HE2 PHE X  92      55.910  69.440  38.750  1.00  0.00            
ATOM   1358  CZ  PHE X  92      57.060  71.250  38.380  1.00  0.00            
ATOM   1359  HZ  PHE X  92      56.200  71.910  38.390  1.00  0.00            
ATOM   1360  C   PHE X  92      62.490  68.040  39.170  1.00  0.00            
ATOM   1361  O   PHE X  92      62.940  66.900  39.070  1.00  0.00            
ATOM   1362  N   PHE X  93      63.260  69.120  39.300  1.00  0.00            
ATOM   1363  H   PHE X  93      62.710  69.970  39.320  1.00  0.00            
ATOM   1364  CA  PHE X  93      64.680  69.030  39.050  1.00  0.00            
ATOM   1365  HA  PHE X  93      64.790  68.620  38.040  1.00  0.00            
ATOM   1366  CB  PHE X  93      65.170  70.490  39.080  1.00  0.00            
ATOM   1367  HB1 PHE X  93      64.780  70.870  40.040  1.00  0.00            
ATOM   1368  HB2 PHE X  93      66.250  70.630  39.080  1.00  0.00            
ATOM   1369  CG  PHE X  93      64.570  71.310  37.970  1.00  0.00            
ATOM   1370  CD1 PHE X  93      64.300  72.660  38.240  1.00  0.00            
ATOM   1371  HD1 PHE X  93      64.220  73.030  39.240  1.00  0.00            
ATOM   1372  CD2 PHE X  93      64.470  70.820  36.670  1.00  0.00            
ATOM   1373  HD2 PHE X  93      64.800  69.840  36.360  1.00  0.00            
ATOM   1374  CE1 PHE X  93      63.890  73.500  37.200  1.00  0.00            
ATOM   1375  HE1 PHE X  93      63.620  74.500  37.570  1.00  0.00            
ATOM   1376  CE2 PHE X  93      64.030  71.650  35.650  1.00  0.00            
ATOM   1377  HE2 PHE X  93      63.910  71.310  34.610  1.00  0.00            
ATOM   1378  CZ  PHE X  93      63.810  73.010  35.900  1.00  0.00            
ATOM   1379  HZ  PHE X  93      63.540  73.730  35.140  1.00  0.00            
ATOM   1380  C   PHE X  93      65.510  68.220  40.010  1.00  0.00            
ATOM   1381  O   PHE X  93      66.510  67.660  39.520  1.00  0.00            
ATOM   1382  N   ARG X  94      65.100  68.100  41.270  1.00  0.00            
ATOM   1383  H   ARG X  94      64.230  68.570  41.500  1.00  0.00            
ATOM   1384  CA  ARG X  94      65.840  67.310  42.240  1.00  0.00            
ATOM   1385  HA  ARG X  94      66.900  67.130  42.090  1.00  0.00            
ATOM   1386  CB  ARG X  94      65.610  67.950  43.620  1.00  0.00            
ATOM   1387  HB1 ARG X  94      66.480  67.520  44.100  1.00  0.00            
ATOM   1388  HB2 ARG X  94      65.720  69.030  43.570  1.00  0.00            
ATOM   1389  CG  ARG X  94      64.370  67.510  44.400  1.00  0.00            
ATOM   1390  HG1 ARG X  94      63.470  67.520  43.760  1.00  0.00            
ATOM   1391  HG2 ARG X  94      64.460  66.450  44.670  1.00  0.00            
ATOM   1392  CD  ARG X  94      64.110  68.430  45.590  1.00  0.00            
ATOM   1393  HD1 ARG X  94      65.080  68.680  45.990  1.00  0.00            
ATOM   1394  HD2 ARG X  94      63.690  69.380  45.220  1.00  0.00            
ATOM   1395  NE  ARG X  94      63.220  67.870  46.590  1.00  0.00            
ATOM   1396  HE  ARG X  94      62.810  66.950  46.410  1.00  0.00            
ATOM   1397  CZ  ARG X  94      62.660  68.510  47.640  1.00  0.00            
ATOM   1398  NH1 ARG X  94      62.750  69.840  47.670  1.00  0.00            
ATOM   1399 1HH1 ARG X  94      63.460  70.220  47.070  1.00  0.00            
ATOM   1400 2HH1 ARG X  94      62.140  70.590  47.960  1.00  0.00            
ATOM   1401  NH2 ARG X  94      61.730  67.880  48.380  1.00  0.00            
ATOM   1402 1HH2 ARG X  94      61.560  66.880  48.320  1.00  0.00            
ATOM   1403 2HH2 ARG X  94      61.410  68.290  49.230  1.00  0.00            
ATOM   1404  C   ARG X  94      65.390  65.860  42.270  1.00  0.00            
ATOM   1405  O   ARG X  94      66.100  65.090  42.910  1.00  0.00            
ATOM   1406  N   VAL X  95      64.380  65.320  41.590  1.00  0.00            
ATOM   1407  H   VAL X  95      63.790  65.930  41.040  1.00  0.00            
ATOM   1408  CA  VAL X  95      63.870  63.970  41.470  1.00  0.00            
ATOM   1409  HA  VAL X  95      64.440  63.280  42.110  1.00  0.00            
ATOM   1410  CB  VAL X  95      62.390  63.800  41.810  1.00  0.00            
ATOM   1411  HB  VAL X  95      61.710  63.990  40.990  1.00  0.00            
ATOM   1412  CG1 VAL X  95      62.110  62.410  42.390  1.00  0.00            
ATOM   1413 1HG1 VAL X  95      61.090  62.460  42.770  1.00  0.00            
ATOM   1414 2HG1 VAL X  95      62.330  61.750  41.520  1.00  0.00            
ATOM   1415 3HG1 VAL X  95      62.730  62.170  43.250  1.00  0.00            
ATOM   1416  CG2 VAL X  95      62.030  64.900  42.800  1.00  0.00            
ATOM   1417 1HG2 VAL X  95      60.940  65.020  42.800  1.00  0.00            
ATOM   1418 2HG2 VAL X  95      62.370  64.790  43.850  1.00  0.00            
ATOM   1419 3HG2 VAL X  95      62.270  65.890  42.410  1.00  0.00            
ATOM   1420  C   VAL X  95      64.240  63.390  40.120  1.00  0.00            
ATOM   1421  O   VAL X  95      64.290  62.180  39.890  1.00  0.00            
ATOM   1422  N   ALA X  96      64.470  64.270  39.140  1.00  0.00            
ATOM   1423  H   ALA X  96      64.480  65.250  39.390  1.00  0.00            
ATOM   1424  CA  ALA X  96      65.180  63.910  37.930  1.00  0.00            
ATOM   1425  HA  ALA X  96      64.770  63.030  37.470  1.00  0.00            
ATOM   1426  CB  ALA X  96      65.040  65.050  36.900  1.00  0.00            
ATOM   1427  HB1 ALA X  96      64.140  65.020  36.310  1.00  0.00            
ATOM   1428  HB2 ALA X  96      64.940  66.050  37.330  1.00  0.00            
ATOM   1429  HB3 ALA X  96      65.780  65.160  36.110  1.00  0.00            
ATOM   1430  C   ALA X  96      66.700  63.810  38.030  1.00  0.00            
ATOM   1431  O   ALA X  96      67.210  63.240  37.080  1.00  0.00            
ATOM   1432  N   ALA X  97      67.340  64.230  39.130  1.00  0.00            
ATOM   1433  H   ALA X  97      66.810  64.700  39.850  1.00  0.00            
ATOM   1434  CA  ALA X  97      68.690  63.960  39.540  1.00  0.00            
ATOM   1435  HA  ALA X  97      69.380  64.210  38.740  1.00  0.00            
ATOM   1436  CB  ALA X  97      69.040  65.160  40.410  1.00  0.00            
ATOM   1437  HB1 ALA X  97      68.860  66.150  39.990  1.00  0.00            
ATOM   1438  HB2 ALA X  97      68.600  65.130  41.400  1.00  0.00            
ATOM   1439  HB3 ALA X  97      70.110  65.050  40.510  1.00  0.00            
ATOM   1440  C   ALA X  97      68.980  62.630  40.240  1.00  0.00            
ATOM   1441  O   ALA X  97      70.130  62.260  40.480  1.00  0.00            
ATOM   1442  N   ASP X  98      67.900  61.840  40.370  1.00  0.00            
ATOM   1443  H   ASP X  98      67.230  62.300  39.760  1.00  0.00            
ATOM   1444  CA  ASP X  98      67.700  60.790  41.330  1.00  0.00            
ATOM   1445  HA  ASP X  98      66.650  60.600  41.130  1.00  0.00            
ATOM   1446  CB  ASP X  98      68.660  59.600  41.280  1.00  0.00            
ATOM   1447  HB1 ASP X  98      68.800  59.280  40.260  1.00  0.00            
ATOM   1448  HB2 ASP X  98      69.600  60.070  41.600  1.00  0.00            
ATOM   1449  CG  ASP X  98      68.380  58.550  42.370  1.00  0.00            
ATOM   1450  OD1 ASP X  98      67.660  57.620  41.990  1.00  0.00            
ATOM   1451  OD2 ASP X  98      69.000  58.630  43.450  1.00  0.00            
ATOM   1452  C   ASP X  98      67.510  61.350  42.730  1.00  0.00            
ATOM   1453  O   ASP X  98      66.400  61.750  43.070  1.00  0.00            
ATOM   1454  N   MET X  99      68.620  61.640  43.430  1.00  0.00            
ATOM   1455  H   MET X  99      69.410  61.640  42.820  1.00  0.00            
ATOM   1456  CA  MET X  99      68.750  62.300  44.710  1.00  0.00            
ATOM   1457  HA  MET X  99      69.830  62.280  44.790  1.00  0.00            
ATOM   1458  CB  MET X  99      68.220  63.730  44.850  1.00  0.00            
ATOM   1459  HB1 MET X  99      68.390  64.260  43.920  1.00  0.00            
ATOM   1460  HB2 MET X  99      67.170  63.790  45.110  1.00  0.00            
ATOM   1461  CG  MET X  99      68.930  64.630  45.870  1.00  0.00            
ATOM   1462  HG1 MET X  99      68.440  64.340  46.800  1.00  0.00            
ATOM   1463  HG2 MET X  99      69.980  64.350  45.990  1.00  0.00            
ATOM   1464  SD  MET X  99      68.580  66.400  45.740  1.00  0.00            
ATOM   1465  CE  MET X  99      67.190  66.550  46.890  1.00  0.00            
ATOM   1466  HE1 MET X  99      67.040  67.610  47.070  1.00  0.00            
ATOM   1467  HE2 MET X  99      66.260  66.250  46.430  1.00  0.00            
ATOM   1468  HE3 MET X  99      67.350  66.010  47.820  1.00  0.00            
ATOM   1469  C   MET X  99      68.300  61.440  45.870  1.00  0.00            
ATOM   1470  O   MET X  99      67.980  62.020  46.910  1.00  0.00            
ATOM   1471  N   PHE X 100      68.350  60.130  45.720  1.00  0.00            
ATOM   1472  H   PHE X 100      68.680  59.720  44.870  1.00  0.00            
ATOM   1473  CA  PHE X 100      68.090  59.190  46.790  1.00  0.00            
ATOM   1474  HA  PHE X 100      67.860  59.740  47.730  1.00  0.00            
ATOM   1475  CB  PHE X 100      66.870  58.340  46.410  1.00  0.00            
ATOM   1476  HB1 PHE X 100      66.850  58.040  45.350  1.00  0.00            
ATOM   1477  HB2 PHE X 100      66.830  57.320  46.750  1.00  0.00            
ATOM   1478  CG  PHE X 100      65.510  58.940  46.550  1.00  0.00            
ATOM   1479  CD1 PHE X 100      64.820  59.420  45.440  1.00  0.00            
ATOM   1480  HD1 PHE X 100      65.260  59.340  44.440  1.00  0.00            
ATOM   1481  CD2 PHE X 100      65.030  59.420  47.780  1.00  0.00            
ATOM   1482  HD2 PHE X 100      65.520  59.240  48.720  1.00  0.00            
ATOM   1483  CE1 PHE X 100      63.660  60.190  45.580  1.00  0.00            
ATOM   1484  HE1 PHE X 100      63.240  60.670  44.700  1.00  0.00            
ATOM   1485  CE2 PHE X 100      63.710  59.820  48.000  1.00  0.00            
ATOM   1486  HE2 PHE X 100      63.310  60.030  48.970  1.00  0.00            
ATOM   1487  CZ  PHE X 100      63.120  60.390  46.860  1.00  0.00            
ATOM   1488  HZ  PHE X 100      62.340  61.100  47.040  1.00  0.00            
ATOM   1489  C   PHE X 100      69.380  58.470  47.150  1.00  0.00            
ATOM   1490  O   PHE X 100      69.820  58.400  48.300  1.00  0.00            
ATOM   1491  N   SER X 101      69.980  57.930  46.100  1.00  0.00            
ATOM   1492  H   SER X 101      69.620  57.970  45.160  1.00  0.00            
ATOM   1493  CA  SER X 101      71.100  57.000  46.250  1.00  0.00            
ATOM   1494  HA  SER X 101      71.750  57.540  46.930  1.00  0.00            
ATOM   1495  CB  SER X 101      70.570  55.700  46.840  1.00  0.00            
ATOM   1496  HB1 SER X 101      71.370  55.010  47.120  1.00  0.00            
ATOM   1497  HB2 SER X 101      70.030  55.940  47.740  1.00  0.00            
ATOM   1498  OG  SER X 101      69.740  54.940  45.980  1.00  0.00            
ATOM   1499  HG  SER X 101      69.310  54.300  46.530  1.00  0.00            
ATOM   1500  C   SER X 101      71.850  56.830  44.930  1.00  0.00            
ATOM   1501  O   SER X 101      72.840  56.110  45.010  1.00  0.00            
ATOM   1502  N   ASP X 102      71.450  57.480  43.830  1.00  0.00            
ATOM   1503  H   ASP X 102      70.690  58.100  43.700  1.00  0.00            
ATOM   1504  CA  ASP X 102      72.030  57.320  42.510  1.00  0.00            
ATOM   1505  HA  ASP X 102      72.940  56.710  42.660  1.00  0.00            
ATOM   1506  CB  ASP X 102      71.120  56.580  41.530  1.00  0.00            
ATOM   1507  HB1 ASP X 102      70.550  55.790  42.030  1.00  0.00            
ATOM   1508  HB2 ASP X 102      70.380  57.340  41.310  1.00  0.00            
ATOM   1509  CG  ASP X 102      71.760  56.050  40.260  1.00  0.00            
ATOM   1510  OD1 ASP X 102      72.370  54.960  40.290  1.00  0.00            
ATOM   1511  OD2 ASP X 102      71.730  56.790  39.250  1.00  0.00            
ATOM   1512  C   ASP X 102      72.380  58.700  41.970  1.00  0.00            
ATOM   1513  O   ASP X 102      72.850  59.490  42.790  1.00  0.00            
ATOM   1514  N   GLY X 103      72.210  59.010  40.680  1.00  0.00            
ATOM   1515  H   GLY X 103      71.760  58.320  40.100  1.00  0.00            
ATOM   1516  CA  GLY X 103      72.770  60.140  39.970  1.00  0.00            
ATOM   1517  HA1 GLY X 103      71.890  60.540  39.470  1.00  0.00            
ATOM   1518  HA2 GLY X 103      73.290  60.840  40.620  1.00  0.00            
ATOM   1519  C   GLY X 103      73.700  59.740  38.820  1.00  0.00            
ATOM   1520  O   GLY X 103      74.490  60.620  38.510  1.00  0.00            
ATOM   1521  N   ASN X 104      73.690  58.490  38.340  1.00  0.00            
ATOM   1522  H   ASN X 104      72.950  57.830  38.550  1.00  0.00            
ATOM   1523  CA  ASN X 104      74.510  58.040  37.240  1.00  0.00            
ATOM   1524  HA  ASN X 104      74.840  58.970  36.800  1.00  0.00            
ATOM   1525  CB  ASN X 104      75.720  57.220  37.700  1.00  0.00            
ATOM   1526  HB1 ASN X 104      76.120  57.860  38.490  1.00  0.00            
ATOM   1527  HB2 ASN X 104      75.740  56.260  38.200  1.00  0.00            
ATOM   1528  CG  ASN X 104      76.750  57.280  36.570  1.00  0.00            
ATOM   1529  OD1 ASN X 104      77.100  58.360  36.090  1.00  0.00            
ATOM   1530  ND2 ASN X 104      77.240  56.180  35.990  1.00  0.00            
ATOM   1531 1HD2 ASN X 104      76.950  55.290  36.390  1.00  0.00            
ATOM   1532 2HD2 ASN X 104      77.400  56.260  34.990  1.00  0.00            
ATOM   1533  C   ASN X 104      73.640  57.340  36.190  1.00  0.00            
ATOM   1534  O   ASN X 104      73.860  57.470  35.000  1.00  0.00            
ATOM   1535  N   PHE X 105      72.560  56.710  36.670  1.00  0.00            
ATOM   1536  H   PHE X 105      72.380  56.810  37.650  1.00  0.00            
ATOM   1537  CA  PHE X 105      71.500  56.020  35.970  1.00  0.00            
ATOM   1538  HA  PHE X 105      71.740  56.150  34.920  1.00  0.00            
ATOM   1539  CB  PHE X 105      71.770  54.530  36.240  1.00  0.00            
ATOM   1540  HB1 PHE X 105      71.530  54.270  37.260  1.00  0.00            
ATOM   1541  HB2 PHE X 105      70.910  54.050  35.770  1.00  0.00            
ATOM   1542  CG  PHE X 105      73.010  53.970  35.610  1.00  0.00            
ATOM   1543  CD1 PHE X 105      74.180  53.750  36.370  1.00  0.00            
ATOM   1544  HD1 PHE X 105      74.310  54.090  37.390  1.00  0.00            
ATOM   1545  CD2 PHE X 105      72.960  53.550  34.280  1.00  0.00            
ATOM   1546  HD2 PHE X 105      71.990  53.610  33.820  1.00  0.00            
ATOM   1547  CE1 PHE X 105      75.230  53.160  35.670  1.00  0.00            
ATOM   1548  HE1 PHE X 105      76.100  53.060  36.310  1.00  0.00            
ATOM   1549  CE2 PHE X 105      74.060  52.940  33.650  1.00  0.00            
ATOM   1550  HE2 PHE X 105      73.880  52.630  32.630  1.00  0.00            
ATOM   1551  CZ  PHE X 105      75.260  52.750  34.340  1.00  0.00            
ATOM   1552  HZ  PHE X 105      76.260  52.530  33.980  1.00  0.00            
ATOM   1553  C   PHE X 105      70.100  56.610  36.160  1.00  0.00            
ATOM   1554  O   PHE X 105      69.100  55.970  35.830  1.00  0.00            
ATOM   1555  N   ASN X 106      70.040  57.870  36.590  1.00  0.00            
ATOM   1556  H   ASN X 106      70.960  58.300  36.560  1.00  0.00            
ATOM   1557  CA  ASN X 106      68.920  58.750  36.800  1.00  0.00            
ATOM   1558  HA  ASN X 106      68.290  58.250  37.530  1.00  0.00            
ATOM   1559  CB  ASN X 106      69.290  60.160  37.270  1.00  0.00            
ATOM   1560  HB1 ASN X 106      68.410  60.590  37.760  1.00  0.00            
ATOM   1561  HB2 ASN X 106      69.880  60.060  38.190  1.00  0.00            
ATOM   1562  CG  ASN X 106      70.030  61.120  36.360  1.00  0.00            
ATOM   1563  OD1 ASN X 106      70.760  60.780  35.430  1.00  0.00            
ATOM   1564  ND2 ASN X 106      70.080  62.380  36.800  1.00  0.00            
ATOM   1565 1HD2 ASN X 106      69.500  62.590  37.600  1.00  0.00            
ATOM   1566 2HD2 ASN X 106      70.780  63.080  36.580  1.00  0.00            
ATOM   1567  C   ASN X 106      67.980  58.640  35.600  1.00  0.00            
ATOM   1568  O   ASN X 106      66.810  58.290  35.740  1.00  0.00            
ATOM   1569  N   TRP X 107      68.430  58.820  34.370  1.00  0.00            
ATOM   1570  H   TRP X 107      69.420  59.080  34.360  1.00  0.00            
ATOM   1571  CA  TRP X 107      67.750  58.550  33.110  1.00  0.00            
ATOM   1572  HA  TRP X 107      67.140  59.430  33.200  1.00  0.00            
ATOM   1573  CB  TRP X 107      68.860  58.840  32.100  1.00  0.00            
ATOM   1574  HB1 TRP X 107      68.400  59.140  31.160  1.00  0.00            
ATOM   1575  HB2 TRP X 107      69.180  59.870  32.290  1.00  0.00            
ATOM   1576  CG  TRP X 107      70.090  57.980  31.990  1.00  0.00            
ATOM   1577  CD1 TRP X 107      71.260  58.230  32.630  1.00  0.00            
ATOM   1578  HD1 TRP X 107      71.480  58.980  33.380  1.00  0.00            
ATOM   1579  CD2 TRP X 107      70.350  56.850  31.120  1.00  0.00            
ATOM   1580  NE1 TRP X 107      72.070  57.120  32.430  1.00  0.00            
ATOM   1581  HE1 TRP X 107      72.950  56.970  32.900  1.00  0.00            
ATOM   1582  CE2 TRP X 107      71.640  56.320  31.400  1.00  0.00            
ATOM   1583  CE3 TRP X 107      69.690  56.090  30.140  1.00  0.00            
ATOM   1584  HE3 TRP X 107      68.690  56.340  29.760  1.00  0.00            
ATOM   1585  CZ2 TRP X 107      72.150  55.180  30.780  1.00  0.00            
ATOM   1586  HZ2 TRP X 107      73.170  54.880  31.010  1.00  0.00            
ATOM   1587  CZ3 TRP X 107      70.230  55.060  29.380  1.00  0.00            
ATOM   1588  HZ3 TRP X 107      69.730  54.520  28.580  1.00  0.00            
ATOM   1589  CH2 TRP X 107      71.530  54.590  29.670  1.00  0.00            
ATOM   1590  HH2 TRP X 107      72.080  53.870  29.110  1.00  0.00            
ATOM   1591  C   TRP X 107      66.920  57.280  32.940  1.00  0.00            
ATOM   1592  O   TRP X 107      66.010  57.230  32.110  1.00  0.00            
ATOM   1593  N   GLY X 108      67.250  56.190  33.640  1.00  0.00            
ATOM   1594  H   GLY X 108      67.900  56.310  34.390  1.00  0.00            
ATOM   1595  CA  GLY X 108      66.490  54.960  33.640  1.00  0.00            
ATOM   1596  HA1 GLY X 108      65.750  54.820  32.840  1.00  0.00            
ATOM   1597  HA2 GLY X 108      67.230  54.190  33.460  1.00  0.00            
ATOM   1598  C   GLY X 108      65.930  54.600  35.010  1.00  0.00            
ATOM   1599  O   GLY X 108      64.950  53.870  35.050  1.00  0.00            
ATOM   1600  N   ARG X 109      66.370  55.150  36.150  1.00  0.00            
ATOM   1601  H   ARG X 109      66.920  56.000  36.110  1.00  0.00            
ATOM   1602  CA  ARG X 109      65.680  54.990  37.400  1.00  0.00            
ATOM   1603  HA  ARG X 109      65.300  53.970  37.500  1.00  0.00            
ATOM   1604  CB  ARG X 109      66.740  55.320  38.440  1.00  0.00            
ATOM   1605  HB1 ARG X 109      67.400  56.040  37.930  1.00  0.00            
ATOM   1606  HB2 ARG X 109      66.400  55.870  39.300  1.00  0.00            
ATOM   1607  CG  ARG X 109      67.540  54.140  39.030  1.00  0.00            
ATOM   1608  HG1 ARG X 109      66.900  53.440  39.530  1.00  0.00            
ATOM   1609  HG2 ARG X 109      67.810  53.640  38.100  1.00  0.00            
ATOM   1610  CD  ARG X 109      68.730  54.630  39.860  1.00  0.00            
ATOM   1611  HD1 ARG X 109      69.380  53.770  40.090  1.00  0.00            
ATOM   1612  HD2 ARG X 109      69.350  55.430  39.490  1.00  0.00            
ATOM   1613  NE  ARG X 109      68.340  55.030  41.220  1.00  0.00            
ATOM   1614  HE  ARG X 109      67.960  55.960  41.270  1.00  0.00            
ATOM   1615  CZ  ARG X 109      68.750  54.560  42.400  1.00  0.00            
ATOM   1616  NH1 ARG X 109      69.520  53.470  42.430  1.00  0.00            
ATOM   1617 1HH1 ARG X 109      69.640  52.790  41.690  1.00  0.00            
ATOM   1618 2HH1 ARG X 109      70.000  53.190  43.280  1.00  0.00            
ATOM   1619  NH2 ARG X 109      68.330  55.170  43.510  1.00  0.00            
ATOM   1620 1HH2 ARG X 109      68.480  54.830  44.440  1.00  0.00            
ATOM   1621 2HH2 ARG X 109      67.710  55.980  43.460  1.00  0.00            
ATOM   1622  C   ARG X 109      64.490  55.920  37.610  1.00  0.00            
ATOM   1623  O   ARG X 109      63.470  55.630  38.210  1.00  0.00            
ATOM   1624  N   VAL X 110      64.590  57.170  37.150  1.00  0.00            
ATOM   1625  H   VAL X 110      65.420  57.500  36.670  1.00  0.00            
ATOM   1626  CA  VAL X 110      63.560  58.160  37.360  1.00  0.00            
ATOM   1627  HA  VAL X 110      62.580  57.770  37.670  1.00  0.00            
ATOM   1628  CB  VAL X 110      64.110  59.160  38.350  1.00  0.00            
ATOM   1629  HB  VAL X 110      63.500  60.050  38.360  1.00  0.00            
ATOM   1630  CG1 VAL X 110      63.840  58.620  39.770  1.00  0.00            
ATOM   1631 1HG1 VAL X 110      63.040  59.150  40.270  1.00  0.00            
ATOM   1632 2HG1 VAL X 110      63.630  57.570  40.030  1.00  0.00            
ATOM   1633 3HG1 VAL X 110      64.690  58.930  40.350  1.00  0.00            
ATOM   1634  CG2 VAL X 110      65.510  59.750  38.220  1.00  0.00            
ATOM   1635 1HG2 VAL X 110      66.380  59.130  38.430  1.00  0.00            
ATOM   1636 2HG2 VAL X 110      65.810  60.070  37.200  1.00  0.00            
ATOM   1637 3HG2 VAL X 110      65.680  60.680  38.750  1.00  0.00            
ATOM   1638  C   VAL X 110      63.290  58.770  35.980  1.00  0.00            
ATOM   1639  O   VAL X 110      63.210  59.990  35.920  1.00  0.00            
ATOM   1640  N   VAL X 111      63.080  57.850  35.010  1.00  0.00            
ATOM   1641  H   VAL X 111      63.260  56.900  35.300  1.00  0.00            
ATOM   1642  CA  VAL X 111      62.850  58.120  33.610  1.00  0.00            
ATOM   1643  HA  VAL X 111      63.680  58.710  33.200  1.00  0.00            
ATOM   1644  CB  VAL X 111      62.950  56.750  32.940  1.00  0.00            
ATOM   1645  HB  VAL X 111      63.950  56.340  33.060  1.00  0.00            
ATOM   1646  CG1 VAL X 111      61.990  55.730  33.540  1.00  0.00            
ATOM   1647 1HG1 VAL X 111      60.930  55.910  33.290  1.00  0.00            
ATOM   1648 2HG1 VAL X 111      62.220  54.730  33.220  1.00  0.00            
ATOM   1649 3HG1 VAL X 111      62.160  55.620  34.610  1.00  0.00            
ATOM   1650  CG2 VAL X 111      62.750  56.990  31.450  1.00  0.00            
ATOM   1651 1HG2 VAL X 111      63.050  56.090  30.930  1.00  0.00            
ATOM   1652 2HG2 VAL X 111      61.760  57.160  31.010  1.00  0.00            
ATOM   1653 3HG2 VAL X 111      63.350  57.800  31.050  1.00  0.00            
ATOM   1654  C   VAL X 111      61.610  58.940  33.300  1.00  0.00            
ATOM   1655  O   VAL X 111      61.630  59.970  32.600  1.00  0.00            
ATOM   1656  N   ALA X 112      60.570  58.740  34.120  1.00  0.00            
ATOM   1657  H   ALA X 112      60.540  57.950  34.750  1.00  0.00            
ATOM   1658  CA  ALA X 112      59.390  59.540  33.990  1.00  0.00            
ATOM   1659  HA  ALA X 112      58.980  59.590  32.970  1.00  0.00            
ATOM   1660  CB  ALA X 112      58.350  58.900  34.940  1.00  0.00            
ATOM   1661  HB1 ALA X 112      57.930  57.980  34.510  1.00  0.00            
ATOM   1662  HB2 ALA X 112      58.700  58.750  35.950  1.00  0.00            
ATOM   1663  HB3 ALA X 112      57.540  59.580  35.200  1.00  0.00            
ATOM   1664  C   ALA X 112      59.600  61.000  34.340  1.00  0.00            
ATOM   1665  O   ALA X 112      59.060  61.980  33.820  1.00  0.00            
ATOM   1666  N   LEU X 113      60.440  61.230  35.350  1.00  0.00            
ATOM   1667  H   LEU X 113      60.960  60.430  35.640  1.00  0.00            
ATOM   1668  CA  LEU X 113      60.600  62.560  35.930  1.00  0.00            
ATOM   1669  HA  LEU X 113      59.620  63.080  35.890  1.00  0.00            
ATOM   1670  CB  LEU X 113      61.030  62.520  37.380  1.00  0.00            
ATOM   1671  HB1 LEU X 113      61.810  61.760  37.430  1.00  0.00            
ATOM   1672  HB2 LEU X 113      61.520  63.460  37.610  1.00  0.00            
ATOM   1673  CG  LEU X 113      60.020  62.150  38.480  1.00  0.00            
ATOM   1674  HG  LEU X 113      60.610  62.230  39.400  1.00  0.00            
ATOM   1675  CD1 LEU X 113      58.890  63.190  38.520  1.00  0.00            
ATOM   1676 1HD1 LEU X 113      58.410  63.080  39.490  1.00  0.00            
ATOM   1677 2HD1 LEU X 113      59.340  64.190  38.480  1.00  0.00            
ATOM   1678 3HD1 LEU X 113      58.270  63.020  37.650  1.00  0.00            
ATOM   1679  CD2 LEU X 113      59.380  60.780  38.300  1.00  0.00            
ATOM   1680 1HD2 LEU X 113      60.220  60.100  38.380  1.00  0.00            
ATOM   1681 2HD2 LEU X 113      58.710  60.530  39.120  1.00  0.00            
ATOM   1682 3HD2 LEU X 113      58.860  60.560  37.370  1.00  0.00            
ATOM   1683  C   LEU X 113      61.610  63.380  35.150  1.00  0.00            
ATOM   1684  O   LEU X 113      61.490  64.590  35.150  1.00  0.00            
ATOM   1685  N   PHE X 114      62.570  62.680  34.520  1.00  0.00            
ATOM   1686  H   PHE X 114      62.520  61.700  34.740  1.00  0.00            
ATOM   1687  CA  PHE X 114      63.660  63.130  33.690  1.00  0.00            
ATOM   1688  HA  PHE X 114      64.340  63.760  34.250  1.00  0.00            
ATOM   1689  CB  PHE X 114      64.480  61.910  33.260  1.00  0.00            
ATOM   1690  HB1 PHE X 114      64.610  61.470  34.250  1.00  0.00            
ATOM   1691  HB2 PHE X 114      63.990  61.200  32.610  1.00  0.00            
ATOM   1692  CG  PHE X 114      65.940  62.180  32.940  1.00  0.00            
ATOM   1693  CD1 PHE X 114      66.910  62.180  33.940  1.00  0.00            
ATOM   1694  HD1 PHE X 114      66.710  62.140  35.010  1.00  0.00            
ATOM   1695  CD2 PHE X 114      66.280  62.420  31.610  1.00  0.00            
ATOM   1696  HD2 PHE X 114      65.530  62.300  30.830  1.00  0.00            
ATOM   1697  CE1 PHE X 114      68.210  62.480  33.510  1.00  0.00            
ATOM   1698  HE1 PHE X 114      68.950  62.510  34.300  1.00  0.00            
ATOM   1699  CE2 PHE X 114      67.580  62.710  31.200  1.00  0.00            
ATOM   1700  HE2 PHE X 114      67.750  62.960  30.160  1.00  0.00            
ATOM   1701  CZ  PHE X 114      68.580  62.690  32.180  1.00  0.00            
ATOM   1702  HZ  PHE X 114      69.610  62.750  31.880  1.00  0.00            
ATOM   1703  C   PHE X 114      63.130  63.840  32.450  1.00  0.00            
ATOM   1704  O   PHE X 114      63.460  65.010  32.200  1.00  0.00            
ATOM   1705  N   TYR X 115      62.200  63.200  31.750  1.00  0.00            
ATOM   1706  H   TYR X 115      61.890  62.340  32.190  1.00  0.00            
ATOM   1707  CA  TYR X 115      61.290  63.490  30.670  1.00  0.00            
ATOM   1708  HA  TYR X 115      61.960  63.850  29.880  1.00  0.00            
ATOM   1709  CB  TYR X 115      60.440  62.330  30.150  1.00  0.00            
ATOM   1710  HB1 TYR X 115      60.440  61.680  31.030  1.00  0.00            
ATOM   1711  HB2 TYR X 115      59.450  62.680  29.900  1.00  0.00            
ATOM   1712  CG  TYR X 115      61.180  61.670  29.010  1.00  0.00            
ATOM   1713  CD1 TYR X 115      60.720  61.740  27.690  1.00  0.00            
ATOM   1714  HD1 TYR X 115      59.750  62.140  27.410  1.00  0.00            
ATOM   1715  CD2 TYR X 115      62.430  61.070  29.210  1.00  0.00            
ATOM   1716  HD2 TYR X 115      62.840  60.980  30.230  1.00  0.00            
ATOM   1717  CE1 TYR X 115      61.570  61.330  26.670  1.00  0.00            
ATOM   1718  HE1 TYR X 115      61.250  61.570  25.660  1.00  0.00            
ATOM   1719  CE2 TYR X 115      63.260  60.620  28.180  1.00  0.00            
ATOM   1720  HE2 TYR X 115      64.120  60.000  28.450  1.00  0.00            
ATOM   1721  CZ  TYR X 115      62.820  60.740  26.870  1.00  0.00            
ATOM   1722  OH  TYR X 115      63.600  60.220  25.880  1.00  0.00            
ATOM   1723  HH  TYR X 115      63.060  60.060  25.130  1.00  0.00            
ATOM   1724  C   TYR X 115      60.390  64.700  30.930  1.00  0.00            
ATOM   1725  O   TYR X 115      60.300  65.640  30.140  1.00  0.00            
ATOM   1726  N   PHE X 116      59.650  64.690  32.040  1.00  0.00            
ATOM   1727  H   PHE X 116      59.590  63.770  32.430  1.00  0.00            
ATOM   1728  CA  PHE X 116      58.830  65.760  32.570  1.00  0.00            
ATOM   1729  HA  PHE X 116      58.050  65.810  31.810  1.00  0.00            
ATOM   1730  CB  PHE X 116      58.070  65.300  33.790  1.00  0.00            
ATOM   1731  HB1 PHE X 116      57.810  64.250  33.720  1.00  0.00            
ATOM   1732  HB2 PHE X 116      58.670  65.360  34.720  1.00  0.00            
ATOM   1733  CG  PHE X 116      56.840  66.120  34.070  1.00  0.00            
ATOM   1734  CD1 PHE X 116      55.540  65.800  33.610  1.00  0.00            
ATOM   1735  HD1 PHE X 116      55.490  64.910  33.010  1.00  0.00            
ATOM   1736  CD2 PHE X 116      57.030  67.170  34.980  1.00  0.00            
ATOM   1737  HD2 PHE X 116      58.000  67.290  35.460  1.00  0.00            
ATOM   1738  CE1 PHE X 116      54.510  66.620  34.070  1.00  0.00            
ATOM   1739  HE1 PHE X 116      53.490  66.530  33.720  1.00  0.00            
ATOM   1740  CE2 PHE X 116      55.980  67.980  35.440  1.00  0.00            
ATOM   1741  HE2 PHE X 116      56.070  68.960  35.920  1.00  0.00            
ATOM   1742  CZ  PHE X 116      54.710  67.670  34.960  1.00  0.00            
ATOM   1743  HZ  PHE X 116      53.890  68.320  35.200  1.00  0.00            
ATOM   1744  C   PHE X 116      59.570  67.090  32.710  1.00  0.00            
ATOM   1745  O   PHE X 116      59.130  68.070  32.160  1.00  0.00            
ATOM   1746  N   ALA X 117      60.710  67.120  33.420  1.00  0.00            
ATOM   1747  H   ALA X 117      61.060  66.330  33.920  1.00  0.00            
ATOM   1748  CA  ALA X 117      61.480  68.350  33.490  1.00  0.00            
ATOM   1749  HA  ALA X 117      60.800  69.110  33.860  1.00  0.00            
ATOM   1750  CB  ALA X 117      62.720  68.160  34.350  1.00  0.00            
ATOM   1751  HB1 ALA X 117      63.410  68.930  34.040  1.00  0.00            
ATOM   1752  HB2 ALA X 117      62.270  68.400  35.320  1.00  0.00            
ATOM   1753  HB3 ALA X 117      63.080  67.120  34.340  1.00  0.00            
ATOM   1754  C   ALA X 117      61.910  68.850  32.100  1.00  0.00            
ATOM   1755  O   ALA X 117      62.010  70.060  31.870  1.00  0.00            
ATOM   1756  N   SER X 118      62.310  67.910  31.230  1.00  0.00            
ATOM   1757  H   SER X 118      62.670  67.050  31.610  1.00  0.00            
ATOM   1758  CA  SER X 118      62.790  68.160  29.880  1.00  0.00            
ATOM   1759  HA  SER X 118      63.540  68.950  29.970  1.00  0.00            
ATOM   1760  CB  SER X 118      63.320  66.860  29.300  1.00  0.00            
ATOM   1761  HB1 SER X 118      62.540  66.100  29.310  1.00  0.00            
ATOM   1762  HB2 SER X 118      63.470  67.000  28.220  1.00  0.00            
ATOM   1763  OG  SER X 118      64.480  66.290  29.880  1.00  0.00            
ATOM   1764  HG  SER X 118      64.290  65.840  30.680  1.00  0.00            
ATOM   1765  C   SER X 118      61.700  68.740  29.000  1.00  0.00            
ATOM   1766  O   SER X 118      61.970  69.650  28.220  1.00  0.00            
ATOM   1767  N   LYS X 119      60.460  68.250  29.150  1.00  0.00            
ATOM   1768  H   LYS X 119      60.380  67.500  29.810  1.00  0.00            
ATOM   1769  CA  LYS X 119      59.290  68.740  28.440  1.00  0.00            
ATOM   1770  HA  LYS X 119      59.650  68.880  27.430  1.00  0.00            
ATOM   1771  CB  LYS X 119      58.140  67.730  28.450  1.00  0.00            
ATOM   1772  HB1 LYS X 119      57.860  67.610  29.490  1.00  0.00            
ATOM   1773  HB2 LYS X 119      57.250  68.130  27.970  1.00  0.00            
ATOM   1774  CG  LYS X 119      58.330  66.430  27.660  1.00  0.00            
ATOM   1775  HG1 LYS X 119      58.260  66.790  26.630  1.00  0.00            
ATOM   1776  HG2 LYS X 119      59.350  66.200  27.940  1.00  0.00            
ATOM   1777  CD  LYS X 119      57.300  65.400  28.120  1.00  0.00            
ATOM   1778  HD1 LYS X 119      57.550  65.050  29.120  1.00  0.00            
ATOM   1779  HD2 LYS X 119      56.280  65.820  28.180  1.00  0.00            
ATOM   1780  CE  LYS X 119      57.290  63.990  27.520  1.00  0.00            
ATOM   1781  HE1 LYS X 119      57.220  64.070  26.440  1.00  0.00            
ATOM   1782  HE2 LYS X 119      58.280  63.570  27.600  1.00  0.00            
ATOM   1783  NZ  LYS X 119      56.230  63.100  28.020  1.00  0.00            
ATOM   1784  HZ1 LYS X 119      56.140  63.190  29.020  1.00  0.00            
ATOM   1785  HZ2 LYS X 119      55.320  63.290  27.620  1.00  0.00            
ATOM   1786  HZ3 LYS X 119      56.480  62.160  27.730  1.00  0.00            
ATOM   1787  C   LYS X 119      58.780  70.020  29.110  1.00  0.00            
ATOM   1788  O   LYS X 119      58.240  70.820  28.360  1.00  0.00            
ATOM   1789  N   LEU X 120      59.010  70.260  30.420  1.00  0.00            
ATOM   1790  H   LEU X 120      59.350  69.520  31.020  1.00  0.00            
ATOM   1791  CA  LEU X 120      58.620  71.470  31.070  1.00  0.00            
ATOM   1792  HA  LEU X 120      57.560  71.670  30.920  1.00  0.00            
ATOM   1793  CB  LEU X 120      58.850  71.220  32.570  1.00  0.00            
ATOM   1794  HB1 LEU X 120      58.170  70.400  32.770  1.00  0.00            
ATOM   1795  HB2 LEU X 120      59.810  70.760  32.790  1.00  0.00            
ATOM   1796  CG  LEU X 120      58.510  72.240  33.640  1.00  0.00            
ATOM   1797  HG  LEU X 120      59.210  73.050  33.450  1.00  0.00            
ATOM   1798  CD1 LEU X 120      57.100  72.820  33.620  1.00  0.00            
ATOM   1799 1HD1 LEU X 120      56.930  73.420  34.520  1.00  0.00            
ATOM   1800 2HD1 LEU X 120      56.930  73.500  32.790  1.00  0.00            
ATOM   1801 3HD1 LEU X 120      56.450  71.940  33.660  1.00  0.00            
ATOM   1802  CD2 LEU X 120      58.990  71.700  35.000  1.00  0.00            
ATOM   1803 1HD2 LEU X 120      58.730  70.650  35.140  1.00  0.00            
ATOM   1804 2HD2 LEU X 120      60.070  71.860  35.120  1.00  0.00            
ATOM   1805 3HD2 LEU X 120      58.470  72.350  35.690  1.00  0.00            
ATOM   1806  C   LEU X 120      59.360  72.710  30.580  1.00  0.00            
ATOM   1807  O   LEU X 120      58.620  73.630  30.280  1.00  0.00            
ATOM   1808  N   VAL X 121      60.710  72.730  30.510  1.00  0.00            
ATOM   1809  H   VAL X 121      61.220  72.060  31.080  1.00  0.00            
ATOM   1810  CA  VAL X 121      61.340  73.790  29.770  1.00  0.00            
ATOM   1811  HA  VAL X 121      61.120  74.810  30.150  1.00  0.00            
ATOM   1812  CB  VAL X 121      62.830  73.780  30.120  1.00  0.00            
ATOM   1813  HB  VAL X 121      63.290  74.640  29.630  1.00  0.00            
ATOM   1814  CG1 VAL X 121      62.990  74.250  31.560  1.00  0.00            
ATOM   1815 1HG1 VAL X 121      64.060  74.360  31.810  1.00  0.00            
ATOM   1816 2HG1 VAL X 121      62.720  75.290  31.720  1.00  0.00            
ATOM   1817 3HG1 VAL X 121      62.650  73.580  32.330  1.00  0.00            
ATOM   1818  CG2 VAL X 121      63.510  72.440  29.840  1.00  0.00            
ATOM   1819 1HG2 VAL X 121      63.720  71.890  30.740  1.00  0.00            
ATOM   1820 2HG2 VAL X 121      63.030  71.790  29.110  1.00  0.00            
ATOM   1821 3HG2 VAL X 121      64.500  72.630  29.440  1.00  0.00            
ATOM   1822  C   VAL X 121      61.250  73.810  28.250  1.00  0.00            
ATOM   1823  O   VAL X 121      61.390  74.870  27.650  1.00  0.00            
ATOM   1824  N   LEU X 122      60.730  72.720  27.680  1.00  0.00            
ATOM   1825  H   LEU X 122      60.700  71.850  28.200  1.00  0.00            
ATOM   1826  CA  LEU X 122      60.190  72.650  26.330  1.00  0.00            
ATOM   1827  HA  LEU X 122      60.860  73.340  25.810  1.00  0.00            
ATOM   1828  CB  LEU X 122      60.120  71.210  25.830  1.00  0.00            
ATOM   1829  HB1 LEU X 122      60.600  70.570  26.580  1.00  0.00            
ATOM   1830  HB2 LEU X 122      59.140  70.760  25.920  1.00  0.00            
ATOM   1831  CG  LEU X 122      60.970  70.880  24.600  1.00  0.00            
ATOM   1832  HG  LEU X 122      61.840  71.530  24.600  1.00  0.00            
ATOM   1833  CD1 LEU X 122      61.460  69.440  24.770  1.00  0.00            
ATOM   1834 1HD1 LEU X 122      60.530  68.900  24.940  1.00  0.00            
ATOM   1835 2HD1 LEU X 122      62.130  69.070  23.990  1.00  0.00            
ATOM   1836 3HD1 LEU X 122      62.140  69.350  25.610  1.00  0.00            
ATOM   1837  CD2 LEU X 122      60.140  70.980  23.320  1.00  0.00            
ATOM   1838 1HD2 LEU X 122      59.340  71.730  23.240  1.00  0.00            
ATOM   1839 2HD2 LEU X 122      60.630  70.960  22.360  1.00  0.00            
ATOM   1840 3HD2 LEU X 122      59.630  70.020  23.370  1.00  0.00            
ATOM   1841  C   LEU X 122      58.790  73.240  26.210  1.00  0.00            
ATOM   1842  O   LEU X 122      58.190  73.160  25.120  1.00  0.00            
ATOM   1843  N   LYS X 123      58.330  73.880  27.270  1.00  0.00            
ATOM   1844  H   LYS X 123      58.690  73.580  28.170  1.00  0.00            
ATOM   1845  CA  LYS X 123      57.130  74.700  27.270  1.00  0.00            
ATOM   1846  HA  LYS X 123      56.940  75.020  26.240  1.00  0.00            
ATOM   1847  CB  LYS X 123      55.850  73.870  27.380  1.00  0.00            
ATOM   1848  HB1 LYS X 123      55.010  74.510  27.130  1.00  0.00            
ATOM   1849  HB2 LYS X 123      55.800  73.170  26.540  1.00  0.00            
ATOM   1850  CG  LYS X 123      55.400  73.100  28.610  1.00  0.00            
ATOM   1851  HG1 LYS X 123      56.000  72.200  28.770  1.00  0.00            
ATOM   1852  HG2 LYS X 123      55.490  73.820  29.420  1.00  0.00            
ATOM   1853  CD  LYS X 123      53.910  72.750  28.610  1.00  0.00            
ATOM   1854  HD1 LYS X 123      53.300  73.470  28.070  1.00  0.00            
ATOM   1855  HD2 LYS X 123      53.910  71.950  27.870  1.00  0.00            
ATOM   1856  CE  LYS X 123      53.440  72.420  30.030  1.00  0.00            
ATOM   1857  HE1 LYS X 123      53.970  71.570  30.450  1.00  0.00            
ATOM   1858  HE2 LYS X 123      53.720  73.180  30.740  1.00  0.00            
ATOM   1859  NZ  LYS X 123      52.020  72.170  30.260  1.00  0.00            
ATOM   1860  HZ1 LYS X 123      51.720  71.200  30.120  1.00  0.00            
ATOM   1861  HZ2 LYS X 123      51.920  72.240  31.260  1.00  0.00            
ATOM   1862  HZ3 LYS X 123      51.410  72.780  29.730  1.00  0.00            
ATOM   1863  C   LYS X 123      57.330  75.960  28.100  1.00  0.00            
ATOM   1864  O   LYS X 123      57.010  77.040  27.600  1.00  0.00            
ATOM   1865  N   ALA X 124      58.050  76.000  29.220  1.00  0.00            
ATOM   1866  H   ALA X 124      58.310  75.070  29.520  1.00  0.00            
ATOM   1867  CA  ALA X 124      58.360  77.170  30.030  1.00  0.00            
ATOM   1868  HA  ALA X 124      57.550  77.910  30.060  1.00  0.00            
ATOM   1869  CB  ALA X 124      58.670  76.640  31.440  1.00  0.00            
ATOM   1870  HB1 ALA X 124      59.700  76.350  31.650  1.00  0.00            
ATOM   1871  HB2 ALA X 124      58.500  77.430  32.160  1.00  0.00            
ATOM   1872  HB3 ALA X 124      57.900  75.860  31.450  1.00  0.00            
ATOM   1873  C   ALA X 124      59.640  77.690  29.420  1.00  0.00            
ATOM   1874  O   ALA X 124      60.720  77.530  29.990  1.00  0.00            
ATOM   1875  N   LEU X 125      59.610  78.350  28.260  1.00  0.00            
ATOM   1876  H   LEU X 125      58.670  78.350  27.890  1.00  0.00            
ATOM   1877  CA  LEU X 125      60.750  78.850  27.540  1.00  0.00            
ATOM   1878  HA  LEU X 125      61.610  78.190  27.520  1.00  0.00            
ATOM   1879  CB  LEU X 125      60.310  79.160  26.110  1.00  0.00            
ATOM   1880  HB1 LEU X 125      59.400  79.760  26.200  1.00  0.00            
ATOM   1881  HB2 LEU X 125      60.960  79.790  25.480  1.00  0.00            
ATOM   1882  CG  LEU X 125      60.130  77.940  25.210  1.00  0.00            
ATOM   1883  HG  LEU X 125      59.720  77.110  25.760  1.00  0.00            
ATOM   1884  CD1 LEU X 125      59.000  78.180  24.210  1.00  0.00            
ATOM   1885 1HD1 LEU X 125      57.990  78.070  24.580  1.00  0.00            
ATOM   1886 2HD1 LEU X 125      59.150  79.050  23.580  1.00  0.00            
ATOM   1887 3HD1 LEU X 125      59.040  77.320  23.550  1.00  0.00            
ATOM   1888  CD2 LEU X 125      61.470  77.540  24.630  1.00  0.00            
ATOM   1889 1HD2 LEU X 125      62.340  78.090  24.990  1.00  0.00            
ATOM   1890 2HD2 LEU X 125      61.720  76.550  25.030  1.00  0.00            
ATOM   1891 3HD2 LEU X 125      61.470  77.470  23.540  1.00  0.00            
ATOM   1892  C   LEU X 125      61.280  80.200  27.950  1.00  0.00            
ATOM   1893  O   LEU X 125      62.480  80.510  27.890  1.00  0.00            
ATOM   1894  N   CYS X 126      60.280  80.940  28.440  1.00  0.00            
ATOM   1895  H   CYS X 126      59.370  80.570  28.130  1.00  0.00            
ATOM   1896  CA  CYS X 126      60.380  82.330  28.770  1.00  0.00            
ATOM   1897  HA  CYS X 126      61.000  82.680  27.940  1.00  0.00            
ATOM   1898  CB  CYS X 126      59.010  83.030  28.800  1.00  0.00            
ATOM   1899  HB1 CYS X 126      59.140  84.000  29.270  1.00  0.00            
ATOM   1900  HB2 CYS X 126      58.790  83.280  27.770  1.00  0.00            
ATOM   1901  SG  CYS X 126      57.760  82.250  29.830  1.00  0.00            
ATOM   1902  HG  CYS X 126      58.350  82.490  31.000  1.00  0.00            
ATOM   1903  C   CYS X 126      61.190  82.550  30.040  1.00  0.00            
ATOM   1904  O   CYS X 126      61.590  83.690  30.200  1.00  0.00            
ATOM   1905  N   THR X 127      61.260  81.520  30.900  1.00  0.00            
ATOM   1906  H   THR X 127      60.590  80.790  30.740  1.00  0.00            
ATOM   1907  CA  THR X 127      62.030  81.410  32.110  1.00  0.00            
ATOM   1908  HA  THR X 127      61.360  81.900  32.820  1.00  0.00            
ATOM   1909  CB  THR X 127      62.020  80.000  32.680  1.00  0.00            
ATOM   1910  HB  THR X 127      62.590  79.960  33.610  1.00  0.00            
ATOM   1911  OG1 THR X 127      62.460  79.160  31.640  1.00  0.00            
ATOM   1912  HG1 THR X 127      61.810  78.480  31.570  1.00  0.00            
ATOM   1913  CG2 THR X 127      60.570  79.570  32.940  1.00  0.00            
ATOM   1914 1HG2 THR X 127      59.830  79.600  32.140  1.00  0.00            
ATOM   1915 2HG2 THR X 127      60.560  78.470  33.020  1.00  0.00            
ATOM   1916 3HG2 THR X 127      60.190  80.010  33.850  1.00  0.00            
ATOM   1917  C   THR X 127      63.390  82.100  32.070  1.00  0.00            
ATOM   1918  O   THR X 127      63.690  82.950  32.900  1.00  0.00            
ATOM   1919  N   LYS X 128      64.190  81.910  31.000  1.00  0.00            
ATOM   1920  H   LYS X 128      63.930  81.190  30.330  1.00  0.00            
ATOM   1921  CA  LYS X 128      65.570  82.300  30.890  1.00  0.00            
ATOM   1922  HA  LYS X 128      65.860  82.400  31.940  1.00  0.00            
ATOM   1923  CB  LYS X 128      66.470  81.290  30.190  1.00  0.00            
ATOM   1924  HB1 LYS X 128      67.460  81.600  30.490  1.00  0.00            
ATOM   1925  HB2 LYS X 128      66.250  80.380  30.750  1.00  0.00            
ATOM   1926  CG  LYS X 128      66.290  80.830  28.740  1.00  0.00            
ATOM   1927  HG1 LYS X 128      65.520  80.080  28.600  1.00  0.00            
ATOM   1928  HG2 LYS X 128      65.850  81.740  28.320  1.00  0.00            
ATOM   1929  CD  LYS X 128      67.600  80.480  28.040  1.00  0.00            
ATOM   1930  HD1 LYS X 128      68.250  81.350  28.140  1.00  0.00            
ATOM   1931  HD2 LYS X 128      68.110  79.620  28.500  1.00  0.00            
ATOM   1932  CE  LYS X 128      67.440  80.240  26.550  1.00  0.00            
ATOM   1933  HE1 LYS X 128      66.980  79.280  26.270  1.00  0.00            
ATOM   1934  HE2 LYS X 128      66.630  80.900  26.240  1.00  0.00            
ATOM   1935  NZ  LYS X 128      68.630  80.240  25.680  1.00  0.00            
ATOM   1936  HZ1 LYS X 128      68.970  79.320  25.430  1.00  0.00            
ATOM   1937  HZ2 LYS X 128      68.390  80.960  25.010  1.00  0.00            
ATOM   1938  HZ3 LYS X 128      69.420  80.620  26.200  1.00  0.00            
ATOM   1939  C   LYS X 128      65.640  83.730  30.360  1.00  0.00            
ATOM   1940  O   LYS X 128      66.090  83.810  29.220  1.00  0.00            
ATOM   1941  N   VAL X 129      65.440  84.700  31.270  1.00  0.00            
ATOM   1942  H   VAL X 129      64.980  84.350  32.110  1.00  0.00            
ATOM   1943  CA  VAL X 129      65.730  86.100  31.150  1.00  0.00            
ATOM   1944  HA  VAL X 129      65.030  86.210  30.320  1.00  0.00            
ATOM   1945  CB  VAL X 129      65.400  86.850  32.460  1.00  0.00            
ATOM   1946  HB  VAL X 129      65.970  87.780  32.350  1.00  0.00            
ATOM   1947  CG1 VAL X 129      63.960  87.330  32.550  1.00  0.00            
ATOM   1948 1HG1 VAL X 129      63.630  87.950  31.710  1.00  0.00            
ATOM   1949 2HG1 VAL X 129      63.300  86.460  32.530  1.00  0.00            
ATOM   1950 3HG1 VAL X 129      63.730  87.980  33.400  1.00  0.00            
ATOM   1951  CG2 VAL X 129      65.640  86.060  33.750  1.00  0.00            
ATOM   1952 1HG2 VAL X 129      64.950  85.240  33.940  1.00  0.00            
ATOM   1953 2HG2 VAL X 129      66.610  85.580  33.880  1.00  0.00            
ATOM   1954 3HG2 VAL X 129      65.640  86.720  34.620  1.00  0.00            
ATOM   1955  C   VAL X 129      67.210  86.350  30.890  1.00  0.00            
ATOM   1956  O   VAL X 129      68.160  85.830  31.470  1.00  0.00            
ATOM   1957  N   PRO X 130      67.510  87.390  30.120  1.00  0.00            
ATOM   1958  CA  PRO X 130      68.850  87.880  29.880  1.00  0.00            
ATOM   1959  HA  PRO X 130      69.430  87.030  29.520  1.00  0.00            
ATOM   1960  CB  PRO X 130      68.670  88.800  28.670  1.00  0.00            
ATOM   1961  HB1 PRO X 130      69.140  89.780  28.730  1.00  0.00            
ATOM   1962  HB2 PRO X 130      69.040  88.210  27.850  1.00  0.00            
ATOM   1963  CG  PRO X 130      67.180  89.050  28.390  1.00  0.00            
ATOM   1964  HG1 PRO X 130      66.890  90.080  28.550  1.00  0.00            
ATOM   1965  HG2 PRO X 130      66.840  88.740  27.390  1.00  0.00            
ATOM   1966  CD  PRO X 130      66.520  87.950  29.210  1.00  0.00            
ATOM   1967  HD1 PRO X 130      65.780  88.530  29.740  1.00  0.00            
ATOM   1968  HD2 PRO X 130      65.970  87.300  28.520  1.00  0.00            
ATOM   1969  C   PRO X 130      69.470  88.600  31.060  1.00  0.00            
ATOM   1970  O   PRO X 130      70.530  89.230  30.880  1.00  0.00            
ATOM   1971  N   GLU X 131      69.030  88.530  32.320  1.00  0.00            
ATOM   1972  H   GLU X 131      68.230  87.940  32.470  1.00  0.00            
ATOM   1973  CA  GLU X 131      69.830  88.750  33.500  1.00  0.00            
ATOM   1974  HA  GLU X 131      70.160  89.770  33.680  1.00  0.00            
ATOM   1975  CB  GLU X 131      68.960  88.400  34.710  1.00  0.00            
ATOM   1976  HB1 GLU X 131      68.910  87.340  34.960  1.00  0.00            
ATOM   1977  HB2 GLU X 131      69.600  88.820  35.490  1.00  0.00            
ATOM   1978  CG  GLU X 131      67.580  89.030  34.800  1.00  0.00            
ATOM   1979  HG1 GLU X 131      66.980  89.130  33.890  1.00  0.00            
ATOM   1980  HG2 GLU X 131      67.010  88.600  35.620  1.00  0.00            
ATOM   1981  CD  GLU X 131      67.630  90.500  35.190  1.00  0.00            
ATOM   1982  OE1 GLU X 131      67.040  91.400  34.550  1.00  0.00            
ATOM   1983  OE2 GLU X 131      68.250  90.750  36.250  1.00  0.00            
ATOM   1984  C   GLU X 131      71.110  87.920  33.480  1.00  0.00            
ATOM   1985  O   GLU X 131      72.170  88.320  33.950  1.00  0.00            
ATOM   1986  N   LEU X 132      70.930  86.750  32.850  1.00  0.00            
ATOM   1987  H   LEU X 132      70.070  86.530  32.410  1.00  0.00            
ATOM   1988  CA  LEU X 132      72.030  85.930  32.380  1.00  0.00            
ATOM   1989  HA  LEU X 132      72.570  85.640  33.280  1.00  0.00            
ATOM   1990  CB  LEU X 132      71.550  84.690  31.650  1.00  0.00            
ATOM   1991  HB1 LEU X 132      70.930  85.000  30.810  1.00  0.00            
ATOM   1992  HB2 LEU X 132      72.360  84.030  31.370  1.00  0.00            
ATOM   1993  CG  LEU X 132      70.710  83.780  32.550  1.00  0.00            
ATOM   1994  HG  LEU X 132      69.870  84.310  33.000  1.00  0.00            
ATOM   1995  CD1 LEU X 132      70.180  82.650  31.650  1.00  0.00            
ATOM   1996 1HD1 LEU X 132      69.320  83.010  31.090  1.00  0.00            
ATOM   1997 2HD1 LEU X 132      70.830  82.140  30.940  1.00  0.00            
ATOM   1998 3HD1 LEU X 132      69.720  81.850  32.220  1.00  0.00            
ATOM   1999  CD2 LEU X 132      71.610  83.240  33.670  1.00  0.00            
ATOM   2000 1HD2 LEU X 132      71.890  83.930  34.470  1.00  0.00            
ATOM   2001 2HD2 LEU X 132      71.320  82.340  34.180  1.00  0.00            
ATOM   2002 3HD2 LEU X 132      72.550  82.920  33.210  1.00  0.00            
ATOM   2003  C   LEU X 132      73.230  86.500  31.630  1.00  0.00            
ATOM   2004  O   LEU X 132      74.190  85.760  31.530  1.00  0.00            
ATOM   2005  N   ILE X 133      73.040  87.700  31.060  1.00  0.00            
ATOM   2006  H   ILE X 133      72.090  88.010  31.190  1.00  0.00            
ATOM   2007  CA  ILE X 133      74.100  88.320  30.310  1.00  0.00            
ATOM   2008  HA  ILE X 133      74.670  87.490  29.900  1.00  0.00            
ATOM   2009  CB  ILE X 133      73.470  89.220  29.240  1.00  0.00            
ATOM   2010  HB  ILE X 133      72.870  89.990  29.690  1.00  0.00            
ATOM   2011  CG1 ILE X 133      72.450  88.400  28.450  1.00  0.00            
ATOM   2012 1HG1 ILE X 133      71.620  88.150  29.140  1.00  0.00            
ATOM   2013 2HG1 ILE X 133      72.070  88.960  27.600  1.00  0.00            
ATOM   2014  CG2 ILE X 133      74.470  89.830  28.250  1.00  0.00            
ATOM   2015 1HG2 ILE X 133      74.640  90.890  28.480  1.00  0.00            
ATOM   2016 2HG2 ILE X 133      75.450  89.350  28.250  1.00  0.00            
ATOM   2017 3HG2 ILE X 133      74.070  89.790  27.250  1.00  0.00            
ATOM   2018  CD  ILE X 133      72.850  87.100  27.780  1.00  0.00            
ATOM   2019  HD1 ILE X 133      72.860  86.290  28.510  1.00  0.00            
ATOM   2020  HD2 ILE X 133      72.130  86.600  27.140  1.00  0.00            
ATOM   2021  HD3 ILE X 133      73.860  87.270  27.370  1.00  0.00            
ATOM   2022  C   ILE X 133      75.030  89.020  31.280  1.00  0.00            
ATOM   2023  O   ILE X 133      76.050  89.580  30.860  1.00  0.00            
ATOM   2024  N   ARG X 134      74.700  89.130  32.580  1.00  0.00            
ATOM   2025  H   ARG X 134      73.830  88.630  32.630  1.00  0.00            
ATOM   2026  CA  ARG X 134      75.210  89.860  33.700  1.00  0.00            
ATOM   2027  HA  ARG X 134      76.250  89.910  33.380  1.00  0.00            
ATOM   2028  CB  ARG X 134      74.730  91.310  33.690  1.00  0.00            
ATOM   2029  HB1 ARG X 134      75.320  91.900  34.420  1.00  0.00            
ATOM   2030  HB2 ARG X 134      74.820  91.960  32.830  1.00  0.00            
ATOM   2031  CG  ARG X 134      73.290  91.420  34.150  1.00  0.00            
ATOM   2032  HG1 ARG X 134      72.610  91.130  33.350  1.00  0.00            
ATOM   2033  HG2 ARG X 134      72.930  90.610  34.760  1.00  0.00            
ATOM   2034  CD  ARG X 134      73.030  92.870  34.590  1.00  0.00            
ATOM   2035  HD1 ARG X 134      73.190  92.920  35.670  1.00  0.00            
ATOM   2036  HD2 ARG X 134      73.680  93.650  34.200  1.00  0.00            
ATOM   2037  NE  ARG X 134      71.650  93.280  34.330  1.00  0.00            
ATOM   2038  HE  ARG X 134      71.420  94.050  33.680  1.00  0.00            
ATOM   2039  CZ  ARG X 134      70.580  92.620  34.770  1.00  0.00            
ATOM   2040  NH1 ARG X 134      70.630  91.670  35.720  1.00  0.00            
ATOM   2041 1HH1 ARG X 134      69.870  91.070  36.000  1.00  0.00            
ATOM   2042 2HH1 ARG X 134      71.480  91.770  36.260  1.00  0.00            
ATOM   2043  NH2 ARG X 134      69.380  93.040  34.350  1.00  0.00            
ATOM   2044 1HH2 ARG X 134      69.000  93.840  33.880  1.00  0.00            
ATOM   2045 2HH2 ARG X 134      68.580  92.510  34.650  1.00  0.00            
ATOM   2046  C   ARG X 134      75.430  89.040  34.970  1.00  0.00            
ATOM   2047  O   ARG X 134      75.220  89.460  36.100  1.00  0.00            
ATOM   2048  N   THR X 135      75.940  87.800  34.960  1.00  0.00            
ATOM   2049  H   THR X 135      76.150  87.290  34.110  1.00  0.00            
ATOM   2050  CA  THR X 135      76.360  87.030  36.110  1.00  0.00            
ATOM   2051  HA  THR X 135      75.490  87.100  36.790  1.00  0.00            
ATOM   2052  CB  THR X 135      76.430  85.530  35.880  1.00  0.00            
ATOM   2053  HB  THR X 135      76.320  84.860  36.760  1.00  0.00            
ATOM   2054  OG1 THR X 135      77.580  85.240  35.140  1.00  0.00            
ATOM   2055  HG1 THR X 135      78.210  84.980  35.790  1.00  0.00            
ATOM   2056  CG2 THR X 135      75.230  85.000  35.080  1.00  0.00            
ATOM   2057 1HG2 THR X 135      74.930  85.620  34.220  1.00  0.00            
ATOM   2058 2HG2 THR X 135      75.530  84.070  34.600  1.00  0.00            
ATOM   2059 3HG2 THR X 135      74.420  84.720  35.740  1.00  0.00            
ATOM   2060  C   THR X 135      77.370  87.600  37.100  1.00  0.00            
ATOM   2061  O   THR X 135      77.220  87.620  38.330  1.00  0.00            
ATOM   2062  N   ILE X 136      78.320  88.390  36.610  1.00  0.00            
ATOM   2063  H   ILE X 136      78.500  88.330  35.610  1.00  0.00            
ATOM   2064  CA  ILE X 136      79.210  89.190  37.410  1.00  0.00            
ATOM   2065  HA  ILE X 136      79.870  88.490  37.930  1.00  0.00            
ATOM   2066  CB  ILE X 136      80.200  89.820  36.420  1.00  0.00            
ATOM   2067  HB  ILE X 136      80.570  88.940  35.900  1.00  0.00            
ATOM   2068  CG1 ILE X 136      81.380  90.550  37.060  1.00  0.00            
ATOM   2069 1HG1 ILE X 136      81.270  91.560  37.430  1.00  0.00            
ATOM   2070 2HG1 ILE X 136      81.890  90.140  37.920  1.00  0.00            
ATOM   2071  CG2 ILE X 136      79.750  90.810  35.330  1.00  0.00            
ATOM   2072 1HG2 ILE X 136      80.280  90.610  34.410  1.00  0.00            
ATOM   2073 2HG2 ILE X 136      78.740  90.680  34.990  1.00  0.00            
ATOM   2074 3HG2 ILE X 136      79.700  91.880  35.530  1.00  0.00            
ATOM   2075  CD  ILE X 136      82.470  90.900  36.050  1.00  0.00            
ATOM   2076  HD1 ILE X 136      83.270  91.430  36.560  1.00  0.00            
ATOM   2077  HD2 ILE X 136      82.860  90.080  35.450  1.00  0.00            
ATOM   2078  HD3 ILE X 136      82.280  91.520  35.170  1.00  0.00            
ATOM   2079  C   ILE X 136      78.470  90.230  38.230  1.00  0.00            
ATOM   2080  O   ILE X 136      78.820  90.330  39.420  1.00  0.00            
ATOM   2081  N   MET X 137      77.560  91.020  37.670  1.00  0.00            
ATOM   2082  H   MET X 137      77.120  90.570  36.860  1.00  0.00            
ATOM   2083  CA  MET X 137      76.890  92.110  38.300  1.00  0.00            
ATOM   2084  HA  MET X 137      77.600  92.610  38.960  1.00  0.00            
ATOM   2085  CB  MET X 137      76.370  93.040  37.210  1.00  0.00            
ATOM   2086  HB1 MET X 137      75.650  92.590  36.510  1.00  0.00            
ATOM   2087  HB2 MET X 137      75.990  93.960  37.650  1.00  0.00            
ATOM   2088  CG  MET X 137      77.450  93.490  36.230  1.00  0.00            
ATOM   2089  HG1 MET X 137      78.380  93.710  36.770  1.00  0.00            
ATOM   2090  HG2 MET X 137      77.680  92.640  35.600  1.00  0.00            
ATOM   2091  SD  MET X 137      77.180  94.890  35.130  1.00  0.00            
ATOM   2092  CE  MET X 137      78.010  94.320  33.620  1.00  0.00            
ATOM   2093  HE1 MET X 137      79.090  94.420  33.720  1.00  0.00            
ATOM   2094  HE2 MET X 137      77.750  93.280  33.400  1.00  0.00            
ATOM   2095  HE3 MET X 137      77.610  94.950  32.840  1.00  0.00            
ATOM   2096  C   MET X 137      75.690  91.590  39.110  1.00  0.00            
ATOM   2097  O   MET X 137      75.440  92.180  40.150  1.00  0.00            
ATOM   2098  N   GLY X 138      75.090  90.490  38.650  1.00  0.00            
ATOM   2099  H   GLY X 138      75.430  89.960  37.860  1.00  0.00            
ATOM   2100  CA  GLY X 138      74.030  89.860  39.420  1.00  0.00            
ATOM   2101  HA1 GLY X 138      74.300  88.970  39.970  1.00  0.00            
ATOM   2102  HA2 GLY X 138      73.660  90.640  40.090  1.00  0.00            
ATOM   2103  C   GLY X 138      72.760  89.740  38.570  1.00  0.00            
ATOM   2104  O   GLY X 138      72.400  90.630  37.790  1.00  0.00            
ATOM   2105  N   TRP X 139      71.920  88.820  39.000  1.00  0.00            
ATOM   2106  H   TRP X 139      72.270  88.070  39.590  1.00  0.00            
ATOM   2107  CA  TRP X 139      70.490  88.850  38.800  1.00  0.00            
ATOM   2108  HA  TRP X 139      70.230  89.130  37.780  1.00  0.00            
ATOM   2109  CB  TRP X 139      69.870  87.500  39.210  1.00  0.00            
ATOM   2110  HB1 TRP X 139      70.220  87.170  40.180  1.00  0.00            
ATOM   2111  HB2 TRP X 139      68.790  87.470  39.340  1.00  0.00            
ATOM   2112  CG  TRP X 139      70.080  86.450  38.170  1.00  0.00            
ATOM   2113  CD1 TRP X 139      71.250  85.930  37.780  1.00  0.00            
ATOM   2114  HD1 TRP X 139      72.150  86.350  38.170  1.00  0.00            
ATOM   2115  CD2 TRP X 139      69.100  85.730  37.360  1.00  0.00            
ATOM   2116  NE1 TRP X 139      71.000  84.840  36.940  1.00  0.00            
ATOM   2117  HE1 TRP X 139      71.820  84.290  36.780  1.00  0.00            
ATOM   2118  CE2 TRP X 139      69.650  84.530  36.870  1.00  0.00            
ATOM   2119  CE3 TRP X 139      67.710  85.830  37.140  1.00  0.00            
ATOM   2120  HE3 TRP X 139      67.250  86.730  37.490  1.00  0.00            
ATOM   2121  CZ2 TRP X 139      68.850  83.540  36.300  1.00  0.00            
ATOM   2122  HZ2 TRP X 139      69.340  82.770  35.730  1.00  0.00            
ATOM   2123  CZ3 TRP X 139      66.880  84.760  36.730  1.00  0.00            
ATOM   2124  HZ3 TRP X 139      65.800  84.830  36.600  1.00  0.00            
ATOM   2125  CH2 TRP X 139      67.450  83.610  36.210  1.00  0.00            
ATOM   2126  HH2 TRP X 139      66.750  82.960  35.710  1.00  0.00            
ATOM   2127  C   TRP X 139      69.830  89.870  39.720  1.00  0.00            
ATOM   2128  O   TRP X 139      70.070  89.790  40.940  1.00  0.00            
ATOM   2129  N   THR X 140      69.000  90.780  39.200  1.00  0.00            
ATOM   2130  H   THR X 140      68.980  90.940  38.210  1.00  0.00            
ATOM   2131  CA  THR X 140      68.140  91.690  39.920  1.00  0.00            
ATOM   2132  HA  THR X 140      68.760  92.310  40.570  1.00  0.00            
ATOM   2133  CB  THR X 140      67.420  92.580  38.910  1.00  0.00            
ATOM   2134  HB  THR X 140      66.730  93.170  39.500  1.00  0.00            
ATOM   2135  OG1 THR X 140      66.570  91.920  37.980  1.00  0.00            
ATOM   2136  HG1 THR X 140      67.030  91.460  37.300  1.00  0.00            
ATOM   2137  CG2 THR X 140      68.280  93.660  38.270  1.00  0.00            
ATOM   2138 1HG2 THR X 140      68.010  93.700  37.210  1.00  0.00            
ATOM   2139 2HG2 THR X 140      68.040  94.680  38.550  1.00  0.00            
ATOM   2140 3HG2 THR X 140      69.350  93.460  38.390  1.00  0.00            
ATOM   2141  C   THR X 140      67.210  90.970  40.870  1.00  0.00            
ATOM   2142  O   THR X 140      66.910  91.470  41.950  1.00  0.00            
ATOM   2143  N   LEU X 141      66.720  89.760  40.570  1.00  0.00            
ATOM   2144  H   LEU X 141      66.960  89.450  39.630  1.00  0.00            
ATOM   2145  CA  LEU X 141      66.020  88.850  41.460  1.00  0.00            
ATOM   2146  HA  LEU X 141      66.160  89.140  42.490  1.00  0.00            
ATOM   2147  CB  LEU X 141      64.530  88.700  41.220  1.00  0.00            
ATOM   2148  HB1 LEU X 141      64.320  88.960  40.180  1.00  0.00            
ATOM   2149  HB2 LEU X 141      64.050  87.750  41.490  1.00  0.00            
ATOM   2150  CG  LEU X 141      63.620  89.680  41.940  1.00  0.00            
ATOM   2151  HG  LEU X 141      63.990  90.650  41.630  1.00  0.00            
ATOM   2152  CD1 LEU X 141      62.180  89.410  41.530  1.00  0.00            
ATOM   2153 1HD1 LEU X 141      62.170  89.770  40.490  1.00  0.00            
ATOM   2154 2HD1 LEU X 141      61.850  88.370  41.500  1.00  0.00            
ATOM   2155 3HD1 LEU X 141      61.480  90.140  41.950  1.00  0.00            
ATOM   2156  CD2 LEU X 141      63.630  89.410  43.460  1.00  0.00            
ATOM   2157 1HD2 LEU X 141      62.930  90.050  44.020  1.00  0.00            
ATOM   2158 2HD2 LEU X 141      63.580  88.360  43.720  1.00  0.00            
ATOM   2159 3HD2 LEU X 141      64.640  89.490  43.850  1.00  0.00            
ATOM   2160  C   LEU X 141      66.700  87.500  41.310  1.00  0.00            
ATOM   2161  O   LEU X 141      66.640  86.710  40.360  1.00  0.00            
ATOM   2162  N   ASP X 142      67.550  87.190  42.300  1.00  0.00            
ATOM   2163  H   ASP X 142      67.790  87.880  43.000  1.00  0.00            
ATOM   2164  CA  ASP X 142      68.250  85.930  42.380  1.00  0.00            
ATOM   2165  HA  ASP X 142      68.630  85.530  41.450  1.00  0.00            
ATOM   2166  CB  ASP X 142      69.450  86.210  43.300  1.00  0.00            
ATOM   2167  HB1 ASP X 142      70.000  86.990  42.780  1.00  0.00            
ATOM   2168  HB2 ASP X 142      69.220  86.620  44.290  1.00  0.00            
ATOM   2169  CG  ASP X 142      70.390  85.020  43.310  1.00  0.00            
ATOM   2170  OD1 ASP X 142      70.900  84.560  42.280  1.00  0.00            
ATOM   2171  OD2 ASP X 142      70.480  84.280  44.330  1.00  0.00            
ATOM   2172  C   ASP X 142      67.440  84.830  43.030  1.00  0.00            
ATOM   2173  O   ASP X 142      67.730  83.670  42.780  1.00  0.00            
ATOM   2174  N   PHE X 143      66.310  85.220  43.650  1.00  0.00            
ATOM   2175  H   PHE X 143      66.330  86.250  43.620  1.00  0.00            
ATOM   2176  CA  PHE X 143      65.280  84.370  44.200  1.00  0.00            
ATOM   2177  HA  PHE X 143      65.690  83.650  44.910  1.00  0.00            
ATOM   2178  CB  PHE X 143      64.320  85.200  45.050  1.00  0.00            
ATOM   2179  HB1 PHE X 143      63.870  86.030  44.510  1.00  0.00            
ATOM   2180  HB2 PHE X 143      63.460  84.570  45.240  1.00  0.00            
ATOM   2181  CG  PHE X 143      64.860  85.830  46.330  1.00  0.00            
ATOM   2182  CD1 PHE X 143      64.010  86.660  47.080  1.00  0.00            
ATOM   2183  HD1 PHE X 143      62.970  86.720  46.870  1.00  0.00            
ATOM   2184  CD2 PHE X 143      66.190  85.810  46.690  1.00  0.00            
ATOM   2185  HD2 PHE X 143      66.930  85.370  46.040  1.00  0.00            
ATOM   2186  CE1 PHE X 143      64.440  87.370  48.190  1.00  0.00            
ATOM   2187  HE1 PHE X 143      63.750  88.000  48.740  1.00  0.00            
ATOM   2188  CE2 PHE X 143      66.620  86.470  47.850  1.00  0.00            
ATOM   2189  HE2 PHE X 143      67.620  86.530  48.280  1.00  0.00            
ATOM   2190  CZ  PHE X 143      65.750  87.210  48.650  1.00  0.00            
ATOM   2191  HZ  PHE X 143      66.120  87.650  49.570  1.00  0.00            
ATOM   2192  C   PHE X 143      64.530  83.650  43.090  1.00  0.00            
ATOM   2193  O   PHE X 143      63.600  82.880  43.370  1.00  0.00            
ATOM   2194  N   LEU X 144      64.780  83.850  41.810  1.00  0.00            
ATOM   2195  H   LEU X 144      65.460  84.550  41.550  1.00  0.00            
ATOM   2196  CA  LEU X 144      64.190  83.040  40.770  1.00  0.00            
ATOM   2197  HA  LEU X 144      63.390  82.400  41.140  1.00  0.00            
ATOM   2198  CB  LEU X 144      63.670  83.860  39.580  1.00  0.00            
ATOM   2199  HB1 LEU X 144      64.490  84.580  39.430  1.00  0.00            
ATOM   2200  HB2 LEU X 144      63.590  83.250  38.680  1.00  0.00            
ATOM   2201  CG  LEU X 144      62.480  84.760  39.820  1.00  0.00            
ATOM   2202  HG  LEU X 144      62.320  85.160  40.830  1.00  0.00            
ATOM   2203  CD1 LEU X 144      62.630  86.100  39.090  1.00  0.00            
ATOM   2204 1HD1 LEU X 144      61.890  86.820  39.460  1.00  0.00            
ATOM   2205 2HD1 LEU X 144      63.580  86.590  39.230  1.00  0.00            
ATOM   2206 3HD1 LEU X 144      62.490  85.900  38.020  1.00  0.00            
ATOM   2207  CD2 LEU X 144      61.200  84.100  39.310  1.00  0.00            
ATOM   2208 1HD2 LEU X 144      61.230  83.940  38.240  1.00  0.00            
ATOM   2209 2HD2 LEU X 144      60.930  83.090  39.640  1.00  0.00            
ATOM   2210 3HD2 LEU X 144      60.390  84.770  39.560  1.00  0.00            
ATOM   2211  C   LEU X 144      65.170  82.050  40.150  1.00  0.00            
ATOM   2212  O   LEU X 144      64.890  80.910  39.750  1.00  0.00            
ATOM   2213  N   ARG X 145      66.450  82.430  40.180  1.00  0.00            
ATOM   2214  H   ARG X 145      66.610  83.360  40.550  1.00  0.00            
ATOM   2215  CA  ARG X 145      67.540  81.590  39.740  1.00  0.00            
ATOM   2216  HA  ARG X 145      67.300  81.180  38.770  1.00  0.00            
ATOM   2217  CB  ARG X 145      68.730  82.540  39.890  1.00  0.00            
ATOM   2218  HB1 ARG X 145      68.370  83.490  39.480  1.00  0.00            
ATOM   2219  HB2 ARG X 145      68.990  82.930  40.870  1.00  0.00            
ATOM   2220  CG  ARG X 145      69.960  82.040  39.150  1.00  0.00            
ATOM   2221  HG1 ARG X 145      69.510  81.620  38.250  1.00  0.00            
ATOM   2222  HG2 ARG X 145      70.640  82.760  38.680  1.00  0.00            
ATOM   2223  CD  ARG X 145      70.930  81.230  40.020  1.00  0.00            
ATOM   2224  HD1 ARG X 145      70.550  80.350  40.540  1.00  0.00            
ATOM   2225  HD2 ARG X 145      71.810  80.810  39.510  1.00  0.00            
ATOM   2226  NE  ARG X 145      71.470  82.120  41.040  1.00  0.00            
ATOM   2227  HE  ARG X 145      71.080  83.030  41.270  1.00  0.00            
ATOM   2228  CZ  ARG X 145      72.510  81.850  41.840  1.00  0.00            
ATOM   2229  NH1 ARG X 145      73.500  80.970  41.650  1.00  0.00            
ATOM   2230 1HH1 ARG X 145      73.600  80.440  40.790  1.00  0.00            
ATOM   2231 2HH1 ARG X 145      73.970  80.490  42.410  1.00  0.00            
ATOM   2232  NH2 ARG X 145      72.600  82.630  42.910  1.00  0.00            
ATOM   2233 1HH2 ARG X 145      71.760  83.160  43.090  1.00  0.00            
ATOM   2234 2HH2 ARG X 145      73.430  82.580  43.480  1.00  0.00            
ATOM   2235  C   ARG X 145      67.650  80.430  40.730  1.00  0.00            
ATOM   2236  O   ARG X 145      68.100  79.360  40.370  1.00  0.00            
ATOM   2237  N   GLU X 146      67.220  80.580  41.980  1.00  0.00            
ATOM   2238  H   GLU X 146      66.970  81.560  42.080  1.00  0.00            
ATOM   2239  CA  GLU X 146      67.130  79.580  43.030  1.00  0.00            
ATOM   2240  HA  GLU X 146      68.010  78.950  42.930  1.00  0.00            
ATOM   2241  CB  GLU X 146      66.760  80.370  44.300  1.00  0.00            
ATOM   2242  HB1 GLU X 146      67.550  81.130  44.300  1.00  0.00            
ATOM   2243  HB2 GLU X 146      65.820  80.920  44.240  1.00  0.00            
ATOM   2244  CG  GLU X 146      66.940  79.560  45.590  1.00  0.00            
ATOM   2245  HG1 GLU X 146      66.090  78.880  45.690  1.00  0.00            
ATOM   2246  HG2 GLU X 146      67.770  78.850  45.530  1.00  0.00            
ATOM   2247  CD  GLU X 146      67.420  80.340  46.800  1.00  0.00            
ATOM   2248  OE1 GLU X 146      66.570  80.660  47.650  1.00  0.00            
ATOM   2249  OE2 GLU X 146      68.640  80.590  46.690  1.00  0.00            
ATOM   2250  C   GLU X 146      66.050  78.550  42.860  1.00  0.00            
ATOM   2251  O   GLU X 146      66.050  77.610  43.650  1.00  0.00            
ATOM   2252  N   ARG X 147      65.120  78.690  41.910  1.00  0.00            
ATOM   2253  H   ARG X 147      65.190  79.510  41.310  1.00  0.00            
ATOM   2254  CA  ARG X 147      64.030  77.780  41.620  1.00  0.00            
ATOM   2255  HA  ARG X 147      63.890  77.260  42.570  1.00  0.00            
ATOM   2256  CB  ARG X 147      62.800  78.450  41.040  1.00  0.00            
ATOM   2257  HB1 ARG X 147      63.070  78.940  40.120  1.00  0.00            
ATOM   2258  HB2 ARG X 147      62.040  77.710  40.800  1.00  0.00            
ATOM   2259  CG  ARG X 147      62.170  79.440  42.020  1.00  0.00            
ATOM   2260  HG1 ARG X 147      62.850  80.090  42.580  1.00  0.00            
ATOM   2261  HG2 ARG X 147      61.680  80.050  41.250  1.00  0.00            
ATOM   2262  CD  ARG X 147      61.040  78.860  42.890  1.00  0.00            
ATOM   2263  HD1 ARG X 147      60.270  79.610  43.070  1.00  0.00            
ATOM   2264  HD2 ARG X 147      60.550  77.990  42.460  1.00  0.00            
ATOM   2265  NE  ARG X 147      61.570  78.190  44.060  1.00  0.00            
ATOM   2266  HE  ARG X 147      61.800  77.210  44.020  1.00  0.00            
ATOM   2267  CZ  ARG X 147      61.440  78.640  45.320  1.00  0.00            
ATOM   2268  NH1 ARG X 147      61.050  79.880  45.700  1.00  0.00            
ATOM   2269 1HH1 ARG X 147      60.870  79.980  46.680  1.00  0.00            
ATOM   2270 2HH1 ARG X 147      61.060  80.550  44.960  1.00  0.00            
ATOM   2271  NH2 ARG X 147      61.660  77.720  46.270  1.00  0.00            
ATOM   2272 1HH2 ARG X 147      62.220  76.890  46.210  1.00  0.00            
ATOM   2273 2HH2 ARG X 147      61.570  77.920  47.250  1.00  0.00            
ATOM   2274  C   ARG X 147      64.450  76.710  40.600  1.00  0.00            
ATOM   2275  O   ARG X 147      63.670  75.910  40.130  1.00  0.00            
ATOM   2276  N   LEU X 148      65.660  76.870  40.040  1.00  0.00            
ATOM   2277  H   LEU X 148      66.170  77.740  40.230  1.00  0.00            
ATOM   2278  CA  LEU X 148      66.200  76.200  38.880  1.00  0.00            
ATOM   2279  HA  LEU X 148      65.470  75.480  38.510  1.00  0.00            
ATOM   2280  CB  LEU X 148      66.390  77.200  37.750  1.00  0.00            
ATOM   2281  HB1 LEU X 148      67.010  78.040  38.120  1.00  0.00            
ATOM   2282  HB2 LEU X 148      66.990  76.710  36.990  1.00  0.00            
ATOM   2283  CG  LEU X 148      65.140  77.770  37.070  1.00  0.00            
ATOM   2284  HG  LEU X 148      64.480  77.830  37.940  1.00  0.00            
ATOM   2285  CD1 LEU X 148      65.460  79.170  36.560  1.00  0.00            
ATOM   2286 1HD1 LEU X 148      66.250  79.180  35.810  1.00  0.00            
ATOM   2287 2HD1 LEU X 148      64.680  79.930  36.460  1.00  0.00            
ATOM   2288 3HD1 LEU X 148      66.180  79.600  37.270  1.00  0.00            
ATOM   2289  CD2 LEU X 148      64.370  76.930  36.070  1.00  0.00            
ATOM   2290 1HD2 LEU X 148      63.850  76.100  36.570  1.00  0.00            
ATOM   2291 2HD2 LEU X 148      63.600  77.450  35.490  1.00  0.00            
ATOM   2292 3HD2 LEU X 148      65.010  76.440  35.320  1.00  0.00            
ATOM   2293  C   LEU X 148      67.440  75.380  39.220  1.00  0.00            
ATOM   2294  O   LEU X 148      67.980  74.730  38.330  1.00  0.00            
ATOM   2295  N   LEU X 149      67.860  75.270  40.490  1.00  0.00            
ATOM   2296  H   LEU X 149      67.290  75.730  41.190  1.00  0.00            
ATOM   2297  CA  LEU X 149      68.860  74.370  41.020  1.00  0.00            
ATOM   2298  HA  LEU X 149      69.770  74.700  40.510  1.00  0.00            
ATOM   2299  CB  LEU X 149      68.980  74.740  42.490  1.00  0.00            
ATOM   2300  HB1 LEU X 149      68.160  74.290  43.050  1.00  0.00            
ATOM   2301  HB2 LEU X 149      69.790  74.120  42.890  1.00  0.00            
ATOM   2302  CG  LEU X 149      69.100  76.210  42.900  1.00  0.00            
ATOM   2303  HG  LEU X 149      68.340  76.760  42.360  1.00  0.00            
ATOM   2304  CD1 LEU X 149      68.940  76.260  44.410  1.00  0.00            
ATOM   2305 1HD1 LEU X 149      67.910  76.070  44.720  1.00  0.00            
ATOM   2306 2HD1 LEU X 149      69.710  75.690  44.910  1.00  0.00            
ATOM   2307 3HD1 LEU X 149      69.180  77.280  44.740  1.00  0.00            
ATOM   2308  CD2 LEU X 149      70.350  76.850  42.280  1.00  0.00            
ATOM   2309 1HD2 LEU X 149      71.350  76.480  42.560  1.00  0.00            
ATOM   2310 2HD2 LEU X 149      70.260  76.810  41.210  1.00  0.00            
ATOM   2311 3HD2 LEU X 149      70.210  77.830  42.740  1.00  0.00            
ATOM   2312  C   LEU X 149      68.560  72.880  41.010  1.00  0.00            
ATOM   2313  O   LEU X 149      67.480  72.490  41.430  1.00  0.00            
ATOM   2314  N   GLY X 150      69.400  72.120  40.300  1.00  0.00            
ATOM   2315  H   GLY X 150      70.090  72.640  39.750  1.00  0.00            
ATOM   2316  CA  GLY X 150      69.040  70.820  39.800  1.00  0.00            
ATOM   2317  HA1 GLY X 150      69.840  70.100  40.060  1.00  0.00            
ATOM   2318  HA2 GLY X 150      68.120  70.430  40.240  1.00  0.00            
ATOM   2319  C   GLY X 150      68.900  70.650  38.290  1.00  0.00            
ATOM   2320  O   GLY X 150      69.110  69.600  37.690  1.00  0.00            
ATOM   2321  N   TRP X 151      68.720  71.830  37.700  1.00  0.00            
ATOM   2322  H   TRP X 151      68.240  72.520  38.270  1.00  0.00            
ATOM   2323  CA  TRP X 151      68.750  72.070  36.270  1.00  0.00            
ATOM   2324  HA  TRP X 151      68.280  71.170  35.850  1.00  0.00            
ATOM   2325  CB  TRP X 151      67.870  73.270  35.940  1.00  0.00            
ATOM   2326  HB1 TRP X 151      66.950  73.550  36.460  1.00  0.00            
ATOM   2327  HB2 TRP X 151      68.480  74.180  35.830  1.00  0.00            
ATOM   2328  CG  TRP X 151      67.450  73.290  34.510  1.00  0.00            
ATOM   2329  CD1 TRP X 151      66.870  72.290  33.800  1.00  0.00            
ATOM   2330  HD1 TRP X 151      66.610  71.310  34.190  1.00  0.00            
ATOM   2331  CD2 TRP X 151      67.500  74.420  33.590  1.00  0.00            
ATOM   2332  NE1 TRP X 151      66.650  72.680  32.500  1.00  0.00            
ATOM   2333  HE1 TRP X 151      66.270  72.040  31.810  1.00  0.00            
ATOM   2334  CE2 TRP X 151      67.020  73.990  32.330  1.00  0.00            
ATOM   2335  CE3 TRP X 151      67.750  75.790  33.740  1.00  0.00            
ATOM   2336  HE3 TRP X 151      67.780  76.310  34.700  1.00  0.00            
ATOM   2337  CZ2 TRP X 151      66.930  74.930  31.290  1.00  0.00            
ATOM   2338  HZ2 TRP X 151      66.580  74.560  30.350  1.00  0.00            
ATOM   2339  CZ3 TRP X 151      67.670  76.710  32.700  1.00  0.00            
ATOM   2340  HZ3 TRP X 151      67.630  77.770  32.860  1.00  0.00            
ATOM   2341  CH2 TRP X 151      67.230  76.300  31.430  1.00  0.00            
ATOM   2342  HH2 TRP X 151      67.070  76.880  30.540  1.00  0.00            
ATOM   2343  C   TRP X 151      70.240  72.310  36.110  1.00  0.00            
ATOM   2344  O   TRP X 151      70.780  71.750  35.150  1.00  0.00            
ATOM   2345  N   ILE X 152      70.710  73.390  36.730  1.00  0.00            
ATOM   2346  H   ILE X 152      70.010  73.860  37.290  1.00  0.00            
ATOM   2347  CA  ILE X 152      71.950  74.150  36.660  1.00  0.00            
ATOM   2348  HA  ILE X 152      72.480  73.670  35.840  1.00  0.00            
ATOM   2349  CB  ILE X 152      71.650  75.640  36.450  1.00  0.00            
ATOM   2350  HB  ILE X 152      72.290  76.070  37.200  1.00  0.00            
ATOM   2351  CG1 ILE X 152      70.310  76.190  36.960  1.00  0.00            
ATOM   2352 1HG1 ILE X 152      69.440  75.950  36.350  1.00  0.00            
ATOM   2353 2HG1 ILE X 152      70.180  75.700  37.920  1.00  0.00            
ATOM   2354  CG2 ILE X 152      72.020  76.040  35.030  1.00  0.00            
ATOM   2355 1HG2 ILE X 152      73.080  76.210  34.820  1.00  0.00            
ATOM   2356 2HG2 ILE X 152      71.760  75.340  34.250  1.00  0.00            
ATOM   2357 3HG2 ILE X 152      71.580  77.010  34.740  1.00  0.00            
ATOM   2358  CD  ILE X 152      70.390  77.650  37.420  1.00  0.00            
ATOM   2359  HD1 ILE X 152      71.100  78.210  36.800  1.00  0.00            
ATOM   2360  HD2 ILE X 152      69.450  78.180  37.510  1.00  0.00            
ATOM   2361  HD3 ILE X 152      70.780  77.680  38.420  1.00  0.00            
ATOM   2362  C   ILE X 152      72.720  74.030  37.950  1.00  0.00            
ATOM   2363  O   ILE X 152      72.190  73.500  38.920  1.00  0.00            
ATOM   2364  N   GLN X 153      74.050  74.120  37.880  1.00  0.00            
ATOM   2365  H   GLN X 153      74.360  74.620  37.050  1.00  0.00            
ATOM   2366  CA  GLN X 153      74.940  73.820  38.980  1.00  0.00            
ATOM   2367  HA  GLN X 153      74.780  72.820  39.390  1.00  0.00            
ATOM   2368  CB  GLN X 153      76.330  73.740  38.350  1.00  0.00            
ATOM   2369  HB1 GLN X 153      76.330  72.830  37.760  1.00  0.00            
ATOM   2370  HB2 GLN X 153      76.310  74.550  37.620  1.00  0.00            
ATOM   2371  CG  GLN X 153      77.550  73.460  39.210  1.00  0.00            
ATOM   2372  HG1 GLN X 153      77.310  72.780  40.040  1.00  0.00            
ATOM   2373  HG2 GLN X 153      78.270  72.900  38.610  1.00  0.00            
ATOM   2374  CD  GLN X 153      78.180  74.730  39.770  1.00  0.00            
ATOM   2375  OE1 GLN X 153      78.060  75.780  39.140  1.00  0.00            
ATOM   2376  NE2 GLN X 153      78.800  74.750  40.940  1.00  0.00            
ATOM   2377 1HE2 GLN X 153      78.960  73.840  41.360  1.00  0.00            
ATOM   2378 2HE2 GLN X 153      79.340  75.470  41.410  1.00  0.00            
ATOM   2379  C   GLN X 153      74.730  74.790  40.130  1.00  0.00            
ATOM   2380  O   GLN X 153      74.070  74.450  41.130  1.00  0.00            
ATOM   2381  N   ASP X 154      75.210  76.010  39.980  1.00  0.00            
ATOM   2382  H   ASP X 154      75.720  76.190  39.120  1.00  0.00            
ATOM   2383  CA  ASP X 154      74.970  77.140  40.870  1.00  0.00            
ATOM   2384  HA  ASP X 154      73.940  77.110  41.210  1.00  0.00            
ATOM   2385  CB  ASP X 154      75.940  77.120  42.060  1.00  0.00            
ATOM   2386  HB1 ASP X 154      75.810  76.290  42.770  1.00  0.00            
ATOM   2387  HB2 ASP X 154      77.000  77.270  41.910  1.00  0.00            
ATOM   2388  CG  ASP X 154      75.520  78.220  43.030  1.00  0.00            
ATOM   2389  OD1 ASP X 154      74.390  78.750  42.980  1.00  0.00            
ATOM   2390  OD2 ASP X 154      76.210  78.630  44.000  1.00  0.00            
ATOM   2391  C   ASP X 154      75.020  78.370  39.990  1.00  0.00            
ATOM   2392  O   ASP X 154      74.040  79.020  39.590  1.00  0.00            
ATOM   2393  N   GLN X 155      76.190  79.010  39.880  1.00  0.00            
ATOM   2394  H   GLN X 155      76.930  78.500  40.350  1.00  0.00            
ATOM   2395  CA  GLN X 155      76.670  79.980  38.900  1.00  0.00            
ATOM   2396  HA  GLN X 155      76.360  79.670  37.910  1.00  0.00            
ATOM   2397  CB  GLN X 155      76.000  81.360  38.970  1.00  0.00            
ATOM   2398  HB1 GLN X 155      75.500  81.260  39.920  1.00  0.00            
ATOM   2399  HB2 GLN X 155      76.710  82.160  39.140  1.00  0.00            
ATOM   2400  CG  GLN X 155      74.990  81.690  37.870  1.00  0.00            
ATOM   2401  HG1 GLN X 155      75.420  82.050  36.930  1.00  0.00            
ATOM   2402  HG2 GLN X 155      74.370  80.840  37.590  1.00  0.00            
ATOM   2403  CD  GLN X 155      74.230  82.980  38.180  1.00  0.00            
ATOM   2404  OE1 GLN X 155      73.170  83.320  37.640  1.00  0.00            
ATOM   2405  NE2 GLN X 155      74.610  83.760  39.190  1.00  0.00            
ATOM   2406 1HE2 GLN X 155      75.270  83.360  39.860  1.00  0.00            
ATOM   2407 2HE2 GLN X 155      74.070  84.540  39.540  1.00  0.00            
ATOM   2408  C   GLN X 155      78.170  79.990  39.110  1.00  0.00            
ATOM   2409  O   GLN X 155      78.610  80.450  40.170  1.00  0.00            
ATOM   2410  N   GLY X 156      78.950  79.450  38.180  1.00  0.00            
ATOM   2411  H   GLY X 156      78.540  79.030  37.360  1.00  0.00            
ATOM   2412  CA  GLY X 156      80.380  79.590  38.290  1.00  0.00            
ATOM   2413  HA1 GLY X 156      80.780  80.220  37.500  1.00  0.00            
ATOM   2414  HA2 GLY X 156      80.720  80.030  39.220  1.00  0.00            
ATOM   2415  C   GLY X 156      81.190  78.280  38.210  1.00  0.00            
ATOM   2416  O   GLY X 156      82.300  78.340  37.710  1.00  0.00            
ATOM   2417  N   GLY X 157      80.680  77.090  38.460  1.00  0.00            
ATOM   2418  H   GLY X 157      79.720  76.770  38.610  1.00  0.00            
ATOM   2419  CA  GLY X 157      81.470  75.880  38.620  1.00  0.00            
ATOM   2420  HA1 GLY X 157      82.550  76.010  38.790  1.00  0.00            
ATOM   2421  HA2 GLY X 157      81.070  75.530  39.570  1.00  0.00            
ATOM   2422  C   GLY X 157      81.260  74.880  37.490  1.00  0.00            
ATOM   2423  O   GLY X 157      80.440  74.990  36.590  1.00  0.00            
ATOM   2424  N   TRP X 158      82.000  73.760  37.540  1.00  0.00            
ATOM   2425  H   TRP X 158      82.240  73.340  38.440  1.00  0.00            
ATOM   2426  CA  TRP X 158      81.860  72.690  36.590  1.00  0.00            
ATOM   2427  HA  TRP X 158      80.830  72.810  36.240  1.00  0.00            
ATOM   2428  CB  TRP X 158      82.940  72.790  35.510  1.00  0.00            
ATOM   2429  HB1 TRP X 158      82.660  73.780  35.120  1.00  0.00            
ATOM   2430  HB2 TRP X 158      83.880  72.690  36.050  1.00  0.00            
ATOM   2431  CG  TRP X 158      83.000  71.790  34.410  1.00  0.00            
ATOM   2432  CD1 TRP X 158      83.980  70.900  34.120  1.00  0.00            
ATOM   2433  HD1 TRP X 158      84.850  70.870  34.740  1.00  0.00            
ATOM   2434  CD2 TRP X 158      81.990  71.510  33.390  1.00  0.00            
ATOM   2435  NE1 TRP X 158      83.620  70.160  33.000  1.00  0.00            
ATOM   2436  HE1 TRP X 158      84.190  69.440  32.590  1.00  0.00            
ATOM   2437  CE2 TRP X 158      82.320  70.380  32.590  1.00  0.00            
ATOM   2438  CE3 TRP X 158      80.910  72.250  32.880  1.00  0.00            
ATOM   2439  HE3 TRP X 158      80.780  73.220  33.350  1.00  0.00            
ATOM   2440  CZ2 TRP X 158      81.620  69.950  31.460  1.00  0.00            
ATOM   2441  HZ2 TRP X 158      81.820  69.000  31.000  1.00  0.00            
ATOM   2442  CZ3 TRP X 158      80.100  71.800  31.840  1.00  0.00            
ATOM   2443  HZ3 TRP X 158      79.250  72.400  31.540  1.00  0.00            
ATOM   2444  CH2 TRP X 158      80.480  70.680  31.080  1.00  0.00            
ATOM   2445  HH2 TRP X 158      80.010  70.470  30.140  1.00  0.00            
ATOM   2446  C   TRP X 158      81.810  71.380  37.340  1.00  0.00            
ATOM   2447  O   TRP X 158      81.690  71.270  38.570  1.00  0.00            
ATOM   2448  N   ASP X 159      81.850  70.200  36.680  1.00  0.00            
ATOM   2449  H   ASP X 159      82.300  70.320  35.780  1.00  0.00            
ATOM   2450  CA  ASP X 159      81.640  68.840  37.100  1.00  0.00            
ATOM   2451  HA  ASP X 159      82.170  68.810  38.050  1.00  0.00            
ATOM   2452  CB  ASP X 159      80.180  68.510  37.370  1.00  0.00            
ATOM   2453  HB1 ASP X 159      79.670  69.100  38.150  1.00  0.00            
ATOM   2454  HB2 ASP X 159      79.550  68.830  36.550  1.00  0.00            
ATOM   2455  CG  ASP X 159      79.870  67.130  37.930  1.00  0.00            
ATOM   2456  OD1 ASP X 159      80.350  66.660  38.980  1.00  0.00            
ATOM   2457  OD2 ASP X 159      79.220  66.360  37.150  1.00  0.00            
ATOM   2458  C   ASP X 159      82.300  68.020  36.000  1.00  0.00            
ATOM   2459  O   ASP X 159      83.490  68.260  35.780  1.00  0.00            
ATOM   2460  N   GLY X 160      81.590  67.100  35.350  1.00  0.00            
ATOM   2461  H   GLY X 160      80.590  66.970  35.510  1.00  0.00            
ATOM   2462  CA  GLY X 160      82.080  66.230  34.300  1.00  0.00            
ATOM   2463  HA1 GLY X 160      82.840  66.850  33.800  1.00  0.00            
ATOM   2464  HA2 GLY X 160      82.490  65.300  34.660  1.00  0.00            
ATOM   2465  C   GLY X 160      81.060  66.030  33.180  1.00  0.00            
ATOM   2466  O   GLY X 160      79.890  66.390  33.180  1.00  0.00            
ATOM   2467  N   LEU X 161      81.660  65.430  32.160  1.00  0.00            
ATOM   2468  H   LEU X 161      82.590  65.010  32.230  1.00  0.00            
ATOM   2469  CA  LEU X 161      81.020  64.970  30.930  1.00  0.00            
ATOM   2470  HA  LEU X 161      80.180  65.640  30.850  1.00  0.00            
ATOM   2471  CB  LEU X 161      82.050  65.100  29.780  1.00  0.00            
ATOM   2472  HB1 LEU X 161      82.950  64.590  30.140  1.00  0.00            
ATOM   2473  HB2 LEU X 161      81.850  64.610  28.850  1.00  0.00            
ATOM   2474  CG  LEU X 161      82.450  66.520  29.480  1.00  0.00            
ATOM   2475  HG  LEU X 161      82.300  67.040  30.430  1.00  0.00            
ATOM   2476  CD1 LEU X 161      83.930  66.630  29.110  1.00  0.00            
ATOM   2477 1HD1 LEU X 161      84.250  66.360  28.100  1.00  0.00            
ATOM   2478 2HD1 LEU X 161      84.460  67.530  29.410  1.00  0.00            
ATOM   2479 3HD1 LEU X 161      84.530  65.840  29.570  1.00  0.00            
ATOM   2480  CD2 LEU X 161      81.530  67.230  28.470  1.00  0.00            
ATOM   2481 1HD2 LEU X 161      81.870  68.220  28.170  1.00  0.00            
ATOM   2482 2HD2 LEU X 161      81.630  66.650  27.560  1.00  0.00            
ATOM   2483 3HD2 LEU X 161      80.560  67.130  28.960  1.00  0.00            
ATOM   2484  C   LEU X 161      80.530  63.550  31.070  1.00  0.00            
ATOM   2485  O   LEU X 161      81.300  62.700  31.530  1.00  0.00            
ATOM   2486  N   LEU X 162      79.420  63.250  30.410  1.00  0.00            
ATOM   2487  H   LEU X 162      78.770  64.010  30.210  1.00  0.00            
ATOM   2488  CA  LEU X 162      78.860  61.940  30.100  1.00  0.00            
ATOM   2489  HA  LEU X 162      79.380  61.180  30.680  1.00  0.00            
ATOM   2490  CB  LEU X 162      77.360  61.880  30.340  1.00  0.00            
ATOM   2491  HB1 LEU X 162      76.810  62.510  29.650  1.00  0.00            
ATOM   2492  HB2 LEU X 162      77.010  60.930  29.910  1.00  0.00            
ATOM   2493  CG  LEU X 162      77.150  62.020  31.850  1.00  0.00            
ATOM   2494  HG  LEU X 162      77.480  63.030  32.120  1.00  0.00            
ATOM   2495  CD1 LEU X 162      75.630  62.080  32.020  1.00  0.00            
ATOM   2496 1HD1 LEU X 162      75.160  62.940  31.570  1.00  0.00            
ATOM   2497 2HD1 LEU X 162      75.130  61.120  31.830  1.00  0.00            
ATOM   2498 3HD1 LEU X 162      75.390  62.360  33.060  1.00  0.00            
ATOM   2499  CD2 LEU X 162      77.790  61.020  32.790  1.00  0.00            
ATOM   2500 1HD2 LEU X 162      77.830  60.070  32.260  1.00  0.00            
ATOM   2501 2HD2 LEU X 162      78.810  61.300  33.050  1.00  0.00            
ATOM   2502 3HD2 LEU X 162      77.130  60.940  33.670  1.00  0.00            
ATOM   2503  C   LEU X 162      79.180  61.670  28.640  1.00  0.00            
ATOM   2504  O   LEU X 162      79.820  62.400  27.890  1.00  0.00            
ATOM   2505  N   SER X 163      79.040  60.400  28.250  1.00  0.00            
ATOM   2506  H   SER X 163      78.990  59.700  28.970  1.00  0.00            
ATOM   2507  CA  SER X 163      79.260  59.870  26.920  1.00  0.00            
ATOM   2508  HA  SER X 163      78.540  60.450  26.360  1.00  0.00            
ATOM   2509  CB  SER X 163      80.640  60.110  26.310  1.00  0.00            
ATOM   2510  HB1 SER X 163      81.450  59.930  27.020  1.00  0.00            
ATOM   2511  HB2 SER X 163      80.970  59.510  25.470  1.00  0.00            
ATOM   2512  OG  SER X 163      80.670  61.420  25.750  1.00  0.00            
ATOM   2513  HG  SER X 163      80.140  61.840  26.420  1.00  0.00            
ATOM   2514  C   SER X 163      78.930  58.400  26.780  1.00  0.00            
ATOM   2515  O   SER X 163      79.130  57.710  27.780  1.00  0.00            
ATOM   2516  N   TYR X 164      78.250  58.000  25.700  1.00  0.00            
ATOM   2517  H   TYR X 164      78.140  58.640  24.920  1.00  0.00            
ATOM   2518  CA  TYR X 164      77.850  56.690  25.230  1.00  0.00            
ATOM   2519  HA  TYR X 164      77.530  56.870  24.200  1.00  0.00            
ATOM   2520  CB  TYR X 164      79.070  55.790  25.290  1.00  0.00            
ATOM   2521  HB1 TYR X 164      79.280  55.450  26.310  1.00  0.00            
ATOM   2522  HB2 TYR X 164      78.900  54.910  24.650  1.00  0.00            
ATOM   2523  CG  TYR X 164      80.300  56.320  24.590  1.00  0.00            
ATOM   2524  CD1 TYR X 164      81.540  56.330  25.290  1.00  0.00            
ATOM   2525  HD1 TYR X 164      81.600  56.230  26.350  1.00  0.00            
ATOM   2526  CD2 TYR X 164      80.270  56.270  23.190  1.00  0.00            
ATOM   2527  HD2 TYR X 164      79.410  56.120  22.580  1.00  0.00            
ATOM   2528  CE1 TYR X 164      82.680  56.640  24.560  1.00  0.00            
ATOM   2529  HE1 TYR X 164      83.520  56.980  25.150  1.00  0.00            
ATOM   2530  CE2 TYR X 164      81.470  56.470  22.460  1.00  0.00            
ATOM   2531  HE2 TYR X 164      81.470  56.300  21.390  1.00  0.00            
ATOM   2532  CZ  TYR X 164      82.610  56.860  23.160  1.00  0.00            
ATOM   2533  OH  TYR X 164      83.860  57.040  22.640  1.00  0.00            
ATOM   2534  HH  TYR X 164      84.520  57.570  23.030  1.00  0.00            
ATOM   2535  C   TYR X 164      76.540  56.080  25.720  1.00  0.00            
ATOM   2536  O   TYR X 164      76.300  54.860  25.630  1.00  0.00            
ATOM   2537  N   PHE X 165      75.810  56.870  26.510  1.00  0.00            
ATOM   2538  H   PHE X 165      76.080  57.820  26.680  1.00  0.00            
ATOM   2539  CA  PHE X 165      74.640  56.480  27.280  1.00  0.00            
ATOM   2540  HA  PHE X 165      74.760  55.490  27.710  1.00  0.00            
ATOM   2541  CB  PHE X 165      74.520  57.550  28.350  1.00  0.00            
ATOM   2542  HB1 PHE X 165      74.640  58.530  27.900  1.00  0.00            
ATOM   2543  HB2 PHE X 165      73.510  57.740  28.700  1.00  0.00            
ATOM   2544  CG  PHE X 165      75.420  57.390  29.560  1.00  0.00            
ATOM   2545  CD1 PHE X 165      76.760  57.010  29.590  1.00  0.00            
ATOM   2546  HD1 PHE X 165      77.200  56.620  28.680  1.00  0.00            
ATOM   2547  CD2 PHE X 165      74.830  57.650  30.810  1.00  0.00            
ATOM   2548  HD2 PHE X 165      73.840  58.040  30.860  1.00  0.00            
ATOM   2549  CE1 PHE X 165      77.500  56.990  30.780  1.00  0.00            
ATOM   2550  HE1 PHE X 165      78.520  56.650  30.780  1.00  0.00            
ATOM   2551  CE2 PHE X 165      75.490  57.490  32.040  1.00  0.00            
ATOM   2552  HE2 PHE X 165      75.140  57.600  33.050  1.00  0.00            
ATOM   2553  CZ  PHE X 165      76.850  57.160  32.010  1.00  0.00            
ATOM   2554  HZ  PHE X 165      77.430  57.060  32.910  1.00  0.00            
ATOM   2555  C   PHE X 165      73.440  56.460  26.340  1.00  0.00            
ATOM   2556  O   PHE X 165      73.150  57.370  25.570  1.00  0.00            
ATOM   2557  N   GLY X 166      72.590  55.440  26.520  1.00  0.00            
ATOM   2558  H   GLY X 166      72.620  54.850  27.340  1.00  0.00            
ATOM   2559  CA  GLY X 166      71.550  55.050  25.590  1.00  0.00            
ATOM   2560  HA1 GLY X 166      70.670  55.620  25.890  1.00  0.00            
ATOM   2561  HA2 GLY X 166      71.800  55.470  24.620  1.00  0.00            
ATOM   2562  C   GLY X 166      71.440  53.560  25.340  1.00  0.00            
ATOM   2563  O   GLY X 166      71.680  52.710  26.220  1.00  0.00            
ATOM   2564  N   THR X 167      71.160  53.240  24.090  1.00  0.00            
ATOM   2565  H   THR X 167      71.000  53.970  23.410  1.00  0.00            
ATOM   2566  CA  THR X 167      71.280  52.010  23.340  1.00  0.00            
ATOM   2567  HA  THR X 167      70.980  51.180  23.990  1.00  0.00            
ATOM   2568  CB  THR X 167      70.190  52.180  22.280  1.00  0.00            
ATOM   2569  HB  THR X 167      70.130  51.320  21.600  1.00  0.00            
ATOM   2570  OG1 THR X 167      70.240  53.370  21.540  1.00  0.00            
ATOM   2571  HG1 THR X 167      70.680  53.130  20.750  1.00  0.00            
ATOM   2572  CG2 THR X 167      68.800  52.240  22.910  1.00  0.00            
ATOM   2573 1HG2 THR X 167      68.640  51.350  23.510  1.00  0.00            
ATOM   2574 2HG2 THR X 167      68.740  52.900  23.770  1.00  0.00            
ATOM   2575 3HG2 THR X 167      67.950  52.610  22.330  1.00  0.00            
ATOM   2576  C   THR X 167      72.630  51.700  22.720  1.00  0.00            
ATOM   2577  O   THR X 167      73.140  52.540  22.010  1.00  0.00            
ATOM   2578  N   PRO X 168      73.330  50.610  23.060  1.00  0.00            
ATOM   2579  CA  PRO X 168      74.590  50.410  22.380  1.00  0.00            
ATOM   2580  HA  PRO X 168      75.190  51.290  22.490  1.00  0.00            
ATOM   2581  CB  PRO X 168      75.310  49.440  23.310  1.00  0.00            
ATOM   2582  HB1 PRO X 168      76.140  48.900  22.850  1.00  0.00            
ATOM   2583  HB2 PRO X 168      75.580  50.170  24.090  1.00  0.00            
ATOM   2584  CG  PRO X 168      74.190  48.590  23.910  1.00  0.00            
ATOM   2585  HG1 PRO X 168      73.900  47.770  23.270  1.00  0.00            
ATOM   2586  HG2 PRO X 168      74.580  48.090  24.790  1.00  0.00            
ATOM   2587  CD  PRO X 168      73.010  49.570  24.040  1.00  0.00            
ATOM   2588  HD1 PRO X 168      72.060  49.080  23.810  1.00  0.00            
ATOM   2589  HD2 PRO X 168      72.860  49.980  25.020  1.00  0.00            
ATOM   2590  C   PRO X 168      74.480  49.940  20.920  1.00  0.00            
ATOM   2591  O   PRO X 168      74.560  48.720  20.780  1.00  0.00            
ATOM   2592  N   THR X 169      74.040  50.690  19.910  1.00  0.00            
ATOM   2593  H   THR X 169      73.660  51.600  20.120  1.00  0.00            
ATOM   2594  CA  THR X 169      73.780  50.140  18.600  1.00  0.00            
ATOM   2595  HA  THR X 169      74.470  49.290  18.490  1.00  0.00            
ATOM   2596  CB  THR X 169      72.420  49.450  18.500  1.00  0.00            
ATOM   2597  HB  THR X 169      72.580  48.590  19.150  1.00  0.00            
ATOM   2598  OG1 THR X 169      72.090  49.010  17.210  1.00  0.00            
ATOM   2599  HG1 THR X 169      72.870  48.630  16.830  1.00  0.00            
ATOM   2600  CG2 THR X 169      71.280  50.440  18.790  1.00  0.00            
ATOM   2601 1HG2 THR X 169      71.030  51.310  18.200  1.00  0.00            
ATOM   2602 2HG2 THR X 169      70.400  49.810  18.570  1.00  0.00            
ATOM   2603 3HG2 THR X 169      71.190  50.650  19.860  1.00  0.00            
ATOM   2604  C   THR X 169      74.130  51.180  17.540  1.00  0.00            
ATOM   2605  O   THR X 169      73.410  52.140  17.280  1.00  0.00            
ATOM   2606  N   TRP X 170      75.280  50.900  16.880  1.00  0.00            
ATOM   2607  H   TRP X 170      75.760  50.060  17.170  1.00  0.00            
ATOM   2608  CA  TRP X 170      76.010  51.870  16.110  1.00  0.00            
ATOM   2609  HA  TRP X 170      75.550  52.840  15.970  1.00  0.00            
ATOM   2610  CB  TRP X 170      77.440  52.110  16.560  1.00  0.00            
ATOM   2611  HB1 TRP X 170      78.100  51.240  16.490  1.00  0.00            
ATOM   2612  HB2 TRP X 170      77.870  52.830  15.840  1.00  0.00            
ATOM   2613  CG  TRP X 170      77.590  52.700  17.920  1.00  0.00            
ATOM   2614  CD1 TRP X 170      77.520  54.020  18.220  1.00  0.00            
ATOM   2615  HD1 TRP X 170      77.290  54.790  17.490  1.00  0.00            
ATOM   2616  CD2 TRP X 170      77.820  52.010  19.190  1.00  0.00            
ATOM   2617  NE1 TRP X 170      77.760  54.230  19.560  1.00  0.00            
ATOM   2618  HE1 TRP X 170      78.110  55.140  19.800  1.00  0.00            
ATOM   2619  CE2 TRP X 170      77.980  53.020  20.180  1.00  0.00            
ATOM   2620  CE3 TRP X 170      77.790  50.680  19.640  1.00  0.00            
ATOM   2621  HE3 TRP X 170      77.650  49.920  18.880  1.00  0.00            
ATOM   2622  CZ2 TRP X 170      78.360  52.640  21.470  1.00  0.00            
ATOM   2623  HZ2 TRP X 170      78.540  53.460  22.160  1.00  0.00            
ATOM   2624  CZ3 TRP X 170      77.970  50.350  20.990  1.00  0.00            
ATOM   2625  HZ3 TRP X 170      77.970  49.330  21.330  1.00  0.00            
ATOM   2626  CH2 TRP X 170      78.310  51.320  21.930  1.00  0.00            
ATOM   2627  HH2 TRP X 170      78.660  51.030  22.910  1.00  0.00            
ATOM   2628  C   TRP X 170      76.060  51.170  14.740  1.00  0.00            
ATOM   2629  O   TRP X 170      76.500  50.020  14.660  1.00  0.00            
ATOM   2630  N   GLN X 171      75.860  51.890  13.630  1.00  0.00            
ATOM   2631  H   GLN X 171      75.450  52.780  13.830  1.00  0.00            
ATOM   2632  CA  GLN X 171      76.310  51.510  12.300  1.00  0.00            
ATOM   2633  HA  GLN X 171      76.130  50.440  12.120  1.00  0.00            
ATOM   2634  CB  GLN X 171      75.610  52.430  11.300  1.00  0.00            
ATOM   2635  HB1 GLN X 171      75.950  53.440  11.520  1.00  0.00            
ATOM   2636  HB2 GLN X 171      75.810  52.160  10.270  1.00  0.00            
ATOM   2637  CG  GLN X 171      74.090  52.370  11.310  1.00  0.00            
ATOM   2638  HG1 GLN X 171      73.740  52.760  10.350  1.00  0.00            
ATOM   2639  HG2 GLN X 171      73.660  51.370  11.470  1.00  0.00            
ATOM   2640  CD  GLN X 171      73.390  53.400  12.180  1.00  0.00            
ATOM   2641  OE1 GLN X 171      73.960  54.320  12.760  1.00  0.00            
ATOM   2642  NE2 GLN X 171      72.070  53.270  12.170  1.00  0.00            
ATOM   2643 1HE2 GLN X 171      71.640  52.560  11.580  1.00  0.00            
ATOM   2644 2HE2 GLN X 171      71.470  54.020  12.480  1.00  0.00            
ATOM   2645  C   GLN X 171      77.810  51.470  12.090  1.00  0.00            
ATOM   2646  O   GLN X 171      78.250  52.130  11.140  1.00  0.00            
ATOM   2647  N   THR X 172      78.680  50.800  12.870  1.00  0.00            
ATOM   2648  H   THR X 172      78.250  50.090  13.420  1.00  0.00            
ATOM   2649  CA  THR X 172      80.030  50.400  12.520  1.00  0.00            
ATOM   2650  HA  THR X 172      80.090  50.210  11.460  1.00  0.00            
ATOM   2651  CB  THR X 172      81.010  51.540  12.710  1.00  0.00            
ATOM   2652  HB  THR X 172      81.050  52.150  11.800  1.00  0.00            
ATOM   2653  OG1 THR X 172      82.390  51.160  12.770  1.00  0.00            
ATOM   2654  HG1 THR X 172      82.810  50.990  11.960  1.00  0.00            
ATOM   2655  CG2 THR X 172      80.790  52.300  14.010  1.00  0.00            
ATOM   2656 1HG2 THR X 172      81.570  53.060  14.020  1.00  0.00            
ATOM   2657 2HG2 THR X 172      79.880  52.880  14.040  1.00  0.00            
ATOM   2658 3HG2 THR X 172      80.860  51.740  14.950  1.00  0.00            
ATOM   2659  C   THR X 172      80.210  49.050  13.220  1.00  0.00            
ATOM   2660  O   THR X 172      79.370  48.150  13.140  1.00  0.00            
ATOM   2661  N   VAL X 173      81.300  48.880  13.970  1.00  0.00            
ATOM   2662  H   VAL X 173      82.040  49.520  13.760  1.00  0.00            
ATOM   2663  CA  VAL X 173      81.710  47.670  14.650  1.00  0.00            
ATOM   2664  HA  VAL X 173      81.460  46.890  13.910  1.00  0.00            
ATOM   2665  CB  VAL X 173      83.240  47.680  14.800  1.00  0.00            
ATOM   2666  HB  VAL X 173      83.480  48.590  15.360  1.00  0.00            
ATOM   2667  CG1 VAL X 173      83.690  46.600  15.780  1.00  0.00            
ATOM   2668 1HG1 VAL X 173      84.760  46.650  15.940  1.00  0.00            
ATOM   2669 2HG1 VAL X 173      83.280  46.720  16.790  1.00  0.00            
ATOM   2670 3HG1 VAL X 173      83.440  45.590  15.500  1.00  0.00            
ATOM   2671  CG2 VAL X 173      84.030  47.990  13.530  1.00  0.00            
ATOM   2672 1HG2 VAL X 173      83.600  48.940  13.200  1.00  0.00            
ATOM   2673 2HG2 VAL X 173      85.060  48.090  13.830  1.00  0.00            
ATOM   2674 3HG2 VAL X 173      83.970  47.180  12.790  1.00  0.00            
ATOM   2675  C   VAL X 173      81.000  47.600  15.990  1.00  0.00            
ATOM   2676  O   VAL X 173      81.000  48.610  16.680  1.00  0.00            
ATOM   2677  N   THR X 174      80.520  46.410  16.380  1.00  0.00            
ATOM   2678  H   THR X 174      80.660  45.630  15.770  1.00  0.00            
ATOM   2679  CA  THR X 174      79.870  46.020  17.610  1.00  0.00            
ATOM   2680  HA  THR X 174      79.050  46.680  17.880  1.00  0.00            
ATOM   2681  CB  THR X 174      79.440  44.580  17.310  1.00  0.00            
ATOM   2682  HB  THR X 174      78.970  44.000  18.100  1.00  0.00            
ATOM   2683  OG1 THR X 174      80.520  43.870  16.740  1.00  0.00            
ATOM   2684  HG1 THR X 174      81.240  44.180  17.280  1.00  0.00            
ATOM   2685  CG2 THR X 174      78.320  44.570  16.280  1.00  0.00            
ATOM   2686 1HG2 THR X 174      78.270  43.540  15.910  1.00  0.00            
ATOM   2687 2HG2 THR X 174      77.340  44.810  16.680  1.00  0.00            
ATOM   2688 3HG2 THR X 174      78.560  45.250  15.460  1.00  0.00            
ATOM   2689  C   THR X 174      80.820  46.000  18.790  1.00  0.00            
ATOM   2690  O   THR X 174      81.830  45.320  18.630  1.00  0.00            
ATOM   2691  N   ILE X 175      80.520  46.570  19.960  1.00  0.00            
ATOM   2692  H   ILE X 175      79.570  46.890  19.990  1.00  0.00            
ATOM   2693  CA  ILE X 175      81.380  46.960  21.060  1.00  0.00            
ATOM   2694  HA  ILE X 175      82.270  46.310  21.130  1.00  0.00            
ATOM   2695  CB  ILE X 175      82.110  48.280  20.850  1.00  0.00            
ATOM   2696  HB  ILE X 175      82.800  48.540  21.650  1.00  0.00            
ATOM   2697  CG1 ILE X 175      81.170  49.490  20.740  1.00  0.00            
ATOM   2698 1HG1 ILE X 175      80.470  49.440  19.890  1.00  0.00            
ATOM   2699 2HG1 ILE X 175      80.510  49.510  21.600  1.00  0.00            
ATOM   2700  CG2 ILE X 175      82.940  48.220  19.570  1.00  0.00            
ATOM   2701 1HG2 ILE X 175      82.120  48.320  18.850  1.00  0.00            
ATOM   2702 2HG2 ILE X 175      83.580  49.090  19.420  1.00  0.00            
ATOM   2703 3HG2 ILE X 175      83.500  47.330  19.310  1.00  0.00            
ATOM   2704  CD  ILE X 175      81.800  50.870  20.900  1.00  0.00            
ATOM   2705  HD1 ILE X 175      81.120  51.710  20.820  1.00  0.00            
ATOM   2706  HD2 ILE X 175      82.210  51.010  21.920  1.00  0.00            
ATOM   2707  HD3 ILE X 175      82.590  50.990  20.160  1.00  0.00            
ATOM   2708  C   ILE X 175      80.620  46.830  22.390  1.00  0.00            
ATOM   2709  O   ILE X 175      79.410  46.860  22.430  1.00  0.00            
ATOM   2710  N   PHE X 176      81.390  46.900  23.480  1.00  0.00            
ATOM   2711  H   PHE X 176      82.380  46.820  23.470  1.00  0.00            
ATOM   2712  CA  PHE X 176      80.880  47.520  24.680  1.00  0.00            
ATOM   2713  HA  PHE X 176      79.980  48.130  24.480  1.00  0.00            
ATOM   2714  CB  PHE X 176      80.230  46.350  25.410  1.00  0.00            
ATOM   2715  HB1 PHE X 176      79.570  45.780  24.760  1.00  0.00            
ATOM   2716  HB2 PHE X 176      81.070  45.660  25.410  1.00  0.00            
ATOM   2717  CG  PHE X 176      79.650  46.590  26.790  1.00  0.00            
ATOM   2718  CD1 PHE X 176      78.300  46.880  26.900  1.00  0.00            
ATOM   2719  HD1 PHE X 176      77.680  47.270  26.100  1.00  0.00            
ATOM   2720  CD2 PHE X 176      80.330  46.080  27.910  1.00  0.00            
ATOM   2721  HD2 PHE X 176      81.390  45.920  27.970  1.00  0.00            
ATOM   2722  CE1 PHE X 176      77.670  46.720  28.140  1.00  0.00            
ATOM   2723  HE1 PHE X 176      76.640  47.000  28.280  1.00  0.00            
ATOM   2724  CE2 PHE X 176      79.730  46.040  29.170  1.00  0.00            
ATOM   2725  HE2 PHE X 176      80.290  45.670  30.010  1.00  0.00            
ATOM   2726  CZ  PHE X 176      78.380  46.430  29.310  1.00  0.00            
ATOM   2727  HZ  PHE X 176      77.970  46.340  30.300  1.00  0.00            
ATOM   2728  C   PHE X 176      81.860  48.380  25.460  1.00  0.00            
ATOM   2729  O   PHE X 176      83.000  47.970  25.700  1.00  0.00            
ATOM   2730  N   VAL X 177      81.420  49.540  25.930  1.00  0.00            
ATOM   2731  H   VAL X 177      80.420  49.530  25.840  1.00  0.00            
ATOM   2732  CA  VAL X 177      82.150  50.540  26.690  1.00  0.00            
ATOM   2733  HA  VAL X 177      83.010  50.030  27.120  1.00  0.00            
ATOM   2734  CB  VAL X 177      82.720  51.680  25.840  1.00  0.00            
ATOM   2735  HB  VAL X 177      83.530  52.270  26.280  1.00  0.00            
ATOM   2736  CG1 VAL X 177      83.580  51.320  24.620  1.00  0.00            
ATOM   2737 1HG1 VAL X 177      84.500  50.850  24.930  1.00  0.00            
ATOM   2738 2HG1 VAL X 177      83.040  50.650  23.960  1.00  0.00            
ATOM   2739 3HG1 VAL X 177      83.860  52.210  24.060  1.00  0.00            
ATOM   2740  CG2 VAL X 177      81.570  52.530  25.300  1.00  0.00            
ATOM   2741 1HG2 VAL X 177      81.070  53.030  26.130  1.00  0.00            
ATOM   2742 2HG2 VAL X 177      81.980  53.310  24.670  1.00  0.00            
ATOM   2743 3HG2 VAL X 177      81.000  52.000  24.550  1.00  0.00            
ATOM   2744  C   VAL X 177      81.370  50.920  27.930  1.00  0.00            
ATOM   2745  O   VAL X 177      80.160  50.810  28.020  1.00  0.00            
ATOM   2746  N   ALA X 178      82.150  51.080  29.010  1.00  0.00            
ATOM   2747  H   ALA X 178      83.150  50.960  29.050  1.00  0.00            
ATOM   2748  CA  ALA X 178      81.670  51.540  30.310  1.00  0.00            
ATOM   2749  HA  ALA X 178      81.090  50.610  30.350  1.00  0.00            
ATOM   2750  CB  ALA X 178      82.750  51.600  31.390  1.00  0.00            
ATOM   2751  HB1 ALA X 178      83.110  50.580  31.520  1.00  0.00            
ATOM   2752  HB2 ALA X 178      83.590  52.290  31.210  1.00  0.00            
ATOM   2753  HB3 ALA X 178      82.390  51.830  32.390  1.00  0.00            
ATOM   2754  C   ALA X 178      80.830  52.800  30.350  1.00  0.00            
ATOM   2755  O   ALA X 178      79.970  52.990  31.210  1.00  0.00            
ATOM   2756  N   GLY X 179      81.140  53.700  29.420  1.00  0.00            
ATOM   2757  H   GLY X 179      81.880  53.610  28.760  1.00  0.00            
ATOM   2758  CA  GLY X 179      80.530  55.020  29.320  1.00  0.00            
ATOM   2759  HA1 GLY X 179      80.270  55.040  28.270  1.00  0.00            
ATOM   2760  HA2 GLY X 179      79.590  55.070  29.880  1.00  0.00            
ATOM   2761  C   GLY X 179      81.360  56.230  29.690  1.00  0.00            
ATOM   2762  O   GLY X 179      82.040  56.720  28.790  1.00  0.00            
ATOM   2763  N   VAL X 180      81.530  56.560  30.970  1.00  0.00            
ATOM   2764  H   VAL X 180      81.080  55.900  31.590  1.00  0.00            
ATOM   2765  CA  VAL X 180      81.980  57.870  31.450  1.00  0.00            
ATOM   2766  HA  VAL X 180      81.280  58.510  30.890  1.00  0.00            
ATOM   2767  CB  VAL X 180      81.810  58.040  32.950  1.00  0.00            
ATOM   2768  HB  VAL X 180      82.370  57.210  33.400  1.00  0.00            
ATOM   2769  CG1 VAL X 180      82.510  59.310  33.450  1.00  0.00            
ATOM   2770 1HG1 VAL X 180      82.280  59.720  34.430  1.00  0.00            
ATOM   2771 2HG1 VAL X 180      83.590  59.320  33.310  1.00  0.00            
ATOM   2772 3HG1 VAL X 180      82.060  60.060  32.790  1.00  0.00            
ATOM   2773  CG2 VAL X 180      80.380  57.950  33.430  1.00  0.00            
ATOM   2774 1HG2 VAL X 180      80.430  57.770  34.510  1.00  0.00            
ATOM   2775 2HG2 VAL X 180      79.840  58.880  33.270  1.00  0.00            
ATOM   2776 3HG2 VAL X 180      79.820  57.160  32.920  1.00  0.00            
ATOM   2777  C   VAL X 180      83.370  58.210  30.950  1.00  0.00            
ATOM   2778  O   VAL X 180      84.300  57.430  31.110  1.00  0.00            
ATOM   2779  N   LEU X 181      83.530  59.440  30.480  1.00  0.00            
ATOM   2780  H   LEU X 181      82.660  59.930  30.330  1.00  0.00            
ATOM   2781  CA  LEU X 181      84.790  60.020  30.030  1.00  0.00            
ATOM   2782  HA  LEU X 181      85.410  59.170  29.770  1.00  0.00            
ATOM   2783  CB  LEU X 181      84.510  60.830  28.770  1.00  0.00            
ATOM   2784  HB1 LEU X 181      83.770  61.590  29.070  1.00  0.00            
ATOM   2785  HB2 LEU X 181      85.350  61.480  28.500  1.00  0.00            
ATOM   2786  CG  LEU X 181      84.170  59.970  27.550  1.00  0.00            
ATOM   2787  HG  LEU X 181      83.250  59.600  28.000  1.00  0.00            
ATOM   2788  CD1 LEU X 181      84.040  60.880  26.320  1.00  0.00            
ATOM   2789 1HD1 LEU X 181      83.430  60.440  25.530  1.00  0.00            
ATOM   2790 2HD1 LEU X 181      83.460  61.740  26.680  1.00  0.00            
ATOM   2791 3HD1 LEU X 181      84.980  61.200  25.880  1.00  0.00            
ATOM   2792  CD2 LEU X 181      85.030  58.730  27.350  1.00  0.00            
ATOM   2793 1HD2 LEU X 181      85.050  58.060  28.200  1.00  0.00            
ATOM   2794 2HD2 LEU X 181      84.830  58.050  26.520  1.00  0.00            
ATOM   2795 3HD2 LEU X 181      86.040  59.010  27.110  1.00  0.00            
ATOM   2796  C   LEU X 181      85.520  60.890  31.040  1.00  0.00            
ATOM   2797  O   LEU X 181      84.910  61.840  31.550  1.00  0.00            
ATOM   2798  N   THR X 182      86.730  60.470  31.420  1.00  0.00            
ATOM   2799  H   THR X 182      87.300  59.780  30.980  1.00  0.00            
ATOM   2800  CA  THR X 182      87.380  61.050  32.580  1.00  0.00            
ATOM   2801  HA  THR X 182      86.590  61.580  33.120  1.00  0.00            
ATOM   2802  CB  THR X 182      87.580  59.950  33.620  1.00  0.00            
ATOM   2803  HB  THR X 182      88.100  60.320  34.500  1.00  0.00            
ATOM   2804  OG1 THR X 182      88.700  59.260  33.110  1.00  0.00            
ATOM   2805  HG1 THR X 182      89.440  59.800  32.880  1.00  0.00            
ATOM   2806  CG2 THR X 182      86.370  59.090  34.000  1.00  0.00            
ATOM   2807 1HG2 THR X 182      85.880  58.540  33.190  1.00  0.00            
ATOM   2808 2HG2 THR X 182      86.740  58.390  34.740  1.00  0.00            
ATOM   2809 3HG2 THR X 182      85.520  59.480  34.550  1.00  0.00            
ATOM   2810  C   THR X 182      88.510  62.010  32.260  1.00  0.00            
ATOM   2811  O   THR X 182      89.340  62.250  33.140  1.00  0.00            
ATOM   2812  N   ALA X 183      88.620  62.280  30.960  1.00  0.00            
ATOM   2813  H   ALA X 183      87.900  61.890  30.360  1.00  0.00            
ATOM   2814  CA  ALA X 183      89.810  62.870  30.400  1.00  0.00            
ATOM   2815  HA  ALA X 183      90.690  62.250  30.600  1.00  0.00            
ATOM   2816  CB  ALA X 183      89.700  62.950  28.870  1.00  0.00            
ATOM   2817  HB1 ALA X 183      90.740  63.100  28.570  1.00  0.00            
ATOM   2818  HB2 ALA X 183      89.420  61.990  28.470  1.00  0.00            
ATOM   2819  HB3 ALA X 183      89.230  63.830  28.400  1.00  0.00            
ATOM   2820  C   ALA X 183      90.110  64.240  31.030  1.00  0.00            
ATOM   2821  O   ALA X 183      91.210  64.790  30.920  1.00  0.00            
ATOM   2822  N   SER X 184      89.050  64.950  31.400  1.00  0.00            
ATOM   2823  H   SER X 184      88.170  64.570  31.060  1.00  0.00            
ATOM   2824  CA  SER X 184      88.770  66.100  32.240  1.00  0.00            
ATOM   2825  HA  SER X 184      89.730  66.190  32.720  1.00  0.00            
ATOM   2826  CB  SER X 184      88.470  67.400  31.540  1.00  0.00            
ATOM   2827  HB1 SER X 184      88.120  68.140  32.250  1.00  0.00            
ATOM   2828  HB2 SER X 184      89.370  67.520  30.960  1.00  0.00            
ATOM   2829  OG  SER X 184      87.350  67.270  30.680  1.00  0.00            
ATOM   2830  HG  SER X 184      87.360  67.620  29.800  1.00  0.00            
ATOM   2831  C   SER X 184      87.760  65.700  33.320  1.00  0.00            
ATOM   2832  O   SER X 184      86.880  64.870  33.040  1.00  0.00            
ATOM   2833  N   LEU X 185      88.090  66.240  34.480  1.00  0.00            
ATOM   2834  H   LEU X 185      88.940  66.760  34.560  1.00  0.00            
ATOM   2835  CA  LEU X 185      87.340  66.300  35.720  1.00  0.00            
ATOM   2836  HA  LEU X 185      86.360  66.560  35.340  1.00  0.00            
ATOM   2837  CB  LEU X 185      87.240  64.880  36.300  1.00  0.00            
ATOM   2838  HB1 LEU X 185      86.320  64.800  36.880  1.00  0.00            
ATOM   2839  HB2 LEU X 185      86.840  64.330  35.440  1.00  0.00            
ATOM   2840  CG  LEU X 185      88.490  64.240  36.880  1.00  0.00            
ATOM   2841  HG  LEU X 185      89.290  64.670  36.260  1.00  0.00            
ATOM   2842  CD1 LEU X 185      88.790  64.420  38.360  1.00  0.00            
ATOM   2843 1HD1 LEU X 185      88.660  65.430  38.770  1.00  0.00            
ATOM   2844 2HD1 LEU X 185      88.280  63.660  38.950  1.00  0.00            
ATOM   2845 3HD1 LEU X 185      89.790  64.100  38.670  1.00  0.00            
ATOM   2846  CD2 LEU X 185      88.680  62.790  36.450  1.00  0.00            
ATOM   2847 1HD2 LEU X 185      89.720  62.470  36.390  1.00  0.00            
ATOM   2848 2HD2 LEU X 185      88.230  62.120  37.180  1.00  0.00            
ATOM   2849 3HD2 LEU X 185      88.310  62.510  35.460  1.00  0.00            
ATOM   2850  C   LEU X 185      87.850  67.380  36.650  1.00  0.00            
ATOM   2851  O   LEU X 185      88.860  67.940  36.200  1.00  0.00            
ATOM   2852  N   THR X 186      87.270  67.660  37.810  1.00  0.00            
ATOM   2853  H   THR X 186      86.580  67.060  38.230  1.00  0.00            
ATOM   2854  CA  THR X 186      87.660  68.700  38.750  1.00  0.00            
ATOM   2855  HA  THR X 186      88.730  68.770  38.980  1.00  0.00            
ATOM   2856  CB  THR X 186      87.110  70.060  38.330  1.00  0.00            
ATOM   2857  HB  THR X 186      87.690  70.440  37.500  1.00  0.00            
ATOM   2858  OG1 THR X 186      87.450  71.120  39.190  1.00  0.00            
ATOM   2859  HG1 THR X 186      88.380  71.340  39.130  1.00  0.00            
ATOM   2860  CG2 THR X 186      85.600  70.080  38.110  1.00  0.00            
ATOM   2861 1HG2 THR X 186      84.990  69.690  38.930  1.00  0.00            
ATOM   2862 2HG2 THR X 186      85.200  71.100  37.950  1.00  0.00            
ATOM   2863 3HG2 THR X 186      85.380  69.400  37.290  1.00  0.00            
ATOM   2864  C   THR X 186      87.290  68.040  40.060  1.00  0.00            
ATOM   2865  O   THR X 186      86.250  67.360  40.150  1.00  0.00            
ATOM   2866  N   ILE X 187      87.980  68.330  41.160  1.00  0.00            
ATOM   2867  H   ILE X 187      88.690  69.020  40.960  1.00  0.00            
ATOM   2868  CA  ILE X 187      87.700  68.040  42.530  1.00  0.00            
ATOM   2869  HA  ILE X 187      86.670  67.680  42.600  1.00  0.00            
ATOM   2870  CB  ILE X 187      88.670  66.940  42.960  1.00  0.00            
ATOM   2871  HB  ILE X 187      88.300  66.840  43.970  1.00  0.00            
ATOM   2872  CG1 ILE X 187      90.130  67.360  43.100  1.00  0.00            
ATOM   2873 1HG1 ILE X 187      90.560  67.400  42.090  1.00  0.00            
ATOM   2874 2HG1 ILE X 187      90.420  68.360  43.450  1.00  0.00            
ATOM   2875  CG2 ILE X 187      88.490  65.570  42.270  1.00  0.00            
ATOM   2876 1HG2 ILE X 187      87.470  65.220  42.280  1.00  0.00            
ATOM   2877 2HG2 ILE X 187      88.840  65.580  41.260  1.00  0.00            
ATOM   2878 3HG2 ILE X 187      89.090  64.770  42.730  1.00  0.00            
ATOM   2879  CD  ILE X 187      90.970  66.370  43.880  1.00  0.00            
ATOM   2880  HD1 ILE X 187      91.100  65.390  43.420  1.00  0.00            
ATOM   2881  HD2 ILE X 187      91.970  66.750  44.130  1.00  0.00            
ATOM   2882  HD3 ILE X 187      90.280  65.990  44.640  1.00  0.00            
ATOM   2883  C   ILE X 187      87.710  69.270  43.430  1.00  0.00            
ATOM   2884  O   ILE X 187      87.740  69.180  44.650  1.00  0.00            
ATOM   2885  N   TRP X 188      87.630  70.450  42.800  1.00  0.00            
ATOM   2886  H   TRP X 188      87.480  70.480  41.790  1.00  0.00            
ATOM   2887  CA  TRP X 188      87.490  71.750  43.440  1.00  0.00            
ATOM   2888  HA  TRP X 188      87.430  71.550  44.500  1.00  0.00            
ATOM   2889  CB  TRP X 188      88.800  72.510  43.310  1.00  0.00            
ATOM   2890  HB1 TRP X 188      89.640  71.910  43.630  1.00  0.00            
ATOM   2891  HB2 TRP X 188      89.050  72.820  42.300  1.00  0.00            
ATOM   2892  CG  TRP X 188      89.050  73.730  44.170  1.00  0.00            
ATOM   2893  CD1 TRP X 188      89.250  74.970  43.670  1.00  0.00            
ATOM   2894  HD1 TRP X 188      89.170  75.310  42.650  1.00  0.00            
ATOM   2895  CD2 TRP X 188      89.350  73.710  45.580  1.00  0.00            
ATOM   2896  NE1 TRP X 188      89.730  75.690  44.750  1.00  0.00            
ATOM   2897  HE1 TRP X 188      90.230  76.560  44.680  1.00  0.00            
ATOM   2898  CE2 TRP X 188      89.620  75.040  45.970  1.00  0.00            
ATOM   2899  CE3 TRP X 188      89.290  72.760  46.620  1.00  0.00            
ATOM   2900  HE3 TRP X 188      89.180  71.740  46.290  1.00  0.00            
ATOM   2901  CZ2 TRP X 188      89.790  75.490  47.270  1.00  0.00            
ATOM   2902  HZ2 TRP X 188      90.060  76.510  47.560  1.00  0.00            
ATOM   2903  CZ3 TRP X 188      89.460  73.200  47.960  1.00  0.00            
ATOM   2904  HZ3 TRP X 188      89.500  72.480  48.760  1.00  0.00            
ATOM   2905  CH2 TRP X 188      89.700  74.530  48.290  1.00  0.00            
ATOM   2906  HH2 TRP X 188      90.110  74.640  49.280  1.00  0.00            
ATOM   2907  C   TRP X 188      86.390  72.450  42.650  1.00  0.00            
ATOM   2908  O   TRP X 188      86.640  73.420  41.940  1.00  0.00            
ATOM   2909  N   LYS X 189      85.150  71.960  42.740  1.00  0.00            
ATOM   2910  H   LYS X 189      84.910  71.260  43.440  1.00  0.00            
ATOM   2911  CA  LYS X 189      84.250  72.100  41.610  1.00  0.00            
ATOM   2912  HA  LYS X 189      84.800  71.700  40.760  1.00  0.00            
ATOM   2913  CB  LYS X 189      83.110  71.110  41.880  1.00  0.00            
ATOM   2914  HB1 LYS X 189      82.660  71.210  42.870  1.00  0.00            
ATOM   2915  HB2 LYS X 189      82.460  71.220  41.010  1.00  0.00            
ATOM   2916  CG  LYS X 189      83.410  69.640  41.590  1.00  0.00            
ATOM   2917  HG1 LYS X 189      83.950  69.460  40.670  1.00  0.00            
ATOM   2918  HG2 LYS X 189      84.110  69.290  42.350  1.00  0.00            
ATOM   2919  CD  LYS X 189      82.130  68.820  41.570  1.00  0.00            
ATOM   2920  HD1 LYS X 189      81.850  68.570  42.590  1.00  0.00            
ATOM   2921  HD2 LYS X 189      81.290  69.220  41.000  1.00  0.00            
ATOM   2922  CE  LYS X 189      82.490  67.380  41.180  1.00  0.00            
ATOM   2923  HE1 LYS X 189      82.680  67.490  40.100  1.00  0.00            
ATOM   2924  HE2 LYS X 189      83.370  67.030  41.710  1.00  0.00            
ATOM   2925  NZ  LYS X 189      81.350  66.450  41.220  1.00  0.00            
ATOM   2926  HZ1 LYS X 189      80.870  66.730  42.060  1.00  0.00            
ATOM   2927  HZ2 LYS X 189      80.830  66.700  40.390  1.00  0.00            
ATOM   2928  HZ3 LYS X 189      81.680  65.490  41.280  1.00  0.00            
ATOM   2929  C   LYS X 189      83.570  73.430  41.340  1.00  0.00            
ATOM   2930  O   LYS X 189      82.900  73.480  40.320  1.00  0.00            
ATOM   2931  N   LYS X 190      83.880  74.450  42.150  1.00  0.00            
ATOM   2932  H   LYS X 190      84.610  74.260  42.810  1.00  0.00            
ATOM   2933  CA  LYS X 190      83.690  75.870  41.880  1.00  0.00            
ATOM   2934  HA  LYS X 190      82.680  75.980  41.490  1.00  0.00            
ATOM   2935  CB  LYS X 190      83.750  76.720  43.150  1.00  0.00            
ATOM   2936  HB1 LYS X 190      83.400  77.730  42.950  1.00  0.00            
ATOM   2937  HB2 LYS X 190      82.960  76.480  43.870  1.00  0.00            
ATOM   2938  CG  LYS X 190      85.090  76.790  43.860  1.00  0.00            
ATOM   2939  HG1 LYS X 190      85.270  76.130  44.710  1.00  0.00            
ATOM   2940  HG2 LYS X 190      85.790  76.270  43.200  1.00  0.00            
ATOM   2941  CD  LYS X 190      85.700  78.170  44.070  1.00  0.00            
ATOM   2942  HD1 LYS X 190      85.890  78.600  43.100  1.00  0.00            
ATOM   2943  HD2 LYS X 190      85.030  78.780  44.680  1.00  0.00            
ATOM   2944  CE  LYS X 190      86.980  77.970  44.880  1.00  0.00            
ATOM   2945  HE1 LYS X 190      86.800  77.280  45.700  1.00  0.00            
ATOM   2946  HE2 LYS X 190      87.820  77.550  44.320  1.00  0.00            
ATOM   2947  NZ  LYS X 190      87.360  79.280  45.450  1.00  0.00            
ATOM   2948  HZ1 LYS X 190      87.780  79.640  44.600  1.00  0.00            
ATOM   2949  HZ2 LYS X 190      86.540  79.820  45.650  1.00  0.00            
ATOM   2950  HZ3 LYS X 190      88.120  79.310  46.140  1.00  0.00            
ATOM   2951  C   LYS X 190      84.520  76.440  40.760  1.00  0.00            
ATOM   2952  O   LYS X 190      84.310  77.630  40.520  1.00  0.00            
ATOM   2953  N   MET X 191      85.370  75.790  39.960  1.00  0.00            
ATOM   2954  H   MET X 191      85.140  74.810  39.870  1.00  0.00            
ATOM   2955  CA  MET X 191      86.320  76.230  38.950  1.00  0.00            
ATOM   2956  HA  MET X 191      86.050  77.180  38.500  1.00  0.00            
ATOM   2957  CB  MET X 191      87.640  76.640  39.620  1.00  0.00            
ATOM   2958  HB1 MET X 191      87.430  77.340  40.420  1.00  0.00            
ATOM   2959  HB2 MET X 191      88.080  75.820  40.160  1.00  0.00            
ATOM   2960  CG  MET X 191      88.710  77.170  38.640  1.00  0.00            
ATOM   2961  HG1 MET X 191      88.470  76.620  37.720  1.00  0.00            
ATOM   2962  HG2 MET X 191      88.500  78.170  38.300  1.00  0.00            
ATOM   2963  SD  MET X 191      90.400  77.100  39.260  1.00  0.00            
ATOM   2964  CE  MET X 191      91.340  77.740  37.850  1.00  0.00            
ATOM   2965  HE1 MET X 191      91.280  77.030  37.030  1.00  0.00            
ATOM   2966  HE2 MET X 191      90.840  78.640  37.480  1.00  0.00            
ATOM   2967  HE3 MET X 191      92.410  77.890  37.990  1.00  0.00            
ATOM   2968  C   MET X 191      86.390  75.160  37.870  1.00  0.00            
ATOM   2969  O   MET X 191      86.030  74.000  38.120  1.00  0.00            
ATOM   2970  N   GLY X 192      86.540  75.570  36.610  1.00  0.00            
ATOM   2971  H   GLY X 192      86.630  76.560  36.470  1.00  0.00            
ATOM   2972  CA  GLY X 192      86.600  74.760  35.400  1.00  0.00            
ATOM   2973  HA1 GLY X 192      87.580  75.010  35.010  1.00  0.00            
ATOM   2974  HA2 GLY X 192      86.600  73.700  35.640  1.00  0.00            
ATOM   2975  C   GLY X 192      85.580  75.120  34.320  1.00  0.00            
ATOM   2976  O1  GLY X 192      85.910  74.990  33.120  1.00  0.00            
ATOM   2977  O2  GLY X 192      84.660  75.900  34.630  1.00  0.00            
END
