# Supplementary material for: The importance of evolutionarily conserved C‐terminal basic residues for the stability of proapoptotic Bax protein
Source: FEBS Open Bio. 2016 Aug 25;6(10):976–86. doi: 10.1002/2211-5463.12096 (PMC5055034; doi:10.1002/2211-5463.12096)
Supplement: Supplementary file 3 — Appendix S3. Figures 2 and S11 snapshots zip file. [file FEB4-6-0976-s003.zip]

Archive with 9 entries (6 files):
- Figures 2 and  S11 snapshots/
- Figures 2 and  S11 snapshots/.DS_Store
- __MACOSX/
- __MACOSX/Figures 2 and  S11 snapshots/
- __MACOSX/Figures 2 and  S11 snapshots/._.DS_Store
- Figures 2 and  S11 snapshots/MM_310K.pdb
- __MACOSX/Figures 2 and  S11 snapshots/._MM_310K.pdb
- Figures 2 and  S11 snapshots/MM_500K.pdb
- __MACOSX/Figures 2 and  S11 snapshots/._MM_500K.pdb
