# Supplementary material for: The importance of evolutionarily conserved C‐terminal basic residues for the stability of proapoptotic Bax protein
Source: FEBS Open Bio. 2016 Aug 25;6(10):976–86. doi: 10.1002/2211-5463.12096 (PMC5055034; doi:10.1002/2211-5463.12096)
Supplement: Supplementary file 3 — Appendix S3. Figures 2 and S11 snapshots zip file. [file FEB4-6-0976-s003.zip › Figures 2 and S11 snapshots/MM_310K.pdb]

HEADER Model of Human Bax
TITLE MM DPM (K189M/K190M) 20 ns
JRNL        AUTH   J.L. ROSAS-TRIGUEROS                                 
JRNL        TITL   THE IMPORTANCE OF EVOLUTIONARILY CONSERVED C-TERMINAL BASIC 
JRNL        TITL 2 RESIDUES FOR THE STABILITY OF PROAPOPTOTIC BAX PROTEIN
JRNL        REF    FEBS Open Bio
JRNL        REFN   ISSN 2211-5463
REMARK 25
REMARK 250 EXPERIMENTAL DETAILS
REMARK 250  EXPERIMENT TYPE: MOLECULAR DYNAMICS SIMULATION, 310 K, FINAL STRUCTURE
REMARK 250  GENERATED BY GROMACS
REMARK 250  THIS IS A SIMULATION BOX
REMARK 250
CRYST1   87.861   87.861   87.861  60.00  60.00  90.00 P 1           1
ATOM      1  N   MET X   1      69.030  58.820  14.910  1.00  0.00            
ATOM      2  H1  MET X   1      68.990  58.860  15.920  1.00  0.00            
ATOM      3  H2  MET X   1      69.640  59.550  14.570  1.00  0.00            
ATOM      4  H3  MET X   1      68.120  58.940  14.490  1.00  0.00            
ATOM      5  CA  MET X   1      69.590  57.520  14.530  1.00  0.00            
ATOM      6  HA  MET X   1      70.590  57.480  14.960  1.00  0.00            
ATOM      7  CB  MET X   1      68.830  56.270  14.990  1.00  0.00            
ATOM      8  HB1 MET X   1      68.410  56.510  15.980  1.00  0.00            
ATOM      9  HB2 MET X   1      67.850  56.310  14.520  1.00  0.00            
ATOM     10  CG  MET X   1      69.550  54.930  14.950  1.00  0.00            
ATOM     11  HG1 MET X   1      70.040  54.820  13.980  1.00  0.00            
ATOM     12  HG2 MET X   1      70.390  55.050  15.620  1.00  0.00            
ATOM     13  SD  MET X   1      68.340  53.610  15.220  1.00  0.00            
ATOM     14  CE  MET X   1      67.700  53.380  13.550  1.00  0.00            
ATOM     15  HE1 MET X   1      68.410  53.150  12.760  1.00  0.00            
ATOM     16  HE2 MET X   1      66.930  52.620  13.420  1.00  0.00            
ATOM     17  HE3 MET X   1      67.300  54.360  13.290  1.00  0.00            
ATOM     18  C   MET X   1      69.670  57.490  13.010  1.00  0.00            
ATOM     19  O   MET X   1      68.680  57.870  12.390  1.00  0.00            
ATOM     20  N   ASP X   2      70.860  57.320  12.430  1.00  0.00            
ATOM     21  H   ASP X   2      71.680  57.160  13.000  1.00  0.00            
ATOM     22  CA  ASP X   2      71.100  57.380  11.000  1.00  0.00            
ATOM     23  HA  ASP X   2      70.920  58.430  10.790  1.00  0.00            
ATOM     24  CB  ASP X   2      72.600  57.130  10.800  1.00  0.00            
ATOM     25  HB1 ASP X   2      73.160  57.900  11.310  1.00  0.00            
ATOM     26  HB2 ASP X   2      72.910  56.220  11.320  1.00  0.00            
ATOM     27  CG  ASP X   2      73.040  57.230   9.340  1.00  0.00            
ATOM     28  OD1 ASP X   2      72.680  58.140   8.560  1.00  0.00            
ATOM     29  OD2 ASP X   2      73.870  56.360   9.020  1.00  0.00            
ATOM     30  C   ASP X   2      70.180  56.620  10.070  1.00  0.00            
ATOM     31  O   ASP X   2      70.200  55.390  10.170  1.00  0.00            
ATOM     32  N   GLY X   3      69.390  57.350   9.280  1.00  0.00            
ATOM     33  H   GLY X   3      69.690  58.310   9.230  1.00  0.00            
ATOM     34  CA  GLY X   3      68.380  57.070   8.280  1.00  0.00            
ATOM     35  HA1 GLY X   3      68.930  57.420   7.400  1.00  0.00            
ATOM     36  HA2 GLY X   3      68.200  56.010   8.150  1.00  0.00            
ATOM     37  C   GLY X   3      67.100  57.860   8.560  1.00  0.00            
ATOM     38  O   GLY X   3      66.330  58.060   7.630  1.00  0.00            
ATOM     39  N   SER X   4      66.910  58.440   9.750  1.00  0.00            
ATOM     40  H   SER X   4      67.520  58.220  10.520  1.00  0.00            
ATOM     41  CA  SER X   4      65.770  59.250  10.120  1.00  0.00            
ATOM     42  HA  SER X   4      65.220  59.620   9.250  1.00  0.00            
ATOM     43  CB  SER X   4      64.750  58.370  10.830  1.00  0.00            
ATOM     44  HB1 SER X   4      63.870  58.970  11.040  1.00  0.00            
ATOM     45  HB2 SER X   4      64.360  57.630  10.130  1.00  0.00            
ATOM     46  OG  SER X   4      65.380  57.740  11.930  1.00  0.00            
ATOM     47  HG  SER X   4      65.680  56.890  11.630  1.00  0.00            
ATOM     48  C   SER X   4      66.140  60.570  10.780  1.00  0.00            
ATOM     49  O   SER X   4      65.530  61.150  11.680  1.00  0.00            
ATOM     50  N   GLY X   5      67.410  60.940  10.600  1.00  0.00            
ATOM     51  H   GLY X   5      68.000  60.530   9.890  1.00  0.00            
ATOM     52  CA  GLY X   5      68.050  62.140  11.100  1.00  0.00            
ATOM     53  HA1 GLY X   5      68.340  62.810  10.290  1.00  0.00            
ATOM     54  HA2 GLY X   5      67.400  62.730  11.740  1.00  0.00            
ATOM     55  C   GLY X   5      69.250  61.760  11.960  1.00  0.00            
ATOM     56  O   GLY X   5      69.130  60.960  12.880  1.00  0.00            
ATOM     57  N   GLU X   6      70.390  62.350  11.580  1.00  0.00            
ATOM     58  H   GLU X   6      70.390  63.120  10.930  1.00  0.00            
ATOM     59  CA  GLU X   6      71.650  62.390  12.300  1.00  0.00            
ATOM     60  HA  GLU X   6      71.370  62.410  13.360  1.00  0.00            
ATOM     61  CB  GLU X   6      72.300  61.030  12.050  1.00  0.00            
ATOM     62  HB1 GLU X   6      71.930  60.260  12.720  1.00  0.00            
ATOM     63  HB2 GLU X   6      71.950  60.650  11.090  1.00  0.00            
ATOM     64  CG  GLU X   6      73.810  60.820  12.140  1.00  0.00            
ATOM     65  HG1 GLU X   6      74.180  59.900  11.680  1.00  0.00            
ATOM     66  HG2 GLU X   6      74.420  61.650  11.790  1.00  0.00            
ATOM     67  CD  GLU X   6      74.300  60.830  13.580  1.00  0.00            
ATOM     68  OE1 GLU X   6      75.480  60.540  13.860  1.00  0.00            
ATOM     69  OE2 GLU X   6      73.470  61.140  14.460  1.00  0.00            
ATOM     70  C   GLU X   6      72.520  63.580  11.910  1.00  0.00            
ATOM     71  O   GLU X   6      72.640  63.870  10.720  1.00  0.00            
ATOM     72  N   GLN X   7      73.300  64.100  12.860  1.00  0.00            
ATOM     73  H   GLN X   7      73.180  63.740  13.790  1.00  0.00            
ATOM     74  CA  GLN X   7      74.380  65.060  12.720  1.00  0.00            
ATOM     75  HA  GLN X   7      74.230  65.340  11.670  1.00  0.00            
ATOM     76  CB  GLN X   7      74.150  66.270  13.620  1.00  0.00            
ATOM     77  HB1 GLN X   7      74.190  65.930  14.660  1.00  0.00            
ATOM     78  HB2 GLN X   7      75.010  66.920  13.520  1.00  0.00            
ATOM     79  CG  GLN X   7      72.840  67.040  13.450  1.00  0.00            
ATOM     80  HG1 GLN X   7      71.960  66.390  13.520  1.00  0.00            
ATOM     81  HG2 GLN X   7      72.780  67.810  14.210  1.00  0.00            
ATOM     82  CD  GLN X   7      72.700  67.680  12.080  1.00  0.00            
ATOM     83  OE1 GLN X   7      71.570  67.780  11.600  1.00  0.00            
ATOM     84  NE2 GLN X   7      73.800  68.080  11.430  1.00  0.00            
ATOM     85 1HE2 GLN X   7      74.690  68.040  11.900  1.00  0.00            
ATOM     86 2HE2 GLN X   7      73.700  68.360  10.460  1.00  0.00            
ATOM     87  C   GLN X   7      75.650  64.360  13.170  1.00  0.00            
ATOM     88  O   GLN X   7      75.580  63.900  14.300  1.00  0.00            
ATOM     89  N   PRO X   8      76.760  64.360  12.420  1.00  0.00            
ATOM     90  CA  PRO X   8      78.060  63.870  12.840  1.00  0.00            
ATOM     91  HA  PRO X   8      77.940  62.900  13.310  1.00  0.00            
ATOM     92  CB  PRO X   8      78.870  63.700  11.550  1.00  0.00            
ATOM     93  HB1 PRO X   8      79.920  63.780  11.820  1.00  0.00            
ATOM     94  HB2 PRO X   8      78.710  62.730  11.090  1.00  0.00            
ATOM     95  CG  PRO X   8      78.310  64.750  10.590  1.00  0.00            
ATOM     96  HG1 PRO X   8      78.940  65.640  10.570  1.00  0.00            
ATOM     97  HG2 PRO X   8      78.180  64.320   9.600  1.00  0.00            
ATOM     98  CD  PRO X   8      76.900  65.000  11.130  1.00  0.00            
ATOM     99  HD1 PRO X   8      76.840  66.090  11.120  1.00  0.00            
ATOM    100  HD2 PRO X   8      76.090  64.590  10.530  1.00  0.00            
ATOM    101  C   PRO X   8      78.610  64.810  13.910  1.00  0.00            
ATOM    102  O   PRO X   8      79.280  65.790  13.580  1.00  0.00            
ATOM    103  N   ARG X   9      78.440  64.460  15.190  1.00  0.00            
ATOM    104  H   ARG X   9      77.820  63.690  15.380  1.00  0.00            
ATOM    105  CA  ARG X   9      79.000  65.040  16.390  1.00  0.00            
ATOM    106  HA  ARG X   9      80.040  65.320  16.270  1.00  0.00            
ATOM    107  CB  ARG X   9      78.200  66.300  16.730  1.00  0.00            
ATOM    108  HB1 ARG X   9      78.500  67.020  15.970  1.00  0.00            
ATOM    109  HB2 ARG X   9      77.150  66.120  16.520  1.00  0.00            
ATOM    110  CG  ARG X   9      78.580  66.840  18.110  1.00  0.00            
ATOM    111  HG1 ARG X   9      78.020  66.300  18.880  1.00  0.00            
ATOM    112  HG2 ARG X   9      79.610  66.610  18.360  1.00  0.00            
ATOM    113  CD  ARG X   9      78.450  68.360  18.260  1.00  0.00            
ATOM    114  HD1 ARG X   9      78.740  68.970  17.410  1.00  0.00            
ATOM    115  HD2 ARG X   9      77.440  68.700  18.500  1.00  0.00            
ATOM    116  NE  ARG X   9      79.280  68.820  19.370  1.00  0.00            
ATOM    117  HE  ARG X   9      79.350  68.100  20.070  1.00  0.00            
ATOM    118  CZ  ARG X   9      79.750  70.050  19.630  1.00  0.00            
ATOM    119  NH1 ARG X   9      79.310  71.090  18.910  1.00  0.00            
ATOM    120 1HH1 ARG X   9      78.480  71.010  18.350  1.00  0.00            
ATOM    121 2HH1 ARG X   9      79.920  71.890  18.780  1.00  0.00            
ATOM    122  NH2 ARG X   9      80.790  70.230  20.450  1.00  0.00            
ATOM    123 1HH2 ARG X   9      81.160  69.490  21.030  1.00  0.00            
ATOM    124 2HH2 ARG X   9      81.290  71.100  20.560  1.00  0.00            
ATOM    125  C   ARG X   9      78.940  63.890  17.390  1.00  0.00            
ATOM    126  O   ARG X   9      78.080  63.830  18.270  1.00  0.00            
ATOM    127  N   GLY X  10      79.950  63.030  17.260  1.00  0.00            
ATOM    128  H   GLY X  10      80.710  63.160  16.600  1.00  0.00            
ATOM    129  CA  GLY X  10      80.250  61.880  18.090  1.00  0.00            
ATOM    130  HA1 GLY X  10      79.520  61.910  18.900  1.00  0.00            
ATOM    131  HA2 GLY X  10      80.310  60.920  17.580  1.00  0.00            
ATOM    132  C   GLY X  10      81.590  62.200  18.750  1.00  0.00            
ATOM    133  O   GLY X  10      82.220  63.170  18.330  1.00  0.00            
ATOM    134  N   GLY X  11      81.970  61.240  19.590  1.00  0.00            
ATOM    135  H   GLY X  11      81.290  60.520  19.790  1.00  0.00            
ATOM    136  CA  GLY X  11      83.270  61.170  20.220  1.00  0.00            
ATOM    137  HA1 GLY X  11      83.990  61.560  19.500  1.00  0.00            
ATOM    138  HA2 GLY X  11      83.270  61.920  21.010  1.00  0.00            
ATOM    139  C   GLY X  11      83.630  59.860  20.920  1.00  0.00            
ATOM    140  O   GLY X  11      84.800  59.540  21.060  1.00  0.00            
ATOM    141  N   GLY X  12      82.650  59.060  21.360  1.00  0.00            
ATOM    142  H   GLY X  12      81.680  59.340  21.300  1.00  0.00            
ATOM    143  CA  GLY X  12      82.910  57.720  21.850  1.00  0.00            
ATOM    144  HA1 GLY X  12      82.440  57.050  21.140  1.00  0.00            
ATOM    145  HA2 GLY X  12      83.890  57.280  21.680  1.00  0.00            
ATOM    146  C   GLY X  12      82.430  57.390  23.260  1.00  0.00            
ATOM    147  O   GLY X  12      82.170  58.370  23.950  1.00  0.00            
ATOM    148  N   PRO X  13      82.460  56.140  23.720  1.00  0.00            
ATOM    149  CA  PRO X  13      81.950  55.830  25.040  1.00  0.00            
ATOM    150  HA  PRO X  13      80.960  56.190  25.310  1.00  0.00            
ATOM    151  CB  PRO X  13      81.910  54.300  25.060  1.00  0.00            
ATOM    152  HB1 PRO X  13      82.290  53.810  25.960  1.00  0.00            
ATOM    153  HB2 PRO X  13      80.890  53.920  25.020  1.00  0.00            
ATOM    154  CG  PRO X  13      82.750  53.780  23.900  1.00  0.00            
ATOM    155  HG1 PRO X  13      83.700  53.350  24.230  1.00  0.00            
ATOM    156  HG2 PRO X  13      82.180  53.050  23.320  1.00  0.00            
ATOM    157  CD  PRO X  13      83.030  55.000  23.020  1.00  0.00            
ATOM    158  HD1 PRO X  13      84.060  55.320  23.090  1.00  0.00            
ATOM    159  HD2 PRO X  13      82.690  54.890  21.990  1.00  0.00            
ATOM    160  C   PRO X  13      82.930  56.390  26.050  1.00  0.00            
ATOM    161  O   PRO X  13      84.060  55.910  25.990  1.00  0.00            
ATOM    162  N   THR X  14      82.430  57.150  27.020  1.00  0.00            
ATOM    163  H   THR X  14      81.430  57.260  27.100  1.00  0.00            
ATOM    164  CA  THR X  14      83.160  57.850  28.070  1.00  0.00            
ATOM    165  HA  THR X  14      82.300  57.980  28.740  1.00  0.00            
ATOM    166  CB  THR X  14      84.050  57.030  29.000  1.00  0.00            
ATOM    167  HB  THR X  14      84.400  57.660  29.810  1.00  0.00            
ATOM    168  OG1 THR X  14      85.180  56.550  28.320  1.00  0.00            
ATOM    169  HG1 THR X  14      84.890  56.150  27.520  1.00  0.00            
ATOM    170  CG2 THR X  14      83.400  55.760  29.570  1.00  0.00            
ATOM    171 1HG2 THR X  14      83.980  55.380  30.410  1.00  0.00            
ATOM    172 2HG2 THR X  14      82.400  55.850  29.980  1.00  0.00            
ATOM    173 3HG2 THR X  14      83.180  55.080  28.750  1.00  0.00            
ATOM    174  C   THR X  14      83.530  59.290  27.770  1.00  0.00            
ATOM    175  O   THR X  14      83.990  60.090  28.580  1.00  0.00            
ATOM    176  N   SER X  15      83.230  59.660  26.520  1.00  0.00            
ATOM    177  H   SER X  15      82.730  59.040  25.890  1.00  0.00            
ATOM    178  CA  SER X  15      83.740  60.880  25.920  1.00  0.00            
ATOM    179  HA  SER X  15      84.720  60.960  26.400  1.00  0.00            
ATOM    180  CB  SER X  15      83.860  60.810  24.400  1.00  0.00            
ATOM    181  HB1 SER X  15      84.490  59.960  24.120  1.00  0.00            
ATOM    182  HB2 SER X  15      82.890  60.850  23.900  1.00  0.00            
ATOM    183  OG  SER X  15      84.550  61.880  23.790  1.00  0.00            
ATOM    184  HG  SER X  15      85.400  61.860  24.200  1.00  0.00            
ATOM    185  C   SER X  15      82.750  61.990  26.260  1.00  0.00            
ATOM    186  O   SER X  15      81.520  61.920  26.220  1.00  0.00            
ATOM    187  N   SER X  16      83.290  63.200  26.440  1.00  0.00            
ATOM    188  H   SER X  16      84.260  63.310  26.180  1.00  0.00            
ATOM    189  CA  SER X  16      82.600  64.440  26.690  1.00  0.00            
ATOM    190  HA  SER X  16      82.170  64.280  27.680  1.00  0.00            
ATOM    191  CB  SER X  16      83.640  65.550  26.900  1.00  0.00            
ATOM    192  HB1 SER X  16      83.260  66.540  27.150  1.00  0.00            
ATOM    193  HB2 SER X  16      84.260  65.270  27.750  1.00  0.00            
ATOM    194  OG  SER X  16      84.390  65.690  25.710  1.00  0.00            
ATOM    195  HG  SER X  16      85.000  66.350  26.000  1.00  0.00            
ATOM    196  C   SER X  16      81.460  64.830  25.760  1.00  0.00            
ATOM    197  O   SER X  16      80.340  65.060  26.190  1.00  0.00            
ATOM    198  N   GLU X  17      81.780  64.880  24.470  1.00  0.00            
ATOM    199  H   GLU X  17      82.750  64.650  24.310  1.00  0.00            
ATOM    200  CA  GLU X  17      80.950  64.850  23.280  1.00  0.00            
ATOM    201  HA  GLU X  17      80.540  65.860  23.170  1.00  0.00            
ATOM    202  CB  GLU X  17      81.670  64.630  21.950  1.00  0.00            
ATOM    203  HB1 GLU X  17      82.750  64.730  21.910  1.00  0.00            
ATOM    204  HB2 GLU X  17      81.460  63.580  21.720  1.00  0.00            
ATOM    205  CG  GLU X  17      81.220  65.520  20.790  1.00  0.00            
ATOM    206  HG1 GLU X  17      81.490  65.150  19.800  1.00  0.00            
ATOM    207  HG2 GLU X  17      80.130  65.600  20.740  1.00  0.00            
ATOM    208  CD  GLU X  17      81.810  66.920  20.960  1.00  0.00            
ATOM    209  OE1 GLU X  17      81.100  67.800  21.480  1.00  0.00            
ATOM    210  OE2 GLU X  17      83.010  67.070  20.620  1.00  0.00            
ATOM    211  C   GLU X  17      79.700  64.010  23.460  1.00  0.00            
ATOM    212  O   GLU X  17      78.630  64.450  23.020  1.00  0.00            
ATOM    213  N   GLN X  18      79.850  62.780  23.950  1.00  0.00            
ATOM    214  H   GLN X  18      80.740  62.640  24.400  1.00  0.00            
ATOM    215  CA  GLN X  18      78.920  61.680  24.100  1.00  0.00            
ATOM    216  HA  GLN X  18      78.320  61.680  23.190  1.00  0.00            
ATOM    217  CB  GLN X  18      79.590  60.310  24.240  1.00  0.00            
ATOM    218  HB1 GLN X  18      80.610  60.470  23.910  1.00  0.00            
ATOM    219  HB2 GLN X  18      79.800  59.950  25.250  1.00  0.00            
ATOM    220  CG  GLN X  18      78.860  59.190  23.490  1.00  0.00            
ATOM    221  HG1 GLN X  18      79.000  58.310  24.130  1.00  0.00            
ATOM    222  HG2 GLN X  18      77.800  59.420  23.480  1.00  0.00            
ATOM    223  CD  GLN X  18      79.410  59.010  22.080  1.00  0.00            
ATOM    224  OE1 GLN X  18      79.780  59.970  21.410  1.00  0.00            
ATOM    225  NE2 GLN X  18      79.330  57.730  21.700  1.00  0.00            
ATOM    226 1HE2 GLN X  18      78.880  57.020  22.260  1.00  0.00            
ATOM    227 2HE2 GLN X  18      79.660  57.470  20.790  1.00  0.00            
ATOM    228  C   GLN X  18      78.040  61.940  25.320  1.00  0.00            
ATOM    229  O   GLN X  18      76.840  62.120  25.180  1.00  0.00            
ATOM    230  N   ILE X  19      78.640  62.030  26.510  1.00  0.00            
ATOM    231  H   ILE X  19      79.650  62.000  26.500  1.00  0.00            
ATOM    232  CA  ILE X  19      78.020  62.440  27.760  1.00  0.00            
ATOM    233  HA  ILE X  19      77.260  61.680  27.950  1.00  0.00            
ATOM    234  CB  ILE X  19      79.070  62.440  28.860  1.00  0.00            
ATOM    235  HB  ILE X  19      79.980  62.880  28.440  1.00  0.00            
ATOM    236  CG1 ILE X  19      79.580  61.010  29.050  1.00  0.00            
ATOM    237 1HG1 ILE X  19      78.800  60.360  29.460  1.00  0.00            
ATOM    238 2HG1 ILE X  19      79.760  60.590  28.060  1.00  0.00            
ATOM    239  CG2 ILE X  19      78.700  63.110  30.180  1.00  0.00            
ATOM    240 1HG2 ILE X  19      78.480  64.170  30.050  1.00  0.00            
ATOM    241 2HG2 ILE X  19      77.830  62.570  30.550  1.00  0.00            
ATOM    242 3HG2 ILE X  19      79.480  63.200  30.940  1.00  0.00            
ATOM    243  CD  ILE X  19      80.890  60.990  29.830  1.00  0.00            
ATOM    244  HD1 ILE X  19      81.380  60.030  29.690  1.00  0.00            
ATOM    245  HD2 ILE X  19      81.650  61.740  29.620  1.00  0.00            
ATOM    246  HD3 ILE X  19      80.700  61.010  30.910  1.00  0.00            
ATOM    247  C   ILE X  19      77.140  63.690  27.760  1.00  0.00            
ATOM    248  O   ILE X  19      76.210  63.810  28.540  1.00  0.00            
ATOM    249  N   MET X  20      77.400  64.620  26.830  1.00  0.00            
ATOM    250  H   MET X  20      78.190  64.490  26.210  1.00  0.00            
ATOM    251  CA  MET X  20      76.490  65.700  26.540  1.00  0.00            
ATOM    252  HA  MET X  20      76.150  66.130  27.490  1.00  0.00            
ATOM    253  CB  MET X  20      77.370  66.680  25.770  1.00  0.00            
ATOM    254  HB1 MET X  20      78.120  66.960  26.510  1.00  0.00            
ATOM    255  HB2 MET X  20      77.860  66.310  24.870  1.00  0.00            
ATOM    256  CG  MET X  20      76.710  68.020  25.450  1.00  0.00            
ATOM    257  HG1 MET X  20      75.770  67.900  24.900  1.00  0.00            
ATOM    258  HG2 MET X  20      76.230  68.410  26.340  1.00  0.00            
ATOM    259  SD  MET X  20      77.710  69.180  24.490  1.00  0.00            
ATOM    260  CE  MET X  20      76.560  70.580  24.400  1.00  0.00            
ATOM    261  HE1 MET X  20      75.540  70.200  24.440  1.00  0.00            
ATOM    262  HE2 MET X  20      76.720  71.220  25.270  1.00  0.00            
ATOM    263  HE3 MET X  20      76.670  71.070  23.430  1.00  0.00            
ATOM    264  C   MET X  20      75.230  65.290  25.790  1.00  0.00            
ATOM    265  O   MET X  20      74.140  65.410  26.340  1.00  0.00            
ATOM    266  N   LYS X  21      75.370  64.740  24.580  1.00  0.00            
ATOM    267  H   LYS X  21      76.340  64.670  24.310  1.00  0.00            
ATOM    268  CA  LYS X  21      74.300  64.440  23.650  1.00  0.00            
ATOM    269  HA  LYS X  21      73.690  65.350  23.680  1.00  0.00            
ATOM    270  CB  LYS X  21      74.780  64.140  22.230  1.00  0.00            
ATOM    271  HB1 LYS X  21      73.870  64.010  21.650  1.00  0.00            
ATOM    272  HB2 LYS X  21      75.380  64.980  21.860  1.00  0.00            
ATOM    273  CG  LYS X  21      75.660  62.900  22.150  1.00  0.00            
ATOM    274  HG1 LYS X  21      76.500  62.960  22.830  1.00  0.00            
ATOM    275  HG2 LYS X  21      75.200  61.920  22.330  1.00  0.00            
ATOM    276  CD  LYS X  21      76.250  62.690  20.750  1.00  0.00            
ATOM    277  HD1 LYS X  21      76.670  63.650  20.430  1.00  0.00            
ATOM    278  HD2 LYS X  21      77.140  62.070  20.810  1.00  0.00            
ATOM    279  CE  LYS X  21      75.250  62.250  19.680  1.00  0.00            
ATOM    280  HE1 LYS X  21      74.930  61.320  20.140  1.00  0.00            
ATOM    281  HE2 LYS X  21      74.400  62.920  19.550  1.00  0.00            
ATOM    282  NZ  LYS X  21      76.000  61.890  18.470  1.00  0.00            
ATOM    283  HZ1 LYS X  21      75.400  61.710  17.670  1.00  0.00            
ATOM    284  HZ2 LYS X  21      76.610  62.630  18.150  1.00  0.00            
ATOM    285  HZ3 LYS X  21      76.600  61.080  18.540  1.00  0.00            
ATOM    286  C   LYS X  21      73.400  63.300  24.110  1.00  0.00            
ATOM    287  O   LYS X  21      72.190  63.400  23.940  1.00  0.00            
ATOM    288  N   THR X  22      73.980  62.210  24.620  1.00  0.00            
ATOM    289  H   THR X  22      74.990  62.260  24.690  1.00  0.00            
ATOM    290  CA  THR X  22      73.300  61.040  25.140  1.00  0.00            
ATOM    291  HA  THR X  22      72.580  60.860  24.340  1.00  0.00            
ATOM    292  CB  THR X  22      74.310  59.900  25.290  1.00  0.00            
ATOM    293  HB  THR X  22      73.710  59.040  25.600  1.00  0.00            
ATOM    294  OG1 THR X  22      75.320  60.180  26.240  1.00  0.00            
ATOM    295  HG1 THR X  22      75.920  60.860  25.970  1.00  0.00            
ATOM    296  CG2 THR X  22      75.010  59.540  23.990  1.00  0.00            
ATOM    297 1HG2 THR X  22      75.440  58.540  24.100  1.00  0.00            
ATOM    298 2HG2 THR X  22      74.300  59.580  23.160  1.00  0.00            
ATOM    299 3HG2 THR X  22      75.810  60.240  23.750  1.00  0.00            
ATOM    300  C   THR X  22      72.520  61.290  26.420  1.00  0.00            
ATOM    301  O   THR X  22      71.840  60.400  26.920  1.00  0.00            
ATOM    302  N   GLY X  23      72.650  62.500  26.990  1.00  0.00            
ATOM    303  H   GLY X  23      73.140  63.180  26.430  1.00  0.00            
ATOM    304  CA  GLY X  23      71.990  62.990  28.180  1.00  0.00            
ATOM    305  HA1 GLY X  23      71.490  62.210  28.760  1.00  0.00            
ATOM    306  HA2 GLY X  23      72.650  63.300  28.990  1.00  0.00            
ATOM    307  C   GLY X  23      70.900  63.960  27.760  1.00  0.00            
ATOM    308  O   GLY X  23      69.710  63.870  28.050  1.00  0.00            
ATOM    309  N   ALA X  24      71.280  64.860  26.840  1.00  0.00            
ATOM    310  H   ALA X  24      72.250  64.750  26.610  1.00  0.00            
ATOM    311  CA  ALA X  24      70.500  65.730  25.990  1.00  0.00            
ATOM    312  HA  ALA X  24      70.130  66.520  26.650  1.00  0.00            
ATOM    313  CB  ALA X  24      71.370  66.460  24.970  1.00  0.00            
ATOM    314  HB1 ALA X  24      71.590  65.820  24.110  1.00  0.00            
ATOM    315  HB2 ALA X  24      70.780  67.220  24.460  1.00  0.00            
ATOM    316  HB3 ALA X  24      72.260  66.830  25.470  1.00  0.00            
ATOM    317  C   ALA X  24      69.260  65.150  25.330  1.00  0.00            
ATOM    318  O   ALA X  24      68.190  65.740  25.460  1.00  0.00            
ATOM    319  N   LEU X  25      69.470  64.010  24.670  1.00  0.00            
ATOM    320  H   LEU X  25      70.440  63.740  24.740  1.00  0.00            
ATOM    321  CA  LEU X  25      68.430  63.220  24.040  1.00  0.00            
ATOM    322  HA  LEU X  25      67.630  63.890  23.720  1.00  0.00            
ATOM    323  CB  LEU X  25      69.080  62.390  22.940  1.00  0.00            
ATOM    324  HB1 LEU X  25      69.810  61.810  23.500  1.00  0.00            
ATOM    325  HB2 LEU X  25      68.380  61.640  22.580  1.00  0.00            
ATOM    326  CG  LEU X  25      69.740  63.070  21.730  1.00  0.00            
ATOM    327  HG  LEU X  25      70.220  63.940  22.170  1.00  0.00            
ATOM    328  CD1 LEU X  25      70.830  62.140  21.190  1.00  0.00            
ATOM    329 1HD1 LEU X  25      71.630  61.990  21.910  1.00  0.00            
ATOM    330 2HD1 LEU X  25      70.410  61.200  20.840  1.00  0.00            
ATOM    331 3HD1 LEU X  25      71.320  62.660  20.360  1.00  0.00            
ATOM    332  CD2 LEU X  25      68.770  63.310  20.570  1.00  0.00            
ATOM    333 1HD2 LEU X  25      67.890  63.860  20.910  1.00  0.00            
ATOM    334 2HD2 LEU X  25      69.070  63.850  19.680  1.00  0.00            
ATOM    335 3HD2 LEU X  25      68.310  62.410  20.160  1.00  0.00            
ATOM    336  C   LEU X  25      67.600  62.380  25.000  1.00  0.00            
ATOM    337  O   LEU X  25      66.470  62.100  24.600  1.00  0.00            
ATOM    338  N   LEU X  26      67.950  62.300  26.290  1.00  0.00            
ATOM    339  H   LEU X  26      68.820  62.640  26.670  1.00  0.00            
ATOM    340  CA  LEU X  26      66.970  61.940  27.290  1.00  0.00            
ATOM    341  HA  LEU X  26      66.230  61.230  26.930  1.00  0.00            
ATOM    342  CB  LEU X  26      67.700  61.290  28.470  1.00  0.00            
ATOM    343  HB1 LEU X  26      68.100  62.130  29.040  1.00  0.00            
ATOM    344  HB2 LEU X  26      66.920  60.850  29.090  1.00  0.00            
ATOM    345  CG  LEU X  26      68.700  60.170  28.240  1.00  0.00            
ATOM    346  HG  LEU X  26      69.340  60.400  27.390  1.00  0.00            
ATOM    347  CD1 LEU X  26      69.550  59.960  29.490  1.00  0.00            
ATOM    348 1HD1 LEU X  26      68.850  59.500  30.190  1.00  0.00            
ATOM    349 2HD1 LEU X  26      70.360  59.230  29.470  1.00  0.00            
ATOM    350 3HD1 LEU X  26      69.970  60.860  29.930  1.00  0.00            
ATOM    351  CD2 LEU X  26      67.990  58.900  27.770  1.00  0.00            
ATOM    352 1HD2 LEU X  26      67.310  58.570  28.560  1.00  0.00            
ATOM    353 2HD2 LEU X  26      67.290  59.080  26.960  1.00  0.00            
ATOM    354 3HD2 LEU X  26      68.670  58.110  27.440  1.00  0.00            
ATOM    355  C   LEU X  26      66.300  63.240  27.700  1.00  0.00            
ATOM    356  O   LEU X  26      65.070  63.290  27.710  1.00  0.00            
ATOM    357  N   LEU X  27      66.990  64.300  28.120  1.00  0.00            
ATOM    358  H   LEU X  27      67.990  64.240  28.030  1.00  0.00            
ATOM    359  CA  LEU X  27      66.390  65.590  28.390  1.00  0.00            
ATOM    360  HA  LEU X  27      65.920  65.440  29.370  1.00  0.00            
ATOM    361  CB  LEU X  27      67.540  66.570  28.620  1.00  0.00            
ATOM    362  HB1 LEU X  27      68.280  66.580  27.820  1.00  0.00            
ATOM    363  HB2 LEU X  27      67.100  67.570  28.580  1.00  0.00            
ATOM    364  CG  LEU X  27      68.200  66.470  29.990  1.00  0.00            
ATOM    365  HG  LEU X  27      68.460  65.440  30.270  1.00  0.00            
ATOM    366  CD1 LEU X  27      69.580  67.120  30.060  1.00  0.00            
ATOM    367 1HD1 LEU X  27      69.370  68.190  30.160  1.00  0.00            
ATOM    368 2HD1 LEU X  27      70.060  66.830  30.990  1.00  0.00            
ATOM    369 3HD1 LEU X  27      70.240  66.860  29.220  1.00  0.00            
ATOM    370  CD2 LEU X  27      67.330  67.000  31.130  1.00  0.00            
ATOM    371 1HD2 LEU X  27      67.000  68.000  30.880  1.00  0.00            
ATOM    372 2HD2 LEU X  27      66.450  66.380  31.330  1.00  0.00            
ATOM    373 3HD2 LEU X  27      67.970  66.980  32.010  1.00  0.00            
ATOM    374  C   LEU X  27      65.270  66.140  27.510  1.00  0.00            
ATOM    375  O   LEU X  27      64.130  66.320  27.950  1.00  0.00            
ATOM    376  N   GLN X  28      65.640  66.360  26.250  1.00  0.00            
ATOM    377  H   GLN X  28      66.600  66.210  25.980  1.00  0.00            
ATOM    378  CA  GLN X  28      64.790  66.770  25.150  1.00  0.00            
ATOM    379  HA  GLN X  28      64.440  67.770  25.410  1.00  0.00            
ATOM    380  CB  GLN X  28      65.680  66.920  23.920  1.00  0.00            
ATOM    381  HB1 GLN X  28      66.240  66.000  23.720  1.00  0.00            
ATOM    382  HB2 GLN X  28      65.170  67.100  22.970  1.00  0.00            
ATOM    383  CG  GLN X  28      66.680  68.050  24.110  1.00  0.00            
ATOM    384  HG1 GLN X  28      66.150  69.000  24.060  1.00  0.00            
ATOM    385  HG2 GLN X  28      67.240  68.170  25.040  1.00  0.00            
ATOM    386  CD  GLN X  28      67.660  68.140  22.940  1.00  0.00            
ATOM    387  OE1 GLN X  28      68.770  68.660  22.950  1.00  0.00            
ATOM    388  NE2 GLN X  28      67.470  67.420  21.830  1.00  0.00            
ATOM    389 1HE2 GLN X  28      66.530  67.070  21.670  1.00  0.00            
ATOM    390 2HE2 GLN X  28      68.100  67.430  21.050  1.00  0.00            
ATOM    391  C   GLN X  28      63.610  65.850  24.860  1.00  0.00            
ATOM    392  O   GLN X  28      62.570  66.250  24.360  1.00  0.00            
ATOM    393  N   GLY X  29      63.750  64.560  25.180  1.00  0.00            
ATOM    394  H   GLY X  29      64.640  64.260  25.540  1.00  0.00            
ATOM    395  CA  GLY X  29      62.720  63.540  25.120  1.00  0.00            
ATOM    396  HA1 GLY X  29      62.230  63.560  24.150  1.00  0.00            
ATOM    397  HA2 GLY X  29      63.120  62.530  25.070  1.00  0.00            
ATOM    398  C   GLY X  29      61.750  63.740  26.270  1.00  0.00            
ATOM    399  O   GLY X  29      60.540  63.700  26.060  1.00  0.00            
ATOM    400  N   PHE X  30      62.260  63.900  27.500  1.00  0.00            
ATOM    401  H   PHE X  30      63.250  63.740  27.600  1.00  0.00            
ATOM    402  CA  PHE X  30      61.610  64.120  28.780  1.00  0.00            
ATOM    403  HA  PHE X  30      61.000  63.250  29.000  1.00  0.00            
ATOM    404  CB  PHE X  30      62.640  64.100  29.910  1.00  0.00            
ATOM    405  HB1 PHE X  30      63.220  63.180  30.000  1.00  0.00            
ATOM    406  HB2 PHE X  30      63.420  64.820  29.690  1.00  0.00            
ATOM    407  CG  PHE X  30      62.230  64.450  31.330  1.00  0.00            
ATOM    408  CD1 PHE X  30      63.170  64.800  32.300  1.00  0.00            
ATOM    409  HD1 PHE X  30      64.200  65.000  32.040  1.00  0.00            
ATOM    410  CD2 PHE X  30      60.930  64.150  31.760  1.00  0.00            
ATOM    411  HD2 PHE X  30      60.250  63.840  30.990  1.00  0.00            
ATOM    412  CE1 PHE X  30      62.740  64.970  33.630  1.00  0.00            
ATOM    413  HE1 PHE X  30      63.470  65.180  34.400  1.00  0.00            
ATOM    414  CE2 PHE X  30      60.530  64.170  33.100  1.00  0.00            
ATOM    415  HE2 PHE X  30      59.540  63.860  33.420  1.00  0.00            
ATOM    416  CZ  PHE X  30      61.480  64.540  34.050  1.00  0.00            
ATOM    417  HZ  PHE X  30      61.290  64.550  35.120  1.00  0.00            
ATOM    418  C   PHE X  30      60.820  65.410  28.630  1.00  0.00            
ATOM    419  O   PHE X  30      59.610  65.360  28.830  1.00  0.00            
ATOM    420  N   ILE X  31      61.450  66.510  28.200  1.00  0.00            
ATOM    421  H   ILE X  31      62.440  66.470  28.030  1.00  0.00            
ATOM    422  CA  ILE X  31      60.840  67.800  27.950  1.00  0.00            
ATOM    423  HA  ILE X  31      60.560  68.100  28.960  1.00  0.00            
ATOM    424  CB  ILE X  31      61.970  68.660  27.380  1.00  0.00            
ATOM    425  HB  ILE X  31      62.540  68.080  26.660  1.00  0.00            
ATOM    426  CG1 ILE X  31      63.000  69.040  28.450  1.00  0.00            
ATOM    427 1HG1 ILE X  31      62.470  69.790  29.030  1.00  0.00            
ATOM    428 2HG1 ILE X  31      63.200  68.190  29.100  1.00  0.00            
ATOM    429  CG2 ILE X  31      61.420  69.880  26.640  1.00  0.00            
ATOM    430 1HG2 ILE X  31      60.910  69.480  25.770  1.00  0.00            
ATOM    431 2HG2 ILE X  31      60.730  70.490  27.220  1.00  0.00            
ATOM    432 3HG2 ILE X  31      62.090  70.670  26.290  1.00  0.00            
ATOM    433  CD  ILE X  31      64.220  69.700  27.810  1.00  0.00            
ATOM    434  HD1 ILE X  31      63.960  70.510  27.120  1.00  0.00            
ATOM    435  HD2 ILE X  31      64.930  70.040  28.560  1.00  0.00            
ATOM    436  HD3 ILE X  31      64.750  68.930  27.260  1.00  0.00            
ATOM    437  C   ILE X  31      59.560  67.770  27.110  1.00  0.00            
ATOM    438  O   ILE X  31      58.670  68.540  27.460  1.00  0.00            
ATOM    439  N   GLN X  32      59.350  66.930  26.100  1.00  0.00            
ATOM    440  H   GLN X  32      59.930  66.100  26.030  1.00  0.00            
ATOM    441  CA  GLN X  32      58.210  66.870  25.200  1.00  0.00            
ATOM    442  HA  GLN X  32      57.780  67.830  24.900  1.00  0.00            
ATOM    443  CB  GLN X  32      58.600  66.320  23.830  1.00  0.00            
ATOM    444  HB1 GLN X  32      59.020  65.340  24.060  1.00  0.00            
ATOM    445  HB2 GLN X  32      57.850  65.960  23.130  1.00  0.00            
ATOM    446  CG  GLN X  32      59.690  67.170  23.190  1.00  0.00            
ATOM    447  HG1 GLN X  32      60.520  67.280  23.900  1.00  0.00            
ATOM    448  HG2 GLN X  32      60.190  66.700  22.350  1.00  0.00            
ATOM    449  CD  GLN X  32      59.370  68.590  22.730  1.00  0.00            
ATOM    450  OE1 GLN X  32      58.650  69.300  23.420  1.00  0.00            
ATOM    451  NE2 GLN X  32      59.710  69.060  21.530  1.00  0.00            
ATOM    452 1HE2 GLN X  32      60.360  68.590  20.920  1.00  0.00            
ATOM    453 2HE2 GLN X  32      59.480  69.990  21.200  1.00  0.00            
ATOM    454  C   GLN X  32      57.060  66.040  25.760  1.00  0.00            
ATOM    455  O   GLN X  32      55.920  66.110  25.290  1.00  0.00            
ATOM    456  N   ASP X  33      57.330  65.320  26.850  1.00  0.00            
ATOM    457  H   ASP X  33      58.240  65.330  27.300  1.00  0.00            
ATOM    458  CA  ASP X  33      56.420  64.380  27.470  1.00  0.00            
ATOM    459  HA  ASP X  33      55.850  63.790  26.760  1.00  0.00            
ATOM    460  CB  ASP X  33      57.230  63.360  28.270  1.00  0.00            
ATOM    461  HB1 ASP X  33      58.080  62.980  27.700  1.00  0.00            
ATOM    462  HB2 ASP X  33      57.530  63.820  29.210  1.00  0.00            
ATOM    463  CG  ASP X  33      56.400  62.150  28.660  1.00  0.00            
ATOM    464  OD1 ASP X  33      56.560  61.080  28.030  1.00  0.00            
ATOM    465  OD2 ASP X  33      55.570  62.270  29.590  1.00  0.00            
ATOM    466  C   ASP X  33      55.540  65.190  28.420  1.00  0.00            
ATOM    467  O   ASP X  33      54.360  64.930  28.620  1.00  0.00            
ATOM    468  N   ARG X  34      56.130  66.270  28.930  1.00  0.00            
ATOM    469  H   ARG X  34      57.060  66.400  28.570  1.00  0.00            
ATOM    470  CA  ARG X  34      55.410  67.130  29.860  1.00  0.00            
ATOM    471  HA  ARG X  34      54.580  66.720  30.430  1.00  0.00            
ATOM    472  CB  ARG X  34      56.430  67.640  30.870  1.00  0.00            
ATOM    473  HB1 ARG X  34      57.110  68.450  30.600  1.00  0.00            
ATOM    474  HB2 ARG X  34      55.920  68.200  31.650  1.00  0.00            
ATOM    475  CG  ARG X  34      57.290  66.520  31.480  1.00  0.00            
ATOM    476  HG1 ARG X  34      57.780  65.850  30.770  1.00  0.00            
ATOM    477  HG2 ARG X  34      58.020  66.950  32.160  1.00  0.00            
ATOM    478  CD  ARG X  34      56.430  65.510  32.240  1.00  0.00            
ATOM    479  HD1 ARG X  34      55.600  65.200  31.610  1.00  0.00            
ATOM    480  HD2 ARG X  34      57.030  64.600  32.310  1.00  0.00            
ATOM    481  NE  ARG X  34      56.050  65.870  33.610  1.00  0.00            
ATOM    482  HE  ARG X  34      56.290  66.820  33.850  1.00  0.00            
ATOM    483  CZ  ARG X  34      55.540  64.970  34.450  1.00  0.00            
ATOM    484  NH1 ARG X  34      55.320  63.660  34.220  1.00  0.00            
ATOM    485 1HH1 ARG X  34      55.610  63.100  33.430  1.00  0.00            
ATOM    486 2HH1 ARG X  34      54.920  63.070  34.930  1.00  0.00            
ATOM    487  NH2 ARG X  34      55.180  65.410  35.660  1.00  0.00            
ATOM    488 1HH2 ARG X  34      55.390  66.340  36.010  1.00  0.00            
ATOM    489 2HH2 ARG X  34      54.700  64.860  36.360  1.00  0.00            
ATOM    490  C   ARG X  34      54.850  68.270  29.030  1.00  0.00            
ATOM    491  O   ARG X  34      53.760  68.770  29.310  1.00  0.00            
ATOM    492  N   ALA X  35      55.510  68.730  27.970  1.00  0.00            
ATOM    493  H   ALA X  35      56.470  68.410  27.890  1.00  0.00            
ATOM    494  CA  ALA X  35      54.970  69.870  27.260  1.00  0.00            
ATOM    495  HA  ALA X  35      54.740  70.730  27.890  1.00  0.00            
ATOM    496  CB  ALA X  35      55.970  70.570  26.330  1.00  0.00            
ATOM    497  HB1 ALA X  35      56.160  70.010  25.420  1.00  0.00            
ATOM    498  HB2 ALA X  35      55.770  71.580  25.970  1.00  0.00            
ATOM    499  HB3 ALA X  35      56.930  70.660  26.820  1.00  0.00            
ATOM    500  C   ALA X  35      53.730  69.490  26.460  1.00  0.00            
ATOM    501  O   ALA X  35      52.810  70.310  26.440  1.00  0.00            
ATOM    502  N   GLY X  36      53.780  68.390  25.710  1.00  0.00            
ATOM    503  H   GLY X  36      54.540  67.720  25.710  1.00  0.00            
ATOM    504  CA  GLY X  36      52.660  67.910  24.920  1.00  0.00            
ATOM    505  HA1 GLY X  36      52.470  66.840  25.050  1.00  0.00            
ATOM    506  HA2 GLY X  36      51.720  68.420  25.150  1.00  0.00            
ATOM    507  C   GLY X  36      52.950  67.980  23.430  1.00  0.00            
ATOM    508  O   GLY X  36      54.120  68.060  23.050  1.00  0.00            
ATOM    509  N   ARG X  37      51.910  67.960  22.590  1.00  0.00            
ATOM    510  H   ARG X  37      50.940  67.980  22.880  1.00  0.00            
ATOM    511  CA  ARG X  37      51.980  68.220  21.170  1.00  0.00            
ATOM    512  HA  ARG X  37      53.040  68.380  20.940  1.00  0.00            
ATOM    513  CB  ARG X  37      51.370  67.190  20.220  1.00  0.00            
ATOM    514  HB1 ARG X  37      50.320  67.110  20.520  1.00  0.00            
ATOM    515  HB2 ARG X  37      51.300  67.630  19.220  1.00  0.00            
ATOM    516  CG  ARG X  37      52.080  65.850  20.050  1.00  0.00            
ATOM    517  HG1 ARG X  37      52.310  65.490  21.060  1.00  0.00            
ATOM    518  HG2 ARG X  37      51.400  65.170  19.530  1.00  0.00            
ATOM    519  CD  ARG X  37      53.420  65.860  19.320  1.00  0.00            
ATOM    520  HD1 ARG X  37      53.360  66.280  18.310  1.00  0.00            
ATOM    521  HD2 ARG X  37      54.130  66.520  19.810  1.00  0.00            
ATOM    522  NE  ARG X  37      53.720  64.430  19.160  1.00  0.00            
ATOM    523  HE  ARG X  37      53.050  64.020  18.520  1.00  0.00            
ATOM    524  CZ  ARG X  37      54.740  63.640  19.490  1.00  0.00            
ATOM    525  NH1 ARG X  37      55.700  64.030  20.340  1.00  0.00            
ATOM    526 1HH1 ARG X  37      55.560  64.880  20.870  1.00  0.00            
ATOM    527 2HH1 ARG X  37      56.450  63.430  20.670  1.00  0.00            
ATOM    528  NH2 ARG X  37      54.780  62.410  18.960  1.00  0.00            
ATOM    529 1HH2 ARG X  37      54.400  62.260  18.030  1.00  0.00            
ATOM    530 2HH2 ARG X  37      55.470  61.710  19.180  1.00  0.00            
ATOM    531  C   ARG X  37      51.210  69.520  20.980  1.00  0.00            
ATOM    532  O   ARG X  37      50.080  69.580  21.460  1.00  0.00            
ATOM    533  N   MET X  38      51.840  70.520  20.360  1.00  0.00            
ATOM    534  H   MET X  38      52.500  70.240  19.640  1.00  0.00            
ATOM    535  CA  MET X  38      51.100  71.710  19.980  1.00  0.00            
ATOM    536  HA  MET X  38      50.510  71.960  20.860  1.00  0.00            
ATOM    537  CB  MET X  38      52.090  72.830  19.660  1.00  0.00            
ATOM    538  HB1 MET X  38      52.810  72.550  18.900  1.00  0.00            
ATOM    539  HB2 MET X  38      51.590  73.750  19.370  1.00  0.00            
ATOM    540  CG  MET X  38      52.840  73.170  20.950  1.00  0.00            
ATOM    541  HG1 MET X  38      52.100  73.620  21.600  1.00  0.00            
ATOM    542  HG2 MET X  38      53.320  72.340  21.460  1.00  0.00            
ATOM    543  SD  MET X  38      54.100  74.430  20.620  1.00  0.00            
ATOM    544  CE  MET X  38      54.200  75.250  22.230  1.00  0.00            
ATOM    545  HE1 MET X  38      55.000  75.980  22.130  1.00  0.00            
ATOM    546  HE2 MET X  38      53.240  75.700  22.480  1.00  0.00            
ATOM    547  HE3 MET X  38      54.510  74.450  22.900  1.00  0.00            
ATOM    548  C   MET X  38      50.280  71.350  18.750  1.00  0.00            
ATOM    549  O   MET X  38      50.790  70.570  17.950  1.00  0.00            
ATOM    550  N   GLY X  39      49.060  71.870  18.630  1.00  0.00            
ATOM    551  H   GLY X  39      48.820  72.460  19.420  1.00  0.00            
ATOM    552  CA  GLY X  39      48.110  71.600  17.570  1.00  0.00            
ATOM    553  HA1 GLY X  39      48.580  70.930  16.850  1.00  0.00            
ATOM    554  HA2 GLY X  39      47.240  71.030  17.870  1.00  0.00            
ATOM    555  C   GLY X  39      47.860  72.840  16.720  1.00  0.00            
ATOM    556  O   GLY X  39      47.320  72.690  15.620  1.00  0.00            
ATOM    557  N   GLY X  40      48.230  74.040  17.170  1.00  0.00            
ATOM    558  H   GLY X  40      48.840  74.200  17.960  1.00  0.00            
ATOM    559  CA  GLY X  40      47.970  75.270  16.450  1.00  0.00            
ATOM    560  HA1 GLY X  40      47.770  75.130  15.380  1.00  0.00            
ATOM    561  HA2 GLY X  40      47.080  75.670  16.920  1.00  0.00            
ATOM    562  C   GLY X  40      49.040  76.330  16.610  1.00  0.00            
ATOM    563  O   GLY X  40      49.220  77.040  15.620  1.00  0.00            
ATOM    564  N   GLU X  41      49.900  76.270  17.630  1.00  0.00            
ATOM    565  H   GLU X  41      49.780  75.700  18.450  1.00  0.00            
ATOM    566  CA  GLU X  41      51.150  77.000  17.710  1.00  0.00            
ATOM    567  HA  GLU X  41      51.020  77.930  17.140  1.00  0.00            
ATOM    568  CB  GLU X  41      51.580  77.240  19.160  1.00  0.00            
ATOM    569  HB1 GLU X  41      50.780  77.640  19.770  1.00  0.00            
ATOM    570  HB2 GLU X  41      51.640  76.290  19.690  1.00  0.00            
ATOM    571  CG  GLU X  41      52.780  78.140  19.430  1.00  0.00            
ATOM    572  HG1 GLU X  41      52.970  78.030  20.500  1.00  0.00            
ATOM    573  HG2 GLU X  41      53.690  77.720  18.980  1.00  0.00            
ATOM    574  CD  GLU X  41      52.600  79.600  19.020  1.00  0.00            
ATOM    575  OE1 GLU X  41      52.840  80.480  19.880  1.00  0.00            
ATOM    576  OE2 GLU X  41      52.280  79.850  17.840  1.00  0.00            
ATOM    577  C   GLU X  41      52.260  76.180  17.080  1.00  0.00            
ATOM    578  O   GLU X  41      52.150  74.960  17.080  1.00  0.00            
ATOM    579  N   ALA X  42      53.300  76.760  16.470  1.00  0.00            
ATOM    580  H   ALA X  42      53.170  77.730  16.210  1.00  0.00            
ATOM    581  CA  ALA X  42      54.550  76.190  16.000  1.00  0.00            
ATOM    582  HA  ALA X  42      54.290  75.220  15.570  1.00  0.00            
ATOM    583  CB  ALA X  42      55.160  77.020  14.870  1.00  0.00            
ATOM    584  HB1 ALA X  42      54.740  76.880  13.880  1.00  0.00            
ATOM    585  HB2 ALA X  42      55.160  78.060  15.190  1.00  0.00            
ATOM    586  HB3 ALA X  42      56.190  76.650  14.840  1.00  0.00            
ATOM    587  C   ALA X  42      55.500  76.060  17.180  1.00  0.00            
ATOM    588  O   ALA X  42      55.830  77.130  17.690  1.00  0.00            
ATOM    589  N   PRO X  43      55.980  74.880  17.570  1.00  0.00            
ATOM    590  CA  PRO X  43      56.940  74.680  18.650  1.00  0.00            
ATOM    591  HA  PRO X  43      56.700  75.290  19.510  1.00  0.00            
ATOM    592  CB  PRO X  43      56.750  73.190  18.960  1.00  0.00            
ATOM    593  HB1 PRO X  43      57.690  72.770  19.320  1.00  0.00            
ATOM    594  HB2 PRO X  43      56.070  72.880  19.750  1.00  0.00            
ATOM    595  CG  PRO X  43      56.520  72.530  17.600  1.00  0.00            
ATOM    596  HG1 PRO X  43      57.470  72.470  17.070  1.00  0.00            
ATOM    597  HG2 PRO X  43      56.190  71.490  17.650  1.00  0.00            
ATOM    598  CD  PRO X  43      55.670  73.610  16.950  1.00  0.00            
ATOM    599  HD1 PRO X  43      55.810  73.660  15.870  1.00  0.00            
ATOM    600  HD2 PRO X  43      54.600  73.440  17.090  1.00  0.00            
ATOM    601  C   PRO X  43      58.350  75.010  18.180  1.00  0.00            
ATOM    602  O   PRO X  43      58.700  74.810  17.020  1.00  0.00            
ATOM    603  N   GLU X  44      59.090  75.580  19.130  1.00  0.00            
ATOM    604  H   GLU X  44      58.700  75.580  20.060  1.00  0.00            
ATOM    605  CA  GLU X  44      60.490  75.900  18.950  1.00  0.00            
ATOM    606  HA  GLU X  44      60.580  76.450  18.010  1.00  0.00            
ATOM    607  CB  GLU X  44      60.860  76.820  20.110  1.00  0.00            
ATOM    608  HB1 GLU X  44      60.160  77.650  20.030  1.00  0.00            
ATOM    609  HB2 GLU X  44      60.860  76.170  20.990  1.00  0.00            
ATOM    610  CG  GLU X  44      62.280  77.390  20.100  1.00  0.00            
ATOM    611  HG1 GLU X  44      62.530  78.010  20.960  1.00  0.00            
ATOM    612  HG2 GLU X  44      63.000  76.580  20.170  1.00  0.00            
ATOM    613  CD  GLU X  44      62.660  78.180  18.850  1.00  0.00            
ATOM    614  OE1 GLU X  44      63.880  78.220  18.550  1.00  0.00            
ATOM    615  OE2 GLU X  44      61.810  78.880  18.270  1.00  0.00            
ATOM    616  C   GLU X  44      61.320  74.620  19.000  1.00  0.00            
ATOM    617  O   GLU X  44      62.320  74.510  18.290  1.00  0.00            
ATOM    618  N   LEU X  45      60.880  73.600  19.730  1.00  0.00            
ATOM    619  H   LEU X  45      59.940  73.810  20.050  1.00  0.00            
ATOM    620  CA  LEU X  45      61.440  72.270  19.850  1.00  0.00            
ATOM    621  HA  LEU X  45      62.360  72.060  19.310  1.00  0.00            
ATOM    622  CB  LEU X  45      61.560  72.010  21.350  1.00  0.00            
ATOM    623  HB1 LEU X  45      60.690  72.280  21.940  1.00  0.00            
ATOM    624  HB2 LEU X  45      61.540  70.930  21.490  1.00  0.00            
ATOM    625  CG  LEU X  45      62.890  72.550  21.880  1.00  0.00            
ATOM    626  HG  LEU X  45      63.680  71.890  21.520  1.00  0.00            
ATOM    627  CD1 LEU X  45      63.300  74.010  21.700  1.00  0.00            
ATOM    628 1HD1 LEU X  45      62.400  74.620  21.640  1.00  0.00            
ATOM    629 2HD1 LEU X  45      64.150  74.240  22.340  1.00  0.00            
ATOM    630 3HD1 LEU X  45      63.670  74.230  20.700  1.00  0.00            
ATOM    631  CD2 LEU X  45      63.130  72.200  23.350  1.00  0.00            
ATOM    632 1HD2 LEU X  45      62.840  72.980  24.060  1.00  0.00            
ATOM    633 2HD2 LEU X  45      62.630  71.270  23.600  1.00  0.00            
ATOM    634 3HD2 LEU X  45      64.190  72.140  23.610  1.00  0.00            
ATOM    635  C   LEU X  45      60.390  71.370  19.210  1.00  0.00            
ATOM    636  O   LEU X  45      59.370  71.090  19.830  1.00  0.00            
ATOM    637  N   ALA X  46      60.560  71.050  17.920  1.00  0.00            
ATOM    638  H   ALA X  46      61.460  71.320  17.570  1.00  0.00            
ATOM    639  CA  ALA X  46      59.660  70.240  17.130  1.00  0.00            
ATOM    640  HA  ALA X  46      58.620  70.400  17.420  1.00  0.00            
ATOM    641  CB  ALA X  46      59.860  70.610  15.660  1.00  0.00            
ATOM    642  HB1 ALA X  46      60.890  70.610  15.290  1.00  0.00            
ATOM    643  HB2 ALA X  46      59.370  69.830  15.080  1.00  0.00            
ATOM    644  HB3 ALA X  46      59.520  71.630  15.510  1.00  0.00            
ATOM    645  C   ALA X  46      60.040  68.790  17.370  1.00  0.00            
ATOM    646  O   ALA X  46      59.090  68.020  17.530  1.00  0.00            
ATOM    647  N   LEU X  47      61.330  68.470  17.490  1.00  0.00            
ATOM    648  H   LEU X  47      61.960  69.260  17.390  1.00  0.00            
ATOM    649  CA  LEU X  47      62.010  67.210  17.700  1.00  0.00            
ATOM    650  HA  LEU X  47      61.660  66.640  16.840  1.00  0.00            
ATOM    651  CB  LEU X  47      63.520  67.430  17.510  1.00  0.00            
ATOM    652  HB1 LEU X  47      63.700  67.970  16.590  1.00  0.00            
ATOM    653  HB2 LEU X  47      63.810  68.120  18.310  1.00  0.00            
ATOM    654  CG  LEU X  47      64.400  66.200  17.670  1.00  0.00            
ATOM    655  HG  LEU X  47      63.970  65.530  18.420  1.00  0.00            
ATOM    656  CD1 LEU X  47      64.330  65.400  16.370  1.00  0.00            
ATOM    657 1HD1 LEU X  47      63.290  65.120  16.210  1.00  0.00            
ATOM    658 2HD1 LEU X  47      64.720  65.900  15.480  1.00  0.00            
ATOM    659 3HD1 LEU X  47      64.830  64.440  16.490  1.00  0.00            
ATOM    660  CD2 LEU X  47      65.840  66.470  18.120  1.00  0.00            
ATOM    661 1HD2 LEU X  47      65.760  66.990  19.070  1.00  0.00            
ATOM    662 2HD2 LEU X  47      66.470  65.590  18.210  1.00  0.00            
ATOM    663 3HD2 LEU X  47      66.430  67.100  17.450  1.00  0.00            
ATOM    664  C   LEU X  47      61.490  66.670  19.020  1.00  0.00            
ATOM    665  O   LEU X  47      61.580  67.350  20.050  1.00  0.00            
ATOM    666  N   ASP X  48      61.030  65.420  19.030  1.00  0.00            
ATOM    667  H   ASP X  48      60.940  64.900  18.170  1.00  0.00            
ATOM    668  CA  ASP X  48      60.850  64.620  20.230  1.00  0.00            
ATOM    669  HA  ASP X  48      61.080  65.220  21.110  1.00  0.00            
ATOM    670  CB  ASP X  48      59.400  64.120  20.320  1.00  0.00            
ATOM    671  HB1 ASP X  48      58.700  64.950  20.390  1.00  0.00            
ATOM    672  HB2 ASP X  48      59.130  63.620  19.390  1.00  0.00            
ATOM    673  CG  ASP X  48      59.000  63.130  21.400  1.00  0.00            
ATOM    674  OD1 ASP X  48      57.840  62.650  21.460  1.00  0.00            
ATOM    675  OD2 ASP X  48      59.900  62.800  22.200  1.00  0.00            
ATOM    676  C   ASP X  48      61.760  63.430  19.980  1.00  0.00            
ATOM    677  O   ASP X  48      61.450  62.670  19.070  1.00  0.00            
ATOM    678  N   PRO X  49      62.920  63.380  20.640  1.00  0.00            
ATOM    679  CA  PRO X  49      63.880  62.340  20.320  1.00  0.00            
ATOM    680  HA  PRO X  49      64.010  62.330  19.240  1.00  0.00            
ATOM    681  CB  PRO X  49      65.180  62.840  20.960  1.00  0.00            
ATOM    682  HB1 PRO X  49      65.720  61.940  21.250  1.00  0.00            
ATOM    683  HB2 PRO X  49      65.720  63.280  20.110  1.00  0.00            
ATOM    684  CG  PRO X  49      64.810  63.830  22.060  1.00  0.00            
ATOM    685  HG1 PRO X  49      64.840  63.340  23.040  1.00  0.00            
ATOM    686  HG2 PRO X  49      65.520  64.650  22.110  1.00  0.00            
ATOM    687  CD  PRO X  49      63.430  64.320  21.610  1.00  0.00            
ATOM    688  HD1 PRO X  49      62.820  64.510  22.490  1.00  0.00            
ATOM    689  HD2 PRO X  49      63.670  65.230  21.050  1.00  0.00            
ATOM    690  C   PRO X  49      63.370  61.020  20.870  1.00  0.00            
ATOM    691  O   PRO X  49      63.660  60.620  21.990  1.00  0.00            
ATOM    692  N   VAL X  50      62.730  60.220  20.000  1.00  0.00            
ATOM    693  H   VAL X  50      62.860  60.470  19.040  1.00  0.00            
ATOM    694  CA  VAL X  50      62.320  58.850  20.270  1.00  0.00            
ATOM    695  HA  VAL X  50      61.790  58.870  21.220  1.00  0.00            
ATOM    696  CB  VAL X  50      61.390  58.390  19.150  1.00  0.00            
ATOM    697  HB  VAL X  50      62.010  58.270  18.260  1.00  0.00            
ATOM    698  CG1 VAL X  50      60.900  56.950  19.280  1.00  0.00            
ATOM    699 1HG1 VAL X  50      60.680  56.560  20.280  1.00  0.00            
ATOM    700 2HG1 VAL X  50      60.020  56.710  18.680  1.00  0.00            
ATOM    701 3HG1 VAL X  50      61.630  56.180  19.020  1.00  0.00            
ATOM    702  CG2 VAL X  50      60.230  59.330  18.840  1.00  0.00            
ATOM    703 1HG2 VAL X  50      59.310  58.740  18.790  1.00  0.00            
ATOM    704 2HG2 VAL X  50      60.070  60.090  19.600  1.00  0.00            
ATOM    705 3HG2 VAL X  50      60.360  59.760  17.850  1.00  0.00            
ATOM    706  C   VAL X  50      63.550  57.960  20.270  1.00  0.00            
ATOM    707  O   VAL X  50      64.250  57.920  19.250  1.00  0.00            
ATOM    708  N   PRO X  51      63.840  57.150  21.290  1.00  0.00            
ATOM    709  CA  PRO X  51      65.040  56.340  21.320  1.00  0.00            
ATOM    710  HA  PRO X  51      65.810  56.820  20.720  1.00  0.00            
ATOM    711  CB  PRO X  51      65.390  56.210  22.800  1.00  0.00            
ATOM    712  HB1 PRO X  51      65.990  55.360  23.120  1.00  0.00            
ATOM    713  HB2 PRO X  51      65.860  57.060  23.290  1.00  0.00            
ATOM    714  CG  PRO X  51      64.000  56.250  23.440  1.00  0.00            
ATOM    715  HG1 PRO X  51      63.500  55.280  23.490  1.00  0.00            
ATOM    716  HG2 PRO X  51      63.950  56.360  24.530  1.00  0.00            
ATOM    717  CD  PRO X  51      63.180  57.210  22.580  1.00  0.00            
ATOM    718  HD1 PRO X  51      62.200  56.770  22.370  1.00  0.00            
ATOM    719  HD2 PRO X  51      63.070  58.220  22.980  1.00  0.00            
ATOM    720  C   PRO X  51      64.840  54.970  20.690  1.00  0.00            
ATOM    721  O   PRO X  51      63.770  54.380  20.800  1.00  0.00            
ATOM    722  N   GLN X  52      65.940  54.550  20.050  1.00  0.00            
ATOM    723  H   GLN X  52      66.730  55.180  20.020  1.00  0.00            
ATOM    724  CA  GLN X  52      66.010  53.270  19.370  1.00  0.00            
ATOM    725  HA  GLN X  52      65.140  52.650  19.590  1.00  0.00            
ATOM    726  CB  GLN X  52      66.280  53.480  17.890  1.00  0.00            
ATOM    727  HB1 GLN X  52      67.280  53.910  17.790  1.00  0.00            
ATOM    728  HB2 GLN X  52      66.390  52.470  17.480  1.00  0.00            
ATOM    729  CG  GLN X  52      65.260  54.250  17.050  1.00  0.00            
ATOM    730  HG1 GLN X  52      64.960  55.090  17.660  1.00  0.00            
ATOM    731  HG2 GLN X  52      65.780  54.630  16.170  1.00  0.00            
ATOM    732  CD  GLN X  52      63.950  53.550  16.710  1.00  0.00            
ATOM    733  OE1 GLN X  52      63.590  52.570  17.370  1.00  0.00            
ATOM    734  NE2 GLN X  52      63.230  53.990  15.680  1.00  0.00            
ATOM    735 1HE2 GLN X  52      63.480  54.770  15.090  1.00  0.00            
ATOM    736 2HE2 GLN X  52      62.340  53.540  15.500  1.00  0.00            
ATOM    737  C   GLN X  52      67.170  52.510  20.000  1.00  0.00            
ATOM    738  O   GLN X  52      67.150  51.290  19.850  1.00  0.00            
ATOM    739  N   ASP X  53      68.050  53.160  20.760  1.00  0.00            
ATOM    740  H   ASP X  53      67.980  54.150  20.930  1.00  0.00            
ATOM    741  CA  ASP X  53      69.240  52.610  21.380  1.00  0.00            
ATOM    742  HA  ASP X  53      69.730  51.930  20.690  1.00  0.00            
ATOM    743  CB  ASP X  53      70.240  53.730  21.660  1.00  0.00            
ATOM    744  HB1 ASP X  53      70.670  54.110  20.730  1.00  0.00            
ATOM    745  HB2 ASP X  53      69.820  54.660  22.050  1.00  0.00            
ATOM    746  CG  ASP X  53      71.300  53.280  22.660  1.00  0.00            
ATOM    747  OD1 ASP X  53      72.220  52.470  22.430  1.00  0.00            
ATOM    748  OD2 ASP X  53      71.240  53.840  23.770  1.00  0.00            
ATOM    749  C   ASP X  53      68.820  51.930  22.670  1.00  0.00            
ATOM    750  O   ASP X  53      68.020  52.510  23.400  1.00  0.00            
ATOM    751  N   ALA X  54      69.290  50.700  22.870  1.00  0.00            
ATOM    752  H   ALA X  54      69.990  50.270  22.270  1.00  0.00            
ATOM    753  CA  ALA X  54      68.990  49.850  24.010  1.00  0.00            
ATOM    754  HA  ALA X  54      67.930  49.600  24.030  1.00  0.00            
ATOM    755  CB  ALA X  54      69.750  48.530  23.940  1.00  0.00            
ATOM    756  HB1 ALA X  54      69.630  47.930  23.050  1.00  0.00            
ATOM    757  HB2 ALA X  54      70.820  48.670  24.100  1.00  0.00            
ATOM    758  HB3 ALA X  54      69.450  47.940  24.810  1.00  0.00            
ATOM    759  C   ALA X  54      69.220  50.500  25.360  1.00  0.00            
ATOM    760  O   ALA X  54      68.470  50.220  26.290  1.00  0.00            
ATOM    761  N   SER X  55      70.220  51.380  25.480  1.00  0.00            
ATOM    762  H   SER X  55      70.710  51.700  24.660  1.00  0.00            
ATOM    763  CA  SER X  55      70.540  52.010  26.740  1.00  0.00            
ATOM    764  HA  SER X  55      70.280  51.310  27.530  1.00  0.00            
ATOM    765  CB  SER X  55      72.060  52.100  26.890  1.00  0.00            
ATOM    766  HB1 SER X  55      72.220  52.330  27.940  1.00  0.00            
ATOM    767  HB2 SER X  55      72.580  51.180  26.630  1.00  0.00            
ATOM    768  OG  SER X  55      72.610  53.110  26.070  1.00  0.00            
ATOM    769  HG  SER X  55      72.170  53.260  25.240  1.00  0.00            
ATOM    770  C   SER X  55      69.810  53.330  26.910  1.00  0.00            
ATOM    771  O   SER X  55      69.230  53.610  27.960  1.00  0.00            
ATOM    772  N   THR X  56      69.500  54.090  25.850  1.00  0.00            
ATOM    773  H   THR X  56      69.810  53.750  24.950  1.00  0.00            
ATOM    774  CA  THR X  56      68.640  55.250  25.870  1.00  0.00            
ATOM    775  HA  THR X  56      69.040  55.890  26.650  1.00  0.00            
ATOM    776  CB  THR X  56      68.690  56.020  24.550  1.00  0.00            
ATOM    777  HB  THR X  56      68.220  55.590  23.660  1.00  0.00            
ATOM    778  OG1 THR X  56      70.080  56.130  24.350  1.00  0.00            
ATOM    779  HG1 THR X  56      70.350  55.340  23.910  1.00  0.00            
ATOM    780  CG2 THR X  56      68.130  57.440  24.580  1.00  0.00            
ATOM    781 1HG2 THR X  56      68.760  58.090  25.190  1.00  0.00            
ATOM    782 2HG2 THR X  56      68.170  57.740  23.530  1.00  0.00            
ATOM    783 3HG2 THR X  56      67.100  57.520  24.920  1.00  0.00            
ATOM    784  C   THR X  56      67.210  54.820  26.180  1.00  0.00            
ATOM    785  O   THR X  56      66.590  55.580  26.930  1.00  0.00            
ATOM    786  N   LYS X  57      66.670  53.720  25.660  1.00  0.00            
ATOM    787  H   LYS X  57      67.260  53.330  24.930  1.00  0.00            
ATOM    788  CA  LYS X  57      65.350  53.200  25.940  1.00  0.00            
ATOM    789  HA  LYS X  57      64.560  53.890  25.650  1.00  0.00            
ATOM    790  CB  LYS X  57      65.120  52.020  25.000  1.00  0.00            
ATOM    791  HB1 LYS X  57      65.970  51.340  25.140  1.00  0.00            
ATOM    792  HB2 LYS X  57      64.290  51.440  25.390  1.00  0.00            
ATOM    793  CG  LYS X  57      64.880  52.370  23.530  1.00  0.00            
ATOM    794  HG1 LYS X  57      63.980  52.930  23.330  1.00  0.00            
ATOM    795  HG2 LYS X  57      65.720  52.990  23.210  1.00  0.00            
ATOM    796  CD  LYS X  57      64.830  51.160  22.600  1.00  0.00            
ATOM    797  HD1 LYS X  57      64.990  51.530  21.590  1.00  0.00            
ATOM    798  HD2 LYS X  57      65.710  50.530  22.730  1.00  0.00            
ATOM    799  CE  LYS X  57      63.500  50.400  22.670  1.00  0.00            
ATOM    800  HE1 LYS X  57      63.220  49.900  23.600  1.00  0.00            
ATOM    801  HE2 LYS X  57      62.630  51.010  22.430  1.00  0.00            
ATOM    802  NZ  LYS X  57      63.570  49.190  21.840  1.00  0.00            
ATOM    803  HZ1 LYS X  57      63.810  48.320  22.310  1.00  0.00            
ATOM    804  HZ2 LYS X  57      62.610  49.060  21.550  1.00  0.00            
ATOM    805  HZ3 LYS X  57      64.210  49.240  21.060  1.00  0.00            
ATOM    806  C   LYS X  57      65.210  52.750  27.380  1.00  0.00            
ATOM    807  O   LYS X  57      64.210  52.920  28.070  1.00  0.00            
ATOM    808  N   LYS X  58      66.280  52.220  27.980  1.00  0.00            
ATOM    809  H   LYS X  58      67.040  51.990  27.350  1.00  0.00            
ATOM    810  CA  LYS X  58      66.390  51.800  29.360  1.00  0.00            
ATOM    811  HA  LYS X  58      65.540  51.240  29.760  1.00  0.00            
ATOM    812  CB  LYS X  58      67.630  50.920  29.500  1.00  0.00            
ATOM    813  HB1 LYS X  58      68.440  51.300  28.860  1.00  0.00            
ATOM    814  HB2 LYS X  58      68.040  50.960  30.510  1.00  0.00            
ATOM    815  CG  LYS X  58      67.360  49.440  29.270  1.00  0.00            
ATOM    816  HG1 LYS X  58      66.460  49.170  29.830  1.00  0.00            
ATOM    817  HG2 LYS X  58      67.130  49.370  28.200  1.00  0.00            
ATOM    818  CD  LYS X  58      68.580  48.580  29.570  1.00  0.00            
ATOM    819  HD1 LYS X  58      69.480  48.990  29.100  1.00  0.00            
ATOM    820  HD2 LYS X  58      68.710  48.650  30.650  1.00  0.00            
ATOM    821  CE  LYS X  58      68.390  47.090  29.280  1.00  0.00            
ATOM    822  HE1 LYS X  58      69.120  46.630  29.940  1.00  0.00            
ATOM    823  HE2 LYS X  58      67.440  46.750  29.710  1.00  0.00            
ATOM    824  NZ  LYS X  58      68.580  46.800  27.850  1.00  0.00            
ATOM    825  HZ1 LYS X  58      68.330  45.850  27.650  1.00  0.00            
ATOM    826  HZ2 LYS X  58      67.940  47.300  27.250  1.00  0.00            
ATOM    827  HZ3 LYS X  58      69.520  47.040  27.570  1.00  0.00            
ATOM    828  C   LYS X  58      66.510  52.990  30.300  1.00  0.00            
ATOM    829  O   LYS X  58      65.930  52.980  31.390  1.00  0.00            
ATOM    830  N   LEU X  59      67.100  54.100  29.870  1.00  0.00            
ATOM    831  H   LEU X  59      67.630  54.030  29.010  1.00  0.00            
ATOM    832  CA  LEU X  59      67.080  55.360  30.600  1.00  0.00            
ATOM    833  HA  LEU X  59      67.270  55.220  31.660  1.00  0.00            
ATOM    834  CB  LEU X  59      68.290  56.150  30.090  1.00  0.00            
ATOM    835  HB1 LEU X  59      68.260  56.370  29.020  1.00  0.00            
ATOM    836  HB2 LEU X  59      68.120  57.090  30.620  1.00  0.00            
ATOM    837  CG  LEU X  59      69.620  55.550  30.530  1.00  0.00            
ATOM    838  HG  LEU X  59      69.600  54.480  30.310  1.00  0.00            
ATOM    839  CD1 LEU X  59      70.760  56.100  29.680  1.00  0.00            
ATOM    840 1HD1 LEU X  59      70.900  57.130  30.010  1.00  0.00            
ATOM    841 2HD1 LEU X  59      71.730  55.640  29.850  1.00  0.00            
ATOM    842 3HD1 LEU X  59      70.510  56.140  28.620  1.00  0.00            
ATOM    843  CD2 LEU X  59      69.970  55.870  31.990  1.00  0.00            
ATOM    844 1HD2 LEU X  59      69.900  56.950  32.110  1.00  0.00            
ATOM    845 2HD2 LEU X  59      69.250  55.620  32.770  1.00  0.00            
ATOM    846 3HD2 LEU X  59      70.970  55.480  32.150  1.00  0.00            
ATOM    847  C   LEU X  59      65.740  56.070  30.540  1.00  0.00            
ATOM    848  O   LEU X  59      65.200  56.470  31.570  1.00  0.00            
ATOM    849  N   SER X  60      65.050  55.990  29.400  1.00  0.00            
ATOM    850  H   SER X  60      65.470  55.690  28.530  1.00  0.00            
ATOM    851  CA  SER X  60      63.730  56.560  29.220  1.00  0.00            
ATOM    852  HA  SER X  60      63.710  57.560  29.630  1.00  0.00            
ATOM    853  CB  SER X  60      63.540  56.600  27.700  1.00  0.00            
ATOM    854  HB1 SER X  60      64.460  56.790  27.150  1.00  0.00            
ATOM    855  HB2 SER X  60      63.170  55.630  27.350  1.00  0.00            
ATOM    856  OG  SER X  60      62.560  57.550  27.350  1.00  0.00            
ATOM    857  HG  SER X  60      63.090  58.290  27.110  1.00  0.00            
ATOM    858  C   SER X  60      62.640  55.760  29.920  1.00  0.00            
ATOM    859  O   SER X  60      61.580  56.310  30.200  1.00  0.00            
ATOM    860  N   GLU X  61      62.860  54.560  30.450  1.00  0.00            
ATOM    861  H   GLU X  61      63.730  54.080  30.230  1.00  0.00            
ATOM    862  CA  GLU X  61      62.100  53.940  31.510  1.00  0.00            
ATOM    863  HA  GLU X  61      61.040  54.060  31.270  1.00  0.00            
ATOM    864  CB  GLU X  61      62.450  52.450  31.600  1.00  0.00            
ATOM    865  HB1 GLU X  61      62.480  51.990  30.610  1.00  0.00            
ATOM    866  HB2 GLU X  61      63.430  52.210  31.990  1.00  0.00            
ATOM    867  CG  GLU X  61      61.630  51.510  32.480  1.00  0.00            
ATOM    868  HG1 GLU X  61      61.950  50.470  32.380  1.00  0.00            
ATOM    869  HG2 GLU X  61      61.760  51.690  33.540  1.00  0.00            
ATOM    870  CD  GLU X  61      60.110  51.610  32.450  1.00  0.00            
ATOM    871  OE1 GLU X  61      59.490  51.190  33.450  1.00  0.00            
ATOM    872  OE2 GLU X  61      59.510  51.950  31.410  1.00  0.00            
ATOM    873  C   GLU X  61      62.430  54.580  32.850  1.00  0.00            
ATOM    874  O   GLU X  61      61.630  55.420  33.250  1.00  0.00            
ATOM    875  N   CYS X  62      63.500  54.200  33.570  1.00  0.00            
ATOM    876  H   CYS X  62      63.950  53.390  33.170  1.00  0.00            
ATOM    877  CA  CYS X  62      63.860  54.360  34.970  1.00  0.00            
ATOM    878  HA  CYS X  62      63.020  54.020  35.570  1.00  0.00            
ATOM    879  CB  CYS X  62      65.110  53.560  35.310  1.00  0.00            
ATOM    880  HB1 CYS X  62      65.150  53.560  36.400  1.00  0.00            
ATOM    881  HB2 CYS X  62      65.020  52.480  35.160  1.00  0.00            
ATOM    882  SG  CYS X  62      66.660  54.140  34.580  1.00  0.00            
ATOM    883  HG  CYS X  62      67.470  53.820  35.600  1.00  0.00            
ATOM    884  C   CYS X  62      64.000  55.840  35.310  1.00  0.00            
ATOM    885  O   CYS X  62      63.720  56.220  36.440  1.00  0.00            
ATOM    886  N   LEU X  63      64.450  56.710  34.400  1.00  0.00            
ATOM    887  H   LEU X  63      64.630  56.380  33.470  1.00  0.00            
ATOM    888  CA  LEU X  63      64.790  58.080  34.730  1.00  0.00            
ATOM    889  HA  LEU X  63      65.240  58.140  35.720  1.00  0.00            
ATOM    890  CB  LEU X  63      65.730  58.700  33.700  1.00  0.00            
ATOM    891  HB1 LEU X  63      65.210  58.400  32.790  1.00  0.00            
ATOM    892  HB2 LEU X  63      65.720  59.790  33.810  1.00  0.00            
ATOM    893  CG  LEU X  63      67.190  58.260  33.570  1.00  0.00            
ATOM    894  HG  LEU X  63      67.260  57.270  33.120  1.00  0.00            
ATOM    895  CD1 LEU X  63      68.090  59.220  32.790  1.00  0.00            
ATOM    896 1HD1 LEU X  63      69.130  58.890  32.680  1.00  0.00            
ATOM    897 2HD1 LEU X  63      67.600  59.360  31.830  1.00  0.00            
ATOM    898 3HD1 LEU X  63      68.110  60.240  33.160  1.00  0.00            
ATOM    899  CD2 LEU X  63      67.830  58.190  34.950  1.00  0.00            
ATOM    900 1HD2 LEU X  63      67.390  57.350  35.490  1.00  0.00            
ATOM    901 2HD2 LEU X  63      68.900  57.950  35.030  1.00  0.00            
ATOM    902 3HD2 LEU X  63      67.650  59.070  35.570  1.00  0.00            
ATOM    903  C   LEU X  63      63.510  58.910  34.700  1.00  0.00            
ATOM    904  O   LEU X  63      63.450  59.670  35.660  1.00  0.00            
ATOM    905  N   LYS X  64      62.650  58.790  33.690  1.00  0.00            
ATOM    906  H   LYS X  64      62.780  57.960  33.120  1.00  0.00            
ATOM    907  CA  LYS X  64      61.460  59.560  33.400  1.00  0.00            
ATOM    908  HA  LYS X  64      61.890  60.560  33.370  1.00  0.00            
ATOM    909  CB  LYS X  64      60.820  59.220  32.050  1.00  0.00            
ATOM    910  HB1 LYS X  64      61.550  58.720  31.420  1.00  0.00            
ATOM    911  HB2 LYS X  64      60.120  58.430  32.310  1.00  0.00            
ATOM    912  CG  LYS X  64      60.190  60.460  31.400  1.00  0.00            
ATOM    913  HG1 LYS X  64      59.520  60.820  32.180  1.00  0.00            
ATOM    914  HG2 LYS X  64      60.990  61.200  31.320  1.00  0.00            
ATOM    915  CD  LYS X  64      59.340  60.140  30.170  1.00  0.00            
ATOM    916  HD1 LYS X  64      58.810  61.060  29.920  1.00  0.00            
ATOM    917  HD2 LYS X  64      60.030  60.050  29.320  1.00  0.00            
ATOM    918  CE  LYS X  64      58.530  58.840  30.180  1.00  0.00            
ATOM    919  HE1 LYS X  64      59.070  57.900  30.300  1.00  0.00            
ATOM    920  HE2 LYS X  64      57.850  58.820  31.030  1.00  0.00            
ATOM    921  NZ  LYS X  64      57.750  58.660  28.950  1.00  0.00            
ATOM    922  HZ1 LYS X  64      56.960  58.120  29.240  1.00  0.00            
ATOM    923  HZ2 LYS X  64      57.370  59.560  28.690  1.00  0.00            
ATOM    924  HZ3 LYS X  64      58.320  58.330  28.180  1.00  0.00            
ATOM    925  C   LYS X  64      60.430  59.310  34.490  1.00  0.00            
ATOM    926  O   LYS X  64      59.720  60.230  34.890  1.00  0.00            
ATOM    927  N   ARG X  65      60.380  58.060  34.960  1.00  0.00            
ATOM    928  H   ARG X  65      60.740  57.370  34.310  1.00  0.00            
ATOM    929  CA  ARG X  65      59.630  57.510  36.070  1.00  0.00            
ATOM    930  HA  ARG X  65      58.560  57.630  35.890  1.00  0.00            
ATOM    931  CB  ARG X  65      60.010  56.040  36.250  1.00  0.00            
ATOM    932  HB1 ARG X  65      59.690  55.420  35.420  1.00  0.00            
ATOM    933  HB2 ARG X  65      61.080  55.880  36.130  1.00  0.00            
ATOM    934  CG  ARG X  65      59.420  55.310  37.460  1.00  0.00            
ATOM    935  HG1 ARG X  65      59.870  54.320  37.360  1.00  0.00            
ATOM    936  HG2 ARG X  65      59.730  55.700  38.420  1.00  0.00            
ATOM    937  CD  ARG X  65      57.910  55.060  37.420  1.00  0.00            
ATOM    938  HD1 ARG X  65      57.530  55.010  36.400  1.00  0.00            
ATOM    939  HD2 ARG X  65      57.670  54.090  37.860  1.00  0.00            
ATOM    940  NE  ARG X  65      57.250  56.150  38.130  1.00  0.00            
ATOM    941  HE  ARG X  65      57.500  56.210  39.110  1.00  0.00            
ATOM    942  CZ  ARG X  65      56.530  57.160  37.620  1.00  0.00            
ATOM    943  NH1 ARG X  65      56.160  57.310  36.340  1.00  0.00            
ATOM    944 1HH1 ARG X  65      56.420  56.790  35.520  1.00  0.00            
ATOM    945 2HH1 ARG X  65      55.630  58.110  36.020  1.00  0.00            
ATOM    946  NH2 ARG X  65      56.010  58.130  38.400  1.00  0.00            
ATOM    947 1HH2 ARG X  65      56.020  58.160  39.410  1.00  0.00            
ATOM    948 2HH2 ARG X  65      55.460  58.860  37.970  1.00  0.00            
ATOM    949  C   ARG X  65      59.920  58.360  37.300  1.00  0.00            
ATOM    950  O   ARG X  65      58.960  58.860  37.890  1.00  0.00            
ATOM    951  N   ILE X  66      61.170  58.450  37.760  1.00  0.00            
ATOM    952  H   ILE X  66      61.930  58.060  37.220  1.00  0.00            
ATOM    953  CA  ILE X  66      61.570  59.240  38.900  1.00  0.00            
ATOM    954  HA  ILE X  66      60.930  58.950  39.740  1.00  0.00            
ATOM    955  CB  ILE X  66      63.030  58.900  39.240  1.00  0.00            
ATOM    956  HB  ILE X  66      63.610  59.220  38.380  1.00  0.00            
ATOM    957  CG1 ILE X  66      63.260  57.420  39.560  1.00  0.00            
ATOM    958 1HG1 ILE X  66      62.980  57.280  40.600  1.00  0.00            
ATOM    959 2HG1 ILE X  66      62.580  56.840  38.930  1.00  0.00            
ATOM    960  CG2 ILE X  66      63.390  59.670  40.510  1.00  0.00            
ATOM    961 1HG2 ILE X  66      63.510  60.740  40.380  1.00  0.00            
ATOM    962 2HG2 ILE X  66      62.730  59.520  41.360  1.00  0.00            
ATOM    963 3HG2 ILE X  66      64.360  59.270  40.800  1.00  0.00            
ATOM    964  CD  ILE X  66      64.730  57.100  39.280  1.00  0.00            
ATOM    965  HD1 ILE X  66      65.050  57.430  38.290  1.00  0.00            
ATOM    966  HD2 ILE X  66      65.490  57.600  39.890  1.00  0.00            
ATOM    967  HD3 ILE X  66      64.940  56.030  39.360  1.00  0.00            
ATOM    968  C   ILE X  66      61.370  60.730  38.650  1.00  0.00            
ATOM    969  O   ILE X  66      61.190  61.430  39.640  1.00  0.00            
ATOM    970  N   GLY X  67      61.380  61.200  37.400  1.00  0.00            
ATOM    971  H   GLY X  67      61.560  60.440  36.760  1.00  0.00            
ATOM    972  CA  GLY X  67      61.370  62.620  37.100  1.00  0.00            
ATOM    973  HA1 GLY X  67      61.920  63.170  37.860  1.00  0.00            
ATOM    974  HA2 GLY X  67      61.860  62.750  36.130  1.00  0.00            
ATOM    975  C   GLY X  67      59.920  63.070  36.980  1.00  0.00            
ATOM    976  O   GLY X  67      59.660  64.250  37.240  1.00  0.00            
ATOM    977  N   ASP X  68      58.930  62.180  36.850  1.00  0.00            
ATOM    978  H   ASP X  68      59.270  61.230  36.860  1.00  0.00            
ATOM    979  CA  ASP X  68      57.540  62.520  37.070  1.00  0.00            
ATOM    980  HA  ASP X  68      57.280  63.510  36.710  1.00  0.00            
ATOM    981  CB  ASP X  68      56.750  61.410  36.360  1.00  0.00            
ATOM    982  HB1 ASP X  68      56.830  61.440  35.270  1.00  0.00            
ATOM    983  HB2 ASP X  68      57.230  60.460  36.570  1.00  0.00            
ATOM    984  CG  ASP X  68      55.280  61.320  36.730  1.00  0.00            
ATOM    985  OD1 ASP X  68      54.470  62.160  36.270  1.00  0.00            
ATOM    986  OD2 ASP X  68      54.940  60.330  37.410  1.00  0.00            
ATOM    987  C   ASP X  68      57.260  62.500  38.560  1.00  0.00            
ATOM    988  O   ASP X  68      56.630  63.400  39.110  1.00  0.00            
ATOM    989  N   GLU X  69      57.760  61.450  39.210  1.00  0.00            
ATOM    990  H   GLU X  69      58.140  60.660  38.700  1.00  0.00            
ATOM    991  CA  GLU X  69      57.550  61.330  40.640  1.00  0.00            
ATOM    992  HA  GLU X  69      56.520  61.500  40.940  1.00  0.00            
ATOM    993  CB  GLU X  69      58.070  59.960  41.090  1.00  0.00            
ATOM    994  HB1 GLU X  69      58.070  59.160  40.350  1.00  0.00            
ATOM    995  HB2 GLU X  69      59.130  60.070  41.310  1.00  0.00            
ATOM    996  CG  GLU X  69      57.370  59.400  42.320  1.00  0.00            
ATOM    997  HG1 GLU X  69      58.010  58.630  42.750  1.00  0.00            
ATOM    998  HG2 GLU X  69      57.220  60.210  43.040  1.00  0.00            
ATOM    999  CD  GLU X  69      56.030  58.810  41.920  1.00  0.00            
ATOM   1000  OE1 GLU X  69      54.990  59.250  42.460  1.00  0.00            
ATOM   1001  OE2 GLU X  69      55.940  57.970  41.000  1.00  0.00            
ATOM   1002  C   GLU X  69      58.150  62.400  41.530  1.00  0.00            
ATOM   1003  O   GLU X  69      57.550  62.710  42.560  1.00  0.00            
ATOM   1004  N   LEU X  70      59.130  63.200  41.100  1.00  0.00            
ATOM   1005  H   LEU X  70      59.590  62.880  40.250  1.00  0.00            
ATOM   1006  CA  LEU X  70      59.760  64.270  41.840  1.00  0.00            
ATOM   1007  HA  LEU X  70      59.830  64.080  42.910  1.00  0.00            
ATOM   1008  CB  LEU X  70      61.160  64.580  41.300  1.00  0.00            
ATOM   1009  HB1 LEU X  70      60.950  64.680  40.240  1.00  0.00            
ATOM   1010  HB2 LEU X  70      61.400  65.610  41.560  1.00  0.00            
ATOM   1011  CG  LEU X  70      62.200  63.540  41.710  1.00  0.00            
ATOM   1012  HG  LEU X  70      61.710  62.590  41.540  1.00  0.00            
ATOM   1013  CD1 LEU X  70      63.310  63.690  40.670  1.00  0.00            
ATOM   1014 1HD1 LEU X  70      64.040  62.880  40.690  1.00  0.00            
ATOM   1015 2HD1 LEU X  70      62.830  63.630  39.690  1.00  0.00            
ATOM   1016 3HD1 LEU X  70      63.770  64.670  40.780  1.00  0.00            
ATOM   1017  CD2 LEU X  70      62.770  63.780  43.110  1.00  0.00            
ATOM   1018 1HD2 LEU X  70      63.630  63.120  43.230  1.00  0.00            
ATOM   1019 2HD2 LEU X  70      63.090  64.770  43.420  1.00  0.00            
ATOM   1020 3HD2 LEU X  70      62.110  63.420  43.910  1.00  0.00            
ATOM   1021  C   LEU X  70      58.900  65.520  41.730  1.00  0.00            
ATOM   1022  O   LEU X  70      58.700  66.380  42.590  1.00  0.00            
ATOM   1023  N   ASP X  71      58.200  65.550  40.600  1.00  0.00            
ATOM   1024  H   ASP X  71      58.310  64.830  39.900  1.00  0.00            
ATOM   1025  CA  ASP X  71      57.220  66.560  40.240  1.00  0.00            
ATOM   1026  HA  ASP X  71      57.780  67.480  40.370  1.00  0.00            
ATOM   1027  CB  ASP X  71      56.900  66.370  38.760  1.00  0.00            
ATOM   1028  HB1 ASP X  71      57.690  65.920  38.160  1.00  0.00            
ATOM   1029  HB2 ASP X  71      55.980  65.860  38.490  1.00  0.00            
ATOM   1030  CG  ASP X  71      56.670  67.750  38.150  1.00  0.00            
ATOM   1031  OD1 ASP X  71      55.870  67.850  37.200  1.00  0.00            
ATOM   1032  OD2 ASP X  71      57.440  68.720  38.370  1.00  0.00            
ATOM   1033  C   ASP X  71      55.960  66.550  41.100  1.00  0.00            
ATOM   1034  O   ASP X  71      55.150  67.470  40.990  1.00  0.00            
ATOM   1035  N   SER X  72      55.760  65.560  41.980  1.00  0.00            
ATOM   1036  H   SER X  72      56.470  64.860  42.160  1.00  0.00            
ATOM   1037  CA  SER X  72      54.630  65.400  42.870  1.00  0.00            
ATOM   1038  HA  SER X  72      53.800  66.040  42.580  1.00  0.00            
ATOM   1039  CB  SER X  72      54.090  63.990  42.660  1.00  0.00            
ATOM   1040  HB1 SER X  72      53.050  63.940  43.010  1.00  0.00            
ATOM   1041  HB2 SER X  72      54.080  63.640  41.630  1.00  0.00            
ATOM   1042  OG  SER X  72      54.940  63.080  43.320  1.00  0.00            
ATOM   1043  HG  SER X  72      55.800  63.020  42.930  1.00  0.00            
ATOM   1044  C   SER X  72      54.890  65.820  44.310  1.00  0.00            
ATOM   1045  O   SER X  72      54.000  65.760  45.160  1.00  0.00            
ATOM   1046  N   ASN X  73      56.130  66.230  44.600  1.00  0.00            
ATOM   1047  H   ASN X  73      56.770  66.420  43.840  1.00  0.00            
ATOM   1048  CA  ASN X  73      56.610  66.730  45.870  1.00  0.00            
ATOM   1049  HA  ASN X  73      56.250  66.270  46.800  1.00  0.00            
ATOM   1050  CB  ASN X  73      58.110  66.420  46.010  1.00  0.00            
ATOM   1051  HB1 ASN X  73      58.220  65.350  45.870  1.00  0.00            
ATOM   1052  HB2 ASN X  73      58.570  66.940  45.170  1.00  0.00            
ATOM   1053  CG  ASN X  73      58.670  66.800  47.380  1.00  0.00            
ATOM   1054  OD1 ASN X  73      58.800  68.010  47.550  1.00  0.00            
ATOM   1055  ND2 ASN X  73      58.880  65.880  48.320  1.00  0.00            
ATOM   1056 1HD2 ASN X  73      58.870  64.900  48.100  1.00  0.00            
ATOM   1057 2HD2 ASN X  73      59.100  66.250  49.230  1.00  0.00            
ATOM   1058  C   ASN X  73      56.490  68.240  45.780  1.00  0.00            
ATOM   1059  O   ASN X  73      57.080  68.950  44.960  1.00  0.00            
ATOM   1060  N   MET X  74      55.550  68.730  46.590  1.00  0.00            
ATOM   1061  H   MET X  74      55.020  68.160  47.240  1.00  0.00            
ATOM   1062  CA  MET X  74      54.950  70.030  46.390  1.00  0.00            
ATOM   1063  HA  MET X  74      54.870  70.460  45.390  1.00  0.00            
ATOM   1064  CB  MET X  74      53.500  69.960  46.860  1.00  0.00            
ATOM   1065  HB1 MET X  74      53.510  69.800  47.940  1.00  0.00            
ATOM   1066  HB2 MET X  74      53.030  70.900  46.570  1.00  0.00            
ATOM   1067  CG  MET X  74      52.660  68.870  46.190  1.00  0.00            
ATOM   1068  HG1 MET X  74      52.690  69.070  45.120  1.00  0.00            
ATOM   1069  HG2 MET X  74      53.110  67.890  46.290  1.00  0.00            
ATOM   1070  SD  MET X  74      50.910  68.920  46.680  1.00  0.00            
ATOM   1071  CE  MET X  74      51.020  68.120  48.300  1.00  0.00            
ATOM   1072  HE1 MET X  74      51.430  67.110  48.240  1.00  0.00            
ATOM   1073  HE2 MET X  74      51.640  68.740  48.940  1.00  0.00            
ATOM   1074  HE3 MET X  74      49.990  68.080  48.640  1.00  0.00            
ATOM   1075  C   MET X  74      55.670  71.120  47.190  1.00  0.00            
ATOM   1076  O   MET X  74      55.340  72.280  46.990  1.00  0.00            
ATOM   1077  N   GLU X  75      56.670  70.750  47.980  1.00  0.00            
ATOM   1078  H   GLU X  75      56.820  69.750  47.960  1.00  0.00            
ATOM   1079  CA  GLU X  75      57.710  71.570  48.580  1.00  0.00            
ATOM   1080  HA  GLU X  75      57.310  72.560  48.810  1.00  0.00            
ATOM   1081  CB  GLU X  75      58.270  70.890  49.830  1.00  0.00            
ATOM   1082  HB1 GLU X  75      57.570  70.790  50.660  1.00  0.00            
ATOM   1083  HB2 GLU X  75      58.630  69.890  49.550  1.00  0.00            
ATOM   1084  CG  GLU X  75      59.250  71.750  50.620  1.00  0.00            
ATOM   1085  HG1 GLU X  75      59.870  71.150  51.290  1.00  0.00            
ATOM   1086  HG2 GLU X  75      59.980  72.170  49.940  1.00  0.00            
ATOM   1087  CD  GLU X  75      58.750  73.000  51.330  1.00  0.00            
ATOM   1088  OE1 GLU X  75      57.590  73.450  51.150  1.00  0.00            
ATOM   1089  OE2 GLU X  75      59.650  73.600  51.960  1.00  0.00            
ATOM   1090  C   GLU X  75      58.750  71.870  47.520  1.00  0.00            
ATOM   1091  O   GLU X  75      59.270  72.970  47.340  1.00  0.00            
ATOM   1092  N   LEU X  76      59.050  70.910  46.630  1.00  0.00            
ATOM   1093  H   LEU X  76      58.610  70.020  46.770  1.00  0.00            
ATOM   1094  CA  LEU X  76      60.130  71.040  45.670  1.00  0.00            
ATOM   1095  HA  LEU X  76      60.970  71.620  46.060  1.00  0.00            
ATOM   1096  CB  LEU X  76      60.730  69.660  45.400  1.00  0.00            
ATOM   1097  HB1 LEU X  76      61.340  69.450  46.280  1.00  0.00            
ATOM   1098  HB2 LEU X  76      59.890  68.960  45.390  1.00  0.00            
ATOM   1099  CG  LEU X  76      61.510  69.410  44.110  1.00  0.00            
ATOM   1100  HG  LEU X  76      60.940  69.840  43.290  1.00  0.00            
ATOM   1101  CD1 LEU X  76      62.890  70.070  44.210  1.00  0.00            
ATOM   1102 1HD1 LEU X  76      62.850  71.140  44.390  1.00  0.00            
ATOM   1103 2HD1 LEU X  76      63.540  69.600  44.950  1.00  0.00            
ATOM   1104 3HD1 LEU X  76      63.400  69.940  43.250  1.00  0.00            
ATOM   1105  CD2 LEU X  76      61.710  67.900  43.900  1.00  0.00            
ATOM   1106 1HD2 LEU X  76      62.480  67.670  43.160  1.00  0.00            
ATOM   1107 2HD2 LEU X  76      61.890  67.400  44.850  1.00  0.00            
ATOM   1108 3HD2 LEU X  76      60.790  67.380  43.640  1.00  0.00            
ATOM   1109  C   LEU X  76      59.520  71.720  44.450  1.00  0.00            
ATOM   1110  O   LEU X  76      60.240  72.420  43.740  1.00  0.00            
ATOM   1111  N   GLN X  77      58.200  71.630  44.250  1.00  0.00            
ATOM   1112  H   GLN X  77      57.730  70.860  44.710  1.00  0.00            
ATOM   1113  CA  GLN X  77      57.600  72.460  43.230  1.00  0.00            
ATOM   1114  HA  GLN X  77      57.970  72.330  42.210  1.00  0.00            
ATOM   1115  CB  GLN X  77      56.170  71.930  43.120  1.00  0.00            
ATOM   1116  HB1 GLN X  77      56.120  70.910  43.520  1.00  0.00            
ATOM   1117  HB2 GLN X  77      55.530  72.320  43.920  1.00  0.00            
ATOM   1118  CG  GLN X  77      55.540  72.120  41.740  1.00  0.00            
ATOM   1119  HG1 GLN X  77      54.460  72.210  41.830  1.00  0.00            
ATOM   1120  HG2 GLN X  77      55.770  73.050  41.210  1.00  0.00            
ATOM   1121  CD  GLN X  77      55.860  71.050  40.720  1.00  0.00            
ATOM   1122  OE1 GLN X  77      55.400  71.070  39.580  1.00  0.00            
ATOM   1123  NE2 GLN X  77      56.810  70.170  41.040  1.00  0.00            
ATOM   1124 1HE2 GLN X  77      57.390  70.220  41.860  1.00  0.00            
ATOM   1125 2HE2 GLN X  77      57.130  69.490  40.360  1.00  0.00            
ATOM   1126  C   GLN X  77      57.700  73.940  43.530  1.00  0.00            
ATOM   1127  O   GLN X  77      57.960  74.760  42.660  1.00  0.00            
ATOM   1128  N   ARG X  78      57.440  74.300  44.800  1.00  0.00            
ATOM   1129  H   ARG X  78      57.240  73.560  45.460  1.00  0.00            
ATOM   1130  CA  ARG X  78      57.370  75.630  45.360  1.00  0.00            
ATOM   1131  HA  ARG X  78      56.640  76.220  44.810  1.00  0.00            
ATOM   1132  CB  ARG X  78      56.940  75.390  46.810  1.00  0.00            
ATOM   1133  HB1 ARG X  78      56.140  74.650  46.800  1.00  0.00            
ATOM   1134  HB2 ARG X  78      57.740  74.890  47.350  1.00  0.00            
ATOM   1135  CG  ARG X  78      56.660  76.670  47.610  1.00  0.00            
ATOM   1136  HG1 ARG X  78      57.500  77.360  47.560  1.00  0.00            
ATOM   1137  HG2 ARG X  78      55.850  77.270  47.200  1.00  0.00            
ATOM   1138  CD  ARG X  78      56.240  76.380  49.050  1.00  0.00            
ATOM   1139  HD1 ARG X  78      55.760  77.230  49.530  1.00  0.00            
ATOM   1140  HD2 ARG X  78      55.560  75.530  48.950  1.00  0.00            
ATOM   1141  NE  ARG X  78      57.410  75.950  49.810  1.00  0.00            
ATOM   1142  HE  ARG X  78      57.390  74.970  50.060  1.00  0.00            
ATOM   1143  CZ  ARG X  78      58.360  76.670  50.430  1.00  0.00            
ATOM   1144  NH1 ARG X  78      58.300  78.000  50.250  1.00  0.00            
ATOM   1145 1HH1 ARG X  78      57.630  78.430  49.630  1.00  0.00            
ATOM   1146 2HH1 ARG X  78      58.990  78.690  50.490  1.00  0.00            
ATOM   1147  NH2 ARG X  78      59.350  76.160  51.180  1.00  0.00            
ATOM   1148 1HH2 ARG X  78      59.420  75.200  51.490  1.00  0.00            
ATOM   1149 2HH2 ARG X  78      60.130  76.680  51.540  1.00  0.00            
ATOM   1150  C   ARG X  78      58.780  76.210  45.310  1.00  0.00            
ATOM   1151  O   ARG X  78      58.800  77.420  45.130  1.00  0.00            
ATOM   1152  N   MET X  79      59.880  75.500  45.560  1.00  0.00            
ATOM   1153  H   MET X  79      59.690  74.670  46.100  1.00  0.00            
ATOM   1154  CA  MET X  79      61.220  76.060  45.500  1.00  0.00            
ATOM   1155  HA  MET X  79      61.250  76.910  46.170  1.00  0.00            
ATOM   1156  CB  MET X  79      62.150  74.940  45.980  1.00  0.00            
ATOM   1157  HB1 MET X  79      61.910  73.990  45.520  1.00  0.00            
ATOM   1158  HB2 MET X  79      63.200  75.100  45.730  1.00  0.00            
ATOM   1159  CG  MET X  79      62.160  74.890  47.510  1.00  0.00            
ATOM   1160  HG1 MET X  79      62.630  75.750  47.970  1.00  0.00            
ATOM   1161  HG2 MET X  79      61.200  74.730  47.990  1.00  0.00            
ATOM   1162  SD  MET X  79      63.160  73.480  48.060  1.00  0.00            
ATOM   1163  CE  MET X  79      62.700  73.450  49.810  1.00  0.00            
ATOM   1164  HE1 MET X  79      63.100  72.580  50.330  1.00  0.00            
ATOM   1165  HE2 MET X  79      63.180  74.360  50.190  1.00  0.00            
ATOM   1166  HE3 MET X  79      61.620  73.470  49.960  1.00  0.00            
ATOM   1167  C   MET X  79      61.600  76.430  44.070  1.00  0.00            
ATOM   1168  O   MET X  79      62.310  77.420  43.870  1.00  0.00            
ATOM   1169  N   ILE X  80      61.250  75.620  43.070  1.00  0.00            
ATOM   1170  H   ILE X  80      60.520  74.930  43.240  1.00  0.00            
ATOM   1171  CA  ILE X  80      61.720  75.800  41.720  1.00  0.00            
ATOM   1172  HA  ILE X  80      62.700  76.270  41.680  1.00  0.00            
ATOM   1173  CB  ILE X  80      61.840  74.420  41.070  1.00  0.00            
ATOM   1174  HB  ILE X  80      60.960  73.800  41.280  1.00  0.00            
ATOM   1175  CG1 ILE X  80      63.010  73.610  41.630  1.00  0.00            
ATOM   1176 1HG1 ILE X  80      63.980  73.980  41.320  1.00  0.00            
ATOM   1177 2HG1 ILE X  80      63.070  73.700  42.720  1.00  0.00            
ATOM   1178  CG2 ILE X  80      62.060  74.540  39.570  1.00  0.00            
ATOM   1179 1HG2 ILE X  80      62.100  73.540  39.140  1.00  0.00            
ATOM   1180 2HG2 ILE X  80      61.240  75.070  39.080  1.00  0.00            
ATOM   1181 3HG2 ILE X  80      62.990  75.050  39.300  1.00  0.00            
ATOM   1182  CD  ILE X  80      63.030  72.110  41.320  1.00  0.00            
ATOM   1183  HD1 ILE X  80      63.990  71.610  41.490  1.00  0.00            
ATOM   1184  HD2 ILE X  80      62.300  71.590  41.930  1.00  0.00            
ATOM   1185  HD3 ILE X  80      62.720  71.980  40.290  1.00  0.00            
ATOM   1186  C   ILE X  80      60.810  76.800  41.030  1.00  0.00            
ATOM   1187  O   ILE X  80      61.140  77.350  39.980  1.00  0.00            
ATOM   1188  N   ALA X  81      59.580  77.090  41.460  1.00  0.00            
ATOM   1189  H   ALA X  81      59.290  76.460  42.200  1.00  0.00            
ATOM   1190  CA  ALA X  81      58.620  78.090  41.030  1.00  0.00            
ATOM   1191  HA  ALA X  81      58.570  78.100  39.950  1.00  0.00            
ATOM   1192  CB  ALA X  81      57.250  77.710  41.600  1.00  0.00            
ATOM   1193  HB1 ALA X  81      57.370  77.490  42.660  1.00  0.00            
ATOM   1194  HB2 ALA X  81      56.520  78.500  41.460  1.00  0.00            
ATOM   1195  HB3 ALA X  81      56.990  76.710  41.250  1.00  0.00            
ATOM   1196  C   ALA X  81      58.920  79.510  41.500  1.00  0.00            
ATOM   1197  O   ALA X  81      58.460  80.480  40.920  1.00  0.00            
ATOM   1198  N   ALA X  82      59.760  79.550  42.540  1.00  0.00            
ATOM   1199  H   ALA X  82      59.880  78.730  43.110  1.00  0.00            
ATOM   1200  CA  ALA X  82      60.180  80.800  43.150  1.00  0.00            
ATOM   1201  HA  ALA X  82      59.480  81.640  43.150  1.00  0.00            
ATOM   1202  CB  ALA X  82      60.440  80.510  44.630  1.00  0.00            
ATOM   1203  HB1 ALA X  82      59.600  80.050  45.140  1.00  0.00            
ATOM   1204  HB2 ALA X  82      61.310  79.860  44.690  1.00  0.00            
ATOM   1205  HB3 ALA X  82      60.740  81.440  45.130  1.00  0.00            
ATOM   1206  C   ALA X  82      61.380  81.470  42.490  1.00  0.00            
ATOM   1207  O   ALA X  82      62.070  82.340  43.010  1.00  0.00            
ATOM   1208  N   VAL X  83      61.790  80.960  41.330  1.00  0.00            
ATOM   1209  H   VAL X  83      61.300  80.140  41.000  1.00  0.00            
ATOM   1210  CA  VAL X  83      62.770  81.520  40.420  1.00  0.00            
ATOM   1211  HA  VAL X  83      63.580  82.140  40.800  1.00  0.00            
ATOM   1212  CB  VAL X  83      63.470  80.340  39.750  1.00  0.00            
ATOM   1213  HB  VAL X  83      62.700  79.780  39.220  1.00  0.00            
ATOM   1214  CG1 VAL X  83      64.540  80.750  38.740  1.00  0.00            
ATOM   1215 1HG1 VAL X  83      64.070  81.460  38.060  1.00  0.00            
ATOM   1216 2HG1 VAL X  83      65.430  81.150  39.240  1.00  0.00            
ATOM   1217 3HG1 VAL X  83      64.810  79.890  38.130  1.00  0.00            
ATOM   1218  CG2 VAL X  83      64.070  79.330  40.740  1.00  0.00            
ATOM   1219 1HG2 VAL X  83      64.700  78.510  40.390  1.00  0.00            
ATOM   1220 2HG2 VAL X  83      64.660  79.820  41.510  1.00  0.00            
ATOM   1221 3HG2 VAL X  83      63.340  78.810  41.350  1.00  0.00            
ATOM   1222  C   VAL X  83      62.000  82.300  39.360  1.00  0.00            
ATOM   1223  O   VAL X  83      61.500  81.770  38.370  1.00  0.00            
ATOM   1224  N   ASP X  84      61.730  83.560  39.680  1.00  0.00            
ATOM   1225  H   ASP X  84      62.160  83.920  40.520  1.00  0.00            
ATOM   1226  CA  ASP X  84      60.950  84.490  38.890  1.00  0.00            
ATOM   1227  HA  ASP X  84      60.880  83.980  37.930  1.00  0.00            
ATOM   1228  CB  ASP X  84      59.580  84.650  39.540  1.00  0.00            
ATOM   1229  HB1 ASP X  84      59.030  83.710  39.600  1.00  0.00            
ATOM   1230  HB2 ASP X  84      59.640  85.030  40.560  1.00  0.00            
ATOM   1231  CG  ASP X  84      58.670  85.600  38.770  1.00  0.00            
ATOM   1232  OD1 ASP X  84      58.300  85.270  37.620  1.00  0.00            
ATOM   1233  OD2 ASP X  84      58.390  86.700  39.290  1.00  0.00            
ATOM   1234  C   ASP X  84      61.660  85.760  38.430  1.00  0.00            
ATOM   1235  O   ASP X  84      61.700  86.040  37.230  1.00  0.00            
ATOM   1236  N   THR X  85      62.280  86.380  39.440  1.00  0.00            
ATOM   1237  H   THR X  85      62.130  86.120  40.400  1.00  0.00            
ATOM   1238  CA  THR X  85      63.190  87.500  39.310  1.00  0.00            
ATOM   1239  HA  THR X  85      62.790  87.980  38.420  1.00  0.00            
ATOM   1240  CB  THR X  85      62.970  88.500  40.440  1.00  0.00            
ATOM   1241  HB  THR X  85      61.900  88.600  40.620  1.00  0.00            
ATOM   1242  OG1 THR X  85      63.480  89.730  39.970  1.00  0.00            
ATOM   1243  HG1 THR X  85      64.430  89.730  39.970  1.00  0.00            
ATOM   1244  CG2 THR X  85      63.480  88.290  41.870  1.00  0.00            
ATOM   1245 1HG2 THR X  85      63.270  87.350  42.370  1.00  0.00            
ATOM   1246 2HG2 THR X  85      64.570  88.380  41.830  1.00  0.00            
ATOM   1247 3HG2 THR X  85      63.110  89.100  42.500  1.00  0.00            
ATOM   1248  C   THR X  85      64.660  87.100  39.230  1.00  0.00            
ATOM   1249  O   THR X  85      65.550  87.700  38.630  1.00  0.00            
ATOM   1250  N   ASP X  86      64.950  85.950  39.830  1.00  0.00            
ATOM   1251  H   ASP X  86      64.120  85.680  40.340  1.00  0.00            
ATOM   1252  CA  ASP X  86      66.130  85.110  39.720  1.00  0.00            
ATOM   1253  HA  ASP X  86      67.030  85.700  39.820  1.00  0.00            
ATOM   1254  CB  ASP X  86      66.080  84.070  40.840  1.00  0.00            
ATOM   1255  HB1 ASP X  86      65.060  83.690  40.840  1.00  0.00            
ATOM   1256  HB2 ASP X  86      66.640  83.170  40.570  1.00  0.00            
ATOM   1257  CG  ASP X  86      66.350  84.620  42.230  1.00  0.00            
ATOM   1258  OD1 ASP X  86      67.410  84.130  42.680  1.00  0.00            
ATOM   1259  OD2 ASP X  86      65.570  85.440  42.770  1.00  0.00            
ATOM   1260  C   ASP X  86      66.080  84.510  38.320  1.00  0.00            
ATOM   1261  O   ASP X  86      65.090  83.940  37.850  1.00  0.00            
ATOM   1262  N   SER X  87      67.200  84.600  37.590  1.00  0.00            
ATOM   1263  H   SER X  87      68.020  84.970  38.030  1.00  0.00            
ATOM   1264  CA  SER X  87      67.380  83.930  36.320  1.00  0.00            
ATOM   1265  HA  SER X  87      66.470  84.080  35.730  1.00  0.00            
ATOM   1266  CB  SER X  87      68.490  84.680  35.580  1.00  0.00            
ATOM   1267  HB1 SER X  87      68.450  84.320  34.550  1.00  0.00            
ATOM   1268  HB2 SER X  87      68.300  85.750  35.510  1.00  0.00            
ATOM   1269  OG  SER X  87      69.780  84.350  36.040  1.00  0.00            
ATOM   1270  HG  SER X  87      69.800  84.950  36.780  1.00  0.00            
ATOM   1271  C   SER X  87      67.680  82.470  36.610  1.00  0.00            
ATOM   1272  O   SER X  87      68.480  82.220  37.520  1.00  0.00            
ATOM   1273  N   PRO X  88      67.130  81.510  35.860  1.00  0.00            
ATOM   1274  CA  PRO X  88      67.340  80.110  36.160  1.00  0.00            
ATOM   1275  HA  PRO X  88      66.920  80.040  37.160  1.00  0.00            
ATOM   1276  CB  PRO X  88      66.460  79.370  35.150  1.00  0.00            
ATOM   1277  HB1 PRO X  88      66.840  78.490  34.630  1.00  0.00            
ATOM   1278  HB2 PRO X  88      65.620  79.030  35.750  1.00  0.00            
ATOM   1279  CG  PRO X  88      66.030  80.370  34.070  1.00  0.00            
ATOM   1280  HG1 PRO X  88      66.500  80.280  33.090  1.00  0.00            
ATOM   1281  HG2 PRO X  88      64.950  80.200  33.990  1.00  0.00            
ATOM   1282  CD  PRO X  88      66.330  81.740  34.670  1.00  0.00            
ATOM   1283  HD1 PRO X  88      66.800  82.310  33.880  1.00  0.00            
ATOM   1284  HD2 PRO X  88      65.350  82.090  35.000  1.00  0.00            
ATOM   1285  C   PRO X  88      68.760  79.580  36.270  1.00  0.00            
ATOM   1286  O   PRO X  88      69.120  78.660  37.010  1.00  0.00            
ATOM   1287  N   ARG X  89      69.650  80.150  35.450  1.00  0.00            
ATOM   1288  H   ARG X  89      69.310  80.940  34.940  1.00  0.00            
ATOM   1289  CA  ARG X  89      71.080  79.930  35.380  1.00  0.00            
ATOM   1290  HA  ARG X  89      71.190  78.890  35.050  1.00  0.00            
ATOM   1291  CB  ARG X  89      71.680  80.740  34.230  1.00  0.00            
ATOM   1292  HB1 ARG X  89      71.130  80.470  33.330  1.00  0.00            
ATOM   1293  HB2 ARG X  89      71.520  81.810  34.360  1.00  0.00            
ATOM   1294  CG  ARG X  89      73.150  80.450  33.940  1.00  0.00            
ATOM   1295  HG1 ARG X  89      73.670  80.590  34.890  1.00  0.00            
ATOM   1296  HG2 ARG X  89      73.260  79.370  33.900  1.00  0.00            
ATOM   1297  CD  ARG X  89      73.840  81.040  32.700  1.00  0.00            
ATOM   1298  HD1 ARG X  89      73.820  80.280  31.920  1.00  0.00            
ATOM   1299  HD2 ARG X  89      73.380  81.950  32.310  1.00  0.00            
ATOM   1300  NE  ARG X  89      75.180  81.470  33.100  1.00  0.00            
ATOM   1301  HE  ARG X  89      75.250  81.980  33.960  1.00  0.00            
ATOM   1302  CZ  ARG X  89      76.280  81.180  32.390  1.00  0.00            
ATOM   1303  NH1 ARG X  89      76.270  80.600  31.190  1.00  0.00            
ATOM   1304 1HH1 ARG X  89      75.390  80.420  30.720  1.00  0.00            
ATOM   1305 2HH1 ARG X  89      77.100  80.270  30.720  1.00  0.00            
ATOM   1306  NH2 ARG X  89      77.390  81.590  33.030  1.00  0.00            
ATOM   1307 1HH2 ARG X  89      77.390  82.260  33.790  1.00  0.00            
ATOM   1308 2HH2 ARG X  89      78.260  81.640  32.530  1.00  0.00            
ATOM   1309  C   ARG X  89      71.820  80.030  36.700  1.00  0.00            
ATOM   1310  O   ARG X  89      72.370  78.990  37.060  1.00  0.00            
ATOM   1311  N   GLU X  90      71.870  81.230  37.290  1.00  0.00            
ATOM   1312  H   GLU X  90      71.470  81.970  36.740  1.00  0.00            
ATOM   1313  CA  GLU X  90      72.510  81.610  38.530  1.00  0.00            
ATOM   1314  HA  GLU X  90      73.550  81.480  38.220  1.00  0.00            
ATOM   1315  CB  GLU X  90      72.110  83.070  38.690  1.00  0.00            
ATOM   1316  HB1 GLU X  90      72.180  83.570  37.720  1.00  0.00            
ATOM   1317  HB2 GLU X  90      71.060  83.000  38.990  1.00  0.00            
ATOM   1318  CG  GLU X  90      73.060  83.850  39.600  1.00  0.00            
ATOM   1319  HG1 GLU X  90      72.760  84.900  39.630  1.00  0.00            
ATOM   1320  HG2 GLU X  90      72.890  83.410  40.580  1.00  0.00            
ATOM   1321  CD  GLU X  90      74.530  83.660  39.250  1.00  0.00            
ATOM   1322  OE1 GLU X  90      75.310  83.540  40.210  1.00  0.00            
ATOM   1323  OE2 GLU X  90      75.000  83.950  38.120  1.00  0.00            
ATOM   1324  C   GLU X  90      72.170  80.770  39.760  1.00  0.00            
ATOM   1325  O   GLU X  90      72.910  80.620  40.730  1.00  0.00            
ATOM   1326  N   VAL X  91      70.950  80.240  39.770  1.00  0.00            
ATOM   1327  H   VAL X  91      70.350  80.510  39.000  1.00  0.00            
ATOM   1328  CA  VAL X  91      70.300  79.380  40.740  1.00  0.00            
ATOM   1329  HA  VAL X  91      70.740  79.590  41.720  1.00  0.00            
ATOM   1330  CB  VAL X  91      68.790  79.600  40.830  1.00  0.00            
ATOM   1331  HB  VAL X  91      68.290  79.480  39.880  1.00  0.00            
ATOM   1332  CG1 VAL X  91      68.160  78.880  42.020  1.00  0.00            
ATOM   1333 1HG1 VAL X  91      67.890  77.840  41.810  1.00  0.00            
ATOM   1334 2HG1 VAL X  91      68.810  78.900  42.900  1.00  0.00            
ATOM   1335 3HG1 VAL X  91      67.230  79.360  42.320  1.00  0.00            
ATOM   1336  CG2 VAL X  91      68.450  81.080  40.990  1.00  0.00            
ATOM   1337 1HG2 VAL X  91      68.740  81.570  40.070  1.00  0.00            
ATOM   1338 2HG2 VAL X  91      67.420  81.310  41.260  1.00  0.00            
ATOM   1339 3HG2 VAL X  91      69.040  81.520  41.800  1.00  0.00            
ATOM   1340  C   VAL X  91      70.740  77.940  40.490  1.00  0.00            
ATOM   1341  O   VAL X  91      70.960  77.310  41.530  1.00  0.00            
ATOM   1342  N   PHE X  92      70.790  77.440  39.260  1.00  0.00            
ATOM   1343  H   PHE X  92      70.570  78.000  38.450  1.00  0.00            
ATOM   1344  CA  PHE X  92      71.160  76.080  38.920  1.00  0.00            
ATOM   1345  HA  PHE X  92      70.530  75.360  39.460  1.00  0.00            
ATOM   1346  CB  PHE X  92      70.820  75.870  37.450  1.00  0.00            
ATOM   1347  HB1 PHE X  92      69.770  76.180  37.380  1.00  0.00            
ATOM   1348  HB2 PHE X  92      71.560  76.360  36.820  1.00  0.00            
ATOM   1349  CG  PHE X  92      71.070  74.500  36.870  1.00  0.00            
ATOM   1350  CD1 PHE X  92      69.980  73.670  36.580  1.00  0.00            
ATOM   1351  HD1 PHE X  92      68.940  73.960  36.600  1.00  0.00            
ATOM   1352  CD2 PHE X  92      72.350  74.030  36.550  1.00  0.00            
ATOM   1353  HD2 PHE X  92      73.160  74.730  36.700  1.00  0.00            
ATOM   1354  CE1 PHE X  92      70.200  72.390  36.060  1.00  0.00            
ATOM   1355  HE1 PHE X  92      69.370  71.720  35.860  1.00  0.00            
ATOM   1356  CE2 PHE X  92      72.620  72.780  35.980  1.00  0.00            
ATOM   1357  HE2 PHE X  92      73.620  72.450  35.770  1.00  0.00            
ATOM   1358  CZ  PHE X  92      71.490  72.010  35.670  1.00  0.00            
ATOM   1359  HZ  PHE X  92      71.690  71.080  35.170  1.00  0.00            
ATOM   1360  C   PHE X  92      72.640  75.930  39.260  1.00  0.00            
ATOM   1361  O   PHE X  92      72.910  74.880  39.830  1.00  0.00            
ATOM   1362  N   PHE X  93      73.520  76.860  38.870  1.00  0.00            
ATOM   1363  H   PHE X  93      73.090  77.570  38.290  1.00  0.00            
ATOM   1364  CA  PHE X  93      74.940  76.960  39.140  1.00  0.00            
ATOM   1365  HA  PHE X  93      75.470  76.120  38.700  1.00  0.00            
ATOM   1366  CB  PHE X  93      75.400  78.280  38.500  1.00  0.00            
ATOM   1367  HB1 PHE X  93      74.670  79.080  38.640  1.00  0.00            
ATOM   1368  HB2 PHE X  93      76.330  78.580  38.990  1.00  0.00            
ATOM   1369  CG  PHE X  93      75.910  78.330  37.080  1.00  0.00            
ATOM   1370  CD1 PHE X  93      76.970  79.150  36.700  1.00  0.00            
ATOM   1371  HD1 PHE X  93      77.430  79.840  37.400  1.00  0.00            
ATOM   1372  CD2 PHE X  93      75.190  77.620  36.110  1.00  0.00            
ATOM   1373  HD2 PHE X  93      74.240  77.180  36.370  1.00  0.00            
ATOM   1374  CE1 PHE X  93      77.400  79.150  35.370  1.00  0.00            
ATOM   1375  HE1 PHE X  93      78.180  79.780  34.990  1.00  0.00            
ATOM   1376  CE2 PHE X  93      75.620  77.550  34.780  1.00  0.00            
ATOM   1377  HE2 PHE X  93      75.240  76.940  33.980  1.00  0.00            
ATOM   1378  CZ  PHE X  93      76.710  78.350  34.440  1.00  0.00            
ATOM   1379  HZ  PHE X  93      77.020  78.370  33.410  1.00  0.00            
ATOM   1380  C   PHE X  93      75.300  76.780  40.610  1.00  0.00            
ATOM   1381  O   PHE X  93      76.230  76.050  40.940  1.00  0.00            
ATOM   1382  N   ARG X  94      74.490  77.330  41.520  1.00  0.00            
ATOM   1383  H   ARG X  94      73.690  77.820  41.140  1.00  0.00            
ATOM   1384  CA  ARG X  94      74.750  77.240  42.940  1.00  0.00            
ATOM   1385  HA  ARG X  94      75.820  77.230  43.180  1.00  0.00            
ATOM   1386  CB  ARG X  94      74.150  78.420  43.700  1.00  0.00            
ATOM   1387  HB1 ARG X  94      73.070  78.450  43.570  1.00  0.00            
ATOM   1388  HB2 ARG X  94      74.150  78.310  44.780  1.00  0.00            
ATOM   1389  CG  ARG X  94      74.660  79.830  43.380  1.00  0.00            
ATOM   1390  HG1 ARG X  94      75.640  79.960  43.830  1.00  0.00            
ATOM   1391  HG2 ARG X  94      74.780  79.920  42.300  1.00  0.00            
ATOM   1392  CD  ARG X  94      73.730  80.940  43.870  1.00  0.00            
ATOM   1393  HD1 ARG X  94      72.710  80.620  43.680  1.00  0.00            
ATOM   1394  HD2 ARG X  94      74.000  80.930  44.930  1.00  0.00            
ATOM   1395  NE  ARG X  94      74.000  82.190  43.150  1.00  0.00            
ATOM   1396  HE  ARG X  94      74.050  82.080  42.150  1.00  0.00            
ATOM   1397  CZ  ARG X  94      74.120  83.460  43.540  1.00  0.00            
ATOM   1398  NH1 ARG X  94      74.110  83.790  44.830  1.00  0.00            
ATOM   1399 1HH1 ARG X  94      73.920  83.020  45.460  1.00  0.00            
ATOM   1400 2HH1 ARG X  94      74.070  84.740  45.180  1.00  0.00            
ATOM   1401  NH2 ARG X  94      74.430  84.450  42.680  1.00  0.00            
ATOM   1402 1HH2 ARG X  94      74.490  84.280  41.690  1.00  0.00            
ATOM   1403 2HH2 ARG X  94      74.680  85.380  42.960  1.00  0.00            
ATOM   1404  C   ARG X  94      74.240  75.960  43.590  1.00  0.00            
ATOM   1405  O   ARG X  94      74.670  75.610  44.680  1.00  0.00            
ATOM   1406  N   VAL X  95      73.240  75.350  42.940  1.00  0.00            
ATOM   1407  H   VAL X  95      72.840  75.690  42.080  1.00  0.00            
ATOM   1408  CA  VAL X  95      72.650  74.150  43.500  1.00  0.00            
ATOM   1409  HA  VAL X  95      72.890  74.070  44.560  1.00  0.00            
ATOM   1410  CB  VAL X  95      71.150  74.230  43.240  1.00  0.00            
ATOM   1411  HB  VAL X  95      70.910  74.380  42.180  1.00  0.00            
ATOM   1412  CG1 VAL X  95      70.430  72.890  43.410  1.00  0.00            
ATOM   1413 1HG1 VAL X  95      69.350  73.000  43.290  1.00  0.00            
ATOM   1414 2HG1 VAL X  95      70.850  72.110  42.780  1.00  0.00            
ATOM   1415 3HG1 VAL X  95      70.620  72.460  44.390  1.00  0.00            
ATOM   1416  CG2 VAL X  95      70.460  75.330  44.040  1.00  0.00            
ATOM   1417 1HG2 VAL X  95      69.380  75.430  43.900  1.00  0.00            
ATOM   1418 2HG2 VAL X  95      70.610  75.100  45.090  1.00  0.00            
ATOM   1419 3HG2 VAL X  95      70.940  76.290  43.820  1.00  0.00            
ATOM   1420  C   VAL X  95      73.350  72.940  42.890  1.00  0.00            
ATOM   1421  O   VAL X  95      73.740  72.050  43.650  1.00  0.00            
ATOM   1422  N   ALA X  96      73.730  72.910  41.610  1.00  0.00            
ATOM   1423  H   ALA X  96      73.440  73.670  41.010  1.00  0.00            
ATOM   1424  CA  ALA X  96      74.440  71.820  40.990  1.00  0.00            
ATOM   1425  HA  ALA X  96      73.810  70.970  41.250  1.00  0.00            
ATOM   1426  CB  ALA X  96      74.440  72.100  39.480  1.00  0.00            
ATOM   1427  HB1 ALA X  96      73.450  72.270  39.070  1.00  0.00            
ATOM   1428  HB2 ALA X  96      75.040  72.950  39.180  1.00  0.00            
ATOM   1429  HB3 ALA X  96      75.050  71.350  38.970  1.00  0.00            
ATOM   1430  C   ALA X  96      75.850  71.800  41.560  1.00  0.00            
ATOM   1431  O   ALA X  96      76.280  70.670  41.820  1.00  0.00            
ATOM   1432  N   ALA X  97      76.500  72.930  41.860  1.00  0.00            
ATOM   1433  H   ALA X  97      76.040  73.820  41.710  1.00  0.00            
ATOM   1434  CA  ALA X  97      77.760  72.950  42.570  1.00  0.00            
ATOM   1435  HA  ALA X  97      78.320  72.340  41.870  1.00  0.00            
ATOM   1436  CB  ALA X  97      78.410  74.330  42.660  1.00  0.00            
ATOM   1437  HB1 ALA X  97      78.220  74.850  41.720  1.00  0.00            
ATOM   1438  HB2 ALA X  97      77.950  74.980  43.400  1.00  0.00            
ATOM   1439  HB3 ALA X  97      79.490  74.230  42.760  1.00  0.00            
ATOM   1440  C   ALA X  97      77.720  72.390  43.990  1.00  0.00            
ATOM   1441  O   ALA X  97      78.760  71.930  44.460  1.00  0.00            
ATOM   1442  N   ASP X  98      76.630  72.520  44.750  1.00  0.00            
ATOM   1443  H   ASP X  98      75.820  72.940  44.320  1.00  0.00            
ATOM   1444  CA  ASP X  98      76.510  71.930  46.060  1.00  0.00            
ATOM   1445  HA  ASP X  98      77.480  71.960  46.560  1.00  0.00            
ATOM   1446  CB  ASP X  98      75.380  72.640  46.800  1.00  0.00            
ATOM   1447  HB1 ASP X  98      75.410  73.700  46.550  1.00  0.00            
ATOM   1448  HB2 ASP X  98      74.440  72.310  46.360  1.00  0.00            
ATOM   1449  CG  ASP X  98      75.440  72.530  48.320  1.00  0.00            
ATOM   1450  OD1 ASP X  98      74.530  71.990  48.970  1.00  0.00            
ATOM   1451  OD2 ASP X  98      76.530  72.860  48.830  1.00  0.00            
ATOM   1452  C   ASP X  98      76.300  70.420  46.050  1.00  0.00            
ATOM   1453  O   ASP X  98      76.930  69.830  46.930  1.00  0.00            
ATOM   1454  N   MET X  99      75.430  69.860  45.210  1.00  0.00            
ATOM   1455  H   MET X  99      75.020  70.350  44.430  1.00  0.00            
ATOM   1456  CA  MET X  99      75.110  68.450  45.100  1.00  0.00            
ATOM   1457  HA  MET X  99      74.930  68.180  46.140  1.00  0.00            
ATOM   1458  CB  MET X  99      73.950  68.170  44.150  1.00  0.00            
ATOM   1459  HB1 MET X  99      74.240  68.430  43.140  1.00  0.00            
ATOM   1460  HB2 MET X  99      73.800  67.090  44.120  1.00  0.00            
ATOM   1461  CG  MET X  99      72.560  68.690  44.530  1.00  0.00            
ATOM   1462  HG1 MET X  99      72.440  68.500  45.590  1.00  0.00            
ATOM   1463  HG2 MET X  99      72.500  69.770  44.400  1.00  0.00            
ATOM   1464  SD  MET X  99      71.330  67.570  43.810  1.00  0.00            
ATOM   1465  CE  MET X  99      71.040  68.480  42.260  1.00  0.00            
ATOM   1466  HE1 MET X  99      70.160  67.980  41.840  1.00  0.00            
ATOM   1467  HE2 MET X  99      70.660  69.380  42.740  1.00  0.00            
ATOM   1468  HE3 MET X  99      71.880  68.580  41.580  1.00  0.00            
ATOM   1469  C   MET X  99      76.320  67.600  44.750  1.00  0.00            
ATOM   1470  O   MET X  99      76.450  66.460  45.200  1.00  0.00            
ATOM   1471  N   PHE X 100      77.150  68.180  43.880  1.00  0.00            
ATOM   1472  H   PHE X 100      76.920  69.090  43.520  1.00  0.00            
ATOM   1473  CA  PHE X 100      78.300  67.570  43.250  1.00  0.00            
ATOM   1474  HA  PHE X 100      78.470  66.500  43.380  1.00  0.00            
ATOM   1475  CB  PHE X 100      78.300  67.750  41.730  1.00  0.00            
ATOM   1476  HB1 PHE X 100      78.330  68.810  41.450  1.00  0.00            
ATOM   1477  HB2 PHE X 100      79.220  67.370  41.290  1.00  0.00            
ATOM   1478  CG  PHE X 100      77.140  67.050  41.070  1.00  0.00            
ATOM   1479  CD1 PHE X 100      75.940  67.670  40.690  1.00  0.00            
ATOM   1480  HD1 PHE X 100      75.640  68.690  40.910  1.00  0.00            
ATOM   1481  CD2 PHE X 100      77.360  65.760  40.580  1.00  0.00            
ATOM   1482  HD2 PHE X 100      78.340  65.330  40.690  1.00  0.00            
ATOM   1483  CE1 PHE X 100      74.990  67.030  39.890  1.00  0.00            
ATOM   1484  HE1 PHE X 100      74.040  67.460  39.610  1.00  0.00            
ATOM   1485  CE2 PHE X 100      76.480  65.120  39.690  1.00  0.00            
ATOM   1486  HE2 PHE X 100      76.730  64.160  39.260  1.00  0.00            
ATOM   1487  CZ  PHE X 100      75.250  65.730  39.430  1.00  0.00            
ATOM   1488  HZ  PHE X 100      74.560  65.200  38.780  1.00  0.00            
ATOM   1489  C   PHE X 100      79.520  68.180  43.920  1.00  0.00            
ATOM   1490  O   PHE X 100      80.310  68.870  43.280  1.00  0.00            
ATOM   1491  N   SER X 101      79.730  67.960  45.220  1.00  0.00            
ATOM   1492  H   SER X 101      79.100  67.410  45.800  1.00  0.00            
ATOM   1493  CA  SER X 101      80.860  68.330  46.040  1.00  0.00            
ATOM   1494  HA  SER X 101      81.710  68.340  45.350  1.00  0.00            
ATOM   1495  CB  SER X 101      80.760  69.800  46.460  1.00  0.00            
ATOM   1496  HB1 SER X 101      81.620  70.230  46.960  1.00  0.00            
ATOM   1497  HB2 SER X 101      80.590  70.370  45.540  1.00  0.00            
ATOM   1498  OG  SER X 101      79.680  70.000  47.350  1.00  0.00            
ATOM   1499  HG  SER X 101      78.910  69.600  46.960  1.00  0.00            
ATOM   1500  C   SER X 101      81.040  67.220  47.060  1.00  0.00            
ATOM   1501  O   SER X 101      80.140  66.450  47.400  1.00  0.00            
ATOM   1502  N   ASP X 102      82.290  67.030  47.470  1.00  0.00            
ATOM   1503  H   ASP X 102      83.020  67.590  47.040  1.00  0.00            
ATOM   1504  CA  ASP X 102      82.790  66.000  48.360  1.00  0.00            
ATOM   1505  HA  ASP X 102      82.460  64.980  48.170  1.00  0.00            
ATOM   1506  CB  ASP X 102      84.310  65.970  48.340  1.00  0.00            
ATOM   1507  HB1 ASP X 102      84.750  65.810  47.350  1.00  0.00            
ATOM   1508  HB2 ASP X 102      84.640  67.000  48.460  1.00  0.00            
ATOM   1509  CG  ASP X 102      84.970  65.060  49.370  1.00  0.00            
ATOM   1510  OD1 ASP X 102      86.060  65.330  49.910  1.00  0.00            
ATOM   1511  OD2 ASP X 102      84.330  64.030  49.680  1.00  0.00            
ATOM   1512  C   ASP X 102      82.430  66.470  49.770  1.00  0.00            
ATOM   1513  O   ASP X 102      82.740  67.590  50.160  1.00  0.00            
ATOM   1514  N   GLY X 103      81.570  65.690  50.430  1.00  0.00            
ATOM   1515  H   GLY X 103      81.430  64.770  50.040  1.00  0.00            
ATOM   1516  CA  GLY X 103      80.810  65.960  51.630  1.00  0.00            
ATOM   1517  HA1 GLY X 103      81.110  65.300  52.450  1.00  0.00            
ATOM   1518  HA2 GLY X 103      80.940  67.000  51.920  1.00  0.00            
ATOM   1519  C   GLY X 103      79.330  65.730  51.360  1.00  0.00            
ATOM   1520  O   GLY X 103      78.530  65.390  52.230  1.00  0.00            
ATOM   1521  N   ASN X 104      78.860  65.820  50.110  1.00  0.00            
ATOM   1522  H   ASN X 104      79.580  65.900  49.400  1.00  0.00            
ATOM   1523  CA  ASN X 104      77.590  65.260  49.720  1.00  0.00            
ATOM   1524  HA  ASN X 104      76.800  65.190  50.470  1.00  0.00            
ATOM   1525  CB  ASN X 104      76.950  66.190  48.680  1.00  0.00            
ATOM   1526  HB1 ASN X 104      77.140  67.200  49.040  1.00  0.00            
ATOM   1527  HB2 ASN X 104      77.490  66.030  47.750  1.00  0.00            
ATOM   1528  CG  ASN X 104      75.460  66.100  48.420  1.00  0.00            
ATOM   1529  OD1 ASN X 104      74.930  65.050  48.070  1.00  0.00            
ATOM   1530  ND2 ASN X 104      74.690  67.180  48.600  1.00  0.00            
ATOM   1531 1HD2 ASN X 104      75.050  68.010  49.070  1.00  0.00            
ATOM   1532 2HD2 ASN X 104      73.690  67.180  48.540  1.00  0.00            
ATOM   1533  C   ASN X 104      77.730  63.870  49.110  1.00  0.00            
ATOM   1534  O   ASN X 104      78.410  63.810  48.090  1.00  0.00            
ATOM   1535  N   PHE X 105      77.330  62.830  49.840  1.00  0.00            
ATOM   1536  H   PHE X 105      76.780  63.000  50.660  1.00  0.00            
ATOM   1537  CA  PHE X 105      77.460  61.470  49.330  1.00  0.00            
ATOM   1538  HA  PHE X 105      77.960  61.480  48.360  1.00  0.00            
ATOM   1539  CB  PHE X 105      78.090  60.620  50.440  1.00  0.00            
ATOM   1540  HB1 PHE X 105      77.470  60.610  51.340  1.00  0.00            
ATOM   1541  HB2 PHE X 105      78.140  59.600  50.070  1.00  0.00            
ATOM   1542  CG  PHE X 105      79.500  60.950  50.850  1.00  0.00            
ATOM   1543  CD1 PHE X 105      80.530  60.140  50.350  1.00  0.00            
ATOM   1544  HD1 PHE X 105      80.400  59.630  49.410  1.00  0.00            
ATOM   1545  CD2 PHE X 105      79.770  61.840  51.890  1.00  0.00            
ATOM   1546  HD2 PHE X 105      78.850  62.280  52.240  1.00  0.00            
ATOM   1547  CE1 PHE X 105      81.810  60.200  50.930  1.00  0.00            
ATOM   1548  HE1 PHE X 105      82.630  59.610  50.550  1.00  0.00            
ATOM   1549  CE2 PHE X 105      81.020  61.860  52.530  1.00  0.00            
ATOM   1550  HE2 PHE X 105      81.160  62.500  53.390  1.00  0.00            
ATOM   1551  CZ  PHE X 105      82.060  61.140  51.930  1.00  0.00            
ATOM   1552  HZ  PHE X 105      83.050  61.200  52.350  1.00  0.00            
ATOM   1553  C   PHE X 105      76.050  61.020  49.010  1.00  0.00            
ATOM   1554  O   PHE X 105      75.250  60.770  49.910  1.00  0.00            
ATOM   1555  N   ASN X 106      75.730  60.970  47.710  1.00  0.00            
ATOM   1556  H   ASN X 106      76.400  61.350  47.060  1.00  0.00            
ATOM   1557  CA  ASN X 106      74.460  60.640  47.110  1.00  0.00            
ATOM   1558  HA  ASN X 106      74.020  59.760  47.590  1.00  0.00            
ATOM   1559  CB  ASN X 106      73.540  61.850  47.240  1.00  0.00            
ATOM   1560  HB1 ASN X 106      73.610  62.260  48.240  1.00  0.00            
ATOM   1561  HB2 ASN X 106      73.880  62.720  46.670  1.00  0.00            
ATOM   1562  CG  ASN X 106      72.070  61.650  46.910  1.00  0.00            
ATOM   1563  OD1 ASN X 106      71.660  61.330  45.790  1.00  0.00            
ATOM   1564  ND2 ASN X 106      71.210  61.820  47.920  1.00  0.00            
ATOM   1565 1HD2 ASN X 106      71.570  61.880  48.870  1.00  0.00            
ATOM   1566 2HD2 ASN X 106      70.240  61.700  47.680  1.00  0.00            
ATOM   1567  C   ASN X 106      74.740  60.240  45.660  1.00  0.00            
ATOM   1568  O   ASN X 106      75.470  60.920  44.950  1.00  0.00            
ATOM   1569  N   TRP X 107      74.110  59.140  45.240  1.00  0.00            
ATOM   1570  H   TRP X 107      73.630  58.520  45.880  1.00  0.00            
ATOM   1571  CA  TRP X 107      74.340  58.640  43.900  1.00  0.00            
ATOM   1572  HA  TRP X 107      75.360  58.790  43.530  1.00  0.00            
ATOM   1573  CB  TRP X 107      74.150  57.130  43.930  1.00  0.00            
ATOM   1574  HB1 TRP X 107      74.700  56.670  44.760  1.00  0.00            
ATOM   1575  HB2 TRP X 107      73.130  56.850  44.240  1.00  0.00            
ATOM   1576  CG  TRP X 107      74.470  56.360  42.690  1.00  0.00            
ATOM   1577  CD1 TRP X 107      75.650  55.950  42.190  1.00  0.00            
ATOM   1578  HD1 TRP X 107      76.530  56.010  42.820  1.00  0.00            
ATOM   1579  CD2 TRP X 107      73.530  56.000  41.630  1.00  0.00            
ATOM   1580  NE1 TRP X 107      75.510  55.290  40.990  1.00  0.00            
ATOM   1581  HE1 TRP X 107      76.250  54.880  40.450  1.00  0.00            
ATOM   1582  CE2 TRP X 107      74.190  55.320  40.570  1.00  0.00            
ATOM   1583  CE3 TRP X 107      72.170  56.270  41.430  1.00  0.00            
ATOM   1584  HE3 TRP X 107      71.610  56.810  42.180  1.00  0.00            
ATOM   1585  CZ2 TRP X 107      73.530  54.910  39.410  1.00  0.00            
ATOM   1586  HZ2 TRP X 107      74.110  54.490  38.590  1.00  0.00            
ATOM   1587  CZ3 TRP X 107      71.460  55.790  40.320  1.00  0.00            
ATOM   1588  HZ3 TRP X 107      70.390  55.920  40.320  1.00  0.00            
ATOM   1589  CH2 TRP X 107      72.150  55.070  39.330  1.00  0.00            
ATOM   1590  HH2 TRP X 107      71.590  54.810  38.440  1.00  0.00            
ATOM   1591  C   TRP X 107      73.340  59.310  42.960  1.00  0.00            
ATOM   1592  O   TRP X 107      73.630  59.450  41.780  1.00  0.00            
ATOM   1593  N   GLY X 108      72.250  59.940  43.400  1.00  0.00            
ATOM   1594  H   GLY X 108      72.120  60.100  44.390  1.00  0.00            
ATOM   1595  CA  GLY X 108      71.050  60.110  42.600  1.00  0.00            
ATOM   1596  HA1 GLY X 108      71.080  59.420  41.750  1.00  0.00            
ATOM   1597  HA2 GLY X 108      70.280  59.730  43.270  1.00  0.00            
ATOM   1598  C   GLY X 108      70.840  61.560  42.200  1.00  0.00            
ATOM   1599  O   GLY X 108      69.800  61.920  41.660  1.00  0.00            
ATOM   1600  N   ARG X 109      71.860  62.350  42.560  1.00  0.00            
ATOM   1601  H   ARG X 109      72.550  61.850  43.100  1.00  0.00            
ATOM   1602  CA  ARG X 109      72.080  63.700  42.110  1.00  0.00            
ATOM   1603  HA  ARG X 109      71.230  64.330  42.390  1.00  0.00            
ATOM   1604  CB  ARG X 109      73.330  64.270  42.780  1.00  0.00            
ATOM   1605  HB1 ARG X 109      73.420  65.350  42.780  1.00  0.00            
ATOM   1606  HB2 ARG X 109      73.210  64.020  43.830  1.00  0.00            
ATOM   1607  CG  ARG X 109      74.650  63.580  42.420  1.00  0.00            
ATOM   1608  HG1 ARG X 109      74.450  62.530  42.650  1.00  0.00            
ATOM   1609  HG2 ARG X 109      74.890  63.560  41.360  1.00  0.00            
ATOM   1610  CD  ARG X 109      75.890  64.050  43.180  1.00  0.00            
ATOM   1611  HD1 ARG X 109      76.390  64.980  42.900  1.00  0.00            
ATOM   1612  HD2 ARG X 109      75.740  64.320  44.230  1.00  0.00            
ATOM   1613  NE  ARG X 109      76.970  63.090  43.390  1.00  0.00            
ATOM   1614  HE  ARG X 109      77.080  62.440  42.630  1.00  0.00            
ATOM   1615  CZ  ARG X 109      77.940  63.110  44.320  1.00  0.00            
ATOM   1616  NH1 ARG X 109      78.030  64.050  45.260  1.00  0.00            
ATOM   1617 1HH1 ARG X 109      77.430  64.870  45.240  1.00  0.00            
ATOM   1618 2HH1 ARG X 109      78.550  63.970  46.120  1.00  0.00            
ATOM   1619  NH2 ARG X 109      78.830  62.100  44.290  1.00  0.00            
ATOM   1620 1HH2 ARG X 109      78.750  61.300  43.680  1.00  0.00            
ATOM   1621 2HH2 ARG X 109      79.540  62.040  45.000  1.00  0.00            
ATOM   1622  C   ARG X 109      72.080  63.900  40.600  1.00  0.00            
ATOM   1623  O   ARG X 109      71.740  64.970  40.090  1.00  0.00            
ATOM   1624  N   VAL X 110      72.400  62.840  39.850  1.00  0.00            
ATOM   1625  H   VAL X 110      72.450  61.980  40.370  1.00  0.00            
ATOM   1626  CA  VAL X 110      72.260  62.730  38.410  1.00  0.00            
ATOM   1627  HA  VAL X 110      72.740  63.610  37.990  1.00  0.00            
ATOM   1628  CB  VAL X 110      73.040  61.560  37.790  1.00  0.00            
ATOM   1629  HB  VAL X 110      72.710  61.390  36.770  1.00  0.00            
ATOM   1630  CG1 VAL X 110      74.540  61.810  37.970  1.00  0.00            
ATOM   1631 1HG1 VAL X 110      74.900  61.820  39.000  1.00  0.00            
ATOM   1632 2HG1 VAL X 110      75.050  61.050  37.370  1.00  0.00            
ATOM   1633 3HG1 VAL X 110      74.760  62.830  37.660  1.00  0.00            
ATOM   1634  CG2 VAL X 110      72.670  60.210  38.400  1.00  0.00            
ATOM   1635 1HG2 VAL X 110      72.860  60.170  39.470  1.00  0.00            
ATOM   1636 2HG2 VAL X 110      71.650  59.880  38.220  1.00  0.00            
ATOM   1637 3HG2 VAL X 110      73.240  59.390  37.960  1.00  0.00            
ATOM   1638  C   VAL X 110      70.830  62.660  37.900  1.00  0.00            
ATOM   1639  O   VAL X 110      70.580  63.260  36.860  1.00  0.00            
ATOM   1640  N   VAL X 111      69.860  62.110  38.640  1.00  0.00            
ATOM   1641  H   VAL X 111      70.170  61.690  39.510  1.00  0.00            
ATOM   1642  CA  VAL X 111      68.450  62.060  38.330  1.00  0.00            
ATOM   1643  HA  VAL X 111      68.490  62.130  37.240  1.00  0.00            
ATOM   1644  CB  VAL X 111      67.820  60.790  38.910  1.00  0.00            
ATOM   1645  HB  VAL X 111      67.760  60.880  39.990  1.00  0.00            
ATOM   1646  CG1 VAL X 111      66.430  60.550  38.320  1.00  0.00            
ATOM   1647 1HG1 VAL X 111      65.990  59.620  38.680  1.00  0.00            
ATOM   1648 2HG1 VAL X 111      65.740  61.340  38.620  1.00  0.00            
ATOM   1649 3HG1 VAL X 111      66.400  60.580  37.230  1.00  0.00            
ATOM   1650  CG2 VAL X 111      68.590  59.520  38.550  1.00  0.00            
ATOM   1651 1HG2 VAL X 111      69.260  59.270  39.370  1.00  0.00            
ATOM   1652 2HG2 VAL X 111      67.900  58.680  38.480  1.00  0.00            
ATOM   1653 3HG2 VAL X 111      69.190  59.470  37.640  1.00  0.00            
ATOM   1654  C   VAL X 111      67.730  63.270  38.900  1.00  0.00            
ATOM   1655  O   VAL X 111      66.910  63.840  38.190  1.00  0.00            
ATOM   1656  N   ALA X 112      68.250  63.860  39.980  1.00  0.00            
ATOM   1657  H   ALA X 112      68.800  63.280  40.610  1.00  0.00            
ATOM   1658  CA  ALA X 112      67.830  65.090  40.620  1.00  0.00            
ATOM   1659  HA  ALA X 112      66.750  65.150  40.800  1.00  0.00            
ATOM   1660  CB  ALA X 112      68.440  65.240  42.010  1.00  0.00            
ATOM   1661  HB1 ALA X 112      67.760  65.400  42.840  1.00  0.00            
ATOM   1662  HB2 ALA X 112      68.970  64.350  42.340  1.00  0.00            
ATOM   1663  HB3 ALA X 112      69.280  65.940  41.960  1.00  0.00            
ATOM   1664  C   ALA X 112      68.140  66.290  39.740  1.00  0.00            
ATOM   1665  O   ALA X 112      67.310  67.190  39.610  1.00  0.00            
ATOM   1666  N   LEU X 113      69.270  66.270  39.030  1.00  0.00            
ATOM   1667  H   LEU X 113      70.010  65.660  39.360  1.00  0.00            
ATOM   1668  CA  LEU X 113      69.630  67.240  38.020  1.00  0.00            
ATOM   1669  HA  LEU X 113      69.360  68.220  38.430  1.00  0.00            
ATOM   1670  CB  LEU X 113      71.140  67.190  37.790  1.00  0.00            
ATOM   1671  HB1 LEU X 113      71.580  67.480  38.750  1.00  0.00            
ATOM   1672  HB2 LEU X 113      71.420  66.140  37.650  1.00  0.00            
ATOM   1673  CG  LEU X 113      71.760  68.220  36.850  1.00  0.00            
ATOM   1674  HG  LEU X 113      71.130  69.100  36.750  1.00  0.00            
ATOM   1675  CD1 LEU X 113      73.050  68.870  37.340  1.00  0.00            
ATOM   1676 1HD1 LEU X 113      73.260  69.760  36.740  1.00  0.00            
ATOM   1677 2HD1 LEU X 113      72.820  69.220  38.350  1.00  0.00            
ATOM   1678 3HD1 LEU X 113      73.940  68.250  37.250  1.00  0.00            
ATOM   1679  CD2 LEU X 113      71.890  67.700  35.410  1.00  0.00            
ATOM   1680 1HD2 LEU X 113      70.960  67.310  34.990  1.00  0.00            
ATOM   1681 2HD2 LEU X 113      72.110  68.420  34.630  1.00  0.00            
ATOM   1682 3HD2 LEU X 113      72.660  66.930  35.390  1.00  0.00            
ATOM   1683  C   LEU X 113      68.880  67.050  36.720  1.00  0.00            
ATOM   1684  O   LEU X 113      68.640  67.980  35.940  1.00  0.00            
ATOM   1685  N   PHE X 114      68.510  65.810  36.390  1.00  0.00            
ATOM   1686  H   PHE X 114      68.560  65.060  37.060  1.00  0.00            
ATOM   1687  CA  PHE X 114      67.840  65.450  35.160  1.00  0.00            
ATOM   1688  HA  PHE X 114      68.230  65.980  34.290  1.00  0.00            
ATOM   1689  CB  PHE X 114      67.870  63.940  34.930  1.00  0.00            
ATOM   1690  HB1 PHE X 114      68.910  63.680  34.720  1.00  0.00            
ATOM   1691  HB2 PHE X 114      67.660  63.440  35.880  1.00  0.00            
ATOM   1692  CG  PHE X 114      66.950  63.380  33.880  1.00  0.00            
ATOM   1693  CD1 PHE X 114      65.830  62.600  34.180  1.00  0.00            
ATOM   1694  HD1 PHE X 114      65.530  62.360  35.190  1.00  0.00            
ATOM   1695  CD2 PHE X 114      67.260  63.530  32.520  1.00  0.00            
ATOM   1696  HD2 PHE X 114      68.120  64.080  32.170  1.00  0.00            
ATOM   1697  CE1 PHE X 114      65.000  62.130  33.150  1.00  0.00            
ATOM   1698  HE1 PHE X 114      64.170  61.480  33.380  1.00  0.00            
ATOM   1699  CE2 PHE X 114      66.510  63.020  31.460  1.00  0.00            
ATOM   1700  HE2 PHE X 114      66.790  63.230  30.440  1.00  0.00            
ATOM   1701  CZ  PHE X 114      65.370  62.280  31.810  1.00  0.00            
ATOM   1702  HZ  PHE X 114      64.710  61.860  31.070  1.00  0.00            
ATOM   1703  C   PHE X 114      66.460  66.090  35.230  1.00  0.00            
ATOM   1704  O   PHE X 114      66.020  66.830  34.360  1.00  0.00            
ATOM   1705  N   TYR X 115      65.850  65.860  36.400  1.00  0.00            
ATOM   1706  H   TYR X 115      66.340  65.310  37.080  1.00  0.00            
ATOM   1707  CA  TYR X 115      64.650  66.540  36.830  1.00  0.00            
ATOM   1708  HA  TYR X 115      63.870  66.300  36.120  1.00  0.00            
ATOM   1709  CB  TYR X 115      64.040  66.080  38.160  1.00  0.00            
ATOM   1710  HB1 TYR X 115      63.800  65.020  38.000  1.00  0.00            
ATOM   1711  HB2 TYR X 115      64.900  65.970  38.810  1.00  0.00            
ATOM   1712  CG  TYR X 115      62.820  66.820  38.650  1.00  0.00            
ATOM   1713  CD1 TYR X 115      61.590  66.620  38.020  1.00  0.00            
ATOM   1714  HD1 TYR X 115      61.500  65.810  37.310  1.00  0.00            
ATOM   1715  CD2 TYR X 115      63.000  67.790  39.640  1.00  0.00            
ATOM   1716  HD2 TYR X 115      63.990  68.040  39.990  1.00  0.00            
ATOM   1717  CE1 TYR X 115      60.490  67.420  38.380  1.00  0.00            
ATOM   1718  HE1 TYR X 115      59.560  67.180  37.880  1.00  0.00            
ATOM   1719  CE2 TYR X 115      61.890  68.540  40.060  1.00  0.00            
ATOM   1720  HE2 TYR X 115      62.070  69.260  40.830  1.00  0.00            
ATOM   1721  CZ  TYR X 115      60.670  68.380  39.380  1.00  0.00            
ATOM   1722  OH  TYR X 115      59.630  69.170  39.770  1.00  0.00            
ATOM   1723  HH  TYR X 115      58.840  68.930  39.310  1.00  0.00            
ATOM   1724  C   TYR X 115      64.780  68.060  36.770  1.00  0.00            
ATOM   1725  O   TYR X 115      63.890  68.710  36.230  1.00  0.00            
ATOM   1726  N   PHE X 116      65.810  68.610  37.420  1.00  0.00            
ATOM   1727  H   PHE X 116      66.500  68.000  37.830  1.00  0.00            
ATOM   1728  CA  PHE X 116      66.010  70.030  37.640  1.00  0.00            
ATOM   1729  HA  PHE X 116      65.040  70.390  37.980  1.00  0.00            
ATOM   1730  CB  PHE X 116      67.070  70.220  38.720  1.00  0.00            
ATOM   1731  HB1 PHE X 116      66.640  69.690  39.570  1.00  0.00            
ATOM   1732  HB2 PHE X 116      67.930  69.590  38.450  1.00  0.00            
ATOM   1733  CG  PHE X 116      67.530  71.600  39.100  1.00  0.00            
ATOM   1734  CD1 PHE X 116      68.870  71.840  39.420  1.00  0.00            
ATOM   1735  HD1 PHE X 116      69.710  71.220  39.150  1.00  0.00            
ATOM   1736  CD2 PHE X 116      66.520  72.490  39.530  1.00  0.00            
ATOM   1737  HD2 PHE X 116      65.500  72.190  39.360  1.00  0.00            
ATOM   1738  CE1 PHE X 116      69.220  73.010  40.110  1.00  0.00            
ATOM   1739  HE1 PHE X 116      70.290  73.120  40.250  1.00  0.00            
ATOM   1740  CE2 PHE X 116      66.910  73.610  40.260  1.00  0.00            
ATOM   1741  HE2 PHE X 116      66.070  74.260  40.460  1.00  0.00            
ATOM   1742  CZ  PHE X 116      68.250  73.920  40.540  1.00  0.00            
ATOM   1743  HZ  PHE X 116      68.540  74.790  41.090  1.00  0.00            
ATOM   1744  C   PHE X 116      66.300  70.790  36.350  1.00  0.00            
ATOM   1745  O   PHE X 116      65.720  71.840  36.080  1.00  0.00            
ATOM   1746  N   ALA X 117      67.060  70.120  35.480  1.00  0.00            
ATOM   1747  H   ALA X 117      67.400  69.170  35.620  1.00  0.00            
ATOM   1748  CA  ALA X 117      67.510  70.620  34.200  1.00  0.00            
ATOM   1749  HA  ALA X 117      67.920  71.620  34.330  1.00  0.00            
ATOM   1750  CB  ALA X 117      68.690  69.870  33.580  1.00  0.00            
ATOM   1751  HB1 ALA X 117      68.620  68.780  33.620  1.00  0.00            
ATOM   1752  HB2 ALA X 117      68.860  70.170  32.550  1.00  0.00            
ATOM   1753  HB3 ALA X 117      69.580  70.070  34.170  1.00  0.00            
ATOM   1754  C   ALA X 117      66.380  70.720  33.190  1.00  0.00            
ATOM   1755  O   ALA X 117      66.290  71.710  32.470  1.00  0.00            
ATOM   1756  N   SER X 118      65.490  69.720  33.140  1.00  0.00            
ATOM   1757  H   SER X 118      65.600  69.020  33.860  1.00  0.00            
ATOM   1758  CA  SER X 118      64.340  69.770  32.260  1.00  0.00            
ATOM   1759  HA  SER X 118      64.830  69.910  31.290  1.00  0.00            
ATOM   1760  CB  SER X 118      63.790  68.350  32.140  1.00  0.00            
ATOM   1761  HB1 SER X 118      63.060  68.460  31.350  1.00  0.00            
ATOM   1762  HB2 SER X 118      64.460  67.550  31.810  1.00  0.00            
ATOM   1763  OG  SER X 118      63.250  67.850  33.340  1.00  0.00            
ATOM   1764  HG  SER X 118      63.970  67.500  33.830  1.00  0.00            
ATOM   1765  C   SER X 118      63.260  70.750  32.700  1.00  0.00            
ATOM   1766  O   SER X 118      62.710  71.450  31.850  1.00  0.00            
ATOM   1767  N   LYS X 119      63.000  70.710  34.000  1.00  0.00            
ATOM   1768  H   LYS X 119      63.440  70.040  34.610  1.00  0.00            
ATOM   1769  CA  LYS X 119      62.010  71.550  34.660  1.00  0.00            
ATOM   1770  HA  LYS X 119      61.080  71.240  34.190  1.00  0.00            
ATOM   1771  CB  LYS X 119      61.900  71.230  36.150  1.00  0.00            
ATOM   1772  HB1 LYS X 119      61.730  70.150  36.200  1.00  0.00            
ATOM   1773  HB2 LYS X 119      62.890  71.420  36.570  1.00  0.00            
ATOM   1774  CG  LYS X 119      60.700  71.730  36.950  1.00  0.00            
ATOM   1775  HG1 LYS X 119      60.770  71.180  37.890  1.00  0.00            
ATOM   1776  HG2 LYS X 119      60.860  72.730  37.360  1.00  0.00            
ATOM   1777  CD  LYS X 119      59.300  71.420  36.430  1.00  0.00            
ATOM   1778  HD1 LYS X 119      59.200  71.930  35.470  1.00  0.00            
ATOM   1779  HD2 LYS X 119      59.210  70.380  36.110  1.00  0.00            
ATOM   1780  CE  LYS X 119      58.140  71.690  37.390  1.00  0.00            
ATOM   1781  HE1 LYS X 119      58.440  71.500  38.420  1.00  0.00            
ATOM   1782  HE2 LYS X 119      57.900  72.760  37.440  1.00  0.00            
ATOM   1783  NZ  LYS X 119      56.890  70.970  37.140  1.00  0.00            
ATOM   1784  HZ1 LYS X 119      56.680  70.850  36.160  1.00  0.00            
ATOM   1785  HZ2 LYS X 119      56.870  70.050  37.560  1.00  0.00            
ATOM   1786  HZ3 LYS X 119      56.210  71.510  37.640  1.00  0.00            
ATOM   1787  C   LYS X 119      62.050  73.060  34.500  1.00  0.00            
ATOM   1788  O   LYS X 119      61.010  73.730  34.490  1.00  0.00            
ATOM   1789  N   LEU X 120      63.230  73.600  34.190  1.00  0.00            
ATOM   1790  H   LEU X 120      64.060  73.030  34.080  1.00  0.00            
ATOM   1791  CA  LEU X 120      63.460  75.010  33.940  1.00  0.00            
ATOM   1792  HA  LEU X 120      62.830  75.590  34.610  1.00  0.00            
ATOM   1793  CB  LEU X 120      64.870  75.460  34.330  1.00  0.00            
ATOM   1794  HB1 LEU X 120      65.500  74.840  33.680  1.00  0.00            
ATOM   1795  HB2 LEU X 120      65.020  76.500  34.050  1.00  0.00            
ATOM   1796  CG  LEU X 120      65.340  75.280  35.770  1.00  0.00            
ATOM   1797  HG  LEU X 120      65.040  74.260  35.990  1.00  0.00            
ATOM   1798  CD1 LEU X 120      66.860  75.290  35.950  1.00  0.00            
ATOM   1799 1HD1 LEU X 120      67.280  76.290  35.880  1.00  0.00            
ATOM   1800 2HD1 LEU X 120      67.050  74.870  36.940  1.00  0.00            
ATOM   1801 3HD1 LEU X 120      67.190  74.610  35.170  1.00  0.00            
ATOM   1802  CD2 LEU X 120      64.580  76.220  36.700  1.00  0.00            
ATOM   1803 1HD2 LEU X 120      64.950  76.240  37.720  1.00  0.00            
ATOM   1804 2HD2 LEU X 120      64.720  77.220  36.270  1.00  0.00            
ATOM   1805 3HD2 LEU X 120      63.520  75.940  36.750  1.00  0.00            
ATOM   1806  C   LEU X 120      63.220  75.330  32.470  1.00  0.00            
ATOM   1807  O   LEU X 120      62.700  76.400  32.150  1.00  0.00            
ATOM   1808  N   VAL X 121      63.420  74.370  31.570  1.00  0.00            
ATOM   1809  H   VAL X 121      63.780  73.480  31.890  1.00  0.00            
ATOM   1810  CA  VAL X 121      62.880  74.480  30.230  1.00  0.00            
ATOM   1811  HA  VAL X 121      63.160  75.470  29.870  1.00  0.00            
ATOM   1812  CB  VAL X 121      63.510  73.570  29.170  1.00  0.00            
ATOM   1813  HB  VAL X 121      63.120  72.560  29.310  1.00  0.00            
ATOM   1814  CG1 VAL X 121      63.140  73.950  27.740  1.00  0.00            
ATOM   1815 1HG1 VAL X 121      63.430  74.980  27.530  1.00  0.00            
ATOM   1816 2HG1 VAL X 121      63.570  73.320  26.960  1.00  0.00            
ATOM   1817 3HG1 VAL X 121      62.070  73.760  27.660  1.00  0.00            
ATOM   1818  CG2 VAL X 121      65.030  73.470  29.280  1.00  0.00            
ATOM   1819 1HG2 VAL X 121      65.340  73.090  30.260  1.00  0.00            
ATOM   1820 2HG2 VAL X 121      65.560  72.810  28.600  1.00  0.00            
ATOM   1821 3HG2 VAL X 121      65.400  74.480  29.080  1.00  0.00            
ATOM   1822  C   VAL X 121      61.360  74.370  30.250  1.00  0.00            
ATOM   1823  O   VAL X 121      60.740  75.070  29.440  1.00  0.00            
ATOM   1824  N   LEU X 122      60.740  73.540  31.090  1.00  0.00            
ATOM   1825  H   LEU X 122      61.290  73.030  31.770  1.00  0.00            
ATOM   1826  CA  LEU X 122      59.300  73.420  31.160  1.00  0.00            
ATOM   1827  HA  LEU X 122      58.930  73.320  30.140  1.00  0.00            
ATOM   1828  CB  LEU X 122      58.870  72.230  32.010  1.00  0.00            
ATOM   1829  HB1 LEU X 122      59.400  72.360  32.960  1.00  0.00            
ATOM   1830  HB2 LEU X 122      57.790  72.310  32.150  1.00  0.00            
ATOM   1831  CG  LEU X 122      59.250  70.910  31.350  1.00  0.00            
ATOM   1832  HG  LEU X 122      60.330  70.820  31.310  1.00  0.00            
ATOM   1833  CD1 LEU X 122      58.840  69.690  32.180  1.00  0.00            
ATOM   1834 1HD1 LEU X 122      57.760  69.720  32.270  1.00  0.00            
ATOM   1835 2HD1 LEU X 122      59.190  68.850  31.580  1.00  0.00            
ATOM   1836 3HD1 LEU X 122      59.240  69.640  33.200  1.00  0.00            
ATOM   1837  CD2 LEU X 122      58.710  70.740  29.930  1.00  0.00            
ATOM   1838 1HD2 LEU X 122      59.170  71.460  29.250  1.00  0.00            
ATOM   1839 2HD2 LEU X 122      59.070  69.810  29.500  1.00  0.00            
ATOM   1840 3HD2 LEU X 122      57.620  70.800  29.890  1.00  0.00            
ATOM   1841  C   LEU X 122      58.680  74.750  31.560  1.00  0.00            
ATOM   1842  O   LEU X 122      57.870  75.250  30.780  1.00  0.00            
ATOM   1843  N   LYS X 123      59.340  75.410  32.510  1.00  0.00            
ATOM   1844  H   LYS X 123      59.850  74.810  33.140  1.00  0.00            
ATOM   1845  CA  LYS X 123      59.180  76.780  32.960  1.00  0.00            
ATOM   1846  HA  LYS X 123      58.210  76.670  33.440  1.00  0.00            
ATOM   1847  CB  LYS X 123      60.130  77.070  34.130  1.00  0.00            
ATOM   1848  HB1 LYS X 123      60.040  76.180  34.750  1.00  0.00            
ATOM   1849  HB2 LYS X 123      61.160  77.190  33.790  1.00  0.00            
ATOM   1850  CG  LYS X 123      59.760  78.240  35.030  1.00  0.00            
ATOM   1851  HG1 LYS X 123      60.000  79.140  34.470  1.00  0.00            
ATOM   1852  HG2 LYS X 123      58.680  78.270  35.210  1.00  0.00            
ATOM   1853  CD  LYS X 123      60.320  78.230  36.450  1.00  0.00            
ATOM   1854  HD1 LYS X 123      60.410  77.240  36.910  1.00  0.00            
ATOM   1855  HD2 LYS X 123      61.340  78.610  36.370  1.00  0.00            
ATOM   1856  CE  LYS X 123      59.630  79.270  37.330  1.00  0.00            
ATOM   1857  HE1 LYS X 123      58.630  79.050  37.720  1.00  0.00            
ATOM   1858  HE2 LYS X 123      60.130  79.560  38.250  1.00  0.00            
ATOM   1859  NZ  LYS X 123      59.440  80.540  36.610  1.00  0.00            
ATOM   1860  HZ1 LYS X 123      60.290  80.870  36.160  1.00  0.00            
ATOM   1861  HZ2 LYS X 123      58.670  80.470  35.950  1.00  0.00            
ATOM   1862  HZ3 LYS X 123      59.180  81.290  37.230  1.00  0.00            
ATOM   1863  C   LYS X 123      59.220  77.840  31.870  1.00  0.00            
ATOM   1864  O   LYS X 123      58.290  78.620  31.690  1.00  0.00            
ATOM   1865  N   ALA X 124      60.220  77.760  30.990  1.00  0.00            
ATOM   1866  H   ALA X 124      60.810  76.940  31.050  1.00  0.00            
ATOM   1867  CA  ALA X 124      60.390  78.620  29.840  1.00  0.00            
ATOM   1868  HA  ALA X 124      60.140  79.630  30.180  1.00  0.00            
ATOM   1869  CB  ALA X 124      61.880  78.690  29.470  1.00  0.00            
ATOM   1870  HB1 ALA X 124      62.270  77.770  29.050  1.00  0.00            
ATOM   1871  HB2 ALA X 124      61.960  79.470  28.710  1.00  0.00            
ATOM   1872  HB3 ALA X 124      62.480  78.940  30.350  1.00  0.00            
ATOM   1873  C   ALA X 124      59.470  78.260  28.690  1.00  0.00            
ATOM   1874  O   ALA X 124      59.170  79.200  27.950  1.00  0.00            
ATOM   1875  N   LEU X 125      58.910  77.060  28.530  1.00  0.00            
ATOM   1876  H   LEU X 125      59.450  76.300  28.930  1.00  0.00            
ATOM   1877  CA  LEU X 125      57.910  76.770  27.510  1.00  0.00            
ATOM   1878  HA  LEU X 125      58.160  77.250  26.570  1.00  0.00            
ATOM   1879  CB  LEU X 125      57.810  75.250  27.330  1.00  0.00            
ATOM   1880  HB1 LEU X 125      57.830  74.840  28.340  1.00  0.00            
ATOM   1881  HB2 LEU X 125      56.840  75.040  26.900  1.00  0.00            
ATOM   1882  CG  LEU X 125      58.920  74.650  26.460  1.00  0.00            
ATOM   1883  HG  LEU X 125      59.760  75.290  26.730  1.00  0.00            
ATOM   1884  CD1 LEU X 125      59.300  73.240  26.900  1.00  0.00            
ATOM   1885 1HD1 LEU X 125      59.630  73.230  27.940  1.00  0.00            
ATOM   1886 2HD1 LEU X 125      58.550  72.470  26.750  1.00  0.00            
ATOM   1887 3HD1 LEU X 125      60.130  72.970  26.240  1.00  0.00            
ATOM   1888  CD2 LEU X 125      58.650  74.870  24.970  1.00  0.00            
ATOM   1889 1HD2 LEU X 125      57.940  74.150  24.580  1.00  0.00            
ATOM   1890 2HD2 LEU X 125      57.960  75.710  24.960  1.00  0.00            
ATOM   1891 3HD2 LEU X 125      59.530  74.970  24.330  1.00  0.00            
ATOM   1892  C   LEU X 125      56.570  77.290  28.010  1.00  0.00            
ATOM   1893  O   LEU X 125      55.850  77.800  27.150  1.00  0.00            
ATOM   1894  N   CYS X 126      56.410  77.370  29.330  1.00  0.00            
ATOM   1895  H   CYS X 126      57.230  77.150  29.880  1.00  0.00            
ATOM   1896  CA  CYS X 126      55.150  77.790  29.910  1.00  0.00            
ATOM   1897  HA  CYS X 126      54.310  77.480  29.290  1.00  0.00            
ATOM   1898  CB  CYS X 126      55.160  77.150  31.300  1.00  0.00            
ATOM   1899  HB1 CYS X 126      55.590  76.150  31.240  1.00  0.00            
ATOM   1900  HB2 CYS X 126      55.820  77.630  32.030  1.00  0.00            
ATOM   1901  SG  CYS X 126      53.510  76.990  32.030  1.00  0.00            
ATOM   1902  HG  CYS X 126      53.040  76.370  30.940  1.00  0.00            
ATOM   1903  C   CYS X 126      55.180  79.310  30.030  1.00  0.00            
ATOM   1904  O   CYS X 126      54.080  79.730  30.390  1.00  0.00            
ATOM   1905  N   THR X 127      56.220  80.060  29.690  1.00  0.00            
ATOM   1906  H   THR X 127      57.120  79.600  29.710  1.00  0.00            
ATOM   1907  CA  THR X 127      56.230  81.490  29.440  1.00  0.00            
ATOM   1908  HA  THR X 127      55.310  81.860  29.890  1.00  0.00            
ATOM   1909  CB  THR X 127      57.360  82.230  30.160  1.00  0.00            
ATOM   1910  HB  THR X 127      57.520  83.270  29.880  1.00  0.00            
ATOM   1911  OG1 THR X 127      58.590  81.730  29.700  1.00  0.00            
ATOM   1912  HG1 THR X 127      59.240  82.340  30.000  1.00  0.00            
ATOM   1913  CG2 THR X 127      57.310  82.190  31.690  1.00  0.00            
ATOM   1914 1HG2 THR X 127      57.210  81.150  31.990  1.00  0.00            
ATOM   1915 2HG2 THR X 127      58.190  82.670  32.110  1.00  0.00            
ATOM   1916 3HG2 THR X 127      56.440  82.700  32.110  1.00  0.00            
ATOM   1917  C   THR X 127      56.200  81.690  27.930  1.00  0.00            
ATOM   1918  O   THR X 127      55.530  82.660  27.580  1.00  0.00            
ATOM   1919  N   LYS X 128      56.940  80.920  27.120  1.00  0.00            
ATOM   1920  H   LYS X 128      57.680  80.500  27.660  1.00  0.00            
ATOM   1921  CA  LYS X 128      57.070  80.670  25.700  1.00  0.00            
ATOM   1922  HA  LYS X 128      57.480  79.660  25.730  1.00  0.00            
ATOM   1923  CB  LYS X 128      55.650  80.460  25.160  1.00  0.00            
ATOM   1924  HB1 LYS X 128      54.990  80.000  25.890  1.00  0.00            
ATOM   1925  HB2 LYS X 128      55.200  81.420  24.900  1.00  0.00            
ATOM   1926  CG  LYS X 128      55.590  79.530  23.940  1.00  0.00            
ATOM   1927  HG1 LYS X 128      56.250  79.860  23.140  1.00  0.00            
ATOM   1928  HG2 LYS X 128      56.000  78.530  24.050  1.00  0.00            
ATOM   1929  CD  LYS X 128      54.160  79.510  23.410  1.00  0.00            
ATOM   1930  HD1 LYS X 128      54.090  78.860  22.540  1.00  0.00            
ATOM   1931  HD2 LYS X 128      53.450  79.030  24.080  1.00  0.00            
ATOM   1932  CE  LYS X 128      53.530  80.850  23.020  1.00  0.00            
ATOM   1933  HE1 LYS X 128      53.280  81.390  23.930  1.00  0.00            
ATOM   1934  HE2 LYS X 128      54.060  81.420  22.250  1.00  0.00            
ATOM   1935  NZ  LYS X 128      52.260  80.550  22.340  1.00  0.00            
ATOM   1936  HZ1 LYS X 128      51.790  79.910  22.960  1.00  0.00            
ATOM   1937  HZ2 LYS X 128      51.750  81.420  22.460  1.00  0.00            
ATOM   1938  HZ3 LYS X 128      52.260  80.380  21.350  1.00  0.00            
ATOM   1939  C   LYS X 128      58.010  81.580  24.930  1.00  0.00            
ATOM   1940  O   LYS X 128      57.960  81.550  23.700  1.00  0.00            
ATOM   1941  N   VAL X 129      58.880  82.250  25.690  1.00  0.00            
ATOM   1942  H   VAL X 129      58.680  82.000  26.650  1.00  0.00            
ATOM   1943  CA  VAL X 129      60.030  83.070  25.400  1.00  0.00            
ATOM   1944  HA  VAL X 129      59.680  83.930  24.830  1.00  0.00            
ATOM   1945  CB  VAL X 129      60.660  83.610  26.690  1.00  0.00            
ATOM   1946  HB  VAL X 129      61.090  82.770  27.230  1.00  0.00            
ATOM   1947  CG1 VAL X 129      61.820  84.550  26.380  1.00  0.00            
ATOM   1948 1HG1 VAL X 129      62.680  83.920  26.140  1.00  0.00            
ATOM   1949 2HG1 VAL X 129      61.660  85.310  25.610  1.00  0.00            
ATOM   1950 3HG1 VAL X 129      62.090  85.110  27.280  1.00  0.00            
ATOM   1951  CG2 VAL X 129      59.620  84.410  27.470  1.00  0.00            
ATOM   1952 1HG2 VAL X 129      60.100  85.020  28.240  1.00  0.00            
ATOM   1953 2HG2 VAL X 129      59.040  85.100  26.860  1.00  0.00            
ATOM   1954 3HG2 VAL X 129      58.900  83.820  28.040  1.00  0.00            
ATOM   1955  C   VAL X 129      61.080  82.290  24.630  1.00  0.00            
ATOM   1956  O   VAL X 129      61.650  81.460  25.350  1.00  0.00            
ATOM   1957  N   PRO X 130      61.250  82.370  23.310  1.00  0.00            
ATOM   1958  CA  PRO X 130      62.100  81.460  22.570  1.00  0.00            
ATOM   1959  HA  PRO X 130      61.680  80.480  22.800  1.00  0.00            
ATOM   1960  CB  PRO X 130      61.850  81.770  21.090  1.00  0.00            
ATOM   1961  HB1 PRO X 130      62.690  81.620  20.410  1.00  0.00            
ATOM   1962  HB2 PRO X 130      61.260  80.960  20.670  1.00  0.00            
ATOM   1963  CG  PRO X 130      61.100  83.100  21.070  1.00  0.00            
ATOM   1964  HG1 PRO X 130      61.780  83.890  20.740  1.00  0.00            
ATOM   1965  HG2 PRO X 130      60.330  83.200  20.300  1.00  0.00            
ATOM   1966  CD  PRO X 130      60.620  83.390  22.490  1.00  0.00            
ATOM   1967  HD1 PRO X 130      60.990  84.350  22.840  1.00  0.00            
ATOM   1968  HD2 PRO X 130      59.540  83.380  22.330  1.00  0.00            
ATOM   1969  C   PRO X 130      63.570  81.350  22.940  1.00  0.00            
ATOM   1970  O   PRO X 130      64.150  80.270  22.920  1.00  0.00            
ATOM   1971  N   GLU X 131      64.270  82.450  23.230  1.00  0.00            
ATOM   1972  H   GLU X 131      63.820  83.360  23.200  1.00  0.00            
ATOM   1973  CA  GLU X 131      65.660  82.440  23.630  1.00  0.00            
ATOM   1974  HA  GLU X 131      66.160  81.730  22.960  1.00  0.00            
ATOM   1975  CB  GLU X 131      66.220  83.860  23.530  1.00  0.00            
ATOM   1976  HB1 GLU X 131      65.930  84.210  22.540  1.00  0.00            
ATOM   1977  HB2 GLU X 131      65.760  84.670  24.090  1.00  0.00            
ATOM   1978  CG  GLU X 131      67.740  84.010  23.580  1.00  0.00            
ATOM   1979  HG1 GLU X 131      67.990  85.070  23.460  1.00  0.00            
ATOM   1980  HG2 GLU X 131      68.120  83.710  24.550  1.00  0.00            
ATOM   1981  CD  GLU X 131      68.630  83.240  22.610  1.00  0.00            
ATOM   1982  OE1 GLU X 131      68.230  82.270  21.930  1.00  0.00            
ATOM   1983  OE2 GLU X 131      69.800  83.670  22.510  1.00  0.00            
ATOM   1984  C   GLU X 131      65.880  81.990  25.060  1.00  0.00            
ATOM   1985  O   GLU X 131      66.970  81.510  25.340  1.00  0.00            
ATOM   1986  N   LEU X 132      64.880  81.960  25.950  1.00  0.00            
ATOM   1987  H   LEU X 132      64.030  82.380  25.580  1.00  0.00            
ATOM   1988  CA  LEU X 132      65.050  81.540  27.320  1.00  0.00            
ATOM   1989  HA  LEU X 132      66.060  81.870  27.570  1.00  0.00            
ATOM   1990  CB  LEU X 132      63.960  82.130  28.230  1.00  0.00            
ATOM   1991  HB1 LEU X 132      63.840  83.150  27.880  1.00  0.00            
ATOM   1992  HB2 LEU X 132      63.040  81.580  28.000  1.00  0.00            
ATOM   1993  CG  LEU X 132      64.280  81.960  29.710  1.00  0.00            
ATOM   1994  HG  LEU X 132      64.460  80.920  29.970  1.00  0.00            
ATOM   1995  CD1 LEU X 132      65.580  82.660  30.140  1.00  0.00            
ATOM   1996 1HD1 LEU X 132      65.460  83.730  29.970  1.00  0.00            
ATOM   1997 2HD1 LEU X 132      65.680  82.610  31.220  1.00  0.00            
ATOM   1998 3HD1 LEU X 132      66.540  82.430  29.680  1.00  0.00            
ATOM   1999  CD2 LEU X 132      63.040  82.380  30.500  1.00  0.00            
ATOM   2000 1HD2 LEU X 132      62.320  81.640  30.140  1.00  0.00            
ATOM   2001 2HD2 LEU X 132      63.180  82.110  31.540  1.00  0.00            
ATOM   2002 3HD2 LEU X 132      62.700  83.390  30.280  1.00  0.00            
ATOM   2003  C   LEU X 132      64.870  80.030  27.300  1.00  0.00            
ATOM   2004  O   LEU X 132      65.610  79.290  27.940  1.00  0.00            
ATOM   2005  N   ILE X 133      64.110  79.470  26.360  1.00  0.00            
ATOM   2006  H   ILE X 133      63.550  80.050  25.740  1.00  0.00            
ATOM   2007  CA  ILE X 133      64.030  78.060  26.040  1.00  0.00            
ATOM   2008  HA  ILE X 133      63.830  77.430  26.910  1.00  0.00            
ATOM   2009  CB  ILE X 133      62.890  77.750  25.070  1.00  0.00            
ATOM   2010  HB  ILE X 133      63.010  78.460  24.260  1.00  0.00            
ATOM   2011  CG1 ILE X 133      61.540  78.000  25.750  1.00  0.00            
ATOM   2012 1HG1 ILE X 133      61.200  77.260  26.470  1.00  0.00            
ATOM   2013 2HG1 ILE X 133      61.570  78.890  26.380  1.00  0.00            
ATOM   2014  CG2 ILE X 133      62.880  76.350  24.440  1.00  0.00            
ATOM   2015 1HG2 ILE X 133      62.810  75.630  25.260  1.00  0.00            
ATOM   2016 2HG2 ILE X 133      62.070  76.190  23.740  1.00  0.00            
ATOM   2017 3HG2 ILE X 133      63.810  76.110  23.920  1.00  0.00            
ATOM   2018  CD  ILE X 133      60.440  78.260  24.720  1.00  0.00            
ATOM   2019  HD1 ILE X 133      60.640  79.050  24.000  1.00  0.00            
ATOM   2020  HD2 ILE X 133      60.120  77.340  24.230  1.00  0.00            
ATOM   2021  HD3 ILE X 133      59.570  78.530  25.320  1.00  0.00            
ATOM   2022  C   ILE X 133      65.350  77.450  25.560  1.00  0.00            
ATOM   2023  O   ILE X 133      65.840  76.490  26.160  1.00  0.00            
ATOM   2024  N   ARG X 134      65.990  77.990  24.530  1.00  0.00            
ATOM   2025  H   ARG X 134      65.570  78.840  24.180  1.00  0.00            
ATOM   2026  CA  ARG X 134      67.260  77.630  23.940  1.00  0.00            
ATOM   2027  HA  ARG X 134      67.150  76.590  23.630  1.00  0.00            
ATOM   2028  CB  ARG X 134      67.520  78.480  22.690  1.00  0.00            
ATOM   2029  HB1 ARG X 134      67.460  79.530  22.970  1.00  0.00            
ATOM   2030  HB2 ARG X 134      68.570  78.380  22.440  1.00  0.00            
ATOM   2031  CG  ARG X 134      66.490  78.190  21.600  1.00  0.00            
ATOM   2032  HG1 ARG X 134      66.480  77.140  21.310  1.00  0.00            
ATOM   2033  HG2 ARG X 134      65.500  78.290  22.030  1.00  0.00            
ATOM   2034  CD  ARG X 134      66.630  79.020  20.320  1.00  0.00            
ATOM   2035  HD1 ARG X 134      67.660  78.860  20.010  1.00  0.00            
ATOM   2036  HD2 ARG X 134      65.940  78.670  19.550  1.00  0.00            
ATOM   2037  NE  ARG X 134      66.570  80.450  20.600  1.00  0.00            
ATOM   2038  HE  ARG X 134      67.320  80.940  21.070  1.00  0.00            
ATOM   2039  CZ  ARG X 134      65.770  81.300  19.930  1.00  0.00            
ATOM   2040  NH1 ARG X 134      64.830  80.840  19.090  1.00  0.00            
ATOM   2041 1HH1 ARG X 134      64.670  79.860  18.920  1.00  0.00            
ATOM   2042 2HH1 ARG X 134      64.140  81.370  18.570  1.00  0.00            
ATOM   2043  NH2 ARG X 134      66.040  82.600  20.030  1.00  0.00            
ATOM   2044 1HH2 ARG X 134      66.710  82.820  20.760  1.00  0.00            
ATOM   2045 2HH2 ARG X 134      65.490  83.380  19.690  1.00  0.00            
ATOM   2046  C   ARG X 134      68.470  77.760  24.860  1.00  0.00            
ATOM   2047  O   ARG X 134      69.420  76.990  24.770  1.00  0.00            
ATOM   2048  N   THR X 135      68.570  78.840  25.640  1.00  0.00            
ATOM   2049  H   THR X 135      67.920  79.620  25.590  1.00  0.00            
ATOM   2050  CA  THR X 135      69.680  79.070  26.540  1.00  0.00            
ATOM   2051  HA  THR X 135      70.590  78.940  25.950  1.00  0.00            
ATOM   2052  CB  THR X 135      69.740  80.550  26.910  1.00  0.00            
ATOM   2053  HB  THR X 135      70.540  80.690  27.630  1.00  0.00            
ATOM   2054  OG1 THR X 135      68.540  81.000  27.520  1.00  0.00            
ATOM   2055  HG1 THR X 135      67.870  81.170  26.880  1.00  0.00            
ATOM   2056  CG2 THR X 135      70.120  81.570  25.830  1.00  0.00            
ATOM   2057 1HG2 THR X 135      69.450  81.620  24.970  1.00  0.00            
ATOM   2058 2HG2 THR X 135      70.220  82.550  26.300  1.00  0.00            
ATOM   2059 3HG2 THR X 135      71.080  81.330  25.380  1.00  0.00            
ATOM   2060  C   THR X 135      69.600  78.100  27.710  1.00  0.00            
ATOM   2061  O   THR X 135      70.600  77.440  28.000  1.00  0.00            
ATOM   2062  N   ILE X 136      68.450  77.800  28.310  1.00  0.00            
ATOM   2063  H   ILE X 136      67.570  78.170  27.970  1.00  0.00            
ATOM   2064  CA  ILE X 136      68.340  76.820  29.360  1.00  0.00            
ATOM   2065  HA  ILE X 136      69.200  76.940  30.020  1.00  0.00            
ATOM   2066  CB  ILE X 136      67.000  76.870  30.090  1.00  0.00            
ATOM   2067  HB  ILE X 136      66.330  76.660  29.260  1.00  0.00            
ATOM   2068  CG1 ILE X 136      66.660  78.260  30.630  1.00  0.00            
ATOM   2069 1HG1 ILE X 136      67.290  78.530  31.480  1.00  0.00            
ATOM   2070 2HG1 ILE X 136      66.860  79.100  29.970  1.00  0.00            
ATOM   2071  CG2 ILE X 136      66.800  75.900  31.260  1.00  0.00            
ATOM   2072 1HG2 ILE X 136      67.320  76.190  32.180  1.00  0.00            
ATOM   2073 2HG2 ILE X 136      65.760  75.700  31.510  1.00  0.00            
ATOM   2074 3HG2 ILE X 136      67.130  74.870  31.150  1.00  0.00            
ATOM   2075  CD  ILE X 136      65.160  78.360  30.920  1.00  0.00            
ATOM   2076  HD1 ILE X 136      64.860  77.610  31.660  1.00  0.00            
ATOM   2077  HD2 ILE X 136      64.920  79.340  31.310  1.00  0.00            
ATOM   2078  HD3 ILE X 136      64.650  78.050  30.010  1.00  0.00            
ATOM   2079  C   ILE X 136      68.640  75.430  28.810  1.00  0.00            
ATOM   2080  O   ILE X 136      69.370  74.630  29.400  1.00  0.00            
ATOM   2081  N   MET X 137      68.170  75.160  27.600  1.00  0.00            
ATOM   2082  H   MET X 137      67.670  75.900  27.120  1.00  0.00            
ATOM   2083  CA  MET X 137      68.470  73.970  26.820  1.00  0.00            
ATOM   2084  HA  MET X 137      68.340  73.080  27.430  1.00  0.00            
ATOM   2085  CB  MET X 137      67.570  73.880  25.590  1.00  0.00            
ATOM   2086  HB1 MET X 137      66.560  74.050  25.960  1.00  0.00            
ATOM   2087  HB2 MET X 137      67.680  74.610  24.780  1.00  0.00            
ATOM   2088  CG  MET X 137      67.510  72.440  25.090  1.00  0.00            
ATOM   2089  HG1 MET X 137      66.810  72.600  24.260  1.00  0.00            
ATOM   2090  HG2 MET X 137      68.380  72.130  24.510  1.00  0.00            
ATOM   2091  SD  MET X 137      66.920  71.190  26.260  1.00  0.00            
ATOM   2092  CE  MET X 137      68.390  70.370  26.930  1.00  0.00            
ATOM   2093  HE1 MET X 137      69.230  71.050  27.040  1.00  0.00            
ATOM   2094  HE2 MET X 137      68.200  69.840  27.870  1.00  0.00            
ATOM   2095  HE3 MET X 137      68.620  69.540  26.260  1.00  0.00            
ATOM   2096  C   MET X 137      69.910  73.910  26.320  1.00  0.00            
ATOM   2097  O   MET X 137      70.380  72.870  25.880  1.00  0.00            
ATOM   2098  N   GLY X 138      70.670  74.990  26.540  1.00  0.00            
ATOM   2099  H   GLY X 138      70.230  75.740  27.050  1.00  0.00            
ATOM   2100  CA  GLY X 138      72.040  75.220  26.140  1.00  0.00            
ATOM   2101  HA1 GLY X 138      72.260  74.580  25.280  1.00  0.00            
ATOM   2102  HA2 GLY X 138      72.040  76.280  25.870  1.00  0.00            
ATOM   2103  C   GLY X 138      73.000  75.080  27.310  1.00  0.00            
ATOM   2104  O   GLY X 138      73.800  74.150  27.280  1.00  0.00            
ATOM   2105  N   TRP X 139      72.930  75.920  28.350  1.00  0.00            
ATOM   2106  H   TRP X 139      72.140  76.540  28.400  1.00  0.00            
ATOM   2107  CA  TRP X 139      73.880  75.990  29.440  1.00  0.00            
ATOM   2108  HA  TRP X 139      74.820  75.840  28.910  1.00  0.00            
ATOM   2109  CB  TRP X 139      73.960  77.310  30.200  1.00  0.00            
ATOM   2110  HB1 TRP X 139      74.660  77.190  31.040  1.00  0.00            
ATOM   2111  HB2 TRP X 139      74.390  78.050  29.530  1.00  0.00            
ATOM   2112  CG  TRP X 139      72.710  77.930  30.740  1.00  0.00            
ATOM   2113  CD1 TRP X 139      71.980  78.960  30.250  1.00  0.00            
ATOM   2114  HD1 TRP X 139      72.290  79.430  29.330  1.00  0.00            
ATOM   2115  CD2 TRP X 139      71.970  77.360  31.860  1.00  0.00            
ATOM   2116  NE1 TRP X 139      70.780  78.980  30.950  1.00  0.00            
ATOM   2117  HE1 TRP X 139      70.140  79.740  30.800  1.00  0.00            
ATOM   2118  CE2 TRP X 139      70.720  78.030  31.950  1.00  0.00            
ATOM   2119  CE3 TRP X 139      72.200  76.340  32.790  1.00  0.00            
ATOM   2120  HE3 TRP X 139      73.110  75.750  32.750  1.00  0.00            
ATOM   2121  CZ2 TRP X 139      69.800  77.740  32.960  1.00  0.00            
ATOM   2122  HZ2 TRP X 139      68.860  78.260  33.010  1.00  0.00            
ATOM   2123  CZ3 TRP X 139      71.270  75.980  33.760  1.00  0.00            
ATOM   2124  HZ3 TRP X 139      71.550  75.140  34.370  1.00  0.00            
ATOM   2125  CH2 TRP X 139      70.080  76.720  33.880  1.00  0.00            
ATOM   2126  HH2 TRP X 139      69.390  76.540  34.690  1.00  0.00            
ATOM   2127  C   TRP X 139      73.830  74.790  30.380  1.00  0.00            
ATOM   2128  O   TRP X 139      74.920  74.430  30.820  1.00  0.00            
ATOM   2129  N   THR X 140      72.730  74.050  30.500  1.00  0.00            
ATOM   2130  H   THR X 140      71.880  74.300  30.010  1.00  0.00            
ATOM   2131  CA  THR X 140      72.640  72.860  31.330  1.00  0.00            
ATOM   2132  HA  THR X 140      73.120  73.160  32.270  1.00  0.00            
ATOM   2133  CB  THR X 140      71.210  72.330  31.380  1.00  0.00            
ATOM   2134  HB  THR X 140      71.330  71.290  31.710  1.00  0.00            
ATOM   2135  OG1 THR X 140      70.630  72.270  30.100  1.00  0.00            
ATOM   2136  HG1 THR X 140      70.040  73.010  30.090  1.00  0.00            
ATOM   2137  CG2 THR X 140      70.270  73.100  32.300  1.00  0.00            
ATOM   2138 1HG2 THR X 140      69.300  72.620  32.470  1.00  0.00            
ATOM   2139 2HG2 THR X 140      70.910  73.310  33.160  1.00  0.00            
ATOM   2140 3HG2 THR X 140      70.060  74.050  31.820  1.00  0.00            
ATOM   2141  C   THR X 140      73.580  71.780  30.810  1.00  0.00            
ATOM   2142  O   THR X 140      74.290  71.130  31.560  1.00  0.00            
ATOM   2143  N   LEU X 141      73.620  71.630  29.480  1.00  0.00            
ATOM   2144  H   LEU X 141      73.050  72.300  28.980  1.00  0.00            
ATOM   2145  CA  LEU X 141      74.380  70.700  28.680  1.00  0.00            
ATOM   2146  HA  LEU X 141      74.320  69.720  29.170  1.00  0.00            
ATOM   2147  CB  LEU X 141      73.890  70.550  27.240  1.00  0.00            
ATOM   2148  HB1 LEU X 141      73.910  71.550  26.810  1.00  0.00            
ATOM   2149  HB2 LEU X 141      74.490  69.930  26.580  1.00  0.00            
ATOM   2150  CG  LEU X 141      72.420  70.140  27.110  1.00  0.00            
ATOM   2151  HG  LEU X 141      71.840  70.990  27.470  1.00  0.00            
ATOM   2152  CD1 LEU X 141      72.100  69.880  25.640  1.00  0.00            
ATOM   2153 1HD1 LEU X 141      71.070  69.580  25.490  1.00  0.00            
ATOM   2154 2HD1 LEU X 141      72.310  70.790  25.080  1.00  0.00            
ATOM   2155 3HD1 LEU X 141      72.520  69.030  25.100  1.00  0.00            
ATOM   2156  CD2 LEU X 141      72.000  68.940  27.960  1.00  0.00            
ATOM   2157 1HD2 LEU X 141      70.930  68.770  27.850  1.00  0.00            
ATOM   2158 2HD2 LEU X 141      72.540  68.010  27.770  1.00  0.00            
ATOM   2159 3HD2 LEU X 141      72.150  69.220  29.000  1.00  0.00            
ATOM   2160  C   LEU X 141      75.850  71.060  28.510  1.00  0.00            
ATOM   2161  O   LEU X 141      76.680  70.160  28.380  1.00  0.00            
ATOM   2162  N   ASP X 142      76.190  72.350  28.610  1.00  0.00            
ATOM   2163  H   ASP X 142      75.470  73.060  28.680  1.00  0.00            
ATOM   2164  CA  ASP X 142      77.570  72.780  28.690  1.00  0.00            
ATOM   2165  HA  ASP X 142      78.100  72.290  27.880  1.00  0.00            
ATOM   2166  CB  ASP X 142      77.670  74.300  28.510  1.00  0.00            
ATOM   2167  HB1 ASP X 142      77.240  74.570  27.550  1.00  0.00            
ATOM   2168  HB2 ASP X 142      77.070  74.870  29.220  1.00  0.00            
ATOM   2169  CG  ASP X 142      79.090  74.840  28.430  1.00  0.00            
ATOM   2170  OD1 ASP X 142      79.500  75.690  29.250  1.00  0.00            
ATOM   2171  OD2 ASP X 142      79.710  74.390  27.430  1.00  0.00            
ATOM   2172  C   ASP X 142      78.180  72.410  30.040  1.00  0.00            
ATOM   2173  O   ASP X 142      79.280  71.870  30.100  1.00  0.00            
ATOM   2174  N   PHE X 143      77.380  72.640  31.090  1.00  0.00            
ATOM   2175  H   PHE X 143      76.520  73.150  30.990  1.00  0.00            
ATOM   2176  CA  PHE X 143      77.690  72.240  32.450  1.00  0.00            
ATOM   2177  HA  PHE X 143      78.650  72.710  32.700  1.00  0.00            
ATOM   2178  CB  PHE X 143      76.520  72.790  33.250  1.00  0.00            
ATOM   2179  HB1 PHE X 143      76.290  73.760  32.800  1.00  0.00            
ATOM   2180  HB2 PHE X 143      75.660  72.120  33.310  1.00  0.00            
ATOM   2181  CG  PHE X 143      76.720  73.190  34.690  1.00  0.00            
ATOM   2182  CD1 PHE X 143      76.980  74.530  35.020  1.00  0.00            
ATOM   2183  HD1 PHE X 143      77.280  75.190  34.220  1.00  0.00            
ATOM   2184  CD2 PHE X 143      76.690  72.170  35.640  1.00  0.00            
ATOM   2185  HD2 PHE X 143      76.490  71.130  35.420  1.00  0.00            
ATOM   2186  CE1 PHE X 143      77.190  74.900  36.350  1.00  0.00            
ATOM   2187  HE1 PHE X 143      77.510  75.860  36.710  1.00  0.00            
ATOM   2188  CE2 PHE X 143      76.940  72.550  36.970  1.00  0.00            
ATOM   2189  HE2 PHE X 143      76.990  71.760  37.700  1.00  0.00            
ATOM   2190  CZ  PHE X 143      77.220  73.880  37.310  1.00  0.00            
ATOM   2191  HZ  PHE X 143      77.480  74.070  38.340  1.00  0.00            
ATOM   2192  C   PHE X 143      77.810  70.720  32.520  1.00  0.00            
ATOM   2193  O   PHE X 143      78.690  70.160  33.170  1.00  0.00            
ATOM   2194  N   LEU X 144      76.930  70.060  31.770  1.00  0.00            
ATOM   2195  H   LEU X 144      76.120  70.550  31.430  1.00  0.00            
ATOM   2196  CA  LEU X 144      77.080  68.640  31.490  1.00  0.00            
ATOM   2197  HA  LEU X 144      77.170  68.200  32.480  1.00  0.00            
ATOM   2198  CB  LEU X 144      75.850  68.080  30.780  1.00  0.00            
ATOM   2199  HB1 LEU X 144      74.920  68.460  31.220  1.00  0.00            
ATOM   2200  HB2 LEU X 144      75.890  68.410  29.730  1.00  0.00            
ATOM   2201  CG  LEU X 144      75.790  66.560  30.630  1.00  0.00            
ATOM   2202  HG  LEU X 144      76.680  66.140  30.180  1.00  0.00            
ATOM   2203  CD1 LEU X 144      75.620  65.830  31.970  1.00  0.00            
ATOM   2204 1HD1 LEU X 144      76.450  65.990  32.650  1.00  0.00            
ATOM   2205 2HD1 LEU X 144      74.710  66.110  32.500  1.00  0.00            
ATOM   2206 3HD1 LEU X 144      75.550  64.750  31.900  1.00  0.00            
ATOM   2207  CD2 LEU X 144      74.510  66.290  29.840  1.00  0.00            
ATOM   2208 1HD2 LEU X 144      73.720  66.660  30.500  1.00  0.00            
ATOM   2209 2HD2 LEU X 144      74.570  66.820  28.890  1.00  0.00            
ATOM   2210 3HD2 LEU X 144      74.470  65.220  29.680  1.00  0.00            
ATOM   2211  C   LEU X 144      78.430  68.270  30.910  1.00  0.00            
ATOM   2212  O   LEU X 144      79.110  67.430  31.510  1.00  0.00            
ATOM   2213  N   ARG X 145      78.820  68.800  29.750  1.00  0.00            
ATOM   2214  H   ARG X 145      78.290  69.580  29.390  1.00  0.00            
ATOM   2215  CA  ARG X 145      80.080  68.530  29.080  1.00  0.00            
ATOM   2216  HA  ARG X 145      80.250  67.450  28.990  1.00  0.00            
ATOM   2217  CB  ARG X 145      79.880  69.170  27.710  1.00  0.00            
ATOM   2218  HB1 ARG X 145      78.850  68.990  27.400  1.00  0.00            
ATOM   2219  HB2 ARG X 145      79.950  70.250  27.840  1.00  0.00            
ATOM   2220  CG  ARG X 145      80.890  68.820  26.610  1.00  0.00            
ATOM   2221  HG1 ARG X 145      81.010  67.750  26.470  1.00  0.00            
ATOM   2222  HG2 ARG X 145      80.380  68.910  25.650  1.00  0.00            
ATOM   2223  CD  ARG X 145      82.250  69.530  26.630  1.00  0.00            
ATOM   2224  HD1 ARG X 145      82.920  69.090  27.370  1.00  0.00            
ATOM   2225  HD2 ARG X 145      82.790  69.390  25.690  1.00  0.00            
ATOM   2226  NE  ARG X 145      82.060  70.970  26.780  1.00  0.00            
ATOM   2227  HE  ARG X 145      81.260  71.410  26.360  1.00  0.00            
ATOM   2228  CZ  ARG X 145      82.830  71.780  27.530  1.00  0.00            
ATOM   2229  NH1 ARG X 145      83.930  71.320  28.150  1.00  0.00            
ATOM   2230 1HH1 ARG X 145      84.530  70.780  27.550  1.00  0.00            
ATOM   2231 2HH1 ARG X 145      84.420  71.810  28.880  1.00  0.00            
ATOM   2232  NH2 ARG X 145      82.580  73.080  27.720  1.00  0.00            
ATOM   2233 1HH2 ARG X 145      81.740  73.480  27.350  1.00  0.00            
ATOM   2234 2HH2 ARG X 145      82.960  73.630  28.480  1.00  0.00            
ATOM   2235  C   ARG X 145      81.340  68.970  29.800  1.00  0.00            
ATOM   2236  O   ARG X 145      82.430  68.510  29.470  1.00  0.00            
ATOM   2237  N   GLU X 146      81.210  69.780  30.860  1.00  0.00            
ATOM   2238  H   GLU X 146      80.290  70.120  31.100  1.00  0.00            
ATOM   2239  CA  GLU X 146      82.320  70.380  31.570  1.00  0.00            
ATOM   2240  HA  GLU X 146      83.330  70.090  31.280  1.00  0.00            
ATOM   2241  CB  GLU X 146      82.200  71.910  31.510  1.00  0.00            
ATOM   2242  HB1 GLU X 146      81.920  72.210  30.500  1.00  0.00            
ATOM   2243  HB2 GLU X 146      81.330  72.260  32.060  1.00  0.00            
ATOM   2244  CG  GLU X 146      83.400  72.710  32.020  1.00  0.00            
ATOM   2245  HG1 GLU X 146      82.960  73.500  32.620  1.00  0.00            
ATOM   2246  HG2 GLU X 146      84.100  72.240  32.710  1.00  0.00            
ATOM   2247  CD  GLU X 146      84.090  73.330  30.810  1.00  0.00            
ATOM   2248  OE1 GLU X 146      85.040  72.750  30.230  1.00  0.00            
ATOM   2249  OE2 GLU X 146      83.730  74.440  30.360  1.00  0.00            
ATOM   2250  C   GLU X 146      82.280  69.950  33.030  1.00  0.00            
ATOM   2251  O   GLU X 146      83.070  69.150  33.530  1.00  0.00            
ATOM   2252  N   ARG X 147      81.340  70.540  33.770  1.00  0.00            
ATOM   2253  H   ARG X 147      80.540  70.920  33.280  1.00  0.00            
ATOM   2254  CA  ARG X 147      81.380  70.450  35.220  1.00  0.00            
ATOM   2255  HA  ARG X 147      82.440  70.560  35.420  1.00  0.00            
ATOM   2256  CB  ARG X 147      80.620  71.690  35.700  1.00  0.00            
ATOM   2257  HB1 ARG X 147      79.620  71.800  35.270  1.00  0.00            
ATOM   2258  HB2 ARG X 147      80.580  71.660  36.790  1.00  0.00            
ATOM   2259  CG  ARG X 147      81.340  73.010  35.420  1.00  0.00            
ATOM   2260  HG1 ARG X 147      82.380  72.920  35.740  1.00  0.00            
ATOM   2261  HG2 ARG X 147      81.460  72.990  34.330  1.00  0.00            
ATOM   2262  CD  ARG X 147      80.750  74.360  35.830  1.00  0.00            
ATOM   2263  HD1 ARG X 147      81.410  75.130  35.430  1.00  0.00            
ATOM   2264  HD2 ARG X 147      79.820  74.610  35.320  1.00  0.00            
ATOM   2265  NE  ARG X 147      80.610  74.530  37.270  1.00  0.00            
ATOM   2266  HE  ARG X 147      80.820  73.750  37.880  1.00  0.00            
ATOM   2267  CZ  ARG X 147      80.340  75.660  37.940  1.00  0.00            
ATOM   2268  NH1 ARG X 147      80.080  76.840  37.350  1.00  0.00            
ATOM   2269 1HH1 ARG X 147      80.060  76.940  36.340  1.00  0.00            
ATOM   2270 2HH1 ARG X 147      80.070  77.670  37.920  1.00  0.00            
ATOM   2271  NH2 ARG X 147      80.340  75.670  39.280  1.00  0.00            
ATOM   2272 1HH2 ARG X 147      80.410  74.880  39.910  1.00  0.00            
ATOM   2273 2HH2 ARG X 147      80.050  76.480  39.800  1.00  0.00            
ATOM   2274  C   ARG X 147      80.850  69.160  35.810  1.00  0.00            
ATOM   2275  O   ARG X 147      81.120  68.910  36.990  1.00  0.00            
ATOM   2276  N   LEU X 148      79.960  68.370  35.200  1.00  0.00            
ATOM   2277  H   LEU X 148      79.700  68.810  34.330  1.00  0.00            
ATOM   2278  CA  LEU X 148      79.360  67.130  35.640  1.00  0.00            
ATOM   2279  HA  LEU X 148      79.240  67.150  36.730  1.00  0.00            
ATOM   2280  CB  LEU X 148      77.910  67.000  35.180  1.00  0.00            
ATOM   2281  HB1 LEU X 148      77.750  66.980  34.100  1.00  0.00            
ATOM   2282  HB2 LEU X 148      77.480  66.080  35.580  1.00  0.00            
ATOM   2283  CG  LEU X 148      76.990  68.130  35.630  1.00  0.00            
ATOM   2284  HG  LEU X 148      77.370  69.060  35.210  1.00  0.00            
ATOM   2285  CD1 LEU X 148      75.620  68.040  34.960  1.00  0.00            
ATOM   2286 1HD1 LEU X 148      75.080  67.200  35.400  1.00  0.00            
ATOM   2287 2HD1 LEU X 148      75.000  68.920  35.140  1.00  0.00            
ATOM   2288 3HD1 LEU X 148      75.770  67.940  33.890  1.00  0.00            
ATOM   2289  CD2 LEU X 148      76.880  68.250  37.150  1.00  0.00            
ATOM   2290 1HD2 LEU X 148      77.830  68.410  37.650  1.00  0.00            
ATOM   2291 2HD2 LEU X 148      76.160  69.000  37.480  1.00  0.00            
ATOM   2292 3HD2 LEU X 148      76.510  67.360  37.660  1.00  0.00            
ATOM   2293  C   LEU X 148      80.130  65.920  35.130  1.00  0.00            
ATOM   2294  O   LEU X 148      79.830  64.820  35.600  1.00  0.00            
ATOM   2295  N   LEU X 149      81.160  66.150  34.310  1.00  0.00            
ATOM   2296  H   LEU X 149      81.480  67.100  34.190  1.00  0.00            
ATOM   2297  CA  LEU X 149      81.690  65.180  33.380  1.00  0.00            
ATOM   2298  HA  LEU X 149      80.840  64.930  32.750  1.00  0.00            
ATOM   2299  CB  LEU X 149      82.800  65.840  32.560  1.00  0.00            
ATOM   2300  HB1 LEU X 149      82.390  66.750  32.130  1.00  0.00            
ATOM   2301  HB2 LEU X 149      83.590  66.180  33.230  1.00  0.00            
ATOM   2302  CG  LEU X 149      83.440  65.040  31.420  1.00  0.00            
ATOM   2303  HG  LEU X 149      83.980  64.210  31.880  1.00  0.00            
ATOM   2304  CD1 LEU X 149      82.390  64.520  30.440  1.00  0.00            
ATOM   2305 1HD1 LEU X 149      81.860  65.370  30.030  1.00  0.00            
ATOM   2306 2HD1 LEU X 149      82.840  63.910  29.660  1.00  0.00            
ATOM   2307 3HD1 LEU X 149      81.590  63.970  30.950  1.00  0.00            
ATOM   2308  CD2 LEU X 149      84.570  65.750  30.680  1.00  0.00            
ATOM   2309 1HD2 LEU X 149      85.150  66.340  31.390  1.00  0.00            
ATOM   2310 2HD2 LEU X 149      85.170  65.080  30.060  1.00  0.00            
ATOM   2311 3HD2 LEU X 149      84.110  66.540  30.110  1.00  0.00            
ATOM   2312  C   LEU X 149      82.200  63.980  34.170  1.00  0.00            
ATOM   2313  O   LEU X 149      81.940  62.820  33.850  1.00  0.00            
ATOM   2314  N   GLY X 150      83.000  64.220  35.210  1.00  0.00            
ATOM   2315  H   GLY X 150      83.060  65.210  35.420  1.00  0.00            
ATOM   2316  CA  GLY X 150      83.820  63.260  35.920  1.00  0.00            
ATOM   2317  HA1 GLY X 150      84.320  62.530  35.280  1.00  0.00            
ATOM   2318  HA2 GLY X 150      84.470  63.820  36.590  1.00  0.00            
ATOM   2319  C   GLY X 150      83.000  62.420  36.880  1.00  0.00            
ATOM   2320  O   GLY X 150      83.360  61.290  37.170  1.00  0.00            
ATOM   2321  N   TRP X 151      81.810  62.870  37.300  1.00  0.00            
ATOM   2322  H   TRP X 151      81.600  63.800  36.970  1.00  0.00            
ATOM   2323  CA  TRP X 151      80.860  62.190  38.160  1.00  0.00            
ATOM   2324  HA  TRP X 151      81.380  61.640  38.930  1.00  0.00            
ATOM   2325  CB  TRP X 151      79.890  63.190  38.790  1.00  0.00            
ATOM   2326  HB1 TRP X 151      79.290  63.670  38.020  1.00  0.00            
ATOM   2327  HB2 TRP X 151      79.040  62.700  39.270  1.00  0.00            
ATOM   2328  CG  TRP X 151      80.520  64.150  39.750  1.00  0.00            
ATOM   2329  CD1 TRP X 151      80.730  65.470  39.570  1.00  0.00            
ATOM   2330  HD1 TRP X 151      80.570  66.050  38.670  1.00  0.00            
ATOM   2331  CD2 TRP X 151      81.090  63.740  41.030  1.00  0.00            
ATOM   2332  NE1 TRP X 151      81.310  65.900  40.750  1.00  0.00            
ATOM   2333  HE1 TRP X 151      81.640  66.850  40.780  1.00  0.00            
ATOM   2334  CE2 TRP X 151      81.740  64.880  41.570  1.00  0.00            
ATOM   2335  CE3 TRP X 151      81.180  62.590  41.830  1.00  0.00            
ATOM   2336  HE3 TRP X 151      80.710  61.690  41.440  1.00  0.00            
ATOM   2337  CZ2 TRP X 151      82.390  64.870  42.810  1.00  0.00            
ATOM   2338  HZ2 TRP X 151      82.770  65.710  43.390  1.00  0.00            
ATOM   2339  CZ3 TRP X 151      81.870  62.500  43.050  1.00  0.00            
ATOM   2340  HZ3 TRP X 151      81.920  61.540  43.530  1.00  0.00            
ATOM   2341  CH2 TRP X 151      82.480  63.670  43.520  1.00  0.00            
ATOM   2342  HH2 TRP X 151      82.990  63.650  44.470  1.00  0.00            
ATOM   2343  C   TRP X 151      80.070  61.200  37.310  1.00  0.00            
ATOM   2344  O   TRP X 151      79.450  60.330  37.920  1.00  0.00            
ATOM   2345  N   ILE X 152      79.970  61.390  36.000  1.00  0.00            
ATOM   2346  H   ILE X 152      80.160  62.310  35.630  1.00  0.00            
ATOM   2347  CA  ILE X 152      79.380  60.500  35.020  1.00  0.00            
ATOM   2348  HA  ILE X 152      78.590  59.970  35.560  1.00  0.00            
ATOM   2349  CB  ILE X 152      78.740  61.310  33.900  1.00  0.00            
ATOM   2350  HB  ILE X 152      79.450  62.030  33.470  1.00  0.00            
ATOM   2351  CG1 ILE X 152      77.650  62.160  34.550  1.00  0.00            
ATOM   2352 1HG1 ILE X 152      76.980  61.490  35.090  1.00  0.00            
ATOM   2353 2HG1 ILE X 152      78.100  62.850  35.270  1.00  0.00            
ATOM   2354  CG2 ILE X 152      78.200  60.410  32.790  1.00  0.00            
ATOM   2355 1HG2 ILE X 152      77.520  59.620  33.120  1.00  0.00            
ATOM   2356 2HG2 ILE X 152      77.670  61.010  32.050  1.00  0.00            
ATOM   2357 3HG2 ILE X 152      79.070  59.960  32.310  1.00  0.00            
ATOM   2358  CD  ILE X 152      76.830  63.030  33.600  1.00  0.00            
ATOM   2359  HD1 ILE X 152      76.100  63.440  34.290  1.00  0.00            
ATOM   2360  HD2 ILE X 152      77.410  63.810  33.110  1.00  0.00            
ATOM   2361  HD3 ILE X 152      76.370  62.440  32.800  1.00  0.00            
ATOM   2362  C   ILE X 152      80.460  59.540  34.540  1.00  0.00            
ATOM   2363  O   ILE X 152      80.120  58.370  34.460  1.00  0.00            
ATOM   2364  N   GLN X 153      81.710  59.960  34.330  1.00  0.00            
ATOM   2365  H   GLN X 153      81.850  60.930  34.110  1.00  0.00            
ATOM   2366  CA  GLN X 153      82.760  59.040  33.920  1.00  0.00            
ATOM   2367  HA  GLN X 153      82.450  58.460  33.050  1.00  0.00            
ATOM   2368  CB  GLN X 153      83.970  59.910  33.590  1.00  0.00            
ATOM   2369  HB1 GLN X 153      84.190  60.630  34.390  1.00  0.00            
ATOM   2370  HB2 GLN X 153      84.840  59.260  33.580  1.00  0.00            
ATOM   2371  CG  GLN X 153      83.920  60.650  32.250  1.00  0.00            
ATOM   2372  HG1 GLN X 153      83.730  59.890  31.490  1.00  0.00            
ATOM   2373  HG2 GLN X 153      83.160  61.420  32.170  1.00  0.00            
ATOM   2374  CD  GLN X 153      85.220  61.390  31.930  1.00  0.00            
ATOM   2375  OE1 GLN X 153      85.990  61.720  32.820  1.00  0.00            
ATOM   2376  NE2 GLN X 153      85.380  61.850  30.690  1.00  0.00            
ATOM   2377 1HE2 GLN X 153      84.740  61.480  29.990  1.00  0.00            
ATOM   2378 2HE2 GLN X 153      86.200  62.340  30.350  1.00  0.00            
ATOM   2379  C   GLN X 153      83.070  58.000  34.980  1.00  0.00            
ATOM   2380  O   GLN X 153      83.330  56.890  34.500  1.00  0.00            
ATOM   2381  N   ASP X 154      82.880  58.380  36.240  1.00  0.00            
ATOM   2382  H   ASP X 154      82.640  59.330  36.460  1.00  0.00            
ATOM   2383  CA  ASP X 154      83.070  57.530  37.400  1.00  0.00            
ATOM   2384  HA  ASP X 154      84.150  57.420  37.510  1.00  0.00            
ATOM   2385  CB  ASP X 154      82.770  58.380  38.630  1.00  0.00            
ATOM   2386  HB1 ASP X 154      83.530  59.130  38.850  1.00  0.00            
ATOM   2387  HB2 ASP X 154      81.950  59.050  38.390  1.00  0.00            
ATOM   2388  CG  ASP X 154      82.560  57.580  39.910  1.00  0.00            
ATOM   2389  OD1 ASP X 154      81.460  57.760  40.470  1.00  0.00            
ATOM   2390  OD2 ASP X 154      83.360  56.700  40.310  1.00  0.00            
ATOM   2391  C   ASP X 154      82.220  56.270  37.300  1.00  0.00            
ATOM   2392  O   ASP X 154      82.700  55.240  37.770  1.00  0.00            
ATOM   2393  N   GLN X 155      80.980  56.400  36.810  1.00  0.00            
ATOM   2394  H   GLN X 155      80.750  57.270  36.360  1.00  0.00            
ATOM   2395  CA  GLN X 155      80.020  55.340  36.610  1.00  0.00            
ATOM   2396  HA  GLN X 155      80.120  54.640  37.440  1.00  0.00            
ATOM   2397  CB  GLN X 155      78.650  55.990  36.790  1.00  0.00            
ATOM   2398  HB1 GLN X 155      78.480  56.840  36.120  1.00  0.00            
ATOM   2399  HB2 GLN X 155      77.780  55.350  36.640  1.00  0.00            
ATOM   2400  CG  GLN X 155      78.430  56.530  38.200  1.00  0.00            
ATOM   2401  HG1 GLN X 155      79.110  57.340  38.430  1.00  0.00            
ATOM   2402  HG2 GLN X 155      77.420  56.910  38.380  1.00  0.00            
ATOM   2403  CD  GLN X 155      78.530  55.520  39.340  1.00  0.00            
ATOM   2404  OE1 GLN X 155      77.770  54.570  39.480  1.00  0.00            
ATOM   2405  NE2 GLN X 155      79.460  55.670  40.280  1.00  0.00            
ATOM   2406 1HE2 GLN X 155      80.180  56.370  40.270  1.00  0.00            
ATOM   2407 2HE2 GLN X 155      79.580  55.010  41.040  1.00  0.00            
ATOM   2408  C   GLN X 155      80.250  54.700  35.240  1.00  0.00            
ATOM   2409  O   GLN X 155      80.220  53.480  35.210  1.00  0.00            
ATOM   2410  N   GLY X 156      80.570  55.450  34.180  1.00  0.00            
ATOM   2411  H   GLY X 156      80.620  56.430  34.420  1.00  0.00            
ATOM   2412  CA  GLY X 156      80.950  54.880  32.900  1.00  0.00            
ATOM   2413  HA1 GLY X 156      81.970  55.220  32.700  1.00  0.00            
ATOM   2414  HA2 GLY X 156      81.030  53.790  32.910  1.00  0.00            
ATOM   2415  C   GLY X 156      80.080  55.370  31.760  1.00  0.00            
ATOM   2416  O   GLY X 156      80.030  54.700  30.730  1.00  0.00            
ATOM   2417  N   GLY X 157      79.340  56.480  31.890  1.00  0.00            
ATOM   2418  H   GLY X 157      79.200  56.840  32.820  1.00  0.00            
ATOM   2419  CA  GLY X 157      78.460  57.030  30.890  1.00  0.00            
ATOM   2420  HA1 GLY X 157      78.700  58.030  30.530  1.00  0.00            
ATOM   2421  HA2 GLY X 157      78.450  56.480  29.950  1.00  0.00            
ATOM   2422  C   GLY X 157      77.050  57.050  31.480  1.00  0.00            
ATOM   2423  O   GLY X 157      76.740  56.510  32.540  1.00  0.00            
ATOM   2424  N   TRP X 158      76.130  57.560  30.660  1.00  0.00            
ATOM   2425  H   TRP X 158      76.500  57.880  29.780  1.00  0.00            
ATOM   2426  CA  TRP X 158      74.700  57.510  30.900  1.00  0.00            
ATOM   2427  HA  TRP X 158      74.540  58.060  31.820  1.00  0.00            
ATOM   2428  CB  TRP X 158      73.840  58.320  29.930  1.00  0.00            
ATOM   2429  HB1 TRP X 158      74.100  58.030  28.920  1.00  0.00            
ATOM   2430  HB2 TRP X 158      72.810  57.960  29.950  1.00  0.00            
ATOM   2431  CG  TRP X 158      73.840  59.800  30.110  1.00  0.00            
ATOM   2432  CD1 TRP X 158      74.680  60.720  29.590  1.00  0.00            
ATOM   2433  HD1 TRP X 158      75.470  60.610  28.860  1.00  0.00            
ATOM   2434  CD2 TRP X 158      73.110  60.510  31.160  1.00  0.00            
ATOM   2435  NE1 TRP X 158      74.490  61.950  30.190  1.00  0.00            
ATOM   2436  HE1 TRP X 158      75.030  62.770  29.930  1.00  0.00            
ATOM   2437  CE2 TRP X 158      73.480  61.880  31.130  1.00  0.00            
ATOM   2438  CE3 TRP X 158      72.040  60.200  32.000  1.00  0.00            
ATOM   2439  HE3 TRP X 158      71.920  59.130  32.130  1.00  0.00            
ATOM   2440  CZ2 TRP X 158      72.770  62.790  31.920  1.00  0.00            
ATOM   2441  HZ2 TRP X 158      73.170  63.790  31.940  1.00  0.00            
ATOM   2442  CZ3 TRP X 158      71.380  61.090  32.870  1.00  0.00            
ATOM   2443  HZ3 TRP X 158      70.780  60.620  33.630  1.00  0.00            
ATOM   2444  CH2 TRP X 158      71.700  62.450  32.760  1.00  0.00            
ATOM   2445  HH2 TRP X 158      71.360  63.130  33.520  1.00  0.00            
ATOM   2446  C   TRP X 158      74.300  56.040  30.910  1.00  0.00            
ATOM   2447  O   TRP X 158      73.420  55.560  31.620  1.00  0.00            
ATOM   2448  N   ASP X 159      74.940  55.280  30.020  1.00  0.00            
ATOM   2449  H   ASP X 159      75.690  55.770  29.560  1.00  0.00            
ATOM   2450  CA  ASP X 159      74.890  53.850  29.750  1.00  0.00            
ATOM   2451  HA  ASP X 159      73.860  53.520  29.680  1.00  0.00            
ATOM   2452  CB  ASP X 159      75.520  53.520  28.400  1.00  0.00            
ATOM   2453  HB1 ASP X 159      75.800  52.470  28.290  1.00  0.00            
ATOM   2454  HB2 ASP X 159      74.910  53.740  27.520  1.00  0.00            
ATOM   2455  CG  ASP X 159      76.820  54.220  28.040  1.00  0.00            
ATOM   2456  OD1 ASP X 159      76.760  55.470  27.940  1.00  0.00            
ATOM   2457  OD2 ASP X 159      77.820  53.590  27.640  1.00  0.00            
ATOM   2458  C   ASP X 159      75.500  52.970  30.830  1.00  0.00            
ATOM   2459  O   ASP X 159      75.310  51.760  30.860  1.00  0.00            
ATOM   2460  N   GLY X 160      76.100  53.630  31.820  1.00  0.00            
ATOM   2461  H   GLY X 160      76.170  54.630  31.710  1.00  0.00            
ATOM   2462  CA  GLY X 160      76.820  53.070  32.950  1.00  0.00            
ATOM   2463  HA1 GLY X 160      76.990  52.000  32.860  1.00  0.00            
ATOM   2464  HA2 GLY X 160      77.830  53.450  33.120  1.00  0.00            
ATOM   2465  C   GLY X 160      76.220  53.410  34.310  1.00  0.00            
ATOM   2466  O   GLY X 160      76.860  53.240  35.340  1.00  0.00            
ATOM   2467  N   LEU X 161      75.010  53.970  34.380  1.00  0.00            
ATOM   2468  H   LEU X 161      74.440  53.980  33.550  1.00  0.00            
ATOM   2469  CA  LEU X 161      74.180  54.090  35.560  1.00  0.00            
ATOM   2470  HA  LEU X 161      74.710  54.430  36.450  1.00  0.00            
ATOM   2471  CB  LEU X 161      73.210  55.230  35.230  1.00  0.00            
ATOM   2472  HB1 LEU X 161      72.470  54.930  34.490  1.00  0.00            
ATOM   2473  HB2 LEU X 161      72.510  55.310  36.070  1.00  0.00            
ATOM   2474  CG  LEU X 161      73.660  56.660  34.950  1.00  0.00            
ATOM   2475  HG  LEU X 161      74.100  56.640  33.950  1.00  0.00            
ATOM   2476  CD1 LEU X 161      72.500  57.650  34.890  1.00  0.00            
ATOM   2477 1HD1 LEU X 161      71.750  57.220  34.230  1.00  0.00            
ATOM   2478 2HD1 LEU X 161      72.030  57.780  35.870  1.00  0.00            
ATOM   2479 3HD1 LEU X 161      72.740  58.660  34.560  1.00  0.00            
ATOM   2480  CD2 LEU X 161      74.870  57.120  35.770  1.00  0.00            
ATOM   2481 1HD2 LEU X 161      74.620  57.140  36.830  1.00  0.00            
ATOM   2482 2HD2 LEU X 161      75.700  56.430  35.640  1.00  0.00            
ATOM   2483 3HD2 LEU X 161      75.240  58.100  35.470  1.00  0.00            
ATOM   2484  C   LEU X 161      73.290  52.860  35.720  1.00  0.00            
ATOM   2485  O   LEU X 161      72.580  52.710  36.710  1.00  0.00            
ATOM   2486  N   LEU X 162      73.150  52.010  34.690  1.00  0.00            
ATOM   2487  H   LEU X 162      73.780  52.230  33.930  1.00  0.00            
ATOM   2488  CA  LEU X 162      72.130  51.000  34.540  1.00  0.00            
ATOM   2489  HA  LEU X 162      71.220  51.470  34.930  1.00  0.00            
ATOM   2490  CB  LEU X 162      72.020  50.680  33.050  1.00  0.00            
ATOM   2491  HB1 LEU X 162      73.000  50.450  32.640  1.00  0.00            
ATOM   2492  HB2 LEU X 162      71.500  49.750  32.800  1.00  0.00            
ATOM   2493  CG  LEU X 162      71.430  51.890  32.330  1.00  0.00            
ATOM   2494  HG  LEU X 162      71.950  52.800  32.600  1.00  0.00            
ATOM   2495  CD1 LEU X 162      71.510  51.850  30.800  1.00  0.00            
ATOM   2496 1HD1 LEU X 162      71.050  50.930  30.430  1.00  0.00            
ATOM   2497 2HD1 LEU X 162      71.150  52.710  30.240  1.00  0.00            
ATOM   2498 3HD1 LEU X 162      72.540  51.780  30.450  1.00  0.00            
ATOM   2499  CD2 LEU X 162      69.950  52.060  32.690  1.00  0.00            
ATOM   2500 1HD2 LEU X 162      69.880  52.610  33.630  1.00  0.00            
ATOM   2501 2HD2 LEU X 162      69.630  52.860  32.020  1.00  0.00            
ATOM   2502 3HD2 LEU X 162      69.440  51.100  32.650  1.00  0.00            
ATOM   2503  C   LEU X 162      72.320  49.720  35.330  1.00  0.00            
ATOM   2504  O   LEU X 162      71.350  48.970  35.350  1.00  0.00            
ATOM   2505  N   SER X 163      73.450  49.540  36.020  1.00  0.00            
ATOM   2506  H   SER X 163      74.060  50.340  36.020  1.00  0.00            
ATOM   2507  CA  SER X 163      73.660  48.560  37.060  1.00  0.00            
ATOM   2508  HA  SER X 163      73.450  47.580  36.630  1.00  0.00            
ATOM   2509  CB  SER X 163      75.180  48.510  37.250  1.00  0.00            
ATOM   2510  HB1 SER X 163      75.540  47.760  37.950  1.00  0.00            
ATOM   2511  HB2 SER X 163      75.620  48.190  36.320  1.00  0.00            
ATOM   2512  OG  SER X 163      75.620  49.810  37.570  1.00  0.00            
ATOM   2513  HG  SER X 163      75.200  50.090  38.370  1.00  0.00            
ATOM   2514  C   SER X 163      72.910  48.810  38.360  1.00  0.00            
ATOM   2515  O   SER X 163      72.690  47.850  39.100  1.00  0.00            
ATOM   2516  N   TYR X 164      72.490  50.050  38.610  1.00  0.00            
ATOM   2517  H   TYR X 164      72.810  50.760  37.960  1.00  0.00            
ATOM   2518  CA  TYR X 164      71.620  50.330  39.740  1.00  0.00            
ATOM   2519  HA  TYR X 164      72.040  49.760  40.570  1.00  0.00            
ATOM   2520  CB  TYR X 164      71.590  51.830  40.020  1.00  0.00            
ATOM   2521  HB1 TYR X 164      72.380  52.440  39.590  1.00  0.00            
ATOM   2522  HB2 TYR X 164      70.700  52.250  39.550  1.00  0.00            
ATOM   2523  CG  TYR X 164      71.670  52.090  41.500  1.00  0.00            
ATOM   2524  CD1 TYR X 164      70.510  52.150  42.280  1.00  0.00            
ATOM   2525  HD1 TYR X 164      69.590  51.900  41.770  1.00  0.00            
ATOM   2526  CD2 TYR X 164      72.890  52.400  42.110  1.00  0.00            
ATOM   2527  HD2 TYR X 164      73.790  52.420  41.520  1.00  0.00            
ATOM   2528  CE1 TYR X 164      70.570  52.460  43.650  1.00  0.00            
ATOM   2529  HE1 TYR X 164      69.640  52.540  44.200  1.00  0.00            
ATOM   2530  CE2 TYR X 164      72.970  52.830  43.440  1.00  0.00            
ATOM   2531  HE2 TYR X 164      73.950  53.110  43.810  1.00  0.00            
ATOM   2532  CZ  TYR X 164      71.800  52.810  44.210  1.00  0.00            
ATOM   2533  OH  TYR X 164      71.870  53.210  45.510  1.00  0.00            
ATOM   2534  HH  TYR X 164      72.730  53.550  45.670  1.00  0.00            
ATOM   2535  C   TYR X 164      70.170  49.910  39.550  1.00  0.00            
ATOM   2536  O   TYR X 164      69.470  49.700  40.540  1.00  0.00            
ATOM   2537  N   PHE X 165      69.770  49.790  38.280  1.00  0.00            
ATOM   2538  H   PHE X 165      70.390  50.180  37.600  1.00  0.00            
ATOM   2539  CA  PHE X 165      68.410  49.540  37.850  1.00  0.00            
ATOM   2540  HA  PHE X 165      67.590  49.630  38.560  1.00  0.00            
ATOM   2541  CB  PHE X 165      68.180  50.600  36.770  1.00  0.00            
ATOM   2542  HB1 PHE X 165      69.000  50.560  36.050  1.00  0.00            
ATOM   2543  HB2 PHE X 165      67.270  50.400  36.210  1.00  0.00            
ATOM   2544  CG  PHE X 165      68.160  52.020  37.290  1.00  0.00            
ATOM   2545  CD1 PHE X 165      69.100  52.940  36.790  1.00  0.00            
ATOM   2546  HD1 PHE X 165      69.790  52.690  35.990  1.00  0.00            
ATOM   2547  CD2 PHE X 165      67.330  52.510  38.300  1.00  0.00            
ATOM   2548  HD2 PHE X 165      66.640  51.820  38.760  1.00  0.00            
ATOM   2549  CE1 PHE X 165      69.090  54.270  37.210  1.00  0.00            
ATOM   2550  HE1 PHE X 165      69.790  54.890  36.670  1.00  0.00            
ATOM   2551  CE2 PHE X 165      67.260  53.840  38.760  1.00  0.00            
ATOM   2552  HE2 PHE X 165      66.650  54.200  39.570  1.00  0.00            
ATOM   2553  CZ  PHE X 165      68.230  54.700  38.230  1.00  0.00            
ATOM   2554  HZ  PHE X 165      68.280  55.730  38.540  1.00  0.00            
ATOM   2555  C   PHE X 165      68.320  48.130  37.270  1.00  0.00            
ATOM   2556  O   PHE X 165      67.850  47.830  36.180  1.00  0.00            
ATOM   2557  N   GLY X 166      68.900  47.200  38.040  1.00  0.00            
ATOM   2558  H   GLY X 166      69.250  47.410  38.960  1.00  0.00            
ATOM   2559  CA  GLY X 166      68.900  45.790  37.740  1.00  0.00            
ATOM   2560  HA1 GLY X 166      68.410  45.450  36.830  1.00  0.00            
ATOM   2561  HA2 GLY X 166      69.940  45.470  37.640  1.00  0.00            
ATOM   2562  C   GLY X 166      68.140  44.980  38.790  1.00  0.00            
ATOM   2563  O   GLY X 166      67.880  43.800  38.560  1.00  0.00            
ATOM   2564  N   THR X 167      67.740  45.580  39.910  1.00  0.00            
ATOM   2565  H   THR X 167      67.900  46.580  39.960  1.00  0.00            
ATOM   2566  CA  THR X 167      67.060  44.930  41.010  1.00  0.00            
ATOM   2567  HA  THR X 167      67.440  43.910  40.900  1.00  0.00            
ATOM   2568  CB  THR X 167      67.490  45.640  42.290  1.00  0.00            
ATOM   2569  HB  THR X 167      67.050  45.280  43.220  1.00  0.00            
ATOM   2570  OG1 THR X 167      67.270  47.030  42.210  1.00  0.00            
ATOM   2571  HG1 THR X 167      66.510  47.300  42.700  1.00  0.00            
ATOM   2572  CG2 THR X 167      69.000  45.670  42.510  1.00  0.00            
ATOM   2573 1HG2 THR X 167      69.410  46.210  43.360  1.00  0.00            
ATOM   2574 2HG2 THR X 167      69.350  44.650  42.670  1.00  0.00            
ATOM   2575 3HG2 THR X 167      69.490  46.040  41.610  1.00  0.00            
ATOM   2576  C   THR X 167      65.570  45.070  40.770  1.00  0.00            
ATOM   2577  O   THR X 167      65.230  46.040  40.100  1.00  0.00            
ATOM   2578  N   PRO X 168      64.690  44.240  41.330  1.00  0.00            
ATOM   2579  CA  PRO X 168      63.280  44.300  41.000  1.00  0.00            
ATOM   2580  HA  PRO X 168      63.220  44.270  39.910  1.00  0.00            
ATOM   2581  CB  PRO X 168      62.710  42.980  41.530  1.00  0.00            
ATOM   2582  HB1 PRO X 168      61.650  43.100  41.780  1.00  0.00            
ATOM   2583  HB2 PRO X 168      62.670  42.100  40.890  1.00  0.00            
ATOM   2584  CG  PRO X 168      63.600  42.700  42.740  1.00  0.00            
ATOM   2585  HG1 PRO X 168      63.230  43.240  43.610  1.00  0.00            
ATOM   2586  HG2 PRO X 168      63.630  41.660  43.060  1.00  0.00            
ATOM   2587  CD  PRO X 168      64.970  43.210  42.310  1.00  0.00            
ATOM   2588  HD1 PRO X 168      65.690  43.490  43.090  1.00  0.00            
ATOM   2589  HD2 PRO X 168      65.680  42.490  41.900  1.00  0.00            
ATOM   2590  C   PRO X 168      62.570  45.560  41.500  1.00  0.00            
ATOM   2591  O   PRO X 168      61.480  45.880  41.030  1.00  0.00            
ATOM   2592  N   THR X 169      63.260  46.290  42.380  1.00  0.00            
ATOM   2593  H   THR X 169      64.130  46.000  42.790  1.00  0.00            
ATOM   2594  CA  THR X 169      62.770  47.590  42.790  1.00  0.00            
ATOM   2595  HA  THR X 169      62.160  47.950  41.950  1.00  0.00            
ATOM   2596  CB  THR X 169      61.900  47.370  44.030  1.00  0.00            
ATOM   2597  HB  THR X 169      61.010  46.850  43.680  1.00  0.00            
ATOM   2598  OG1 THR X 169      61.470  48.540  44.680  1.00  0.00            
ATOM   2599  HG1 THR X 169      60.590  48.690  44.370  1.00  0.00            
ATOM   2600  CG2 THR X 169      62.550  46.510  45.110  1.00  0.00            
ATOM   2601 1HG2 THR X 169      62.740  45.520  44.690  1.00  0.00            
ATOM   2602 2HG2 THR X 169      63.480  46.860  45.570  1.00  0.00            
ATOM   2603 3HG2 THR X 169      61.820  46.430  45.920  1.00  0.00            
ATOM   2604  C   THR X 169      63.880  48.610  42.990  1.00  0.00            
ATOM   2605  O   THR X 169      64.980  48.220  43.370  1.00  0.00            
ATOM   2606  N   TRP X 170      63.550  49.870  42.690  1.00  0.00            
ATOM   2607  H   TRP X 170      62.590  50.050  42.450  1.00  0.00            
ATOM   2608  CA  TRP X 170      64.490  50.970  42.580  1.00  0.00            
ATOM   2609  HA  TRP X 170      65.130  50.850  43.460  1.00  0.00            
ATOM   2610  CB  TRP X 170      65.380  50.890  41.340  1.00  0.00            
ATOM   2611  HB1 TRP X 170      65.970  51.800  41.260  1.00  0.00            
ATOM   2612  HB2 TRP X 170      66.220  50.220  41.530  1.00  0.00            
ATOM   2613  CG  TRP X 170      64.690  50.600  40.050  1.00  0.00            
ATOM   2614  CD1 TRP X 170      64.770  49.440  39.370  1.00  0.00            
ATOM   2615  HD1 TRP X 170      65.400  48.640  39.740  1.00  0.00            
ATOM   2616  CD2 TRP X 170      63.790  51.460  39.280  1.00  0.00            
ATOM   2617  NE1 TRP X 170      64.070  49.590  38.190  1.00  0.00            
ATOM   2618  HE1 TRP X 170      63.770  48.870  37.550  1.00  0.00            
ATOM   2619  CE2 TRP X 170      63.440  50.810  38.070  1.00  0.00            
ATOM   2620  CE3 TRP X 170      63.300  52.770  39.300  1.00  0.00            
ATOM   2621  HE3 TRP X 170      63.440  53.310  40.230  1.00  0.00            
ATOM   2622  CZ2 TRP X 170      62.540  51.260  37.100  1.00  0.00            
ATOM   2623  HZ2 TRP X 170      62.350  50.680  36.210  1.00  0.00            
ATOM   2624  CZ3 TRP X 170      62.430  53.330  38.360  1.00  0.00            
ATOM   2625  HZ3 TRP X 170      62.060  54.310  38.600  1.00  0.00            
ATOM   2626  CH2 TRP X 170      62.020  52.550  37.270  1.00  0.00            
ATOM   2627  HH2 TRP X 170      61.300  52.910  36.550  1.00  0.00            
ATOM   2628  C   TRP X 170      63.810  52.320  42.700  1.00  0.00            
ATOM   2629  O   TRP X 170      64.440  53.370  42.860  1.00  0.00            
ATOM   2630  N   GLN X 171      62.480  52.400  42.820  1.00  0.00            
ATOM   2631  H   GLN X 171      62.070  51.480  42.880  1.00  0.00            
ATOM   2632  CA  GLN X 171      61.610  53.550  42.740  1.00  0.00            
ATOM   2633  HA  GLN X 171      61.900  54.170  41.890  1.00  0.00            
ATOM   2634  CB  GLN X 171      60.150  53.100  42.570  1.00  0.00            
ATOM   2635  HB1 GLN X 171      59.710  52.650  43.460  1.00  0.00            
ATOM   2636  HB2 GLN X 171      59.640  54.070  42.620  1.00  0.00            
ATOM   2637  CG  GLN X 171      59.800  52.390  41.260  1.00  0.00            
ATOM   2638  HG1 GLN X 171      58.710  52.350  41.260  1.00  0.00            
ATOM   2639  HG2 GLN X 171      60.230  52.890  40.400  1.00  0.00            
ATOM   2640  CD  GLN X 171      60.330  50.990  41.000  1.00  0.00            
ATOM   2641  OE1 GLN X 171      60.760  50.320  41.930  1.00  0.00            
ATOM   2642  NE2 GLN X 171      60.320  50.470  39.770  1.00  0.00            
ATOM   2643 1HE2 GLN X 171      59.980  50.970  38.960  1.00  0.00            
ATOM   2644 2HE2 GLN X 171      60.860  49.650  39.530  1.00  0.00            
ATOM   2645  C   GLN X 171      61.790  54.460  43.940  1.00  0.00            
ATOM   2646  O   GLN X 171      61.590  55.670  43.890  1.00  0.00            
ATOM   2647  N   THR X 172      62.200  53.890  45.080  1.00  0.00            
ATOM   2648  H   THR X 172      62.230  52.880  44.990  1.00  0.00            
ATOM   2649  CA  THR X 172      62.300  54.510  46.380  1.00  0.00            
ATOM   2650  HA  THR X 172      61.410  55.120  46.580  1.00  0.00            
ATOM   2651  CB  THR X 172      62.360  53.410  47.430  1.00  0.00            
ATOM   2652  HB  THR X 172      61.450  52.810  47.380  1.00  0.00            
ATOM   2653  OG1 THR X 172      62.240  53.730  48.800  1.00  0.00            
ATOM   2654  HG1 THR X 172      63.020  54.140  49.160  1.00  0.00            
ATOM   2655  CG2 THR X 172      63.590  52.500  47.430  1.00  0.00            
ATOM   2656 1HG2 THR X 172      63.700  51.940  48.360  1.00  0.00            
ATOM   2657 2HG2 THR X 172      63.510  51.680  46.730  1.00  0.00            
ATOM   2658 3HG2 THR X 172      64.500  53.000  47.100  1.00  0.00            
ATOM   2659  C   THR X 172      63.430  55.520  46.550  1.00  0.00            
ATOM   2660  O   THR X 172      63.510  56.120  47.620  1.00  0.00            
ATOM   2661  N   VAL X 173      64.210  55.730  45.490  1.00  0.00            
ATOM   2662  H   VAL X 173      64.210  55.290  44.580  1.00  0.00            
ATOM   2663  CA  VAL X 173      65.250  56.740  45.440  1.00  0.00            
ATOM   2664  HA  VAL X 173      65.860  56.720  46.340  1.00  0.00            
ATOM   2665  CB  VAL X 173      66.190  56.550  44.260  1.00  0.00            
ATOM   2666  HB  VAL X 173      66.850  57.430  44.180  1.00  0.00            
ATOM   2667  CG1 VAL X 173      67.060  55.300  44.400  1.00  0.00            
ATOM   2668 1HG1 VAL X 173      66.490  54.380  44.510  1.00  0.00            
ATOM   2669 2HG1 VAL X 173      67.820  55.300  43.620  1.00  0.00            
ATOM   2670 3HG1 VAL X 173      67.710  55.320  45.280  1.00  0.00            
ATOM   2671  CG2 VAL X 173      65.410  56.610  42.940  1.00  0.00            
ATOM   2672 1HG2 VAL X 173      64.850  57.540  42.850  1.00  0.00            
ATOM   2673 2HG2 VAL X 173      66.170  56.550  42.160  1.00  0.00            
ATOM   2674 3HG2 VAL X 173      64.740  55.760  43.030  1.00  0.00            
ATOM   2675  C   VAL X 173      64.710  58.160  45.460  1.00  0.00            
ATOM   2676  O   VAL X 173      65.500  59.060  45.750  1.00  0.00            
ATOM   2677  N   THR X 174      63.410  58.370  45.220  1.00  0.00            
ATOM   2678  H   THR X 174      62.830  57.600  44.930  1.00  0.00            
ATOM   2679  CA  THR X 174      62.670  59.600  45.450  1.00  0.00            
ATOM   2680  HA  THR X 174      63.090  60.290  44.720  1.00  0.00            
ATOM   2681  CB  THR X 174      61.190  59.370  45.130  1.00  0.00            
ATOM   2682  HB  THR X 174      60.620  60.170  45.600  1.00  0.00            
ATOM   2683  OG1 THR X 174      60.820  58.150  45.720  1.00  0.00            
ATOM   2684  HG1 THR X 174      60.380  58.440  46.500  1.00  0.00            
ATOM   2685  CG2 THR X 174      60.890  59.270  43.630  1.00  0.00            
ATOM   2686 1HG2 THR X 174      61.100  58.330  43.130  1.00  0.00            
ATOM   2687 2HG2 THR X 174      59.810  59.400  43.570  1.00  0.00            
ATOM   2688 3HG2 THR X 174      61.310  60.060  43.000  1.00  0.00            
ATOM   2689  C   THR X 174      62.870  60.250  46.810  1.00  0.00            
ATOM   2690  O   THR X 174      63.010  61.470  46.910  1.00  0.00            
ATOM   2691  N   ILE X 175      63.100  59.410  47.820  1.00  0.00            
ATOM   2692  H   ILE X 175      63.210  58.420  47.640  1.00  0.00            
ATOM   2693  CA  ILE X 175      63.490  59.820  49.150  1.00  0.00            
ATOM   2694  HA  ILE X 175      62.700  60.520  49.400  1.00  0.00            
ATOM   2695  CB  ILE X 175      63.530  58.640  50.130  1.00  0.00            
ATOM   2696  HB  ILE X 175      64.270  57.920  49.790  1.00  0.00            
ATOM   2697  CG1 ILE X 175      62.170  57.940  50.160  1.00  0.00            
ATOM   2698 1HG1 ILE X 175      61.450  58.630  50.600  1.00  0.00            
ATOM   2699 2HG1 ILE X 175      61.840  57.750  49.140  1.00  0.00            
ATOM   2700  CG2 ILE X 175      63.940  58.920  51.570  1.00  0.00            
ATOM   2701 1HG2 ILE X 175      63.380  59.810  51.880  1.00  0.00            
ATOM   2702 2HG2 ILE X 175      63.830  58.040  52.200  1.00  0.00            
ATOM   2703 3HG2 ILE X 175      65.000  59.190  51.630  1.00  0.00            
ATOM   2704  CD  ILE X 175      61.870  56.690  51.000  1.00  0.00            
ATOM   2705  HD1 ILE X 175      60.930  56.240  50.680  1.00  0.00            
ATOM   2706  HD2 ILE X 175      62.700  55.990  50.850  1.00  0.00            
ATOM   2707  HD3 ILE X 175      61.760  56.790  52.080  1.00  0.00            
ATOM   2708  C   ILE X 175      64.770  60.640  49.140  1.00  0.00            
ATOM   2709  O   ILE X 175      64.770  61.760  49.650  1.00  0.00            
ATOM   2710  N   PHE X 176      65.800  60.200  48.430  1.00  0.00            
ATOM   2711  H   PHE X 176      65.570  59.350  47.930  1.00  0.00            
ATOM   2712  CA  PHE X 176      67.210  60.550  48.370  1.00  0.00            
ATOM   2713  HA  PHE X 176      67.590  60.960  49.300  1.00  0.00            
ATOM   2714  CB  PHE X 176      68.020  59.330  47.920  1.00  0.00            
ATOM   2715  HB1 PHE X 176      67.810  58.990  46.900  1.00  0.00            
ATOM   2716  HB2 PHE X 176      69.070  59.580  48.050  1.00  0.00            
ATOM   2717  CG  PHE X 176      67.910  58.090  48.770  1.00  0.00            
ATOM   2718  CD1 PHE X 176      67.940  56.840  48.150  1.00  0.00            
ATOM   2719  HD1 PHE X 176      68.120  56.830  47.090  1.00  0.00            
ATOM   2720  CD2 PHE X 176      67.780  58.100  50.160  1.00  0.00            
ATOM   2721  HD2 PHE X 176      67.910  59.020  50.710  1.00  0.00            
ATOM   2722  CE1 PHE X 176      67.530  55.650  48.770  1.00  0.00            
ATOM   2723  HE1 PHE X 176      67.350  54.730  48.230  1.00  0.00            
ATOM   2724  CE2 PHE X 176      67.470  56.910  50.830  1.00  0.00            
ATOM   2725  HE2 PHE X 176      67.410  56.820  51.910  1.00  0.00            
ATOM   2726  CZ  PHE X 176      67.290  55.710  50.150  1.00  0.00            
ATOM   2727  HZ  PHE X 176      66.860  54.800  50.540  1.00  0.00            
ATOM   2728  C   PHE X 176      67.470  61.640  47.340  1.00  0.00            
ATOM   2729  O   PHE X 176      68.290  62.520  47.570  1.00  0.00            
ATOM   2730  N   VAL X 177      66.660  61.710  46.280  1.00  0.00            
ATOM   2731  H   VAL X 177      66.000  60.950  46.240  1.00  0.00            
ATOM   2732  CA  VAL X 177      66.870  62.510  45.090  1.00  0.00            
ATOM   2733  HA  VAL X 177      67.940  62.710  45.020  1.00  0.00            
ATOM   2734  CB  VAL X 177      66.300  61.810  43.850  1.00  0.00            
ATOM   2735  HB  VAL X 177      65.270  61.540  44.110  1.00  0.00            
ATOM   2736  CG1 VAL X 177      66.470  62.670  42.610  1.00  0.00            
ATOM   2737 1HG1 VAL X 177      67.540  62.760  42.400  1.00  0.00            
ATOM   2738 2HG1 VAL X 177      65.960  62.320  41.710  1.00  0.00            
ATOM   2739 3HG1 VAL X 177      66.160  63.690  42.860  1.00  0.00            
ATOM   2740  CG2 VAL X 177      67.090  60.510  43.640  1.00  0.00            
ATOM   2741 1HG2 VAL X 177      68.040  60.720  43.160  1.00  0.00            
ATOM   2742 2HG2 VAL X 177      67.370  60.040  44.580  1.00  0.00            
ATOM   2743 3HG2 VAL X 177      66.520  59.740  43.120  1.00  0.00            
ATOM   2744  C   VAL X 177      66.200  63.850  45.350  1.00  0.00            
ATOM   2745  O   VAL X 177      66.760  64.870  44.970  1.00  0.00            
ATOM   2746  N   ALA X 178      65.010  63.840  45.960  1.00  0.00            
ATOM   2747  H   ALA X 178      64.550  62.950  46.110  1.00  0.00            
ATOM   2748  CA  ALA X 178      64.460  65.130  46.340  1.00  0.00            
ATOM   2749  HA  ALA X 178      64.470  65.750  45.450  1.00  0.00            
ATOM   2750  CB  ALA X 178      62.970  65.030  46.680  1.00  0.00            
ATOM   2751  HB1 ALA X 178      62.570  66.020  46.880  1.00  0.00            
ATOM   2752  HB2 ALA X 178      62.430  64.660  45.810  1.00  0.00            
ATOM   2753  HB3 ALA X 178      62.710  64.330  47.470  1.00  0.00            
ATOM   2754  C   ALA X 178      65.230  65.700  47.530  1.00  0.00            
ATOM   2755  O   ALA X 178      65.520  66.890  47.590  1.00  0.00            
ATOM   2756  N   GLY X 179      65.640  64.770  48.390  1.00  0.00            
ATOM   2757  H   GLY X 179      65.340  63.810  48.300  1.00  0.00            
ATOM   2758  CA  GLY X 179      66.710  64.750  49.360  1.00  0.00            
ATOM   2759  HA1 GLY X 179      66.260  64.870  50.350  1.00  0.00            
ATOM   2760  HA2 GLY X 179      67.230  63.800  49.230  1.00  0.00            
ATOM   2761  C   GLY X 179      67.690  65.910  49.270  1.00  0.00            
ATOM   2762  O   GLY X 179      67.430  66.990  49.790  1.00  0.00            
ATOM   2763  N   VAL X 180      68.730  65.690  48.450  1.00  0.00            
ATOM   2764  H   VAL X 180      68.690  64.840  47.920  1.00  0.00            
ATOM   2765  CA  VAL X 180      69.730  66.660  48.080  1.00  0.00            
ATOM   2766  HA  VAL X 180      70.020  67.200  48.980  1.00  0.00            
ATOM   2767  CB  VAL X 180      70.980  65.920  47.600  1.00  0.00            
ATOM   2768  HB  VAL X 180      71.680  66.710  47.320  1.00  0.00            
ATOM   2769  CG1 VAL X 180      71.680  65.240  48.770  1.00  0.00            
ATOM   2770 1HG1 VAL X 180      72.030  65.930  49.540  1.00  0.00            
ATOM   2771 2HG1 VAL X 180      70.980  64.540  49.220  1.00  0.00            
ATOM   2772 3HG1 VAL X 180      72.510  64.600  48.450  1.00  0.00            
ATOM   2773  CG2 VAL X 180      70.810  64.990  46.390  1.00  0.00            
ATOM   2774 1HG2 VAL X 180      70.150  64.150  46.610  1.00  0.00            
ATOM   2775 2HG2 VAL X 180      70.320  65.600  45.630  1.00  0.00            
ATOM   2776 3HG2 VAL X 180      71.790  64.650  46.040  1.00  0.00            
ATOM   2777  C   VAL X 180      69.260  67.820  47.200  1.00  0.00            
ATOM   2778  O   VAL X 180      69.790  68.890  47.480  1.00  0.00            
ATOM   2779  N   LEU X 181      68.260  67.700  46.330  1.00  0.00            
ATOM   2780  H   LEU X 181      67.820  66.810  46.140  1.00  0.00            
ATOM   2781  CA  LEU X 181      67.850  68.840  45.540  1.00  0.00            
ATOM   2782  HA  LEU X 181      68.710  69.250  45.010  1.00  0.00            
ATOM   2783  CB  LEU X 181      66.910  68.340  44.450  1.00  0.00            
ATOM   2784  HB1 LEU X 181      67.470  67.660  43.810  1.00  0.00            
ATOM   2785  HB2 LEU X 181      66.130  67.760  44.950  1.00  0.00            
ATOM   2786  CG  LEU X 181      66.370  69.310  43.390  1.00  0.00            
ATOM   2787  HG  LEU X 181      65.810  70.020  44.000  1.00  0.00            
ATOM   2788  CD1 LEU X 181      67.540  69.870  42.570  1.00  0.00            
ATOM   2789 1HD1 LEU X 181      68.200  70.560  43.090  1.00  0.00            
ATOM   2790 2HD1 LEU X 181      68.070  69.120  41.990  1.00  0.00            
ATOM   2791 3HD1 LEU X 181      67.150  70.600  41.860  1.00  0.00            
ATOM   2792  CD2 LEU X 181      65.560  68.410  42.460  1.00  0.00            
ATOM   2793 1HD2 LEU X 181      64.940  69.000  41.790  1.00  0.00            
ATOM   2794 2HD2 LEU X 181      66.080  67.680  41.850  1.00  0.00            
ATOM   2795 3HD2 LEU X 181      64.760  67.900  43.000  1.00  0.00            
ATOM   2796  C   LEU X 181      67.130  69.920  46.330  1.00  0.00            
ATOM   2797  O   LEU X 181      67.600  71.060  46.270  1.00  0.00            
ATOM   2798  N   THR X 182      66.230  69.630  47.270  1.00  0.00            
ATOM   2799  H   THR X 182      65.710  68.770  47.140  1.00  0.00            
ATOM   2800  CA  THR X 182      65.650  70.560  48.220  1.00  0.00            
ATOM   2801  HA  THR X 182      65.360  71.380  47.560  1.00  0.00            
ATOM   2802  CB  THR X 182      64.440  69.910  48.890  1.00  0.00            
ATOM   2803  HB  THR X 182      64.040  70.720  49.500  1.00  0.00            
ATOM   2804  OG1 THR X 182      64.730  68.790  49.700  1.00  0.00            
ATOM   2805  HG1 THR X 182      64.820  67.990  49.220  1.00  0.00            
ATOM   2806  CG2 THR X 182      63.430  69.460  47.830  1.00  0.00            
ATOM   2807 1HG2 THR X 182      63.560  68.520  47.300  1.00  0.00            
ATOM   2808 2HG2 THR X 182      62.470  69.430  48.350  1.00  0.00            
ATOM   2809 3HG2 THR X 182      63.390  70.300  47.140  1.00  0.00            
ATOM   2810  C   THR X 182      66.700  71.040  49.210  1.00  0.00            
ATOM   2811  O   THR X 182      66.800  72.210  49.570  1.00  0.00            
ATOM   2812  N   ALA X 183      67.570  70.120  49.660  1.00  0.00            
ATOM   2813  H   ALA X 183      67.510  69.200  49.250  1.00  0.00            
ATOM   2814  CA  ALA X 183      68.530  70.500  50.670  1.00  0.00            
ATOM   2815  HA  ALA X 183      68.010  71.050  51.460  1.00  0.00            
ATOM   2816  CB  ALA X 183      69.130  69.220  51.250  1.00  0.00            
ATOM   2817  HB1 ALA X 183      69.870  68.770  50.590  1.00  0.00            
ATOM   2818  HB2 ALA X 183      69.580  69.500  52.200  1.00  0.00            
ATOM   2819  HB3 ALA X 183      68.430  68.470  51.610  1.00  0.00            
ATOM   2820  C   ALA X 183      69.630  71.390  50.110  1.00  0.00            
ATOM   2821  O   ALA X 183      70.170  72.220  50.840  1.00  0.00            
ATOM   2822  N   SER X 184      69.780  71.380  48.790  1.00  0.00            
ATOM   2823  H   SER X 184      69.300  70.710  48.200  1.00  0.00            
ATOM   2824  CA  SER X 184      70.650  72.350  48.160  1.00  0.00            
ATOM   2825  HA  SER X 184      71.420  72.660  48.870  1.00  0.00            
ATOM   2826  CB  SER X 184      71.380  71.600  47.050  1.00  0.00            
ATOM   2827  HB1 SER X 184      70.610  71.200  46.400  1.00  0.00            
ATOM   2828  HB2 SER X 184      71.810  72.340  46.380  1.00  0.00            
ATOM   2829  OG  SER X 184      72.340  70.610  47.370  1.00  0.00            
ATOM   2830  HG  SER X 184      73.070  70.990  47.830  1.00  0.00            
ATOM   2831  C   SER X 184      69.970  73.600  47.630  1.00  0.00            
ATOM   2832  O   SER X 184      70.540  74.650  47.910  1.00  0.00            
ATOM   2833  N   LEU X 185      68.700  73.660  47.200  1.00  0.00            
ATOM   2834  H   LEU X 185      68.300  72.730  47.210  1.00  0.00            
ATOM   2835  CA  LEU X 185      67.800  74.750  46.930  1.00  0.00            
ATOM   2836  HA  LEU X 185      68.330  75.340  46.180  1.00  0.00            
ATOM   2837  CB  LEU X 185      66.450  74.350  46.330  1.00  0.00            
ATOM   2838  HB1 LEU X 185      66.260  73.450  46.910  1.00  0.00            
ATOM   2839  HB2 LEU X 185      65.590  74.920  46.680  1.00  0.00            
ATOM   2840  CG  LEU X 185      66.500  74.120  44.810  1.00  0.00            
ATOM   2841  HG  LEU X 185      67.480  73.690  44.580  1.00  0.00            
ATOM   2842  CD1 LEU X 185      65.470  73.130  44.260  1.00  0.00            
ATOM   2843 1HD1 LEU X 185      65.570  72.190  44.810  1.00  0.00            
ATOM   2844 2HD1 LEU X 185      64.490  73.600  44.370  1.00  0.00            
ATOM   2845 3HD1 LEU X 185      65.760  72.870  43.250  1.00  0.00            
ATOM   2846  CD2 LEU X 185      66.420  75.410  44.000  1.00  0.00            
ATOM   2847 1HD2 LEU X 185      65.440  75.810  44.270  1.00  0.00            
ATOM   2848 2HD2 LEU X 185      67.170  76.170  44.220  1.00  0.00            
ATOM   2849 3HD2 LEU X 185      66.410  75.260  42.920  1.00  0.00            
ATOM   2850  C   LEU X 185      67.540  75.640  48.140  1.00  0.00            
ATOM   2851  O   LEU X 185      67.590  76.860  47.980  1.00  0.00            
ATOM   2852  N   THR X 186      67.360  75.100  49.340  1.00  0.00            
ATOM   2853  H   THR X 186      67.360  74.110  49.560  1.00  0.00            
ATOM   2854  CA  THR X 186      67.120  75.890  50.540  1.00  0.00            
ATOM   2855  HA  THR X 186      66.290  76.560  50.310  1.00  0.00            
ATOM   2856  CB  THR X 186      66.430  75.050  51.610  1.00  0.00            
ATOM   2857  HB  THR X 186      65.680  74.360  51.210  1.00  0.00            
ATOM   2858  OG1 THR X 186      65.820  75.850  52.610  1.00  0.00            
ATOM   2859  HG1 THR X 186      66.410  76.510  52.930  1.00  0.00            
ATOM   2860  CG2 THR X 186      67.350  74.000  52.220  1.00  0.00            
ATOM   2861 1HG2 THR X 186      68.280  74.340  52.680  1.00  0.00            
ATOM   2862 2HG2 THR X 186      66.810  73.430  52.970  1.00  0.00            
ATOM   2863 3HG2 THR X 186      67.710  73.330  51.440  1.00  0.00            
ATOM   2864  C   THR X 186      68.290  76.680  51.080  1.00  0.00            
ATOM   2865  O   THR X 186      68.170  77.470  52.020  1.00  0.00            
ATOM   2866  N   ILE X 187      69.420  76.520  50.380  1.00  0.00            
ATOM   2867  H   ILE X 187      69.480  75.930  49.570  1.00  0.00            
ATOM   2868  CA  ILE X 187      70.590  77.330  50.650  1.00  0.00            
ATOM   2869  HA  ILE X 187      70.710  77.560  51.710  1.00  0.00            
ATOM   2870  CB  ILE X 187      71.830  76.560  50.190  1.00  0.00            
ATOM   2871  HB  ILE X 187      71.660  76.520  49.120  1.00  0.00            
ATOM   2872  CG1 ILE X 187      71.910  75.130  50.730  1.00  0.00            
ATOM   2873 1HG1 ILE X 187      71.360  74.390  50.150  1.00  0.00            
ATOM   2874 2HG1 ILE X 187      72.960  74.910  50.550  1.00  0.00            
ATOM   2875  CG2 ILE X 187      73.210  77.210  50.380  1.00  0.00            
ATOM   2876 1HG2 ILE X 187      73.350  77.230  51.460  1.00  0.00            
ATOM   2877 2HG2 ILE X 187      73.990  76.600  49.920  1.00  0.00            
ATOM   2878 3HG2 ILE X 187      73.200  78.190  49.910  1.00  0.00            
ATOM   2879  CD  ILE X 187      71.550  75.080  52.210  1.00  0.00            
ATOM   2880  HD1 ILE X 187      72.170  75.670  52.880  1.00  0.00            
ATOM   2881  HD2 ILE X 187      70.520  75.320  52.450  1.00  0.00            
ATOM   2882  HD3 ILE X 187      71.760  74.040  52.490  1.00  0.00            
ATOM   2883  C   ILE X 187      70.500  78.650  49.910  1.00  0.00            
ATOM   2884  O   ILE X 187      71.050  79.640  50.380  1.00  0.00            
ATOM   2885  N   TRP X 188      69.850  78.680  48.740  1.00  0.00            
ATOM   2886  H   TRP X 188      69.340  77.860  48.440  1.00  0.00            
ATOM   2887  CA  TRP X 188      69.540  79.890  48.020  1.00  0.00            
ATOM   2888  HA  TRP X 188      70.290  80.640  48.250  1.00  0.00            
ATOM   2889  CB  TRP X 188      69.360  79.430  46.570  1.00  0.00            
ATOM   2890  HB1 TRP X 188      70.300  79.370  46.020  1.00  0.00            
ATOM   2891  HB2 TRP X 188      68.940  78.430  46.550  1.00  0.00            
ATOM   2892  CG  TRP X 188      68.530  80.190  45.580  1.00  0.00            
ATOM   2893  CD1 TRP X 188      68.900  81.340  44.980  1.00  0.00            
ATOM   2894  HD1 TRP X 188      69.840  81.840  45.150  1.00  0.00            
ATOM   2895  CD2 TRP X 188      67.120  80.000  45.260  1.00  0.00            
ATOM   2896  NE1 TRP X 188      67.800  81.900  44.370  1.00  0.00            
ATOM   2897  HE1 TRP X 188      67.850  82.850  44.020  1.00  0.00            
ATOM   2898  CE2 TRP X 188      66.670  81.140  44.550  1.00  0.00            
ATOM   2899  CE3 TRP X 188      66.110  79.060  45.510  1.00  0.00            
ATOM   2900  HE3 TRP X 188      66.480  78.120  45.900  1.00  0.00            
ATOM   2901  CZ2 TRP X 188      65.340  81.350  44.170  1.00  0.00            
ATOM   2902  HZ2 TRP X 188      65.010  82.260  43.700  1.00  0.00            
ATOM   2903  CZ3 TRP X 188      64.760  79.250  45.220  1.00  0.00            
ATOM   2904  HZ3 TRP X 188      64.120  78.430  45.510  1.00  0.00            
ATOM   2905  CH2 TRP X 188      64.360  80.430  44.570  1.00  0.00            
ATOM   2906  HH2 TRP X 188      63.300  80.610  44.490  1.00  0.00            
ATOM   2907  C   TRP X 188      68.280  80.550  48.570  1.00  0.00            
ATOM   2908  O   TRP X 188      68.200  81.770  48.670  1.00  0.00            
ATOM   2909  N   MET X 189      67.300  79.730  48.950  1.00  0.00            
ATOM   2910  H   MET X 189      67.360  78.810  48.530  1.00  0.00            
ATOM   2911  CA  MET X 189      66.030  80.020  49.570  1.00  0.00            
ATOM   2912  HA  MET X 189      65.720  81.010  49.230  1.00  0.00            
ATOM   2913  CB  MET X 189      65.020  79.020  48.990  1.00  0.00            
ATOM   2914  HB1 MET X 189      65.270  78.710  47.980  1.00  0.00            
ATOM   2915  HB2 MET X 189      65.110  78.190  49.690  1.00  0.00            
ATOM   2916  CG  MET X 189      63.590  79.540  49.150  1.00  0.00            
ATOM   2917  HG1 MET X 189      63.570  79.950  50.160  1.00  0.00            
ATOM   2918  HG2 MET X 189      63.430  80.380  48.470  1.00  0.00            
ATOM   2919  SD  MET X 189      62.210  78.390  48.970  1.00  0.00            
ATOM   2920  CE  MET X 189      61.150  79.230  47.760  1.00  0.00            
ATOM   2921  HE1 MET X 189      60.600  80.110  48.080  1.00  0.00            
ATOM   2922  HE2 MET X 189      61.920  79.480  47.030  1.00  0.00            
ATOM   2923  HE3 MET X 189      60.420  78.560  47.310  1.00  0.00            
ATOM   2924  C   MET X 189      66.200  80.010  51.090  1.00  0.00            
ATOM   2925  O   MET X 189      65.500  79.350  51.860  1.00  0.00            
ATOM   2926  N   MET X 190      67.080  80.930  51.470  1.00  0.00            
ATOM   2927  H   MET X 190      67.690  81.170  50.700  1.00  0.00            
ATOM   2928  CA  MET X 190      67.560  81.200  52.820  1.00  0.00            
ATOM   2929  HA  MET X 190      67.800  80.180  53.120  1.00  0.00            
ATOM   2930  CB  MET X 190      68.730  82.180  52.760  1.00  0.00            
ATOM   2931  HB1 MET X 190      69.030  82.370  53.790  1.00  0.00            
ATOM   2932  HB2 MET X 190      69.590  81.710  52.270  1.00  0.00            
ATOM   2933  CG  MET X 190      68.570  83.530  52.060  1.00  0.00            
ATOM   2934  HG1 MET X 190      67.970  83.280  51.180  1.00  0.00            
ATOM   2935  HG2 MET X 190      68.000  84.140  52.750  1.00  0.00            
ATOM   2936  SD  MET X 190      70.140  84.260  51.540  1.00  0.00            
ATOM   2937  CE  MET X 190      69.550  85.610  50.480  1.00  0.00            
ATOM   2938  HE1 MET X 190      68.870  85.110  49.800  1.00  0.00            
ATOM   2939  HE2 MET X 190      68.910  86.300  51.030  1.00  0.00            
ATOM   2940  HE3 MET X 190      70.330  86.180  49.970  1.00  0.00            
ATOM   2941  C   MET X 190      66.480  81.730  53.750  1.00  0.00            
ATOM   2942  O   MET X 190      66.600  81.590  54.960  1.00  0.00            
ATOM   2943  N   MET X 191      65.450  82.380  53.200  1.00  0.00            
ATOM   2944  H   MET X 191      65.440  82.300  52.190  1.00  0.00            
ATOM   2945  CA  MET X 191      64.410  83.150  53.850  1.00  0.00            
ATOM   2946  HA  MET X 191      64.310  82.810  54.880  1.00  0.00            
ATOM   2947  CB  MET X 191      64.890  84.600  53.960  1.00  0.00            
ATOM   2948  HB1 MET X 191      65.820  84.780  53.430  1.00  0.00            
ATOM   2949  HB2 MET X 191      64.250  85.310  53.430  1.00  0.00            
ATOM   2950  CG  MET X 191      65.070  85.090  55.400  1.00  0.00            
ATOM   2951  HG1 MET X 191      65.190  86.170  55.350  1.00  0.00            
ATOM   2952  HG2 MET X 191      64.200  84.880  56.020  1.00  0.00            
ATOM   2953  SD  MET X 191      66.590  84.580  56.250  1.00  0.00            
ATOM   2954  CE  MET X 191      66.330  85.580  57.740  1.00  0.00            
ATOM   2955  HE1 MET X 191      67.150  85.390  58.430  1.00  0.00            
ATOM   2956  HE2 MET X 191      66.380  86.640  57.480  1.00  0.00            
ATOM   2957  HE3 MET X 191      65.410  85.370  58.290  1.00  0.00            
ATOM   2958  C   MET X 191      63.010  82.930  53.300  1.00  0.00            
ATOM   2959  O   MET X 191      62.050  83.630  53.600  1.00  0.00            
ATOM   2960  N   GLY X 192      62.800  81.850  52.540  1.00  0.00            
ATOM   2961  H   GLY X 192      63.490  81.130  52.380  1.00  0.00            
ATOM   2962  CA  GLY X 192      61.570  81.500  51.860  1.00  0.00            
ATOM   2963  HA1 GLY X 192      60.880  82.330  51.910  1.00  0.00            
ATOM   2964  HA2 GLY X 192      61.810  81.370  50.800  1.00  0.00            
ATOM   2965  C   GLY X 192      60.940  80.180  52.280  1.00  0.00            
ATOM   2966  O1  GLY X 192      59.790  79.890  51.860  1.00  0.00            
ATOM   2967  O2  GLY X 192      61.580  79.500  53.110  1.00  0.00            
END
