# Supplementary material for: The importance of evolutionarily conserved C‐terminal basic residues for the stability of proapoptotic Bax protein
Source: FEBS Open Bio. 2016 Aug 25;6(10):976–86. doi: 10.1002/2211-5463.12096 (PMC5055034; doi:10.1002/2211-5463.12096)
Supplement: Supplementary file 3 — Appendix S3. Figures 2 and S11 snapshots zip file. [file FEB4-6-0976-s003.zip › Figures 2 and S11 snapshots/MM_500K.pdb]

HEADER Model of Human Bax
TITLE MM DPM (K189M/K190M) 60 ns
JRNL        AUTH   J.L. ROSAS-TRIGUEROS                                 
JRNL        TITL   THE IMPORTANCE OF EVOLUTIONARILY CONSERVED C-TERMINAL BASIC 
JRNL        TITL 2 RESIDUES FOR THE STABILITY OF PROAPOPTOTIC BAX PROTEIN
JRNL        REF    FEBS Open Bio
JRNL        REFN   ISSN 2211-5463
REMARK 25
REMARK 250 EXPERIMENTAL DETAILS
REMARK 250  EXPERIMENT TYPE: MOLECULAR DYNAMICS SIMULATION, 500 K, FINAL STRUCTURE
REMARK 250  GENERATED BY GROMACS
REMARK 250  THIS IS A SIMULATION BOX
REMARK 250
CRYST1   97.950   97.950   97.950  60.00  60.00  90.00 P 1           1
ATOM      1  N   MET X   1      56.310  81.020  11.060  1.00  0.00            
ATOM      2  H1  MET X   1      55.890  81.650  10.390  1.00  0.00            
ATOM      3  H2  MET X   1      55.670  80.240  11.140  1.00  0.00            
ATOM      4  H3  MET X   1      56.340  81.500  11.950  1.00  0.00            
ATOM      5  CA  MET X   1      57.700  80.640  10.800  1.00  0.00            
ATOM      6  HA  MET X   1      58.040  79.970  11.590  1.00  0.00            
ATOM      7  CB  MET X   1      57.960  80.190   9.360  1.00  0.00            
ATOM      8  HB1 MET X   1      57.140  79.480   9.240  1.00  0.00            
ATOM      9  HB2 MET X   1      57.820  81.010   8.660  1.00  0.00            
ATOM     10  CG  MET X   1      59.280  79.460   9.080  1.00  0.00            
ATOM     11  HG1 MET X   1      60.130  80.150   9.020  1.00  0.00            
ATOM     12  HG2 MET X   1      59.470  78.770   9.910  1.00  0.00            
ATOM     13  SD  MET X   1      59.440  78.620   7.490  1.00  0.00            
ATOM     14  CE  MET X   1      58.620  77.020   7.330  1.00  0.00            
ATOM     15  HE1 MET X   1      57.680  76.790   7.840  1.00  0.00            
ATOM     16  HE2 MET X   1      58.480  76.830   6.260  1.00  0.00            
ATOM     17  HE3 MET X   1      59.300  76.260   7.730  1.00  0.00            
ATOM     18  C   MET X   1      58.430  81.960  11.020  1.00  0.00            
ATOM     19  O   MET X   1      57.900  82.960  10.540  1.00  0.00            
ATOM     20  N   ASP X   2      59.610  81.920  11.650  1.00  0.00            
ATOM     21  H   ASP X   2      60.020  81.060  11.970  1.00  0.00            
ATOM     22  CA  ASP X   2      60.560  83.010  11.740  1.00  0.00            
ATOM     23  HA  ASP X   2      59.850  83.840  11.660  1.00  0.00            
ATOM     24  CB  ASP X   2      61.150  82.940  13.140  1.00  0.00            
ATOM     25  HB1 ASP X   2      60.370  82.890  13.900  1.00  0.00            
ATOM     26  HB2 ASP X   2      61.640  81.990  13.350  1.00  0.00            
ATOM     27  CG  ASP X   2      62.110  84.070  13.470  1.00  0.00            
ATOM     28  OD1 ASP X   2      63.190  83.720  14.020  1.00  0.00            
ATOM     29  OD2 ASP X   2      61.880  85.260  13.170  1.00  0.00            
ATOM     30  C   ASP X   2      61.700  82.970  10.730  1.00  0.00            
ATOM     31  O   ASP X   2      62.140  81.910  10.270  1.00  0.00            
ATOM     32  N   GLY X   3      62.370  84.110  10.540  1.00  0.00            
ATOM     33  H   GLY X   3      61.920  84.890  11.000  1.00  0.00            
ATOM     34  CA  GLY X   3      63.450  84.530   9.670  1.00  0.00            
ATOM     35  HA1 GLY X   3      63.660  83.740   8.940  1.00  0.00            
ATOM     36  HA2 GLY X   3      63.070  85.380   9.110  1.00  0.00            
ATOM     37  C   GLY X   3      64.660  85.220  10.280  1.00  0.00            
ATOM     38  O   GLY X   3      65.410  86.000   9.700  1.00  0.00            
ATOM     39  N   SER X   4      64.790  84.740  11.520  1.00  0.00            
ATOM     40  H   SER X   4      64.020  84.530  12.130  1.00  0.00            
ATOM     41  CA  SER X   4      65.970  84.920  12.340  1.00  0.00            
ATOM     42  HA  SER X   4      66.750  85.240  11.640  1.00  0.00            
ATOM     43  CB  SER X   4      65.820  86.140  13.250  1.00  0.00            
ATOM     44  HB1 SER X   4      66.490  86.120  14.120  1.00  0.00            
ATOM     45  HB2 SER X   4      65.850  87.130  12.790  1.00  0.00            
ATOM     46  OG  SER X   4      64.600  86.190  13.940  1.00  0.00            
ATOM     47  HG  SER X   4      64.050  85.450  13.720  1.00  0.00            
ATOM     48  C   SER X   4      66.530  83.610  12.870  1.00  0.00            
ATOM     49  O   SER X   4      67.590  83.550  13.480  1.00  0.00            
ATOM     50  N   GLY X   5      65.900  82.450  12.640  1.00  0.00            
ATOM     51  H   GLY X   5      65.070  82.520  12.070  1.00  0.00            
ATOM     52  CA  GLY X   5      66.480  81.120  12.620  1.00  0.00            
ATOM     53  HA1 GLY X   5      65.900  80.380  12.070  1.00  0.00            
ATOM     54  HA2 GLY X   5      67.520  81.160  12.270  1.00  0.00            
ATOM     55  C   GLY X   5      66.510  80.510  14.010  1.00  0.00            
ATOM     56  O   GLY X   5      65.450  80.310  14.610  1.00  0.00            
ATOM     57  N   GLU X   6      67.670  80.260  14.620  1.00  0.00            
ATOM     58  H   GLU X   6      68.480  80.490  14.060  1.00  0.00            
ATOM     59  CA  GLU X   6      67.910  79.850  15.990  1.00  0.00            
ATOM     60  HA  GLU X   6      67.060  79.340  16.450  1.00  0.00            
ATOM     61  CB  GLU X   6      69.210  79.060  16.130  1.00  0.00            
ATOM     62  HB1 GLU X   6      69.120  78.090  15.640  1.00  0.00            
ATOM     63  HB2 GLU X   6      69.910  79.460  15.400  1.00  0.00            
ATOM     64  CG  GLU X   6      69.830  78.860  17.510  1.00  0.00            
ATOM     65  HG1 GLU X   6      70.860  78.510  17.530  1.00  0.00            
ATOM     66  HG2 GLU X   6      69.780  79.600  18.310  1.00  0.00            
ATOM     67  CD  GLU X   6      69.160  77.770  18.340  1.00  0.00            
ATOM     68  OE1 GLU X   6      68.080  77.210  18.070  1.00  0.00            
ATOM     69  OE2 GLU X   6      69.740  77.370  19.370  1.00  0.00            
ATOM     70  C   GLU X   6      67.770  81.120  16.820  1.00  0.00            
ATOM     71  O   GLU X   6      68.650  81.970  16.760  1.00  0.00            
ATOM     72  N   GLN X   7      66.960  81.100  17.880  1.00  0.00            
ATOM     73  H   GLN X   7      66.410  80.280  18.110  1.00  0.00            
ATOM     74  CA  GLN X   7      67.010  81.910  19.080  1.00  0.00            
ATOM     75  HA  GLN X   7      67.560  82.810  18.780  1.00  0.00            
ATOM     76  CB  GLN X   7      65.530  82.030  19.470  1.00  0.00            
ATOM     77  HB1 GLN X   7      65.110  81.070  19.760  1.00  0.00            
ATOM     78  HB2 GLN X   7      65.720  82.630  20.350  1.00  0.00            
ATOM     79  CG  GLN X   7      64.710  82.840  18.460  1.00  0.00            
ATOM     80  HG1 GLN X   7      64.480  82.190  17.610  1.00  0.00            
ATOM     81  HG2 GLN X   7      63.810  83.160  18.980  1.00  0.00            
ATOM     82  CD  GLN X   7      65.370  84.040  17.800  1.00  0.00            
ATOM     83  OE1 GLN X   7      65.200  85.170  18.250  1.00  0.00            
ATOM     84  NE2 GLN X   7      65.950  83.800  16.620  1.00  0.00            
ATOM     85 1HE2 GLN X   7      65.670  83.080  15.970  1.00  0.00            
ATOM     86 2HE2 GLN X   7      66.020  84.690  16.140  1.00  0.00            
ATOM     87  C   GLN X   7      67.800  81.290  20.220  1.00  0.00            
ATOM     88  O   GLN X   7      67.890  80.060  20.260  1.00  0.00            
ATOM     89  N   PRO X   8      68.470  82.090  21.040  1.00  0.00            
ATOM     90  CA  PRO X   8      69.020  81.560  22.270  1.00  0.00            
ATOM     91  HA  PRO X   8      69.700  80.790  21.890  1.00  0.00            
ATOM     92  CB  PRO X   8      69.790  82.710  22.900  1.00  0.00            
ATOM     93  HB1 PRO X   8      69.710  82.610  23.980  1.00  0.00            
ATOM     94  HB2 PRO X   8      70.810  82.450  22.640  1.00  0.00            
ATOM     95  CG  PRO X   8      69.340  84.010  22.210  1.00  0.00            
ATOM     96  HG1 PRO X   8      68.740  84.720  22.790  1.00  0.00            
ATOM     97  HG2 PRO X   8      70.190  84.670  22.010  1.00  0.00            
ATOM     98  CD  PRO X   8      68.770  83.510  20.890  1.00  0.00            
ATOM     99  HD1 PRO X   8      67.890  84.120  20.700  1.00  0.00            
ATOM    100  HD2 PRO X   8      69.390  83.710  20.020  1.00  0.00            
ATOM    101  C   PRO X   8      67.870  81.150  23.190  1.00  0.00            
ATOM    102  O   PRO X   8      67.090  81.920  23.740  1.00  0.00            
ATOM    103  N   ARG X   9      67.890  79.840  23.430  1.00  0.00            
ATOM    104  H   ARG X   9      68.460  79.190  22.890  1.00  0.00            
ATOM    105  CA  ARG X   9      67.110  79.040  24.350  1.00  0.00            
ATOM    106  HA  ARG X   9      66.640  79.600  25.150  1.00  0.00            
ATOM    107  CB  ARG X   9      65.980  78.340  23.610  1.00  0.00            
ATOM    108  HB1 ARG X   9      66.340  77.520  22.990  1.00  0.00            
ATOM    109  HB2 ARG X   9      65.630  77.770  24.470  1.00  0.00            
ATOM    110  CG  ARG X   9      64.640  79.030  23.310  1.00  0.00            
ATOM    111  HG1 ARG X   9      64.240  79.690  24.080  1.00  0.00            
ATOM    112  HG2 ARG X   9      64.830  79.900  22.690  1.00  0.00            
ATOM    113  CD  ARG X   9      63.650  78.000  22.790  1.00  0.00            
ATOM    114  HD1 ARG X   9      63.930  77.610  21.810  1.00  0.00            
ATOM    115  HD2 ARG X   9      63.410  77.160  23.450  1.00  0.00            
ATOM    116  NE  ARG X   9      62.370  78.680  22.510  1.00  0.00            
ATOM    117  HE  ARG X   9      62.350  79.470  23.140  1.00  0.00            
ATOM    118  CZ  ARG X   9      61.340  78.230  21.790  1.00  0.00            
ATOM    119  NH1 ARG X   9      61.480  77.110  21.080  1.00  0.00            
ATOM    120 1HH1 ARG X   9      60.770  76.900  20.400  1.00  0.00            
ATOM    121 2HH1 ARG X   9      62.370  76.640  20.970  1.00  0.00            
ATOM    122  NH2 ARG X   9      60.130  78.810  21.740  1.00  0.00            
ATOM    123 1HH2 ARG X   9      59.890  79.630  22.280  1.00  0.00            
ATOM    124 2HH2 ARG X   9      59.540  78.610  20.960  1.00  0.00            
ATOM    125  C   ARG X   9      68.060  77.970  24.880  1.00  0.00            
ATOM    126  O   ARG X   9      68.720  77.360  24.040  1.00  0.00            
ATOM    127  N   GLY X  10      68.200  77.780  26.190  1.00  0.00            
ATOM    128  H   GLY X  10      67.490  78.360  26.630  1.00  0.00            
ATOM    129  CA  GLY X  10      69.260  77.140  26.960  1.00  0.00            
ATOM    130  HA1 GLY X  10      68.810  76.310  27.490  1.00  0.00            
ATOM    131  HA2 GLY X  10      69.920  76.590  26.290  1.00  0.00            
ATOM    132  C   GLY X  10      69.870  78.020  28.050  1.00  0.00            
ATOM    133  O   GLY X  10      69.420  77.860  29.190  1.00  0.00            
ATOM    134  N   GLY X  11      70.840  78.850  27.670  1.00  0.00            
ATOM    135  H   GLY X  11      71.410  78.620  26.880  1.00  0.00            
ATOM    136  CA  GLY X  11      71.380  79.930  28.480  1.00  0.00            
ATOM    137  HA1 GLY X  11      70.790  80.010  29.400  1.00  0.00            
ATOM    138  HA2 GLY X  11      72.380  79.800  28.860  1.00  0.00            
ATOM    139  C   GLY X  11      71.170  81.230  27.710  1.00  0.00            
ATOM    140  O   GLY X  11      71.430  81.250  26.510  1.00  0.00            
ATOM    141  N   GLY X  12      70.840  82.320  28.400  1.00  0.00            
ATOM    142  H   GLY X  12      70.490  82.210  29.350  1.00  0.00            
ATOM    143  CA  GLY X  12      70.370  83.500  27.710  1.00  0.00            
ATOM    144  HA1 GLY X  12      70.680  83.470  26.670  1.00  0.00            
ATOM    145  HA2 GLY X  12      69.280  83.510  27.810  1.00  0.00            
ATOM    146  C   GLY X  12      70.940  84.700  28.450  1.00  0.00            
ATOM    147  O   GLY X  12      71.250  84.630  29.640  1.00  0.00            
ATOM    148  N   PRO X  13      70.960  85.870  27.810  1.00  0.00            
ATOM    149  CA  PRO X  13      71.240  87.140  28.430  1.00  0.00            
ATOM    150  HA  PRO X  13      72.300  87.200  28.660  1.00  0.00            
ATOM    151  CB  PRO X  13      71.390  88.100  27.250  1.00  0.00            
ATOM    152  HB1 PRO X  13      70.990  89.080  27.510  1.00  0.00            
ATOM    153  HB2 PRO X  13      72.430  88.340  26.970  1.00  0.00            
ATOM    154  CG  PRO X  13      70.770  87.430  26.030  1.00  0.00            
ATOM    155  HG1 PRO X  13      69.800  87.850  25.770  1.00  0.00            
ATOM    156  HG2 PRO X  13      71.410  87.690  25.170  1.00  0.00            
ATOM    157  CD  PRO X  13      70.700  85.950  26.390  1.00  0.00            
ATOM    158  HD1 PRO X  13      69.640  85.720  26.220  1.00  0.00            
ATOM    159  HD2 PRO X  13      71.260  85.470  25.590  1.00  0.00            
ATOM    160  C   PRO X  13      70.260  87.630  29.490  1.00  0.00            
ATOM    161  O   PRO X  13      69.080  87.600  29.130  1.00  0.00            
ATOM    162  N   THR X  14      70.860  88.150  30.570  1.00  0.00            
ATOM    163  H   THR X  14      71.840  88.100  30.790  1.00  0.00            
ATOM    164  CA  THR X  14      70.130  88.620  31.730  1.00  0.00            
ATOM    165  HA  THR X  14      69.310  89.180  31.310  1.00  0.00            
ATOM    166  CB  THR X  14      69.620  87.330  32.360  1.00  0.00            
ATOM    167  HB  THR X  14      69.170  86.570  31.730  1.00  0.00            
ATOM    168  OG1 THR X  14      68.460  87.620  33.100  1.00  0.00            
ATOM    169  HG1 THR X  14      67.770  87.970  32.540  1.00  0.00            
ATOM    170  CG2 THR X  14      70.700  86.650  33.220  1.00  0.00            
ATOM    171 1HG2 THR X  14      71.010  87.310  34.020  1.00  0.00            
ATOM    172 2HG2 THR X  14      70.420  85.750  33.770  1.00  0.00            
ATOM    173 3HG2 THR X  14      71.690  86.490  32.780  1.00  0.00            
ATOM    174  C   THR X  14      70.940  89.620  32.550  1.00  0.00            
ATOM    175  O   THR X  14      72.110  89.840  32.250  1.00  0.00            
ATOM    176  N   SER X  15      70.210  90.100  33.570  1.00  0.00            
ATOM    177  H   SER X  15      69.280  89.730  33.600  1.00  0.00            
ATOM    178  CA  SER X  15      70.510  90.720  34.840  1.00  0.00            
ATOM    179  HA  SER X  15      71.010  91.660  34.620  1.00  0.00            
ATOM    180  CB  SER X  15      69.190  90.830  35.620  1.00  0.00            
ATOM    181  HB1 SER X  15      69.190  91.530  36.450  1.00  0.00            
ATOM    182  HB2 SER X  15      68.480  91.240  34.910  1.00  0.00            
ATOM    183  OG  SER X  15      68.630  89.590  35.990  1.00  0.00            
ATOM    184  HG  SER X  15      69.400  89.040  36.010  1.00  0.00            
ATOM    185  C   SER X  15      71.530  89.850  35.570  1.00  0.00            
ATOM    186  O   SER X  15      71.240  88.980  36.390  1.00  0.00            
ATOM    187  N   SER X  16      72.820  90.000  35.260  1.00  0.00            
ATOM    188  H   SER X  16      73.030  90.870  34.790  1.00  0.00            
ATOM    189  CA  SER X  16      73.910  89.200  35.790  1.00  0.00            
ATOM    190  HA  SER X  16      73.490  88.430  36.430  1.00  0.00            
ATOM    191  CB  SER X  16      74.470  88.610  34.490  1.00  0.00            
ATOM    192  HB1 SER X  16      75.320  87.970  34.690  1.00  0.00            
ATOM    193  HB2 SER X  16      73.760  88.040  33.870  1.00  0.00            
ATOM    194  OG  SER X  16      74.970  89.490  33.520  1.00  0.00            
ATOM    195  HG  SER X  16      74.310  90.160  33.490  1.00  0.00            
ATOM    196  C   SER X  16      74.900  89.970  36.650  1.00  0.00            
ATOM    197  O   SER X  16      74.830  91.140  37.050  1.00  0.00            
ATOM    198  N   GLU X  17      76.080  89.400  36.800  1.00  0.00            
ATOM    199  H   GLU X  17      76.310  88.600  36.220  1.00  0.00            
ATOM    200  CA  GLU X  17      77.210  89.880  37.590  1.00  0.00            
ATOM    201  HA  GLU X  17      76.840  90.230  38.560  1.00  0.00            
ATOM    202  CB  GLU X  17      77.960  88.580  37.860  1.00  0.00            
ATOM    203  HB1 GLU X  17      77.300  87.850  38.310  1.00  0.00            
ATOM    204  HB2 GLU X  17      78.250  88.140  36.910  1.00  0.00            
ATOM    205  CG  GLU X  17      79.220  88.710  38.730  1.00  0.00            
ATOM    206  HG1 GLU X  17      80.110  89.060  38.190  1.00  0.00            
ATOM    207  HG2 GLU X  17      79.120  89.500  39.470  1.00  0.00            
ATOM    208  CD  GLU X  17      79.640  87.400  39.400  1.00  0.00            
ATOM    209  OE1 GLU X  17      79.410  87.430  40.620  1.00  0.00            
ATOM    210  OE2 GLU X  17      80.060  86.370  38.830  1.00  0.00            
ATOM    211  C   GLU X  17      78.030  90.870  36.770  1.00  0.00            
ATOM    212  O   GLU X  17      78.550  91.850  37.290  1.00  0.00            
ATOM    213  N   GLN X  18      78.180  90.550  35.480  1.00  0.00            
ATOM    214  H   GLN X  18      77.800  89.710  35.050  1.00  0.00            
ATOM    215  CA  GLN X  18      78.820  91.270  34.400  1.00  0.00            
ATOM    216  HA  GLN X  18      78.350  92.260  34.430  1.00  0.00            
ATOM    217  CB  GLN X  18      80.330  91.380  34.610  1.00  0.00            
ATOM    218  HB1 GLN X  18      80.770  91.870  33.740  1.00  0.00            
ATOM    219  HB2 GLN X  18      80.740  91.890  35.480  1.00  0.00            
ATOM    220  CG  GLN X  18      81.100  90.080  34.840  1.00  0.00            
ATOM    221  HG1 GLN X  18      81.830  90.190  35.640  1.00  0.00            
ATOM    222  HG2 GLN X  18      80.430  89.260  35.120  1.00  0.00            
ATOM    223  CD  GLN X  18      81.560  89.410  33.560  1.00  0.00            
ATOM    224  OE1 GLN X  18      81.330  89.930  32.470  1.00  0.00            
ATOM    225  NE2 GLN X  18      82.390  88.370  33.630  1.00  0.00            
ATOM    226 1HE2 GLN X  18      82.790  88.020  34.490  1.00  0.00            
ATOM    227 2HE2 GLN X  18      82.660  88.090  32.700  1.00  0.00            
ATOM    228  C   GLN X  18      78.370  90.760  33.040  1.00  0.00            
ATOM    229  O   GLN X  18      78.180  89.550  32.930  1.00  0.00            
ATOM    230  N   ILE X  19      78.540  91.610  32.020  1.00  0.00            
ATOM    231  H   ILE X  19      78.910  92.510  32.270  1.00  0.00            
ATOM    232  CA  ILE X  19      78.180  91.480  30.620  1.00  0.00            
ATOM    233  HA  ILE X  19      77.140  91.810  30.640  1.00  0.00            
ATOM    234  CB  ILE X  19      78.890  92.500  29.710  1.00  0.00            
ATOM    235  HB  ILE X  19      79.890  92.130  29.490  1.00  0.00            
ATOM    236  CG1 ILE X  19      79.010  93.880  30.340  1.00  0.00            
ATOM    237 1HG1 ILE X  19      79.470  93.910  31.330  1.00  0.00            
ATOM    238 2HG1 ILE X  19      79.580  94.530  29.670  1.00  0.00            
ATOM    239  CG2 ILE X  19      78.310  92.640  28.300  1.00  0.00            
ATOM    240 1HG2 ILE X  19      78.060  91.620  28.000  1.00  0.00            
ATOM    241 2HG2 ILE X  19      77.470  93.330  28.360  1.00  0.00            
ATOM    242 3HG2 ILE X  19      79.230  93.030  27.870  1.00  0.00            
ATOM    243  CD  ILE X  19      77.650  94.480  30.670  1.00  0.00            
ATOM    244  HD1 ILE X  19      77.630  95.360  31.310  1.00  0.00            
ATOM    245  HD2 ILE X  19      77.060  94.640  29.770  1.00  0.00            
ATOM    246  HD3 ILE X  19      76.960  93.810  31.200  1.00  0.00            
ATOM    247  C   ILE X  19      78.180  90.060  30.070  1.00  0.00            
ATOM    248  O   ILE X  19      77.180  89.590  29.530  1.00  0.00            
ATOM    249  N   MET X  20      79.330  89.410  30.240  1.00  0.00            
ATOM    250  H   MET X  20      79.940  89.730  30.980  1.00  0.00            
ATOM    251  CA  MET X  20      79.700  88.200  29.540  1.00  0.00            
ATOM    252  HA  MET X  20      79.330  88.260  28.520  1.00  0.00            
ATOM    253  CB  MET X  20      81.210  88.100  29.370  1.00  0.00            
ATOM    254  HB1 MET X  20      81.710  88.880  29.940  1.00  0.00            
ATOM    255  HB2 MET X  20      81.620  87.310  29.990  1.00  0.00            
ATOM    256  CG  MET X  20      81.690  88.270  27.920  1.00  0.00            
ATOM    257  HG1 MET X  20      81.400  87.440  27.270  1.00  0.00            
ATOM    258  HG2 MET X  20      81.200  89.120  27.450  1.00  0.00            
ATOM    259  SD  MET X  20      83.490  88.200  27.820  1.00  0.00            
ATOM    260  CE  MET X  20      83.880  86.430  27.750  1.00  0.00            
ATOM    261  HE1 MET X  20      83.480  85.950  26.860  1.00  0.00            
ATOM    262  HE2 MET X  20      84.940  86.240  27.640  1.00  0.00            
ATOM    263  HE3 MET X  20      83.490  85.920  28.620  1.00  0.00            
ATOM    264  C   MET X  20      79.150  86.820  29.900  1.00  0.00            
ATOM    265  O   MET X  20      79.330  85.920  29.080  1.00  0.00            
ATOM    266  N   LYS X  21      78.620  86.770  31.120  1.00  0.00            
ATOM    267  H   LYS X  21      78.590  87.590  31.720  1.00  0.00            
ATOM    268  CA  LYS X  21      78.070  85.560  31.700  1.00  0.00            
ATOM    269  HA  LYS X  21      78.490  84.630  31.320  1.00  0.00            
ATOM    270  CB  LYS X  21      78.180  85.610  33.220  1.00  0.00            
ATOM    271  HB1 LYS X  21      77.930  86.590  33.650  1.00  0.00            
ATOM    272  HB2 LYS X  21      77.430  84.940  33.630  1.00  0.00            
ATOM    273  CG  LYS X  21      79.480  85.230  33.950  1.00  0.00            
ATOM    274  HG1 LYS X  21      79.780  84.200  33.740  1.00  0.00            
ATOM    275  HG2 LYS X  21      80.270  85.930  33.680  1.00  0.00            
ATOM    276  CD  LYS X  21      79.300  85.370  35.460  1.00  0.00            
ATOM    277  HD1 LYS X  21      79.100  86.390  35.810  1.00  0.00            
ATOM    278  HD2 LYS X  21      78.430  84.740  35.680  1.00  0.00            
ATOM    279  CE  LYS X  21      80.460  84.760  36.230  1.00  0.00            
ATOM    280  HE1 LYS X  21      80.740  83.870  35.670  1.00  0.00            
ATOM    281  HE2 LYS X  21      81.430  85.250  36.210  1.00  0.00            
ATOM    282  NZ  LYS X  21      80.290  84.300  37.620  1.00  0.00            
ATOM    283  HZ1 LYS X  21      81.140  83.970  38.060  1.00  0.00            
ATOM    284  HZ2 LYS X  21      80.070  85.150  38.120  1.00  0.00            
ATOM    285  HZ3 LYS X  21      79.540  83.660  37.870  1.00  0.00            
ATOM    286  C   LYS X  21      76.590  85.580  31.360  1.00  0.00            
ATOM    287  O   LYS X  21      76.000  86.650  31.410  1.00  0.00            
ATOM    288  N   THR X  22      76.010  84.450  30.940  1.00  0.00            
ATOM    289  H   THR X  22      76.480  83.570  31.130  1.00  0.00            
ATOM    290  CA  THR X  22      74.590  84.180  30.730  1.00  0.00            
ATOM    291  HA  THR X  22      74.050  85.120  30.720  1.00  0.00            
ATOM    292  CB  THR X  22      74.350  83.390  29.450  1.00  0.00            
ATOM    293  HB  THR X  22      73.320  83.020  29.510  1.00  0.00            
ATOM    294  OG1 THR X  22      75.180  82.300  29.120  1.00  0.00            
ATOM    295  HG1 THR X  22      75.320  81.700  29.840  1.00  0.00            
ATOM    296  CG2 THR X  22      74.450  84.260  28.190  1.00  0.00            
ATOM    297 1HG2 THR X  22      75.410  84.470  27.730  1.00  0.00            
ATOM    298 2HG2 THR X  22      73.870  83.730  27.440  1.00  0.00            
ATOM    299 3HG2 THR X  22      73.900  85.150  28.500  1.00  0.00            
ATOM    300  C   THR X  22      74.190  83.360  31.940  1.00  0.00            
ATOM    301  O   THR X  22      74.990  82.770  32.660  1.00  0.00            
ATOM    302  N   GLY X  23      72.870  83.300  32.120  1.00  0.00            
ATOM    303  H   GLY X  23      72.300  83.710  31.390  1.00  0.00            
ATOM    304  CA  GLY X  23      72.210  82.560  33.170  1.00  0.00            
ATOM    305  HA1 GLY X  23      73.010  82.140  33.760  1.00  0.00            
ATOM    306  HA2 GLY X  23      71.620  83.070  33.930  1.00  0.00            
ATOM    307  C   GLY X  23      71.290  81.560  32.460  1.00  0.00            
ATOM    308  O   GLY X  23      70.340  81.960  31.800  1.00  0.00            
ATOM    309  N   ALA X  24      71.760  80.300  32.440  1.00  0.00            
ATOM    310  H   ALA X  24      72.700  80.230  32.780  1.00  0.00            
ATOM    311  CA  ALA X  24      71.010  79.090  32.170  1.00  0.00            
ATOM    312  HA  ALA X  24      70.460  79.170  31.240  1.00  0.00            
ATOM    313  CB  ALA X  24      72.000  77.930  32.010  1.00  0.00            
ATOM    314  HB1 ALA X  24      71.900  77.580  30.990  1.00  0.00            
ATOM    315  HB2 ALA X  24      73.030  78.220  32.210  1.00  0.00            
ATOM    316  HB3 ALA X  24      71.780  77.020  32.570  1.00  0.00            
ATOM    317  C   ALA X  24      70.060  78.920  33.340  1.00  0.00            
ATOM    318  O   ALA X  24      68.950  78.440  33.090  1.00  0.00            
ATOM    319  N   LEU X  25      70.490  79.330  34.540  1.00  0.00            
ATOM    320  H   LEU X  25      71.360  79.830  34.500  1.00  0.00            
ATOM    321  CA  LEU X  25      69.640  79.490  35.700  1.00  0.00            
ATOM    322  HA  LEU X  25      68.620  79.790  35.470  1.00  0.00            
ATOM    323  CB  LEU X  25      69.500  78.220  36.540  1.00  0.00            
ATOM    324  HB1 LEU X  25      70.180  77.480  36.130  1.00  0.00            
ATOM    325  HB2 LEU X  25      69.870  78.260  37.570  1.00  0.00            
ATOM    326  CG  LEU X  25      68.080  77.650  36.550  1.00  0.00            
ATOM    327  HG  LEU X  25      67.780  77.410  35.530  1.00  0.00            
ATOM    328  CD1 LEU X  25      68.090  76.220  37.100  1.00  0.00            
ATOM    329 1HD1 LEU X  25      67.120  75.740  36.930  1.00  0.00            
ATOM    330 2HD1 LEU X  25      68.670  75.460  36.570  1.00  0.00            
ATOM    331 3HD1 LEU X  25      68.440  76.140  38.120  1.00  0.00            
ATOM    332  CD2 LEU X  25      67.210  78.530  37.430  1.00  0.00            
ATOM    333 1HD2 LEU X  25      66.410  78.020  37.950  1.00  0.00            
ATOM    334 2HD2 LEU X  25      67.890  79.060  38.100  1.00  0.00            
ATOM    335 3HD2 LEU X  25      66.600  79.250  36.870  1.00  0.00            
ATOM    336  C   LEU X  25      70.200  80.650  36.500  1.00  0.00            
ATOM    337  O   LEU X  25      71.330  81.140  36.440  1.00  0.00            
ATOM    338  N   LEU X  26      69.280  81.180  37.310  1.00  0.00            
ATOM    339  H   LEU X  26      68.440  80.650  37.520  1.00  0.00            
ATOM    340  CA  LEU X  26      69.570  82.090  38.390  1.00  0.00            
ATOM    341  HA  LEU X  26      70.540  82.570  38.250  1.00  0.00            
ATOM    342  CB  LEU X  26      68.550  83.220  38.400  1.00  0.00            
ATOM    343  HB1 LEU X  26      67.630  82.680  38.170  1.00  0.00            
ATOM    344  HB2 LEU X  26      68.440  83.590  39.420  1.00  0.00            
ATOM    345  CG  LEU X  26      68.790  84.500  37.590  1.00  0.00            
ATOM    346  HG  LEU X  26      69.240  84.210  36.640  1.00  0.00            
ATOM    347  CD1 LEU X  26      67.540  85.320  37.300  1.00  0.00            
ATOM    348 1HD1 LEU X  26      66.760  84.620  36.990  1.00  0.00            
ATOM    349 2HD1 LEU X  26      67.350  86.020  38.120  1.00  0.00            
ATOM    350 3HD1 LEU X  26      67.760  85.820  36.350  1.00  0.00            
ATOM    351  CD2 LEU X  26      69.870  85.270  38.350  1.00  0.00            
ATOM    352 1HD2 LEU X  26      70.770  84.700  38.070  1.00  0.00            
ATOM    353 2HD2 LEU X  26      70.090  86.200  37.820  1.00  0.00            
ATOM    354 3HD2 LEU X  26      69.950  85.300  39.430  1.00  0.00            
ATOM    355  C   LEU X  26      69.430  81.400  39.740  1.00  0.00            
ATOM    356  O   LEU X  26      68.270  81.140  40.020  1.00  0.00            
ATOM    357  N   LEU X  27      70.580  81.090  40.330  1.00  0.00            
ATOM    358  H   LEU X  27      71.460  81.570  40.180  1.00  0.00            
ATOM    359  CA  LEU X  27      70.580  80.430  41.620  1.00  0.00            
ATOM    360  HA  LEU X  27      69.570  80.460  42.050  1.00  0.00            
ATOM    361  CB  LEU X  27      71.240  79.050  41.520  1.00  0.00            
ATOM    362  HB1 LEU X  27      72.280  79.090  41.220  1.00  0.00            
ATOM    363  HB2 LEU X  27      71.320  78.540  42.470  1.00  0.00            
ATOM    364  CG  LEU X  27      70.580  78.040  40.580  1.00  0.00            
ATOM    365  HG  LEU X  27      70.680  78.390  39.550  1.00  0.00            
ATOM    366  CD1 LEU X  27      71.320  76.710  40.480  1.00  0.00            
ATOM    367 1HD1 LEU X  27      72.230  76.890  39.900  1.00  0.00            
ATOM    368 2HD1 LEU X  27      71.570  76.140  41.380  1.00  0.00            
ATOM    369 3HD1 LEU X  27      70.750  76.140  39.740  1.00  0.00            
ATOM    370  CD2 LEU X  27      69.140  77.740  40.970  1.00  0.00            
ATOM    371 1HD2 LEU X  27      68.550  77.290  40.160  1.00  0.00            
ATOM    372 2HD2 LEU X  27      68.950  77.230  41.910  1.00  0.00            
ATOM    373 3HD2 LEU X  27      68.740  78.740  41.140  1.00  0.00            
ATOM    374  C   LEU X  27      71.350  81.130  42.730  1.00  0.00            
ATOM    375  O   LEU X  27      72.430  81.660  42.490  1.00  0.00            
ATOM    376  N   GLN X  28      70.810  81.180  43.950  1.00  0.00            
ATOM    377  H   GLN X  28      70.070  80.600  44.320  1.00  0.00            
ATOM    378  CA  GLN X  28      71.170  82.120  44.990  1.00  0.00            
ATOM    379  HA  GLN X  28      72.250  82.120  44.940  1.00  0.00            
ATOM    380  CB  GLN X  28      70.560  83.490  44.710  1.00  0.00            
ATOM    381  HB1 GLN X  28      70.670  83.630  43.630  1.00  0.00            
ATOM    382  HB2 GLN X  28      69.570  83.340  45.140  1.00  0.00            
ATOM    383  CG  GLN X  28      71.190  84.660  45.470  1.00  0.00            
ATOM    384  HG1 GLN X  28      70.600  85.580  45.430  1.00  0.00            
ATOM    385  HG2 GLN X  28      71.010  84.400  46.510  1.00  0.00            
ATOM    386  CD  GLN X  28      72.630  85.000  45.160  1.00  0.00            
ATOM    387  OE1 GLN X  28      73.320  85.720  45.890  1.00  0.00            
ATOM    388  NE2 GLN X  28      73.150  84.400  44.080  1.00  0.00            
ATOM    389 1HE2 GLN X  28      72.510  83.950  43.430  1.00  0.00            
ATOM    390 2HE2 GLN X  28      74.140  84.460  43.910  1.00  0.00            
ATOM    391  C   GLN X  28      71.050  81.540  46.390  1.00  0.00            
ATOM    392  O   GLN X  28      70.070  80.850  46.650  1.00  0.00            
ATOM    393  N   GLY X  29      72.030  81.830  47.250  1.00  0.00            
ATOM    394  H   GLY X  29      72.830  82.330  46.870  1.00  0.00            
ATOM    395  CA  GLY X  29      72.180  81.400  48.620  1.00  0.00            
ATOM    396  HA1 GLY X  29      72.350  82.250  49.280  1.00  0.00            
ATOM    397  HA2 GLY X  29      71.250  80.900  48.900  1.00  0.00            
ATOM    398  C   GLY X  29      73.320  80.400  48.800  1.00  0.00            
ATOM    399  O   GLY X  29      74.070  80.140  47.870  1.00  0.00            
ATOM    400  N   PHE X  30      73.390  79.870  50.020  1.00  0.00            
ATOM    401  H   PHE X  30      72.600  80.070  50.620  1.00  0.00            
ATOM    402  CA  PHE X  30      74.370  78.880  50.440  1.00  0.00            
ATOM    403  HA  PHE X  30      75.260  79.450  50.730  1.00  0.00            
ATOM    404  CB  PHE X  30      74.130  78.260  51.820  1.00  0.00            
ATOM    405  HB1 PHE X  30      75.050  77.780  52.170  1.00  0.00            
ATOM    406  HB2 PHE X  30      73.920  79.120  52.460  1.00  0.00            
ATOM    407  CG  PHE X  30      72.880  77.420  51.760  1.00  0.00            
ATOM    408  CD1 PHE X  30      71.650  78.060  51.880  1.00  0.00            
ATOM    409  HD1 PHE X  30      71.630  79.140  51.850  1.00  0.00            
ATOM    410  CD2 PHE X  30      72.910  76.040  52.010  1.00  0.00            
ATOM    411  HD2 PHE X  30      73.900  75.620  52.140  1.00  0.00            
ATOM    412  CE1 PHE X  30      70.440  77.380  52.090  1.00  0.00            
ATOM    413  HE1 PHE X  30      69.450  77.780  52.250  1.00  0.00            
ATOM    414  CE2 PHE X  30      71.710  75.340  51.880  1.00  0.00            
ATOM    415  HE2 PHE X  30      71.740  74.290  51.630  1.00  0.00            
ATOM    416  CZ  PHE X  30      70.470  75.980  52.030  1.00  0.00            
ATOM    417  HZ  PHE X  30      69.570  75.400  52.150  1.00  0.00            
ATOM    418  C   PHE X  30      74.770  77.830  49.420  1.00  0.00            
ATOM    419  O   PHE X  30      75.960  77.610  49.210  1.00  0.00            
ATOM    420  N   ILE X  31      73.850  77.200  48.680  1.00  0.00            
ATOM    421  H   ILE X  31      72.950  77.470  49.070  1.00  0.00            
ATOM    422  CA  ILE X  31      73.990  76.120  47.730  1.00  0.00            
ATOM    423  HA  ILE X  31      74.380  75.210  48.170  1.00  0.00            
ATOM    424  CB  ILE X  31      72.640  75.800  47.100  1.00  0.00            
ATOM    425  HB  ILE X  31      72.760  75.310  46.130  1.00  0.00            
ATOM    426  CG1 ILE X  31      71.820  77.050  46.800  1.00  0.00            
ATOM    427 1HG1 ILE X  31      71.770  77.670  47.700  1.00  0.00            
ATOM    428 2HG1 ILE X  31      72.430  77.650  46.120  1.00  0.00            
ATOM    429  CG2 ILE X  31      71.900  74.890  48.080  1.00  0.00            
ATOM    430 1HG2 ILE X  31      71.500  74.000  47.590  1.00  0.00            
ATOM    431 2HG2 ILE X  31      72.340  74.480  48.980  1.00  0.00            
ATOM    432 3HG2 ILE X  31      71.070  75.400  48.580  1.00  0.00            
ATOM    433  CD  ILE X  31      70.450  76.830  46.160  1.00  0.00            
ATOM    434  HD1 ILE X  31      70.010  77.770  45.840  1.00  0.00            
ATOM    435  HD2 ILE X  31      70.480  76.140  45.320  1.00  0.00            
ATOM    436  HD3 ILE X  31      69.770  76.400  46.890  1.00  0.00            
ATOM    437  C   ILE X  31      75.070  76.470  46.710  1.00  0.00            
ATOM    438  O   ILE X  31      75.910  75.600  46.510  1.00  0.00            
ATOM    439  N   GLN X  32      75.030  77.660  46.090  1.00  0.00            
ATOM    440  H   GLN X  32      74.440  78.340  46.570  1.00  0.00            
ATOM    441  CA  GLN X  32      75.890  78.200  45.060  1.00  0.00            
ATOM    442  HA  GLN X  32      76.150  77.430  44.340  1.00  0.00            
ATOM    443  CB  GLN X  32      75.190  79.310  44.280  1.00  0.00            
ATOM    444  HB1 GLN X  32      74.520  78.870  43.540  1.00  0.00            
ATOM    445  HB2 GLN X  32      74.300  79.750  44.740  1.00  0.00            
ATOM    446  CG  GLN X  32      76.100  80.170  43.400  1.00  0.00            
ATOM    447  HG1 GLN X  32      76.870  79.550  42.940  1.00  0.00            
ATOM    448  HG2 GLN X  32      75.680  80.490  42.450  1.00  0.00            
ATOM    449  CD  GLN X  32      76.490  81.520  43.980  1.00  0.00            
ATOM    450  OE1 GLN X  32      76.170  82.020  45.050  1.00  0.00            
ATOM    451  NE2 GLN X  32      77.170  82.300  43.130  1.00  0.00            
ATOM    452 1HE2 GLN X  32      77.190  81.870  42.210  1.00  0.00            
ATOM    453 2HE2 GLN X  32      77.240  83.290  43.290  1.00  0.00            
ATOM    454  C   GLN X  32      77.170  78.690  45.720  1.00  0.00            
ATOM    455  O   GLN X  32      78.250  78.380  45.220  1.00  0.00            
ATOM    456  N   ASP X  33      77.100  79.520  46.770  1.00  0.00            
ATOM    457  H   ASP X  33      76.180  79.780  47.070  1.00  0.00            
ATOM    458  CA  ASP X  33      78.230  80.030  47.510  1.00  0.00            
ATOM    459  HA  ASP X  33      78.880  80.630  46.880  1.00  0.00            
ATOM    460  CB  ASP X  33      77.710  80.850  48.700  1.00  0.00            
ATOM    461  HB1 ASP X  33      77.020  81.610  48.340  1.00  0.00            
ATOM    462  HB2 ASP X  33      77.160  80.240  49.410  1.00  0.00            
ATOM    463  CG  ASP X  33      78.860  81.610  49.340  1.00  0.00            
ATOM    464  OD1 ASP X  33      79.360  81.320  50.450  1.00  0.00            
ATOM    465  OD2 ASP X  33      79.400  82.480  48.620  1.00  0.00            
ATOM    466  C   ASP X  33      79.220  78.970  47.980  1.00  0.00            
ATOM    467  O   ASP X  33      80.390  79.140  47.630  1.00  0.00            
ATOM    468  N   ARG X  34      78.780  77.850  48.570  1.00  0.00            
ATOM    469  H   ARG X  34      77.800  77.720  48.760  1.00  0.00            
ATOM    470  CA  ARG X  34      79.640  76.700  48.780  1.00  0.00            
ATOM    471  HA  ARG X  34      80.450  77.030  49.430  1.00  0.00            
ATOM    472  CB  ARG X  34      78.780  75.600  49.410  1.00  0.00            
ATOM    473  HB1 ARG X  34      77.970  75.400  48.710  1.00  0.00            
ATOM    474  HB2 ARG X  34      79.320  74.660  49.350  1.00  0.00            
ATOM    475  CG  ARG X  34      78.260  75.920  50.810  1.00  0.00            
ATOM    476  HG1 ARG X  34      79.170  75.720  51.370  1.00  0.00            
ATOM    477  HG2 ARG X  34      77.850  76.900  51.060  1.00  0.00            
ATOM    478  CD  ARG X  34      77.140  74.960  51.240  1.00  0.00            
ATOM    479  HD1 ARG X  34      76.270  74.990  50.580  1.00  0.00            
ATOM    480  HD2 ARG X  34      77.400  73.910  51.120  1.00  0.00            
ATOM    481  NE  ARG X  34      76.740  74.870  52.640  1.00  0.00            
ATOM    482  HE  ARG X  34      77.060  75.470  53.390  1.00  0.00            
ATOM    483  CZ  ARG X  34      76.030  73.890  53.200  1.00  0.00            
ATOM    484  NH1 ARG X  34      75.390  72.950  52.490  1.00  0.00            
ATOM    485 1HH1 ARG X  34      74.630  72.370  52.800  1.00  0.00            
ATOM    486 2HH1 ARG X  34      75.250  73.020  51.490  1.00  0.00            
ATOM    487  NH2 ARG X  34      75.960  73.930  54.540  1.00  0.00            
ATOM    488 1HH2 ARG X  34      76.490  74.680  54.960  1.00  0.00            
ATOM    489 2HH2 ARG X  34      75.760  73.070  55.030  1.00  0.00            
ATOM    490  C   ARG X  34      80.300  76.090  47.550  1.00  0.00            
ATOM    491  O   ARG X  34      81.430  75.640  47.670  1.00  0.00            
ATOM    492  N   ALA X  35      79.610  76.000  46.410  1.00  0.00            
ATOM    493  H   ALA X  35      78.690  76.410  46.460  1.00  0.00            
ATOM    494  CA  ALA X  35      80.020  75.200  45.270  1.00  0.00            
ATOM    495  HA  ALA X  35      80.550  74.320  45.650  1.00  0.00            
ATOM    496  CB  ALA X  35      78.710  74.790  44.600  1.00  0.00            
ATOM    497  HB1 ALA X  35      78.790  73.910  43.950  1.00  0.00            
ATOM    498  HB2 ALA X  35      77.960  74.350  45.260  1.00  0.00            
ATOM    499  HB3 ALA X  35      78.030  75.520  44.170  1.00  0.00            
ATOM    500  C   ALA X  35      80.740  76.070  44.240  1.00  0.00            
ATOM    501  O   ALA X  35      81.400  75.550  43.350  1.00  0.00            
ATOM    502  N   GLY X  36      80.670  77.380  44.460  1.00  0.00            
ATOM    503  H   GLY X  36      80.090  77.540  45.270  1.00  0.00            
ATOM    504  CA  GLY X  36      80.970  78.460  43.540  1.00  0.00            
ATOM    505  HA1 GLY X  36      80.940  78.010  42.540  1.00  0.00            
ATOM    506  HA2 GLY X  36      80.380  79.370  43.610  1.00  0.00            
ATOM    507  C   GLY X  36      82.340  78.960  43.970  1.00  0.00            
ATOM    508  O   GLY X  36      83.280  78.960  43.170  1.00  0.00            
ATOM    509  N   ARG X  37      82.360  79.500  45.190  1.00  0.00            
ATOM    510  H   ARG X  37      81.630  79.430  45.890  1.00  0.00            
ATOM    511  CA  ARG X  37      83.610  80.040  45.680  1.00  0.00            
ATOM    512  HA  ARG X  37      84.190  80.620  44.960  1.00  0.00            
ATOM    513  CB  ARG X  37      83.410  80.850  46.960  1.00  0.00            
ATOM    514  HB1 ARG X  37      82.710  80.310  47.600  1.00  0.00            
ATOM    515  HB2 ARG X  37      84.180  81.120  47.690  1.00  0.00            
ATOM    516  CG  ARG X  37      82.620  82.110  46.620  1.00  0.00            
ATOM    517  HG1 ARG X  37      82.780  82.670  45.690  1.00  0.00            
ATOM    518  HG2 ARG X  37      81.560  81.870  46.490  1.00  0.00            
ATOM    519  CD  ARG X  37      82.680  83.250  47.640  1.00  0.00            
ATOM    520  HD1 ARG X  37      83.740  83.470  47.730  1.00  0.00            
ATOM    521  HD2 ARG X  37      82.140  84.100  47.230  1.00  0.00            
ATOM    522  NE  ARG X  37      82.040  82.740  48.850  1.00  0.00            
ATOM    523  HE  ARG X  37      81.090  82.440  48.680  1.00  0.00            
ATOM    524  CZ  ARG X  37      82.410  83.090  50.090  1.00  0.00            
ATOM    525  NH1 ARG X  37      83.490  83.840  50.300  1.00  0.00            
ATOM    526 1HH1 ARG X  37      83.910  84.340  49.530  1.00  0.00            
ATOM    527 2HH1 ARG X  37      83.720  84.130  51.240  1.00  0.00            
ATOM    528  NH2 ARG X  37      81.640  82.550  51.050  1.00  0.00            
ATOM    529 1HH2 ARG X  37      82.120  82.190  51.860  1.00  0.00            
ATOM    530 2HH2 ARG X  37      80.700  82.200  50.890  1.00  0.00            
ATOM    531  C   ARG X  37      84.620  78.950  45.990  1.00  0.00            
ATOM    532  O   ARG X  37      85.810  79.220  45.830  1.00  0.00            
ATOM    533  N   MET X  38      84.300  77.750  46.480  1.00  0.00            
ATOM    534  H   MET X  38      83.350  77.500  46.690  1.00  0.00            
ATOM    535  CA  MET X  38      85.310  76.710  46.640  1.00  0.00            
ATOM    536  HA  MET X  38      86.060  77.090  47.330  1.00  0.00            
ATOM    537  CB  MET X  38      84.650  75.600  47.460  1.00  0.00            
ATOM    538  HB1 MET X  38      83.790  76.000  47.980  1.00  0.00            
ATOM    539  HB2 MET X  38      84.030  75.000  46.790  1.00  0.00            
ATOM    540  CG  MET X  38      85.430  74.960  48.610  1.00  0.00            
ATOM    541  HG1 MET X  38      84.800  74.080  48.720  1.00  0.00            
ATOM    542  HG2 MET X  38      86.370  74.580  48.190  1.00  0.00            
ATOM    543  SD  MET X  38      85.700  75.900  50.130  1.00  0.00            
ATOM    544  CE  MET X  38      84.750  74.870  51.280  1.00  0.00            
ATOM    545  HE1 MET X  38      84.600  75.220  52.300  1.00  0.00            
ATOM    546  HE2 MET X  38      83.730  74.770  50.890  1.00  0.00            
ATOM    547  HE3 MET X  38      85.140  73.850  51.250  1.00  0.00            
ATOM    548  C   MET X  38      86.020  76.170  45.410  1.00  0.00            
ATOM    549  O   MET X  38      86.870  75.290  45.390  1.00  0.00            
ATOM    550  N   GLY X  39      85.430  76.650  44.300  1.00  0.00            
ATOM    551  H   GLY X  39      84.770  77.400  44.380  1.00  0.00            
ATOM    552  CA  GLY X  39      86.020  76.420  43.000  1.00  0.00            
ATOM    553  HA1 GLY X  39      86.930  75.840  43.130  1.00  0.00            
ATOM    554  HA2 GLY X  39      85.410  75.980  42.210  1.00  0.00            
ATOM    555  C   GLY X  39      86.670  77.670  42.410  1.00  0.00            
ATOM    556  O   GLY X  39      87.800  77.700  41.910  1.00  0.00            
ATOM    557  N   GLY X  40      86.000  78.800  42.640  1.00  0.00            
ATOM    558  H   GLY X  40      85.000  78.810  42.800  1.00  0.00            
ATOM    559  CA  GLY X  40      86.500  80.150  42.700  1.00  0.00            
ATOM    560  HA1 GLY X  40      86.530  80.590  43.700  1.00  0.00            
ATOM    561  HA2 GLY X  40      87.500  80.300  42.280  1.00  0.00            
ATOM    562  C   GLY X  40      85.760  81.040  41.720  1.00  0.00            
ATOM    563  O   GLY X  40      85.930  82.260  41.660  1.00  0.00            
ATOM    564  N   GLU X  41      84.950  80.400  40.870  1.00  0.00            
ATOM    565  H   GLU X  41      84.880  79.400  40.760  1.00  0.00            
ATOM    566  CA  GLU X  41      84.200  81.000  39.780  1.00  0.00            
ATOM    567  HA  GLU X  41      83.730  81.880  40.210  1.00  0.00            
ATOM    568  CB  GLU X  41      84.990  81.400  38.530  1.00  0.00            
ATOM    569  HB1 GLU X  41      86.030  81.320  38.840  1.00  0.00            
ATOM    570  HB2 GLU X  41      84.840  80.700  37.710  1.00  0.00            
ATOM    571  CG  GLU X  41      84.820  82.780  37.900  1.00  0.00            
ATOM    572  HG1 GLU X  41      85.130  83.480  38.680  1.00  0.00            
ATOM    573  HG2 GLU X  41      85.300  82.990  36.940  1.00  0.00            
ATOM    574  CD  GLU X  41      83.360  83.060  37.610  1.00  0.00            
ATOM    575  OE1 GLU X  41      83.060  82.850  36.410  1.00  0.00            
ATOM    576  OE2 GLU X  41      82.510  83.260  38.500  1.00  0.00            
ATOM    577  C   GLU X  41      83.030  80.100  39.420  1.00  0.00            
ATOM    578  O   GLU X  41      83.280  78.920  39.200  1.00  0.00            
ATOM    579  N   ALA X  42      81.790  80.600  39.470  1.00  0.00            
ATOM    580  H   ALA X  42      81.650  81.600  39.480  1.00  0.00            
ATOM    581  CA  ALA X  42      80.530  79.890  39.360  1.00  0.00            
ATOM    582  HA  ALA X  42      80.730  78.900  39.770  1.00  0.00            
ATOM    583  CB  ALA X  42      79.570  80.690  40.240  1.00  0.00            
ATOM    584  HB1 ALA X  42      78.890  81.370  39.740  1.00  0.00            
ATOM    585  HB2 ALA X  42      79.020  80.010  40.900  1.00  0.00            
ATOM    586  HB3 ALA X  42      79.970  81.510  40.840  1.00  0.00            
ATOM    587  C   ALA X  42      80.050  79.790  37.920  1.00  0.00            
ATOM    588  O   ALA X  42      80.300  80.730  37.170  1.00  0.00            
ATOM    589  N   PRO X  43      79.480  78.660  37.470  1.00  0.00            
ATOM    590  CA  PRO X  43      79.150  78.470  36.080  1.00  0.00            
ATOM    591  HA  PRO X  43      79.990  78.910  35.540  1.00  0.00            
ATOM    592  CB  PRO X  43      78.900  76.960  36.060  1.00  0.00            
ATOM    593  HB1 PRO X  43      78.150  76.770  35.280  1.00  0.00            
ATOM    594  HB2 PRO X  43      79.840  76.460  35.870  1.00  0.00            
ATOM    595  CG  PRO X  43      78.200  76.670  37.390  1.00  0.00            
ATOM    596  HG1 PRO X  43      77.170  77.010  37.360  1.00  0.00            
ATOM    597  HG2 PRO X  43      78.180  75.630  37.720  1.00  0.00            
ATOM    598  CD  PRO X  43      79.120  77.520  38.290  1.00  0.00            
ATOM    599  HD1 PRO X  43      78.550  77.840  39.170  1.00  0.00            
ATOM    600  HD2 PRO X  43      80.020  77.000  38.570  1.00  0.00            
ATOM    601  C   PRO X  43      77.920  79.250  35.630  1.00  0.00            
ATOM    602  O   PRO X  43      77.160  79.950  36.310  1.00  0.00            
ATOM    603  N   GLU X  44      77.550  79.100  34.360  1.00  0.00            
ATOM    604  H   GLU X  44      78.170  78.460  33.890  1.00  0.00            
ATOM    605  CA  GLU X  44      76.290  79.580  33.800  1.00  0.00            
ATOM    606  HA  GLU X  44      76.360  80.660  33.920  1.00  0.00            
ATOM    607  CB  GLU X  44      76.410  79.260  32.310  1.00  0.00            
ATOM    608  HB1 GLU X  44      75.490  79.730  31.940  1.00  0.00            
ATOM    609  HB2 GLU X  44      77.080  79.890  31.720  1.00  0.00            
ATOM    610  CG  GLU X  44      76.410  77.810  31.840  1.00  0.00            
ATOM    611  HG1 GLU X  44      75.630  77.210  32.330  1.00  0.00            
ATOM    612  HG2 GLU X  44      76.000  77.820  30.830  1.00  0.00            
ATOM    613  CD  GLU X  44      77.730  77.060  31.930  1.00  0.00            
ATOM    614  OE1 GLU X  44      78.740  77.690  32.320  1.00  0.00            
ATOM    615  OE2 GLU X  44      77.810  75.830  31.700  1.00  0.00            
ATOM    616  C   GLU X  44      74.970  79.170  34.400  1.00  0.00            
ATOM    617  O   GLU X  44      74.000  79.900  34.220  1.00  0.00            
ATOM    618  N   LEU X  45      74.900  78.050  35.130  1.00  0.00            
ATOM    619  H   LEU X  45      75.770  77.610  35.360  1.00  0.00            
ATOM    620  CA  LEU X  45      73.700  77.420  35.650  1.00  0.00            
ATOM    621  HA  LEU X  45      72.890  77.850  35.080  1.00  0.00            
ATOM    622  CB  LEU X  45      73.720  75.900  35.520  1.00  0.00            
ATOM    623  HB1 LEU X  45      72.820  75.530  36.040  1.00  0.00            
ATOM    624  HB2 LEU X  45      73.550  75.670  34.470  1.00  0.00            
ATOM    625  CG  LEU X  45      75.000  75.200  35.950  1.00  0.00            
ATOM    626  HG  LEU X  45      75.600  75.860  36.580  1.00  0.00            
ATOM    627  CD1 LEU X  45      74.730  73.920  36.740  1.00  0.00            
ATOM    628 1HD1 LEU X  45      73.910  73.990  37.450  1.00  0.00            
ATOM    629 2HD1 LEU X  45      74.260  73.200  36.070  1.00  0.00            
ATOM    630 3HD1 LEU X  45      75.580  73.480  37.290  1.00  0.00            
ATOM    631  CD2 LEU X  45      75.860  74.890  34.710  1.00  0.00            
ATOM    632 1HD2 LEU X  45      75.680  75.580  33.880  1.00  0.00            
ATOM    633 2HD2 LEU X  45      76.880  74.950  35.060  1.00  0.00            
ATOM    634 3HD2 LEU X  45      75.490  73.930  34.370  1.00  0.00            
ATOM    635  C   LEU X  45      73.510  77.890  37.080  1.00  0.00            
ATOM    636  O   LEU X  45      72.490  77.450  37.620  1.00  0.00            
ATOM    637  N   ALA X  46      74.360  78.740  37.650  1.00  0.00            
ATOM    638  H   ALA X  46      75.130  79.130  37.110  1.00  0.00            
ATOM    639  CA  ALA X  46      74.420  79.100  39.050  1.00  0.00            
ATOM    640  HA  ALA X  46      73.420  78.830  39.380  1.00  0.00            
ATOM    641  CB  ALA X  46      75.350  78.080  39.720  1.00  0.00            
ATOM    642  HB1 ALA X  46      76.220  78.010  39.060  1.00  0.00            
ATOM    643  HB2 ALA X  46      75.400  78.480  40.740  1.00  0.00            
ATOM    644  HB3 ALA X  46      74.920  77.090  39.620  1.00  0.00            
ATOM    645  C   ALA X  46      74.830  80.560  39.190  1.00  0.00            
ATOM    646  O   ALA X  46      75.730  80.920  39.950  1.00  0.00            
ATOM    647  N   LEU X  47      74.240  81.420  38.360  1.00  0.00            
ATOM    648  H   LEU X  47      73.390  81.020  38.000  1.00  0.00            
ATOM    649  CA  LEU X  47      74.380  82.850  38.210  1.00  0.00            
ATOM    650  HA  LEU X  47      75.460  82.900  38.130  1.00  0.00            
ATOM    651  CB  LEU X  47      73.690  83.210  36.890  1.00  0.00            
ATOM    652  HB1 LEU X  47      74.190  82.640  36.100  1.00  0.00            
ATOM    653  HB2 LEU X  47      72.660  82.910  36.970  1.00  0.00            
ATOM    654  CG  LEU X  47      73.760  84.710  36.600  1.00  0.00            
ATOM    655  HG  LEU X  47      73.410  85.250  37.480  1.00  0.00            
ATOM    656  CD1 LEU X  47      75.230  85.170  36.490  1.00  0.00            
ATOM    657 1HD1 LEU X  47      75.910  84.710  35.770  1.00  0.00            
ATOM    658 2HD1 LEU X  47      75.390  86.180  36.130  1.00  0.00            
ATOM    659 3HD1 LEU X  47      75.770  85.080  37.430  1.00  0.00            
ATOM    660  CD2 LEU X  47      72.920  85.060  35.370  1.00  0.00            
ATOM    661 1HD2 LEU X  47      72.800  86.150  35.380  1.00  0.00            
ATOM    662 2HD2 LEU X  47      73.560  84.850  34.520  1.00  0.00            
ATOM    663 3HD2 LEU X  47      71.930  84.600  35.450  1.00  0.00            
ATOM    664  C   LEU X  47      73.860  83.530  39.470  1.00  0.00            
ATOM    665  O   LEU X  47      72.660  83.420  39.790  1.00  0.00            
ATOM    666  N   ASP X  48      74.660  84.460  39.980  1.00  0.00            
ATOM    667  H   ASP X  48      75.650  84.510  39.750  1.00  0.00            
ATOM    668  CA  ASP X  48      74.240  85.420  40.970  1.00  0.00            
ATOM    669  HA  ASP X  48      73.750  84.880  41.780  1.00  0.00            
ATOM    670  CB  ASP X  48      75.510  86.070  41.540  1.00  0.00            
ATOM    671  HB1 ASP X  48      76.220  86.140  40.730  1.00  0.00            
ATOM    672  HB2 ASP X  48      75.320  87.090  41.880  1.00  0.00            
ATOM    673  CG  ASP X  48      76.270  85.390  42.670  1.00  0.00            
ATOM    674  OD1 ASP X  48      75.630  85.290  43.740  1.00  0.00            
ATOM    675  OD2 ASP X  48      77.450  85.020  42.560  1.00  0.00            
ATOM    676  C   ASP X  48      73.580  86.630  40.320  1.00  0.00            
ATOM    677  O   ASP X  48      74.170  87.090  39.340  1.00  0.00            
ATOM    678  N   PRO X  49      72.350  87.020  40.680  1.00  0.00            
ATOM    679  CA  PRO X  49      71.830  88.270  40.170  1.00  0.00            
ATOM    680  HA  PRO X  49      71.950  88.070  39.100  1.00  0.00            
ATOM    681  CB  PRO X  49      70.320  88.210  40.410  1.00  0.00            
ATOM    682  HB1 PRO X  49      69.800  89.170  40.400  1.00  0.00            
ATOM    683  HB2 PRO X  49      69.870  87.750  39.540  1.00  0.00            
ATOM    684  CG  PRO X  49      70.280  87.260  41.600  1.00  0.00            
ATOM    685  HG1 PRO X  49      70.340  87.800  42.550  1.00  0.00            
ATOM    686  HG2 PRO X  49      69.240  86.960  41.740  1.00  0.00            
ATOM    687  CD  PRO X  49      71.480  86.300  41.570  1.00  0.00            
ATOM    688  HD1 PRO X  49      71.970  86.390  42.540  1.00  0.00            
ATOM    689  HD2 PRO X  49      71.360  85.250  41.320  1.00  0.00            
ATOM    690  C   PRO X  49      72.400  89.610  40.630  1.00  0.00            
ATOM    691  O   PRO X  49      72.280  90.640  39.980  1.00  0.00            
ATOM    692  N   VAL X  50      73.110  89.580  41.760  1.00  0.00            
ATOM    693  H   VAL X  50      73.320  88.660  42.140  1.00  0.00            
ATOM    694  CA  VAL X  50      73.600  90.770  42.430  1.00  0.00            
ATOM    695  HA  VAL X  50      72.770  91.460  42.260  1.00  0.00            
ATOM    696  CB  VAL X  50      73.650  90.450  43.930  1.00  0.00            
ATOM    697  HB  VAL X  50      74.430  89.690  43.850  1.00  0.00            
ATOM    698  CG1 VAL X  50      74.030  91.630  44.830  1.00  0.00            
ATOM    699 1HG1 VAL X  50      74.970  92.090  44.530  1.00  0.00            
ATOM    700 2HG1 VAL X  50      73.330  92.440  44.650  1.00  0.00            
ATOM    701 3HG1 VAL X  50      74.150  91.300  45.860  1.00  0.00            
ATOM    702  CG2 VAL X  50      72.420  89.690  44.430  1.00  0.00            
ATOM    703 1HG2 VAL X  50      71.640  90.430  44.570  1.00  0.00            
ATOM    704 2HG2 VAL X  50      72.120  88.880  43.770  1.00  0.00            
ATOM    705 3HG2 VAL X  50      72.650  89.350  45.450  1.00  0.00            
ATOM    706  C   VAL X  50      74.920  91.190  41.790  1.00  0.00            
ATOM    707  O   VAL X  50      75.840  90.390  41.710  1.00  0.00            
ATOM    708  N   PRO X  51      75.110  92.390  41.250  1.00  0.00            
ATOM    709  CA  PRO X  51      76.290  93.000  40.680  1.00  0.00            
ATOM    710  HA  PRO X  51      76.850  92.410  39.950  1.00  0.00            
ATOM    711  CB  PRO X  51      75.840  94.130  39.750  1.00  0.00            
ATOM    712  HB1 PRO X  51      76.720  94.700  39.460  1.00  0.00            
ATOM    713  HB2 PRO X  51      75.490  93.680  38.820  1.00  0.00            
ATOM    714  CG  PRO X  51      74.640  94.660  40.530  1.00  0.00            
ATOM    715  HG1 PRO X  51      74.870  95.470  41.220  1.00  0.00            
ATOM    716  HG2 PRO X  51      74.050  95.170  39.760  1.00  0.00            
ATOM    717  CD  PRO X  51      74.070  93.390  41.160  1.00  0.00            
ATOM    718  HD1 PRO X  51      73.510  93.620  42.060  1.00  0.00            
ATOM    719  HD2 PRO X  51      73.340  92.940  40.470  1.00  0.00            
ATOM    720  C   PRO X  51      77.310  93.530  41.680  1.00  0.00            
ATOM    721  O   PRO X  51      77.100  94.580  42.260  1.00  0.00            
ATOM    722  N   GLN X  52      78.340  92.700  41.880  1.00  0.00            
ATOM    723  H   GLN X  52      78.390  91.820  41.380  1.00  0.00            
ATOM    724  CA  GLN X  52      79.430  92.830  42.840  1.00  0.00            
ATOM    725  HA  GLN X  52      79.460  93.860  43.220  1.00  0.00            
ATOM    726  CB  GLN X  52      78.930  92.330  44.190  1.00  0.00            
ATOM    727  HB1 GLN X  52      79.510  92.530  45.100  1.00  0.00            
ATOM    728  HB2 GLN X  52      78.000  92.850  44.410  1.00  0.00            
ATOM    729  CG  GLN X  52      78.600  90.840  44.190  1.00  0.00            
ATOM    730  HG1 GLN X  52      77.830  90.610  43.450  1.00  0.00            
ATOM    731  HG2 GLN X  52      79.500  90.400  43.770  1.00  0.00            
ATOM    732  CD  GLN X  52      78.340  90.090  45.490  1.00  0.00            
ATOM    733  OE1 GLN X  52      78.160  88.880  45.640  1.00  0.00            
ATOM    734  NE2 GLN X  52      78.210  90.850  46.580  1.00  0.00            
ATOM    735 1HE2 GLN X  52      78.110  91.820  46.320  1.00  0.00            
ATOM    736 2HE2 GLN X  52      77.920  90.300  47.380  1.00  0.00            
ATOM    737  C   GLN X  52      80.770  92.400  42.280  1.00  0.00            
ATOM    738  O   GLN X  52      80.750  91.800  41.210  1.00  0.00            
ATOM    739  N   ASP X  53      81.880  92.590  42.990  1.00  0.00            
ATOM    740  H   ASP X  53      81.750  93.020  43.900  1.00  0.00            
ATOM    741  CA  ASP X  53      83.160  92.160  42.470  1.00  0.00            
ATOM    742  HA  ASP X  53      83.340  91.760  41.470  1.00  0.00            
ATOM    743  CB  ASP X  53      84.010  93.430  42.600  1.00  0.00            
ATOM    744  HB1 ASP X  53      84.200  93.700  41.560  1.00  0.00            
ATOM    745  HB2 ASP X  53      83.370  94.110  43.150  1.00  0.00            
ATOM    746  CG  ASP X  53      85.300  93.410  43.400  1.00  0.00            
ATOM    747  OD1 ASP X  53      85.090  93.300  44.630  1.00  0.00            
ATOM    748  OD2 ASP X  53      86.410  93.330  42.830  1.00  0.00            
ATOM    749  C   ASP X  53      83.580  90.890  43.190  1.00  0.00            
ATOM    750  O   ASP X  53      82.910  90.400  44.100  1.00  0.00            
ATOM    751  N   ALA X  54      84.690  90.270  42.780  1.00  0.00            
ATOM    752  H   ALA X  54      85.060  90.360  41.840  1.00  0.00            
ATOM    753  CA  ALA X  54      85.390  89.190  43.440  1.00  0.00            
ATOM    754  HA  ALA X  54      84.680  88.370  43.550  1.00  0.00            
ATOM    755  CB  ALA X  54      86.470  88.510  42.600  1.00  0.00            
ATOM    756  HB1 ALA X  54      87.380  89.070  42.410  1.00  0.00            
ATOM    757  HB2 ALA X  54      86.560  87.470  42.920  1.00  0.00            
ATOM    758  HB3 ALA X  54      86.140  88.310  41.580  1.00  0.00            
ATOM    759  C   ALA X  54      85.840  89.450  44.870  1.00  0.00            
ATOM    760  O   ALA X  54      85.830  88.520  45.680  1.00  0.00            
ATOM    761  N   SER X  55      86.220  90.670  45.250  1.00  0.00            
ATOM    762  H   SER X  55      86.080  91.490  44.680  1.00  0.00            
ATOM    763  CA  SER X  55      86.620  91.020  46.610  1.00  0.00            
ATOM    764  HA  SER X  55      87.150  90.250  47.160  1.00  0.00            
ATOM    765  CB  SER X  55      87.740  92.040  46.450  1.00  0.00            
ATOM    766  HB1 SER X  55      88.090  92.310  47.450  1.00  0.00            
ATOM    767  HB2 SER X  55      88.480  91.670  45.730  1.00  0.00            
ATOM    768  OG  SER X  55      87.400  93.360  46.110  1.00  0.00            
ATOM    769  HG  SER X  55      86.610  93.310  45.610  1.00  0.00            
ATOM    770  C   SER X  55      85.500  91.370  47.570  1.00  0.00            
ATOM    771  O   SER X  55      85.500  91.080  48.770  1.00  0.00            
ATOM    772  N   THR X  56      84.570  92.180  47.050  1.00  0.00            
ATOM    773  H   THR X  56      84.630  92.220  46.040  1.00  0.00            
ATOM    774  CA  THR X  56      83.320  92.600  47.640  1.00  0.00            
ATOM    775  HA  THR X  56      83.670  92.980  48.600  1.00  0.00            
ATOM    776  CB  THR X  56      82.550  93.700  46.910  1.00  0.00            
ATOM    777  HB  THR X  56      81.630  93.910  47.450  1.00  0.00            
ATOM    778  OG1 THR X  56      82.470  93.250  45.580  1.00  0.00            
ATOM    779  HG1 THR X  56      83.370  93.110  45.310  1.00  0.00            
ATOM    780  CG2 THR X  56      83.270  95.040  47.110  1.00  0.00            
ATOM    781 1HG2 THR X  56      84.010  95.160  46.320  1.00  0.00            
ATOM    782 2HG2 THR X  56      82.500  95.780  46.900  1.00  0.00            
ATOM    783 3HG2 THR X  56      83.690  95.140  48.110  1.00  0.00            
ATOM    784  C   THR X  56      82.480  91.430  48.120  1.00  0.00            
ATOM    785  O   THR X  56      81.970  91.660  49.210  1.00  0.00            
ATOM    786  N   LYS X  57      82.670  90.230  47.570  1.00  0.00            
ATOM    787  H   LYS X  57      82.950  90.250  46.600  1.00  0.00            
ATOM    788  CA  LYS X  57      82.080  88.990  48.020  1.00  0.00            
ATOM    789  HA  LYS X  57      81.070  89.060  48.440  1.00  0.00            
ATOM    790  CB  LYS X  57      82.300  87.840  47.040  1.00  0.00            
ATOM    791  HB1 LYS X  57      82.610  88.450  46.190  1.00  0.00            
ATOM    792  HB2 LYS X  57      83.180  87.210  47.100  1.00  0.00            
ATOM    793  CG  LYS X  57      81.020  87.030  46.840  1.00  0.00            
ATOM    794  HG1 LYS X  57      80.770  86.420  47.710  1.00  0.00            
ATOM    795  HG2 LYS X  57      80.220  87.760  46.900  1.00  0.00            
ATOM    796  CD  LYS X  57      80.880  86.060  45.670  1.00  0.00            
ATOM    797  HD1 LYS X  57      81.660  85.330  45.450  1.00  0.00            
ATOM    798  HD2 LYS X  57      80.010  85.470  45.950  1.00  0.00            
ATOM    799  CE  LYS X  57      80.410  86.670  44.350  1.00  0.00            
ATOM    800  HE1 LYS X  57      79.590  87.390  44.320  1.00  0.00            
ATOM    801  HE2 LYS X  57      81.230  87.240  43.900  1.00  0.00            
ATOM    802  NZ  LYS X  57      79.950  85.740  43.300  1.00  0.00            
ATOM    803  HZ1 LYS X  57      78.960  85.640  43.430  1.00  0.00            
ATOM    804  HZ2 LYS X  57      79.940  86.130  42.370  1.00  0.00            
ATOM    805  HZ3 LYS X  57      80.390  84.840  43.300  1.00  0.00            
ATOM    806  C   LYS X  57      82.710  88.440  49.300  1.00  0.00            
ATOM    807  O   LYS X  57      82.050  87.640  49.950  1.00  0.00            
ATOM    808  N   LYS X  58      83.960  88.860  49.520  1.00  0.00            
ATOM    809  H   LYS X  58      84.350  89.440  48.800  1.00  0.00            
ATOM    810  CA  LYS X  58      84.690  88.650  50.760  1.00  0.00            
ATOM    811  HA  LYS X  58      84.440  87.610  50.950  1.00  0.00            
ATOM    812  CB  LYS X  58      86.180  88.590  50.440  1.00  0.00            
ATOM    813  HB1 LYS X  58      86.220  87.970  49.550  1.00  0.00            
ATOM    814  HB2 LYS X  58      86.670  89.520  50.150  1.00  0.00            
ATOM    815  CG  LYS X  58      87.020  88.230  51.670  1.00  0.00            
ATOM    816  HG1 LYS X  58      88.060  88.330  51.390  1.00  0.00            
ATOM    817  HG2 LYS X  58      86.900  88.970  52.460  1.00  0.00            
ATOM    818  CD  LYS X  58      86.840  86.800  52.180  1.00  0.00            
ATOM    819  HD1 LYS X  58      85.860  86.450  51.830  1.00  0.00            
ATOM    820  HD2 LYS X  58      87.690  86.160  51.980  1.00  0.00            
ATOM    821  CE  LYS X  58      86.900  86.690  53.710  1.00  0.00            
ATOM    822  HE1 LYS X  58      87.930  86.600  54.050  1.00  0.00            
ATOM    823  HE2 LYS X  58      86.250  87.330  54.310  1.00  0.00            
ATOM    824  NZ  LYS X  58      86.440  85.340  54.080  1.00  0.00            
ATOM    825  HZ1 LYS X  58      86.910  84.710  53.460  1.00  0.00            
ATOM    826  HZ2 LYS X  58      86.710  85.160  55.040  1.00  0.00            
ATOM    827  HZ3 LYS X  58      85.440  85.200  54.080  1.00  0.00            
ATOM    828  C   LYS X  58      84.440  89.750  51.780  1.00  0.00            
ATOM    829  O   LYS X  58      84.490  89.320  52.930  1.00  0.00            
ATOM    830  N   LEU X  59      84.200  91.030  51.470  1.00  0.00            
ATOM    831  H   LEU X  59      84.340  91.350  50.530  1.00  0.00            
ATOM    832  CA  LEU X  59      83.840  92.010  52.470  1.00  0.00            
ATOM    833  HA  LEU X  59      84.350  92.100  53.430  1.00  0.00            
ATOM    834  CB  LEU X  59      84.070  93.350  51.770  1.00  0.00            
ATOM    835  HB1 LEU X  59      83.470  93.230  50.870  1.00  0.00            
ATOM    836  HB2 LEU X  59      83.590  94.200  52.260  1.00  0.00            
ATOM    837  CG  LEU X  59      85.480  93.820  51.430  1.00  0.00            
ATOM    838  HG  LEU X  59      85.750  93.260  50.530  1.00  0.00            
ATOM    839  CD1 LEU X  59      85.500  95.290  51.010  1.00  0.00            
ATOM    840 1HD1 LEU X  59      86.500  95.630  50.730  1.00  0.00            
ATOM    841 2HD1 LEU X  59      84.900  95.400  50.110  1.00  0.00            
ATOM    842 3HD1 LEU X  59      85.350  96.080  51.750  1.00  0.00            
ATOM    843  CD2 LEU X  59      86.620  93.440  52.370  1.00  0.00            
ATOM    844 1HD2 LEU X  59      87.620  93.610  51.980  1.00  0.00            
ATOM    845 2HD2 LEU X  59      86.610  94.040  53.290  1.00  0.00            
ATOM    846 3HD2 LEU X  59      86.470  92.410  52.700  1.00  0.00            
ATOM    847  C   LEU X  59      82.390  91.800  52.910  1.00  0.00            
ATOM    848  O   LEU X  59      82.130  92.430  53.930  1.00  0.00            
ATOM    849  N   SER X  60      81.510  91.030  52.270  1.00  0.00            
ATOM    850  H   SER X  60      81.830  90.360  51.580  1.00  0.00            
ATOM    851  CA  SER X  60      80.100  90.930  52.590  1.00  0.00            
ATOM    852  HA  SER X  60      80.000  91.130  53.660  1.00  0.00            
ATOM    853  CB  SER X  60      79.180  91.840  51.780  1.00  0.00            
ATOM    854  HB1 SER X  60      78.190  91.520  52.120  1.00  0.00            
ATOM    855  HB2 SER X  60      79.040  92.870  52.110  1.00  0.00            
ATOM    856  OG  SER X  60      79.380  91.590  50.410  1.00  0.00            
ATOM    857  HG  SER X  60      80.280  91.760  50.180  1.00  0.00            
ATOM    858  C   SER X  60      79.800  89.430  52.590  1.00  0.00            
ATOM    859  O   SER X  60      78.820  89.020  51.990  1.00  0.00            
ATOM    860  N   GLU X  61      80.620  88.570  53.190  1.00  0.00            
ATOM    861  H   GLU X  61      81.330  89.010  53.760  1.00  0.00            
ATOM    862  CA  GLU X  61      80.480  87.140  52.980  1.00  0.00            
ATOM    863  HA  GLU X  61      80.480  86.890  51.920  1.00  0.00            
ATOM    864  CB  GLU X  61      81.750  86.550  53.590  1.00  0.00            
ATOM    865  HB1 GLU X  61      82.550  87.140  53.140  1.00  0.00            
ATOM    866  HB2 GLU X  61      81.670  86.790  54.650  1.00  0.00            
ATOM    867  CG  GLU X  61      81.920  85.030  53.440  1.00  0.00            
ATOM    868  HG1 GLU X  61      81.350  84.390  54.110  1.00  0.00            
ATOM    869  HG2 GLU X  61      81.630  84.780  52.420  1.00  0.00            
ATOM    870  CD  GLU X  61      83.380  84.670  53.700  1.00  0.00            
ATOM    871  OE1 GLU X  61      83.920  85.080  54.750  1.00  0.00            
ATOM    872  OE2 GLU X  61      84.120  84.370  52.740  1.00  0.00            
ATOM    873  C   GLU X  61      79.310  86.670  53.820  1.00  0.00            
ATOM    874  O   GLU X  61      78.750  85.680  53.350  1.00  0.00            
ATOM    875  N   CYS X  62      78.850  87.260  54.930  1.00  0.00            
ATOM    876  H   CYS X  62      79.490  87.990  55.200  1.00  0.00            
ATOM    877  CA  CYS X  62      77.820  86.820  55.840  1.00  0.00            
ATOM    878  HA  CYS X  62      78.210  85.920  56.300  1.00  0.00            
ATOM    879  CB  CYS X  62      77.850  87.810  57.010  1.00  0.00            
ATOM    880  HB1 CYS X  62      78.710  87.530  57.610  1.00  0.00            
ATOM    881  HB2 CYS X  62      77.990  88.790  56.560  1.00  0.00            
ATOM    882  SG  CYS X  62      76.360  87.930  58.040  1.00  0.00            
ATOM    883  HG  CYS X  62      75.730  86.750  58.110  1.00  0.00            
ATOM    884  C   CYS X  62      76.450  86.490  55.260  1.00  0.00            
ATOM    885  O   CYS X  62      75.760  85.550  55.650  1.00  0.00            
ATOM    886  N   LEU X  63      76.070  87.440  54.400  1.00  0.00            
ATOM    887  H   LEU X  63      76.770  88.140  54.210  1.00  0.00            
ATOM    888  CA  LEU X  63      74.730  87.290  53.870  1.00  0.00            
ATOM    889  HA  LEU X  63      74.120  87.160  54.760  1.00  0.00            
ATOM    890  CB  LEU X  63      74.390  88.690  53.360  1.00  0.00            
ATOM    891  HB1 LEU X  63      75.060  89.020  52.560  1.00  0.00            
ATOM    892  HB2 LEU X  63      73.390  88.700  52.930  1.00  0.00            
ATOM    893  CG  LEU X  63      74.220  89.750  54.460  1.00  0.00            
ATOM    894  HG  LEU X  63      74.590  89.550  55.460  1.00  0.00            
ATOM    895  CD1 LEU X  63      75.070  90.970  54.120  1.00  0.00            
ATOM    896 1HD1 LEU X  63      76.150  90.820  54.150  1.00  0.00            
ATOM    897 2HD1 LEU X  63      74.630  91.160  53.140  1.00  0.00            
ATOM    898 3HD1 LEU X  63      74.880  91.710  54.890  1.00  0.00            
ATOM    899  CD2 LEU X  63      72.760  90.210  54.490  1.00  0.00            
ATOM    900 1HD2 LEU X  63      72.470  90.760  55.380  1.00  0.00            
ATOM    901 2HD2 LEU X  63      72.510  90.840  53.630  1.00  0.00            
ATOM    902 3HD2 LEU X  63      72.050  89.390  54.370  1.00  0.00            
ATOM    903  C   LEU X  63      74.540  86.210  52.810  1.00  0.00            
ATOM    904  O   LEU X  63      73.420  85.790  52.530  1.00  0.00            
ATOM    905  N   LYS X  64      75.620  85.670  52.240  1.00  0.00            
ATOM    906  H   LYS X  64      76.570  85.870  52.520  1.00  0.00            
ATOM    907  CA  LYS X  64      75.640  84.600  51.260  1.00  0.00            
ATOM    908  HA  LYS X  64      74.840  84.630  50.520  1.00  0.00            
ATOM    909  CB  LYS X  64      76.830  84.700  50.310  1.00  0.00            
ATOM    910  HB1 LYS X  64      77.780  84.770  50.820  1.00  0.00            
ATOM    911  HB2 LYS X  64      76.740  83.760  49.750  1.00  0.00            
ATOM    912  CG  LYS X  64      76.820  86.000  49.510  1.00  0.00            
ATOM    913  HG1 LYS X  64      76.730  86.950  50.040  1.00  0.00            
ATOM    914  HG2 LYS X  64      77.780  85.980  49.000  1.00  0.00            
ATOM    915  CD  LYS X  64      75.860  85.990  48.320  1.00  0.00            
ATOM    916  HD1 LYS X  64      75.660  85.080  47.770  1.00  0.00            
ATOM    917  HD2 LYS X  64      74.910  86.350  48.740  1.00  0.00            
ATOM    918  CE  LYS X  64      76.290  87.010  47.260  1.00  0.00            
ATOM    919  HE1 LYS X  64      75.570  87.790  47.010  1.00  0.00            
ATOM    920  HE2 LYS X  64      77.100  87.680  47.550  1.00  0.00            
ATOM    921  NZ  LYS X  64      76.650  86.480  45.940  1.00  0.00            
ATOM    922  HZ1 LYS X  64      77.060  87.190  45.350  1.00  0.00            
ATOM    923  HZ2 LYS X  64      77.220  85.670  46.130  1.00  0.00            
ATOM    924  HZ3 LYS X  64      75.820  86.100  45.500  1.00  0.00            
ATOM    925  C   LYS X  64      75.730  83.280  52.020  1.00  0.00            
ATOM    926  O   LYS X  64      75.380  82.290  51.380  1.00  0.00            
ATOM    927  N   ARG X  65      76.050  83.170  53.310  1.00  0.00            
ATOM    928  H   ARG X  65      76.360  84.040  53.720  1.00  0.00            
ATOM    929  CA  ARG X  65      75.910  81.960  54.100  1.00  0.00            
ATOM    930  HA  ARG X  65      76.050  81.080  53.470  1.00  0.00            
ATOM    931  CB  ARG X  65      77.050  82.090  55.110  1.00  0.00            
ATOM    932  HB1 ARG X  65      76.950  82.920  55.810  1.00  0.00            
ATOM    933  HB2 ARG X  65      77.050  81.230  55.770  1.00  0.00            
ATOM    934  CG  ARG X  65      78.470  82.030  54.540  1.00  0.00            
ATOM    935  HG1 ARG X  65      78.850  83.010  54.230  1.00  0.00            
ATOM    936  HG2 ARG X  65      79.050  81.780  55.430  1.00  0.00            
ATOM    937  CD  ARG X  65      78.650  81.050  53.380  1.00  0.00            
ATOM    938  HD1 ARG X  65      78.020  81.110  52.490  1.00  0.00            
ATOM    939  HD2 ARG X  65      79.570  81.500  53.010  1.00  0.00            
ATOM    940  NE  ARG X  65      78.870  79.680  53.840  1.00  0.00            
ATOM    941  HE  ARG X  65      78.430  79.370  54.700  1.00  0.00            
ATOM    942  CZ  ARG X  65      79.550  78.800  53.100  1.00  0.00            
ATOM    943  NH1 ARG X  65      79.860  79.060  51.820  1.00  0.00            
ATOM    944 1HH1 ARG X  65      80.800  79.010  51.460  1.00  0.00            
ATOM    945 2HH1 ARG X  65      79.390  79.830  51.360  1.00  0.00            
ATOM    946  NH2 ARG X  65      79.710  77.540  53.540  1.00  0.00            
ATOM    947 1HH2 ARG X  65      80.010  76.820  52.910  1.00  0.00            
ATOM    948 2HH2 ARG X  65      79.200  77.150  54.320  1.00  0.00            
ATOM    949  C   ARG X  65      74.600  81.910  54.870  1.00  0.00            
ATOM    950  O   ARG X  65      74.520  81.480  56.020  1.00  0.00            
ATOM    951  N   ILE X  66      73.500  82.590  54.520  1.00  0.00            
ATOM    952  H   ILE X  66      73.430  83.230  53.740  1.00  0.00            
ATOM    953  CA  ILE X  66      72.180  82.600  55.110  1.00  0.00            
ATOM    954  HA  ILE X  66      72.170  82.570  56.200  1.00  0.00            
ATOM    955  CB  ILE X  66      71.360  83.850  54.790  1.00  0.00            
ATOM    956  HB  ILE X  66      71.340  83.980  53.710  1.00  0.00            
ATOM    957  CG1 ILE X  66      72.100  85.030  55.430  1.00  0.00            
ATOM    958 1HG1 ILE X  66      72.950  85.140  54.750  1.00  0.00            
ATOM    959 2HG1 ILE X  66      71.570  85.960  55.240  1.00  0.00            
ATOM    960  CG2 ILE X  66      69.940  83.740  55.330  1.00  0.00            
ATOM    961 1HG2 ILE X  66      69.850  83.610  56.410  1.00  0.00            
ATOM    962 2HG2 ILE X  66      69.390  84.660  55.160  1.00  0.00            
ATOM    963 3HG2 ILE X  66      69.230  83.000  54.950  1.00  0.00            
ATOM    964  CD  ILE X  66      72.280  84.950  56.950  1.00  0.00            
ATOM    965  HD1 ILE X  66      72.150  85.920  57.440  1.00  0.00            
ATOM    966  HD2 ILE X  66      71.670  84.180  57.410  1.00  0.00            
ATOM    967  HD3 ILE X  66      73.270  84.600  57.250  1.00  0.00            
ATOM    968  C   ILE X  66      71.500  81.290  54.710  1.00  0.00            
ATOM    969  O   ILE X  66      71.220  81.090  53.530  1.00  0.00            
ATOM    970  N   GLY X  67      71.540  80.300  55.600  1.00  0.00            
ATOM    971  H   GLY X  67      72.110  80.410  56.430  1.00  0.00            
ATOM    972  CA  GLY X  67      71.050  78.940  55.480  1.00  0.00            
ATOM    973  HA1 GLY X  67      70.280  78.680  56.200  1.00  0.00            
ATOM    974  HA2 GLY X  67      70.500  78.860  54.540  1.00  0.00            
ATOM    975  C   GLY X  67      72.090  77.830  55.510  1.00  0.00            
ATOM    976  O   GLY X  67      71.670  76.700  55.760  1.00  0.00            
ATOM    977  N   ASP X  68      73.360  78.240  55.630  1.00  0.00            
ATOM    978  H   ASP X  68      73.430  79.210  55.360  1.00  0.00            
ATOM    979  CA  ASP X  68      74.470  77.320  55.510  1.00  0.00            
ATOM    980  HA  ASP X  68      74.400  76.490  54.800  1.00  0.00            
ATOM    981  CB  ASP X  68      75.760  78.110  55.270  1.00  0.00            
ATOM    982  HB1 ASP X  68      75.910  78.690  54.360  1.00  0.00            
ATOM    983  HB2 ASP X  68      76.000  78.720  56.140  1.00  0.00            
ATOM    984  CG  ASP X  68      77.100  77.400  55.420  1.00  0.00            
ATOM    985  OD1 ASP X  68      78.080  78.080  55.780  1.00  0.00            
ATOM    986  OD2 ASP X  68      77.240  76.230  54.990  1.00  0.00            
ATOM    987  C   ASP X  68      74.600  76.670  56.880  1.00  0.00            
ATOM    988  O   ASP X  68      75.060  75.530  56.920  1.00  0.00            
ATOM    989  N   GLU X  69      74.210  77.350  57.960  1.00  0.00            
ATOM    990  H   GLU X  69      73.750  78.240  57.870  1.00  0.00            
ATOM    991  CA  GLU X  69      74.130  76.710  59.260  1.00  0.00            
ATOM    992  HA  GLU X  69      74.920  76.010  59.530  1.00  0.00            
ATOM    993  CB  GLU X  69      74.240  77.800  60.330  1.00  0.00            
ATOM    994  HB1 GLU X  69      74.030  78.730  59.820  1.00  0.00            
ATOM    995  HB2 GLU X  69      73.490  77.850  61.120  1.00  0.00            
ATOM    996  CG  GLU X  69      75.590  77.770  61.060  1.00  0.00            
ATOM    997  HG1 GLU X  69      76.380  77.610  60.320  1.00  0.00            
ATOM    998  HG2 GLU X  69      75.870  78.730  61.510  1.00  0.00            
ATOM    999  CD  GLU X  69      75.690  76.850  62.260  1.00  0.00            
ATOM   1000  OE1 GLU X  69      74.940  76.880  63.270  1.00  0.00            
ATOM   1001  OE2 GLU X  69      76.680  76.090  62.300  1.00  0.00            
ATOM   1002  C   GLU X  69      73.030  75.730  59.630  1.00  0.00            
ATOM   1003  O   GLU X  69      72.990  75.230  60.750  1.00  0.00            
ATOM   1004  N   LEU X  70      72.090  75.480  58.710  1.00  0.00            
ATOM   1005  H   LEU X  70      72.170  75.840  57.770  1.00  0.00            
ATOM   1006  CA  LEU X  70      70.990  74.540  58.790  1.00  0.00            
ATOM   1007  HA  LEU X  70      71.290  73.840  59.570  1.00  0.00            
ATOM   1008  CB  LEU X  70      69.740  75.290  59.240  1.00  0.00            
ATOM   1009  HB1 LEU X  70      69.220  75.720  58.380  1.00  0.00            
ATOM   1010  HB2 LEU X  70      69.030  74.580  59.640  1.00  0.00            
ATOM   1011  CG  LEU X  70      69.850  76.380  60.310  1.00  0.00            
ATOM   1012  HG  LEU X  70      70.770  76.420  60.880  1.00  0.00            
ATOM   1013  CD1 LEU X  70      69.820  77.680  59.500  1.00  0.00            
ATOM   1014 1HD1 LEU X  70      69.620  78.590  60.060  1.00  0.00            
ATOM   1015 2HD1 LEU X  70      70.710  77.920  58.920  1.00  0.00            
ATOM   1016 3HD1 LEU X  70      69.070  77.740  58.710  1.00  0.00            
ATOM   1017  CD2 LEU X  70      68.620  76.350  61.220  1.00  0.00            
ATOM   1018 1HD2 LEU X  70      68.620  77.030  62.070  1.00  0.00            
ATOM   1019 2HD2 LEU X  70      67.700  76.550  60.670  1.00  0.00            
ATOM   1020 3HD2 LEU X  70      68.520  75.360  61.660  1.00  0.00            
ATOM   1021  C   LEU X  70      70.730  73.690  57.560  1.00  0.00            
ATOM   1022  O   LEU X  70      70.340  72.540  57.720  1.00  0.00            
ATOM   1023  N   ASP X  71      71.020  74.190  56.350  1.00  0.00            
ATOM   1024  H   ASP X  71      71.300  75.160  56.300  1.00  0.00            
ATOM   1025  CA  ASP X  71      71.250  73.390  55.160  1.00  0.00            
ATOM   1026  HA  ASP X  71      71.870  74.100  54.620  1.00  0.00            
ATOM   1027  CB  ASP X  71      72.310  72.330  55.450  1.00  0.00            
ATOM   1028  HB1 ASP X  71      73.250  72.780  55.750  1.00  0.00            
ATOM   1029  HB2 ASP X  71      71.940  71.560  56.130  1.00  0.00            
ATOM   1030  CG  ASP X  71      72.780  71.490  54.270  1.00  0.00            
ATOM   1031  OD1 ASP X  71      72.590  70.250  54.300  1.00  0.00            
ATOM   1032  OD2 ASP X  71      73.060  72.090  53.210  1.00  0.00            
ATOM   1033  C   ASP X  71      69.950  73.080  54.420  1.00  0.00            
ATOM   1034  O   ASP X  71      69.000  73.850  54.520  1.00  0.00            
ATOM   1035  N   SER X  72      69.910  71.930  53.750  1.00  0.00            
ATOM   1036  H   SER X  72      70.760  71.420  53.540  1.00  0.00            
ATOM   1037  CA  SER X  72      68.720  71.230  53.300  1.00  0.00            
ATOM   1038  HA  SER X  72      67.910  71.950  53.190  1.00  0.00            
ATOM   1039  CB  SER X  72      68.960  70.740  51.870  1.00  0.00            
ATOM   1040  HB1 SER X  72      68.140  70.130  51.500  1.00  0.00            
ATOM   1041  HB2 SER X  72      69.200  71.520  51.140  1.00  0.00            
ATOM   1042  OG  SER X  72      70.100  69.920  51.790  1.00  0.00            
ATOM   1043  HG  SER X  72      70.820  70.480  51.560  1.00  0.00            
ATOM   1044  C   SER X  72      68.380  70.120  54.280  1.00  0.00            
ATOM   1045  O   SER X  72      67.270  69.660  54.500  1.00  0.00            
ATOM   1046  N   ASN X  73      69.380  69.400  54.790  1.00  0.00            
ATOM   1047  H   ASN X  73      70.330  69.730  54.670  1.00  0.00            
ATOM   1048  CA  ASN X  73      69.340  68.360  55.800  1.00  0.00            
ATOM   1049  HA  ASN X  73      68.560  68.700  56.480  1.00  0.00            
ATOM   1050  CB  ASN X  73      68.860  67.020  55.230  1.00  0.00            
ATOM   1051  HB1 ASN X  73      68.010  67.080  54.550  1.00  0.00            
ATOM   1052  HB2 ASN X  73      69.630  66.590  54.580  1.00  0.00            
ATOM   1053  CG  ASN X  73      68.510  65.960  56.260  1.00  0.00            
ATOM   1054  OD1 ASN X  73      69.390  65.150  56.530  1.00  0.00            
ATOM   1055  ND2 ASN X  73      67.260  66.000  56.740  1.00  0.00            
ATOM   1056 1HD2 ASN X  73      66.700  66.820  56.580  1.00  0.00            
ATOM   1057 2HD2 ASN X  73      67.090  65.320  57.460  1.00  0.00            
ATOM   1058  C   ASN X  73      70.660  68.220  56.530  1.00  0.00            
ATOM   1059  O   ASN X  73      71.640  67.770  55.930  1.00  0.00            
ATOM   1060  N   MET X  74      70.620  68.610  57.800  1.00  0.00            
ATOM   1061  H   MET X  74      69.720  68.800  58.230  1.00  0.00            
ATOM   1062  CA  MET X  74      71.780  68.810  58.650  1.00  0.00            
ATOM   1063  HA  MET X  74      72.390  69.330  57.900  1.00  0.00            
ATOM   1064  CB  MET X  74      71.600  69.780  59.820  1.00  0.00            
ATOM   1065  HB1 MET X  74      70.650  70.290  59.640  1.00  0.00            
ATOM   1066  HB2 MET X  74      71.510  69.230  60.760  1.00  0.00            
ATOM   1067  CG  MET X  74      72.860  70.530  60.250  1.00  0.00            
ATOM   1068  HG1 MET X  74      73.810  70.000  60.160  1.00  0.00            
ATOM   1069  HG2 MET X  74      72.930  71.450  59.670  1.00  0.00            
ATOM   1070  SD  MET X  74      72.720  71.280  61.890  1.00  0.00            
ATOM   1071  CE  MET X  74      74.200  72.310  61.690  1.00  0.00            
ATOM   1072  HE1 MET X  74      75.120  71.910  62.120  1.00  0.00            
ATOM   1073  HE2 MET X  74      74.420  72.860  60.770  1.00  0.00            
ATOM   1074  HE3 MET X  74      74.050  73.200  62.290  1.00  0.00            
ATOM   1075  C   MET X  74      72.350  67.480  59.110  1.00  0.00            
ATOM   1076  O   MET X  74      73.570  67.410  59.270  1.00  0.00            
ATOM   1077  N   GLU X  75      71.520  66.440  59.250  1.00  0.00            
ATOM   1078  H   GLU X  75      70.530  66.600  59.400  1.00  0.00            
ATOM   1079  CA  GLU X  75      72.000  65.110  59.550  1.00  0.00            
ATOM   1080  HA  GLU X  75      72.720  65.270  60.350  1.00  0.00            
ATOM   1081  CB  GLU X  75      70.840  64.150  59.760  1.00  0.00            
ATOM   1082  HB1 GLU X  75      69.940  64.660  60.090  1.00  0.00            
ATOM   1083  HB2 GLU X  75      70.440  64.020  58.750  1.00  0.00            
ATOM   1084  CG  GLU X  75      70.990  62.990  60.740  1.00  0.00            
ATOM   1085  HG1 GLU X  75      70.100  62.550  61.180  1.00  0.00            
ATOM   1086  HG2 GLU X  75      71.570  62.110  60.450  1.00  0.00            
ATOM   1087  CD  GLU X  75      71.770  63.500  61.950  1.00  0.00            
ATOM   1088  OE1 GLU X  75      72.910  63.040  62.180  1.00  0.00            
ATOM   1089  OE2 GLU X  75      71.260  64.260  62.800  1.00  0.00            
ATOM   1090  C   GLU X  75      72.910  64.640  58.420  1.00  0.00            
ATOM   1091  O   GLU X  75      73.790  63.830  58.690  1.00  0.00            
ATOM   1092  N   LEU X  76      72.840  65.120  57.170  1.00  0.00            
ATOM   1093  H   LEU X  76      72.170  65.870  57.080  1.00  0.00            
ATOM   1094  CA  LEU X  76      73.720  64.950  56.030  1.00  0.00            
ATOM   1095  HA  LEU X  76      74.200  64.000  56.290  1.00  0.00            
ATOM   1096  CB  LEU X  76      72.960  64.870  54.710  1.00  0.00            
ATOM   1097  HB1 LEU X  76      72.290  65.720  54.600  1.00  0.00            
ATOM   1098  HB2 LEU X  76      73.690  65.150  53.950  1.00  0.00            
ATOM   1099  CG  LEU X  76      72.230  63.540  54.540  1.00  0.00            
ATOM   1100  HG  LEU X  76      71.870  63.270  55.540  1.00  0.00            
ATOM   1101  CD1 LEU X  76      71.080  63.660  53.540  1.00  0.00            
ATOM   1102 1HD1 LEU X  76      70.160  63.920  54.050  1.00  0.00            
ATOM   1103 2HD1 LEU X  76      71.280  64.220  52.620  1.00  0.00            
ATOM   1104 3HD1 LEU X  76      70.760  62.650  53.290  1.00  0.00            
ATOM   1105  CD2 LEU X  76      73.190  62.440  54.080  1.00  0.00            
ATOM   1106 1HD2 LEU X  76      73.530  62.770  53.090  1.00  0.00            
ATOM   1107 2HD2 LEU X  76      74.080  62.350  54.710  1.00  0.00            
ATOM   1108 3HD2 LEU X  76      72.580  61.600  53.770  1.00  0.00            
ATOM   1109  C   LEU X  76      74.890  65.920  56.000  1.00  0.00            
ATOM   1110  O   LEU X  76      74.970  66.710  55.050  1.00  0.00            
ATOM   1111  N   GLN X  77      75.680  65.960  57.070  1.00  0.00            
ATOM   1112  H   GLN X  77      75.360  65.510  57.920  1.00  0.00            
ATOM   1113  CA  GLN X  77      76.850  66.800  57.230  1.00  0.00            
ATOM   1114  HA  GLN X  77      77.230  66.950  56.220  1.00  0.00            
ATOM   1115  CB  GLN X  77      76.440  68.190  57.730  1.00  0.00            
ATOM   1116  HB1 GLN X  77      76.220  68.120  58.800  1.00  0.00            
ATOM   1117  HB2 GLN X  77      77.430  68.650  57.810  1.00  0.00            
ATOM   1118  CG  GLN X  77      75.630  69.000  56.720  1.00  0.00            
ATOM   1119  HG1 GLN X  77      75.880  68.860  55.670  1.00  0.00            
ATOM   1120  HG2 GLN X  77      74.610  68.630  56.790  1.00  0.00            
ATOM   1121  CD  GLN X  77      75.610  70.490  56.990  1.00  0.00            
ATOM   1122  OE1 GLN X  77      75.720  71.160  55.960  1.00  0.00            
ATOM   1123  NE2 GLN X  77      75.570  70.940  58.250  1.00  0.00            
ATOM   1124 1HE2 GLN X  77      75.810  70.370  59.040  1.00  0.00            
ATOM   1125 2HE2 GLN X  77      75.770  71.900  58.470  1.00  0.00            
ATOM   1126  C   GLN X  77      77.830  66.040  58.110  1.00  0.00            
ATOM   1127  O   GLN X  77      78.970  66.430  58.360  1.00  0.00            
ATOM   1128  N   ARG X  78      77.390  65.000  58.830  1.00  0.00            
ATOM   1129  H   ARG X  78      76.390  64.860  58.720  1.00  0.00            
ATOM   1130  CA  ARG X  78      78.110  64.000  59.590  1.00  0.00            
ATOM   1131  HA  ARG X  78      78.900  64.480  60.170  1.00  0.00            
ATOM   1132  CB  ARG X  78      77.120  63.400  60.580  1.00  0.00            
ATOM   1133  HB1 ARG X  78      76.330  62.980  59.960  1.00  0.00            
ATOM   1134  HB2 ARG X  78      77.570  62.510  61.040  1.00  0.00            
ATOM   1135  CG  ARG X  78      76.710  64.420  61.640  1.00  0.00            
ATOM   1136  HG1 ARG X  78      77.560  65.050  61.880  1.00  0.00            
ATOM   1137  HG2 ARG X  78      76.000  65.120  61.200  1.00  0.00            
ATOM   1138  CD  ARG X  78      76.230  63.850  62.980  1.00  0.00            
ATOM   1139  HD1 ARG X  78      76.180  62.770  62.840  1.00  0.00            
ATOM   1140  HD2 ARG X  78      77.040  63.980  63.690  1.00  0.00            
ATOM   1141  NE  ARG X  78      74.880  64.320  63.280  1.00  0.00            
ATOM   1142  HE  ARG X  78      74.080  63.900  62.810  1.00  0.00            
ATOM   1143  CZ  ARG X  78      74.550  65.260  64.180  1.00  0.00            
ATOM   1144  NH1 ARG X  78      75.430  66.030  64.830  1.00  0.00            
ATOM   1145 1HH1 ARG X  78      76.390  65.800  65.030  1.00  0.00            
ATOM   1146 2HH1 ARG X  78      75.110  66.950  65.110  1.00  0.00            
ATOM   1147  NH2 ARG X  78      73.250  65.490  64.420  1.00  0.00            
ATOM   1148 1HH2 ARG X  78      72.970  66.310  64.930  1.00  0.00            
ATOM   1149 2HH2 ARG X  78      72.570  64.930  63.920  1.00  0.00            
ATOM   1150  C   ARG X  78      78.530  62.840  58.700  1.00  0.00            
ATOM   1151  O   ARG X  78      79.410  62.040  59.020  1.00  0.00            
ATOM   1152  N   MET X  79      77.740  62.790  57.630  1.00  0.00            
ATOM   1153  H   MET X  79      77.040  63.500  57.480  1.00  0.00            
ATOM   1154  CA  MET X  79      77.690  61.660  56.710  1.00  0.00            
ATOM   1155  HA  MET X  79      78.670  61.200  56.670  1.00  0.00            
ATOM   1156  CB  MET X  79      76.770  60.630  57.370  1.00  0.00            
ATOM   1157  HB1 MET X  79      77.420  60.310  58.180  1.00  0.00            
ATOM   1158  HB2 MET X  79      75.990  61.190  57.880  1.00  0.00            
ATOM   1159  CG  MET X  79      76.540  59.310  56.640  1.00  0.00            
ATOM   1160  HG1 MET X  79      76.130  59.520  55.650  1.00  0.00            
ATOM   1161  HG2 MET X  79      77.540  58.870  56.560  1.00  0.00            
ATOM   1162  SD  MET X  79      75.290  58.230  57.380  1.00  0.00            
ATOM   1163  CE  MET X  79      76.400  57.220  58.380  1.00  0.00            
ATOM   1164  HE1 MET X  79      76.680  57.790  59.260  1.00  0.00            
ATOM   1165  HE2 MET X  79      75.950  56.370  58.890  1.00  0.00            
ATOM   1166  HE3 MET X  79      77.230  56.900  57.750  1.00  0.00            
ATOM   1167  C   MET X  79      77.190  62.300  55.420  1.00  0.00            
ATOM   1168  O   MET X  79      76.460  63.280  55.510  1.00  0.00            
ATOM   1169  N   ILE X  80      77.700  61.740  54.320  1.00  0.00            
ATOM   1170  H   ILE X  80      78.270  60.920  54.180  1.00  0.00            
ATOM   1171  CA  ILE X  80      77.280  62.170  53.000  1.00  0.00            
ATOM   1172  HA  ILE X  80      76.220  62.390  52.960  1.00  0.00            
ATOM   1173  CB  ILE X  80      78.090  63.330  52.410  1.00  0.00            
ATOM   1174  HB  ILE X  80      77.960  63.420  51.330  1.00  0.00            
ATOM   1175  CG1 ILE X  80      79.600  63.140  52.370  1.00  0.00            
ATOM   1176 1HG1 ILE X  80      79.920  62.820  53.360  1.00  0.00            
ATOM   1177 2HG1 ILE X  80      79.790  62.240  51.780  1.00  0.00            
ATOM   1178  CG2 ILE X  80      77.530  64.600  53.070  1.00  0.00            
ATOM   1179 1HG2 ILE X  80      77.700  65.350  52.300  1.00  0.00            
ATOM   1180 2HG2 ILE X  80      76.480  64.520  53.350  1.00  0.00            
ATOM   1181 3HG2 ILE X  80      78.110  64.750  53.970  1.00  0.00            
ATOM   1182  CD  ILE X  80      80.410  64.310  51.800  1.00  0.00            
ATOM   1183  HD1 ILE X  80      81.430  63.970  51.640  1.00  0.00            
ATOM   1184  HD2 ILE X  80      80.040  64.450  50.780  1.00  0.00            
ATOM   1185  HD3 ILE X  80      80.270  65.200  52.410  1.00  0.00            
ATOM   1186  C   ILE X  80      77.500  60.920  52.160  1.00  0.00            
ATOM   1187  O   ILE X  80      77.610  59.820  52.680  1.00  0.00            
ATOM   1188  N   ALA X  81      77.660  61.040  50.830  1.00  0.00            
ATOM   1189  H   ALA X  81      77.730  61.980  50.490  1.00  0.00            
ATOM   1190  CA  ALA X  81      78.220  60.050  49.940  1.00  0.00            
ATOM   1191  HA  ALA X  81      78.880  59.380  50.490  1.00  0.00            
ATOM   1192  CB  ALA X  81      77.160  59.330  49.100  1.00  0.00            
ATOM   1193  HB1 ALA X  81      76.460  58.920  49.830  1.00  0.00            
ATOM   1194  HB2 ALA X  81      76.650  59.970  48.390  1.00  0.00            
ATOM   1195  HB3 ALA X  81      77.640  58.570  48.490  1.00  0.00            
ATOM   1196  C   ALA X  81      79.190  60.770  49.020  1.00  0.00            
ATOM   1197  O   ALA X  81      79.120  61.990  48.850  1.00  0.00            
ATOM   1198  N   ALA X  82      80.190  60.120  48.420  1.00  0.00            
ATOM   1199  H   ALA X  82      80.320  59.130  48.520  1.00  0.00            
ATOM   1200  CA  ALA X  82      81.030  60.490  47.300  1.00  0.00            
ATOM   1201  HA  ALA X  82      80.560  61.150  46.570  1.00  0.00            
ATOM   1202  CB  ALA X  82      82.270  61.270  47.740  1.00  0.00            
ATOM   1203  HB1 ALA X  82      82.850  60.520  48.280  1.00  0.00            
ATOM   1204  HB2 ALA X  82      82.910  61.730  46.990  1.00  0.00            
ATOM   1205  HB3 ALA X  82      82.080  62.060  48.470  1.00  0.00            
ATOM   1206  C   ALA X  82      81.410  59.270  46.470  1.00  0.00            
ATOM   1207  O   ALA X  82      81.480  58.160  46.990  1.00  0.00            
ATOM   1208  N   VAL X  83      81.760  59.390  45.190  1.00  0.00            
ATOM   1209  H   VAL X  83      81.800  60.320  44.810  1.00  0.00            
ATOM   1210  CA  VAL X  83      82.600  58.440  44.480  1.00  0.00            
ATOM   1211  HA  VAL X  83      82.160  57.450  44.540  1.00  0.00            
ATOM   1212  CB  VAL X  83      82.650  58.880  43.020  1.00  0.00            
ATOM   1213  HB  VAL X  83      82.910  59.940  42.950  1.00  0.00            
ATOM   1214  CG1 VAL X  83      83.570  58.060  42.100  1.00  0.00            
ATOM   1215 1HG1 VAL X  83      83.790  58.700  41.240  1.00  0.00            
ATOM   1216 2HG1 VAL X  83      84.590  57.980  42.470  1.00  0.00            
ATOM   1217 3HG1 VAL X  83      83.110  57.110  41.830  1.00  0.00            
ATOM   1218  CG2 VAL X  83      81.270  58.900  42.370  1.00  0.00            
ATOM   1219 1HG2 VAL X  83      80.750  59.770  42.770  1.00  0.00            
ATOM   1220 2HG2 VAL X  83      81.340  58.980  41.280  1.00  0.00            
ATOM   1221 3HG2 VAL X  83      80.690  57.990  42.470  1.00  0.00            
ATOM   1222  C   VAL X  83      83.950  58.320  45.180  1.00  0.00            
ATOM   1223  O   VAL X  83      84.450  59.280  45.770  1.00  0.00            
ATOM   1224  N   ASP X  84      84.600  57.160  45.200  1.00  0.00            
ATOM   1225  H   ASP X  84      84.270  56.500  44.510  1.00  0.00            
ATOM   1226  CA  ASP X  84      85.750  56.780  46.000  1.00  0.00            
ATOM   1227  HA  ASP X  84      86.140  57.720  46.380  1.00  0.00            
ATOM   1228  CB  ASP X  84      85.340  55.750  47.060  1.00  0.00            
ATOM   1229  HB1 ASP X  84      84.800  56.360  47.800  1.00  0.00            
ATOM   1230  HB2 ASP X  84      84.890  54.870  46.600  1.00  0.00            
ATOM   1231  CG  ASP X  84      86.590  55.400  47.860  1.00  0.00            
ATOM   1232  OD1 ASP X  84      86.670  54.280  48.400  1.00  0.00            
ATOM   1233  OD2 ASP X  84      87.350  56.360  48.100  1.00  0.00            
ATOM   1234  C   ASP X  84      86.810  56.400  44.980  1.00  0.00            
ATOM   1235  O   ASP X  84      86.560  55.630  44.050  1.00  0.00            
ATOM   1236  N   THR X  85      88.050  56.860  45.130  1.00  0.00            
ATOM   1237  H   THR X  85      88.170  57.170  46.090  1.00  0.00            
ATOM   1238  CA  THR X  85      89.300  56.600  44.450  1.00  0.00            
ATOM   1239  HA  THR X  85      89.920  57.170  45.160  1.00  0.00            
ATOM   1240  CB  THR X  85      89.700  55.130  44.390  1.00  0.00            
ATOM   1241  HB  THR X  85      90.740  55.030  44.080  1.00  0.00            
ATOM   1242  OG1 THR X  85      89.030  54.640  43.250  1.00  0.00            
ATOM   1243  HG1 THR X  85      88.130  54.760  43.530  1.00  0.00            
ATOM   1244  CG2 THR X  85      89.450  54.220  45.590  1.00  0.00            
ATOM   1245 1HG2 THR X  85      88.420  53.860  45.610  1.00  0.00            
ATOM   1246 2HG2 THR X  85      90.040  53.310  45.570  1.00  0.00            
ATOM   1247 3HG2 THR X  85      89.660  54.760  46.520  1.00  0.00            
ATOM   1248  C   THR X  85      89.540  57.580  43.310  1.00  0.00            
ATOM   1249  O   THR X  85      90.600  57.480  42.690  1.00  0.00            
ATOM   1250  N   ASP X  86      88.610  58.480  42.980  1.00  0.00            
ATOM   1251  H   ASP X  86      87.940  58.750  43.680  1.00  0.00            
ATOM   1252  CA  ASP X  86      88.560  59.080  41.670  1.00  0.00            
ATOM   1253  HA  ASP X  86      89.520  59.240  41.180  1.00  0.00            
ATOM   1254  CB  ASP X  86      87.780  58.080  40.800  1.00  0.00            
ATOM   1255  HB1 ASP X  86      88.290  57.160  40.570  1.00  0.00            
ATOM   1256  HB2 ASP X  86      86.850  57.840  41.320  1.00  0.00            
ATOM   1257  CG  ASP X  86      87.240  58.580  39.460  1.00  0.00            
ATOM   1258  OD1 ASP X  86      88.040  59.140  38.670  1.00  0.00            
ATOM   1259  OD2 ASP X  86      86.030  58.810  39.300  1.00  0.00            
ATOM   1260  C   ASP X  86      87.740  60.330  41.930  1.00  0.00            
ATOM   1261  O   ASP X  86      86.680  60.230  42.560  1.00  0.00            
ATOM   1262  N   SER X  87      88.230  61.470  41.400  1.00  0.00            
ATOM   1263  H   SER X  87      88.880  61.150  40.700  1.00  0.00            
ATOM   1264  CA  SER X  87      87.830  62.840  41.630  1.00  0.00            
ATOM   1265  HA  SER X  87      87.930  63.220  42.640  1.00  0.00            
ATOM   1266  CB  SER X  87      88.880  63.640  40.850  1.00  0.00            
ATOM   1267  HB1 SER X  87      88.910  64.730  40.890  1.00  0.00            
ATOM   1268  HB2 SER X  87      89.810  63.230  41.230  1.00  0.00            
ATOM   1269  OG  SER X  87      88.810  63.430  39.460  1.00  0.00            
ATOM   1270  HG  SER X  87      88.690  64.180  38.900  1.00  0.00            
ATOM   1271  C   SER X  87      86.350  62.950  41.270  1.00  0.00            
ATOM   1272  O   SER X  87      86.040  62.660  40.120  1.00  0.00            
ATOM   1273  N   PRO X  88      85.450  63.390  42.150  1.00  0.00            
ATOM   1274  CA  PRO X  88      84.030  63.440  41.920  1.00  0.00            
ATOM   1275  HA  PRO X  88      83.600  62.500  41.590  1.00  0.00            
ATOM   1276  CB  PRO X  88      83.440  63.550  43.330  1.00  0.00            
ATOM   1277  HB1 PRO X  88      82.470  64.000  43.130  1.00  0.00            
ATOM   1278  HB2 PRO X  88      83.250  62.620  43.870  1.00  0.00            
ATOM   1279  CG  PRO X  88      84.470  64.270  44.200  1.00  0.00            
ATOM   1280  HG1 PRO X  88      84.160  65.310  44.110  1.00  0.00            
ATOM   1281  HG2 PRO X  88      84.420  63.920  45.230  1.00  0.00            
ATOM   1282  CD  PRO X  88      85.770  63.880  43.480  1.00  0.00            
ATOM   1283  HD1 PRO X  88      86.540  64.650  43.580  1.00  0.00            
ATOM   1284  HD2 PRO X  88      86.130  63.020  44.030  1.00  0.00            
ATOM   1285  C   PRO X  88      83.570  64.590  41.030  1.00  0.00            
ATOM   1286  O   PRO X  88      83.210  65.650  41.540  1.00  0.00            
ATOM   1287  N   ARG X  89      83.660  64.360  39.720  1.00  0.00            
ATOM   1288  H   ARG X  89      83.820  63.400  39.450  1.00  0.00            
ATOM   1289  CA  ARG X  89      83.160  65.320  38.760  1.00  0.00            
ATOM   1290  HA  ARG X  89      83.320  66.370  39.000  1.00  0.00            
ATOM   1291  CB  ARG X  89      83.850  65.150  37.400  1.00  0.00            
ATOM   1292  HB1 ARG X  89      83.570  64.220  36.920  1.00  0.00            
ATOM   1293  HB2 ARG X  89      83.650  65.870  36.610  1.00  0.00            
ATOM   1294  CG  ARG X  89      85.360  64.980  37.530  1.00  0.00            
ATOM   1295  HG1 ARG X  89      85.910  65.770  38.050  1.00  0.00            
ATOM   1296  HG2 ARG X  89      85.730  64.270  38.260  1.00  0.00            
ATOM   1297  CD  ARG X  89      85.940  64.770  36.130  1.00  0.00            
ATOM   1298  HD1 ARG X  89      87.010  64.790  36.340  1.00  0.00            
ATOM   1299  HD2 ARG X  89      85.600  63.890  35.590  1.00  0.00            
ATOM   1300  NE  ARG X  89      85.750  65.970  35.310  1.00  0.00            
ATOM   1301  HE  ARG X  89      86.330  66.760  35.540  1.00  0.00            
ATOM   1302  CZ  ARG X  89      85.060  66.040  34.160  1.00  0.00            
ATOM   1303  NH1 ARG X  89      84.290  65.050  33.700  1.00  0.00            
ATOM   1304 1HH1 ARG X  89      83.380  65.180  33.290  1.00  0.00            
ATOM   1305 2HH1 ARG X  89      84.330  64.080  33.980  1.00  0.00            
ATOM   1306  NH2 ARG X  89      85.040  67.160  33.420  1.00  0.00            
ATOM   1307 1HH2 ARG X  89      84.650  67.200  32.490  1.00  0.00            
ATOM   1308 2HH2 ARG X  89      85.390  68.010  33.840  1.00  0.00            
ATOM   1309  C   ARG X  89      81.680  65.140  38.450  1.00  0.00            
ATOM   1310  O   ARG X  89      80.880  66.020  38.140  1.00  0.00            
ATOM   1311  N   GLU X  90      81.280  63.870  38.470  1.00  0.00            
ATOM   1312  H   GLU X  90      82.040  63.220  38.660  1.00  0.00            
ATOM   1313  CA  GLU X  90      80.020  63.360  37.980  1.00  0.00            
ATOM   1314  HA  GLU X  90      79.690  63.920  37.100  1.00  0.00            
ATOM   1315  CB  GLU X  90      80.160  61.900  37.530  1.00  0.00            
ATOM   1316  HB1 GLU X  90      79.210  61.420  37.250  1.00  0.00            
ATOM   1317  HB2 GLU X  90      80.840  61.890  36.670  1.00  0.00            
ATOM   1318  CG  GLU X  90      80.760  60.910  38.530  1.00  0.00            
ATOM   1319  HG1 GLU X  90      80.370  61.150  39.520  1.00  0.00            
ATOM   1320  HG2 GLU X  90      80.350  59.920  38.400  1.00  0.00            
ATOM   1321  CD  GLU X  90      82.270  60.720  38.530  1.00  0.00            
ATOM   1322  OE1 GLU X  90      83.030  61.500  39.170  1.00  0.00            
ATOM   1323  OE2 GLU X  90      82.790  59.780  37.910  1.00  0.00            
ATOM   1324  C   GLU X  90      78.840  63.560  38.930  1.00  0.00            
ATOM   1325  O   GLU X  90      77.730  63.160  38.560  1.00  0.00            
ATOM   1326  N   VAL X  91      79.100  64.160  40.090  1.00  0.00            
ATOM   1327  H   VAL X  91      80.020  64.520  40.280  1.00  0.00            
ATOM   1328  CA  VAL X  91      78.090  64.240  41.140  1.00  0.00            
ATOM   1329  HA  VAL X  91      77.680  63.230  41.130  1.00  0.00            
ATOM   1330  CB  VAL X  91      78.850  64.420  42.460  1.00  0.00            
ATOM   1331  HB  VAL X  91      78.110  64.550  43.250  1.00  0.00            
ATOM   1332  CG1 VAL X  91      79.590  63.170  42.940  1.00  0.00            
ATOM   1333 1HG1 VAL X  91      78.850  62.510  43.390  1.00  0.00            
ATOM   1334 2HG1 VAL X  91      80.070  62.550  42.190  1.00  0.00            
ATOM   1335 3HG1 VAL X  91      80.250  63.360  43.790  1.00  0.00            
ATOM   1336  CG2 VAL X  91      79.580  65.760  42.560  1.00  0.00            
ATOM   1337 1HG2 VAL X  91      78.850  66.500  42.240  1.00  0.00            
ATOM   1338 2HG2 VAL X  91      79.830  65.990  43.590  1.00  0.00            
ATOM   1339 3HG2 VAL X  91      80.390  65.820  41.830  1.00  0.00            
ATOM   1340  C   VAL X  91      76.900  65.130  40.900  1.00  0.00            
ATOM   1341  O   VAL X  91      76.030  65.160  41.780  1.00  0.00            
ATOM   1342  N   PHE X  92      76.840  65.760  39.720  1.00  0.00            
ATOM   1343  H   PHE X  92      77.590  65.540  39.080  1.00  0.00            
ATOM   1344  CA  PHE X  92      75.720  66.590  39.300  1.00  0.00            
ATOM   1345  HA  PHE X  92      75.130  66.790  40.190  1.00  0.00            
ATOM   1346  CB  PHE X  92      76.150  67.990  38.890  1.00  0.00            
ATOM   1347  HB1 PHE X  92      76.710  67.990  37.950  1.00  0.00            
ATOM   1348  HB2 PHE X  92      75.200  68.510  38.810  1.00  0.00            
ATOM   1349  CG  PHE X  92      76.970  68.850  39.830  1.00  0.00            
ATOM   1350  CD1 PHE X  92      76.290  69.750  40.660  1.00  0.00            
ATOM   1351  HD1 PHE X  92      75.230  69.910  40.590  1.00  0.00            
ATOM   1352  CD2 PHE X  92      78.340  68.730  40.100  1.00  0.00            
ATOM   1353  HD2 PHE X  92      78.860  67.950  39.570  1.00  0.00            
ATOM   1354  CE1 PHE X  92      76.900  70.470  41.690  1.00  0.00            
ATOM   1355  HE1 PHE X  92      76.280  70.880  42.460  1.00  0.00            
ATOM   1356  CE2 PHE X  92      79.050  69.670  40.860  1.00  0.00            
ATOM   1357  HE2 PHE X  92      80.110  69.520  40.800  1.00  0.00            
ATOM   1358  CZ  PHE X  92      78.300  70.480  41.720  1.00  0.00            
ATOM   1359  HZ  PHE X  92      78.910  70.990  42.450  1.00  0.00            
ATOM   1360  C   PHE X  92      75.010  65.830  38.180  1.00  0.00            
ATOM   1361  O   PHE X  92      74.310  66.420  37.380  1.00  0.00            
ATOM   1362  N   PHE X  93      75.140  64.510  38.130  1.00  0.00            
ATOM   1363  H   PHE X  93      75.840  64.180  38.780  1.00  0.00            
ATOM   1364  CA  PHE X  93      74.350  63.530  37.420  1.00  0.00            
ATOM   1365  HA  PHE X  93      73.340  63.910  37.470  1.00  0.00            
ATOM   1366  CB  PHE X  93      74.760  63.280  35.970  1.00  0.00            
ATOM   1367  HB1 PHE X  93      74.020  62.660  35.450  1.00  0.00            
ATOM   1368  HB2 PHE X  93      74.760  64.230  35.440  1.00  0.00            
ATOM   1369  CG  PHE X  93      76.050  62.560  35.660  1.00  0.00            
ATOM   1370  CD1 PHE X  93      75.920  61.190  35.430  1.00  0.00            
ATOM   1371  HD1 PHE X  93      75.070  60.580  35.720  1.00  0.00            
ATOM   1372  CD2 PHE X  93      77.180  63.350  35.410  1.00  0.00            
ATOM   1373  HD2 PHE X  93      77.160  64.430  35.500  1.00  0.00            
ATOM   1374  CE1 PHE X  93      77.040  60.510  34.930  1.00  0.00            
ATOM   1375  HE1 PHE X  93      77.020  59.470  34.650  1.00  0.00            
ATOM   1376  CE2 PHE X  93      78.290  62.630  34.930  1.00  0.00            
ATOM   1377  HE2 PHE X  93      79.130  63.190  34.550  1.00  0.00            
ATOM   1378  CZ  PHE X  93      78.240  61.240  34.800  1.00  0.00            
ATOM   1379  HZ  PHE X  93      79.180  60.730  34.580  1.00  0.00            
ATOM   1380  C   PHE X  93      74.350  62.220  38.210  1.00  0.00            
ATOM   1381  O   PHE X  93      73.340  61.530  38.340  1.00  0.00            
ATOM   1382  N   ARG X  94      75.470  61.760  38.760  1.00  0.00            
ATOM   1383  H   ARG X  94      76.310  62.340  38.750  1.00  0.00            
ATOM   1384  CA  ARG X  94      75.630  60.530  39.510  1.00  0.00            
ATOM   1385  HA  ARG X  94      74.940  59.740  39.200  1.00  0.00            
ATOM   1386  CB  ARG X  94      77.020  59.940  39.270  1.00  0.00            
ATOM   1387  HB1 ARG X  94      77.300  59.990  38.210  1.00  0.00            
ATOM   1388  HB2 ARG X  94      77.820  60.590  39.610  1.00  0.00            
ATOM   1389  CG  ARG X  94      77.240  58.580  39.930  1.00  0.00            
ATOM   1390  HG1 ARG X  94      77.240  58.810  41.000  1.00  0.00            
ATOM   1391  HG2 ARG X  94      76.310  58.010  39.870  1.00  0.00            
ATOM   1392  CD  ARG X  94      78.600  57.920  39.650  1.00  0.00            
ATOM   1393  HD1 ARG X  94      78.600  57.540  38.630  1.00  0.00            
ATOM   1394  HD2 ARG X  94      79.360  58.620  40.010  1.00  0.00            
ATOM   1395  NE  ARG X  94      78.690  56.710  40.460  1.00  0.00            
ATOM   1396  HE  ARG X  94      77.850  56.430  40.930  1.00  0.00            
ATOM   1397  CZ  ARG X  94      79.730  55.870  40.620  1.00  0.00            
ATOM   1398  NH1 ARG X  94      80.750  55.870  39.760  1.00  0.00            
ATOM   1399 1HH1 ARG X  94      81.530  55.230  39.920  1.00  0.00            
ATOM   1400 2HH1 ARG X  94      80.890  56.450  38.950  1.00  0.00            
ATOM   1401  NH2 ARG X  94      79.660  54.900  41.540  1.00  0.00            
ATOM   1402 1HH2 ARG X  94      78.880  54.730  42.160  1.00  0.00            
ATOM   1403 2HH2 ARG X  94      80.130  54.010  41.690  1.00  0.00            
ATOM   1404  C   ARG X  94      75.330  60.890  40.960  1.00  0.00            
ATOM   1405  O   ARG X  94      76.170  61.290  41.780  1.00  0.00            
ATOM   1406  N   VAL X  95      74.050  60.680  41.260  1.00  0.00            
ATOM   1407  H   VAL X  95      73.390  60.580  40.490  1.00  0.00            
ATOM   1408  CA  VAL X  95      73.400  60.870  42.540  1.00  0.00            
ATOM   1409  HA  VAL X  95      74.170  60.760  43.310  1.00  0.00            
ATOM   1410  CB  VAL X  95      73.140  62.370  42.670  1.00  0.00            
ATOM   1411  HB  VAL X  95      74.150  62.760  42.670  1.00  0.00            
ATOM   1412  CG1 VAL X  95      72.630  63.040  41.390  1.00  0.00            
ATOM   1413 1HG1 VAL X  95      71.720  62.700  40.880  1.00  0.00            
ATOM   1414 2HG1 VAL X  95      72.630  64.130  41.450  1.00  0.00            
ATOM   1415 3HG1 VAL X  95      73.370  62.920  40.610  1.00  0.00            
ATOM   1416  CG2 VAL X  95      72.400  62.740  43.960  1.00  0.00            
ATOM   1417 1HG2 VAL X  95      71.720  63.560  43.740  1.00  0.00            
ATOM   1418 2HG2 VAL X  95      71.640  62.000  44.200  1.00  0.00            
ATOM   1419 3HG2 VAL X  95      73.100  62.930  44.770  1.00  0.00            
ATOM   1420  C   VAL X  95      72.260  59.870  42.670  1.00  0.00            
ATOM   1421  O   VAL X  95      71.140  60.300  42.420  1.00  0.00            
ATOM   1422  N   ALA X  96      72.450  58.570  42.930  1.00  0.00            
ATOM   1423  H   ALA X  96      73.430  58.340  42.920  1.00  0.00            
ATOM   1424  CA  ALA X  96      71.360  57.620  42.890  1.00  0.00            
ATOM   1425  HA  ALA X  96      70.840  57.750  41.940  1.00  0.00            
ATOM   1426  CB  ALA X  96      71.960  56.210  42.950  1.00  0.00            
ATOM   1427  HB1 ALA X  96      72.680  56.170  42.140  1.00  0.00            
ATOM   1428  HB2 ALA X  96      72.500  56.030  43.880  1.00  0.00            
ATOM   1429  HB3 ALA X  96      71.260  55.450  42.600  1.00  0.00            
ATOM   1430  C   ALA X  96      70.280  57.740  43.950  1.00  0.00            
ATOM   1431  O   ALA X  96      69.710  56.700  44.260  1.00  0.00            
ATOM   1432  N   ALA X  97      70.120  58.920  44.550  1.00  0.00            
ATOM   1433  H   ALA X  97      70.610  59.710  44.160  1.00  0.00            
ATOM   1434  CA  ALA X  97      68.970  59.240  45.380  1.00  0.00            
ATOM   1435  HA  ALA X  97      68.630  58.510  46.110  1.00  0.00            
ATOM   1436  CB  ALA X  97      69.280  60.500  46.180  1.00  0.00            
ATOM   1437  HB1 ALA X  97      69.870  61.310  45.750  1.00  0.00            
ATOM   1438  HB2 ALA X  97      68.340  60.910  46.550  1.00  0.00            
ATOM   1439  HB3 ALA X  97      69.960  60.120  46.940  1.00  0.00            
ATOM   1440  C   ALA X  97      67.810  59.460  44.420  1.00  0.00            
ATOM   1441  O   ALA X  97      66.940  58.600  44.320  1.00  0.00            
ATOM   1442  N   ASP X  98      67.830  60.540  43.640  1.00  0.00            
ATOM   1443  H   ASP X  98      68.690  61.060  43.760  1.00  0.00            
ATOM   1444  CA  ASP X  98      66.790  61.040  42.770  1.00  0.00            
ATOM   1445  HA  ASP X  98      65.820  60.720  43.170  1.00  0.00            
ATOM   1446  CB  ASP X  98      66.920  62.560  42.790  1.00  0.00            
ATOM   1447  HB1 ASP X  98      67.000  63.020  43.780  1.00  0.00            
ATOM   1448  HB2 ASP X  98      67.920  62.970  42.660  1.00  0.00            
ATOM   1449  CG  ASP X  98      65.800  63.360  42.140  1.00  0.00            
ATOM   1450  OD1 ASP X  98      65.160  64.190  42.820  1.00  0.00            
ATOM   1451  OD2 ASP X  98      65.580  63.280  40.910  1.00  0.00            
ATOM   1452  C   ASP X  98      66.860  60.400  41.390  1.00  0.00            
ATOM   1453  O   ASP X  98      65.860  60.060  40.770  1.00  0.00            
ATOM   1454  N   MET X  99      68.040  60.250  40.780  1.00  0.00            
ATOM   1455  H   MET X  99      68.770  60.530  41.410  1.00  0.00            
ATOM   1456  CA  MET X  99      68.370  59.940  39.410  1.00  0.00            
ATOM   1457  HA  MET X  99      67.450  59.870  38.830  1.00  0.00            
ATOM   1458  CB  MET X  99      69.070  61.180  38.850  1.00  0.00            
ATOM   1459  HB1 MET X  99      68.930  62.070  39.470  1.00  0.00            
ATOM   1460  HB2 MET X  99      70.160  61.050  38.820  1.00  0.00            
ATOM   1461  CG  MET X  99      68.720  61.690  37.450  1.00  0.00            
ATOM   1462  HG1 MET X  99      69.050  60.980  36.690  1.00  0.00            
ATOM   1463  HG2 MET X  99      67.640  61.900  37.470  1.00  0.00            
ATOM   1464  SD  MET X  99      69.680  63.210  37.300  1.00  0.00            
ATOM   1465  CE  MET X  99      69.210  63.480  35.570  1.00  0.00            
ATOM   1466  HE1 MET X  99      69.640  64.420  35.230  1.00  0.00            
ATOM   1467  HE2 MET X  99      69.660  62.780  34.860  1.00  0.00            
ATOM   1468  HE3 MET X  99      68.150  63.420  35.390  1.00  0.00            
ATOM   1469  C   MET X  99      69.280  58.720  39.490  1.00  0.00            
ATOM   1470  O   MET X  99      70.420  58.820  39.970  1.00  0.00            
ATOM   1471  N   PHE X 100      68.700  57.610  39.030  1.00  0.00            
ATOM   1472  H   PHE X 100      67.770  57.730  38.660  1.00  0.00            
ATOM   1473  CA  PHE X 100      69.240  56.270  39.180  1.00  0.00            
ATOM   1474  HA  PHE X 100      70.330  56.240  39.120  1.00  0.00            
ATOM   1475  CB  PHE X 100      68.950  55.630  40.530  1.00  0.00            
ATOM   1476  HB1 PHE X 100      69.730  54.940  40.880  1.00  0.00            
ATOM   1477  HB2 PHE X 100      69.010  56.410  41.280  1.00  0.00            
ATOM   1478  CG  PHE X 100      67.570  55.010  40.760  1.00  0.00            
ATOM   1479  CD1 PHE X 100      66.480  55.840  41.010  1.00  0.00            
ATOM   1480  HD1 PHE X 100      66.500  56.910  41.070  1.00  0.00            
ATOM   1481  CD2 PHE X 100      67.400  53.630  40.940  1.00  0.00            
ATOM   1482  HD2 PHE X 100      68.270  53.030  41.110  1.00  0.00            
ATOM   1483  CE1 PHE X 100      65.200  55.250  41.090  1.00  0.00            
ATOM   1484  HE1 PHE X 100      64.290  55.840  41.160  1.00  0.00            
ATOM   1485  CE2 PHE X 100      66.150  53.010  41.000  1.00  0.00            
ATOM   1486  HE2 PHE X 100      66.010  51.950  41.000  1.00  0.00            
ATOM   1487  CZ  PHE X 100      65.040  53.880  41.000  1.00  0.00            
ATOM   1488  HZ  PHE X 100      64.010  53.580  41.190  1.00  0.00            
ATOM   1489  C   PHE X 100      68.750  55.390  38.040  1.00  0.00            
ATOM   1490  O   PHE X 100      69.520  54.520  37.660  1.00  0.00            
ATOM   1491  N   SER X 101      67.630  55.530  37.320  1.00  0.00            
ATOM   1492  H   SER X 101      67.000  56.260  37.620  1.00  0.00            
ATOM   1493  CA  SER X 101      67.020  54.610  36.400  1.00  0.00            
ATOM   1494  HA  SER X 101      67.820  54.170  35.800  1.00  0.00            
ATOM   1495  CB  SER X 101      66.360  53.530  37.250  1.00  0.00            
ATOM   1496  HB1 SER X 101      66.130  52.750  36.520  1.00  0.00            
ATOM   1497  HB2 SER X 101      66.990  53.030  37.990  1.00  0.00            
ATOM   1498  OG  SER X 101      65.090  53.860  37.790  1.00  0.00            
ATOM   1499  HG  SER X 101      65.320  54.670  38.230  1.00  0.00            
ATOM   1500  C   SER X 101      66.170  55.300  35.350  1.00  0.00            
ATOM   1501  O   SER X 101      65.530  54.670  34.500  1.00  0.00            
ATOM   1502  N   ASP X 102      66.080  56.640  35.290  1.00  0.00            
ATOM   1503  H   ASP X 102      66.600  57.090  36.030  1.00  0.00            
ATOM   1504  CA  ASP X 102      65.410  57.450  34.300  1.00  0.00            
ATOM   1505  HA  ASP X 102      65.390  56.880  33.380  1.00  0.00            
ATOM   1506  CB  ASP X 102      64.070  57.850  34.890  1.00  0.00            
ATOM   1507  HB1 ASP X 102      63.460  57.700  34.000  1.00  0.00            
ATOM   1508  HB2 ASP X 102      63.600  57.070  35.490  1.00  0.00            
ATOM   1509  CG  ASP X 102      63.830  59.190  35.580  1.00  0.00            
ATOM   1510  OD1 ASP X 102      63.760  60.200  34.850  1.00  0.00            
ATOM   1511  OD2 ASP X 102      63.720  59.210  36.820  1.00  0.00            
ATOM   1512  C   ASP X 102      66.340  58.650  34.160  1.00  0.00            
ATOM   1513  O   ASP X 102      66.880  59.140  35.160  1.00  0.00            
ATOM   1514  N   GLY X 103      66.570  59.170  32.950  1.00  0.00            
ATOM   1515  H   GLY X 103      65.890  58.840  32.270  1.00  0.00            
ATOM   1516  CA  GLY X 103      67.300  60.390  32.700  1.00  0.00            
ATOM   1517  HA1 GLY X 103      68.080  60.650  33.430  1.00  0.00            
ATOM   1518  HA2 GLY X 103      67.940  60.070  31.870  1.00  0.00            
ATOM   1519  C   GLY X 103      66.480  61.580  32.220  1.00  0.00            
ATOM   1520  O   GLY X 103      66.780  62.060  31.130  1.00  0.00            
ATOM   1521  N   ASN X 104      65.300  61.820  32.780  1.00  0.00            
ATOM   1522  H   ASN X 104      64.970  61.300  33.580  1.00  0.00            
ATOM   1523  CA  ASN X 104      64.640  63.100  32.580  1.00  0.00            
ATOM   1524  HA  ASN X 104      64.550  63.270  31.510  1.00  0.00            
ATOM   1525  CB  ASN X 104      63.160  63.010  33.010  1.00  0.00            
ATOM   1526  HB1 ASN X 104      62.510  62.240  32.590  1.00  0.00            
ATOM   1527  HB2 ASN X 104      63.080  62.900  34.090  1.00  0.00            
ATOM   1528  CG  ASN X 104      62.520  64.340  32.660  1.00  0.00            
ATOM   1529  OD1 ASN X 104      62.590  65.220  33.520  1.00  0.00            
ATOM   1530  ND2 ASN X 104      61.900  64.420  31.470  1.00  0.00            
ATOM   1531 1HD2 ASN X 104      61.860  63.590  30.910  1.00  0.00            
ATOM   1532 2HD2 ASN X 104      61.450  65.300  31.250  1.00  0.00            
ATOM   1533  C   ASN X 104      65.420  64.200  33.260  1.00  0.00            
ATOM   1534  O   ASN X 104      65.910  64.060  34.380  1.00  0.00            
ATOM   1535  N   PHE X 105      65.720  65.280  32.530  1.00  0.00            
ATOM   1536  H   PHE X 105      65.300  65.250  31.610  1.00  0.00            
ATOM   1537  CA  PHE X 105      66.170  66.570  33.000  1.00  0.00            
ATOM   1538  HA  PHE X 105      66.620  66.410  33.980  1.00  0.00            
ATOM   1539  CB  PHE X 105      67.260  67.100  32.090  1.00  0.00            
ATOM   1540  HB1 PHE X 105      67.190  66.920  31.010  1.00  0.00            
ATOM   1541  HB2 PHE X 105      67.300  68.190  32.140  1.00  0.00            
ATOM   1542  CG  PHE X 105      68.620  66.580  32.480  1.00  0.00            
ATOM   1543  CD1 PHE X 105      69.050  65.270  32.210  1.00  0.00            
ATOM   1544  HD1 PHE X 105      68.340  64.740  31.580  1.00  0.00            
ATOM   1545  CD2 PHE X 105      69.500  67.370  33.240  1.00  0.00            
ATOM   1546  HD2 PHE X 105      69.400  68.440  33.370  1.00  0.00            
ATOM   1547  CE1 PHE X 105      70.300  64.780  32.560  1.00  0.00            
ATOM   1548  HE1 PHE X 105      70.680  63.800  32.300  1.00  0.00            
ATOM   1549  CE2 PHE X 105      70.730  66.860  33.660  1.00  0.00            
ATOM   1550  HE2 PHE X 105      71.320  67.620  34.150  1.00  0.00            
ATOM   1551  CZ  PHE X 105      71.190  65.600  33.260  1.00  0.00            
ATOM   1552  HZ  PHE X 105      72.180  65.300  33.570  1.00  0.00            
ATOM   1553  C   PHE X 105      64.970  67.500  33.050  1.00  0.00            
ATOM   1554  O   PHE X 105      64.430  67.760  31.980  1.00  0.00            
ATOM   1555  N   ASN X 106      64.590  67.970  34.240  1.00  0.00            
ATOM   1556  H   ASN X 106      64.870  67.450  35.060  1.00  0.00            
ATOM   1557  CA  ASN X 106      63.550  68.970  34.420  1.00  0.00            
ATOM   1558  HA  ASN X 106      63.490  69.450  33.440  1.00  0.00            
ATOM   1559  CB  ASN X 106      62.170  68.370  34.650  1.00  0.00            
ATOM   1560  HB1 ASN X 106      61.480  69.210  34.650  1.00  0.00            
ATOM   1561  HB2 ASN X 106      62.070  67.640  33.840  1.00  0.00            
ATOM   1562  CG  ASN X 106      61.950  67.630  35.960  1.00  0.00            
ATOM   1563  OD1 ASN X 106      61.830  68.240  37.020  1.00  0.00            
ATOM   1564  ND2 ASN X 106      62.110  66.300  35.950  1.00  0.00            
ATOM   1565 1HD2 ASN X 106      62.090  65.760  35.100  1.00  0.00            
ATOM   1566 2HD2 ASN X 106      61.970  65.750  36.780  1.00  0.00            
ATOM   1567  C   ASN X 106      64.030  70.040  35.390  1.00  0.00            
ATOM   1568  O   ASN X 106      64.990  69.840  36.150  1.00  0.00            
ATOM   1569  N   TRP X 107      63.430  71.230  35.380  1.00  0.00            
ATOM   1570  H   TRP X 107      62.610  71.450  34.860  1.00  0.00            
ATOM   1571  CA  TRP X 107      63.820  72.370  36.190  1.00  0.00            
ATOM   1572  HA  TRP X 107      64.830  72.670  35.930  1.00  0.00            
ATOM   1573  CB  TRP X 107      62.940  73.530  35.750  1.00  0.00            
ATOM   1574  HB1 TRP X 107      63.180  73.630  34.700  1.00  0.00            
ATOM   1575  HB2 TRP X 107      61.880  73.250  35.910  1.00  0.00            
ATOM   1576  CG  TRP X 107      63.080  74.960  36.170  1.00  0.00            
ATOM   1577  CD1 TRP X 107      63.900  75.810  35.510  1.00  0.00            
ATOM   1578  HD1 TRP X 107      64.480  75.590  34.630  1.00  0.00            
ATOM   1579  CD2 TRP X 107      62.450  75.720  37.250  1.00  0.00            
ATOM   1580  NE1 TRP X 107      63.910  76.980  36.250  1.00  0.00            
ATOM   1581  HE1 TRP X 107      64.410  77.780  35.900  1.00  0.00            
ATOM   1582  CE2 TRP X 107      63.060  77.000  37.340  1.00  0.00            
ATOM   1583  CE3 TRP X 107      61.550  75.500  38.300  1.00  0.00            
ATOM   1584  HE3 TRP X 107      61.120  74.510  38.320  1.00  0.00            
ATOM   1585  CZ2 TRP X 107      62.820  77.960  38.330  1.00  0.00            
ATOM   1586  HZ2 TRP X 107      63.270  78.940  38.350  1.00  0.00            
ATOM   1587  CZ3 TRP X 107      61.220  76.470  39.250  1.00  0.00            
ATOM   1588  HZ3 TRP X 107      60.460  76.270  40.000  1.00  0.00            
ATOM   1589  CH2 TRP X 107      61.840  77.720  39.310  1.00  0.00            
ATOM   1590  HH2 TRP X 107      61.520  78.530  39.940  1.00  0.00            
ATOM   1591  C   TRP X 107      63.510  72.180  37.670  1.00  0.00            
ATOM   1592  O   TRP X 107      64.190  72.790  38.490  1.00  0.00            
ATOM   1593  N   GLY X 108      62.540  71.330  38.030  1.00  0.00            
ATOM   1594  H   GLY X 108      62.020  70.850  37.320  1.00  0.00            
ATOM   1595  CA  GLY X 108      62.300  70.870  39.380  1.00  0.00            
ATOM   1596  HA1 GLY X 108      62.180  71.790  39.960  1.00  0.00            
ATOM   1597  HA2 GLY X 108      61.410  70.250  39.350  1.00  0.00            
ATOM   1598  C   GLY X 108      63.440  70.030  39.930  1.00  0.00            
ATOM   1599  O   GLY X 108      63.910  70.270  41.040  1.00  0.00            
ATOM   1600  N   ARG X 109      63.930  69.130  39.070  1.00  0.00            
ATOM   1601  H   ARG X 109      63.690  69.170  38.090  1.00  0.00            
ATOM   1602  CA  ARG X 109      64.950  68.140  39.320  1.00  0.00            
ATOM   1603  HA  ARG X 109      64.800  67.720  40.310  1.00  0.00            
ATOM   1604  CB  ARG X 109      64.900  67.080  38.220  1.00  0.00            
ATOM   1605  HB1 ARG X 109      63.860  66.770  38.050  1.00  0.00            
ATOM   1606  HB2 ARG X 109      65.260  67.530  37.290  1.00  0.00            
ATOM   1607  CG  ARG X 109      65.630  65.790  38.640  1.00  0.00            
ATOM   1608  HG1 ARG X 109      66.620  66.120  38.900  1.00  0.00            
ATOM   1609  HG2 ARG X 109      65.270  65.480  39.630  1.00  0.00            
ATOM   1610  CD  ARG X 109      65.820  64.680  37.610  1.00  0.00            
ATOM   1611  HD1 ARG X 109      65.180  64.900  36.750  1.00  0.00            
ATOM   1612  HD2 ARG X 109      66.790  64.780  37.140  1.00  0.00            
ATOM   1613  NE  ARG X 109      65.510  63.420  38.290  1.00  0.00            
ATOM   1614  HE  ARG X 109      65.390  63.550  39.290  1.00  0.00            
ATOM   1615  CZ  ARG X 109      65.080  62.290  37.710  1.00  0.00            
ATOM   1616  NH1 ARG X 109      65.210  62.230  36.380  1.00  0.00            
ATOM   1617 1HH1 ARG X 109      64.760  61.500  35.840  1.00  0.00            
ATOM   1618 2HH1 ARG X 109      65.540  62.990  35.810  1.00  0.00            
ATOM   1619  NH2 ARG X 109      64.570  61.290  38.440  1.00  0.00            
ATOM   1620 1HH2 ARG X 109      64.540  61.200  39.440  1.00  0.00            
ATOM   1621 2HH2 ARG X 109      64.080  60.490  38.050  1.00  0.00            
ATOM   1622  C   ARG X 109      66.320  68.770  39.500  1.00  0.00            
ATOM   1623  O   ARG X 109      66.920  68.660  40.570  1.00  0.00            
ATOM   1624  N   VAL X 110      66.950  69.390  38.500  1.00  0.00            
ATOM   1625  H   VAL X 110      66.520  69.470  37.580  1.00  0.00            
ATOM   1626  CA  VAL X 110      68.180  70.150  38.480  1.00  0.00            
ATOM   1627  HA  VAL X 110      68.930  69.340  38.430  1.00  0.00            
ATOM   1628  CB  VAL X 110      68.420  70.940  37.200  1.00  0.00            
ATOM   1629  HB  VAL X 110      69.330  71.540  37.280  1.00  0.00            
ATOM   1630  CG1 VAL X 110      68.580  70.060  35.970  1.00  0.00            
ATOM   1631 1HG1 VAL X 110      69.070  70.570  35.130  1.00  0.00            
ATOM   1632 2HG1 VAL X 110      69.260  69.260  36.250  1.00  0.00            
ATOM   1633 3HG1 VAL X 110      67.610  69.620  35.730  1.00  0.00            
ATOM   1634  CG2 VAL X 110      67.470  72.140  37.090  1.00  0.00            
ATOM   1635 1HG2 VAL X 110      67.350  72.670  38.030  1.00  0.00            
ATOM   1636 2HG2 VAL X 110      67.800  72.880  36.360  1.00  0.00            
ATOM   1637 3HG2 VAL X 110      66.460  71.730  37.000  1.00  0.00            
ATOM   1638  C   VAL X 110      68.600  70.890  39.740  1.00  0.00            
ATOM   1639  O   VAL X 110      69.780  71.040  40.070  1.00  0.00            
ATOM   1640  N   VAL X 111      67.660  71.450  40.490  1.00  0.00            
ATOM   1641  H   VAL X 111      66.690  71.370  40.210  1.00  0.00            
ATOM   1642  CA  VAL X 111      67.900  72.240  41.680  1.00  0.00            
ATOM   1643  HA  VAL X 111      68.980  72.400  41.730  1.00  0.00            
ATOM   1644  CB  VAL X 111      67.140  73.550  41.590  1.00  0.00            
ATOM   1645  HB  VAL X 111      67.480  74.160  42.430  1.00  0.00            
ATOM   1646  CG1 VAL X 111      67.700  74.290  40.370  1.00  0.00            
ATOM   1647 1HG1 VAL X 111      68.720  73.940  40.370  1.00  0.00            
ATOM   1648 2HG1 VAL X 111      67.380  73.950  39.380  1.00  0.00            
ATOM   1649 3HG1 VAL X 111      67.610  75.380  40.410  1.00  0.00            
ATOM   1650  CG2 VAL X 111      65.610  73.360  41.580  1.00  0.00            
ATOM   1651 1HG2 VAL X 111      65.150  74.300  41.260  1.00  0.00            
ATOM   1652 2HG2 VAL X 111      65.180  72.540  41.020  1.00  0.00            
ATOM   1653 3HG2 VAL X 111      65.380  73.120  42.620  1.00  0.00            
ATOM   1654  C   VAL X 111      67.670  71.420  42.950  1.00  0.00            
ATOM   1655  O   VAL X 111      68.440  71.570  43.900  1.00  0.00            
ATOM   1656  N   ALA X 112      66.650  70.570  42.990  1.00  0.00            
ATOM   1657  H   ALA X 112      66.190  70.500  42.100  1.00  0.00            
ATOM   1658  CA  ALA X 112      66.460  69.630  44.090  1.00  0.00            
ATOM   1659  HA  ALA X 112      66.370  70.240  44.980  1.00  0.00            
ATOM   1660  CB  ALA X 112      65.130  68.890  43.940  1.00  0.00            
ATOM   1661  HB1 ALA X 112      65.100  68.170  43.120  1.00  0.00            
ATOM   1662  HB2 ALA X 112      64.830  68.290  44.800  1.00  0.00            
ATOM   1663  HB3 ALA X 112      64.260  69.520  43.790  1.00  0.00            
ATOM   1664  C   ALA X 112      67.630  68.660  44.180  1.00  0.00            
ATOM   1665  O   ALA X 112      67.690  68.060  45.240  1.00  0.00            
ATOM   1666  N   LEU X 113      68.380  68.460  43.090  1.00  0.00            
ATOM   1667  H   LEU X 113      68.100  69.030  42.300  1.00  0.00            
ATOM   1668  CA  LEU X 113      69.510  67.570  42.990  1.00  0.00            
ATOM   1669  HA  LEU X 113      69.160  66.610  43.370  1.00  0.00            
ATOM   1670  CB  LEU X 113      69.710  67.260  41.510  1.00  0.00            
ATOM   1671  HB1 LEU X 113      68.740  67.220  41.040  1.00  0.00            
ATOM   1672  HB2 LEU X 113      70.350  67.970  40.980  1.00  0.00            
ATOM   1673  CG  LEU X 113      70.460  65.970  41.180  1.00  0.00            
ATOM   1674  HG  LEU X 113      71.310  65.890  41.840  1.00  0.00            
ATOM   1675  CD1 LEU X 113      69.400  64.870  41.340  1.00  0.00            
ATOM   1676 1HD1 LEU X 113      69.020  64.900  42.360  1.00  0.00            
ATOM   1677 2HD1 LEU X 113      68.460  64.980  40.790  1.00  0.00            
ATOM   1678 3HD1 LEU X 113      69.880  63.900  41.270  1.00  0.00            
ATOM   1679  CD2 LEU X 113      71.000  66.120  39.760  1.00  0.00            
ATOM   1680 1HD2 LEU X 113      70.250  66.390  39.030  1.00  0.00            
ATOM   1681 2HD2 LEU X 113      71.710  66.950  39.830  1.00  0.00            
ATOM   1682 3HD2 LEU X 113      71.480  65.230  39.330  1.00  0.00            
ATOM   1683  C   LEU X 113      70.720  68.300  43.560  1.00  0.00            
ATOM   1684  O   LEU X 113      71.490  67.630  44.250  1.00  0.00            
ATOM   1685  N   PHE X 114      70.920  69.590  43.240  1.00  0.00            
ATOM   1686  H   PHE X 114      70.260  69.920  42.540  1.00  0.00            
ATOM   1687  CA  PHE X 114      71.940  70.560  43.560  1.00  0.00            
ATOM   1688  HA  PHE X 114      72.810  70.200  43.020  1.00  0.00            
ATOM   1689  CB  PHE X 114      71.640  71.920  42.920  1.00  0.00            
ATOM   1690  HB1 PHE X 114      71.170  71.710  41.960  1.00  0.00            
ATOM   1691  HB2 PHE X 114      70.810  72.440  43.400  1.00  0.00            
ATOM   1692  CG  PHE X 114      72.760  72.840  42.510  1.00  0.00            
ATOM   1693  CD1 PHE X 114      73.260  73.680  43.510  1.00  0.00            
ATOM   1694  HD1 PHE X 114      72.620  73.880  44.350  1.00  0.00            
ATOM   1695  CD2 PHE X 114      73.490  72.780  41.310  1.00  0.00            
ATOM   1696  HD2 PHE X 114      73.360  71.970  40.610  1.00  0.00            
ATOM   1697  CE1 PHE X 114      74.370  74.500  43.280  1.00  0.00            
ATOM   1698  HE1 PHE X 114      74.910  74.990  44.090  1.00  0.00            
ATOM   1699  CE2 PHE X 114      74.520  73.670  41.010  1.00  0.00            
ATOM   1700  HE2 PHE X 114      75.040  73.460  40.080  1.00  0.00            
ATOM   1701  CZ  PHE X 114      75.060  74.420  42.070  1.00  0.00            
ATOM   1702  HZ  PHE X 114      75.910  75.070  42.010  1.00  0.00            
ATOM   1703  C   PHE X 114      72.080  70.510  45.080  1.00  0.00            
ATOM   1704  O   PHE X 114      73.180  70.460  45.620  1.00  0.00            
ATOM   1705  N   TYR X 115      70.970  70.420  45.820  1.00  0.00            
ATOM   1706  H   TYR X 115      70.020  70.410  45.470  1.00  0.00            
ATOM   1707  CA  TYR X 115      70.910  70.390  47.270  1.00  0.00            
ATOM   1708  HA  TYR X 115      71.390  71.240  47.760  1.00  0.00            
ATOM   1709  CB  TYR X 115      69.490  70.500  47.800  1.00  0.00            
ATOM   1710  HB1 TYR X 115      68.890  69.970  47.060  1.00  0.00            
ATOM   1711  HB2 TYR X 115      69.320  70.020  48.770  1.00  0.00            
ATOM   1712  CG  TYR X 115      68.800  71.840  47.820  1.00  0.00            
ATOM   1713  CD1 TYR X 115      69.210  72.850  48.700  1.00  0.00            
ATOM   1714  HD1 TYR X 115      70.030  72.710  49.390  1.00  0.00            
ATOM   1715  CD2 TYR X 115      67.670  72.000  47.010  1.00  0.00            
ATOM   1716  HD2 TYR X 115      67.280  71.270  46.310  1.00  0.00            
ATOM   1717  CE1 TYR X 115      68.590  74.110  48.710  1.00  0.00            
ATOM   1718  HE1 TYR X 115      68.850  74.890  49.400  1.00  0.00            
ATOM   1719  CE2 TYR X 115      67.110  73.280  46.990  1.00  0.00            
ATOM   1720  HE2 TYR X 115      66.400  73.370  46.170  1.00  0.00            
ATOM   1721  CZ  TYR X 115      67.570  74.330  47.780  1.00  0.00            
ATOM   1722  OH  TYR X 115      67.080  75.610  47.760  1.00  0.00            
ATOM   1723  HH  TYR X 115      66.730  75.840  46.910  1.00  0.00            
ATOM   1724  C   TYR X 115      71.710  69.270  47.910  1.00  0.00            
ATOM   1725  O   TYR X 115      72.040  69.500  49.070  1.00  0.00            
ATOM   1726  N   PHE X 116      72.100  68.210  47.190  1.00  0.00            
ATOM   1727  H   PHE X 116      71.770  68.090  46.240  1.00  0.00            
ATOM   1728  CA  PHE X 116      72.900  67.130  47.740  1.00  0.00            
ATOM   1729  HA  PHE X 116      72.880  67.230  48.830  1.00  0.00            
ATOM   1730  CB  PHE X 116      72.510  65.720  47.290  1.00  0.00            
ATOM   1731  HB1 PHE X 116      72.480  65.620  46.210  1.00  0.00            
ATOM   1732  HB2 PHE X 116      73.220  65.020  47.730  1.00  0.00            
ATOM   1733  CG  PHE X 116      71.130  65.170  47.560  1.00  0.00            
ATOM   1734  CD1 PHE X 116      70.820  64.930  48.900  1.00  0.00            
ATOM   1735  HD1 PHE X 116      71.510  65.260  49.670  1.00  0.00            
ATOM   1736  CD2 PHE X 116      70.190  64.950  46.540  1.00  0.00            
ATOM   1737  HD2 PHE X 116      70.280  65.220  45.500  1.00  0.00            
ATOM   1738  CE1 PHE X 116      69.560  64.450  49.270  1.00  0.00            
ATOM   1739  HE1 PHE X 116      69.330  64.230  50.310  1.00  0.00            
ATOM   1740  CE2 PHE X 116      68.960  64.400  46.930  1.00  0.00            
ATOM   1741  HE2 PHE X 116      68.300  64.280  46.090  1.00  0.00            
ATOM   1742  CZ  PHE X 116      68.600  64.270  48.270  1.00  0.00            
ATOM   1743  HZ  PHE X 116      67.570  64.020  48.520  1.00  0.00            
ATOM   1744  C   PHE X 116      74.360  67.280  47.330  1.00  0.00            
ATOM   1745  O   PHE X 116      75.310  67.060  48.080  1.00  0.00            
ATOM   1746  N   ALA X 117      74.440  67.590  46.040  1.00  0.00            
ATOM   1747  H   ALA X 117      73.660  67.330  45.450  1.00  0.00            
ATOM   1748  CA  ALA X 117      75.620  67.830  45.240  1.00  0.00            
ATOM   1749  HA  ALA X 117      76.310  67.000  45.380  1.00  0.00            
ATOM   1750  CB  ALA X 117      75.300  68.110  43.770  1.00  0.00            
ATOM   1751  HB1 ALA X 117      76.150  67.950  43.100  1.00  0.00            
ATOM   1752  HB2 ALA X 117      74.440  67.500  43.490  1.00  0.00            
ATOM   1753  HB3 ALA X 117      74.800  69.060  43.600  1.00  0.00            
ATOM   1754  C   ALA X 117      76.490  68.980  45.740  1.00  0.00            
ATOM   1755  O   ALA X 117      77.700  68.860  45.910  1.00  0.00            
ATOM   1756  N   SER X 118      75.910  70.080  46.230  1.00  0.00            
ATOM   1757  H   SER X 118      74.900  70.160  46.240  1.00  0.00            
ATOM   1758  CA  SER X 118      76.560  71.250  46.790  1.00  0.00            
ATOM   1759  HA  SER X 118      77.320  71.500  46.050  1.00  0.00            
ATOM   1760  CB  SER X 118      75.480  72.300  46.550  1.00  0.00            
ATOM   1761  HB1 SER X 118      75.870  73.310  46.690  1.00  0.00            
ATOM   1762  HB2 SER X 118      75.110  72.290  45.520  1.00  0.00            
ATOM   1763  OG  SER X 118      74.360  72.140  47.390  1.00  0.00            
ATOM   1764  HG  SER X 118      73.870  71.450  46.950  1.00  0.00            
ATOM   1765  C   SER X 118      77.080  71.200  48.220  1.00  0.00            
ATOM   1766  O   SER X 118      77.120  72.180  48.960  1.00  0.00            
ATOM   1767  N   LYS X 119      77.270  70.000  48.770  1.00  0.00            
ATOM   1768  H   LYS X 119      77.080  69.110  48.330  1.00  0.00            
ATOM   1769  CA  LYS X 119      77.710  69.900  50.150  1.00  0.00            
ATOM   1770  HA  LYS X 119      78.390  70.730  50.350  1.00  0.00            
ATOM   1771  CB  LYS X 119      76.590  69.930  51.190  1.00  0.00            
ATOM   1772  HB1 LYS X 119      77.020  70.210  52.150  1.00  0.00            
ATOM   1773  HB2 LYS X 119      75.850  70.680  50.910  1.00  0.00            
ATOM   1774  CG  LYS X 119      75.640  68.740  51.040  1.00  0.00            
ATOM   1775  HG1 LYS X 119      75.010  68.710  50.150  1.00  0.00            
ATOM   1776  HG2 LYS X 119      76.180  67.800  50.920  1.00  0.00            
ATOM   1777  CD  LYS X 119      74.730  68.650  52.270  1.00  0.00            
ATOM   1778  HD1 LYS X 119      75.300  68.380  53.160  1.00  0.00            
ATOM   1779  HD2 LYS X 119      74.470  69.660  52.610  1.00  0.00            
ATOM   1780  CE  LYS X 119      73.460  67.840  52.050  1.00  0.00            
ATOM   1781  HE1 LYS X 119      72.790  68.310  51.330  1.00  0.00            
ATOM   1782  HE2 LYS X 119      73.670  66.940  51.480  1.00  0.00            
ATOM   1783  NZ  LYS X 119      72.680  67.660  53.290  1.00  0.00            
ATOM   1784  HZ1 LYS X 119      72.340  68.600  53.380  1.00  0.00            
ATOM   1785  HZ2 LYS X 119      71.840  67.110  53.220  1.00  0.00            
ATOM   1786  HZ3 LYS X 119      73.170  67.420  54.140  1.00  0.00            
ATOM   1787  C   LYS X 119      78.830  68.880  50.180  1.00  0.00            
ATOM   1788  O   LYS X 119      79.290  68.570  51.280  1.00  0.00            
ATOM   1789  N   LEU X 120      79.380  68.570  49.000  1.00  0.00            
ATOM   1790  H   LEU X 120      78.920  68.880  48.160  1.00  0.00            
ATOM   1791  CA  LEU X 120      80.570  67.750  48.840  1.00  0.00            
ATOM   1792  HA  LEU X 120      80.660  67.020  49.640  1.00  0.00            
ATOM   1793  CB  LEU X 120      80.330  67.130  47.460  1.00  0.00            
ATOM   1794  HB1 LEU X 120      79.320  66.750  47.320  1.00  0.00            
ATOM   1795  HB2 LEU X 120      80.500  67.880  46.680  1.00  0.00            
ATOM   1796  CG  LEU X 120      81.410  66.060  47.350  1.00  0.00            
ATOM   1797  HG  LEU X 120      81.830  65.800  48.330  1.00  0.00            
ATOM   1798  CD1 LEU X 120      81.000  64.750  46.690  1.00  0.00            
ATOM   1799 1HD1 LEU X 120      81.860  64.080  46.670  1.00  0.00            
ATOM   1800 2HD1 LEU X 120      80.130  64.250  47.120  1.00  0.00            
ATOM   1801 3HD1 LEU X 120      80.670  64.950  45.670  1.00  0.00            
ATOM   1802  CD2 LEU X 120      82.620  66.590  46.580  1.00  0.00            
ATOM   1803 1HD2 LEU X 120      83.530  66.680  47.180  1.00  0.00            
ATOM   1804 2HD2 LEU X 120      82.760  66.130  45.600  1.00  0.00            
ATOM   1805 3HD2 LEU X 120      82.570  67.650  46.330  1.00  0.00            
ATOM   1806  C   LEU X 120      81.840  68.590  48.900  1.00  0.00            
ATOM   1807  O   LEU X 120      82.800  68.230  49.580  1.00  0.00            
ATOM   1808  N   VAL X 121      81.740  69.770  48.290  1.00  0.00            
ATOM   1809  H   VAL X 121      81.070  69.860  47.550  1.00  0.00            
ATOM   1810  CA  VAL X 121      82.640  70.900  48.190  1.00  0.00            
ATOM   1811  HA  VAL X 121      83.490  70.580  47.590  1.00  0.00            
ATOM   1812  CB  VAL X 121      81.860  71.890  47.330  1.00  0.00            
ATOM   1813  HB  VAL X 121      82.580  72.690  47.120  1.00  0.00            
ATOM   1814  CG1 VAL X 121      81.490  71.330  45.960  1.00  0.00            
ATOM   1815 1HG1 VAL X 121      82.360  70.960  45.420  1.00  0.00            
ATOM   1816 2HG1 VAL X 121      80.840  70.450  46.030  1.00  0.00            
ATOM   1817 3HG1 VAL X 121      81.020  71.970  45.220  1.00  0.00            
ATOM   1818  CG2 VAL X 121      80.700  72.580  48.060  1.00  0.00            
ATOM   1819 1HG2 VAL X 121      80.180  73.300  47.420  1.00  0.00            
ATOM   1820 2HG2 VAL X 121      80.080  71.730  48.340  1.00  0.00            
ATOM   1821 3HG2 VAL X 121      81.040  73.050  48.980  1.00  0.00            
ATOM   1822  C   VAL X 121      83.150  71.340  49.560  1.00  0.00            
ATOM   1823  O   VAL X 121      84.300  71.780  49.600  1.00  0.00            
ATOM   1824  N   LEU X 122      82.400  71.350  50.660  1.00  0.00            
ATOM   1825  H   LEU X 122      81.420  71.320  50.400  1.00  0.00            
ATOM   1826  CA  LEU X 122      82.850  71.610  52.010  1.00  0.00            
ATOM   1827  HA  LEU X 122      83.320  72.590  51.950  1.00  0.00            
ATOM   1828  CB  LEU X 122      81.680  71.600  52.990  1.00  0.00            
ATOM   1829  HB1 LEU X 122      81.150  70.670  52.760  1.00  0.00            
ATOM   1830  HB2 LEU X 122      81.930  71.410  54.030  1.00  0.00            
ATOM   1831  CG  LEU X 122      80.790  72.840  52.850  1.00  0.00            
ATOM   1832  HG  LEU X 122      80.820  73.160  51.810  1.00  0.00            
ATOM   1833  CD1 LEU X 122      79.340  72.550  53.260  1.00  0.00            
ATOM   1834 1HD1 LEU X 122      78.760  73.420  53.550  1.00  0.00            
ATOM   1835 2HD1 LEU X 122      78.820  72.000  52.490  1.00  0.00            
ATOM   1836 3HD1 LEU X 122      79.370  72.030  54.220  1.00  0.00            
ATOM   1837  CD2 LEU X 122      81.320  73.940  53.760  1.00  0.00            
ATOM   1838 1HD2 LEU X 122      81.260  73.700  54.820  1.00  0.00            
ATOM   1839 2HD2 LEU X 122      82.390  73.990  53.530  1.00  0.00            
ATOM   1840 3HD2 LEU X 122      80.760  74.860  53.560  1.00  0.00            
ATOM   1841  C   LEU X 122      83.990  70.730  52.510  1.00  0.00            
ATOM   1842  O   LEU X 122      84.540  71.150  53.520  1.00  0.00            
ATOM   1843  N   LYS X 123      84.220  69.550  51.930  1.00  0.00            
ATOM   1844  H   LYS X 123      83.710  69.270  51.100  1.00  0.00            
ATOM   1845  CA  LYS X 123      85.230  68.590  52.330  1.00  0.00            
ATOM   1846  HA  LYS X 123      85.710  69.030  53.210  1.00  0.00            
ATOM   1847  CB  LYS X 123      84.390  67.320  52.530  1.00  0.00            
ATOM   1848  HB1 LYS X 123      83.760  67.010  51.700  1.00  0.00            
ATOM   1849  HB2 LYS X 123      85.110  66.570  52.860  1.00  0.00            
ATOM   1850  CG  LYS X 123      83.450  67.280  53.740  1.00  0.00            
ATOM   1851  HG1 LYS X 123      83.840  67.440  54.750  1.00  0.00            
ATOM   1852  HG2 LYS X 123      82.770  68.130  53.770  1.00  0.00            
ATOM   1853  CD  LYS X 123      82.840  65.890  53.900  1.00  0.00            
ATOM   1854  HD1 LYS X 123      81.930  65.870  54.510  1.00  0.00            
ATOM   1855  HD2 LYS X 123      82.520  65.590  52.900  1.00  0.00            
ATOM   1856  CE  LYS X 123      83.770  64.860  54.530  1.00  0.00            
ATOM   1857  HE1 LYS X 123      84.300  64.480  53.660  1.00  0.00            
ATOM   1858  HE2 LYS X 123      84.510  65.210  55.250  1.00  0.00            
ATOM   1859  NZ  LYS X 123      83.030  63.670  55.010  1.00  0.00            
ATOM   1860  HZ1 LYS X 123      83.540  63.070  55.640  1.00  0.00            
ATOM   1861  HZ2 LYS X 123      82.120  63.790  55.430  1.00  0.00            
ATOM   1862  HZ3 LYS X 123      82.820  63.000  54.290  1.00  0.00            
ATOM   1863  C   LYS X 123      86.280  68.360  51.250  1.00  0.00            
ATOM   1864  O   LYS X 123      87.020  67.380  51.320  1.00  0.00            
ATOM   1865  N   ALA X 124      86.300  69.210  50.220  1.00  0.00            
ATOM   1866  H   ALA X 124      85.760  70.050  50.370  1.00  0.00            
ATOM   1867  CA  ALA X 124      87.080  69.210  49.000  1.00  0.00            
ATOM   1868  HA  ALA X 124      86.710  68.370  48.420  1.00  0.00            
ATOM   1869  CB  ALA X 124      86.670  70.370  48.080  1.00  0.00            
ATOM   1870  HB1 ALA X 124      87.630  70.570  47.590  1.00  0.00            
ATOM   1871  HB2 ALA X 124      85.970  70.330  47.260  1.00  0.00            
ATOM   1872  HB3 ALA X 124      86.400  71.220  48.710  1.00  0.00            
ATOM   1873  C   ALA X 124      88.590  69.070  49.160  1.00  0.00            
ATOM   1874  O   ALA X 124      89.290  69.130  48.150  1.00  0.00            
ATOM   1875  N   LEU X 125      89.130  69.000  50.370  1.00  0.00            
ATOM   1876  H   LEU X 125      88.510  69.010  51.180  1.00  0.00            
ATOM   1877  CA  LEU X 125      90.530  68.780  50.640  1.00  0.00            
ATOM   1878  HA  LEU X 125      91.200  68.470  49.840  1.00  0.00            
ATOM   1879  CB  LEU X 125      91.350  70.030  50.980  1.00  0.00            
ATOM   1880  HB1 LEU X 125      90.740  70.360  51.830  1.00  0.00            
ATOM   1881  HB2 LEU X 125      92.290  69.640  51.370  1.00  0.00            
ATOM   1882  CG  LEU X 125      91.330  71.090  49.880  1.00  0.00            
ATOM   1883  HG  LEU X 125      90.330  70.980  49.450  1.00  0.00            
ATOM   1884  CD1 LEU X 125      91.390  72.470  50.530  1.00  0.00            
ATOM   1885 1HD1 LEU X 125      90.470  72.770  51.040  1.00  0.00            
ATOM   1886 2HD1 LEU X 125      92.220  72.600  51.210  1.00  0.00            
ATOM   1887 3HD1 LEU X 125      91.490  73.160  49.690  1.00  0.00            
ATOM   1888  CD2 LEU X 125      92.390  70.880  48.790  1.00  0.00            
ATOM   1889 1HD2 LEU X 125      93.200  71.560  49.070  1.00  0.00            
ATOM   1890 2HD2 LEU X 125      92.770  69.870  48.650  1.00  0.00            
ATOM   1891 3HD2 LEU X 125      92.120  71.420  47.890  1.00  0.00            
ATOM   1892  C   LEU X 125      90.660  67.610  51.610  1.00  0.00            
ATOM   1893  O   LEU X 125      91.810  67.310  51.940  1.00  0.00            
ATOM   1894  N   CYS X 126      89.630  66.890  52.060  1.00  0.00            
ATOM   1895  H   CYS X 126      88.800  67.440  51.930  1.00  0.00            
ATOM   1896  CA  CYS X 126      89.650  65.650  52.810  1.00  0.00            
ATOM   1897  HA  CYS X 126      90.690  65.360  52.660  1.00  0.00            
ATOM   1898  CB  CYS X 126      89.380  65.930  54.290  1.00  0.00            
ATOM   1899  HB1 CYS X 126      89.620  65.020  54.840  1.00  0.00            
ATOM   1900  HB2 CYS X 126      89.980  66.720  54.750  1.00  0.00            
ATOM   1901  SG  CYS X 126      87.670  66.490  54.530  1.00  0.00            
ATOM   1902  HG  CYS X 126      87.710  67.540  53.700  1.00  0.00            
ATOM   1903  C   CYS X 126      88.850  64.490  52.250  1.00  0.00            
ATOM   1904  O   CYS X 126      89.330  63.360  52.320  1.00  0.00            
ATOM   1905  N   THR X 127      88.000  64.810  51.270  1.00  0.00            
ATOM   1906  H   THR X 127      87.870  65.800  51.110  1.00  0.00            
ATOM   1907  CA  THR X 127      87.760  63.930  50.150  1.00  0.00            
ATOM   1908  HA  THR X 127      88.000  62.900  50.420  1.00  0.00            
ATOM   1909  CB  THR X 127      86.310  64.020  49.660  1.00  0.00            
ATOM   1910  HB  THR X 127      86.300  63.370  48.780  1.00  0.00            
ATOM   1911  OG1 THR X 127      85.830  65.270  49.250  1.00  0.00            
ATOM   1912  HG1 THR X 127      86.240  65.480  48.420  1.00  0.00            
ATOM   1913  CG2 THR X 127      85.290  63.530  50.690  1.00  0.00            
ATOM   1914 1HG2 THR X 127      85.050  64.240  51.480  1.00  0.00            
ATOM   1915 2HG2 THR X 127      84.380  63.290  50.150  1.00  0.00            
ATOM   1916 3HG2 THR X 127      85.620  62.620  51.210  1.00  0.00            
ATOM   1917  C   THR X 127      88.670  64.370  49.010  1.00  0.00            
ATOM   1918  O   THR X 127      89.300  65.420  49.000  1.00  0.00            
ATOM   1919  N   LYS X 128      88.530  63.650  47.890  1.00  0.00            
ATOM   1920  H   LYS X 128      88.090  62.750  47.810  1.00  0.00            
ATOM   1921  CA  LYS X 128      88.900  64.060  46.550  1.00  0.00            
ATOM   1922  HA  LYS X 128      89.980  64.140  46.570  1.00  0.00            
ATOM   1923  CB  LYS X 128      88.470  62.910  45.630  1.00  0.00            
ATOM   1924  HB1 LYS X 128      87.490  62.550  45.970  1.00  0.00            
ATOM   1925  HB2 LYS X 128      88.320  63.270  44.610  1.00  0.00            
ATOM   1926  CG  LYS X 128      89.440  61.740  45.720  1.00  0.00            
ATOM   1927  HG1 LYS X 128      89.570  61.580  46.790  1.00  0.00            
ATOM   1928  HG2 LYS X 128      89.000  60.900  45.180  1.00  0.00            
ATOM   1929  CD  LYS X 128      90.850  61.950  45.160  1.00  0.00            
ATOM   1930  HD1 LYS X 128      90.610  62.100  44.100  1.00  0.00            
ATOM   1931  HD2 LYS X 128      91.310  62.800  45.660  1.00  0.00            
ATOM   1932  CE  LYS X 128      91.680  60.670  45.260  1.00  0.00            
ATOM   1933  HE1 LYS X 128      91.790  60.260  46.260  1.00  0.00            
ATOM   1934  HE2 LYS X 128      91.200  59.850  44.730  1.00  0.00            
ATOM   1935  NZ  LYS X 128      92.930  61.020  44.560  1.00  0.00            
ATOM   1936  HZ1 LYS X 128      93.350  60.150  44.260  1.00  0.00            
ATOM   1937  HZ2 LYS X 128      92.620  61.490  43.720  1.00  0.00            
ATOM   1938  HZ3 LYS X 128      93.600  61.630  45.000  1.00  0.00            
ATOM   1939  C   LYS X 128      88.280  65.400  46.170  1.00  0.00            
ATOM   1940  O   LYS X 128      87.290  65.850  46.740  1.00  0.00            
ATOM   1941  N   VAL X 129      88.930  66.190  45.310  1.00  0.00            
ATOM   1942  H   VAL X 129      89.670  65.740  44.790  1.00  0.00            
ATOM   1943  CA  VAL X 129      88.510  67.520  44.930  1.00  0.00            
ATOM   1944  HA  VAL X 129      88.070  67.960  45.830  1.00  0.00            
ATOM   1945  CB  VAL X 129      89.630  68.480  44.550  1.00  0.00            
ATOM   1946  HB  VAL X 129      89.970  68.090  43.580  1.00  0.00            
ATOM   1947  CG1 VAL X 129      89.120  69.880  44.220  1.00  0.00            
ATOM   1948 1HG1 VAL X 129      90.060  70.400  43.990  1.00  0.00            
ATOM   1949 2HG1 VAL X 129      88.340  70.070  43.490  1.00  0.00            
ATOM   1950 3HG1 VAL X 129      88.680  70.290  45.140  1.00  0.00            
ATOM   1951  CG2 VAL X 129      90.850  68.430  45.470  1.00  0.00            
ATOM   1952 1HG2 VAL X 129      91.410  67.570  45.090  1.00  0.00            
ATOM   1953 2HG2 VAL X 129      91.550  69.270  45.450  1.00  0.00            
ATOM   1954 3HG2 VAL X 129      90.770  68.290  46.550  1.00  0.00            
ATOM   1955  C   VAL X 129      87.530  67.300  43.790  1.00  0.00            
ATOM   1956  O   VAL X 129      87.880  66.560  42.870  1.00  0.00            
ATOM   1957  N   PRO X 130      86.420  68.040  43.790  1.00  0.00            
ATOM   1958  CA  PRO X 130      85.360  67.910  42.800  1.00  0.00            
ATOM   1959  HA  PRO X 130      85.300  66.900  42.400  1.00  0.00            
ATOM   1960  CB  PRO X 130      84.110  68.500  43.450  1.00  0.00            
ATOM   1961  HB1 PRO X 130      83.280  68.690  42.770  1.00  0.00            
ATOM   1962  HB2 PRO X 130      83.510  67.810  44.050  1.00  0.00            
ATOM   1963  CG  PRO X 130      84.630  69.480  44.500  1.00  0.00            
ATOM   1964  HG1 PRO X 130      84.850  70.460  44.080  1.00  0.00            
ATOM   1965  HG2 PRO X 130      83.930  69.510  45.330  1.00  0.00            
ATOM   1966  CD  PRO X 130      85.970  68.850  44.900  1.00  0.00            
ATOM   1967  HD1 PRO X 130      86.580  69.690  45.220  1.00  0.00            
ATOM   1968  HD2 PRO X 130      85.860  68.280  45.820  1.00  0.00            
ATOM   1969  C   PRO X 130      85.610  68.750  41.560  1.00  0.00            
ATOM   1970  O   PRO X 130      86.690  69.330  41.500  1.00  0.00            
ATOM   1971  N   GLU X 131      84.730  68.840  40.550  1.00  0.00            
ATOM   1972  H   GLU X 131      83.820  68.480  40.800  1.00  0.00            
ATOM   1973  CA  GLU X 131      84.840  69.650  39.350  1.00  0.00            
ATOM   1974  HA  GLU X 131      85.360  70.540  39.700  1.00  0.00            
ATOM   1975  CB  GLU X 131      85.660  68.930  38.290  1.00  0.00            
ATOM   1976  HB1 GLU X 131      86.020  68.010  38.770  1.00  0.00            
ATOM   1977  HB2 GLU X 131      85.020  68.470  37.540  1.00  0.00            
ATOM   1978  CG  GLU X 131      86.850  69.720  37.750  1.00  0.00            
ATOM   1979  HG1 GLU X 131      86.270  70.560  37.350  1.00  0.00            
ATOM   1980  HG2 GLU X 131      87.560  70.030  38.510  1.00  0.00            
ATOM   1981  CD  GLU X 131      87.660  68.940  36.720  1.00  0.00            
ATOM   1982  OE1 GLU X 131      87.060  68.210  35.910  1.00  0.00            
ATOM   1983  OE2 GLU X 131      88.880  69.220  36.590  1.00  0.00            
ATOM   1984  C   GLU X 131      83.440  70.030  38.870  1.00  0.00            
ATOM   1985  O   GLU X 131      82.540  69.360  39.370  1.00  0.00            
ATOM   1986  N   LEU X 132      83.370  71.150  38.150  1.00  0.00            
ATOM   1987  H   LEU X 132      84.230  71.670  38.030  1.00  0.00            
ATOM   1988  CA  LEU X 132      82.140  71.690  37.620  1.00  0.00            
ATOM   1989  HA  LEU X 132      81.310  71.210  38.130  1.00  0.00            
ATOM   1990  CB  LEU X 132      82.220  73.220  37.730  1.00  0.00            
ATOM   1991  HB1 LEU X 132      83.160  73.690  37.460  1.00  0.00            
ATOM   1992  HB2 LEU X 132      81.370  73.640  37.200  1.00  0.00            
ATOM   1993  CG  LEU X 132      82.170  73.800  39.140  1.00  0.00            
ATOM   1994  HG  LEU X 132      82.790  73.150  39.760  1.00  0.00            
ATOM   1995  CD1 LEU X 132      82.700  75.220  39.350  1.00  0.00            
ATOM   1996 1HD1 LEU X 132      82.640  75.810  38.440  1.00  0.00            
ATOM   1997 2HD1 LEU X 132      82.390  75.900  40.150  1.00  0.00            
ATOM   1998 3HD1 LEU X 132      83.770  75.030  39.460  1.00  0.00            
ATOM   1999  CD2 LEU X 132      80.790  73.850  39.820  1.00  0.00            
ATOM   2000 1HD2 LEU X 132      80.270  74.720  39.400  1.00  0.00            
ATOM   2001 2HD2 LEU X 132      80.180  72.950  39.810  1.00  0.00            
ATOM   2002 3HD2 LEU X 132      80.890  74.010  40.890  1.00  0.00            
ATOM   2003  C   LEU X 132      82.190  71.340  36.140  1.00  0.00            
ATOM   2004  O   LEU X 132      82.900  71.980  35.380  1.00  0.00            
ATOM   2005  N   ILE X 133      81.410  70.370  35.650  1.00  0.00            
ATOM   2006  H   ILE X 133      80.990  69.740  36.320  1.00  0.00            
ATOM   2007  CA  ILE X 133      80.940  70.290  34.280  1.00  0.00            
ATOM   2008  HA  ILE X 133      81.630  70.020  33.490  1.00  0.00            
ATOM   2009  CB  ILE X 133      80.070  69.030  34.220  1.00  0.00            
ATOM   2010  HB  ILE X 133      79.740  68.970  33.190  1.00  0.00            
ATOM   2011  CG1 ILE X 133      78.960  68.850  35.250  1.00  0.00            
ATOM   2012 1HG1 ILE X 133      79.430  68.260  36.040  1.00  0.00            
ATOM   2013 2HG1 ILE X 133      78.770  69.750  35.840  1.00  0.00            
ATOM   2014  CG2 ILE X 133      80.960  67.790  34.210  1.00  0.00            
ATOM   2015 1HG2 ILE X 133      81.600  67.740  33.330  1.00  0.00            
ATOM   2016 2HG2 ILE X 133      81.450  67.520  35.150  1.00  0.00            
ATOM   2017 3HG2 ILE X 133      80.260  66.960  34.250  1.00  0.00            
ATOM   2018  CD  ILE X 133      77.760  67.950  34.910  1.00  0.00            
ATOM   2019  HD1 ILE X 133      77.980  67.190  34.160  1.00  0.00            
ATOM   2020  HD2 ILE X 133      77.500  67.520  35.880  1.00  0.00            
ATOM   2021  HD3 ILE X 133      76.850  68.400  34.520  1.00  0.00            
ATOM   2022  C   ILE X 133      80.110  71.520  33.940  1.00  0.00            
ATOM   2023  O   ILE X 133      79.330  71.940  34.800  1.00  0.00            
ATOM   2024  N   ARG X 134      80.290  72.000  32.710  1.00  0.00            
ATOM   2025  H   ARG X 134      80.890  71.450  32.120  1.00  0.00            
ATOM   2026  CA  ARG X 134      79.680  73.160  32.090  1.00  0.00            
ATOM   2027  HA  ARG X 134      78.920  73.600  32.730  1.00  0.00            
ATOM   2028  CB  ARG X 134      80.720  74.170  31.620  1.00  0.00            
ATOM   2029  HB1 ARG X 134      81.330  73.580  30.920  1.00  0.00            
ATOM   2030  HB2 ARG X 134      80.090  74.940  31.180  1.00  0.00            
ATOM   2031  CG  ARG X 134      81.530  74.880  32.700  1.00  0.00            
ATOM   2032  HG1 ARG X 134      80.840  75.090  33.510  1.00  0.00            
ATOM   2033  HG2 ARG X 134      82.200  74.100  33.060  1.00  0.00            
ATOM   2034  CD  ARG X 134      82.300  76.140  32.290  1.00  0.00            
ATOM   2035  HD1 ARG X 134      83.090  76.420  32.990  1.00  0.00            
ATOM   2036  HD2 ARG X 134      82.780  75.960  31.330  1.00  0.00            
ATOM   2037  NE  ARG X 134      81.360  77.230  32.070  1.00  0.00            
ATOM   2038  HE  ARG X 134      80.360  77.070  32.010  1.00  0.00            
ATOM   2039  CZ  ARG X 134      81.670  78.500  32.360  1.00  0.00            
ATOM   2040  NH1 ARG X 134      82.890  79.020  32.160  1.00  0.00            
ATOM   2041 1HH1 ARG X 134      83.690  78.460  31.910  1.00  0.00            
ATOM   2042 2HH1 ARG X 134      82.970  80.020  32.250  1.00  0.00            
ATOM   2043  NH2 ARG X 134      80.750  79.310  32.900  1.00  0.00            
ATOM   2044 1HH2 ARG X 134      79.810  78.940  32.860  1.00  0.00            
ATOM   2045 2HH2 ARG X 134      80.950  80.210  33.310  1.00  0.00            
ATOM   2046  C   ARG X 134      78.820  72.750  30.900  1.00  0.00            
ATOM   2047  O   ARG X 134      79.080  71.710  30.290  1.00  0.00            
ATOM   2048  N   THR X 135      78.030  73.660  30.340  1.00  0.00            
ATOM   2049  H   THR X 135      77.890  74.580  30.740  1.00  0.00            
ATOM   2050  CA  THR X 135      77.210  73.390  29.170  1.00  0.00            
ATOM   2051  HA  THR X 135      76.720  72.450  29.430  1.00  0.00            
ATOM   2052  CB  THR X 135      76.130  74.460  29.030  1.00  0.00            
ATOM   2053  HB  THR X 135      75.660  74.440  28.040  1.00  0.00            
ATOM   2054  OG1 THR X 135      76.730  75.720  29.180  1.00  0.00            
ATOM   2055  HG1 THR X 135      77.120  75.710  30.040  1.00  0.00            
ATOM   2056  CG2 THR X 135      74.990  74.480  30.050  1.00  0.00            
ATOM   2057 1HG2 THR X 135      74.390  75.340  29.740  1.00  0.00            
ATOM   2058 2HG2 THR X 135      74.330  73.650  30.290  1.00  0.00            
ATOM   2059 3HG2 THR X 135      75.420  74.740  31.010  1.00  0.00            
ATOM   2060  C   THR X 135      77.820  73.140  27.800  1.00  0.00            
ATOM   2061  O   THR X 135      77.130  72.890  26.810  1.00  0.00            
ATOM   2062  N   ILE X 136      79.160  73.100  27.790  1.00  0.00            
ATOM   2063  H   ILE X 136      79.720  73.350  28.590  1.00  0.00            
ATOM   2064  CA  ILE X 136      80.030  72.830  26.660  1.00  0.00            
ATOM   2065  HA  ILE X 136      79.390  72.550  25.830  1.00  0.00            
ATOM   2066  CB  ILE X 136      80.660  74.110  26.100  1.00  0.00            
ATOM   2067  HB  ILE X 136      81.480  73.770  25.480  1.00  0.00            
ATOM   2068  CG1 ILE X 136      81.410  75.030  27.070  1.00  0.00            
ATOM   2069 1HG1 ILE X 136      81.820  74.290  27.760  1.00  0.00            
ATOM   2070 2HG1 ILE X 136      82.070  75.660  26.480  1.00  0.00            
ATOM   2071  CG2 ILE X 136      79.750  74.750  25.050  1.00  0.00            
ATOM   2072 1HG2 ILE X 136      78.800  75.030  25.510  1.00  0.00            
ATOM   2073 2HG2 ILE X 136      80.210  75.680  24.720  1.00  0.00            
ATOM   2074 3HG2 ILE X 136      79.500  74.210  24.140  1.00  0.00            
ATOM   2075  CD  ILE X 136      80.570  75.960  27.950  1.00  0.00            
ATOM   2076  HD1 ILE X 136      79.690  76.380  27.460  1.00  0.00            
ATOM   2077  HD2 ILE X 136      80.020  75.280  28.590  1.00  0.00            
ATOM   2078  HD3 ILE X 136      81.040  76.760  28.530  1.00  0.00            
ATOM   2079  C   ILE X 136      81.060  71.760  27.000  1.00  0.00            
ATOM   2080  O   ILE X 136      81.780  71.320  26.110  1.00  0.00            
ATOM   2081  N   MET X 137      81.220  71.450  28.290  1.00  0.00            
ATOM   2082  H   MET X 137      80.380  71.550  28.850  1.00  0.00            
ATOM   2083  CA  MET X 137      82.290  70.700  28.920  1.00  0.00            
ATOM   2084  HA  MET X 137      82.860  70.140  28.180  1.00  0.00            
ATOM   2085  CB  MET X 137      83.150  71.680  29.720  1.00  0.00            
ATOM   2086  HB1 MET X 137      83.410  72.540  29.100  1.00  0.00            
ATOM   2087  HB2 MET X 137      82.640  72.130  30.570  1.00  0.00            
ATOM   2088  CG  MET X 137      84.480  71.080  30.170  1.00  0.00            
ATOM   2089  HG1 MET X 137      84.220  70.140  30.660  1.00  0.00            
ATOM   2090  HG2 MET X 137      85.080  70.870  29.280  1.00  0.00            
ATOM   2091  SD  MET X 137      85.630  71.950  31.260  1.00  0.00            
ATOM   2092  CE  MET X 137      84.640  72.390  32.710  1.00  0.00            
ATOM   2093  HE1 MET X 137      84.060  71.490  32.910  1.00  0.00            
ATOM   2094  HE2 MET X 137      85.230  72.630  33.600  1.00  0.00            
ATOM   2095  HE3 MET X 137      84.170  73.370  32.640  1.00  0.00            
ATOM   2096  C   MET X 137      81.560  69.730  29.830  1.00  0.00            
ATOM   2097  O   MET X 137      81.530  69.910  31.050  1.00  0.00            
ATOM   2098  N   GLY X 138      80.870  68.740  29.270  1.00  0.00            
ATOM   2099  H   GLY X 138      80.940  68.680  28.270  1.00  0.00            
ATOM   2100  CA  GLY X 138      80.430  67.540  29.960  1.00  0.00            
ATOM   2101  HA1 GLY X 138      80.380  66.770  29.180  1.00  0.00            
ATOM   2102  HA2 GLY X 138      81.130  67.180  30.720  1.00  0.00            
ATOM   2103  C   GLY X 138      78.970  67.720  30.340  1.00  0.00            
ATOM   2104  O   GLY X 138      78.440  66.700  30.780  1.00  0.00            
ATOM   2105  N   TRP X 139      78.350  68.850  29.990  1.00  0.00            
ATOM   2106  H   TRP X 139      78.750  69.440  29.280  1.00  0.00            
ATOM   2107  CA  TRP X 139      76.900  68.980  30.050  1.00  0.00            
ATOM   2108  HA  TRP X 139      76.470  67.980  30.030  1.00  0.00            
ATOM   2109  CB  TRP X 139      76.430  69.530  31.400  1.00  0.00            
ATOM   2110  HB1 TRP X 139      76.870  68.870  32.150  1.00  0.00            
ATOM   2111  HB2 TRP X 139      77.010  70.420  31.630  1.00  0.00            
ATOM   2112  CG  TRP X 139      74.970  69.500  31.710  1.00  0.00            
ATOM   2113  CD1 TRP X 139      74.120  68.510  31.320  1.00  0.00            
ATOM   2114  HD1 TRP X 139      74.450  67.570  30.890  1.00  0.00            
ATOM   2115  CD2 TRP X 139      74.100  70.530  32.300  1.00  0.00            
ATOM   2116  NE1 TRP X 139      72.830  68.950  31.520  1.00  0.00            
ATOM   2117  HE1 TRP X 139      72.110  68.260  31.420  1.00  0.00            
ATOM   2118  CE2 TRP X 139      72.730  70.170  32.160  1.00  0.00            
ATOM   2119  CE3 TRP X 139      74.400  71.830  32.720  1.00  0.00            
ATOM   2120  HE3 TRP X 139      75.390  72.250  32.850  1.00  0.00            
ATOM   2121  CZ2 TRP X 139      71.710  70.960  32.690  1.00  0.00            
ATOM   2122  HZ2 TRP X 139      70.670  70.680  32.630  1.00  0.00            
ATOM   2123  CZ3 TRP X 139      73.360  72.640  33.210  1.00  0.00            
ATOM   2124  HZ3 TRP X 139      73.620  73.580  33.650  1.00  0.00            
ATOM   2125  CH2 TRP X 139      72.020  72.230  33.210  1.00  0.00            
ATOM   2126  HH2 TRP X 139      71.330  72.930  33.660  1.00  0.00            
ATOM   2127  C   TRP X 139      76.470  69.710  28.790  1.00  0.00            
ATOM   2128  O   TRP X 139      77.300  70.030  27.950  1.00  0.00            
ATOM   2129  N   THR X 140      75.190  70.080  28.670  1.00  0.00            
ATOM   2130  H   THR X 140      74.500  69.870  29.380  1.00  0.00            
ATOM   2131  CA  THR X 140      74.680  70.590  27.410  1.00  0.00            
ATOM   2132  HA  THR X 140      75.400  71.170  26.850  1.00  0.00            
ATOM   2133  CB  THR X 140      74.280  69.410  26.520  1.00  0.00            
ATOM   2134  HB  THR X 140      75.250  68.920  26.470  1.00  0.00            
ATOM   2135  OG1 THR X 140      73.970  69.920  25.240  1.00  0.00            
ATOM   2136  HG1 THR X 140      74.760  70.180  24.790  1.00  0.00            
ATOM   2137  CG2 THR X 140      73.080  68.590  26.970  1.00  0.00            
ATOM   2138 1HG2 THR X 140      72.140  69.150  26.860  1.00  0.00            
ATOM   2139 2HG2 THR X 140      72.890  67.700  26.360  1.00  0.00            
ATOM   2140 3HG2 THR X 140      72.960  68.300  28.020  1.00  0.00            
ATOM   2141  C   THR X 140      73.590  71.610  27.680  1.00  0.00            
ATOM   2142  O   THR X 140      72.940  71.450  28.720  1.00  0.00            
ATOM   2143  N   LEU X 141      73.330  72.420  26.650  1.00  0.00            
ATOM   2144  H   LEU X 141      73.770  72.200  25.770  1.00  0.00            
ATOM   2145  CA  LEU X 141      72.230  73.350  26.520  1.00  0.00            
ATOM   2146  HA  LEU X 141      72.160  73.670  27.560  1.00  0.00            
ATOM   2147  CB  LEU X 141      72.630  74.530  25.630  1.00  0.00            
ATOM   2148  HB1 LEU X 141      72.680  74.100  24.630  1.00  0.00            
ATOM   2149  HB2 LEU X 141      71.760  75.180  25.680  1.00  0.00            
ATOM   2150  CG  LEU X 141      73.840  75.390  26.000  1.00  0.00            
ATOM   2151  HG  LEU X 141      74.730  74.820  26.270  1.00  0.00            
ATOM   2152  CD1 LEU X 141      74.360  75.940  24.670  1.00  0.00            
ATOM   2153 1HD1 LEU X 141      75.080  75.250  24.220  1.00  0.00            
ATOM   2154 2HD1 LEU X 141      73.660  76.180  23.860  1.00  0.00            
ATOM   2155 3HD1 LEU X 141      74.990  76.820  24.720  1.00  0.00            
ATOM   2156  CD2 LEU X 141      73.520  76.450  27.050  1.00  0.00            
ATOM   2157 1HD2 LEU X 141      74.420  76.940  27.440  1.00  0.00            
ATOM   2158 2HD2 LEU X 141      72.790  77.150  26.640  1.00  0.00            
ATOM   2159 3HD2 LEU X 141      73.170  75.970  27.970  1.00  0.00            
ATOM   2160  C   LEU X 141      70.930  72.710  26.020  1.00  0.00            
ATOM   2161  O   LEU X 141      69.830  73.200  26.230  1.00  0.00            
ATOM   2162  N   ASP X 142      71.120  71.490  25.500  1.00  0.00            
ATOM   2163  H   ASP X 142      72.020  71.040  25.440  1.00  0.00            
ATOM   2164  CA  ASP X 142      70.060  70.720  24.860  1.00  0.00            
ATOM   2165  HA  ASP X 142      69.430  71.500  24.430  1.00  0.00            
ATOM   2166  CB  ASP X 142      70.710  69.890  23.750  1.00  0.00            
ATOM   2167  HB1 ASP X 142      71.690  70.330  23.540  1.00  0.00            
ATOM   2168  HB2 ASP X 142      70.910  68.870  24.090  1.00  0.00            
ATOM   2169  CG  ASP X 142      69.740  69.910  22.590  1.00  0.00            
ATOM   2170  OD1 ASP X 142      69.590  70.960  21.920  1.00  0.00            
ATOM   2171  OD2 ASP X 142      69.210  68.870  22.140  1.00  0.00            
ATOM   2172  C   ASP X 142      69.190  69.910  25.800  1.00  0.00            
ATOM   2173  O   ASP X 142      68.270  69.280  25.280  1.00  0.00            
ATOM   2174  N   PHE X 143      69.430  69.870  27.110  1.00  0.00            
ATOM   2175  H   PHE X 143      70.250  70.340  27.490  1.00  0.00            
ATOM   2176  CA  PHE X 143      68.620  69.310  28.170  1.00  0.00            
ATOM   2177  HA  PHE X 143      68.750  68.230  28.060  1.00  0.00            
ATOM   2178  CB  PHE X 143      69.140  69.670  29.560  1.00  0.00            
ATOM   2179  HB1 PHE X 143      68.560  69.070  30.280  1.00  0.00            
ATOM   2180  HB2 PHE X 143      70.180  69.380  29.550  1.00  0.00            
ATOM   2181  CG  PHE X 143      69.090  71.090  30.050  1.00  0.00            
ATOM   2182  CD1 PHE X 143      68.390  71.470  31.200  1.00  0.00            
ATOM   2183  HD1 PHE X 143      67.760  70.800  31.770  1.00  0.00            
ATOM   2184  CD2 PHE X 143      69.880  72.080  29.450  1.00  0.00            
ATOM   2185  HD2 PHE X 143      70.390  71.870  28.520  1.00  0.00            
ATOM   2186  CE1 PHE X 143      68.410  72.800  31.630  1.00  0.00            
ATOM   2187  HE1 PHE X 143      67.730  72.980  32.460  1.00  0.00            
ATOM   2188  CE2 PHE X 143      69.800  73.430  29.840  1.00  0.00            
ATOM   2189  HE2 PHE X 143      70.440  74.090  29.260  1.00  0.00            
ATOM   2190  CZ  PHE X 143      69.170  73.800  31.030  1.00  0.00            
ATOM   2191  HZ  PHE X 143      69.280  74.760  31.510  1.00  0.00            
ATOM   2192  C   PHE X 143      67.110  69.410  28.010  1.00  0.00            
ATOM   2193  O   PHE X 143      66.430  68.400  28.230  1.00  0.00            
ATOM   2194  N   LEU X 144      66.690  70.640  27.730  1.00  0.00            
ATOM   2195  H   LEU X 144      67.350  71.410  27.800  1.00  0.00            
ATOM   2196  CA  LEU X 144      65.350  71.200  27.610  1.00  0.00            
ATOM   2197  HA  LEU X 144      64.660  70.430  27.290  1.00  0.00            
ATOM   2198  CB  LEU X 144      64.800  72.010  28.780  1.00  0.00            
ATOM   2199  HB1 LEU X 144      65.580  72.770  28.830  1.00  0.00            
ATOM   2200  HB2 LEU X 144      63.810  72.400  28.520  1.00  0.00            
ATOM   2201  CG  LEU X 144      64.500  71.290  30.100  1.00  0.00            
ATOM   2202  HG  LEU X 144      65.390  70.740  30.410  1.00  0.00            
ATOM   2203  CD1 LEU X 144      64.310  72.420  31.110  1.00  0.00            
ATOM   2204 1HD1 LEU X 144      63.270  72.700  30.930  1.00  0.00            
ATOM   2205 2HD1 LEU X 144      64.450  71.950  32.080  1.00  0.00            
ATOM   2206 3HD1 LEU X 144      65.140  73.100  30.910  1.00  0.00            
ATOM   2207  CD2 LEU X 144      63.360  70.280  30.020  1.00  0.00            
ATOM   2208 1HD2 LEU X 144      62.560  70.540  29.330  1.00  0.00            
ATOM   2209 2HD2 LEU X 144      63.750  69.340  29.640  1.00  0.00            
ATOM   2210 3HD2 LEU X 144      62.940  70.050  30.990  1.00  0.00            
ATOM   2211  C   LEU X 144      65.510  72.000  26.330  1.00  0.00            
ATOM   2212  O   LEU X 144      65.960  73.140  26.380  1.00  0.00            
ATOM   2213  N   ARG X 145      65.130  71.500  25.150  1.00  0.00            
ATOM   2214  H   ARG X 145      64.740  70.580  25.080  1.00  0.00            
ATOM   2215  CA  ARG X 145      64.830  72.220  23.930  1.00  0.00            
ATOM   2216  HA  ARG X 145      64.610  73.260  24.150  1.00  0.00            
ATOM   2217  CB  ARG X 145      66.010  72.220  22.960  1.00  0.00            
ATOM   2218  HB1 ARG X 145      66.310  71.200  22.720  1.00  0.00            
ATOM   2219  HB2 ARG X 145      65.610  72.650  22.040  1.00  0.00            
ATOM   2220  CG  ARG X 145      67.210  73.080  23.400  1.00  0.00            
ATOM   2221  HG1 ARG X 145      67.490  72.650  24.350  1.00  0.00            
ATOM   2222  HG2 ARG X 145      68.030  72.770  22.760  1.00  0.00            
ATOM   2223  CD  ARG X 145      67.040  74.600  23.390  1.00  0.00            
ATOM   2224  HD1 ARG X 145      66.550  75.070  24.240  1.00  0.00            
ATOM   2225  HD2 ARG X 145      67.990  75.160  23.430  1.00  0.00            
ATOM   2226  NE  ARG X 145      66.550  75.180  22.150  1.00  0.00            
ATOM   2227  HE  ARG X 145      65.530  75.110  22.080  1.00  0.00            
ATOM   2228  CZ  ARG X 145      67.190  75.970  21.280  1.00  0.00            
ATOM   2229  NH1 ARG X 145      68.390  76.560  21.440  1.00  0.00            
ATOM   2230 1HH1 ARG X 145      68.830  77.010  20.650  1.00  0.00            
ATOM   2231 2HH1 ARG X 145      68.930  76.480  22.280  1.00  0.00            
ATOM   2232  NH2 ARG X 145      66.460  76.410  20.240  1.00  0.00            
ATOM   2233 1HH2 ARG X 145      66.830  77.000  19.510  1.00  0.00            
ATOM   2234 2HH2 ARG X 145      65.540  75.990  20.220  1.00  0.00            
ATOM   2235  C   ARG X 145      63.620  71.540  23.290  1.00  0.00            
ATOM   2236  O   ARG X 145      63.600  70.310  23.260  1.00  0.00            
ATOM   2237  N   GLU X 146      62.730  72.350  22.730  1.00  0.00            
ATOM   2238  H   GLU X 146      63.030  73.320  22.750  1.00  0.00            
ATOM   2239  CA  GLU X 146      61.400  72.310  22.150  1.00  0.00            
ATOM   2240  HA  GLU X 146      60.670  72.430  22.940  1.00  0.00            
ATOM   2241  CB  GLU X 146      61.190  73.530  21.250  1.00  0.00            
ATOM   2242  HB1 GLU X 146      60.370  73.190  20.600  1.00  0.00            
ATOM   2243  HB2 GLU X 146      60.680  74.330  21.790  1.00  0.00            
ATOM   2244  CG  GLU X 146      62.230  73.930  20.210  1.00  0.00            
ATOM   2245  HG1 GLU X 146      62.580  73.030  19.710  1.00  0.00            
ATOM   2246  HG2 GLU X 146      61.690  74.480  19.430  1.00  0.00            
ATOM   2247  CD  GLU X 146      63.420  74.760  20.660  1.00  0.00            
ATOM   2248  OE1 GLU X 146      64.070  74.500  21.700  1.00  0.00            
ATOM   2249  OE2 GLU X 146      63.550  75.850  20.060  1.00  0.00            
ATOM   2250  C   GLU X 146      60.910  70.970  21.630  1.00  0.00            
ATOM   2251  O   GLU X 146      59.690  70.840  21.500  1.00  0.00            
ATOM   2252  N   ARG X 147      61.810  69.990  21.500  1.00  0.00            
ATOM   2253  H   ARG X 147      62.730  70.180  21.890  1.00  0.00            
ATOM   2254  CA  ARG X 147      61.500  68.670  20.990  1.00  0.00            
ATOM   2255  HA  ARG X 147      60.730  68.780  20.220  1.00  0.00            
ATOM   2256  CB  ARG X 147      62.770  68.180  20.320  1.00  0.00            
ATOM   2257  HB1 ARG X 147      63.570  68.280  21.050  1.00  0.00            
ATOM   2258  HB2 ARG X 147      62.680  67.140  20.010  1.00  0.00            
ATOM   2259  CG  ARG X 147      63.320  69.020  19.160  1.00  0.00            
ATOM   2260  HG1 ARG X 147      62.630  68.780  18.360  1.00  0.00            
ATOM   2261  HG2 ARG X 147      63.180  70.060  19.440  1.00  0.00            
ATOM   2262  CD  ARG X 147      64.750  68.680  18.740  1.00  0.00            
ATOM   2263  HD1 ARG X 147      64.970  67.640  18.990  1.00  0.00            
ATOM   2264  HD2 ARG X 147      64.780  68.850  17.670  1.00  0.00            
ATOM   2265  NE  ARG X 147      65.580  69.800  19.200  1.00  0.00            
ATOM   2266  HE  ARG X 147      65.490  70.710  18.780  1.00  0.00            
ATOM   2267  CZ  ARG X 147      66.670  69.730  19.990  1.00  0.00            
ATOM   2268  NH1 ARG X 147      67.160  68.620  20.540  1.00  0.00            
ATOM   2269 1HH1 ARG X 147      67.850  68.630  21.270  1.00  0.00            
ATOM   2270 2HH1 ARG X 147      66.620  67.770  20.530  1.00  0.00            
ATOM   2271  NH2 ARG X 147      67.350  70.830  20.340  1.00  0.00            
ATOM   2272 1HH2 ARG X 147      67.120  71.590  19.720  1.00  0.00            
ATOM   2273 2HH2 ARG X 147      68.230  70.770  20.850  1.00  0.00            
ATOM   2274  C   ARG X 147      61.100  67.660  22.060  1.00  0.00            
ATOM   2275  O   ARG X 147      60.700  66.570  21.680  1.00  0.00            
ATOM   2276  N   LEU X 148      61.150  68.030  23.350  1.00  0.00            
ATOM   2277  H   LEU X 148      61.450  68.980  23.480  1.00  0.00            
ATOM   2278  CA  LEU X 148      60.660  67.340  24.530  1.00  0.00            
ATOM   2279  HA  LEU X 148      60.370  66.300  24.430  1.00  0.00            
ATOM   2280  CB  LEU X 148      61.790  67.440  25.560  1.00  0.00            
ATOM   2281  HB1 LEU X 148      62.160  68.460  25.400  1.00  0.00            
ATOM   2282  HB2 LEU X 148      61.400  67.470  26.570  1.00  0.00            
ATOM   2283  CG  LEU X 148      62.990  66.500  25.740  1.00  0.00            
ATOM   2284  HG  LEU X 148      63.220  66.110  24.740  1.00  0.00            
ATOM   2285  CD1 LEU X 148      64.280  67.130  26.240  1.00  0.00            
ATOM   2286 1HD1 LEU X 148      64.050  67.360  27.280  1.00  0.00            
ATOM   2287 2HD1 LEU X 148      65.230  66.590  26.240  1.00  0.00            
ATOM   2288 3HD1 LEU X 148      64.430  68.170  25.940  1.00  0.00            
ATOM   2289  CD2 LEU X 148      62.650  65.330  26.670  1.00  0.00            
ATOM   2290 1HD2 LEU X 148      62.590  65.430  27.760  1.00  0.00            
ATOM   2291 2HD2 LEU X 148      61.780  64.750  26.380  1.00  0.00            
ATOM   2292 3HD2 LEU X 148      63.430  64.610  26.460  1.00  0.00            
ATOM   2293  C   LEU X 148      59.540  68.220  25.060  1.00  0.00            
ATOM   2294  O   LEU X 148      59.090  67.980  26.180  1.00  0.00            
ATOM   2295  N   LEU X 149      59.070  69.260  24.370  1.00  0.00            
ATOM   2296  H   LEU X 149      59.470  69.340  23.450  1.00  0.00            
ATOM   2297  CA  LEU X 149      57.980  70.170  24.680  1.00  0.00            
ATOM   2298  HA  LEU X 149      57.960  70.810  23.800  1.00  0.00            
ATOM   2299  CB  LEU X 149      56.640  69.470  24.500  1.00  0.00            
ATOM   2300  HB1 LEU X 149      56.640  68.800  25.360  1.00  0.00            
ATOM   2301  HB2 LEU X 149      55.960  70.320  24.510  1.00  0.00            
ATOM   2302  CG  LEU X 149      56.310  68.630  23.270  1.00  0.00            
ATOM   2303  HG  LEU X 149      57.230  68.090  23.080  1.00  0.00            
ATOM   2304  CD1 LEU X 149      55.320  67.600  23.810  1.00  0.00            
ATOM   2305 1HD1 LEU X 149      54.450  68.130  24.200  1.00  0.00            
ATOM   2306 2HD1 LEU X 149      54.850  67.000  23.020  1.00  0.00            
ATOM   2307 3HD1 LEU X 149      55.750  66.900  24.530  1.00  0.00            
ATOM   2308  CD2 LEU X 149      55.910  69.400  22.020  1.00  0.00            
ATOM   2309 1HD2 LEU X 149      56.550  70.190  21.600  1.00  0.00            
ATOM   2310 2HD2 LEU X 149      55.660  68.620  21.300  1.00  0.00            
ATOM   2311 3HD2 LEU X 149      54.920  69.840  22.210  1.00  0.00            
ATOM   2312  C   LEU X 149      58.290  71.230  25.740  1.00  0.00            
ATOM   2313  O   LEU X 149      57.560  72.180  25.980  1.00  0.00            
ATOM   2314  N   GLY X 150      59.380  71.000  26.460  1.00  0.00            
ATOM   2315  H   GLY X 150      59.880  70.160  26.200  1.00  0.00            
ATOM   2316  CA  GLY X 150      59.990  71.770  27.530  1.00  0.00            
ATOM   2317  HA1 GLY X 150      59.260  72.430  27.990  1.00  0.00            
ATOM   2318  HA2 GLY X 150      60.330  71.030  28.260  1.00  0.00            
ATOM   2319  C   GLY X 150      61.250  72.460  27.030  1.00  0.00            
ATOM   2320  O   GLY X 150      62.060  71.900  26.300  1.00  0.00            
ATOM   2321  N   TRP X 151      61.430  73.760  27.300  1.00  0.00            
ATOM   2322  H   TRP X 151      60.790  74.350  27.810  1.00  0.00            
ATOM   2323  CA  TRP X 151      62.630  74.570  27.120  1.00  0.00            
ATOM   2324  HA  TRP X 151      63.600  74.090  27.220  1.00  0.00            
ATOM   2325  CB  TRP X 151      62.610  75.220  25.740  1.00  0.00            
ATOM   2326  HB1 TRP X 151      63.480  75.850  25.820  1.00  0.00            
ATOM   2327  HB2 TRP X 151      62.540  74.440  24.980  1.00  0.00            
ATOM   2328  CG  TRP X 151      61.520  76.180  25.330  1.00  0.00            
ATOM   2329  CD1 TRP X 151      61.660  77.520  25.290  1.00  0.00            
ATOM   2330  HD1 TRP X 151      62.500  78.030  25.720  1.00  0.00            
ATOM   2331  CD2 TRP X 151      60.180  75.880  24.850  1.00  0.00            
ATOM   2332  NE1 TRP X 151      60.480  78.080  24.840  1.00  0.00            
ATOM   2333  HE1 TRP X 151      60.350  79.040  24.560  1.00  0.00            
ATOM   2334  CE2 TRP X 151      59.560  77.110  24.500  1.00  0.00            
ATOM   2335  CE3 TRP X 151      59.450  74.680  24.730  1.00  0.00            
ATOM   2336  HE3 TRP X 151      59.680  73.700  25.130  1.00  0.00            
ATOM   2337  CZ2 TRP X 151      58.290  77.090  23.940  1.00  0.00            
ATOM   2338  HZ2 TRP X 151      57.800  78.020  23.660  1.00  0.00            
ATOM   2339  CZ3 TRP X 151      58.200  74.690  24.110  1.00  0.00            
ATOM   2340  HZ3 TRP X 151      57.680  73.740  24.130  1.00  0.00            
ATOM   2341  CH2 TRP X 151      57.560  75.900  23.800  1.00  0.00            
ATOM   2342  HH2 TRP X 151      56.640  76.040  23.250  1.00  0.00            
ATOM   2343  C   TRP X 151      62.450  75.610  28.220  1.00  0.00            
ATOM   2344  O   TRP X 151      61.360  75.810  28.740  1.00  0.00            
ATOM   2345  N   ILE X 152      63.480  76.380  28.580  1.00  0.00            
ATOM   2346  H   ILE X 152      64.360  76.120  28.160  1.00  0.00            
ATOM   2347  CA  ILE X 152      63.460  77.600  29.360  1.00  0.00            
ATOM   2348  HA  ILE X 152      62.440  77.790  29.680  1.00  0.00            
ATOM   2349  CB  ILE X 152      64.360  77.370  30.570  1.00  0.00            
ATOM   2350  HB  ILE X 152      64.350  78.270  31.170  1.00  0.00            
ATOM   2351  CG1 ILE X 152      65.820  77.080  30.200  1.00  0.00            
ATOM   2352 1HG1 ILE X 152      65.890  76.060  29.820  1.00  0.00            
ATOM   2353 2HG1 ILE X 152      66.220  77.800  29.480  1.00  0.00            
ATOM   2354  CG2 ILE X 152      63.690  76.520  31.640  1.00  0.00            
ATOM   2355 1HG2 ILE X 152      64.410  76.200  32.390  1.00  0.00            
ATOM   2356 2HG2 ILE X 152      62.710  76.950  31.920  1.00  0.00            
ATOM   2357 3HG2 ILE X 152      63.300  75.590  31.210  1.00  0.00            
ATOM   2358  CD  ILE X 152      66.790  77.190  31.370  1.00  0.00            
ATOM   2359  HD1 ILE X 152      67.840  77.160  31.060  1.00  0.00            
ATOM   2360  HD2 ILE X 152      66.640  78.160  31.820  1.00  0.00            
ATOM   2361  HD3 ILE X 152      66.710  76.380  32.090  1.00  0.00            
ATOM   2362  C   ILE X 152      63.860  78.800  28.520  1.00  0.00            
ATOM   2363  O   ILE X 152      64.100  78.700  27.320  1.00  0.00            
ATOM   2364  N   GLN X 153      63.890  79.960  29.180  1.00  0.00            
ATOM   2365  H   GLN X 153      63.740  80.020  30.180  1.00  0.00            
ATOM   2366  CA  GLN X 153      64.240  81.250  28.620  1.00  0.00            
ATOM   2367  HA  GLN X 153      64.500  81.760  29.550  1.00  0.00            
ATOM   2368  CB  GLN X 153      65.490  81.210  27.730  1.00  0.00            
ATOM   2369  HB1 GLN X 153      65.490  80.770  26.730  1.00  0.00            
ATOM   2370  HB2 GLN X 153      65.860  82.190  27.440  1.00  0.00            
ATOM   2371  CG  GLN X 153      66.780  80.690  28.380  1.00  0.00            
ATOM   2372  HG1 GLN X 153      66.930  79.630  28.170  1.00  0.00            
ATOM   2373  HG2 GLN X 153      67.610  81.040  27.770  1.00  0.00            
ATOM   2374  CD  GLN X 153      67.180  81.260  29.730  1.00  0.00            
ATOM   2375  OE1 GLN X 153      67.000  82.470  29.860  1.00  0.00            
ATOM   2376  NE2 GLN X 153      67.870  80.560  30.640  1.00  0.00            
ATOM   2377 1HE2 GLN X 153      68.230  79.640  30.440  1.00  0.00            
ATOM   2378 2HE2 GLN X 153      68.220  80.920  31.510  1.00  0.00            
ATOM   2379  C   GLN X 153      63.080  81.960  27.930  1.00  0.00            
ATOM   2380  O   GLN X 153      62.730  83.050  28.370  1.00  0.00            
ATOM   2381  N   ASP X 154      62.230  81.220  27.220  1.00  0.00            
ATOM   2382  H   ASP X 154      62.520  80.260  27.110  1.00  0.00            
ATOM   2383  CA  ASP X 154      61.150  81.710  26.400  1.00  0.00            
ATOM   2384  HA  ASP X 154      60.980  82.660  26.920  1.00  0.00            
ATOM   2385  CB  ASP X 154      61.620  82.120  25.010  1.00  0.00            
ATOM   2386  HB1 ASP X 154      61.930  83.160  24.960  1.00  0.00            
ATOM   2387  HB2 ASP X 154      62.440  81.530  24.590  1.00  0.00            
ATOM   2388  CG  ASP X 154      60.650  82.010  23.840  1.00  0.00            
ATOM   2389  OD1 ASP X 154      60.330  83.040  23.210  1.00  0.00            
ATOM   2390  OD2 ASP X 154      60.070  80.950  23.490  1.00  0.00            
ATOM   2391  C   ASP X 154      59.870  80.920  26.660  1.00  0.00            
ATOM   2392  O   ASP X 154      59.920  79.770  27.090  1.00  0.00            
ATOM   2393  N   GLN X 155      58.690  81.480  26.410  1.00  0.00            
ATOM   2394  H   GLN X 155      58.530  82.460  26.190  1.00  0.00            
ATOM   2395  CA  GLN X 155      57.380  80.870  26.530  1.00  0.00            
ATOM   2396  HA  GLN X 155      57.500  79.790  26.430  1.00  0.00            
ATOM   2397  CB  GLN X 155      56.850  81.090  27.940  1.00  0.00            
ATOM   2398  HB1 GLN X 155      56.170  80.280  28.220  1.00  0.00            
ATOM   2399  HB2 GLN X 155      57.650  80.900  28.660  1.00  0.00            
ATOM   2400  CG  GLN X 155      56.320  82.510  28.150  1.00  0.00            
ATOM   2401  HG1 GLN X 155      57.210  83.150  28.130  1.00  0.00            
ATOM   2402  HG2 GLN X 155      55.590  82.780  27.390  1.00  0.00            
ATOM   2403  CD  GLN X 155      55.530  82.800  29.420  1.00  0.00            
ATOM   2404  OE1 GLN X 155      54.630  82.030  29.760  1.00  0.00            
ATOM   2405  NE2 GLN X 155      56.030  83.720  30.240  1.00  0.00            
ATOM   2406 1HE2 GLN X 155      56.760  84.400  30.130  1.00  0.00            
ATOM   2407 2HE2 GLN X 155      55.650  83.630  31.170  1.00  0.00            
ATOM   2408  C   GLN X 155      56.500  81.190  25.330  1.00  0.00            
ATOM   2409  O   GLN X 155      55.300  80.930  25.380  1.00  0.00            
ATOM   2410  N   GLY X 156      57.070  81.510  24.170  1.00  0.00            
ATOM   2411  H   GLY X 156      58.030  81.790  24.040  1.00  0.00            
ATOM   2412  CA  GLY X 156      56.390  81.630  22.900  1.00  0.00            
ATOM   2413  HA1 GLY X 156      57.040  81.050  22.250  1.00  0.00            
ATOM   2414  HA2 GLY X 156      55.320  81.410  22.890  1.00  0.00            
ATOM   2415  C   GLY X 156      56.310  83.030  22.330  1.00  0.00            
ATOM   2416  O   GLY X 156      55.250  83.510  21.890  1.00  0.00            
ATOM   2417  N   GLY X 157      57.380  83.800  22.500  1.00  0.00            
ATOM   2418  H   GLY X 157      58.170  83.260  22.810  1.00  0.00            
ATOM   2419  CA  GLY X 157      57.720  85.200  22.330  1.00  0.00            
ATOM   2420  HA1 GLY X 157      58.650  85.250  21.760  1.00  0.00            
ATOM   2421  HA2 GLY X 157      56.830  85.660  21.900  1.00  0.00            
ATOM   2422  C   GLY X 157      57.970  86.000  23.610  1.00  0.00            
ATOM   2423  O   GLY X 157      58.970  86.720  23.680  1.00  0.00            
ATOM   2424  N   TRP X 158      57.090  85.840  24.600  1.00  0.00            
ATOM   2425  H   TRP X 158      56.250  85.400  24.270  1.00  0.00            
ATOM   2426  CA  TRP X 158      57.190  86.250  25.990  1.00  0.00            
ATOM   2427  HA  TRP X 158      57.470  87.300  26.040  1.00  0.00            
ATOM   2428  CB  TRP X 158      55.860  85.940  26.660  1.00  0.00            
ATOM   2429  HB1 TRP X 158      55.630  84.880  26.650  1.00  0.00            
ATOM   2430  HB2 TRP X 158      55.910  86.070  27.750  1.00  0.00            
ATOM   2431  CG  TRP X 158      54.590  86.610  26.240  1.00  0.00            
ATOM   2432  CD1 TRP X 158      54.050  86.510  25.000  1.00  0.00            
ATOM   2433  HD1 TRP X 158      54.290  85.880  24.160  1.00  0.00            
ATOM   2434  CD2 TRP X 158      53.970  87.790  26.840  1.00  0.00            
ATOM   2435  NE1 TRP X 158      53.130  87.520  24.760  1.00  0.00            
ATOM   2436  HE1 TRP X 158      52.460  87.590  24.010  1.00  0.00            
ATOM   2437  CE2 TRP X 158      53.100  88.350  25.870  1.00  0.00            
ATOM   2438  CE3 TRP X 158      54.190  88.530  28.020  1.00  0.00            
ATOM   2439  HE3 TRP X 158      54.870  88.110  28.740  1.00  0.00            
ATOM   2440  CZ2 TRP X 158      52.350  89.500  26.120  1.00  0.00            
ATOM   2441  HZ2 TRP X 158      51.620  89.800  25.380  1.00  0.00            
ATOM   2442  CZ3 TRP X 158      53.430  89.680  28.250  1.00  0.00            
ATOM   2443  HZ3 TRP X 158      53.570  90.240  29.170  1.00  0.00            
ATOM   2444  CH2 TRP X 158      52.610  90.250  27.270  1.00  0.00            
ATOM   2445  HH2 TRP X 158      52.020  91.130  27.480  1.00  0.00            
ATOM   2446  C   TRP X 158      58.370  85.500  26.590  1.00  0.00            
ATOM   2447  O   TRP X 158      58.530  84.310  26.340  1.00  0.00            
ATOM   2448  N   ASP X 159      59.160  86.120  27.470  1.00  0.00            
ATOM   2449  H   ASP X 159      59.140  87.130  27.450  1.00  0.00            
ATOM   2450  CA  ASP X 159      60.260  85.540  28.210  1.00  0.00            
ATOM   2451  HA  ASP X 159      60.840  84.910  27.530  1.00  0.00            
ATOM   2452  CB  ASP X 159      61.070  86.780  28.580  1.00  0.00            
ATOM   2453  HB1 ASP X 159      62.120  86.630  28.330  1.00  0.00            
ATOM   2454  HB2 ASP X 159      60.870  87.680  27.990  1.00  0.00            
ATOM   2455  CG  ASP X 159      60.860  87.320  29.980  1.00  0.00            
ATOM   2456  OD1 ASP X 159      59.920  88.100  30.250  1.00  0.00            
ATOM   2457  OD2 ASP X 159      61.760  86.930  30.750  1.00  0.00            
ATOM   2458  C   ASP X 159      59.800  84.780  29.440  1.00  0.00            
ATOM   2459  O   ASP X 159      58.620  84.890  29.780  1.00  0.00            
ATOM   2460  N   GLY X 160      60.650  83.980  30.100  1.00  0.00            
ATOM   2461  H   GLY X 160      61.510  83.680  29.680  1.00  0.00            
ATOM   2462  CA  GLY X 160      60.410  83.290  31.360  1.00  0.00            
ATOM   2463  HA1 GLY X 160      59.410  83.610  31.640  1.00  0.00            
ATOM   2464  HA2 GLY X 160      60.260  82.230  31.180  1.00  0.00            
ATOM   2465  C   GLY X 160      61.460  83.540  32.430  1.00  0.00            
ATOM   2466  O   GLY X 160      61.670  82.640  33.250  1.00  0.00            
ATOM   2467  N   LEU X 161      62.160  84.680  32.500  1.00  0.00            
ATOM   2468  H   LEU X 161      61.970  85.260  31.690  1.00  0.00            
ATOM   2469  CA  LEU X 161      62.940  85.120  33.630  1.00  0.00            
ATOM   2470  HA  LEU X 161      62.940  84.370  34.420  1.00  0.00            
ATOM   2471  CB  LEU X 161      64.430  85.290  33.330  1.00  0.00            
ATOM   2472  HB1 LEU X 161      64.520  86.100  32.610  1.00  0.00            
ATOM   2473  HB2 LEU X 161      64.880  85.760  34.200  1.00  0.00            
ATOM   2474  CG  LEU X 161      65.300  84.180  32.740  1.00  0.00            
ATOM   2475  HG  LEU X 161      64.990  83.680  31.820  1.00  0.00            
ATOM   2476  CD1 LEU X 161      66.710  84.770  32.530  1.00  0.00            
ATOM   2477 1HD1 LEU X 161      66.710  85.730  32.020  1.00  0.00            
ATOM   2478 2HD1 LEU X 161      67.300  84.810  33.450  1.00  0.00            
ATOM   2479 3HD1 LEU X 161      67.190  84.000  31.940  1.00  0.00            
ATOM   2480  CD2 LEU X 161      65.390  83.010  33.720  1.00  0.00            
ATOM   2481 1HD2 LEU X 161      65.930  82.180  33.250  1.00  0.00            
ATOM   2482 2HD2 LEU X 161      65.860  83.300  34.660  1.00  0.00            
ATOM   2483 3HD2 LEU X 161      64.350  82.770  33.950  1.00  0.00            
ATOM   2484  C   LEU X 161      62.400  86.420  34.210  1.00  0.00            
ATOM   2485  O   LEU X 161      62.490  86.600  35.430  1.00  0.00            
ATOM   2486  N   LEU X 162      61.740  87.340  33.500  1.00  0.00            
ATOM   2487  H   LEU X 162      61.510  87.280  32.520  1.00  0.00            
ATOM   2488  CA  LEU X 162      61.150  88.480  34.160  1.00  0.00            
ATOM   2489  HA  LEU X 162      61.520  88.740  35.140  1.00  0.00            
ATOM   2490  CB  LEU X 162      61.390  89.590  33.140  1.00  0.00            
ATOM   2491  HB1 LEU X 162      61.290  89.410  32.070  1.00  0.00            
ATOM   2492  HB2 LEU X 162      60.670  90.410  33.230  1.00  0.00            
ATOM   2493  CG  LEU X 162      62.760  90.260  33.260  1.00  0.00            
ATOM   2494  HG  LEU X 162      63.510  89.510  33.540  1.00  0.00            
ATOM   2495  CD1 LEU X 162      63.130  90.970  31.960  1.00  0.00            
ATOM   2496 1HD1 LEU X 162      63.080  92.060  32.060  1.00  0.00            
ATOM   2497 2HD1 LEU X 162      64.160  90.660  31.880  1.00  0.00            
ATOM   2498 3HD1 LEU X 162      62.540  90.670  31.090  1.00  0.00            
ATOM   2499  CD2 LEU X 162      62.730  91.360  34.320  1.00  0.00            
ATOM   2500 1HD2 LEU X 162      62.450  91.140  35.360  1.00  0.00            
ATOM   2501 2HD2 LEU X 162      63.580  92.010  34.150  1.00  0.00            
ATOM   2502 3HD2 LEU X 162      61.880  91.940  33.970  1.00  0.00            
ATOM   2503  C   LEU X 162      59.660  88.220  34.380  1.00  0.00            
ATOM   2504  O   LEU X 162      59.030  88.770  35.290  1.00  0.00            
ATOM   2505  N   SER X 163      59.100  87.500  33.410  1.00  0.00            
ATOM   2506  H   SER X 163      59.730  87.420  32.620  1.00  0.00            
ATOM   2507  CA  SER X 163      57.680  87.250  33.290  1.00  0.00            
ATOM   2508  HA  SER X 163      57.210  87.920  34.010  1.00  0.00            
ATOM   2509  CB  SER X 163      57.110  87.690  31.940  1.00  0.00            
ATOM   2510  HB1 SER X 163      57.400  87.040  31.110  1.00  0.00            
ATOM   2511  HB2 SER X 163      56.030  87.570  31.890  1.00  0.00            
ATOM   2512  OG  SER X 163      57.380  89.020  31.570  1.00  0.00            
ATOM   2513  HG  SER X 163      58.240  88.870  31.210  1.00  0.00            
ATOM   2514  C   SER X 163      57.300  85.790  33.540  1.00  0.00            
ATOM   2515  O   SER X 163      56.200  85.410  33.150  1.00  0.00            
ATOM   2516  N   TYR X 164      58.220  85.110  34.250  1.00  0.00            
ATOM   2517  H   TYR X 164      58.950  85.670  34.650  1.00  0.00            
ATOM   2518  CA  TYR X 164      57.870  83.860  34.890  1.00  0.00            
ATOM   2519  HA  TYR X 164      56.780  83.750  34.920  1.00  0.00            
ATOM   2520  CB  TYR X 164      58.160  82.650  34.000  1.00  0.00            
ATOM   2521  HB1 TYR X 164      57.870  82.980  33.000  1.00  0.00            
ATOM   2522  HB2 TYR X 164      59.240  82.560  33.920  1.00  0.00            
ATOM   2523  CG  TYR X 164      57.540  81.300  34.250  1.00  0.00            
ATOM   2524  CD1 TYR X 164      58.130  80.370  35.110  1.00  0.00            
ATOM   2525  HD1 TYR X 164      58.980  80.710  35.670  1.00  0.00            
ATOM   2526  CD2 TYR X 164      56.400  80.880  33.540  1.00  0.00            
ATOM   2527  HD2 TYR X 164      55.980  81.430  32.710  1.00  0.00            
ATOM   2528  CE1 TYR X 164      57.560  79.120  35.370  1.00  0.00            
ATOM   2529  HE1 TYR X 164      58.030  78.650  36.230  1.00  0.00            
ATOM   2530  CE2 TYR X 164      55.800  79.640  33.790  1.00  0.00            
ATOM   2531  HE2 TYR X 164      54.920  79.320  33.270  1.00  0.00            
ATOM   2532  CZ  TYR X 164      56.380  78.770  34.720  1.00  0.00            
ATOM   2533  OH  TYR X 164      55.790  77.550  34.860  1.00  0.00            
ATOM   2534  HH  TYR X 164      56.190  76.970  35.500  1.00  0.00            
ATOM   2535  C   TYR X 164      58.460  83.660  36.270  1.00  0.00            
ATOM   2536  O   TYR X 164      57.920  83.000  37.160  1.00  0.00            
ATOM   2537  N   PHE X 165      59.680  84.180  36.460  1.00  0.00            
ATOM   2538  H   PHE X 165      60.160  84.710  35.750  1.00  0.00            
ATOM   2539  CA  PHE X 165      60.580  83.910  37.570  1.00  0.00            
ATOM   2540  HA  PHE X 165      59.940  83.710  38.430  1.00  0.00            
ATOM   2541  CB  PHE X 165      61.430  82.670  37.320  1.00  0.00            
ATOM   2542  HB1 PHE X 165      60.750  81.830  37.450  1.00  0.00            
ATOM   2543  HB2 PHE X 165      61.720  82.680  36.270  1.00  0.00            
ATOM   2544  CG  PHE X 165      62.540  82.190  38.240  1.00  0.00            
ATOM   2545  CD1 PHE X 165      62.350  82.200  39.630  1.00  0.00            
ATOM   2546  HD1 PHE X 165      61.380  82.330  40.080  1.00  0.00            
ATOM   2547  CD2 PHE X 165      63.810  81.920  37.710  1.00  0.00            
ATOM   2548  HD2 PHE X 165      63.880  82.010  36.640  1.00  0.00            
ATOM   2549  CE1 PHE X 165      63.410  82.060  40.530  1.00  0.00            
ATOM   2550  HE1 PHE X 165      63.320  82.000  41.600  1.00  0.00            
ATOM   2551  CE2 PHE X 165      64.920  81.780  38.550  1.00  0.00            
ATOM   2552  HE2 PHE X 165      65.910  81.710  38.150  1.00  0.00            
ATOM   2553  CZ  PHE X 165      64.640  81.750  39.920  1.00  0.00            
ATOM   2554  HZ  PHE X 165      65.460  81.490  40.580  1.00  0.00            
ATOM   2555  C   PHE X 165      61.310  85.220  37.820  1.00  0.00            
ATOM   2556  O   PHE X 165      60.770  86.250  37.410  1.00  0.00            
ATOM   2557  N   GLY X 166      62.440  85.090  38.520  1.00  0.00            
ATOM   2558  H   GLY X 166      62.920  84.210  38.550  1.00  0.00            
ATOM   2559  CA  GLY X 166      63.270  86.240  38.830  1.00  0.00            
ATOM   2560  HA1 GLY X 166      64.310  85.890  38.820  1.00  0.00            
ATOM   2561  HA2 GLY X 166      63.230  87.070  38.120  1.00  0.00            
ATOM   2562  C   GLY X 166      63.130  86.590  40.310  1.00  0.00            
ATOM   2563  O   GLY X 166      64.080  86.790  41.040  1.00  0.00            
ATOM   2564  N   THR X 167      61.830  86.600  40.620  1.00  0.00            
ATOM   2565  H   THR X 167      61.150  86.340  39.910  1.00  0.00            
ATOM   2566  CA  THR X 167      61.240  86.750  41.940  1.00  0.00            
ATOM   2567  HA  THR X 167      61.800  87.630  42.220  1.00  0.00            
ATOM   2568  CB  THR X 167      59.780  86.960  41.520  1.00  0.00            
ATOM   2569  HB  THR X 167      59.820  87.730  40.750  1.00  0.00            
ATOM   2570  OG1 THR X 167      59.020  87.560  42.530  1.00  0.00            
ATOM   2571  HG1 THR X 167      58.360  88.110  42.140  1.00  0.00            
ATOM   2572  CG2 THR X 167      58.930  85.800  41.010  1.00  0.00            
ATOM   2573 1HG2 THR X 167      58.880  84.910  41.650  1.00  0.00            
ATOM   2574 2HG2 THR X 167      57.960  86.190  40.660  1.00  0.00            
ATOM   2575 3HG2 THR X 167      59.170  85.450  40.010  1.00  0.00            
ATOM   2576  C   THR X 167      61.510  85.540  42.830  1.00  0.00            
ATOM   2577  O   THR X 167      61.300  84.460  42.270  1.00  0.00            
ATOM   2578  N   PRO X 168      62.010  85.680  44.060  1.00  0.00            
ATOM   2579  CA  PRO X 168      62.660  84.660  44.850  1.00  0.00            
ATOM   2580  HA  PRO X 168      63.360  84.060  44.260  1.00  0.00            
ATOM   2581  CB  PRO X 168      63.540  85.300  45.920  1.00  0.00            
ATOM   2582  HB1 PRO X 168      63.680  84.590  46.730  1.00  0.00            
ATOM   2583  HB2 PRO X 168      64.510  85.640  45.570  1.00  0.00            
ATOM   2584  CG  PRO X 168      62.640  86.510  46.200  1.00  0.00            
ATOM   2585  HG1 PRO X 168      61.720  86.310  46.740  1.00  0.00            
ATOM   2586  HG2 PRO X 168      63.250  87.200  46.780  1.00  0.00            
ATOM   2587  CD  PRO X 168      62.200  86.920  44.790  1.00  0.00            
ATOM   2588  HD1 PRO X 168      61.250  87.460  44.770  1.00  0.00            
ATOM   2589  HD2 PRO X 168      62.990  87.540  44.370  1.00  0.00            
ATOM   2590  C   PRO X 168      61.570  83.710  45.330  1.00  0.00            
ATOM   2591  O   PRO X 168      60.510  84.120  45.790  1.00  0.00            
ATOM   2592  N   THR X 169      61.880  82.420  45.200  1.00  0.00            
ATOM   2593  H   THR X 169      62.830  82.200  44.920  1.00  0.00            
ATOM   2594  CA  THR X 169      61.050  81.260  45.430  1.00  0.00            
ATOM   2595  HA  THR X 169      60.430  81.510  46.290  1.00  0.00            
ATOM   2596  CB  THR X 169      59.960  80.880  44.430  1.00  0.00            
ATOM   2597  HB  THR X 169      59.140  81.590  44.500  1.00  0.00            
ATOM   2598  OG1 THR X 169      59.170  79.750  44.690  1.00  0.00            
ATOM   2599  HG1 THR X 169      58.640  80.040  45.420  1.00  0.00            
ATOM   2600  CG2 THR X 169      60.410  81.050  42.970  1.00  0.00            
ATOM   2601 1HG2 THR X 169      60.540  82.070  42.590  1.00  0.00            
ATOM   2602 2HG2 THR X 169      61.210  80.430  42.570  1.00  0.00            
ATOM   2603 3HG2 THR X 169      59.560  80.670  42.410  1.00  0.00            
ATOM   2604  C   THR X 169      62.050  80.240  45.960  1.00  0.00            
ATOM   2605  O   THR X 169      63.240  80.260  45.660  1.00  0.00            
ATOM   2606  N   TRP X 170      61.510  79.290  46.730  1.00  0.00            
ATOM   2607  H   TRP X 170      60.510  79.140  46.750  1.00  0.00            
ATOM   2608  CA  TRP X 170      62.250  78.510  47.700  1.00  0.00            
ATOM   2609  HA  TRP X 170      62.800  79.060  48.470  1.00  0.00            
ATOM   2610  CB  TRP X 170      61.170  77.710  48.430  1.00  0.00            
ATOM   2611  HB1 TRP X 170      61.590  77.150  49.270  1.00  0.00            
ATOM   2612  HB2 TRP X 170      60.720  78.560  48.950  1.00  0.00            
ATOM   2613  CG  TRP X 170      60.120  76.860  47.780  1.00  0.00            
ATOM   2614  CD1 TRP X 170      58.940  77.140  47.180  1.00  0.00            
ATOM   2615  HD1 TRP X 170      58.420  78.080  47.130  1.00  0.00            
ATOM   2616  CD2 TRP X 170      60.370  75.480  47.380  1.00  0.00            
ATOM   2617  NE1 TRP X 170      58.380  75.940  46.780  1.00  0.00            
ATOM   2618  HE1 TRP X 170      57.440  75.930  46.400  1.00  0.00            
ATOM   2619  CE2 TRP X 170      59.230  74.850  46.810  1.00  0.00            
ATOM   2620  CE3 TRP X 170      61.470  74.670  47.680  1.00  0.00            
ATOM   2621  HE3 TRP X 170      62.310  75.030  48.260  1.00  0.00            
ATOM   2622  CZ2 TRP X 170      59.210  73.470  46.570  1.00  0.00            
ATOM   2623  HZ2 TRP X 170      58.300  73.010  46.220  1.00  0.00            
ATOM   2624  CZ3 TRP X 170      61.550  73.330  47.280  1.00  0.00            
ATOM   2625  HZ3 TRP X 170      62.460  72.780  47.460  1.00  0.00            
ATOM   2626  CH2 TRP X 170      60.390  72.750  46.750  1.00  0.00            
ATOM   2627  HH2 TRP X 170      60.430  71.680  46.610  1.00  0.00            
ATOM   2628  C   TRP X 170      63.260  77.550  47.070  1.00  0.00            
ATOM   2629  O   TRP X 170      64.390  77.410  47.520  1.00  0.00            
ATOM   2630  N   GLN X 171      62.890  76.930  45.950  1.00  0.00            
ATOM   2631  H   GLN X 171      61.940  77.000  45.630  1.00  0.00            
ATOM   2632  CA  GLN X 171      63.680  75.890  45.320  1.00  0.00            
ATOM   2633  HA  GLN X 171      63.860  75.050  45.990  1.00  0.00            
ATOM   2634  CB  GLN X 171      62.740  75.200  44.330  1.00  0.00            
ATOM   2635  HB1 GLN X 171      63.270  74.260  44.140  1.00  0.00            
ATOM   2636  HB2 GLN X 171      61.850  74.980  44.920  1.00  0.00            
ATOM   2637  CG  GLN X 171      62.320  75.680  42.950  1.00  0.00            
ATOM   2638  HG1 GLN X 171      63.220  75.770  42.350  1.00  0.00            
ATOM   2639  HG2 GLN X 171      61.520  75.130  42.460  1.00  0.00            
ATOM   2640  CD  GLN X 171      61.700  77.070  43.070  1.00  0.00            
ATOM   2641  OE1 GLN X 171      62.380  78.050  43.370  1.00  0.00            
ATOM   2642  NE2 GLN X 171      60.370  77.160  42.930  1.00  0.00            
ATOM   2643 1HE2 GLN X 171      59.880  76.280  42.850  1.00  0.00            
ATOM   2644 2HE2 GLN X 171      59.820  78.000  42.890  1.00  0.00            
ATOM   2645  C   GLN X 171      64.920  76.470  44.650  1.00  0.00            
ATOM   2646  O   GLN X 171      65.810  75.670  44.380  1.00  0.00            
ATOM   2647  N   THR X 172      65.060  77.770  44.370  1.00  0.00            
ATOM   2648  H   THR X 172      64.210  78.320  44.440  1.00  0.00            
ATOM   2649  CA  THR X 172      66.130  78.490  43.700  1.00  0.00            
ATOM   2650  HA  THR X 172      66.880  77.790  43.330  1.00  0.00            
ATOM   2651  CB  THR X 172      65.460  79.170  42.510  1.00  0.00            
ATOM   2652  HB  THR X 172      66.190  79.880  42.120  1.00  0.00            
ATOM   2653  OG1 THR X 172      64.300  79.840  42.940  1.00  0.00            
ATOM   2654  HG1 THR X 172      63.760  79.080  43.090  1.00  0.00            
ATOM   2655  CG2 THR X 172      65.130  78.230  41.350  1.00  0.00            
ATOM   2656 1HG2 THR X 172      64.540  78.770  40.610  1.00  0.00            
ATOM   2657 2HG2 THR X 172      66.010  77.720  40.960  1.00  0.00            
ATOM   2658 3HG2 THR X 172      64.420  77.440  41.580  1.00  0.00            
ATOM   2659  C   THR X 172      66.770  79.540  44.590  1.00  0.00            
ATOM   2660  O   THR X 172      67.970  79.790  44.520  1.00  0.00            
ATOM   2661  N   VAL X 173      66.010  80.250  45.440  1.00  0.00            
ATOM   2662  H   VAL X 173      65.020  80.110  45.330  1.00  0.00            
ATOM   2663  CA  VAL X 173      66.470  81.410  46.170  1.00  0.00            
ATOM   2664  HA  VAL X 173      67.560  81.360  46.220  1.00  0.00            
ATOM   2665  CB  VAL X 173      66.110  82.690  45.400  1.00  0.00            
ATOM   2666  HB  VAL X 173      65.030  82.740  45.510  1.00  0.00            
ATOM   2667  CG1 VAL X 173      66.690  83.910  46.120  1.00  0.00            
ATOM   2668 1HG1 VAL X 173      67.770  83.910  45.980  1.00  0.00            
ATOM   2669 2HG1 VAL X 173      66.470  84.910  45.730  1.00  0.00            
ATOM   2670 3HG1 VAL X 173      66.500  83.970  47.190  1.00  0.00            
ATOM   2671  CG2 VAL X 173      66.650  82.730  43.970  1.00  0.00            
ATOM   2672 1HG2 VAL X 173      65.850  82.430  43.300  1.00  0.00            
ATOM   2673 2HG2 VAL X 173      66.990  83.680  43.570  1.00  0.00            
ATOM   2674 3HG2 VAL X 173      67.470  82.020  43.860  1.00  0.00            
ATOM   2675  C   VAL X 173      65.910  81.160  47.560  1.00  0.00            
ATOM   2676  O   VAL X 173      64.930  81.700  48.060  1.00  0.00            
ATOM   2677  N   THR X 174      66.650  80.330  48.300  1.00  0.00            
ATOM   2678  H   THR X 174      67.550  79.960  48.040  1.00  0.00            
ATOM   2679  CA  THR X 174      66.460  79.820  49.640  1.00  0.00            
ATOM   2680  HA  THR X 174      65.410  79.790  49.930  1.00  0.00            
ATOM   2681  CB  THR X 174      67.100  78.440  49.590  1.00  0.00            
ATOM   2682  HB  THR X 174      66.500  77.690  49.070  1.00  0.00            
ATOM   2683  OG1 THR X 174      67.040  77.790  50.830  1.00  0.00            
ATOM   2684  HG1 THR X 174      67.410  78.460  51.390  1.00  0.00            
ATOM   2685  CG2 THR X 174      68.510  78.310  48.990  1.00  0.00            
ATOM   2686 1HG2 THR X 174      68.390  78.070  47.930  1.00  0.00            
ATOM   2687 2HG2 THR X 174      69.150  79.180  49.090  1.00  0.00            
ATOM   2688 3HG2 THR X 174      68.940  77.380  49.360  1.00  0.00            
ATOM   2689  C   THR X 174      67.310  80.660  50.590  1.00  0.00            
ATOM   2690  O   THR X 174      68.220  80.220  51.280  1.00  0.00            
ATOM   2691  N   ILE X 175      66.920  81.920  50.790  1.00  0.00            
ATOM   2692  H   ILE X 175      66.200  82.430  50.310  1.00  0.00            
ATOM   2693  CA  ILE X 175      67.440  82.850  51.780  1.00  0.00            
ATOM   2694  HA  ILE X 175      67.970  82.250  52.520  1.00  0.00            
ATOM   2695  CB  ILE X 175      68.510  83.770  51.180  1.00  0.00            
ATOM   2696  HB  ILE X 175      68.840  84.360  52.040  1.00  0.00            
ATOM   2697  CG1 ILE X 175      67.880  84.510  50.000  1.00  0.00            
ATOM   2698 1HG1 ILE X 175      67.580  83.940  49.120  1.00  0.00            
ATOM   2699 2HG1 ILE X 175      67.000  84.880  50.530  1.00  0.00            
ATOM   2700  CG2 ILE X 175      69.680  82.910  50.730  1.00  0.00            
ATOM   2701 1HG2 ILE X 175      70.560  83.560  50.730  1.00  0.00            
ATOM   2702 2HG2 ILE X 175      69.960  82.210  51.520  1.00  0.00            
ATOM   2703 3HG2 ILE X 175      69.390  82.430  49.790  1.00  0.00            
ATOM   2704  CD  ILE X 175      68.650  85.780  49.670  1.00  0.00            
ATOM   2705  HD1 ILE X 175      69.710  85.670  49.440  1.00  0.00            
ATOM   2706  HD2 ILE X 175      68.230  86.120  48.720  1.00  0.00            
ATOM   2707  HD3 ILE X 175      68.460  86.660  50.290  1.00  0.00            
ATOM   2708  C   ILE X 175      66.360  83.300  52.750  1.00  0.00            
ATOM   2709  O   ILE X 175      66.730  84.040  53.660  1.00  0.00            
ATOM   2710  N   PHE X 176      65.110  82.830  52.640  1.00  0.00            
ATOM   2711  H   PHE X 176      64.900  81.990  52.120  1.00  0.00            
ATOM   2712  CA  PHE X 176      63.960  83.270  53.390  1.00  0.00            
ATOM   2713  HA  PHE X 176      64.470  83.780  54.200  1.00  0.00            
ATOM   2714  CB  PHE X 176      63.160  84.470  52.890  1.00  0.00            
ATOM   2715  HB1 PHE X 176      62.510  84.880  53.670  1.00  0.00            
ATOM   2716  HB2 PHE X 176      63.800  85.320  52.660  1.00  0.00            
ATOM   2717  CG  PHE X 176      62.330  84.210  51.660  1.00  0.00            
ATOM   2718  CD1 PHE X 176      62.750  84.660  50.400  1.00  0.00            
ATOM   2719  HD1 PHE X 176      63.600  85.310  50.200  1.00  0.00            
ATOM   2720  CD2 PHE X 176      61.070  83.600  51.760  1.00  0.00            
ATOM   2721  HD2 PHE X 176      60.590  83.330  52.680  1.00  0.00            
ATOM   2722  CE1 PHE X 176      61.990  84.470  49.240  1.00  0.00            
ATOM   2723  HE1 PHE X 176      62.320  84.970  48.340  1.00  0.00            
ATOM   2724  CE2 PHE X 176      60.310  83.420  50.600  1.00  0.00            
ATOM   2725  HE2 PHE X 176      59.340  83.030  50.880  1.00  0.00            
ATOM   2726  CZ  PHE X 176      60.720  83.890  49.350  1.00  0.00            
ATOM   2727  HZ  PHE X 176      60.090  83.800  48.480  1.00  0.00            
ATOM   2728  C   PHE X 176      63.140  82.120  53.970  1.00  0.00            
ATOM   2729  O   PHE X 176      62.840  82.290  55.150  1.00  0.00            
ATOM   2730  N   VAL X 177      62.930  80.980  53.310  1.00  0.00            
ATOM   2731  H   VAL X 177      63.340  80.820  52.400  1.00  0.00            
ATOM   2732  CA  VAL X 177      62.540  79.820  54.070  1.00  0.00            
ATOM   2733  HA  VAL X 177      63.120  79.940  54.970  1.00  0.00            
ATOM   2734  CB  VAL X 177      61.040  79.960  54.370  1.00  0.00            
ATOM   2735  HB  VAL X 177      60.750  80.880  54.880  1.00  0.00            
ATOM   2736  CG1 VAL X 177      60.100  79.530  53.250  1.00  0.00            
ATOM   2737 1HG1 VAL X 177      59.030  79.560  53.460  1.00  0.00            
ATOM   2738 2HG1 VAL X 177      60.300  80.080  52.320  1.00  0.00            
ATOM   2739 3HG1 VAL X 177      60.120  78.490  52.920  1.00  0.00            
ATOM   2740  CG2 VAL X 177      60.570  78.910  55.380  1.00  0.00            
ATOM   2741 1HG2 VAL X 177      60.620  77.830  55.230  1.00  0.00            
ATOM   2742 2HG2 VAL X 177      60.930  79.030  56.400  1.00  0.00            
ATOM   2743 3HG2 VAL X 177      59.490  79.040  55.470  1.00  0.00            
ATOM   2744  C   VAL X 177      63.040  78.630  53.250  1.00  0.00            
ATOM   2745  O   VAL X 177      63.450  78.840  52.120  1.00  0.00            
ATOM   2746  N   ALA X 178      62.880  77.430  53.810  1.00  0.00            
ATOM   2747  H   ALA X 178      63.040  77.480  54.810  1.00  0.00            
ATOM   2748  CA  ALA X 178      63.300  76.180  53.220  1.00  0.00            
ATOM   2749  HA  ALA X 178      63.830  76.450  52.300  1.00  0.00            
ATOM   2750  CB  ALA X 178      64.230  75.400  54.140  1.00  0.00            
ATOM   2751  HB1 ALA X 178      63.800  75.210  55.130  1.00  0.00            
ATOM   2752  HB2 ALA X 178      64.440  74.420  53.710  1.00  0.00            
ATOM   2753  HB3 ALA X 178      65.160  75.940  54.350  1.00  0.00            
ATOM   2754  C   ALA X 178      62.090  75.300  52.960  1.00  0.00            
ATOM   2755  O   ALA X 178      61.230  75.070  53.810  1.00  0.00            
ATOM   2756  N   GLY X 179      61.940  74.730  51.760  1.00  0.00            
ATOM   2757  H   GLY X 179      62.520  75.230  51.100  1.00  0.00            
ATOM   2758  CA  GLY X 179      60.730  74.100  51.260  1.00  0.00            
ATOM   2759  HA1 GLY X 179      59.930  74.130  52.000  1.00  0.00            
ATOM   2760  HA2 GLY X 179      60.480  74.550  50.300  1.00  0.00            
ATOM   2761  C   GLY X 179      60.910  72.650  50.810  1.00  0.00            
ATOM   2762  O   GLY X 179      60.270  72.260  49.840  1.00  0.00            
ATOM   2763  N   VAL X 180      61.830  71.930  51.440  1.00  0.00            
ATOM   2764  H   VAL X 180      62.430  72.320  52.160  1.00  0.00            
ATOM   2765  CA  VAL X 180      62.180  70.570  51.070  1.00  0.00            
ATOM   2766  HA  VAL X 180      62.220  70.420  49.990  1.00  0.00            
ATOM   2767  CB  VAL X 180      63.580  70.170  51.560  1.00  0.00            
ATOM   2768  HB  VAL X 180      63.640  69.160  51.140  1.00  0.00            
ATOM   2769  CG1 VAL X 180      64.700  71.090  51.090  1.00  0.00            
ATOM   2770 1HG1 VAL X 180      65.320  71.300  51.960  1.00  0.00            
ATOM   2771 2HG1 VAL X 180      65.430  70.760  50.350  1.00  0.00            
ATOM   2772 3HG1 VAL X 180      64.250  72.040  50.790  1.00  0.00            
ATOM   2773  CG2 VAL X 180      63.590  70.110  53.080  1.00  0.00            
ATOM   2774 1HG2 VAL X 180      64.500  69.630  53.440  1.00  0.00            
ATOM   2775 2HG2 VAL X 180      63.470  71.110  53.510  1.00  0.00            
ATOM   2776 3HG2 VAL X 180      62.800  69.440  53.440  1.00  0.00            
ATOM   2777  C   VAL X 180      61.170  69.510  51.460  1.00  0.00            
ATOM   2778  O   VAL X 180      61.130  68.420  50.890  1.00  0.00            
ATOM   2779  N   LEU X 181      60.220  69.870  52.320  1.00  0.00            
ATOM   2780  H   LEU X 181      60.290  70.720  52.860  1.00  0.00            
ATOM   2781  CA  LEU X 181      59.170  69.100  52.960  1.00  0.00            
ATOM   2782  HA  LEU X 181      59.470  68.060  52.910  1.00  0.00            
ATOM   2783  CB  LEU X 181      58.960  69.690  54.360  1.00  0.00            
ATOM   2784  HB1 LEU X 181      58.010  69.270  54.680  1.00  0.00            
ATOM   2785  HB2 LEU X 181      59.730  69.260  55.000  1.00  0.00            
ATOM   2786  CG  LEU X 181      58.910  71.220  54.500  1.00  0.00            
ATOM   2787  HG  LEU X 181      58.470  71.530  53.560  1.00  0.00            
ATOM   2788  CD1 LEU X 181      58.050  71.720  55.660  1.00  0.00            
ATOM   2789 1HD1 LEU X 181      57.170  71.070  55.720  1.00  0.00            
ATOM   2790 2HD1 LEU X 181      58.470  71.590  56.660  1.00  0.00            
ATOM   2791 3HD1 LEU X 181      57.710  72.750  55.590  1.00  0.00            
ATOM   2792  CD2 LEU X 181      60.180  72.050  54.650  1.00  0.00            
ATOM   2793 1HD2 LEU X 181      59.930  73.110  54.610  1.00  0.00            
ATOM   2794 2HD2 LEU X 181      60.470  72.170  55.690  1.00  0.00            
ATOM   2795 3HD2 LEU X 181      61.080  71.750  54.120  1.00  0.00            
ATOM   2796  C   LEU X 181      57.920  69.090  52.100  1.00  0.00            
ATOM   2797  O   LEU X 181      56.830  69.030  52.660  1.00  0.00            
ATOM   2798  N   THR X 182      58.010  69.100  50.770  1.00  0.00            
ATOM   2799  H   THR X 182      58.940  69.170  50.380  1.00  0.00            
ATOM   2800  CA  THR X 182      56.960  69.170  49.770  1.00  0.00            
ATOM   2801  HA  THR X 182      56.160  69.720  50.270  1.00  0.00            
ATOM   2802  CB  THR X 182      57.540  69.960  48.590  1.00  0.00            
ATOM   2803  HB  THR X 182      57.980  70.890  48.930  1.00  0.00            
ATOM   2804  OG1 THR X 182      56.510  70.580  47.850  1.00  0.00            
ATOM   2805  HG1 THR X 182      55.950  71.020  48.470  1.00  0.00            
ATOM   2806  CG2 THR X 182      58.430  69.140  47.660  1.00  0.00            
ATOM   2807 1HG2 THR X 182      59.070  69.720  46.990  1.00  0.00            
ATOM   2808 2HG2 THR X 182      59.100  68.530  48.250  1.00  0.00            
ATOM   2809 3HG2 THR X 182      57.930  68.470  46.960  1.00  0.00            
ATOM   2810  C   THR X 182      56.290  67.840  49.430  1.00  0.00            
ATOM   2811  O   THR X 182      55.080  67.860  49.240  1.00  0.00            
ATOM   2812  N   ALA X 183      56.970  66.690  49.440  1.00  0.00            
ATOM   2813  H   ALA X 183      57.970  66.820  49.530  1.00  0.00            
ATOM   2814  CA  ALA X 183      56.550  65.350  49.080  1.00  0.00            
ATOM   2815  HA  ALA X 183      55.490  65.310  48.850  1.00  0.00            
ATOM   2816  CB  ALA X 183      57.320  64.840  47.860  1.00  0.00            
ATOM   2817  HB1 ALA X 183      56.940  63.870  47.550  1.00  0.00            
ATOM   2818  HB2 ALA X 183      57.300  65.570  47.050  1.00  0.00            
ATOM   2819  HB3 ALA X 183      58.390  64.760  48.050  1.00  0.00            
ATOM   2820  C   ALA X 183      56.860  64.500  50.300  1.00  0.00            
ATOM   2821  O   ALA X 183      56.060  63.770  50.880  1.00  0.00            
ATOM   2822  N   SER X 184      58.010  64.640  50.950  1.00  0.00            
ATOM   2823  H   SER X 184      58.680  65.240  50.490  1.00  0.00            
ATOM   2824  CA  SER X 184      58.530  63.880  52.070  1.00  0.00            
ATOM   2825  HA  SER X 184      57.580  63.720  52.570  1.00  0.00            
ATOM   2826  CB  SER X 184      58.990  62.460  51.750  1.00  0.00            
ATOM   2827  HB1 SER X 184      58.150  61.960  51.270  1.00  0.00            
ATOM   2828  HB2 SER X 184      59.860  62.500  51.090  1.00  0.00            
ATOM   2829  OG  SER X 184      59.390  61.790  52.930  1.00  0.00            
ATOM   2830  HG  SER X 184      59.860  60.980  52.760  1.00  0.00            
ATOM   2831  C   SER X 184      59.410  64.830  52.870  1.00  0.00            
ATOM   2832  O   SER X 184      60.160  65.620  52.310  1.00  0.00            
ATOM   2833  N   LEU X 185      59.480  64.700  54.200  1.00  0.00            
ATOM   2834  H   LEU X 185      59.030  63.830  54.450  1.00  0.00            
ATOM   2835  CA  LEU X 185      60.240  65.560  55.080  1.00  0.00            
ATOM   2836  HA  LEU X 185      60.150  66.640  55.030  1.00  0.00            
ATOM   2837  CB  LEU X 185      59.930  65.160  56.520  1.00  0.00            
ATOM   2838  HB1 LEU X 185      60.010  64.090  56.720  1.00  0.00            
ATOM   2839  HB2 LEU X 185      60.490  65.870  57.120  1.00  0.00            
ATOM   2840  CG  LEU X 185      58.440  65.450  56.750  1.00  0.00            
ATOM   2841  HG  LEU X 185      57.830  64.960  56.000  1.00  0.00            
ATOM   2842  CD1 LEU X 185      58.180  64.890  58.150  1.00  0.00            
ATOM   2843 1HD1 LEU X 185      58.930  65.270  58.850  1.00  0.00            
ATOM   2844 2HD1 LEU X 185      57.160  65.050  58.500  1.00  0.00            
ATOM   2845 3HD1 LEU X 185      58.290  63.810  58.220  1.00  0.00            
ATOM   2846  CD2 LEU X 185      58.030  66.910  56.610  1.00  0.00            
ATOM   2847 1HD2 LEU X 185      57.210  67.440  57.090  1.00  0.00            
ATOM   2848 2HD2 LEU X 185      58.850  67.490  57.020  1.00  0.00            
ATOM   2849 3HD2 LEU X 185      57.930  67.230  55.570  1.00  0.00            
ATOM   2850  C   LEU X 185      61.720  65.260  54.890  1.00  0.00            
ATOM   2851  O   LEU X 185      62.510  66.130  55.250  1.00  0.00            
ATOM   2852  N   THR X 186      62.070  64.060  54.420  1.00  0.00            
ATOM   2853  H   THR X 186      61.310  63.390  54.340  1.00  0.00            
ATOM   2854  CA  THR X 186      63.400  63.600  54.070  1.00  0.00            
ATOM   2855  HA  THR X 186      64.030  64.460  53.850  1.00  0.00            
ATOM   2856  CB  THR X 186      63.930  62.930  55.340  1.00  0.00            
ATOM   2857  HB  THR X 186      63.120  62.330  55.760  1.00  0.00            
ATOM   2858  OG1 THR X 186      64.200  63.970  56.260  1.00  0.00            
ATOM   2859  HG1 THR X 186      63.890  64.780  55.880  1.00  0.00            
ATOM   2860  CG2 THR X 186      65.310  62.300  55.180  1.00  0.00            
ATOM   2861 1HG2 THR X 186      65.240  61.510  54.440  1.00  0.00            
ATOM   2862 2HG2 THR X 186      66.110  63.040  55.060  1.00  0.00            
ATOM   2863 3HG2 THR X 186      65.620  61.760  56.070  1.00  0.00            
ATOM   2864  C   THR X 186      63.290  62.650  52.890  1.00  0.00            
ATOM   2865  O   THR X 186      62.450  61.760  52.840  1.00  0.00            
ATOM   2866  N   ILE X 187      64.250  62.820  51.970  1.00  0.00            
ATOM   2867  H   ILE X 187      64.780  63.630  52.270  1.00  0.00            
ATOM   2868  CA  ILE X 187      64.750  61.830  51.050  1.00  0.00            
ATOM   2869  HA  ILE X 187      64.270  60.860  51.220  1.00  0.00            
ATOM   2870  CB  ILE X 187      64.270  62.370  49.710  1.00  0.00            
ATOM   2871  HB  ILE X 187      64.600  63.410  49.750  1.00  0.00            
ATOM   2872  CG1 ILE X 187      62.780  62.170  49.420  1.00  0.00            
ATOM   2873 1HG1 ILE X 187      62.600  61.140  49.120  1.00  0.00            
ATOM   2874 2HG1 ILE X 187      62.150  62.450  50.270  1.00  0.00            
ATOM   2875  CG2 ILE X 187      65.060  61.900  48.490  1.00  0.00            
ATOM   2876 1HG2 ILE X 187      66.150  61.910  48.530  1.00  0.00            
ATOM   2877 2HG2 ILE X 187      64.780  60.900  48.140  1.00  0.00            
ATOM   2878 3HG2 ILE X 187      64.820  62.630  47.720  1.00  0.00            
ATOM   2879  CD  ILE X 187      62.370  63.120  48.290  1.00  0.00            
ATOM   2880  HD1 ILE X 187      61.420  62.850  47.830  1.00  0.00            
ATOM   2881  HD2 ILE X 187      62.320  64.090  48.780  1.00  0.00            
ATOM   2882  HD3 ILE X 187      63.020  63.310  47.440  1.00  0.00            
ATOM   2883  C   ILE X 187      66.250  61.870  51.290  1.00  0.00            
ATOM   2884  O   ILE X 187      66.860  62.910  51.520  1.00  0.00            
ATOM   2885  N   TRP X 188      66.880  60.690  51.200  1.00  0.00            
ATOM   2886  H   TRP X 188      66.480  59.910  50.710  1.00  0.00            
ATOM   2887  CA  TRP X 188      68.280  60.470  51.500  1.00  0.00            
ATOM   2888  HA  TRP X 188      68.600  61.140  52.300  1.00  0.00            
ATOM   2889  CB  TRP X 188      68.290  59.030  52.010  1.00  0.00            
ATOM   2890  HB1 TRP X 188      67.350  58.950  52.550  1.00  0.00            
ATOM   2891  HB2 TRP X 188      68.390  58.270  51.230  1.00  0.00            
ATOM   2892  CG  TRP X 188      69.450  58.790  52.920  1.00  0.00            
ATOM   2893  CD1 TRP X 188      70.360  57.810  52.720  1.00  0.00            
ATOM   2894  HD1 TRP X 188      70.430  57.070  51.920  1.00  0.00            
ATOM   2895  CD2 TRP X 188      69.810  59.450  54.170  1.00  0.00            
ATOM   2896  NE1 TRP X 188      71.380  57.910  53.630  1.00  0.00            
ATOM   2897  HE1 TRP X 188      72.110  57.230  53.810  1.00  0.00            
ATOM   2898  CE2 TRP X 188      71.070  58.910  54.540  1.00  0.00            
ATOM   2899  CE3 TRP X 188      69.200  60.480  54.900  1.00  0.00            
ATOM   2900  HE3 TRP X 188      68.220  60.860  54.650  1.00  0.00            
ATOM   2901  CZ2 TRP X 188      71.760  59.610  55.540  1.00  0.00            
ATOM   2902  HZ2 TRP X 188      72.760  59.200  55.600  1.00  0.00            
ATOM   2903  CZ3 TRP X 188      69.890  61.130  55.930  1.00  0.00            
ATOM   2904  HZ3 TRP X 188      69.540  61.960  56.530  1.00  0.00            
ATOM   2905  CH2 TRP X 188      71.180  60.670  56.240  1.00  0.00            
ATOM   2906  HH2 TRP X 188      71.670  61.260  57.000  1.00  0.00            
ATOM   2907  C   TRP X 188      69.320  60.710  50.420  1.00  0.00            
ATOM   2908  O   TRP X 188      68.960  60.480  49.260  1.00  0.00            
ATOM   2909  N   MET X 189      70.490  61.180  50.860  1.00  0.00            
ATOM   2910  H   MET X 189      70.780  61.390  51.800  1.00  0.00            
ATOM   2911  CA  MET X 189      71.630  61.200  49.970  1.00  0.00            
ATOM   2912  HA  MET X 189      71.290  61.630  49.030  1.00  0.00            
ATOM   2913  CB  MET X 189      72.750  62.210  50.260  1.00  0.00            
ATOM   2914  HB1 MET X 189      72.220  63.160  50.190  1.00  0.00            
ATOM   2915  HB2 MET X 189      73.220  61.990  51.210  1.00  0.00            
ATOM   2916  CG  MET X 189      73.740  62.320  49.100  1.00  0.00            
ATOM   2917  HG1 MET X 189      74.350  61.430  49.160  1.00  0.00            
ATOM   2918  HG2 MET X 189      73.300  62.640  48.150  1.00  0.00            
ATOM   2919  SD  MET X 189      74.930  63.600  49.590  1.00  0.00            
ATOM   2920  CE  MET X 189      75.940  63.520  48.090  1.00  0.00            
ATOM   2921  HE1 MET X 189      76.880  64.070  48.220  1.00  0.00            
ATOM   2922  HE2 MET X 189      75.980  62.520  47.670  1.00  0.00            
ATOM   2923  HE3 MET X 189      75.390  64.070  47.320  1.00  0.00            
ATOM   2924  C   MET X 189      72.180  59.790  49.860  1.00  0.00            
ATOM   2925  O   MET X 189      73.060  59.460  50.650  1.00  0.00            
ATOM   2926  N   MET X 190      71.790  59.050  48.820  1.00  0.00            
ATOM   2927  H   MET X 190      70.940  59.350  48.360  1.00  0.00            
ATOM   2928  CA  MET X 190      72.330  57.740  48.490  1.00  0.00            
ATOM   2929  HA  MET X 190      73.020  57.300  49.210  1.00  0.00            
ATOM   2930  CB  MET X 190      71.110  56.850  48.270  1.00  0.00            
ATOM   2931  HB1 MET X 190      70.300  57.020  48.980  1.00  0.00            
ATOM   2932  HB2 MET X 190      70.680  57.180  47.330  1.00  0.00            
ATOM   2933  CG  MET X 190      71.300  55.330  48.320  1.00  0.00            
ATOM   2934  HG1 MET X 190      70.490  54.660  48.030  1.00  0.00            
ATOM   2935  HG2 MET X 190      72.120  55.080  47.650  1.00  0.00            
ATOM   2936  SD  MET X 190      71.600  54.750  50.010  1.00  0.00            
ATOM   2937  CE  MET X 190      69.990  54.600  50.830  1.00  0.00            
ATOM   2938  HE1 MET X 190      70.030  54.110  51.800  1.00  0.00            
ATOM   2939  HE2 MET X 190      69.310  55.450  50.800  1.00  0.00            
ATOM   2940  HE3 MET X 190      69.350  54.030  50.150  1.00  0.00            
ATOM   2941  C   MET X 190      73.130  57.890  47.210  1.00  0.00            
ATOM   2942  O   MET X 190      72.760  58.770  46.440  1.00  0.00            
ATOM   2943  N   MET X 191      74.150  57.060  46.990  1.00  0.00            
ATOM   2944  H   MET X 191      74.380  56.390  47.710  1.00  0.00            
ATOM   2945  CA  MET X 191      75.010  56.970  45.830  1.00  0.00            
ATOM   2946  HA  MET X 191      74.340  57.330  45.050  1.00  0.00            
ATOM   2947  CB  MET X 191      76.240  57.880  45.920  1.00  0.00            
ATOM   2948  HB1 MET X 191      76.180  58.620  46.730  1.00  0.00            
ATOM   2949  HB2 MET X 191      77.050  57.320  46.380  1.00  0.00            
ATOM   2950  CG  MET X 191      76.500  58.500  44.550  1.00  0.00            
ATOM   2951  HG1 MET X 191      76.800  57.620  43.980  1.00  0.00            
ATOM   2952  HG2 MET X 191      75.680  59.080  44.130  1.00  0.00            
ATOM   2953  SD  MET X 191      78.060  59.410  44.660  1.00  0.00            
ATOM   2954  CE  MET X 191      77.570  60.940  45.500  1.00  0.00            
ATOM   2955  HE1 MET X 191      78.310  61.740  45.400  1.00  0.00            
ATOM   2956  HE2 MET X 191      76.550  61.230  45.280  1.00  0.00            
ATOM   2957  HE3 MET X 191      77.490  60.750  46.570  1.00  0.00            
ATOM   2958  C   MET X 191      75.400  55.540  45.480  1.00  0.00            
ATOM   2959  O   MET X 191      75.690  54.780  46.400  1.00  0.00            
ATOM   2960  N   GLY X 192      75.210  55.230  44.190  1.00  0.00            
ATOM   2961  H   GLY X 192      75.000  56.050  43.650  1.00  0.00            
ATOM   2962  CA  GLY X 192      75.530  53.930  43.630  1.00  0.00            
ATOM   2963  HA1 GLY X 192      75.580  53.100  44.330  1.00  0.00            
ATOM   2964  HA2 GLY X 192      74.640  53.630  43.080  1.00  0.00            
ATOM   2965  C   GLY X 192      76.710  54.090  42.690  1.00  0.00            
ATOM   2966  O1  GLY X 192      76.500  54.810  41.690  1.00  0.00            
ATOM   2967  O2  GLY X 192      77.800  53.560  43.000  1.00  0.00            
END
